# Supplementary material for: Cerebral organoids display dynamic clonal growth and tunable tissue replenishment
Source: Nat Cell Biol. 2024 May 7;26(5):710–8. doi: 10.1038/s41556-024-01412-z (PMC11098754; doi:10.1038/s41556-024-01412-z)
Supplement: Supplementary file 3 — Oligo sequences used (Supplementary Table 1) and scRNA-seq parameters (Supplementary Table 2). [file 41556_2024_1412_MOESM3_ESM.xlsx]

## Sheet: supplementary table 1
primer name	primer sequence	usage
AAVS1_genotyping_HAL-fwd	CACTTTGAGCTCTACTGGCTTCTG	generating fluorescent cell lines
AAVS1_genotyping_HAL-rev	GAGGCTAGTCTCGTGATCAAGC	generating fluorescent cell lines
AAVS1_genotyping_HAR-fwd	CGACCTGCAGAAGCTTTACTAGG	generating fluorescent cell lines
AAVS1_genotyping_HAR-rev	GAAGAGTGAGTTTGCCAAGCAGTC	generating fluorescent cell lines
AAVS1_genotyping_WT-fwd	GAGCTCAGCTAGTCTTCTTCCTC	generating fluorescent cell lines
AAVS1_genotyping_WT-rev	CGTAAGCAAACCTTAGAGGTTCTGG	generating fluorescent cell lines
ASPM_gRNA-oligo-fwd	CACCGAAGATGTCTCAACAGTGCAG	generating KO cell lines
ASPM _gRNA-oligo-rev	AAACCTGCACTGTTGAGACATCTTC	generating KO cell lines
ASPM _genotyping-fwd	ACGTCCAATACTTTCTGCCA	generating KO cell lines
ASPM _genotyping-rev	CGTTTTGAGATGGGTGTTGT	generating KO cell lines
TP53_gRNA-oligo-fwd	CACCGGTAGTGGTAATCTACTGGGA	generating KO cell lines
TP53_gRNA-oligo-rev	AAACTCCCAGTAGATTACCACTACC	generating KO cell lines
TP53_genotyping-fwd	CTTCCATACTACTACCCATCCACC	generating KO cell lines
TP53_genotyping-rev	TCCATCCAGTGGTTTCTTCTTTGG	generating KO cell lines
PAX6_gRNA-oligo-fwd	CACCGTAGCTCTACAATCTTCTGCC	generating KO cell lines
PAX6_gRNA-oligo-rev	AAACGGCAGAAGATTGTAGAGCTAC	generating KO cell lines
PAX6_genotyping-fwd	GAGAGGGGAAAGTGGGAAG	generating KO cell lines
PAX6_genotyping-rev	GATGCATTGTGGTTGTCTCC	generating KO cell lines
Semi-random library template 1	ACGCTCTTCCGATCTNNNNNNACGTSWSWSWSWSWSWSWSWSWSWSWSWSWSWSWSWSWSWACGTATGGACAGTAGTTGT	generating BC library 1
Semi-random library template 2	ACGCTCTTCCGATCTNNNNNNGTACWSWSWSWSWSWSWSWSWSWSWSWSWSWSWSWSWSWSGTACATGGACAGTAGTTGT	generating BC library 2
Semi-random library extension_for	CTTATGCTCGAGAAAACACTCTTTCCCTACACGACGCTCTTCCGATCT	amplifying BC libraries
Semi-random library extension_rev	AGCATAGAATTCCCTGTTCACAACTACTGTCCATACGT	amplifying BC libraries
Lineage tracing genomic DNA PCR for, S indicates sample barcode	AATGATACGGCGACCACCGAGATCTACACSSSSSSSSACACTCTTTCCCTACACGACGCTCTTCC	amplifying integrated lineage barcode, whole organoid lineage tracing
Lineage tracing genomic DNA PCR rev, S indicates sample barcode	CAAGCAGAAGACGGCATACGAGATSSSSSSSSGTGACTGGAGTTCAGACGTGTGCTCTTC	amplifying integrated lineage barcode, whole organoid lineage tracing
Barcode Library Oligo, barcoded scRNA-seq	GTACGCTTCCCATGCTCCATCCCTACGCCAGTCACCATCCAGTCCACATCCCATCACCTTCNNNNSWSWNNNNSWSWNNNNCTTCGCTAGCCTACCAACTC	generating BC library for scRNA-seq
Barcode Library amplification, Fwd, barcoded scRNA-seq	AAAAAGGAATTCCCCGTACGCTTCCCATGCTCCATC	generating BC library for scRNA-seq
Barcode Library amplification, Rvs, barcoded scRNA-seq	GAGTTGGTAGGCTAGCGAAG	generating BC library for scRNA-seq
1st Targeted Amp Fwd	AGTCGAGACCTAGAAAAACATGGAGC	targeted amplification BC for scRNA-seq
1st Targeted Amp Rvs	CTACACGACGCTCTTCCGATCT	targeted amplification BC for scRNA-seq
2nd Targeted Amp Fwd, (N4-20) indicates mixture of primers with N=4 to N=20	GGAGTTCAGACGTGTGCTCTTCCGATCT(N4-20)SKCCCGTACGCTTCCCATGCTC	targeted amplification BC for scRNA-seq
2nd Targeted Amp Rvs	CCCTACACGACGCTCTTCCGATCT	targeted amplification BC for scRNA-seq
3st Targeted Amp Fwd, NNNNNNNN indicates sample index	AATGATACGGCGACCACCGAGATCTACACNNNNNNNNACACTCTTTCCCTACACGACGCTCTTCCGATCT	targeted amplification BC for scRNA-seq
3st Targeted Amp Rvs, NNNNNNNN indicates sample index	CAAGCAGAAGACGGCATACGAGATNNNNNNNNGTGACTGGAGTTCAGACGTGTGCTCTTCCGATC	targeted amplification BC for scRNA-seq

## Sheet: supplementary table 2
	Organoid 1 – Day 18	Organoid 2 – Day 18	Organoid 1 – Day 42	Organoid 2 – Day 42
Sample ID (VBCF-NGS)	232028	232029	234526	234527
# uniquely detected genes	> 2500	> 1000	> 1000	> 1000
	< 15000	< 15000	< 15000	< 15000
# UMIs	> 10000	> 2000	> 1500	> 1500
	< 100000	< 100000	< 100000	< 100000
% mitoch. reads	> 0.01 %	> 0.01 %	> 0.01 %	> 0.01 %
	< 10 %	< 10 %	< 10 %	< 10 %
% ribosomal reads	> 5 %	> 5 %	> 2 %	> 2 %
	< 30 %	< 30 %	< 20 %	< 20 %
