# Supplementary material for: Cerebral organoids display dynamic clonal growth and tunable tissue replenishment
Source: Nat Cell Biol. 2024 May 7;26(5):710–8. doi: 10.1038/s41556-024-01412-z (PMC11098754; doi:10.1038/s41556-024-01412-z)
Supplement: Supplementary file 4 — Source data. [file 41556_2024_1412_MOESM4_ESM.zip › Lindenhoferetal-Fig-1-sourcedata-NCB/Lindenhoferetal-Fig-1-cefgh-table.xlsx]

## Sheet: Fig.1-c
distance	count	r1	r2	l1	l2
0	17384	1	1	lib1	lib1
1	0	1	1	lib1	lib1
2	40	1	1	lib1	lib1
3	38	1	1	lib1	lib1
4	44	1	1	lib1	lib1
5	74	1	1	lib1	lib1
6	118	1	1	lib1	lib1
7	412	1	1	lib1	lib1
8	1642	1	1	lib1	lib1
9	7056	1	1	lib1	lib1
10	25662	1	1	lib1	lib1
11	84120	1	1	lib1	lib1
12	240444	1	1	lib1	lib1
13	614200	1	1	lib1	lib1
14	1407130	1	1	lib1	lib1
15	2891398	1	1	lib1	lib1
16	5360108	1	1	lib1	lib1
17	8992500	1	1	lib1	lib1
18	13663568	1	1	lib1	lib1
19	18855942	1	1	lib1	lib1
20	23669132	1	1	lib1	lib1
21	27101300	1	1	lib1	lib1
22	28321306	1	1	lib1	lib1
23	27105202	1	1	lib1	lib1
24	23854704	1	1	lib1	lib1
25	19410604	1	1	lib1	lib1
26	14791578	1	1	lib1	lib1
27	10754478	1	1	lib1	lib1
28	7712996	1	1	lib1	lib1
29	5689498	1	1	lib1	lib1
30	4476196	1	1	lib1	lib1
31	3831664	1	1	lib1	lib1
32	3517376	1	1	lib1	lib1
33	3379106	1	1	lib1	lib1
34	3320790	1	1	lib1	lib1
35	3276858	1	1	lib1	lib1
36	3231560	1	1	lib1	lib1
37	3161196	1	1	lib1	lib1
38	3106638	1	1	lib1	lib1
39	3074424	1	1	lib1	lib1
40	3063044	1	1	lib1	lib1
41	3040588	1	1	lib1	lib1
42	2952884	1	1	lib1	lib1
43	2731534	1	1	lib1	lib1
44	2299948	1	1	lib1	lib1
45	1785412	1	1	lib1	lib1
46	1734968	1	1	lib1	lib1
47	2567516	1	1	lib1	lib1
48	3422152	1	1	lib1	lib1
49	2731246	1	1	lib1	lib1
50	925678	1	1	lib1	lib1
0	0	1	1	lib1	lib2
1	0	1	1	lib1	lib2
2	0	1	1	lib1	lib2
3	0	1	1	lib1	lib2
4	0	1	1	lib1	lib2
5	0	1	1	lib1	lib2
6	0	1	1	lib1	lib2
7	0	1	1	lib1	lib2
8	0	1	1	lib1	lib2
9	0	1	1	lib1	lib2
10	0	1	1	lib1	lib2
11	1	1	1	lib1	lib2
12	2	1	1	lib1	lib2
13	0	1	1	lib1	lib2
14	12	1	1	lib1	lib2
15	65	1	1	lib1	lib2
16	211	1	1	lib1	lib2
17	616	1	1	lib1	lib2
18	1889	1	1	lib1	lib2
19	5602	1	1	lib1	lib2
20	14699	1	1	lib1	lib2
21	36198	1	1	lib1	lib2
22	79991	1	1	lib1	lib2
23	163535	1	1	lib1	lib2
24	303869	1	1	lib1	lib2
25	519088	1	1	lib1	lib2
26	812144	1	1	lib1	lib2
27	1167272	1	1	lib1	lib2
28	1556495	1	1	lib1	lib2
29	1928726	1	1	lib1	lib2
30	2233255	1	1	lib1	lib2
31	2440636	1	1	lib1	lib2
32	2557258	1	1	lib1	lib2
33	2595861	1	1	lib1	lib2
34	2603552	1	1	lib1	lib2
35	2605818	1	1	lib1	lib2
36	2629312	1	1	lib1	lib2
37	2664733	1	1	lib1	lib2
38	2712957	1	1	lib1	lib2
39	2742958	1	1	lib1	lib2
40	2769830	1	1	lib1	lib2
41	2838464	1	1	lib1	lib2
42	3080316	1	1	lib1	lib2
43	3606733	1	1	lib1	lib2
44	4337661	1	1	lib1	lib2
45	5885192	1	1	lib1	lib2
46	12636006	1	1	lib1	lib2
47	32336472	1	1	lib1	lib2
48	59574630	1	1	lib1	lib2
49	62747668	1	1	lib1	lib2
50	28331097	1	1	lib1	lib2
0	0	1	1	lib2	lib1
1	0	1	1	lib2	lib1
2	0	1	1	lib2	lib1
3	0	1	1	lib2	lib1
4	0	1	1	lib2	lib1
5	0	1	1	lib2	lib1
6	0	1	1	lib2	lib1
7	0	1	1	lib2	lib1
8	0	1	1	lib2	lib1
9	0	1	1	lib2	lib1
10	0	1	1	lib2	lib1
11	1	1	1	lib2	lib1
12	2	1	1	lib2	lib1
13	0	1	1	lib2	lib1
14	12	1	1	lib2	lib1
15	65	1	1	lib2	lib1
16	211	1	1	lib2	lib1
17	616	1	1	lib2	lib1
18	1889	1	1	lib2	lib1
19	5602	1	1	lib2	lib1
20	14699	1	1	lib2	lib1
21	36198	1	1	lib2	lib1
22	79991	1	1	lib2	lib1
23	163535	1	1	lib2	lib1
24	303869	1	1	lib2	lib1
25	519088	1	1	lib2	lib1
26	812144	1	1	lib2	lib1
27	1167272	1	1	lib2	lib1
28	1556495	1	1	lib2	lib1
29	1928726	1	1	lib2	lib1
30	2233255	1	1	lib2	lib1
31	2440636	1	1	lib2	lib1
32	2557258	1	1	lib2	lib1
33	2595861	1	1	lib2	lib1
34	2603552	1	1	lib2	lib1
35	2605818	1	1	lib2	lib1
36	2629312	1	1	lib2	lib1
37	2664733	1	1	lib2	lib1
38	2712957	1	1	lib2	lib1
39	2742958	1	1	lib2	lib1
40	2769830	1	1	lib2	lib1
41	2838464	1	1	lib2	lib1
42	3080316	1	1	lib2	lib1
43	3606733	1	1	lib2	lib1
44	4337661	1	1	lib2	lib1
45	5885192	1	1	lib2	lib1
46	12636006	1	1	lib2	lib1
47	32336472	1	1	lib2	lib1
48	59574630	1	1	lib2	lib1
49	62747668	1	1	lib2	lib1
50	28331097	1	1	lib2	lib1
0	14411	1	1	lib2	lib2
1	0	1	1	lib2	lib2
2	28	1	1	lib2	lib2
3	34	1	1	lib2	lib2
4	44	1	1	lib2	lib2
5	44	1	1	lib2	lib2
6	112	1	1	lib2	lib2
7	308	1	1	lib2	lib2
8	1160	1	1	lib2	lib2
9	5384	1	1	lib2	lib2
10	18844	1	1	lib2	lib2
11	61802	1	1	lib2	lib2
12	175680	1	1	lib2	lib2
13	447576	1	1	lib2	lib2
14	1018936	1	1	lib2	lib2
15	2081186	1	1	lib2	lib2
16	3830414	1	1	lib2	lib2
17	6386724	1	1	lib2	lib2
18	9649960	1	1	lib2	lib2
19	13275408	1	1	lib2	lib2
20	16604730	1	1	lib2	lib2
21	18967522	1	1	lib2	lib2
22	19838324	1	1	lib2	lib2
23	19022746	1	1	lib2	lib2
24	16840878	1	1	lib2	lib2
25	13835840	1	1	lib2	lib2
26	10696088	1	1	lib2	lib2
27	7915614	1	1	lib2	lib2
28	5762082	1	1	lib2	lib2
29	4264848	1	1	lib2	lib2
30	3333404	1	1	lib2	lib2
31	2782298	1	1	lib2	lib2
32	2486034	1	1	lib2	lib2
33	2329784	1	1	lib2	lib2
34	2240524	1	1	lib2	lib2
35	2170140	1	1	lib2	lib2
36	2087638	1	1	lib2	lib2
37	1989024	1	1	lib2	lib2
38	1869706	1	1	lib2	lib2
39	1757502	1	1	lib2	lib2
40	1689248	1	1	lib2	lib2
41	1662388	1	1	lib2	lib2
42	1653054	1	1	lib2	lib2
43	1557266	1	1	lib2	lib2
44	1289844	1	1	lib2	lib2
45	979330	1	1	lib2	lib2
46	967822	1	1	lib2	lib2
47	1358292	1	1	lib2	lib2
48	1535984	1	1	lib2	lib2
49	976480	1	1	lib2	lib2
50	244432	1	1	lib2	lib2
0	204	1	2	lib1	lib1
1	2	1	2	lib1	lib1
2	0	1	2	lib1	lib1
3	0	1	2	lib1	lib1
4	2	1	2	lib1	lib1
5	13	1	2	lib1	lib1
6	74	1	2	lib1	lib1
7	503	1	2	lib1	lib1
8	2553	1	2	lib1	lib1
9	10783	1	2	lib1	lib1
10	39854	1	2	lib1	lib1
11	129491	1	2	lib1	lib1
12	371332	1	2	lib1	lib1
13	952985	1	2	lib1	lib1
14	2186214	1	2	lib1	lib1
15	4504545	1	2	lib1	lib1
16	8366177	1	2	lib1	lib1
17	14052018	1	2	lib1	lib1
18	21387755	1	2	lib1	lib1
19	29554119	1	2	lib1	lib1
20	37169430	1	2	lib1	lib1
21	42621299	1	2	lib1	lib1
22	44627789	1	2	lib1	lib1
23	42791236	1	2	lib1	lib1
24	37727332	1	2	lib1	lib1
25	30752591	1	2	lib1	lib1
26	23499118	1	2	lib1	lib1
27	17138140	1	2	lib1	lib1
28	12323554	1	2	lib1	lib1
29	9113688	1	2	lib1	lib1
30	7180310	1	2	lib1	lib1
31	6131364	1	2	lib1	lib1
32	5609653	1	2	lib1	lib1
33	5354718	1	2	lib1	lib1
34	5226674	1	2	lib1	lib1
35	5145122	1	2	lib1	lib1
36	5061382	1	2	lib1	lib1
37	4975186	1	2	lib1	lib1
38	4892546	1	2	lib1	lib1
39	4848714	1	2	lib1	lib1
40	4826249	1	2	lib1	lib1
41	4809762	1	2	lib1	lib1
42	4729927	1	2	lib1	lib1
43	4451085	1	2	lib1	lib1
44	3815093	1	2	lib1	lib1
45	2976356	1	2	lib1	lib1
46	2783232	1	2	lib1	lib1
47	3980421	1	2	lib1	lib1
48	5315175	1	2	lib1	lib1
49	4285030	1	2	lib1	lib1
50	1470000	1	2	lib1	lib1
0	0	1	2	lib1	lib2
1	0	1	2	lib1	lib2
2	0	1	2	lib1	lib2
3	0	1	2	lib1	lib2
4	0	1	2	lib1	lib2
5	0	1	2	lib1	lib2
6	0	1	2	lib1	lib2
7	0	1	2	lib1	lib2
8	0	1	2	lib1	lib2
9	0	1	2	lib1	lib2
10	0	1	2	lib1	lib2
11	2	1	2	lib1	lib2
12	4	1	2	lib1	lib2
13	2	1	2	lib1	lib2
14	19	1	2	lib1	lib2
15	55	1	2	lib1	lib2
16	185	1	2	lib1	lib2
17	688	1	2	lib1	lib2
18	2547	1	2	lib1	lib2
19	7559	1	2	lib1	lib2
20	20407	1	2	lib1	lib2
21	50282	1	2	lib1	lib2
22	113599	1	2	lib1	lib2
23	234784	1	2	lib1	lib2
24	439140	1	2	lib1	lib2
25	753340	1	2	lib1	lib2
26	1182561	1	2	lib1	lib2
27	1713388	1	2	lib1	lib2
28	2296410	1	2	lib1	lib2
29	2861614	1	2	lib1	lib2
30	3342467	1	2	lib1	lib2
31	3688211	1	2	lib1	lib2
32	3895507	1	2	lib1	lib2
33	3981512	1	2	lib1	lib2
34	3997649	1	2	lib1	lib2
35	3985743	1	2	lib1	lib2
36	3984264	1	2	lib1	lib2
37	4002912	1	2	lib1	lib2
38	4044136	1	2	lib1	lib2
39	4098488	1	2	lib1	lib2
40	4162961	1	2	lib1	lib2
41	4310736	1	2	lib1	lib2
42	4720128	1	2	lib1	lib2
43	5540437	1	2	lib1	lib2
44	6653003	1	2	lib1	lib2
45	9028213	1	2	lib1	lib2
46	19549110	1	2	lib1	lib2
47	50275714	1	2	lib1	lib2
48	92756691	1	2	lib1	lib2
49	97700802	1	2	lib1	lib2
50	44059322	1	2	lib1	lib2
0	0	1	2	lib2	lib1
1	0	1	2	lib2	lib1
2	0	1	2	lib2	lib1
3	0	1	2	lib2	lib1
4	0	1	2	lib2	lib1
5	0	1	2	lib2	lib1
6	0	1	2	lib2	lib1
7	0	1	2	lib2	lib1
8	0	1	2	lib2	lib1
9	0	1	2	lib2	lib1
10	0	1	2	lib2	lib1
11	0	1	2	lib2	lib1
12	0	1	2	lib2	lib1
13	8	1	2	lib2	lib1
14	25	1	2	lib2	lib1
15	86	1	2	lib2	lib1
16	270	1	2	lib2	lib1
17	1012	1	2	lib2	lib1
18	3169	1	2	lib2	lib1
19	8996	1	2	lib2	lib1
20	23852	1	2	lib2	lib1
21	57188	1	2	lib2	lib1
22	127479	1	2	lib2	lib1
23	257731	1	2	lib2	lib1
24	479470	1	2	lib2	lib1
25	817564	1	2	lib2	lib1
26	1282328	1	2	lib2	lib1
27	1854637	1	2	lib2	lib1
28	2480390	1	2	lib2	lib1
29	3080190	1	2	lib2	lib1
30	3577612	1	2	lib2	lib1
31	3919863	1	2	lib2	lib1
32	4103858	1	2	lib2	lib1
33	4153510	1	2	lib2	lib1
34	4137914	1	2	lib2	lib1
35	4116187	1	2	lib2	lib1
36	4124482	1	2	lib2	lib1
37	4175338	1	2	lib2	lib1
38	4245209	1	2	lib2	lib1
39	4313629	1	2	lib2	lib1
40	4385337	1	2	lib2	lib1
41	4540696	1	2	lib2	lib1
42	4976112	1	2	lib2	lib1
43	5866619	1	2	lib2	lib1
44	7077218	1	2	lib2	lib1
45	9514201	1	2	lib2	lib1
46	20045275	1	2	lib2	lib1
47	50883888	1	2	lib2	lib1
48	93618989	1	2	lib2	lib1
49	98703413	1	2	lib2	lib1
50	44628205	1	2	lib2	lib1
0	157	1	2	lib2	lib2
1	0	1	2	lib2	lib2
2	1	1	2	lib2	lib2
3	1	1	2	lib2	lib2
4	3	1	2	lib2	lib2
5	13	1	2	lib2	lib2
6	83	1	2	lib2	lib2
7	360	1	2	lib2	lib2
8	1882	1	2	lib2	lib2
9	8016	1	2	lib2	lib2
10	29667	1	2	lib2	lib2
11	95693	1	2	lib2	lib2
12	273164	1	2	lib2	lib2
13	695476	1	2	lib2	lib2
14	1582762	1	2	lib2	lib2
15	3236189	1	2	lib2	lib2
16	5956295	1	2	lib2	lib2
17	9930699	1	2	lib2	lib2
18	15013569	1	2	lib2	lib2
19	20622845	1	2	lib2	lib2
20	25811844	1	2	lib2	lib2
21	29490894	1	2	lib2	lib2
22	30836134	1	2	lib2	lib2
23	29611385	1	2	lib2	lib2
24	26205355	1	2	lib2	lib2
25	21545982	1	2	lib2	lib2
26	16651991	1	2	lib2	lib2
27	12308680	1	2	lib2	lib2
28	8943274	1	2	lib2	lib2
29	6617360	1	2	lib2	lib2
30	5141334	1	2	lib2	lib2
31	4281956	1	2	lib2	lib2
32	3790377	1	2	lib2	lib2
33	3510598	1	2	lib2	lib2
34	3335634	1	2	lib2	lib2
35	3200497	1	2	lib2	lib2
36	3066659	1	2	lib2	lib2
37	2943035	1	2	lib2	lib2
38	2821246	1	2	lib2	lib2
39	2729019	1	2	lib2	lib2
40	2672891	1	2	lib2	lib2
41	2638909	1	2	lib2	lib2
42	2569554	1	2	lib2	lib2
43	2344090	1	2	lib2	lib2
44	1884968	1	2	lib2	lib2
45	1399783	1	2	lib2	lib2
46	1393867	1	2	lib2	lib2
47	1976633	1	2	lib2	lib2
48	2236931	1	2	lib2	lib2
49	1425047	1	2	lib2	lib2
50	359566	1	2	lib2	lib2
0	159	1	3	lib1	lib1
1	0	1	3	lib1	lib1
2	1	1	3	lib1	lib1
3	0	1	3	lib1	lib1
4	1	1	3	lib1	lib1
5	8	1	3	lib1	lib1
6	58	1	3	lib1	lib1
7	391	1	3	lib1	lib1
8	1913	1	3	lib1	lib1
9	8126	1	3	lib1	lib1
10	30565	1	3	lib1	lib1
11	99403	1	3	lib1	lib1
12	286292	1	3	lib1	lib1
13	733538	1	3	lib1	lib1
14	1681443	1	3	lib1	lib1
15	3464048	1	3	lib1	lib1
16	6434338	1	3	lib1	lib1
17	10801961	1	3	lib1	lib1
18	16443254	1	3	lib1	lib1
19	22733550	1	3	lib1	lib1
20	28608620	1	3	lib1	lib1
21	32793185	1	3	lib1	lib1
22	34347299	1	3	lib1	lib1
23	32951622	1	3	lib1	lib1
24	29054524	1	3	lib1	lib1
25	23724987	1	3	lib1	lib1
26	18132332	1	3	lib1	lib1
27	13244203	1	3	lib1	lib1
28	9542223	1	3	lib1	lib1
29	7042138	1	3	lib1	lib1
30	5543121	1	3	lib1	lib1
31	4717485	1	3	lib1	lib1
32	4283351	1	3	lib1	lib1
33	4071053	1	3	lib1	lib1
34	3950409	1	3	lib1	lib1
35	3869711	1	3	lib1	lib1
36	3784519	1	3	lib1	lib1
37	3703327	1	3	lib1	lib1
38	3622954	1	3	lib1	lib1
39	3567955	1	3	lib1	lib1
40	3547673	1	3	lib1	lib1
41	3539908	1	3	lib1	lib1
42	3493674	1	3	lib1	lib1
43	3310991	1	3	lib1	lib1
44	2872023	1	3	lib1	lib1
45	2264752	1	3	lib1	lib1
46	2148235	1	3	lib1	lib1
47	3119497	1	3	lib1	lib1
48	4194979	1	3	lib1	lib1
49	3386076	1	3	lib1	lib1
50	1163773	1	3	lib1	lib1
0	0	1	3	lib1	lib2
1	0	1	3	lib1	lib2
2	0	1	3	lib1	lib2
3	0	1	3	lib1	lib2
4	0	1	3	lib1	lib2
5	0	1	3	lib1	lib2
6	0	1	3	lib1	lib2
7	0	1	3	lib1	lib2
8	0	1	3	lib1	lib2
9	0	1	3	lib1	lib2
10	0	1	3	lib1	lib2
11	0	1	3	lib1	lib2
12	2	1	3	lib1	lib2
13	4	1	3	lib1	lib2
14	20	1	3	lib1	lib2
15	60	1	3	lib1	lib2
16	221	1	3	lib1	lib2
17	791	1	3	lib1	lib2
18	2346	1	3	lib1	lib2
19	7069	1	3	lib1	lib2
20	18106	1	3	lib1	lib2
21	43197	1	3	lib1	lib2
22	95559	1	3	lib1	lib2
23	191634	1	3	lib1	lib2
24	355039	1	3	lib1	lib2
25	602783	1	3	lib1	lib2
26	937689	1	3	lib1	lib2
27	1350124	1	3	lib1	lib2
28	1800095	1	3	lib1	lib2
29	2238071	1	3	lib1	lib2
30	2605286	1	3	lib1	lib2
31	2877305	1	3	lib1	lib2
32	3035916	1	3	lib1	lib2
33	3109116	1	3	lib1	lib2
34	3124157	1	3	lib1	lib2
35	3119465	1	3	lib1	lib2
36	3111459	1	3	lib1	lib2
37	3122105	1	3	lib1	lib2
38	3139080	1	3	lib1	lib2
39	3168607	1	3	lib1	lib2
40	3217276	1	3	lib1	lib2
41	3349904	1	3	lib1	lib2
42	3704598	1	3	lib1	lib2
43	4394682	1	3	lib1	lib2
44	5295397	1	3	lib1	lib2
45	7132615	1	3	lib1	lib2
46	15113416	1	3	lib1	lib2
47	38426182	1	3	lib1	lib2
48	70568572	1	3	lib1	lib2
49	74203569	1	3	lib1	lib2
50	33457203	1	3	lib1	lib2
0	0	1	3	lib2	lib1
1	0	1	3	lib2	lib1
2	0	1	3	lib2	lib1
3	0	1	3	lib2	lib1
4	0	1	3	lib2	lib1
5	0	1	3	lib2	lib1
6	0	1	3	lib2	lib1
7	0	1	3	lib2	lib1
8	0	1	3	lib2	lib1
9	0	1	3	lib2	lib1
10	0	1	3	lib2	lib1
11	0	1	3	lib2	lib1
12	1	1	3	lib2	lib1
13	6	1	3	lib2	lib1
14	21	1	3	lib2	lib1
15	71	1	3	lib2	lib1
16	269	1	3	lib2	lib1
17	756	1	3	lib2	lib1
18	2313	1	3	lib2	lib1
19	6803	1	3	lib2	lib1
20	17886	1	3	lib2	lib1
21	43989	1	3	lib2	lib1
22	97583	1	3	lib2	lib1
23	199826	1	3	lib2	lib1
24	371781	1	3	lib2	lib1
25	635992	1	3	lib2	lib1
26	996387	1	3	lib2	lib1
27	1436075	1	3	lib2	lib1
28	1908780	1	3	lib2	lib1
29	2360316	1	3	lib2	lib1
30	2723976	1	3	lib2	lib1
31	2962196	1	3	lib2	lib1
32	3080210	1	3	lib2	lib1
33	3096909	1	3	lib2	lib1
34	3074315	1	3	lib2	lib1
35	3058387	1	3	lib2	lib1
36	3064497	1	3	lib2	lib1
37	3105408	1	3	lib2	lib1
38	3164067	1	3	lib2	lib1
39	3231775	1	3	lib2	lib1
40	3314583	1	3	lib2	lib1
41	3457848	1	3	lib2	lib1
42	3817062	1	3	lib2	lib1
43	4511365	1	3	lib2	lib1
44	5471381	1	3	lib2	lib1
45	7374719	1	3	lib2	lib1
46	15454965	1	3	lib2	lib1
47	39094433	1	3	lib2	lib1
48	72013783	1	3	lib2	lib1
49	76059939	1	3	lib2	lib1
50	34457919	1	3	lib2	lib1
0	130	1	3	lib2	lib2
1	2	1	3	lib2	lib2
2	1	1	3	lib2	lib2
3	0	1	3	lib2	lib2
4	1	1	3	lib2	lib2
5	16	1	3	lib2	lib2
6	43	1	3	lib2	lib2
7	297	1	3	lib2	lib2
8	1410	1	3	lib2	lib2
9	6176	1	3	lib2	lib2
10	22519	1	3	lib2	lib2
11	72535	1	3	lib2	lib2
12	207594	1	3	lib2	lib2
13	530149	1	3	lib2	lib2
14	1202788	1	3	lib2	lib2
15	2460016	1	3	lib2	lib2
16	4534018	1	3	lib2	lib2
17	7562190	1	3	lib2	lib2
18	11429838	1	3	lib2	lib2
19	15701674	1	3	lib2	lib2
20	19663571	1	3	lib2	lib2
21	22464800	1	3	lib2	lib2
22	23493848	1	3	lib2	lib2
23	22561587	1	3	lib2	lib2
24	19976409	1	3	lib2	lib2
25	16450293	1	3	lib2	lib2
26	12737105	1	3	lib2	lib2
27	9448319	1	3	lib2	lib2
28	6901300	1	3	lib2	lib2
29	5134527	1	3	lib2	lib2
30	4014315	1	3	lib2	lib2
31	3341144	1	3	lib2	lib2
32	2956168	1	3	lib2	lib2
33	2731403	1	3	lib2	lib2
34	2588546	1	3	lib2	lib2
35	2481105	1	3	lib2	lib2
36	2388315	1	3	lib2	lib2
37	2298858	1	3	lib2	lib2
38	2216030	1	3	lib2	lib2
39	2144375	1	3	lib2	lib2
40	2095675	1	3	lib2	lib2
41	2064952	1	3	lib2	lib2
42	2008349	1	3	lib2	lib2
43	1846019	1	3	lib2	lib2
44	1508748	1	3	lib2	lib2
45	1129152	1	3	lib2	lib2
46	1101914	1	3	lib2	lib2
47	1537683	1	3	lib2	lib2
48	1735485	1	3	lib2	lib2
49	1109111	1	3	lib2	lib2
50	279377	1	3	lib2	lib2
0	167	1	5	lib1	lib1
1	3	1	5	lib1	lib1
2	1	1	5	lib1	lib1
3	0	1	5	lib1	lib1
4	0	1	5	lib1	lib1
5	13	1	5	lib1	lib1
6	75	1	5	lib1	lib1
7	446	1	5	lib1	lib1
8	2240	1	5	lib1	lib1
9	9634	1	5	lib1	lib1
10	35471	1	5	lib1	lib1
11	114768	1	5	lib1	lib1
12	330313	1	5	lib1	lib1
13	846861	1	5	lib1	lib1
14	1941496	1	5	lib1	lib1
15	4000922	1	5	lib1	lib1
16	7432125	1	5	lib1	lib1
17	12476335	1	5	lib1	lib1
18	18997667	1	5	lib1	lib1
19	26270661	1	5	lib1	lib1
20	33045116	1	5	lib1	lib1
21	37915028	1	5	lib1	lib1
22	39725866	1	5	lib1	lib1
23	38126736	1	5	lib1	lib1
24	33659365	1	5	lib1	lib1
25	27493184	1	5	lib1	lib1
26	21050336	1	5	lib1	lib1
27	15411568	1	5	lib1	lib1
28	11124129	1	5	lib1	lib1
29	8238178	1	5	lib1	lib1
30	6491163	1	5	lib1	lib1
31	5516747	1	5	lib1	lib1
32	4993492	1	5	lib1	lib1
33	4717066	1	5	lib1	lib1
34	4569661	1	5	lib1	lib1
35	4464580	1	5	lib1	lib1
36	4373035	1	5	lib1	lib1
37	4281717	1	5	lib1	lib1
38	4197444	1	5	lib1	lib1
39	4129640	1	5	lib1	lib1
40	4065293	1	5	lib1	lib1
41	3989182	1	5	lib1	lib1
42	3874038	1	5	lib1	lib1
43	3647960	1	5	lib1	lib1
44	3175714	1	5	lib1	lib1
45	2559051	1	5	lib1	lib1
46	2479743	1	5	lib1	lib1
47	3591142	1	5	lib1	lib1
48	4791579	1	5	lib1	lib1
49	3855552	1	5	lib1	lib1
50	1322665	1	5	lib1	lib1
0	0	1	5	lib1	lib2
1	0	1	5	lib1	lib2
2	0	1	5	lib1	lib2
3	0	1	5	lib1	lib2
4	0	1	5	lib1	lib2
5	0	1	5	lib1	lib2
6	0	1	5	lib1	lib2
7	1	1	5	lib1	lib2
8	0	1	5	lib1	lib2
9	1	1	5	lib1	lib2
10	0	1	5	lib1	lib2
11	1	1	5	lib1	lib2
12	4	1	5	lib1	lib2
13	6	1	5	lib1	lib2
14	12	1	5	lib1	lib2
15	56	1	5	lib1	lib2
16	243	1	5	lib1	lib2
17	772	1	5	lib1	lib2
18	2507	1	5	lib1	lib2
19	7384	1	5	lib1	lib2
20	19952	1	5	lib1	lib2
21	49224	1	5	lib1	lib2
22	108905	1	5	lib1	lib2
23	222369	1	5	lib1	lib2
24	414471	1	5	lib1	lib2
25	705236	1	5	lib1	lib2
26	1104164	1	5	lib1	lib2
27	1589167	1	5	lib1	lib2
28	2121033	1	5	lib1	lib2
29	2631022	1	5	lib1	lib2
30	3063389	1	5	lib1	lib2
31	3371541	1	5	lib1	lib2
32	3553193	1	5	lib1	lib2
33	3633810	1	5	lib1	lib2
34	3644436	1	5	lib1	lib2
35	3638196	1	5	lib1	lib2
36	3619205	1	5	lib1	lib2
37	3620132	1	5	lib1	lib2
38	3628791	1	5	lib1	lib2
39	3661992	1	5	lib1	lib2
40	3728958	1	5	lib1	lib2
41	3897356	1	5	lib1	lib2
42	4323305	1	5	lib1	lib2
43	5115967	1	5	lib1	lib2
44	6154926	1	5	lib1	lib2
45	8276335	1	5	lib1	lib2
46	17583888	1	5	lib1	lib2
47	44725626	1	5	lib1	lib2
48	82133468	1	5	lib1	lib2
49	86316756	1	5	lib1	lib2
50	38908736	1	5	lib1	lib2
0	0	1	5	lib2	lib1
1	0	1	5	lib2	lib1
2	0	1	5	lib2	lib1
3	0	1	5	lib2	lib1
4	0	1	5	lib2	lib1
5	0	1	5	lib2	lib1
6	0	1	5	lib2	lib1
7	0	1	5	lib2	lib1
8	0	1	5	lib2	lib1
9	0	1	5	lib2	lib1
10	0	1	5	lib2	lib1
11	0	1	5	lib2	lib1
12	2	1	5	lib2	lib1
13	5	1	5	lib2	lib1
14	20	1	5	lib2	lib1
15	71	1	5	lib2	lib1
16	277	1	5	lib2	lib1
17	791	1	5	lib2	lib1
18	2555	1	5	lib2	lib1
19	7609	1	5	lib2	lib1
20	20248	1	5	lib2	lib1
21	48723	1	5	lib2	lib1
22	108420	1	5	lib2	lib1
23	221950	1	5	lib2	lib1
24	413705	1	5	lib2	lib1
25	706529	1	5	lib2	lib1
26	1111165	1	5	lib2	lib1
27	1607429	1	5	lib2	lib1
28	2144008	1	5	lib2	lib1
29	2662952	1	5	lib2	lib1
30	3081563	1	5	lib2	lib1
31	3364423	1	5	lib2	lib1
32	3507058	1	5	lib2	lib1
33	3543068	1	5	lib2	lib1
34	3523992	1	5	lib2	lib1
35	3502192	1	5	lib2	lib1
36	3507710	1	5	lib2	lib1
37	3554031	1	5	lib2	lib1
38	3630026	1	5	lib2	lib1
39	3720463	1	5	lib2	lib1
40	3830513	1	5	lib2	lib1
41	4019410	1	5	lib2	lib1
42	4458191	1	5	lib2	lib1
43	5307063	1	5	lib2	lib1
44	6431339	1	5	lib2	lib1
45	8639373	1	5	lib2	lib1
46	18003555	1	5	lib2	lib1
47	45422056	1	5	lib2	lib1
48	83363797	1	5	lib2	lib1
49	87802804	1	5	lib2	lib1
50	39667586	1	5	lib2	lib1
0	140	1	5	lib2	lib2
1	4	1	5	lib2	lib2
2	1	1	5	lib2	lib2
3	1	1	5	lib2	lib2
4	2	1	5	lib2	lib2
5	9	1	5	lib2	lib2
6	58	1	5	lib2	lib2
7	366	1	5	lib2	lib2
8	1752	1	5	lib2	lib2
9	7185	1	5	lib2	lib2
10	26209	1	5	lib2	lib2
11	85306	1	5	lib2	lib2
12	242434	1	5	lib2	lib2
13	617414	1	5	lib2	lib2
14	1402921	1	5	lib2	lib2
15	2867846	1	5	lib2	lib2
16	5277499	1	5	lib2	lib2
17	8795982	1	5	lib2	lib2
18	13287255	1	5	lib2	lib2
19	18258643	1	5	lib2	lib2
20	22850678	1	5	lib2	lib2
21	26127825	1	5	lib2	lib2
22	27328840	1	5	lib2	lib2
23	26272277	1	5	lib2	lib2
24	23284328	1	5	lib2	lib2
25	19160768	1	5	lib2	lib2
26	14831752	1	5	lib2	lib2
27	10986660	1	5	lib2	lib2
28	8009993	1	5	lib2	lib2
29	5933728	1	5	lib2	lib2
30	4625415	1	5	lib2	lib2
31	3849829	1	5	lib2	lib2
32	3411970	1	5	lib2	lib2
33	3171725	1	5	lib2	lib2
34	3029604	1	5	lib2	lib2
35	2927452	1	5	lib2	lib2
36	2827865	1	5	lib2	lib2
37	2715522	1	5	lib2	lib2
38	2599086	1	5	lib2	lib2
39	2490405	1	5	lib2	lib2
40	2407081	1	5	lib2	lib2
41	2356961	1	5	lib2	lib2
42	2288391	1	5	lib2	lib2
43	2089601	1	5	lib2	lib2
44	1698081	1	5	lib2	lib2
45	1293944	1	5	lib2	lib2
46	1331102	1	5	lib2	lib2
47	1887723	1	5	lib2	lib2
48	2126209	1	5	lib2	lib2
49	1351019	1	5	lib2	lib2
50	339408	1	5	lib2	lib2
0	200	1	6	lib1	lib1
1	0	1	6	lib1	lib1
2	2	1	6	lib1	lib1
3	2	1	6	lib1	lib1
4	2	1	6	lib1	lib1
5	15	1	6	lib1	lib1
6	101	1	6	lib1	lib1
7	518	1	6	lib1	lib1
8	2525	1	6	lib1	lib1
9	10997	1	6	lib1	lib1
10	41150	1	6	lib1	lib1
11	133421	1	6	lib1	lib1
12	385971	1	6	lib1	lib1
13	989927	1	6	lib1	lib1
14	2268707	1	6	lib1	lib1
15	4677956	1	6	lib1	lib1
16	8694945	1	6	lib1	lib1
17	14606187	1	6	lib1	lib1
18	22239279	1	6	lib1	lib1
19	30740522	1	6	lib1	lib1
20	38666464	1	6	lib1	lib1
21	44313489	1	6	lib1	lib1
22	46387586	1	6	lib1	lib1
23	44460394	1	6	lib1	lib1
24	39140591	1	6	lib1	lib1
25	31864898	1	6	lib1	lib1
26	24271373	1	6	lib1	lib1
27	17633229	1	6	lib1	lib1
28	12604868	1	6	lib1	lib1
29	9244545	1	6	lib1	lib1
30	7240861	1	6	lib1	lib1
31	6158096	1	6	lib1	lib1
32	5622428	1	6	lib1	lib1
33	5378767	1	6	lib1	lib1
34	5270124	1	6	lib1	lib1
35	5206674	1	6	lib1	lib1
36	5140957	1	6	lib1	lib1
37	5075574	1	6	lib1	lib1
38	5018725	1	6	lib1	lib1
39	4968933	1	6	lib1	lib1
40	4911033	1	6	lib1	lib1
41	4831450	1	6	lib1	lib1
42	4676559	1	6	lib1	lib1
43	4358958	1	6	lib1	lib1
44	3751154	1	6	lib1	lib1
45	3013889	1	6	lib1	lib1
46	2920713	1	6	lib1	lib1
47	4174979	1	6	lib1	lib1
48	5547146	1	6	lib1	lib1
49	4476584	1	6	lib1	lib1
50	1539092	1	6	lib1	lib1
0	0	1	6	lib1	lib2
1	0	1	6	lib1	lib2
2	0	1	6	lib1	lib2
3	0	1	6	lib1	lib2
4	0	1	6	lib1	lib2
5	0	1	6	lib1	lib2
6	0	1	6	lib1	lib2
7	0	1	6	lib1	lib2
8	0	1	6	lib1	lib2
9	0	1	6	lib1	lib2
10	0	1	6	lib1	lib2
11	0	1	6	lib1	lib2
12	0	1	6	lib1	lib2
13	4	1	6	lib1	lib2
14	18	1	6	lib1	lib2
15	65	1	6	lib1	lib2
16	267	1	6	lib1	lib2
17	801	1	6	lib1	lib2
18	2717	1	6	lib1	lib2
19	8372	1	6	lib1	lib2
20	22479	1	6	lib1	lib2
21	54982	1	6	lib1	lib2
22	124051	1	6	lib1	lib2
23	252503	1	6	lib1	lib2
24	473422	1	6	lib1	lib2
25	807276	1	6	lib1	lib2
26	1263723	1	6	lib1	lib2
27	1823300	1	6	lib1	lib2
28	2431158	1	6	lib1	lib2
29	3019632	1	6	lib1	lib2
30	3508499	1	6	lib1	lib2
31	3854644	1	6	lib1	lib2
32	4052738	1	6	lib1	lib2
33	4117618	1	6	lib1	lib2
34	4109018	1	6	lib1	lib2
35	4074182	1	6	lib1	lib2
36	4037096	1	6	lib1	lib2
37	4023808	1	6	lib1	lib2
38	4040202	1	6	lib1	lib2
39	4079233	1	6	lib1	lib2
40	4159106	1	6	lib1	lib2
41	4335221	1	6	lib1	lib2
42	4792003	1	6	lib1	lib2
43	5685171	1	6	lib1	lib2
44	6867359	1	6	lib1	lib2
45	9317016	1	6	lib1	lib2
46	20020342	1	6	lib1	lib2
47	51156030	1	6	lib1	lib2
48	93981642	1	6	lib1	lib2
49	98655726	1	6	lib1	lib2
50	44387568	1	6	lib1	lib2
0	0	1	6	lib2	lib1
1	0	1	6	lib2	lib1
2	0	1	6	lib2	lib1
3	0	1	6	lib2	lib1
4	0	1	6	lib2	lib1
5	0	1	6	lib2	lib1
6	0	1	6	lib2	lib1
7	0	1	6	lib2	lib1
8	0	1	6	lib2	lib1
9	0	1	6	lib2	lib1
10	0	1	6	lib2	lib1
11	0	1	6	lib2	lib1
12	2	1	6	lib2	lib1
13	14	1	6	lib2	lib1
14	24	1	6	lib2	lib1
15	84	1	6	lib2	lib1
16	288	1	6	lib2	lib1
17	1063	1	6	lib2	lib1
18	3219	1	6	lib2	lib1
19	8925	1	6	lib2	lib1
20	23611	1	6	lib2	lib1
21	57761	1	6	lib2	lib1
22	129087	1	6	lib2	lib1
23	261598	1	6	lib2	lib1
24	489616	1	6	lib2	lib1
25	834358	1	6	lib2	lib1
26	1308852	1	6	lib2	lib1
27	1889291	1	6	lib2	lib1
28	2522060	1	6	lib2	lib1
29	3123813	1	6	lib2	lib1
30	3627988	1	6	lib2	lib1
31	3971384	1	6	lib2	lib1
32	4148185	1	6	lib2	lib1
33	4213284	1	6	lib2	lib1
34	4200896	1	6	lib2	lib1
35	4191494	1	6	lib2	lib1
36	4202926	1	6	lib2	lib1
37	4248964	1	6	lib2	lib1
38	4312670	1	6	lib2	lib1
39	4367344	1	6	lib2	lib1
40	4425136	1	6	lib2	lib1
41	4565901	1	6	lib2	lib1
42	5001066	1	6	lib2	lib1
43	5929897	1	6	lib2	lib1
44	7191384	1	6	lib2	lib1
45	9715007	1	6	lib2	lib1
46	20588216	1	6	lib2	lib1
47	52590468	1	6	lib2	lib1
48	97135591	1	6	lib2	lib1
49	102642623	1	6	lib2	lib1
50	46483650	1	6	lib2	lib1
0	166	1	6	lib2	lib2
1	2	1	6	lib2	lib2
2	0	1	6	lib2	lib2
3	1	1	6	lib2	lib2
4	2	1	6	lib2	lib2
5	16	1	6	lib2	lib2
6	68	1	6	lib2	lib2
7	348	1	6	lib2	lib2
8	1960	1	6	lib2	lib2
9	8309	1	6	lib2	lib2
10	29977	1	6	lib2	lib2
11	97275	1	6	lib2	lib2
12	277698	1	6	lib2	lib2
13	706556	1	6	lib2	lib2
14	1606922	1	6	lib2	lib2
15	3276816	1	6	lib2	lib2
16	6042847	1	6	lib2	lib2
17	10064171	1	6	lib2	lib2
18	15202383	1	6	lib2	lib2
19	20895902	1	6	lib2	lib2
20	26142287	1	6	lib2	lib2
21	29870922	1	6	lib2	lib2
22	31243855	1	6	lib2	lib2
23	30008580	1	6	lib2	lib2
24	26585672	1	6	lib2	lib2
25	21879358	1	6	lib2	lib2
26	16926993	1	6	lib2	lib2
27	12520350	1	6	lib2	lib2
28	9089048	1	6	lib2	lib2
29	6704440	1	6	lib2	lib2
30	5189214	1	6	lib2	lib2
31	4281059	1	6	lib2	lib2
32	3777452	1	6	lib2	lib2
33	3489455	1	6	lib2	lib2
34	3321803	1	6	lib2	lib2
35	3205699	1	6	lib2	lib2
36	3098647	1	6	lib2	lib2
37	2997496	1	6	lib2	lib2
38	2899537	1	6	lib2	lib2
39	2810990	1	6	lib2	lib2
40	2750223	1	6	lib2	lib2
41	2705863	1	6	lib2	lib2
42	2640972	1	6	lib2	lib2
43	2447681	1	6	lib2	lib2
44	2023929	1	6	lib2	lib2
45	1545694	1	6	lib2	lib2
46	1514883	1	6	lib2	lib2
47	2094008	1	6	lib2	lib2
48	2359999	1	6	lib2	lib2
49	1514525	1	6	lib2	lib2
50	384165	1	6	lib2	lib2
0	204	2	1	lib1	lib1
1	2	2	1	lib1	lib1
2	0	2	1	lib1	lib1
3	0	2	1	lib1	lib1
4	2	2	1	lib1	lib1
5	13	2	1	lib1	lib1
6	74	2	1	lib1	lib1
7	503	2	1	lib1	lib1
8	2553	2	1	lib1	lib1
9	10783	2	1	lib1	lib1
10	39854	2	1	lib1	lib1
11	129491	2	1	lib1	lib1
12	371332	2	1	lib1	lib1
13	952985	2	1	lib1	lib1
14	2186214	2	1	lib1	lib1
15	4504545	2	1	lib1	lib1
16	8366177	2	1	lib1	lib1
17	14052018	2	1	lib1	lib1
18	21387755	2	1	lib1	lib1
19	29554119	2	1	lib1	lib1
20	37169430	2	1	lib1	lib1
21	42621299	2	1	lib1	lib1
22	44627789	2	1	lib1	lib1
23	42791236	2	1	lib1	lib1
24	37727332	2	1	lib1	lib1
25	30752591	2	1	lib1	lib1
26	23499118	2	1	lib1	lib1
27	17138140	2	1	lib1	lib1
28	12323554	2	1	lib1	lib1
29	9113688	2	1	lib1	lib1
30	7180310	2	1	lib1	lib1
31	6131364	2	1	lib1	lib1
32	5609653	2	1	lib1	lib1
33	5354718	2	1	lib1	lib1
34	5226674	2	1	lib1	lib1
35	5145122	2	1	lib1	lib1
36	5061382	2	1	lib1	lib1
37	4975186	2	1	lib1	lib1
38	4892546	2	1	lib1	lib1
39	4848714	2	1	lib1	lib1
40	4826249	2	1	lib1	lib1
41	4809762	2	1	lib1	lib1
42	4729927	2	1	lib1	lib1
43	4451085	2	1	lib1	lib1
44	3815093	2	1	lib1	lib1
45	2976356	2	1	lib1	lib1
46	2783232	2	1	lib1	lib1
47	3980421	2	1	lib1	lib1
48	5315175	2	1	lib1	lib1
49	4285030	2	1	lib1	lib1
50	1470000	2	1	lib1	lib1
0	0	2	1	lib1	lib2
1	0	2	1	lib1	lib2
2	0	2	1	lib1	lib2
3	0	2	1	lib1	lib2
4	0	2	1	lib1	lib2
5	0	2	1	lib1	lib2
6	0	2	1	lib1	lib2
7	0	2	1	lib1	lib2
8	0	2	1	lib1	lib2
9	0	2	1	lib1	lib2
10	0	2	1	lib1	lib2
11	0	2	1	lib1	lib2
12	0	2	1	lib1	lib2
13	8	2	1	lib1	lib2
14	25	2	1	lib1	lib2
15	86	2	1	lib1	lib2
16	270	2	1	lib1	lib2
17	1012	2	1	lib1	lib2
18	3169	2	1	lib1	lib2
19	8996	2	1	lib1	lib2
20	23852	2	1	lib1	lib2
21	57188	2	1	lib1	lib2
22	127479	2	1	lib1	lib2
23	257731	2	1	lib1	lib2
24	479470	2	1	lib1	lib2
25	817564	2	1	lib1	lib2
26	1282328	2	1	lib1	lib2
27	1854637	2	1	lib1	lib2
28	2480390	2	1	lib1	lib2
29	3080190	2	1	lib1	lib2
30	3577612	2	1	lib1	lib2
31	3919863	2	1	lib1	lib2
32	4103858	2	1	lib1	lib2
33	4153510	2	1	lib1	lib2
34	4137914	2	1	lib1	lib2
35	4116187	2	1	lib1	lib2
36	4124482	2	1	lib1	lib2
37	4175338	2	1	lib1	lib2
38	4245209	2	1	lib1	lib2
39	4313629	2	1	lib1	lib2
40	4385337	2	1	lib1	lib2
41	4540696	2	1	lib1	lib2
42	4976112	2	1	lib1	lib2
43	5866619	2	1	lib1	lib2
44	7077218	2	1	lib1	lib2
45	9514201	2	1	lib1	lib2
46	20045275	2	1	lib1	lib2
47	50883888	2	1	lib1	lib2
48	93618989	2	1	lib1	lib2
49	98703413	2	1	lib1	lib2
50	44628205	2	1	lib1	lib2
0	0	2	1	lib2	lib1
1	0	2	1	lib2	lib1
2	0	2	1	lib2	lib1
3	0	2	1	lib2	lib1
4	0	2	1	lib2	lib1
5	0	2	1	lib2	lib1
6	0	2	1	lib2	lib1
7	0	2	1	lib2	lib1
8	0	2	1	lib2	lib1
9	0	2	1	lib2	lib1
10	0	2	1	lib2	lib1
11	2	2	1	lib2	lib1
12	4	2	1	lib2	lib1
13	2	2	1	lib2	lib1
14	19	2	1	lib2	lib1
15	55	2	1	lib2	lib1
16	185	2	1	lib2	lib1
17	688	2	1	lib2	lib1
18	2547	2	1	lib2	lib1
19	7559	2	1	lib2	lib1
20	20407	2	1	lib2	lib1
21	50282	2	1	lib2	lib1
22	113599	2	1	lib2	lib1
23	234784	2	1	lib2	lib1
24	439140	2	1	lib2	lib1
25	753340	2	1	lib2	lib1
26	1182561	2	1	lib2	lib1
27	1713388	2	1	lib2	lib1
28	2296410	2	1	lib2	lib1
29	2861614	2	1	lib2	lib1
30	3342467	2	1	lib2	lib1
31	3688211	2	1	lib2	lib1
32	3895507	2	1	lib2	lib1
33	3981512	2	1	lib2	lib1
34	3997649	2	1	lib2	lib1
35	3985743	2	1	lib2	lib1
36	3984264	2	1	lib2	lib1
37	4002912	2	1	lib2	lib1
38	4044136	2	1	lib2	lib1
39	4098488	2	1	lib2	lib1
40	4162961	2	1	lib2	lib1
41	4310736	2	1	lib2	lib1
42	4720128	2	1	lib2	lib1
43	5540437	2	1	lib2	lib1
44	6653003	2	1	lib2	lib1
45	9028213	2	1	lib2	lib1
46	19549110	2	1	lib2	lib1
47	50275714	2	1	lib2	lib1
48	92756691	2	1	lib2	lib1
49	97700802	2	1	lib2	lib1
50	44059322	2	1	lib2	lib1
0	157	2	1	lib2	lib2
1	0	2	1	lib2	lib2
2	1	2	1	lib2	lib2
3	1	2	1	lib2	lib2
4	3	2	1	lib2	lib2
5	13	2	1	lib2	lib2
6	83	2	1	lib2	lib2
7	360	2	1	lib2	lib2
8	1882	2	1	lib2	lib2
9	8016	2	1	lib2	lib2
10	29667	2	1	lib2	lib2
11	95693	2	1	lib2	lib2
12	273164	2	1	lib2	lib2
13	695476	2	1	lib2	lib2
14	1582762	2	1	lib2	lib2
15	3236189	2	1	lib2	lib2
16	5956295	2	1	lib2	lib2
17	9930699	2	1	lib2	lib2
18	15013569	2	1	lib2	lib2
19	20622845	2	1	lib2	lib2
20	25811844	2	1	lib2	lib2
21	29490894	2	1	lib2	lib2
22	30836134	2	1	lib2	lib2
23	29611385	2	1	lib2	lib2
24	26205355	2	1	lib2	lib2
25	21545982	2	1	lib2	lib2
26	16651991	2	1	lib2	lib2
27	12308680	2	1	lib2	lib2
28	8943274	2	1	lib2	lib2
29	6617360	2	1	lib2	lib2
30	5141334	2	1	lib2	lib2
31	4281956	2	1	lib2	lib2
32	3790377	2	1	lib2	lib2
33	3510598	2	1	lib2	lib2
34	3335634	2	1	lib2	lib2
35	3200497	2	1	lib2	lib2
36	3066659	2	1	lib2	lib2
37	2943035	2	1	lib2	lib2
38	2821246	2	1	lib2	lib2
39	2729019	2	1	lib2	lib2
40	2672891	2	1	lib2	lib2
41	2638909	2	1	lib2	lib2
42	2569554	2	1	lib2	lib2
43	2344090	2	1	lib2	lib2
44	1884968	2	1	lib2	lib2
45	1399783	2	1	lib2	lib2
46	1393867	2	1	lib2	lib2
47	1976633	2	1	lib2	lib2
48	2236931	2	1	lib2	lib2
49	1425047	2	1	lib2	lib2
50	359566	2	1	lib2	lib2
0	27450	2	2	lib1	lib1
1	0	2	2	lib1	lib1
2	22	2	2	lib1	lib1
3	6	2	2	lib1	lib1
4	8	2	2	lib1	lib1
5	72	2	2	lib1	lib1
6	166	2	2	lib1	lib1
7	766	2	2	lib1	lib1
8	3924	2	2	lib1	lib1
9	16810	2	2	lib1	lib1
10	61170	2	2	lib1	lib1
11	199806	2	2	lib1	lib1
12	578514	2	2	lib1	lib1
13	1477230	2	2	lib1	lib1
14	3397534	2	2	lib1	lib1
15	7014102	2	2	lib1	lib1
16	13044970	2	2	lib1	lib1
17	21959758	2	2	lib1	lib1
18	33460074	2	2	lib1	lib1
19	46348146	2	2	lib1	lib1
20	58392118	2	2	lib1	lib1
21	67019128	2	2	lib1	lib1
22	70318104	2	2	lib1	lib1
23	67543116	2	2	lib1	lib1
24	59654478	2	2	lib1	lib1
25	48745540	2	2	lib1	lib1
26	37316528	2	2	lib1	lib1
27	27285992	2	2	lib1	lib1
28	19681708	2	2	lib1	lib1
29	14572056	2	2	lib1	lib1
30	11500798	2	2	lib1	lib1
31	9812068	2	2	lib1	lib1
32	8935676	2	2	lib1	lib1
33	8488918	2	2	lib1	lib1
34	8234296	2	2	lib1	lib1
35	8063926	2	2	lib1	lib1
36	7933364	2	2	lib1	lib1
37	7817424	2	2	lib1	lib1
38	7707140	2	2	lib1	lib1
39	7646172	2	2	lib1	lib1
40	7610800	2	2	lib1	lib1
41	7615368	2	2	lib1	lib1
42	7578530	2	2	lib1	lib1
43	7248506	2	2	lib1	lib1
44	6311118	2	2	lib1	lib1
45	4940934	2	2	lib1	lib1
46	4464222	2	2	lib1	lib1
47	6173180	2	2	lib1	lib1
48	8240260	2	2	lib1	lib1
49	6723550	2	2	lib1	lib1
50	2336954	2	2	lib1	lib1
0	0	2	2	lib1	lib2
1	0	2	2	lib1	lib2
2	0	2	2	lib1	lib2
3	0	2	2	lib1	lib2
4	0	2	2	lib1	lib2
5	0	2	2	lib1	lib2
6	0	2	2	lib1	lib2
7	0	2	2	lib1	lib2
8	0	2	2	lib1	lib2
9	0	2	2	lib1	lib2
10	0	2	2	lib1	lib2
11	1	2	2	lib1	lib2
12	5	2	2	lib1	lib2
13	5	2	2	lib1	lib2
14	25	2	2	lib1	lib2
15	88	2	2	lib1	lib2
16	339	2	2	lib1	lib2
17	1239	2	2	lib1	lib2
18	3980	2	2	lib1	lib2
19	11891	2	2	lib1	lib2
20	32867	2	2	lib1	lib2
21	80285	2	2	lib1	lib2
22	180336	2	2	lib1	lib2
23	369634	2	2	lib1	lib2
24	691955	2	2	lib1	lib2
25	1187012	2	2	lib1	lib2
26	1873573	2	2	lib1	lib2
27	2722151	2	2	lib1	lib2
28	3658115	2	2	lib1	lib2
29	4579173	2	2	lib1	lib2
30	5358395	2	2	lib1	lib2
31	5923687	2	2	lib1	lib2
32	6251760	2	2	lib1	lib2
33	6372162	2	2	lib1	lib2
34	6352975	2	2	lib1	lib2
35	6295234	2	2	lib1	lib2
36	6255737	2	2	lib1	lib2
37	6265362	2	2	lib1	lib2
38	6328935	2	2	lib1	lib2
39	6437965	2	2	lib1	lib2
40	6597257	2	2	lib1	lib2
41	6902339	2	2	lib1	lib2
42	7627037	2	2	lib1	lib2
43	9019555	2	2	lib1	lib2
44	10857099	2	2	lib1	lib2
45	14598142	2	2	lib1	lib2
46	30998851	2	2	lib1	lib2
47	79114912	2	2	lib1	lib2
48	145807889	2	2	lib1	lib2
49	153644466	2	2	lib1	lib2
50	69403167	2	2	lib1	lib2
0	0	2	2	lib2	lib1
1	0	2	2	lib2	lib1
2	0	2	2	lib2	lib1
3	0	2	2	lib2	lib1
4	0	2	2	lib2	lib1
5	0	2	2	lib2	lib1
6	0	2	2	lib2	lib1
7	0	2	2	lib2	lib1
8	0	2	2	lib2	lib1
9	0	2	2	lib2	lib1
10	0	2	2	lib2	lib1
11	1	2	2	lib2	lib1
12	5	2	2	lib2	lib1
13	5	2	2	lib2	lib1
14	25	2	2	lib2	lib1
15	88	2	2	lib2	lib1
16	339	2	2	lib2	lib1
17	1239	2	2	lib2	lib1
18	3980	2	2	lib2	lib1
19	11891	2	2	lib2	lib1
20	32867	2	2	lib2	lib1
21	80285	2	2	lib2	lib1
22	180336	2	2	lib2	lib1
23	369634	2	2	lib2	lib1
24	691955	2	2	lib2	lib1
25	1187012	2	2	lib2	lib1
26	1873573	2	2	lib2	lib1
27	2722151	2	2	lib2	lib1
28	3658115	2	2	lib2	lib1
29	4579173	2	2	lib2	lib1
30	5358395	2	2	lib2	lib1
31	5923687	2	2	lib2	lib1
32	6251760	2	2	lib2	lib1
33	6372162	2	2	lib2	lib1
34	6352975	2	2	lib2	lib1
35	6295234	2	2	lib2	lib1
36	6255737	2	2	lib2	lib1
37	6265362	2	2	lib2	lib1
38	6328935	2	2	lib2	lib1
39	6437965	2	2	lib2	lib1
40	6597257	2	2	lib2	lib1
41	6902339	2	2	lib2	lib1
42	7627037	2	2	lib2	lib1
43	9019555	2	2	lib2	lib1
44	10857099	2	2	lib2	lib1
45	14598142	2	2	lib2	lib1
46	30998851	2	2	lib2	lib1
47	79114912	2	2	lib2	lib1
48	145807889	2	2	lib2	lib1
49	153644466	2	2	lib2	lib1
50	69403167	2	2	lib2	lib1
0	22288	2	2	lib2	lib2
1	0	2	2	lib2	lib2
2	26	2	2	lib2	lib2
3	8	2	2	lib2	lib2
4	10	2	2	lib2	lib2
5	78	2	2	lib2	lib2
6	128	2	2	lib2	lib2
7	664	2	2	lib2	lib2
8	3064	2	2	lib2	lib2
9	12542	2	2	lib2	lib2
10	45946	2	2	lib2	lib2
11	148552	2	2	lib2	lib2
12	424160	2	2	lib2	lib2
13	1080104	2	2	lib2	lib2
14	2459066	2	2	lib2	lib2
15	5025598	2	2	lib2	lib2
16	9253986	2	2	lib2	lib2
17	15428000	2	2	lib2	lib2
18	23341146	2	2	lib2	lib2
19	32050866	2	2	lib2	lib2
20	40128066	2	2	lib2	lib2
21	45850360	2	2	lib2	lib2
22	47953932	2	2	lib2	lib2
23	46047522	2	2	lib2	lib2
24	40769976	2	2	lib2	lib2
25	33538552	2	2	lib2	lib2
26	25913948	2	2	lib2	lib2
27	19151950	2	2	lib2	lib2
28	13909238	2	2	lib2	lib2
29	10263858	2	2	lib2	lib2
30	7946140	2	2	lib2	lib2
31	6572934	2	2	lib2	lib2
32	5773812	2	2	lib2	lib2
33	5285270	2	2	lib2	lib2
34	4960630	2	2	lib2	lib2
35	4700672	2	2	lib2	lib2
36	4508640	2	2	lib2	lib2
37	4349694	2	2	lib2	lib2
38	4259496	2	2	lib2	lib2
39	4220022	2	2	lib2	lib2
40	4226114	2	2	lib2	lib2
41	4176810	2	2	lib2	lib2
42	3992744	2	2	lib2	lib2
43	3527790	2	2	lib2	lib2
44	2751314	2	2	lib2	lib2
45	1986518	2	2	lib2	lib2
46	1987572	2	2	lib2	lib2
47	2863202	2	2	lib2	lib2
48	3246530	2	2	lib2	lib2
49	2073892	2	2	lib2	lib2
50	521514	2	2	lib2	lib2
0	237	2	3	lib1	lib1
1	4	2	3	lib1	lib1
2	0	2	3	lib1	lib1
3	1	2	3	lib1	lib1
4	3	2	3	lib1	lib1
5	14	2	3	lib1	lib1
6	95	2	3	lib1	lib1
7	628	2	3	lib1	lib1
8	3000	2	3	lib1	lib1
9	12701	2	3	lib1	lib1
10	46523	2	3	lib1	lib1
11	153580	2	3	lib1	lib1
12	443079	2	3	lib1	lib1
13	1138176	2	3	lib1	lib1
14	2615766	2	3	lib1	lib1
15	5397054	2	3	lib1	lib1
16	10040985	2	3	lib1	lib1
17	16877601	2	3	lib1	lib1
18	25744856	2	3	lib1	lib1
19	35629373	2	3	lib1	lib1
20	44901855	2	3	lib1	lib1
21	51586894	2	3	lib1	lib1
22	54119578	2	3	lib1	lib1
23	52021109	2	3	lib1	lib1
24	45962531	2	3	lib1	lib1
25	37591971	2	3	lib1	lib1
26	28801059	2	3	lib1	lib1
27	21098967	2	3	lib1	lib1
28	15224992	2	3	lib1	lib1
29	11272595	2	3	lib1	lib1
30	8877483	2	3	lib1	lib1
31	7547153	2	3	lib1	lib1
32	6832486	2	3	lib1	lib1
33	6444651	2	3	lib1	lib1
34	6220591	2	3	lib1	lib1
35	6065336	2	3	lib1	lib1
36	5935934	2	3	lib1	lib1
37	5821268	2	3	lib1	lib1
38	5710478	2	3	lib1	lib1
39	5623268	2	3	lib1	lib1
40	5591828	2	3	lib1	lib1
41	5602935	2	3	lib1	lib1
42	5593975	2	3	lib1	lib1
43	5398301	2	3	lib1	lib1
44	4756919	2	3	lib1	lib1
45	3764251	2	3	lib1	lib1
46	3441664	2	3	lib1	lib1
47	4836805	2	3	lib1	lib1
48	6516430	2	3	lib1	lib1
49	5313663	2	3	lib1	lib1
50	1845754	2	3	lib1	lib1
0	0	2	3	lib1	lib2
1	0	2	3	lib1	lib2
2	0	2	3	lib1	lib2
3	0	2	3	lib1	lib2
4	0	2	3	lib1	lib2
5	0	2	3	lib1	lib2
6	0	2	3	lib1	lib2
7	0	2	3	lib1	lib2
8	0	2	3	lib1	lib2
9	0	2	3	lib1	lib2
10	0	2	3	lib1	lib2
11	0	2	3	lib1	lib2
12	3	2	3	lib1	lib2
13	4	2	3	lib1	lib2
14	25	2	3	lib1	lib2
15	96	2	3	lib1	lib2
16	372	2	3	lib1	lib2
17	1197	2	3	lib1	lib2
18	3734	2	3	lib1	lib2
19	10901	2	3	lib1	lib2
20	28724	2	3	lib1	lib2
21	68458	2	3	lib1	lib2
22	150767	2	3	lib1	lib2
23	302906	2	3	lib1	lib2
24	560208	2	3	lib1	lib2
25	949232	2	3	lib1	lib2
26	1485217	2	3	lib1	lib2
27	2142415	2	3	lib1	lib2
28	2867539	2	3	lib1	lib2
29	3576526	2	3	lib1	lib2
30	4175510	2	3	lib1	lib2
31	4614582	2	3	lib1	lib2
32	4871898	2	3	lib1	lib2
33	4967911	2	3	lib1	lib2
34	4968072	2	3	lib1	lib2
35	4929856	2	3	lib1	lib2
36	4892164	2	3	lib1	lib2
37	4886576	2	3	lib1	lib2
38	4915374	2	3	lib1	lib2
39	4976022	2	3	lib1	lib2
40	5095753	2	3	lib1	lib2
41	5361310	2	3	lib1	lib2
42	5990076	2	3	lib1	lib2
43	7142912	2	3	lib1	lib2
44	8630664	2	3	lib1	lib2
45	11517875	2	3	lib1	lib2
46	23974215	2	3	lib1	lib2
47	60448966	2	3	lib1	lib2
48	110906228	2	3	lib1	lib2
49	116716901	2	3	lib1	lib2
50	52714811	2	3	lib1	lib2
0	0	2	3	lib2	lib1
1	0	2	3	lib2	lib1
2	0	2	3	lib2	lib1
3	0	2	3	lib2	lib1
4	0	2	3	lib2	lib1
5	0	2	3	lib2	lib1
6	0	2	3	lib2	lib1
7	0	2	3	lib2	lib1
8	0	2	3	lib2	lib1
9	0	2	3	lib2	lib1
10	0	2	3	lib2	lib1
11	0	2	3	lib2	lib1
12	2	2	3	lib2	lib1
13	6	2	3	lib2	lib1
14	20	2	3	lib2	lib1
15	76	2	3	lib2	lib1
16	210	2	3	lib2	lib1
17	864	2	3	lib2	lib1
18	2986	2	3	lib2	lib1
19	9157	2	3	lib2	lib1
20	24813	2	3	lib2	lib1
21	61507	2	3	lib2	lib1
22	138194	2	3	lib2	lib1
23	287283	2	3	lib2	lib1
24	538610	2	3	lib2	lib1
25	923801	2	3	lib2	lib1
26	1455746	2	3	lib2	lib1
27	2107144	2	3	lib2	lib1
28	2818903	2	3	lib2	lib1
29	3503565	2	3	lib2	lib1
30	4077302	2	3	lib2	lib1
31	4467663	2	3	lib2	lib1
32	4687048	2	3	lib2	lib1
33	4751385	2	3	lib2	lib1
34	4723868	2	3	lib2	lib1
35	4673765	2	3	lib2	lib1
36	4640691	2	3	lib2	lib1
37	4651938	2	3	lib2	lib1
38	4714896	2	3	lib2	lib1
39	4819213	2	3	lib2	lib1
40	4984074	2	3	lib2	lib1
41	5257424	2	3	lib2	lib1
42	5849441	2	3	lib2	lib1
43	6941518	2	3	lib2	lib1
44	8394026	2	3	lib2	lib1
45	11323185	2	3	lib2	lib1
46	23888746	2	3	lib2	lib1
47	60808851	2	3	lib2	lib1
48	112127262	2	3	lib2	lib1
49	118398243	2	3	lib2	lib1
50	53599310	2	3	lib2	lib1
0	193	2	3	lib2	lib2
1	2	2	3	lib2	lib2
2	0	2	3	lib2	lib2
3	0	2	3	lib2	lib2
4	3	2	3	lib2	lib2
5	15	2	3	lib2	lib2
6	82	2	3	lib2	lib2
7	468	2	3	lib2	lib2
8	2242	2	3	lib2	lib2
9	9586	2	3	lib2	lib2
10	34826	2	3	lib2	lib2
11	112739	2	3	lib2	lib2
12	322343	2	3	lib2	lib2
13	820095	2	3	lib2	lib2
14	1868738	2	3	lib2	lib2
15	3821375	2	3	lib2	lib2
16	7050975	2	3	lib2	lib2
17	11757340	2	3	lib2	lib2
18	17769213	2	3	lib2	lib2
19	24426117	2	3	lib2	lib2
20	30559802	2	3	lib2	lib2
21	34914139	2	3	lib2	lib2
22	36530446	2	3	lib2	lib2
23	35091585	2	3	lib2	lib2
24	31090599	2	3	lib2	lib2
25	25593464	2	3	lib2	lib2
26	19819485	2	3	lib2	lib2
27	14701417	2	3	lib2	lib2
28	10731296	2	3	lib2	lib2
29	7962743	2	3	lib2	lib2
30	6196545	2	3	lib2	lib2
31	5135960	2	3	lib2	lib2
32	4509933	2	3	lib2	lib2
33	4114065	2	3	lib2	lib2
34	3850253	2	3	lib2	lib2
35	3649967	2	3	lib2	lib2
36	3504885	2	3	lib2	lib2
37	3403881	2	3	lib2	lib2
38	3343409	2	3	lib2	lib2
39	3322300	2	3	lib2	lib2
40	3312152	2	3	lib2	lib2
41	3270304	2	3	lib2	lib2
42	3121161	2	3	lib2	lib2
43	2782281	2	3	lib2	lib2
44	2204312	2	3	lib2	lib2
45	1612202	2	3	lib2	lib2
46	1579280	2	3	lib2	lib2
47	2231979	2	3	lib2	lib2
48	2522045	2	3	lib2	lib2
49	1613066	2	3	lib2	lib2
50	407732	2	3	lib2	lib2
0	281	2	5	lib1	lib1
1	4	2	5	lib1	lib1
2	0	2	5	lib1	lib1
3	0	2	5	lib1	lib1
4	0	2	5	lib1	lib1
5	14	2	5	lib1	lib1
6	126	2	5	lib1	lib1
7	690	2	5	lib1	lib1
8	3392	2	5	lib1	lib1
9	14634	2	5	lib1	lib1
10	54342	2	5	lib1	lib1
11	176970	2	5	lib1	lib1
12	511518	2	5	lib1	lib1
13	1314184	2	5	lib1	lib1
14	3017358	2	5	lib1	lib1
15	6229314	2	5	lib1	lib1
16	11590619	2	5	lib1	lib1
17	19503687	2	5	lib1	lib1
18	29742934	2	5	lib1	lib1
19	41174259	2	5	lib1	lib1
20	51883498	2	5	lib1	lib1
21	59621298	2	5	lib1	lib1
22	62590617	2	5	lib1	lib1
23	60179298	2	5	lib1	lib1
24	53215286	2	5	lib1	lib1
25	43592001	2	5	lib1	lib1
26	33448901	2	5	lib1	lib1
27	24549845	2	5	lib1	lib1
28	17757835	2	5	lib1	lib1
29	13185474	2	5	lib1	lib1
30	10393298	2	5	lib1	lib1
31	8820857	2	5	lib1	lib1
32	7963062	2	5	lib1	lib1
33	7477068	2	5	lib1	lib1
34	7187947	2	5	lib1	lib1
35	6995682	2	5	lib1	lib1
36	6859903	2	5	lib1	lib1
37	6741492	2	5	lib1	lib1
38	6618341	2	5	lib1	lib1
39	6508657	2	5	lib1	lib1
40	6406021	2	5	lib1	lib1
41	6310027	2	5	lib1	lib1
42	6210153	2	5	lib1	lib1
43	5947221	2	5	lib1	lib1
44	5270971	2	5	lib1	lib1
45	4263405	2	5	lib1	lib1
46	3981686	2	5	lib1	lib1
47	5563986	2	5	lib1	lib1
48	7436802	2	5	lib1	lib1
49	6051747	2	5	lib1	lib1
50	2095695	2	5	lib1	lib1
0	0	2	5	lib1	lib2
1	0	2	5	lib1	lib2
2	0	2	5	lib1	lib2
3	0	2	5	lib1	lib2
4	0	2	5	lib1	lib2
5	0	2	5	lib1	lib2
6	0	2	5	lib1	lib2
7	0	2	5	lib1	lib2
8	0	2	5	lib1	lib2
9	0	2	5	lib1	lib2
10	0	2	5	lib1	lib2
11	0	2	5	lib1	lib2
12	1	2	5	lib1	lib2
13	8	2	5	lib1	lib2
14	25	2	5	lib1	lib2
15	101	2	5	lib1	lib2
16	380	2	5	lib1	lib2
17	1329	2	5	lib1	lib2
18	4007	2	5	lib1	lib2
19	12048	2	5	lib1	lib2
20	31765	2	5	lib1	lib2
21	77406	2	5	lib1	lib2
22	172788	2	5	lib1	lib2
23	350791	2	5	lib1	lib2
24	653332	2	5	lib1	lib2
25	1113471	2	5	lib1	lib2
26	1747117	2	5	lib1	lib2
27	2523318	2	5	lib1	lib2
28	3379173	2	5	lib1	lib2
29	4205891	2	5	lib1	lib2
30	4910008	2	5	lib1	lib2
31	5408457	2	5	lib1	lib2
32	5698356	2	5	lib1	lib2
33	5803964	2	5	lib1	lib2
34	5797206	2	5	lib1	lib2
35	5748337	2	5	lib1	lib2
36	5686872	2	5	lib1	lib2
37	5664736	2	5	lib1	lib2
38	5682340	2	5	lib1	lib2
39	5755928	2	5	lib1	lib2
40	5905182	2	5	lib1	lib2
41	6237616	2	5	lib1	lib2
42	6985758	2	5	lib1	lib2
43	8323015	2	5	lib1	lib2
44	10022430	2	5	lib1	lib2
45	13372235	2	5	lib1	lib2
46	27895800	2	5	lib1	lib2
47	70374828	2	5	lib1	lib2
48	129061927	2	5	lib1	lib2
49	135772258	2	5	lib1	lib2
50	61298346	2	5	lib1	lib2
0	0	2	5	lib2	lib1
1	0	2	5	lib2	lib1
2	0	2	5	lib2	lib1
3	0	2	5	lib2	lib1
4	0	2	5	lib2	lib1
5	0	2	5	lib2	lib1
6	0	2	5	lib2	lib1
7	0	2	5	lib2	lib1
8	0	2	5	lib2	lib1
9	0	2	5	lib2	lib1
10	0	2	5	lib2	lib1
11	0	2	5	lib2	lib1
12	1	2	5	lib2	lib1
13	4	2	5	lib2	lib1
14	20	2	5	lib2	lib1
15	79	2	5	lib2	lib1
16	324	2	5	lib2	lib1
17	1062	2	5	lib2	lib1
18	3343	2	5	lib2	lib1
19	10436	2	5	lib2	lib1
20	27652	2	5	lib2	lib1
21	68269	2	5	lib2	lib1
22	153821	2	5	lib2	lib1
23	317495	2	5	lib2	lib1
24	596428	2	5	lib2	lib1
25	1024649	2	5	lib2	lib1
26	1618620	2	5	lib2	lib1
27	2354212	2	5	lib2	lib1
28	3162645	2	5	lib2	lib1
29	3943875	2	5	lib2	lib1
30	4602855	2	5	lib2	lib1
31	5079364	2	5	lib2	lib1
32	5338429	2	5	lib2	lib1
33	5430068	2	5	lib2	lib1
34	5414438	2	5	lib2	lib1
35	5352159	2	5	lib2	lib1
36	5313410	2	5	lib2	lib1
37	5323355	2	5	lib2	lib1
38	5406677	2	5	lib2	lib1
39	5548541	2	5	lib2	lib1
40	5762297	2	5	lib2	lib1
41	6108064	2	5	lib2	lib1
42	6840682	2	5	lib2	lib1
43	8155838	2	5	lib2	lib1
44	9877284	2	5	lib2	lib1
45	13262167	2	5	lib2	lib1
46	27847062	2	5	lib2	lib1
47	70613337	2	5	lib2	lib1
48	129799170	2	5	lib2	lib1
49	136708057	2	5	lib2	lib1
50	61691187	2	5	lib2	lib1
0	230	2	5	lib2	lib2
1	2	2	5	lib2	lib2
2	1	2	5	lib2	lib2
3	1	2	5	lib2	lib2
4	2	2	5	lib2	lib2
5	14	2	5	lib2	lib2
6	90	2	5	lib2	lib2
7	564	2	5	lib2	lib2
8	2665	2	5	lib2	lib2
9	11181	2	5	lib2	lib2
10	41156	2	5	lib2	lib2
11	132184	2	5	lib2	lib2
12	376528	2	5	lib2	lib2
13	959210	2	5	lib2	lib2
14	2176218	2	5	lib2	lib2
15	4452283	2	5	lib2	lib2
16	8200239	2	5	lib2	lib2
17	13669830	2	5	lib2	lib2
18	20657200	2	5	lib2	lib2
19	28376909	2	5	lib2	lib2
20	35530279	2	5	lib2	lib2
21	40637296	2	5	lib2	lib2
22	42510935	2	5	lib2	lib2
23	40848688	2	5	lib2	lib2
24	36216814	2	5	lib2	lib2
25	29830271	2	5	lib2	lib2
26	23088840	2	5	lib2	lib2
27	17096163	2	5	lib2	lib2
28	12441262	2	5	lib2	lib2
29	9201389	2	5	lib2	lib2
30	7140870	2	5	lib2	lib2
31	5910896	2	5	lib2	lib2
32	5205266	2	5	lib2	lib2
33	4780490	2	5	lib2	lib2
34	4505916	2	5	lib2	lib2
35	4308500	2	5	lib2	lib2
36	4154358	2	5	lib2	lib2
37	4024015	2	5	lib2	lib2
38	3920990	2	5	lib2	lib2
39	3854484	2	5	lib2	lib2
40	3811615	2	5	lib2	lib2
41	3739397	2	5	lib2	lib2
42	3552604	2	5	lib2	lib2
43	3142728	2	5	lib2	lib2
44	2475613	2	5	lib2	lib2
45	1844264	2	5	lib2	lib2
46	1912714	2	5	lib2	lib2
47	2748259	2	5	lib2	lib2
48	3102209	2	5	lib2	lib2
49	1972582	2	5	lib2	lib2
50	496938	2	5	lib2	lib2
0	356	2	6	lib1	lib1
1	5	2	6	lib1	lib1
2	2	2	6	lib1	lib1
3	1	2	6	lib1	lib1
4	0	2	6	lib1	lib1
5	16	2	6	lib1	lib1
6	116	2	6	lib1	lib1
7	793	2	6	lib1	lib1
8	3939	2	6	lib1	lib1
9	17001	2	6	lib1	lib1
10	63655	2	6	lib1	lib1
11	205927	2	6	lib1	lib1
12	597444	2	6	lib1	lib1
13	1538548	2	6	lib1	lib1
14	3527833	2	6	lib1	lib1
15	7287565	2	6	lib1	lib1
16	13561029	2	6	lib1	lib1
17	22828321	2	6	lib1	lib1
18	34807290	2	6	lib1	lib1
19	48182420	2	6	lib1	lib1
20	60707668	2	6	lib1	lib1
21	69712111	2	6	lib1	lib1
22	73091520	2	6	lib1	lib1
23	70148524	2	6	lib1	lib1
24	61904548	2	6	lib1	lib1
25	50516264	2	6	lib1	lib1
26	38563725	2	6	lib1	lib1
27	28091392	2	6	lib1	lib1
28	20130433	2	6	lib1	lib1
29	14797698	2	6	lib1	lib1
30	11598573	2	6	lib1	lib1
31	9852491	2	6	lib1	lib1
32	8969049	2	6	lib1	lib1
33	8527782	2	6	lib1	lib1
34	8295208	2	6	lib1	lib1
35	8163021	2	6	lib1	lib1
36	8063801	2	6	lib1	lib1
37	7983944	2	6	lib1	lib1
38	7910010	2	6	lib1	lib1
39	7825562	2	6	lib1	lib1
40	7738343	2	6	lib1	lib1
41	7640853	2	6	lib1	lib1
42	7494927	2	6	lib1	lib1
43	7114009	2	6	lib1	lib1
44	6229743	2	6	lib1	lib1
45	5009149	2	6	lib1	lib1
46	4680002	2	6	lib1	lib1
47	6477841	2	6	lib1	lib1
48	8615348	2	6	lib1	lib1
49	7017863	2	6	lib1	lib1
50	2439337	2	6	lib1	lib1
0	0	2	6	lib1	lib2
1	0	2	6	lib1	lib2
2	0	2	6	lib1	lib2
3	0	2	6	lib1	lib2
4	0	2	6	lib1	lib2
5	0	2	6	lib1	lib2
6	0	2	6	lib1	lib2
7	0	2	6	lib1	lib2
8	0	2	6	lib1	lib2
9	0	2	6	lib1	lib2
10	0	2	6	lib1	lib2
11	0	2	6	lib1	lib2
12	1	2	6	lib1	lib2
13	4	2	6	lib1	lib2
14	21	2	6	lib1	lib2
15	84	2	6	lib1	lib2
16	375	2	6	lib1	lib2
17	1356	2	6	lib1	lib2
18	4429	2	6	lib1	lib2
19	13369	2	6	lib1	lib2
20	35804	2	6	lib1	lib2
21	87603	2	6	lib1	lib2
22	195319	2	6	lib1	lib2
23	398986	2	6	lib1	lib2
24	746167	2	6	lib1	lib2
25	1273633	2	6	lib1	lib2
26	1999743	2	6	lib1	lib2
27	2892715	2	6	lib1	lib2
28	3877414	2	6	lib1	lib2
29	4823865	2	6	lib1	lib2
30	5622631	2	6	lib1	lib2
31	6190812	2	6	lib1	lib2
32	6494145	2	6	lib1	lib2
33	6586561	2	6	lib1	lib2
34	6537545	2	6	lib1	lib2
35	6432215	2	6	lib1	lib2
36	6340860	2	6	lib1	lib2
37	6298679	2	6	lib1	lib2
38	6323474	2	6	lib1	lib2
39	6412487	2	6	lib1	lib2
40	6589198	2	6	lib1	lib2
41	6939699	2	6	lib1	lib2
42	7747317	2	6	lib1	lib2
43	9245378	2	6	lib1	lib2
44	11196391	2	6	lib1	lib2
45	15055110	2	6	lib1	lib2
46	31745823	2	6	lib1	lib2
47	80500507	2	6	lib1	lib2
48	147678296	2	6	lib1	lib2
49	155196957	2	6	lib1	lib2
50	69928127	2	6	lib1	lib2
0	0	2	6	lib2	lib1
1	0	2	6	lib2	lib1
2	0	2	6	lib2	lib1
3	0	2	6	lib2	lib1
4	0	2	6	lib2	lib1
5	0	2	6	lib2	lib1
6	0	2	6	lib2	lib1
7	0	2	6	lib2	lib1
8	0	2	6	lib2	lib1
9	0	2	6	lib2	lib1
10	0	2	6	lib2	lib1
11	0	2	6	lib2	lib1
12	4	2	6	lib2	lib1
13	9	2	6	lib2	lib1
14	37	2	6	lib2	lib1
15	92	2	6	lib2	lib1
16	332	2	6	lib2	lib1
17	1230	2	6	lib2	lib1
18	3973	2	6	lib2	lib1
19	11885	2	6	lib2	lib1
20	32534	2	6	lib2	lib1
21	80775	2	6	lib2	lib1
22	183013	2	6	lib2	lib1
23	374424	2	6	lib2	lib1
24	703161	2	6	lib2	lib1
25	1210067	2	6	lib2	lib1
26	1909853	2	6	lib2	lib1
27	2769204	2	6	lib2	lib1
28	3717777	2	6	lib2	lib1
29	4639603	2	6	lib2	lib1
30	5420630	2	6	lib2	lib1
31	5987639	2	6	lib2	lib1
32	6329949	2	6	lib2	lib1
33	6455487	2	6	lib2	lib1
34	6462811	2	6	lib2	lib1
35	6406813	2	6	lib2	lib1
36	6369364	2	6	lib2	lib1
37	6367271	2	6	lib2	lib1
38	6428065	2	6	lib2	lib1
39	6516331	2	6	lib2	lib1
40	6660201	2	6	lib2	lib1
41	6940579	2	6	lib2	lib1
42	7663603	2	6	lib2	lib1
43	9105074	2	6	lib2	lib1
44	11038214	2	6	lib2	lib1
45	14904974	2	6	lib2	lib1
46	31826394	2	6	lib2	lib1
47	81771493	2	6	lib2	lib1
48	151275630	2	6	lib2	lib1
49	159779508	2	6	lib2	lib1
50	72293917	2	6	lib2	lib1
0	278	2	6	lib2	lib2
1	1	2	6	lib2	lib2
2	0	2	6	lib2	lib2
3	3	2	6	lib2	lib2
4	6	2	6	lib2	lib2
5	22	2	6	lib2	lib2
6	125	2	6	lib2	lib2
7	594	2	6	lib2	lib2
8	3067	2	6	lib2	lib2
9	12625	2	6	lib2	lib2
[truncated: 3,101 more rows]

## Sheet: Fig.1-e
day	replicate	lineages	Library
7	1	5481	ACGT
7	1	5979	GTAC
7	1	11460	Total
7	2	5111	ACGT
7	2	5498	GTAC
7	2	10609	Total
7	3	4865	ACGT
7	3	5272	GTAC
7	3	10137	Total
14	1	4988	ACGT
14	1	5463	GTAC
14	1	10451	Total
14	2	4697	ACGT
14	2	5046	GTAC
14	2	9743	Total
14	3	4148	ACGT
14	3	4527	GTAC
14	3	8675	Total
21	1	4621	ACGT
21	1	5090	GTAC
21	1	9711	Total
21	2	4591	ACGT
21	2	5047	GTAC
21	2	9638	Total
21	3	4069	ACGT
21	3	4349	GTAC
21	3	8418	Total
28	1	3928	ACGT
28	1	4414	GTAC
28	1	8342	Total
28	2	3692	ACGT
28	2	4077	GTAC
28	2	7769	Total
28	3	4146	ACGT
28	3	4197	GTAC
28	3	8343	Total

## Sheet: Fig.1-f
Whole tissue lineage tracing - 2D stem cells
Sample	Category	LID	Library	Replicate	Day	Nreads
13-undiffH9-day07-01	LT-2D	GGCTAAAGTACAGTCTGTGTCTGTGTGAGTGTGTGAGACAGAGTGTGGAT	lib1	1	7	129
13-undiffH9-day07-01	LT-2D	CGGTGGACGTGTGTGTGTCTCACAGACTGTCTGAGTGACTGAGTACGTAT	lib1	1	7	54
13-undiffH9-day07-01	LT-2D	CCCCTTACGTGTCAGTCAGTCAGTGTGTCTGTGGACTCAGTGTGTACGTA	lib1	1	7	416
13-undiffH9-day07-01	LT-2D	CGTTCCACGTCAGTCTCTCAGTGAGAGTCTGTCTCAGAGTCTGTGTACGT	lib1	1	7	32
13-undiffH9-day07-01	LT-2D	GGGTTAACGTGTGTCAGTGACTCAGTGTGAGACTGTGAGTGAGAGTACGT	lib1	1	7	407
13-undiffH9-day07-01	LT-2D	ATCGTCACGTGAGACAGTGAGTCTGACAGTCTGTGAGTGTCTCTGTACGT	lib1	1	7	300
13-undiffH9-day07-01	LT-2D	CGCCTTACGTGTGTCTCTGTGAGTGTCTGACAGACTGTGTGTCTGAACGT	lib1	1	7	393
13-undiffH9-day07-01	LT-2D	GGCATAACGTGTCTGTGTCTGAGAGTCTCTCTCTCAGAGTGTGTGAACGT	lib1	1	7	212
13-undiffH9-day07-01	LT-2D	CCCGCGACGTACTCACTGACTCTCTGAGTGTCACTCTCTGTCTCTACGTA	lib1	1	7	733
13-undiffH9-day07-01	LT-2D	AAGGTTACGTCTCAGAGTCTCACTCTGTCTGTGAGTGACTCAGTCAACGT	lib1	1	7	243
13-undiffH9-day07-01	LT-2D	TTCTTAACGTGTGACTGAGTGACTGTGTGAGACAGAGTGAGTGTGTACGT	lib1	1	7	696
13-undiffH9-day07-01	LT-2D	GGGGCGACGTCTGACTGTGAGTGAGAGACACTGAGTGTGAGAGAGAACGT	lib1	1	7	343
13-undiffH9-day07-01	LT-2D	TGCCATACGTGTGTGTGTCTGTCTGACAGTCTGTGTGTGTCAGTGTACGT	lib1	1	7	196
13-undiffH9-day07-01	LT-2D	GACTGGACGTGTGAGAGAGACTCTCTGTCTGTGAGTCAGAGTCTGTACGT	lib1	1	7	583
13-undiffH9-day07-01	LT-2D	TAGATGACGTGACAGTGTGAGTGTCTCTGTGTCTCTGTGTGAGTCAACGT	lib1	1	7	619
13-undiffH9-day07-01	LT-2D	CGTCAGACGTCAGTCTCTGTGTCTGAGTCAGAGTGACTGACTCAGTACGT	lib1	1	7	846
13-undiffH9-day07-01	LT-2D	CATGTTACGTGAGAGAGTGTGTGTGTGTCTGTCTCACAGTCTGTCTACGT	lib1	1	7	83
13-undiffH9-day07-01	LT-2D	CGCCTTACGTGTGTGACACTCTCTCAGTCTGACACAGAGTCACAGTACGT	lib1	1	7	609
13-undiffH9-day07-01	LT-2D	GTCTCTACGTCTGTGTCACAGTCTGTGTCAGAGTGTGTGACAGACAACGT	lib1	1	7	220
13-undiffH9-day07-01	LT-2D	AGTAAGACGTGTGTCACAGTGTCACAGTCTCTCTGAGAGTGTCTGTACGT	lib1	1	7	260
13-undiffH9-day07-01	LT-2D	GATTATACGTGTCTGTGTGTGTGACACAGTGTCAGTGTGTCAGAGAACGT	lib1	1	7	1295
13-undiffH9-day07-01	LT-2D	GTCTCTACGTGAGAGACTCTCTCAGAGTGACAGTCACTGAGAGTCACGTA	lib1	1	7	295
13-undiffH9-day07-01	LT-2D	CGTTCCACGTCTGACTCACTCTCTGTGTCTGACTGTCAGACACTGTACGT	lib1	1	7	234
13-undiffH9-day07-01	LT-2D	GTGGCGACGTCACTGTGACTGTGAGGAGTGAGTGTGTCTGAGTCAACGTA	lib1	1	7	21
13-undiffH9-day07-01	LT-2D	TAGATGACGTGACAGTGTGTGACTGACTCACACTCTGTGAGTGTCAACGT	lib1	1	7	81
13-undiffH9-day07-01	LT-2D	CGTTCGACGTGAGTGTGTCTGAGAGTGTCAGTGTCTGAGTCACTGTACGT	lib1	1	7	124
13-undiffH9-day07-01	LT-2D	TAGATTACGTGACAGTGTGTGACTGACTCACACTCTGTGAGTGTCAACGT	lib1	1	7	158
13-undiffH9-day07-01	LT-2D	GTGGCCACGTGTCAGTCAGACAGTCTCAGTGACTGTGAGTGTGTCTACGT	lib1	1	7	1325
13-undiffH9-day07-01	LT-2D	CGTAGTACGTCACAGACAGTGTCACTGTCTGTCAGTGTCTCTGTGAACGT	lib1	1	7	439
13-undiffH9-day07-01	LT-2D	TAGATCGCGTGACAGTGTGTGACTGACTCACACTCTGTGAGTGTCAACGT	lib1	1	7	61
13-undiffH9-day07-01	LT-2D	TGAGTGACGTGACTCACACTCTGTGACAGACTCAGAGAGAGACAGTACGT	lib1	1	7	601
13-undiffH9-day07-01	LT-2D	TAGATCCCGTGACAGTGTGTGACTGACTCACACTCTGTGAGTGTCAACGT	lib1	1	7	21
13-undiffH9-day07-01	LT-2D	TACGGGACGTGAGTCTGTGTCTGTGTGTCTCAGACTCACTCAGAGTACGT	lib1	1	7	166
13-undiffH9-day07-01	LT-2D	GACTGGACGTCTGACTGAGAGTGACTGAGTGTCACTGTCAGTGTCAACGT	lib1	1	7	649
13-undiffH9-day07-01	LT-2D	ATGGTTACGTGACTCAGACTCTCTGTGTCAGTGACTGTGACTGTGTACGT	lib1	1	7	224
13-undiffH9-day07-01	LT-2D	TGTAGAACGTGAGTGACAGTGACTGTGTGACACACACTCTCAGAGAACGT	lib1	1	7	199
13-undiffH9-day07-01	LT-2D	TAGATGACGTGTCTCTCTGTGACTCAGTGACTCTCTCTCAGTGACTACGT	lib1	1	7	96
13-undiffH9-day07-01	LT-2D	TTTCTTACGTCAGTGACTGACACAGTGTCTGTGACTCTCAGTGAGTACGT	lib1	1	7	341
13-undiffH9-day07-01	LT-2D	GGGTTAACGTGTGTCACTGTCAGACAGAGTCAGTCTTGTGAGTCTACGTA	lib1	1	7	102
13-undiffH9-day07-01	LT-2D	ACGGGGACGTGACAGTGAGACTGTCTCTCAGAGTGTGAGTCTCTGTACGT	lib1	1	7	240
13-undiffH9-day07-01	LT-2D	GGCATAACGTGTGTGTGTGAGACTGTGTGTGTGTCTGTGAGAGTCAACGT	lib1	1	7	236
13-undiffH9-day07-01	LT-2D	ACAGGTACGTCAGAGTGTCTGTGTGTGTGAGTCTGTCTGACTGAGTACGT	lib1	1	7	402
13-undiffH9-day07-01	LT-2D	TAGATCATGTGACAGTGTGTGACTGACTCACACTCTGTGAGTGTCAACGT	lib1	1	7	74
13-undiffH9-day07-01	LT-2D	CCCCTCACGTCACTGAGAGTGTCAGAGAGTCTGAGTCTCAGTCACTACGT	lib1	1	7	1267
13-undiffH9-day07-01	LT-2D	TTTTGAACGTGTGAGAGAGTCTCACTCACAGAGTCACTGAGTGTCAACGT	lib1	1	7	244
13-undiffH9-day07-01	LT-2D	TACGGGACGTGAGACACTGACTGAGAGTCAGACAGTGTGTCACACAACGT	lib1	1	7	301
13-undiffH9-day07-01	LT-2D	CGGTGGACGTGTCTCAGAGTGTCAGTGTCAGTCAGTGACTCTGAGAACGT	lib1	1	7	211
13-undiffH9-day07-01	LT-2D	AATCAAACGTGCACTCTCACAGTGTGTGAGTGTCTGAGAGTCTCAACGTA	lib1	1	7	247
13-undiffH9-day07-01	LT-2D	GGGGCTACGTGACTGAGAGTCTCTGTGTCTCTGAGTGACAGTGTCAACGT	lib1	1	7	73
13-undiffH9-day07-01	LT-2D	CGTCAGACGTGTCTGAGTCAGTGTCACTGAGTCTCTGTGTCTCTCAACGT	lib1	1	7	715
13-undiffH9-day07-01	LT-2D	GGCTGCACGTGACACTCACTGTCTGTGTCACAGTGTCACTCTGTGTACGT	lib1	1	7	1865
13-undiffH9-day07-01	LT-2D	GACTTCACGTCAGTCAGACTGACAGTGTGTGTCAGTCTGTCAGTGAACGT	lib1	1	7	761
13-undiffH9-day07-01	LT-2D	GTGGCGACGTGAGTGTGTCACAGAGTCAGTGTGACAGTGTCTCAGAACGT	lib1	1	7	212
13-undiffH9-day07-01	LT-2D	TGGTCAACGTGAGTCAGTGAGTGTGTGTCTGTGACAGTCAGTGAGAACGT	lib1	1	7	978
13-undiffH9-day07-01	LT-2D	CAAGTGACGTGTGAGAGTCACTGACTCACACTGTCTGTGTGTGAGTACGT	lib1	1	7	437
13-undiffH9-day07-01	LT-2D	TGCCATACGTGTGTGTCTAGACTGACAGACAGTGTGTGTGTGTACGTATG	lib1	1	7	30
13-undiffH9-day07-01	LT-2D	TATTTAACGTGTGTGTCTGTGACTGAGTCAGAACTCTCAGTGACTACGTA	lib1	1	7	49
13-undiffH9-day07-01	LT-2D	TGAGATACGTGACACTGTCAGTCTGAGTGTGAGACTGAGAGACTACGTAT	lib1	1	7	1130
13-undiffH9-day07-01	LT-2D	TGCCATACGTGTGTGTCTAGACTGACAGACAGTGTGTGTGTGTGTACGTA	lib1	1	7	344
13-undiffH9-day07-01	LT-2D	GTCTCTACGTCACTCACTGAGTCAGACTGTCTCTGTGTGTCTCTCAACGT	lib1	1	7	69
13-undiffH9-day07-01	LT-2D	CGTAGTACGTCACTCTGTGTGACTGACTGTGAGTCTGTGTCACAGAACGT	lib1	1	7	493
13-undiffH9-day07-01	LT-2D	TGAGATACGTCAGTCTGTGTCTGTGAGTGTCTGACACACTCTGACTACGT	lib1	1	7	219
13-undiffH9-day07-01	LT-2D	CCGAATACGTCTCTGACAGAGAGTCTGTGAGTGTCACAGAGTGTCTACGT	lib1	1	7	332
13-undiffH9-day07-01	LT-2D	CATGTTACGTGACTGTGACAGTGTCACTGAGTCTCTGAGTGTGAGTACGT	lib1	1	7	699
13-undiffH9-day07-01	LT-2D	GACTGGACGTGTCTCTCACAGTGTGAGTCTGTCAGAGTCAGTGTGTACGT	lib1	1	7	376
13-undiffH9-day07-01	LT-2D	GACTTCACGTGTCTCAGTCTGTCAGACTCACAGTCTCTGTCTCAGTACGT	lib1	1	7	141
13-undiffH9-day07-01	LT-2D	TCACTGACGTGTCAGACTCTGTGTCAGAGAGTGAGAGTGACTCTCTACGT	lib1	1	7	104
13-undiffH9-day07-01	LT-2D	CACGAGACGTCAGACACACAGTGTCTCAGTGTCTGTGAGTGTGACAACGT	lib1	1	7	755
13-undiffH9-day07-01	LT-2D	GTGGCGACGTCTGTGAGTCAGTGTCTGTCTCAGTGACAGACTGAGTACGT	lib1	1	7	194
13-undiffH9-day07-01	LT-2D	TAGATCACGTGTCTGTCTGACTGACTGTGTGTCTGTGTCTCAGACACGTA	lib1	1	7	269
13-undiffH9-day07-01	LT-2D	GGGAATACGTGACTGTCTGTGTCTGACTGTGTGTCAGTGTCAGTGAACGT	lib1	1	7	1105
13-undiffH9-day07-01	LT-2D	CGCGAAACGTGAGTGTCAGAGTGACTCTGAGAGAGAGACACACACTACGT	lib1	1	7	819
13-undiffH9-day07-01	LT-2D	CAAGCCACGTGTGTCTGTGACTCAGTGTGTCACAGTGAGAGACACTACGT	lib1	1	7	574
13-undiffH9-day07-01	LT-2D	TCACTGACGTCAGTCTGACTGTCTGACACAGTACAGTGTGTGTGTACGTA	lib1	1	7	651
13-undiffH9-day07-01	LT-2D	TGAGATACGTCTCACACTGACTGACACAGAGAGTGAGAGTGTCTGTACGT	lib1	1	7	637
13-undiffH9-day07-01	LT-2D	GACTTCACGTGAGAGTGTGAGAGACTGACACAGTGAGTCACTGTGAACGT	lib1	1	7	1382
13-undiffH9-day07-01	LT-2D	CCCATGACGTCTGACTCTGTCTGACAGAGACACTGTGTGTGTGTGTACGT	lib1	1	7	47
13-undiffH9-day07-01	LT-2D	TGAGATACGTGAGTGACACTGTGTCAGTCTGTGAGTGTGTCTCAGAACGT	lib1	1	7	73
13-undiffH9-day07-01	LT-2D	TGCGGAACGTGTGACAGTCTCGTGTCTGTCTGTGAGTGTCTCACTACGTA	lib1	1	7	380
13-undiffH9-day07-01	LT-2D	ATCGGCACGTGAGTCTCTCTGACTGTCTCTCAGAGACTCAGACTACGTAT	lib1	1	7	360
13-undiffH9-day07-01	LT-2D	AACCATACGTCAGTGTGTCTGACTGTGTGTGTGACTCTGAGTGTGAACGT	lib1	1	7	487
13-undiffH9-day07-01	LT-2D	CATGTTACGTGTCACTGTGAGTGTCTGTGAGTCAGTGTGTCTGAGTACGT	lib1	1	7	628
13-undiffH9-day07-01	LT-2D	TACGGGACGTGTCACAGTGTGTCTCAGTGTCTGTGAGAGTGAGTGTACGT	lib1	1	7	392
13-undiffH9-day07-01	LT-2D	CGCGAAACGTCTGTCAGTGAGTGAGTGTCAGACTGACAGTGAGTCAACGT	lib1	1	7	77
13-undiffH9-day07-01	LT-2D	AGAGCAACGTCTGACTCACTGTCAGACTGACAGTCAGTCTCTGAGTACGT	lib1	1	7	1251
13-undiffH9-day07-01	LT-2D	GTGGATACGTGAGTGAGTCTCTGTGTCACAGTCAGACTCTCTGTCAACGT	lib1	1	7	1803
13-undiffH9-day07-01	LT-2D	GACTTGACGTGTGACTGTGACTGTCAGAGACACTGAGACTGTGTGTACGT	lib1	1	7	608
13-undiffH9-day07-01	LT-2D	GAGATGACGTCTGAGTGACTGTCTGTGTCTGTGAGTGACACACAGTACGT	lib1	1	7	115
13-undiffH9-day07-01	LT-2D	TAGGCAACGTGAGAGTCTGTCACACAGTGTCAGTGTGACTCTGTCAACGT	lib1	1	7	653
13-undiffH9-day07-01	LT-2D	AGAAAAACGTGAGAGAGAGTCAGTCACTGAGTCAGTGAGTGTCAGTACGT	lib1	1	7	100
13-undiffH9-day07-01	LT-2D	TTCATTACGTGAGTGTGTCTGTGACAGACAGTGTGTCTCACTGTCAACGT	lib1	1	7	699
13-undiffH9-day07-01	LT-2D	CATGTCACGTGTCTCTCTGAGTGTGAGTGTCAGTGTGTGTGTCACTACGT	lib1	1	7	201
13-undiffH9-day07-01	LT-2D	GTGGACACGTGTGTCTGAGTCTCTGTGTCTGTGAGTGTGTGACTGTACGT	lib1	1	7	545
13-undiffH9-day07-01	LT-2D	AAATGTACGTGACTGAGTGAGAGTCTCTGTGAGTGTGAGTCACTGAACGT	lib1	1	7	127
13-undiffH9-day07-01	LT-2D	TATTTTACGTCTGAGTGTGTCACTGTGACAGTGTGACTGTGAGTCTACGT	lib1	1	7	677
13-undiffH9-day07-01	LT-2D	ACAGGGACGTGAGTGTGTCTCACAGTCAGAGTGTGTGTCAGTGTCTACGT	lib1	1	7	476
13-undiffH9-day07-01	LT-2D	ACGGGGACGTCTGTCACTGTCAGTCTGTGAGTCTCAGAGTCTGACAACGT	lib1	1	7	590
13-undiffH9-day07-01	LT-2D	GAGATCACGTCAGACAGTGTGAGTGTGTCAGAGAATGACAGAGTGTACGT	lib1	1	7	908
13-undiffH9-day07-01	LT-2D	TACGTCACGTGTGAGTCAGACAGTGTCACTGTTGTGACTGTCTTACGTAT	lib1	1	7	180
13-undiffH9-day07-01	LT-2D	CCGACAACGTGTGTCAGTCTAGTGTCTCTGTCTCTGTGTGTGTGACGTAT	lib1	1	7	472
13-undiffH9-day07-01	LT-2D	TAGATCACGTGACAGTGTGTGACTGACTCACGCTCTGTGAGTGTCAACGT	lib1	1	7	78
13-undiffH9-day07-01	LT-2D	GAGATCACGTGACAGTGTGTGACTGACTCACACTCTGTGAGTGTCAACGT	lib1	1	7	137
13-undiffH9-day07-01	LT-2D	TAGATCACGTGACAGTGTGTGACTGACTCACCCTCTGTGAGTGTCAACGT	lib1	1	7	28
13-undiffH9-day07-01	LT-2D	GGCTCGACGTGTCAGTCTCACAGTGTGTCTGTGTCTGAGTGTCTCAACGT	lib1	1	7	118
13-undiffH9-day07-01	LT-2D	ATGTTCACGTCAGTCTGTGTCTGAGTGACACTCTGTGAGTGACAGAACGT	lib1	1	7	1446
13-undiffH9-day07-01	LT-2D	TTCATTACGTGACAGTGTGACTCAGTGTCTCTGTGTCTCTGTGTACGTAT	lib1	1	7	777
13-undiffH9-day07-01	LT-2D	CGGTTAACGTCACTGACAGTGAGAGTGACTGACAGAGACTCACTGTACGT	lib1	1	7	780
13-undiffH9-day07-01	LT-2D	GTGGACACGTCAGTCTGACCTCTGTGTCAGTGTGTGACAGACTCAACGTA	lib1	1	7	187
13-undiffH9-day07-01	LT-2D	ACGGCTACGTGTGACTCTCTCTGAGTCTGAGTGACTGTGTGTCTGTACGT	lib1	1	7	23
13-undiffH9-day07-01	LT-2D	CCCCAACGTGACTGTCAGACAGTGTGTCTGTCTGTCTGTGTCAGAACGTA	lib1	1	7	167
13-undiffH9-day07-01	LT-2D	GTGGACACGTCTGTGTGACTGGCTGACTGTCTGAGACTGTGTCTCTACGT	lib1	1	7	385
13-undiffH9-day07-01	LT-2D	CCGATTACGTGAGTGTGTGTCAGAGTCTGTCACAGTGTCTGTGTGTACGT	lib1	1	7	248
13-undiffH9-day07-01	LT-2D	TAGATCACGTGACAGTGTGTGACTGACTCACATTCTGTGAGTGTCAACGT	lib1	1	7	35
13-undiffH9-day07-01	LT-2D	TAGATCACGTGACAGTGTGTGACTGACTCACACTTTGTGAGTGTCAACGT	lib1	1	7	45
13-undiffH9-day07-01	LT-2D	GAGATTACGTCAGAGACTGTGTGTGAGTCAGTGTGTCTGACAGTGTACGT	lib1	1	7	519
13-undiffH9-day07-01	LT-2D	CATCGGACGTGAGAGTCAGACACAGTCTGTCAGACTGTCAGTGAGAACGT	lib1	1	7	221
13-undiffH9-day07-01	LT-2D	CATGTCACGTGACAGTGACAGTCTGTCTCAGTGAGTCAGTGTGACTACGT	lib1	1	7	1261
13-undiffH9-day07-01	LT-2D	GGCAGTACGTGTGTGAGACTGAGTGAGAGAGTGAGAGAGAGAGAGAACGT	lib1	1	7	574
13-undiffH9-day07-01	LT-2D	AGTCTCACGTGAGTGACTCTGTGTCTGAGAGTCTGAGAGTGTGAGAACGT	lib1	1	7	826
13-undiffH9-day07-01	LT-2D	TAGATCACGTGACAGTGTGTGACTGACTCATACTCTGTGAGTGTCAACGT	lib1	1	7	96
13-undiffH9-day07-01	LT-2D	ATCGTCACGTGTGAGTGACTCAGACTCTCTCTCACAGTGAGAGTGTACGT	lib1	1	7	391
13-undiffH9-day07-01	LT-2D	CAAGGAACGTGTGTGTCAGTGACTCAGTGTGTGACACACTGAGTCAACGT	lib1	1	7	204
13-undiffH9-day07-01	LT-2D	GTGGAGACGTGACTGTCTGTGTCTGTGTGTGTCAGAGTGACTGTGTACGT	lib1	1	7	467
13-undiffH9-day07-01	LT-2D	TGCGGCACGTCACAGAGTGACACTGACAGTGTCTGTCAGAGTGTGTACGT	lib1	1	7	294
13-undiffH9-day07-01	LT-2D	CGTTAACGTCACTCTGTGTCACAGACTGAGTGTGTGAGGTCTGTACGTAT	lib1	1	7	325
13-undiffH9-day07-01	LT-2D	TAGCGAACGTGTCTCTGTGAGTCTCTGTCTGAGAGTGACACTGTGTACGT	lib1	1	7	582
13-undiffH9-day07-01	LT-2D	CGCCTCACGTGAGACAGAGTCAGTGTGACTCAGTCTGACAGAGACAACGT	lib1	1	7	288
13-undiffH9-day07-01	LT-2D	GGCAGTACGTGTGTGAGACTGAGTGAGAGAGTGAGAGAGAGAGAACGTAT	lib1	1	7	39
13-undiffH9-day07-01	LT-2D	TCGAGCACGTCTGACAGTGACACTCTCTCTGACAGTGACTCACTCTACGT	lib1	1	7	252
13-undiffH9-day07-01	LT-2D	TAGATCACGTGACAGTGTGTGACTGACTCCCACTCTGTGAGTGTCAACGT	lib1	1	7	29
13-undiffH9-day07-01	LT-2D	ACGGCTACGTGTCAGAGTCACAGTCTGTCTGTCTCTGTCAGAGTGAACGT	lib1	1	7	378
13-undiffH9-day07-01	LT-2D	GGCTGAACGTCACAGACTGAGTGACTCTCTGTGTGTCTGAGACTGAACGT	lib1	1	7	1530
13-undiffH9-day07-01	LT-2D	TTGCACACGTCTCTGACTGTGTGAGTGTGAGAGAGTGACTCACTGAACGT	lib1	1	7	345
13-undiffH9-day07-01	LT-2D	TGAGCAACGTCTGTCAGTCACACTGTGACTGAGTGTGTGTGACACAACGT	lib1	1	7	316
13-undiffH9-day07-01	LT-2D	GTCTGGACGTCAGTGACTGAGACACTCTCTGTCTCTCTCTGTCACTACGT	lib1	1	7	106
13-undiffH9-day07-01	LT-2D	AGTAATACGTGAGTGAGAGTCTGTCAGTCTGTGAGTCACTGTGTCAACGT	lib1	1	7	914
13-undiffH9-day07-01	LT-2D	TTGGTCACGTCTCAGAGAGTCTCTCTGACTCTGTGTGTCTGTCACAACGT	lib1	1	7	268
13-undiffH9-day07-01	LT-2D	AGAGAAACGTCTCTGTCTGTCAGTGAGAGTGAGTCTCTCTCTCTGTACGT	lib1	1	7	529
13-undiffH9-day07-01	LT-2D	GTGGAGACGTCTGTCACACTCAGTCACTGAGAGACTCTGTCAGACTACGT	lib1	1	7	909
13-undiffH9-day07-01	LT-2D	CGGTTAACGTCACACTGTGTGTCACTGAGTCTCTGACACAGTGTGTACGT	lib1	1	7	174
13-undiffH9-day07-01	LT-2D	TACGTCACGTGTCTGTGTGTCTGACACAGTCACTCTCTGTCACTGAACGT	lib1	1	7	265
13-undiffH9-day07-01	LT-2D	TTGGTCACGTCTCAGACTGAGAGTCTGTCTCAGTGAGAGTGTCACAACGT	lib1	1	7	495
13-undiffH9-day07-01	LT-2D	GATGTTACGTCAGTCAGAGTCACTCTCAGACTGTGTCTGAGTCTGTACGT	lib1	1	7	823
13-undiffH9-day07-01	LT-2D	GAGAGTACGTGTCAGTGTCACAGACTGTGTCAGTGTGAGTCAGTGTACGT	lib1	1	7	544
13-undiffH9-day07-01	LT-2D	TAGATCACGTGACAGTGTGTGACTGACTCAGACTCTGTGAGTGTCAACGT	lib1	1	7	50
13-undiffH9-day07-01	LT-2D	CAAGGCACGTGAGAGTGTGACAGAGTGTGAGACTGACTCTCTGTGTACGT	lib1	1	7	136
13-undiffH9-day07-01	LT-2D	ATGTACACGTCAGTCTCTCTGTGTGTCAGTCTCTGTCAGAGAGTCTACGT	lib1	1	7	356
13-undiffH9-day07-01	LT-2D	TAGATCACGTGACAGTGTGTGACTGACTCACTCTCTGTGAGTGTCAACGT	lib1	1	7	25
13-undiffH9-day07-01	LT-2D	CGTAGGACGTCAGTGTGTGTCTCTCAGTCAGTCTGTCTGAGTGTGTACGT	lib1	1	7	110
13-undiffH9-day07-01	LT-2D	CGTGTTACGTCAGTGAGTGTGAGAGAGTGTGTGTGTGTCTGTGTCTACGT	lib1	1	7	69
13-undiffH9-day07-01	LT-2D	CGTGTTACGTCAGTGTCACTGTCACTCTGACTCTGTCAGACTGACAACGT	lib1	1	7	467
13-undiffH9-day07-01	LT-2D	TTCATTACGTCACTCTCTCTGTGTCAGTGACTGTGAGTGTGTGAAACGTA	lib1	1	7	417
13-undiffH9-day07-01	LT-2D	GAGCAGACGTGAGTGACTCAGTGTGAGAGTCTGACACAGTGAGTGTACGT	lib1	1	7	793
13-undiffH9-day07-01	LT-2D	TCGAGCACGTCACACAGTGACTGACAGAGAGTGACAGTCACAGTGAACGT	lib1	1	7	949
13-undiffH9-day07-01	LT-2D	TGCCGCACGTCACTCAGAGAGTGTGTGTGAGTCTCAGTGAGTGTCAACGT	lib1	1	7	246
13-undiffH9-day07-01	LT-2D	ATCTCCACGTCACAGAGAGACTGTCTCTCAGTGTCACAGAGTCACAACGT	lib1	1	7	166
13-undiffH9-day07-01	LT-2D	GTGCTTACGTGAGACAGACTGTCTCAGTGTCTGTCACTGTCAGTGTACGT	lib1	1	7	239
13-undiffH9-day07-01	LT-2D	TAGATCACGTGACAGTGTGTGACTGACTCACACTCTGTGAGTGTCAATGT	lib1	1	7	47
13-undiffH9-day07-01	LT-2D	GGCAGTACGTGACTGAGTGACTCAGTCAGACTGACACACTGTCTGTACGT	lib1	1	7	63
13-undiffH9-day07-01	LT-2D	TGTTTCACGTGAGTCAGAGTCTGTCACACTCTCAGACAGTGACTGAACGT	lib1	1	7	982
13-undiffH9-day07-01	LT-2D	CGTGTTACGTCTCTGTGTGTCTCACAGACTCTCTCAGACAGAGTCAACGT	lib1	1	7	667
13-undiffH9-day07-01	LT-2D	ATCATCACGTGTGACTGTCACTGACTCAGTGACTCTCTCACAGTGTACGT	lib1	1	7	149
13-undiffH9-day07-01	LT-2D	GGCAGTACGTGAGAGTGTCTCTCTGAGAGTGAGTGAGTGTGTCTGTACGT	lib1	1	7	606
13-undiffH9-day07-01	LT-2D	TCAAAAACGTCAGAGATGACACACTGTGTCTCTCAGACTCTCTGAACGTA	lib1	1	7	626
13-undiffH9-day07-01	LT-2D	TAGATCACGTGACAGTGTGTGACTGACTCACACTCTGTGAGTGTCAACGC	lib1	1	7	39
13-undiffH9-day07-01	LT-2D	TGTGCCACGTCTGTGTGACAGACACTGAGTCTCTCTTGTCTGTGAACGTA	lib1	1	7	82
13-undiffH9-day07-01	LT-2D	TGCCGGACGTGACTGAGAGTCTCTCACTGTCAGTGAGTGTGACAGTACGT	lib1	1	7	582
13-undiffH9-day07-01	LT-2D	TTGGTGACGTGAGAGTGTCTGACAGTCACTGTCTGTGAGTGAGTCAACGT	lib1	1	7	502
13-undiffH9-day07-01	LT-2D	CGTCCCACGTCTGTGTGTCTGTGTGACTCTGACACTGTGTGTCACTACGT	lib1	1	7	1159
13-undiffH9-day07-01	LT-2D	TAGATCACGTGACAGTGTGTGACTGACTCACACTCTGTGAGTGTCAACGT	lib1	1	7	47604
13-undiffH9-day07-01	LT-2D	CGTGTTACGTCAGACTCAGTGAGTGTGTCACTCTGAGAGTGAGTCTACGT	lib1	1	7	154
13-undiffH9-day07-01	LT-2D	CATGTACGTCAGTGTGAGACTGTCTGTGTGTCTCTGTCTCTGTGTACGTA	lib1	1	7	366
13-undiffH9-day07-01	LT-2D	ACACGTACGTGTGTGAGTCTGAGTCTGACTGTGTGTGACAGAGTGAACGT	lib1	1	7	40
13-undiffH9-day07-01	LT-2D	GAGCAGACGTGTCTCACTGAGTGTCTCTGACTGTGTGTGTCAGTCAACGT	lib1	1	7	1470
13-undiffH9-day07-01	LT-2D	CGATTGACGTGACTGACTGACTGAGTGTCAGTGAGAGAGACTCTGTACGT	lib1	1	7	682
13-undiffH9-day07-01	LT-2D	GTGGAAACGTGTGACTGAGTCAGAGAGTCTGTGTGTGTGACAGTGTACGT	lib1	1	7	85
13-undiffH9-day07-01	LT-2D	TAGATCACGTGACAGTGTGTGACTGACTCACACTCTGTGGGTGTCAACGT	lib1	1	7	90
13-undiffH9-day07-01	LT-2D	TGCCCAACGTGTGTCTGAGTGAGACTGAGTGTGTGACTCTCAGACAACGT	lib1	1	7	387
13-undiffH9-day07-01	LT-2D	GTCTGGACGTGTCAGTCAGTGAGAGTGACTCACTGTCTGACAGTCAACGT	lib1	1	7	79
13-undiffH9-day07-01	LT-2D	GAGCACACGTCACACACAGAGACACTGTGTCTGTGTGTGTCTCAGTACGT	lib1	1	7	42
13-undiffH9-day07-01	LT-2D	CGTGTTACGTGTGTCTCTCTGACAGTGAGACTGTGTGAGACAGTCAACGT	lib1	1	7	1442
13-undiffH9-day07-01	LT-2D	GAGCAAACGTGAGACTCACACTCACTCAGACTGTGTGTCTGACAGTACGT	lib1	1	7	439
13-undiffH9-day07-01	LT-2D	TAGATCACGTGACAGTGTGTGACTGACTCACACTCTGTGTGTGTCAACGT	lib1	1	7	38
13-undiffH9-day07-01	LT-2D	AGCTCCACGTGTCAGAGTGTCAGACAGAGAGTGTGTGAGTCAGTGAACGT	lib1	1	7	540
13-undiffH9-day07-01	LT-2D	GATGTCACGTGTCACACTGTGAGTCAGTGAGAGTGTCTCTCACAGTACGT	lib1	1	7	668
13-undiffH9-day07-01	LT-2D	GTGGAAACGTCACTGAGAGACTGAGTGTGACTCACTCAGAGTGAGAACGT	lib1	1	7	475
13-undiffH9-day07-01	LT-2D	TCACTAACGTCTCAGTCACAGTGAGTCAGTCTGTGTGTCTCTCAGTACGT	lib1	1	7	1354
13-undiffH9-day07-01	LT-2D	TTTCGCACGTCTGTGTCTGAGTGTCTGTGACTGAGAGAGACAGTCTACGT	lib1	1	7	399
13-undiffH9-day07-01	LT-2D	TAGATCACGTGACAGTGTGTGACTGACTCACACTCTGTGAGTGTCACCGT	lib1	1	7	33
13-undiffH9-day07-01	LT-2D	CAAGGACGTCACAGTGACTCTCTGAGAGTGTGTGACAGTCACAGTACGTA	lib1	1	7	430
13-undiffH9-day07-01	LT-2D	TAGATCACGTGACAGTGTGTGACTGACTCACACTCTGTGAGTGTCAGCGT	lib1	1	7	26
13-undiffH9-day07-01	LT-2D	TAGATCACGTGACAGTGTGTGACTGACTCACACTCTGTGAGTGTCGACGT	lib1	1	7	62
13-undiffH9-day07-01	LT-2D	GTGGAAACGTGACTGTCACACACAGACTCTGAGAGACTCACAGAGTACGT	lib1	1	7	478
13-undiffH9-day07-01	LT-2D	CCCGCCACGTCTCTGTGTGTCAGTGAGTCTGTGAGTGAGTGTCTGAACGT	lib1	1	7	365
13-undiffH9-day07-01	LT-2D	TAGATCACGTGACAGTGTGTGACTGACTCACACTCTGTGAGTGTTAACGT	lib1	1	7	90
13-undiffH9-day07-01	LT-2D	ACCTAGACGTCTCTGTCTGAGACTCTGACTGAGAGTGAGTCTAGTACGTA	lib1	1	7	767
13-undiffH9-day07-01	LT-2D	GTGGAAACGTGACTCAGAGAGAGTGTGAGTCAGTGAGTCAGTCTGTACGT	lib1	1	7	945
13-undiffH9-day07-01	LT-2D	TAGATCACGTGACAGTGTGTGACTGACTCACACTCTGTGAGTGTGAACGT	lib1	1	7	40
13-undiffH9-day07-01	LT-2D	GATGTTACGTGACTGTCTCTGTGTGAGACTCACAGACAGAGAGTCTACGT	lib1	1	7	1199
13-undiffH9-day07-01	LT-2D	GGGAGAACGTCAGTCAGTCTCTGTGTCACTGTTCAGTGACAGTCAACGTA	lib1	1	7	215
13-undiffH9-day07-01	LT-2D	GGGTTAACGTGTGACTCAGAGAGACTGTGTGTCAGAGTCAGTGTGTACGT	lib1	1	7	1455
13-undiffH9-day07-01	LT-2D	GGGAATACGTGAGTGACTGACTGTGAGTGAGTGAGTCAGTGTGTGAACGT	lib1	1	7	239
13-undiffH9-day07-01	LT-2D	CGCCTTACGTGAGAGACTCAGACTGACAGTCTCAGTCTGTCACTGTACGT	lib1	1	7	318
13-undiffH9-day07-01	LT-2D	GATTAGACGTCTCTCAGTGAGTCAGTCTGTGACACTCTCTGTGTCAACGT	lib1	1	7	751
13-undiffH9-day07-01	LT-2D	TAGGCCACGTGAGTGTGTCACACTGAGTGTGTCTCTCACAGTCAGTACGT	lib1	1	7	200
13-undiffH9-day07-01	LT-2D	CGTAGGACGTGTCAGTCTGTGTCAGTGAGTGTGACACTGTCTGTGTACGT	lib1	1	7	1233
13-undiffH9-day07-01	LT-2D	GGCATAACGTCTCAGTGAGAGTGTGTGTCTGACTCTCTGTCTCAGTACGT	lib1	1	7	852
13-undiffH9-day07-01	LT-2D	GGGGCGACGTCTGAGACACACAGTGACTGACTGAGTGTCTGAGACAACGT	lib1	1	7	158
13-undiffH9-day07-01	LT-2D	TTGTCTACGTGACACAGTCTGAGAGTCTCACTGTCTGAGAGTCACTACGT	lib1	1	7	689
13-undiffH9-day07-01	LT-2D	CGCCTTACGTGAGAGAGAGTCAGTCTCAGTCTCAGTCACAGTCTCAACGT	lib1	1	7	184
13-undiffH9-day07-01	LT-2D	GTGGCAACGTCTCACTGACTCTCAGTCTCTGAGTCTCTGTCAGAGTACGT	lib1	1	7	609
13-undiffH9-day07-01	LT-2D	GATTAGACGTCAGAGTCACTGTCTCAGTGACAGAGTCAGACAGACAACGT	lib1	1	7	2505
13-undiffH9-day07-01	LT-2D	CGCCTTACGTCAGTGTCACTGTCAGAGACTCAGACAGTGTGTGTGTACGT	lib1	1	7	139
13-undiffH9-day07-01	LT-2D	TAGATCACGTGACAGTGTGTGTCTGACTCACACTCTGTGAGTGTCAACGT	lib1	1	7	23
13-undiffH9-day07-01	LT-2D	GAGACCACGTCTCAGTGTGTGACTGTGTGTGTCTGTCAGTGACTACGTAT	lib1	1	7	75
13-undiffH9-day07-01	LT-2D	GAGACCACGTCTCAGTGTGTGACTGTGTGTGTGTCTGTCAGTGACTACGT	lib1	1	7	3990
13-undiffH9-day07-01	LT-2D	CGCCTTACGTCTCTGTGAGTGTGTGAGTCAGAGTGTCAGTCAGTCAACGT	lib1	1	7	527
13-undiffH9-day07-01	LT-2D	TAGGCCACGTGTGACAGAGACTCTGTCTCACTCTGTGACTGTGAGAACGT	lib1	1	7	368
13-undiffH9-day07-01	LT-2D	TAGATCACGTGGCAGTGTGTGACTGACTCACACTCTGTGAGTGTCAACGT	lib1	1	7	88
13-undiffH9-day07-01	LT-2D	GTGGCAACGTGTGAGAGTGAGTCAGAGTGACAGTGTCAGTGTCACAACGT	lib1	1	7	529
13-undiffH9-day07-01	LT-2D	CGTTCAACGTCTGTGTGTGAGTCAGTGTGTGAGTCTGAGAGAGTCAACGT	lib1	1	7	299
13-undiffH9-day07-01	LT-2D	TTTCAAACGTCTCTCAGAGACTGTGAGTGTGAGACACTCTCTCTCTACGT	lib1	1	7	573
13-undiffH9-day07-01	LT-2D	ATGGTTACGTGTGTGCACAGTCTCTCACTCACTGTGTGAGGTGTACGTAT	lib1	1	7	856
13-undiffH9-day07-01	LT-2D	GGCATAACGTGAGTGACAGAGACTGACACTCTGTCAGTGTGTGTGTACGT	lib1	1	7	123
13-undiffH9-day07-01	LT-2D	TAGATCACGTGCCAGTGTGTGACTGACTCACACTCTGTGAGTGTCAACGT	lib1	1	7	21
13-undiffH9-day07-01	LT-2D	CGTTCAACGTGTGTCACTGTCAGAGTGTGACAGTCTGAGTCTCTGAACGT	lib1	1	7	222
13-undiffH9-day07-01	LT-2D	GGGGCTACGTGAGAGTCTGAGTCAGAGAGTCACTCTGTGTGTCAGTACGT	lib1	1	7	642
13-undiffH9-day07-01	LT-2D	ACACGGACGTCTCACTCTCACACTGAGTGTGTCTCACAGTGTGTCTACGT	lib1	1	7	966
13-undiffH9-day07-01	LT-2D	GGCATAACGTGACACTGAGAGTCTGTGACTGAGAGTCACTCAGTCTACGT	lib1	1	7	319
13-undiffH9-day07-01	LT-2D	GAGAATACGTGTGTGTGTGTCTGAGTCTCTGTCTCTCACTCTCAACGTAT	lib1	1	7	97
13-undiffH9-day07-01	LT-2D	TAGATCACGTGACTGTGTGTGACTGACTCACACTCTGTGAGTGTCAACGT	lib1	1	7	25
13-undiffH9-day07-01	LT-2D	TGGACGACGTGTCACTCTCAGAGTGTGTGACAGTGTGTCTCTGTCAACGT	lib1	1	7	522
13-undiffH9-day07-01	LT-2D	GAGAATACGTGTGTGTGTGTGTCTGAGTCTCTGTCTCTCACTCTCAACGT	lib1	1	7	1184
13-undiffH9-day07-01	LT-2D	TAGATCACGTGATAGTGTGTGACTGACTCACACTCTGTGAGTGTCAACGT	lib1	1	7	52
13-undiffH9-day07-01	LT-2D	GAGAAGACGTGTCAGTGTGTCAGAGTCACAGTGTCTGTGTGAGTGAACGT	lib1	1	7	354
13-undiffH9-day07-01	LT-2D	ATACGTACGTGAGTGTCACAGAGTCACACTGACTCTGAGACACTGTACGT	lib1	1	7	1233
13-undiffH9-day07-01	LT-2D	CGTCATACGTCTGTCAGTGAGTGTCTCTCTGAGACTGTGTCACAGAACGT	lib1	1	7	734
13-undiffH9-day07-01	LT-2D	TGGGGCACGTGTGTGTCTGAGTGTGTCCAGTGAGTGAGAGTCTGTACGTA	lib1	1	7	917
13-undiffH9-day07-01	LT-2D	GTCTGAACGTGTGAGTCTGAGTGAGAGAGACAGTGAGACAGACTGTACGT	lib1	1	7	161
13-undiffH9-day07-01	LT-2D	CGCCTGACGTGACACAGTGAGTCAGACACTGACAGTGAGAGTGAGTACGT	lib1	1	7	319
13-undiffH9-day07-01	LT-2D	TTCCAAACGTCACTGTCAGACAGTCTGAGTGTGAGAGAGTCAGTCAACGT	lib1	1	7	459
13-undiffH9-day07-01	LT-2D	TGTTCCACGTGTGTGTCACAGAGAGAGTGACTGAGACAGTGTGTCAACGT	lib1	1	7	157
13-undiffH9-day07-01	LT-2D	GATGTTACGTGTCTGTGTGTGTGTCACACAGACTGTGTGTGTCTGAACGT	lib1	1	7	95
13-undiffH9-day07-01	LT-2D	GTGGATACGTCAGTCACACTGTCACTGTGACTGAGAGTCTGAGTGAACGT	lib1	1	7	284
13-undiffH9-day07-01	LT-2D	TACGTAACGTGTGTCTGTCACTCTGAGTGTGTGTGTGTGTCTGTCTACGT	lib1	1	7	541
13-undiffH9-day07-01	LT-2D	TACGTAACGTGTGTCTGTCACTCTGAGTGTGTGTGTGTCTGTCTACGTAT	lib1	1	7	32
13-undiffH9-day07-01	LT-2D	TAGATCACGTGACAGTGTGTGACTGATTCACACTCTGTGAGTGTCAACGT	lib1	1	7	33
13-undiffH9-day07-01	LT-2D	TAGCGAACGTGACTCAGAGAGTGTCACTGTCTGAGTGAGTGTGACAACGT	lib1	1	7	97
13-undiffH9-day07-01	LT-2D	CGTCATACGTGTGTGTCACTCTCTGTCTCTGTGTCTCAGTGTGTCAACGT	lib1	1	7	892
13-undiffH9-day07-01	LT-2D	GAGACGACGTGAGTGTGAGTGTGTGAGACTCTGTCTGTGTGTCAGTACGT	lib1	1	7	277
13-undiffH9-day07-01	LT-2D	CGCCTGACGTGTCAGTGTGTGTGAGTCACTGTGTCAGAGTCTCAGTACGT	lib1	1	7	30
13-undiffH9-day07-01	LT-2D	ACACGGACGTGTGAGTGAGTCTGTGACTGTGTCTGAGTGTGTGTCAACGT	lib1	1	7	614
13-undiffH9-day07-01	LT-2D	CATCGGACGTCACTCACTGAGAGTCTCAGACTGTCAGAGTCAGACAACGT	lib1	1	7	188
13-undiffH9-day07-01	LT-2D	TAGATCACGTGACAGTGTGTGACTGCCTCACACTCTGTGAGTGTCAACGT	lib1	1	7	30
13-undiffH9-day07-01	LT-2D	TAGATCACGTGACAGTGTGTGACTGGCTCACACTCTGTGAGTGTCAACGT	lib1	1	7	82
13-undiffH9-day07-01	LT-2D	TGTGAAACGTCTCACTGTGACTCACTCAGAGTGTGTCTCACTCACAACGT	lib1	1	7	51
13-undiffH9-day07-01	LT-2D	TGGGCGACGTGAGACTGACACTCAGAGTCTGACTGTGACAGAGTGAACGT	lib1	1	7	952
13-undiffH9-day07-01	LT-2D	CATGTGACGTCTCACAGACTCTCTGAGAGTGAGTGTGTGAGTGTGTACGT	lib1	1	7	66
13-undiffH9-day07-01	LT-2D	GAGAGACGTCACACACTCACTCTGAGTCAGTCTGTCAGAGTCTCTACGTA	lib1	1	7	57
13-undiffH9-day07-01	LT-2D	GAGAGAACGTGTGTGTCACACTGACTGAGAGTCACTCAGTGTCTCTACGT	lib1	1	7	134
13-undiffH9-day07-01	LT-2D	TGTAGAACGTCAGTCTGACAGAGAGACTCTGTGTGTGTGTGAGAGTACGT	lib1	1	7	32
13-undiffH9-day07-01	LT-2D	TACGTACGTCTGTGAGTGAGTGAGTGACTGACTCTGTGTGTGTCTACGTA	lib1	1	7	421
13-undiffH9-day07-01	LT-2D	TGCTGTACGTCTCTCACACAGTCTGTGAGTCTGTGTCACACTGACAACGT	lib1	1	7	299
13-undiffH9-day07-01	LT-2D	ATCTCCACGTGAGTGACTGACACTGTCTGAGTGTCTGTGAGTCTCTACGT	lib1	1	7	202
13-undiffH9-day07-01	LT-2D	CGGTGTACGTGTGAGAGTCAGACAGTGTGTCACAGTGTGAGTGTGAACGT	lib1	1	7	639
13-undiffH9-day07-01	LT-2D	TTTAGCACGTGAGTGTGTGAGTGAGAGTCAGAGTGTCACAGACAGAACGT	lib1	1	7	49
13-undiffH9-day07-01	LT-2D	GAGAGCACGTGAGTCACAGTGTCACTGAGAGTGTGTCAGTGTGTGAACGT	lib1	1	7	273
13-undiffH9-day07-01	LT-2D	TAGATCACGTGACAGTGTGTGACTGACTCGCACTCTGTGAGTGTCAACGT	lib1	1	7	49
13-undiffH9-day07-01	LT-2D	CGTCCAACGTCTGAGAGTGTGAGACTCTGTGACTGACACTGAGTGTACGT	lib1	1	7	129
13-undiffH9-day07-01	LT-2D	CGCCTGACGTCTCACTGTCACTCTGACTGTGAGTCACAGAGTCACTACGT	lib1	1	7	866
13-undiffH9-day07-01	LT-2D	TTTGTTACGTGTGTCACTGACTGACAGTCTGTGAGTCTGTGAGTGAACGT	lib1	1	7	106
13-undiffH9-day07-01	LT-2D	TAGATCACGTGACAGTGTGTGACTGACTTACACTCTGTGAGTGTCAACGT	lib1	1	7	47
13-undiffH9-day07-01	LT-2D	TGCCGTACGTGAGTGTGTGAGTCAGAGAGTGTGACTCTCAGACTGTACGT	lib1	1	7	499
13-undiffH9-day07-01	LT-2D	CGTTACACGTGTCTGAGAGTGTCTCTGTGACTCACTCAGTGTGTCTACGT	lib1	1	7	561
13-undiffH9-day07-01	LT-2D	TTTTCGACGTGTGTCTGTGTGTGTCACTGTGTGTGTCTGAGTGTGTACGT	lib1	1	7	102
13-undiffH9-day07-01	LT-2D	TTTATCACGTGAGTGTGTGAGTGAGGGTCAGAGTGTCACAGACAGAACGT	lib1	1	7	304
13-undiffH9-day07-01	LT-2D	CGTTACACGTGTCTCTCTGTGACTGAGAGAGTGTCAGTGAGTGAGTACGT	lib1	1	7	983
13-undiffH9-day07-01	LT-2D	TGTACCACGTCACTCTGTCTCTCTGAGTCAGTGTGAGACAGTGTGTACGT	lib1	1	7	381
13-undiffH9-day07-01	LT-2D	CCCATTACGTGTGACTCACTCAGTGTGTGACACAGTCAGTGTGTCAACGT	lib1	1	7	618
13-undiffH9-day07-01	LT-2D	TTTATCACGTGAGTGTGTGAGTGAGAGGCAGAGTGTCACAGACAGAACGT	lib1	1	7	87
13-undiffH9-day07-01	LT-2D	ATCGGCACGTGTGAGAGTGTGACAGTCTGAGTGAGTCTGTCAGAGAACGT	lib1	1	7	118
13-undiffH9-day07-01	LT-2D	TAGGCCACGTGACTCTCACAGTGAGACTGACAGTCTGTGACTGTGTACGT	lib1	1	7	85
13-undiffH9-day07-01	LT-2D	CGTCATACGTGTGTCTGTGACTCTGTGTCTCTGTGTCTGTGAGACTACGT	lib1	1	7	43
13-undiffH9-day07-01	LT-2D	TAGATCACGTGACAGTGTGTGGCTGACTCACACTCTGTGAGTGTCAACGT	lib1	1	7	101
13-undiffH9-day07-01	LT-2D	TGGTATACGTGAGTGAGTCACTGTCTCACTGTCTCTCTCTGTGTGTACGT	lib1	1	7	216
13-undiffH9-day07-01	LT-2D	CCCGCCACGTGTCAGTCTGAGACTGTCAGTCTCTGTGTGTGAGAGACGTA	lib1	1	7	531
13-undiffH9-day07-01	LT-2D	TCTGACACGTGTGTGTGTGAGTGAGAGTCTCACTCAGAGAGTCAGTACGT	lib1	1	7	258
13-undiffH9-day07-01	LT-2D	GTGGATACGTGACTCTCTCTGTCACTGTGTGAGTGAGACTCAGTGTACGT	lib1	1	7	35
13-undiffH9-day07-01	LT-2D	GGATTTACGTCACTGACACTGTCTGTGTGACTGACTGTGACTCAGTACGT	lib1	1	7	376
13-undiffH9-day07-01	LT-2D	AGGCTTACGTCAGAGTGACTGAGTCAGACAGTGACTCTGAGTGACTACGT	lib1	1	7	1107
13-undiffH9-day07-01	LT-2D	TGTGCCACGTGAGTCTCTGACAGTGTCACAGTCAGTGTGAGACAGTACGT	lib1	1	7	274
13-undiffH9-day07-01	LT-2D	TAGATCACGTGACAGTGTGTGCCTGACTCACACTCTGTGAGTGTCAACGT	lib1	1	7	30
13-undiffH9-day07-01	LT-2D	TAGATCACGTGACAGTGTGTGATTGACTCACACTCTGTGAGTGTCAACGT	lib1	1	7	43
13-undiffH9-day07-01	LT-2D	GATTACACGTGACTGAGAGACTGTCAGACTGAGTCTGTGACTGTGTACGT	lib1	1	7	632
13-undiffH9-day07-01	LT-2D	GAGACGACGTCAGTGTCTCTCACAGTGTCAGTCTCAGTCACTCACAACGT	lib1	1	7	1371
13-undiffH9-day07-01	LT-2D	CGTTGTACGTGTGTCTGAGACACACTGTGTGTCTCTGTCTCAGAGTACGT	lib1	1	7	264
13-undiffH9-day07-01	LT-2D	TTGCAAACGTCACTCAGACACTGTGTGAGACACAGTCAGTATCTGTACGT	lib1	1	7	859
13-undiffH9-day07-01	LT-2D	TCTCGCACGTGTGTCAGTCTCTGAGTGTGTCAGACTCTGACTCAGTACGT	lib1	1	7	1208
13-undiffH9-day07-01	LT-2D	TCGAGGACGTCAGTGTGTGAGTGTCAGAGTGTGAGTCAGTGTGAGAACGT	lib1	1	7	1096
13-undiffH9-day07-01	LT-2D	ATCTGAACGTGACTCAGTCTGAGAGACACACTCTCAGACTGTCACTACGT	lib1	1	7	813
13-undiffH9-day07-01	LT-2D	AGAGGGACGTCAGACACAGAGTCAGTGTCTGTCAGTGACAGTGTGTACGT	lib1	1	7	1108
13-undiffH9-day07-01	LT-2D	GACGCAACGTGTGTCTGACTGTCTGAGAGTGTGTCAGTGTCACAGTACGT	lib1	1	7	377
13-undiffH9-day07-01	LT-2D	AGAGGGACGTCAGTGTGTGTGTCACACAGAGTCACAGTGACAGTGTACGT	lib1	1	7	420
13-undiffH9-day07-01	LT-2D	CGATGGACGTCAGACTGTGTGAGTGTCTCAGAGACAGTGAGTGTCAACGT	lib1	1	7	246
13-undiffH9-day07-01	LT-2D	GTGGGTACGTGAGAGACTGTGACAGACTGTGTGAGTCTGTGTCAGAACGT	lib1	1	7	368
13-undiffH9-day07-01	LT-2D	ACTTTCACGTCTGTCTCTGTGTCAGTCACAGTGAGTGTCACTGTCTACGT	lib1	1	7	837
13-undiffH9-day07-01	LT-2D	TCTCCCACGTGAGTCAGTGTGAGTGTGTCAGAGAGTCATCTGTCTACGTA	lib1	1	7	706
13-undiffH9-day07-01	LT-2D	GGCATGACGGTCTGTGAGTGACTCTCTGTGACTGACACAGTGACAACGTA	lib1	1	7	1284
13-undiffH9-day07-01	LT-2D	TTCCATACGTGTCAGTGAGTCTGTGTGTCTGTGTCAGACACAGTGAACGT	lib1	1	7	177
13-undiffH9-day07-01	LT-2D	TTGTGGACGTGTGTGACTCTGAGTGTGACTGTCTCAGACTCTCTCTACGT	lib1	1	7	644
13-undiffH9-day07-01	LT-2D	GTGGGTACGTCAGTGAGACTCACTGAGTGTGTGTGTCAGTCTCAGTACGT	lib1	1	7	63
13-undiffH9-day07-01	LT-2D	TTTCTGACGTGTCTGTCAGAGTGAGTGACACTGAGAGAGTGTCTCAACGT	lib1	1	7	947
13-undiffH9-day07-01	LT-2D	GACGCGACGTGAGACACTGAGAGTCTCAGTGTCACTGTCAGTCTGTACGT	lib1	1	7	528
13-undiffH9-day07-01	LT-2D	GACGCGACGTGAGTCACAGTGTCTGTGTCTGTGTCTGTCAGAGACAACGT	lib1	1	7	141
13-undiffH9-day07-01	LT-2D	CGCGCTACGTGAGAGTCAGAGTGTCACTCTCTCAGTCAGAGTCTGTACGT	lib1	1	7	400
13-undiffH9-day07-01	LT-2D	GTGGGTACGTCACTCAGAGTGTCAGTCACTCTCAGAGTCTGTGACAACGT	lib1	1	7	257
13-undiffH9-day07-01	LT-2D	TTCTCGACGTGTGTGACTGACACTGTCACAGTCACTGACACACTCTACGT	lib1	1	7	2054
13-undiffH9-day07-01	LT-2D	TATTGCACGTCACTGTGTGTGTGACAGAGTCACACTCTCACTCTGTACGT	lib1	1	7	762
13-undiffH9-day07-01	LT-2D	AGTCGCACGTCAGTGACACTGTCACTGTGTCTCTGTGAGTCACTCAACGT	lib1	1	7	191
13-undiffH9-day07-01	LT-2D	ATCTGAACGTCTGTCTCTGTCAGTGAGACAGAGAGAGTCTGTGTCTACGT	lib1	1	7	82
13-undiffH9-day07-01	LT-2D	GACGCCACGTGTGTCTCTGAGACAGTGAGTGTGAGTGTGTGAGTGTACGT	lib1	1	7	202
13-undiffH9-day07-01	LT-2D	AAATCTACGTGTGTGTCAGTCAGTCTCTGTGTGACAGACAGTGAGTACGT	lib1	1	7	320
13-undiffH9-day07-01	LT-2D	GACGCCACGTGTGAGTCACTCTGTGAGAGTGACTCTGTGTCAGTCAACGT	lib1	1	7	89
13-undiffH9-day07-01	LT-2D	TGATAAACGTGTGAGTCACTGTGTTCAGTCAGACTCTCTGTGTGTACGTA	lib1	1	7	508
13-undiffH9-day07-01	LT-2D	TACGATACGTGTGACAGTCTGACTGTCTCAGTGAGTCTCTGAGTCTACGT	lib1	1	7	937
13-undiffH9-day07-01	LT-2D	GTGGGTACGTGTCTGTCTGTGAGTCTGACAGAGTGTGTGAGAGACTACGT	lib1	1	7	327
13-undiffH9-day07-01	LT-2D	TGTTTTACGTGTGTGTGTGTGACTCTCTCAGAGAGTGACAGTGAGAACGT	lib1	1	7	1713
13-undiffH9-day07-01	LT-2D	ATGGTACGTCTGTGTCTTAGTGTGTGTGTGTCAGTGTGACTCTGTACGTA	lib1	1	7	360
13-undiffH9-day07-01	LT-2D	TGCGGAACGTCAGTGTGAGTGTGTGTCAGTAGTGAGAGTGTGTGTACGTA	lib1	1	7	1120
13-undiffH9-day07-01	LT-2D	GTGGGTACGTGTCTGACTGTCTGACTCACTGAGTCTCTCAGTCAGACGTA	lib1	1	7	795
13-undiffH9-day07-01	LT-2D	GTGGGTACGTGTGACTCTCTGAGAGAGACTCTGACTCTGTGTCTGTACGT	lib1	1	7	647
13-undiffH9-day07-01	LT-2D	CGGTGAACGTGTCTGACTGTGTGTGTGAGACTCACTGAGTGAGTCTACGT	lib1	1	7	274
13-undiffH9-day07-01	LT-2D	CGTTTAACGTGAGTCAGTCTGAGTCAGACAGACTGTGTCTCACTCAACGT	lib1	1	7	425
13-undiffH9-day07-01	LT-2D	GTGGGTACGTGTGAGACACTCAGTGTGAGTGAGTGTCTGAGACAGAACGT	lib1	1	7	701
13-undiffH9-day07-01	LT-2D	AGGGCGACGTCTGTGACTCTGTGTCAGAGTCTGTGTCAGTGTGTGTACGT	lib1	1	7	681
13-undiffH9-day07-01	LT-2D	CGGTGAACGTGTGTGTGAGTGTCTGTGAGACTGACAGTGTGACTCAACGT	lib1	1	7	1008
13-undiffH9-day07-01	LT-2D	ACACCGACGTCAGTGACTGAGTGACAGTGAGTGTGACTGTCACAGAACGT	lib1	1	7	220
13-undiffH9-day07-01	LT-2D	CGTATTACGCCTGTGTTGACTCTGTCTCTCTCTGACACTGACAGTACGTA	lib1	1	7	606
13-undiffH9-day07-01	LT-2D	GATTTTACGTGTGTCTGTGTGAGTCTGACTGTCTGTCAGTGTGAGTACGT	lib1	1	7	114
13-undiffH9-day07-01	LT-2D	AGAGGGACGTCTCAGTCTGAGTCTCTGTCAGTCTCTCTGTGAGTCTACGT	lib1	1	7	244
13-undiffH9-day07-01	LT-2D	GTCTATACGTGAGAGAGACAGTGTGACTGTCACTCTGAGACTCTCTACGT	lib1	1	7	3683
13-undiffH9-day07-01	LT-2D	CGGTGAACGTGTGTGACAGTGTCTGATCTGAGTGTCACACACTCTACGTA	lib1	1	7	595
13-undiffH9-day07-01	LT-2D	CGTTTAACGTCACTCTCACTGTGTCTGACTCAGTCTGTGAGTCAGAACGT	lib1	1	7	846
13-undiffH9-day07-01	LT-2D	GGCATGACGTCAGATAGTGAGTCACAGAAGTCAGTCTGTGTGAGAACGTA	lib1	1	7	333
13-undiffH9-day07-01	LT-2D	TTGGGAACGTGTGTGACTCACACTCACTGTCTCACACAGACTGTCTACGT	lib1	1	7	1578
13-undiffH9-day07-01	LT-2D	GATTTCACGTGAGTGTGTGACTGTCACTCACTGTGTGTGTGTGTGTACGT	lib1	1	7	144
13-undiffH9-day07-01	LT-2D	GTGGGGACGTGACTCTGAGTCACTGTGTCTCAGTCTCAGTGTGAGTACGT	lib1	1	7	236
13-undiffH9-day07-01	LT-2D	CGGTGCACGTCTGAGTGTGTGACTCACTGACTCTGACTGTGTGTCTACGT	lib1	1	7	110
13-undiffH9-day07-01	LT-2D	GATTTCACGTGAGTGTGTGACTGTCACTCACTGTGTGTGTGTGTACGTAT	lib1	1	7	22
13-undiffH9-day07-01	LT-2D	GTGGGGACGTGAGTGACTCTGAGTGAGAGTCACTCTGAGTCTGTGAACGT	lib1	1	7	516
13-undiffH9-day07-01	LT-2D	TGGTATACGTGTGTCTGAGAGTGACTGTGACAGAGAGTGACAGTGTACGT	lib1	1	7	815
13-undiffH9-day07-01	LT-2D	GTGGGGACGTGACTGTTACTCTGTGTGTCTCAGTGTGTCTGAGTCAACGT	lib1	1	7	46
13-undiffH9-day07-01	LT-2D	GGCTAAACGTGAGTGACAGAGTCTCACACACAGTGTCTGTGAGAGTACGT	lib1	1	7	665
13-undiffH9-day07-01	LT-2D	TGTGCGACGTCAGTCTGAGTGTGTGAGACAGAGTGTCAGAGAGTGTACGT	lib1	1	7	1284
13-undiffH9-day07-01	LT-2D	GACGGAACGTGAGTGTCTGTCTGAGTGTCAGTGAGAGTCTGACAGAACGT	lib1	1	7	374
13-undiffH9-day07-01	LT-2D	GACGGAACGTGAGTGAGTGTCTGACTGTGTGAGTCTCTGTCAGTGAACGT	lib1	1	7	784
13-undiffH9-day07-01	LT-2D	TCGTCGACGTCTCTCTGAGAGTGTCAGTGTGACTCAGTGTCAGAGTACGT	lib1	1	7	170
13-undiffH9-day07-01	LT-2D	TAGCAGACGTGTGAGTCAGTGACACTGACAGAGTCTGAGAGACAGTACGT	lib1	1	7	1047
13-undiffH9-day07-01	LT-2D	TACGCCACGTCTGTGTGACACAGACTGAGTCAGTCTGTCACTGTGTACGT	lib1	1	7	456
13-undiffH9-day07-01	LT-2D	AACGCAACGTCAGTCTGAGAGTGTGACTGTCTGTGTGACACACAGTACGT	lib1	1	7	236
13-undiffH9-day07-01	LT-2D	GGGTTCACGTCTGTGACTGTGTGAGTGTGAGTGTGAGTGTCAGACAACGT	lib1	1	7	359
13-undiffH9-day07-01	LT-2D	TGCGGAACGTCTGAGACACTGTCAGTCTCTCTCTGTCTCTGTCGTACGTA	lib1	1	7	70
13-undiffH9-day07-01	LT-2D	TGTGCGACGTCAGTCTCAGACAGAGTCACAGTGTGACTGTGTGTGTACGT	lib1	1	7	447
13-undiffH9-day07-01	LT-2D	GGGAGCACGTCACTGCGTCTGAGAGTGTGAGTGTCTGTCAGACACTACGT	lib1	1	7	386
13-undiffH9-day07-01	LT-2D	GTCTCAACGTCTGTGTGAGACTGTGTACACACTGTCTGTCAGTGTACGTA	lib1	1	7	621
13-undiffH9-day07-01	LT-2D	TGTTTTACGTGTGTGTGTGACTCTCTCAGAGAGTGACAGTGAGAACGTAT	lib1	1	7	101
13-undiffH9-day07-01	LT-2D	TTCCATACGTCTGTGAGACTCAGAGTGTCAGAGACTGAGTGACAGAACGT	lib1	1	7	139
13-undiffH9-day07-01	LT-2D	TACGCCACGTCTGTGTGTGTGTGTCACTGAGTGAGTCTCTCTGTGAACGT	lib1	1	7	92
13-undiffH9-day07-01	LT-2D	GTCTCAACGTCTGTGTGACAGACTGAGAGAGTGAGTGAGAGAGTCAACGT	lib1	1	7	152
13-undiffH9-day07-01	LT-2D	TGCCAGACGTGTGTCACTCTCACTGAGTGAGTCTGTGTCAGTCTGTACGT	lib1	1	7	431
13-undiffH9-day07-01	LT-2D	CGGTGCACGTCGTCAGAGTGTGTGTGAGACTCTGTCACTGAACGTATGGA	lib1	1	7	112
13-undiffH9-day07-01	LT-2D	TAGCATACGTCAGTCTCACACTCAGTCTGACTCAGAGTGTGAGTGTACGT	lib1	1	7	438
13-undiffH9-day07-01	LT-2D	GTGGGGACGTGTGAGTGTGTGTGTGTGAGTGACTCAGACTGAGTGTACGT	lib1	1	7	162
13-undiffH9-day07-01	LT-2D	GGCTCTACGTGTCAGAGAGTCAGTCAGTGTGTGAGTGAGTCAGAGTACGT	lib1	1	7	1051
13-undiffH9-day07-01	LT-2D	ATCGTAACGTGAGTGTGAGTCACTGTCTGTCACACTCTGTCAGTCAACGT	lib1	1	7	852
13-undiffH9-day07-01	LT-2D	GACGCTACGTGAGAGTCAGAGTGTCAGTCAGAGTGTGTCTCTGACTACGT	lib1	1	7	604
13-undiffH9-day07-01	LT-2D	TGGAATACGTCTCAGAGTGTCACTGTGTCAGAGTGTGAGTGTCTCAACGT	lib1	1	7	25
13-undiffH9-day07-01	LT-2D	GTGGGGACGTGTGTGAGAGAGAGTGTGTCTGAGTGTCAGTCTCTGTACGT	lib1	1	7	1213
13-undiffH9-day07-01	LT-2D	CGTTGTACGTGTCTGTCAGAGAGTCTGTCAGTCTGTGTCTGTGTGAACGT	lib1	1	7	215
13-undiffH9-day07-01	LT-2D	TACGCAACGTCTGACTGTGACAGAGACAGTGTCACTGTGTCTGACTACGT	lib1	1	7	136
13-undiffH9-day07-01	LT-2D	CGTTGTACGTGTCTGACACTCAGAGACTGTCTCTCTGTGACTGTGTACGT	lib1	1	7	502
13-undiffH9-day07-01	LT-2D	CCCGCTACGTCAGTGAGAGTGTCTGTGTGTCACTGACACAGTCACAACGT	lib1	1	7	112
13-undiffH9-day07-01	LT-2D	CATCCGACGTGTGACACTGAGTGACACAGAGTCTCTGTGAGAGTCTACGT	lib1	1	7	543
13-undiffH9-day07-01	LT-2D	GTGGGGACGTGTCAGTGAGTGTCTCACAGAGTGAGTCTGACACAGTACGT	lib1	1	7	1254
13-undiffH9-day07-01	LT-2D	TTTATCACGTGAGTGTGTGAGTGAGAGTCAGAGTGTTACAGACAGAACGT	lib1	1	7	170
13-undiffH9-day07-01	LT-2D	GGATTAACGTGTGAGACTCACTGAGACTCTGTCTGACACAGTCAGTACGT	lib1	1	7	397
13-undiffH9-day07-01	LT-2D	ATGGTCACGTGAGTGTCACACTCTCACATCTCTCAGACTGTCTGTACGTA	lib1	1	7	1977
13-undiffH9-day07-01	LT-2D	TGCCGTACGTGTGTGTGTCACAGTGAGACACACACACTCTCTCAGTACGT	lib1	1	7	706
13-undiffH9-day07-01	LT-2D	TACGCAACGTGTGACTGAGTCTGTCAGAGTGACTGTCTGTGTGTCAACGT	lib1	1	7	272
13-undiffH9-day07-01	LT-2D	TACGCAACGTGTCTGTGACAGACTGTCTGTGTCTCACAGTGACAGAACGT	lib1	1	7	350
13-undiffH9-day07-01	LT-2D	GGCTAAACGTGACAGTCTCTGTCAGAGTCTCTGTGTGTCTGACTGTACGT	lib1	1	7	366
13-undiffH9-day07-01	LT-2D	CATCCGACGTGTGACTCAGAGACACTGACTCAGTCTGAGAGTGAGAACGT	lib1	1	7	43
13-undiffH9-day07-01	LT-2D	GACGCTACGTGTCTGTCTGTCAGTGAGAGTCAGTGTGTCTGTGTGTACGT	lib1	1	7	929
13-undiffH9-day07-01	LT-2D	CATTCCACGTCTGACACAGTGTGTGTCACTCACTCAGTGTCTGTGTACGT	lib1	1	7	142
13-undiffH9-day07-01	LT-2D	TGGGGAACGTGTCACTGACAGTCTGTGTCTCTGTCTGTGAGTCTCAACGT	lib1	1	7	1116
13-undiffH9-day07-01	LT-2D	GCAAATACGTGACAGAGTGTCAGAGTGTCTGTGTCTCTCTGTGTGTACGT	lib1	1	7	1888
13-undiffH9-day07-01	LT-2D	CGTTTGACGTGACACAGTGTCAGAGTGAGACACTCTCAGTCTCAGTACGT	lib1	1	7	220
13-undiffH9-day07-01	LT-2D	TGATAGACGTCAGTCACAGAGTCAGAGTCACACTGTGACAGTCTGTACGT	lib1	1	7	990
13-undiffH9-day07-01	LT-2D	ACGGGGACGTGTCAGTGTGTGTGAGTGTGTCTGTGACACTCTGTGTACGT	lib1	1	7	133
13-undiffH9-day07-01	LT-2D	TGCCAGACGTCAGAGTGTGTGTCAGTCACTCACACTGACACAGTGAACGT	lib1	1	7	630
13-undiffH9-day07-01	LT-2D	TATTCGACGTGTGTGTGTCAGTCTGAGAGTCTGACACAGAGAGTGAACGT	lib1	1	7	589
13-undiffH9-day07-01	LT-2D	GCAAATACGTGTCTGTGACTGACTGTCACTCTCTCTCTGTGAGTGAACGT	lib1	1	7	36
13-undiffH9-day07-01	LT-2D	CGTTTGACGTGACTCAGTCAGTGTGTCAGTCTGTCAGAGACTCTCTACGT	lib1	1	7	73
13-undiffH9-day07-01	LT-2D	AAATTAACGTGTCTCTCAGAGTGTGTGAGAGTGAGACTGTGTCACACGTA	lib1	1	7	351
13-undiffH9-day07-01	LT-2D	CCCAGGACGTGTGTCACTCACAGAGTGTGTCTGTCACTGTGTCTGTACGT	lib1	1	7	484
13-undiffH9-day07-01	LT-2D	TACGAAACGTCTCTCTCTGTGTCAGTGACTGTCTCTCTCTCTGTCAACGT	lib1	1	7	192
13-undiffH9-day07-01	LT-2D	GGCTAAACGTCAGAGTCTGAGAGTCAGTGTCACTCTGTGTCAGTGTACGT	lib1	1	7	198
13-undiffH9-day07-01	LT-2D	GGGTCTACGTGAGAGTGTGAGTGTGAGAGTGTCTGTGTCACAGTGTACGT	lib1	1	7	252
13-undiffH9-day07-01	LT-2D	CGTATGACGTGACAGAGTGACTGTGTCAGTCAGAGAGTCTGAGTCAACGT	lib1	1	7	363
13-undiffH9-day07-01	LT-2D	GACCGTACGTCTGAGACACAGTGTGTGTCAGTGAGAGTCTGTGTGTACGT	lib1	1	7	993
13-undiffH9-day07-01	LT-2D	CCCTTTACGTGAGAGTGTCTGTCTGTCTGTGTGTGTGACTCTGTGTACGT	lib1	1	7	169
13-undiffH9-day07-01	LT-2D	GTGGTACGTGTCTCTGTGTGTCAGAGTGAGTCAGTGTGAGACACAACGTA	lib1	1	7	1448
13-undiffH9-day07-01	LT-2D	TAGCCAACGTGTGAGTCAGAGAGTGTGTCACTCTCAGTCTCACTGAACGT	lib1	1	7	207
13-undiffH9-day07-01	LT-2D	ATCCACACGTGACACTCTGTGACACTCTGTGTGTGAGTGTCAGTGAACGT	lib1	1	7	276
13-undiffH9-day07-01	LT-2D	AGAGGTACGTCTCTGACTCTCAGACACTCAGAGTCACTGTGTCACAACGT	lib1	1	7	478
13-undiffH9-day07-01	LT-2D	TCTGCCACGTGAGTGAGTGTCTGAGTGTGACTCACTGTGACTGTCTACGT	lib1	1	7	545
13-undiffH9-day07-01	LT-2D	TAGCCAACGTGTGTCTCTCACTCACAGAGTCTCAGTCTGAGTCTCAACGT	lib1	1	7	321
13-undiffH9-day07-01	LT-2D	TGTTGGACGTGTGTGAGTGAGTGACAGACACAGTCACTCTGTCTGTACGT	lib1	1	7	831
13-undiffH9-day07-01	LT-2D	TTTATCACGTGAGTGTGTGAGTGAGAGTCAGAGTCTCACAGACAGAACGT	lib1	1	7	43
13-undiffH9-day07-01	LT-2D	TGATAGACGTGACTCTGACAGTGACTGAGTGAGTGAGAGTGTGTGTACGT	lib1	1	7	253
13-undiffH9-day07-01	LT-2D	GGGGCGACGTCACTGACAGACTGAGTCAGTGAGAGAGTGACTGTCTACGT	lib1	1	7	284
13-undiffH9-day07-01	LT-2D	CCCAGGACGTGTCTCACACTGTCTGACTGTGAGACTGTGACTCTCTACGT	lib1	1	7	1036
13-undiffH9-day07-01	LT-2D	CGTATACGTGACTCACAGTGTCTCTGTGTCACTGAGTCTCTGTGTACGTA	lib1	1	7	74
13-undiffH9-day07-01	LT-2D	ACAGTAACGTGAGTCTCTGTCACAGAGTGACTCTCTGTGTGAGTGTACGT	lib1	1	7	517
13-undiffH9-day07-01	LT-2D	CGATGCACGTCTGACTGTCTGTGTCTCAGTGACTGTGTGAGTGTGTACGT	lib1	1	7	109
13-undiffH9-day07-01	LT-2D	TATTCGACGTGTCTCAGAGACTCTGTGTCTGTCTGAGTGAGACTGTACGT	lib1	1	7	869
13-undiffH9-day07-01	LT-2D	TTTATCACATGAGTGTGTGAGTGAGAGTCAGAGTGTCACAGACAGAACGT	lib1	1	7	173
13-undiffH9-day07-01	LT-2D	TCAGAGACGTGAGTGAGAGAGTGAGACTGAGAGTCTGTCTGACACTACGT	lib1	1	7	361
13-undiffH9-day07-01	LT-2D	CGTATAACGTGTGAGTGTGAGTGAGAGTGAGACTGTCTCTGAGTGAACGT	lib1	1	7	434
13-undiffH9-day07-01	LT-2D	TGATAGACGTGACTGAGTGTGTGTGACTCTCACAGAGTGTGTGTGAACGT	lib1	1	7	1077
13-undiffH9-day07-01	LT-2D	GGATTAACGTCACTCACTGTCTCTCTGAGTCTGTCTCAGTGAGACAACGT	lib1	1	7	76
13-undiffH9-day07-01	LT-2D	GGCTCTACGTGTGAGACACTCTGTGTGACAGTCTCACACTCTGAGTACGT	lib1	1	7	82
13-undiffH9-day07-01	LT-2D	CATTCGACGTGTGAGTCAGTGTGAGACACTGTGAGTCTCAGAGTGTACGT	lib1	1	7	131
13-undiffH9-day07-01	LT-2D	TTTGACACGTGTCAGAGAGAGTCTCTGTCTGTCACTGTGTGTGAGAACGT	lib1	1	7	592
13-undiffH9-day07-01	LT-2D	GGCTAAACGTCACAGAGAGAGTGTCTGTCAGTCACTCTGTCAGAGTACGT	lib1	1	7	187
13-undiffH9-day07-01	LT-2D	GACCGGACGCTCTGAGACTGACTCTGACACTGTCAGACAGATGTACGTAT	lib1	1	7	396
13-undiffH9-day07-01	LT-2D	TTCCCCACGTCACTGTGTGTGTCTCACAGTGAGTGACATGTCAGTACGTA	lib1	1	7	227
13-undiffH9-day07-01	LT-2D	AGTACTACGTGAGTGTGAGTGTGTGTGAGTGTCAGTCTGTGTCTCAACGT	lib1	1	7	68
13-undiffH9-day07-01	LT-2D	GGGCTCACGTGTGTGACTCTGTGAGTGACTGAGAGTGTCTCTCAGAACGT	lib1	1	7	121
13-undiffH9-day07-01	LT-2D	AGTACTACGTGAGTGTGAGTGAGTGTGACAGTCAGACTCTGAGAGAACGT	lib1	1	7	70
13-undiffH9-day07-01	LT-2D	AGTGTGACGTCTCTGTGTCAGTGAGTCTCAGTGTGTCTCTCACAGAACGT	lib1	1	7	308
13-undiffH9-day07-01	LT-2D	GTGGTCACGTGTCTGTGTGTCAGTGTGTGTGACAGACTCTGAGTGTACGT	lib1	1	7	284
13-undiffH9-day07-01	LT-2D	CGTATGACGTGACAGTCACAGTCTCAGTGTGAGTCTGAGAGAGTCAACGT	lib1	1	7	74
13-undiffH9-day07-01	LT-2D	TGTTCGACGTGTGTCACACTGACTGACTGTCTGTGTGTCTGTGTGTACGT	lib1	1	7	44
13-undiffH9-day07-01	LT-2D	TATTCGACGTGTGAGTGTGAGTGAGTCAGTCTCAGTCTGAGTGTGAACGT	lib1	1	7	1200
13-undiffH9-day07-01	LT-2D	GCAACAACGTGACTCACTCTGTGAGTGAGAGAGTCACTCAGTGTGTACGT	lib1	1	7	396
13-undiffH9-day07-01	LT-2D	TTGAAAACGTCACTCAGAGTCTGACACTCTGACAGACAGACAGTGAACGT	lib1	1	7	234
13-undiffH9-day07-01	LT-2D	GGATTAACGTGAGAGTGAGTCTCTCAGTCTGTGAGTCACTCAGTGAACGT	lib1	1	7	1642
13-undiffH9-day07-01	LT-2D	GACCTTACGTCACACAGTGTGAGAGACAGTCTCACAGTCAGTGTCAACGT	lib1	1	7	344
13-undiffH9-day07-01	LT-2D	CGCGGAACGTGTGTCTGAGACTGTGTGACTGAGAGTGAGAGTCAGAACGT	lib1	1	7	46
13-undiffH9-day07-01	LT-2D	CGTTTACGTGTCTGTGTGACTGTGTCAGTGTGAGACTCTCTCTGAACGTA	lib1	1	7	171
13-undiffH9-day07-01	LT-2D	TGTAACACGTGAGTGTGTGTGTCAGTGAGTGAGACTCTGACTCTGTACGT	lib1	1	7	520
13-undiffH9-day07-01	LT-2D	TGTCTGACGTGTGTGTCTGACTCTGTCTCTGTGTCTGACAGTCACTACGT	lib1	1	7	87
13-undiffH9-day07-01	LT-2D	GTGGTAACGTCTGACAGTGAGACAGAGTGAGACAGACTCACAGACAACGT	lib1	1	7	202
13-undiffH9-day07-01	LT-2D	GACCTGACGTGACTCTGAGAGTGTGACAGTCACACTCAGAGACAGAACGT	lib1	1	7	1327
13-undiffH9-day07-01	LT-2D	CGATGCACGTGACTGTGAGAGTCTGAGAGAGTGACAGTGTGTCACTACGT	lib1	1	7	367
13-undiffH9-day07-01	LT-2D	AGTTTTACGTGTGTCAATGACTGTGTCTGACTGTGTGTCTGTGAGTACGT	lib1	1	7	1188
13-undiffH9-day07-01	LT-2D	CGCGGAACGTGTGTGACTGTCTGTGTGAGTGAGAGAGTGTCTCACAACGT	lib1	1	7	474
13-undiffH9-day07-01	LT-2D	CGTTTCACGTCAGTGTGAGAGTGAGTGTCTGAGTCTGTCTGCAGTACGTA	lib1	1	7	282
13-undiffH9-day07-01	LT-2D	AGAGGGACGTGTCTCACACTCTGACAGTGTGAGAGTCACTCTGACAACGT	lib1	1	7	134
13-undiffH9-day07-01	LT-2D	ACGCACACGTGAGTGAGTCAGTCAGTCTGTCACTGTCTCAGAGACTACGT	lib1	1	7	643
13-undiffH9-day07-01	LT-2D	TACGACACGTCTGTGTTGAGACTCAGTCACTCAGTGAGAGTGTGTCAACG	lib1	1	7	131
13-undiffH9-day07-01	LT-2D	TAGCATACGTGTGTGAGTGAGAGTGTGTCTGAGTCTGTGTGTCTGAACGT	lib1	1	7	328
13-undiffH9-day07-01	LT-2D	CGCGGAACGTGAGAGAGTCTGTCAGTGTGAGTCTGAGTGAGTGACTACGT	lib1	1	7	269
13-undiffH9-day07-01	LT-2D	TTCTCGACGTGTCTGACTGTGTGAGAGAGAGAGACTGTCTGTCTCAACGT	lib1	1	7	1293
13-undiffH9-day07-01	LT-2D	AGGGCGACGTCTGTGTGACACTCAGAGAGTCTGACTGAGTCTGACAACGT	lib1	1	7	474
13-undiffH9-day07-01	LT-2D	TTCTCGACGTGTCTGACTGTGTGAGAGAGAGACTGTCTGTCTCAACGTAT	lib1	1	7	36
13-undiffH9-day07-01	LT-2D	TACGAGACGTGAGAGAGAGTCTCAGACAGTGTCTGTGTCAGTGTACGTAT	lib1	1	7	182
13-undiffH9-day07-01	LT-2D	CGATGCACGTGTGTCTGACTCTCACTCACACTGTGACACTGTGAGTACGT	lib1	1	7	340
13-undiffH9-day07-01	LT-2D	CCCTTTACGTGTGAGTCAGTGTGTCTGTGAGAGAGTGTCTGTGAGAACGT	lib1	1	7	514
13-undiffH9-day07-01	LT-2D	TTTAAGACGTGTAGAGAGACTCACAGAGTCTGACTGTGAGTGTGACGTAT	lib1	1	7	617
13-undiffH9-day07-01	LT-2D	ACAGTAACGTCAGTGTCTCTGAGTGTGACAGTACACACTCTCAGTACGTA	lib1	1	7	309
13-undiffH9-day07-01	LT-2D	AGTTCTACGTGTGTGTGTCTCAGTCAGTCTGAGTCTGAGAGTCACTACGT	lib1	1	7	367
13-undiffH9-day07-01	LT-2D	CCCGCTACGTGACTGTCAGAGAGTGAGACAGTGTGTCTGTGACCAACGTA	lib1	1	7	21
13-undiffH9-day07-01	LT-2D	ATCGTAACGTCTGTGTGACTCAGACAGTGTGTCAGTCTCTGAGAGAACGT	lib1	1	7	256
13-undiffH9-day07-01	LT-2D	CATTCCACGTGAGAGTCAGAGTGTCTGTGTGACAGTCTGTCAGAGAACGT	lib1	1	7	212
13-undiffH9-day07-01	LT-2D	CAATGTACGTGTGTGTGTCAGTCAGTCTCAGAGAGAGTGTGTGTCTACGT	lib1	1	7	206
13-undiffH9-day07-01	LT-2D	TATTCTACGTGAGTGACACACTCTGTGAGTGTGACTCTGACTGAGTACGT	lib1	1	7	1517
13-undiffH9-day07-01	LT-2D	ATACGTACGTGTCTGTCTGACTGAGAGTGAGACACAGTGTGACTGAACGT	lib1	1	7	156
13-undiffH9-day07-01	LT-2D	GTGGTAACGTGTGTCTCTCTGACAGAGTGTGTCACTCTGAGTGAGAACGT	lib1	1	7	43
13-undiffH9-day07-01	LT-2D	GTCTAGACGTGTGTCTGTGAGACTGTGTGTCTCAGTGAGAGTGACAACGT	lib1	1	7	1711
13-undiffH9-day07-01	LT-2D	AATCTCACGTGTGTGACTCAGTGACTCTCAGTCAGAGTGACAGTGAACGT	lib1	1	7	198
13-undiffH9-day07-01	LT-2D	GACCTCACGTCACTGAGAGTCAGAGACACACAGTGTGTGACTGTGTACGT	lib1	1	7	370
13-undiffH9-day07-01	LT-2D	TACGAAACGTGTGAGTGTGACAGACACGTCACTGTGTGTCTGTGAACGTA	lib1	1	7	118
13-undiffH9-day07-01	LT-2D	CGCGGCACGTCTGTCTCTGTCTCTGTGAGACTGACTCTGTCTGAGTACGT	lib1	1	7	111
13-undiffH9-day07-01	LT-2D	GGGGGGACGTCACACAGAGTGTGACTCTCTGTGTCACACTGTGACAACGT	lib1	1	7	273
13-undiffH9-day07-01	LT-2D	TATTCTACGTGACTGTGTGACTGACTGTCTCACAGAGACTGTGTCTACGT	lib1	1	7	866
13-undiffH9-day07-01	LT-2D	ACGCGAACGTGTGTCTCACAGTGTGTCGTGTCTCACTGAGTGTGTACGTA	lib1	1	7	1646
13-undiffH9-day07-01	LT-2D	GCAAAGACGTCACAGTGAGTCACACACACACAGTGAGTGTGTCTGTACGT	lib1	1	7	240
13-undiffH9-day07-01	LT-2D	CGTTTCACGTCTGAGAGAGAGACTGTGTCACAGTCTGAGAGTGTCTACGT	lib1	1	7	197
13-undiffH9-day07-01	LT-2D	AGCTAAACGTGACTGAGTGTCACTGTCACACTGTCTCACTGACAGTACGT	lib1	1	7	532
13-undiffH9-day07-01	LT-2D	GACCTGACGTCTCAGAGTGAGACACTGTCTGTCTCTGAGTGTGTGTACGT	lib1	1	7	126
13-undiffH9-day07-01	LT-2D	AGGCTCACGTCACACTCTGACTCTGACTCTGACTGTGAGACTGTCAACGT	lib1	1	7	707
13-undiffH9-day07-01	LT-2D	ATCTGAACGTGTGTGTCTCTGTGTGTGTGTCAGAGAGAGTCACTCAACGT	lib1	1	7	593
13-undiffH9-day07-01	LT-2D	AGGGCGACGTGACTCTGTGTGTGAGACAGACAGTGTGAGAGTCACTACGT	lib1	1	7	849
13-undiffH9-day07-01	LT-2D	GTGGTAACGTGTCACTCTCTCACAGACAGAGTGTCAGTCACAGTGTACGT	lib1	1	7	647
13-undiffH9-day07-01	LT-2D	CGCGGCACGTCAGTCTGACACTGAGTCAGTCTCTCTCTCTGTCACTACGT	lib1	1	7	348
13-undiffH9-day07-01	LT-2D	TTGATTACGTGTGACAGACTGTCACTGAGTGTCACAGACACACACAACGT	lib1	1	7	608
13-undiffH9-day07-01	LT-2D	TCGCGTACGTCACACTGAGTCTGTCACTCTCTGAGTCAGTGAGTCAACGT	lib1	1	7	1679
13-undiffH9-day07-01	LT-2D	GACCTCACGTGACTGAGACAGAGAGTGTGTGTGTCTGTGAGTCTGTACGT	lib1	1	7	162
13-undiffH9-day07-01	LT-2D	GGGGCGACGTCAGAGAGTCTCACTCTGTCTGTGAGTGACAGTGTGTACGT	lib1	1	7	749
13-undiffH9-day07-01	LT-2D	GTGGGGACGTCACTCTGTCTGTGTCAGTGTGAGACTCTGTGTCGTACGTA	lib1	1	7	2134
13-undiffH9-day07-01	LT-2D	CGATGTACGTCTGAGAGAGTGTGTCAGAGTCTGTCTCACTCTGTCAACGT	lib1	1	7	1087
13-undiffH9-day07-01	LT-2D	TGGGGCACGTGACACAGAGTGTGACTGTCTGTGAGTGTGACACACTACGT	lib1	1	7	438
13-undiffH9-day07-01	LT-2D	GGCATACGTGTCACAGTGTGAGTGTCTCTAGTGTGTGACAGAGTACGTAT	lib1	1	7	436
13-undiffH9-day07-01	LT-2D	TTCTCTACGTGAGAGTCAGAGTGACTGACCGTGTCACACTCACTCAACGT	lib1	1	7	149
13-undiffH9-day07-01	LT-2D	CGTCAACGTGTCACTCAGTGTGTCTGACTGAGTGTGTGTCTGAGAACGTA	lib1	1	7	146
13-undiffH9-day07-01	LT-2D	TATTGTACGTCTGACTGAGTTTCAGAGTGTGTGACTGTGTCTGTGAACGT	lib1	1	7	880
13-undiffH9-day07-01	LT-2D	GGGAATACGTCTCTCTGTGACAGTGAGTCACTGTGAGTGTCTCAGAACGT	lib1	1	7	264
13-undiffH9-day07-01	LT-2D	TACGCTACGTGTGAGTCTGTGTCACAGTCACTCTCTGAGACAGACAACGT	lib1	1	7	802
13-undiffH9-day07-01	LT-2D	TTTCAAACGTCTCACTGTGTGACTCAGTGTCTGTCACTAGAATGTACGTA	lib1	1	7	340
13-undiffH9-day07-01	LT-2D	GTGGGAACGTCTCACTGTGTCTGTGAGTGTGTGTCTGACAGTGTGAACGT	lib1	1	7	948
13-undiffH9-day07-01	LT-2D	GACTATACGTGAGAGAGTGTGTGAGACTGAGACAGAGACTGTGTCTACGT	lib1	1	7	139
13-undiffH9-day07-01	LT-2D	CGTTGAACGTGTCACTCAGTCTGTGACTCTGTCTGTCTGTGTGACTACGT	lib1	1	7	69
13-undiffH9-day07-01	LT-2D	GTGGGAACGTCACAGTCTCTGTGACTGTCACTGTCTCTGTCTCTCAACGT	lib1	1	7	1888
13-undiffH9-day07-01	LT-2D	ATGGTGCCGTCAGTCAGAGAGTGAGTGAGTCAGTGTCAGACAGACAACGT	lib1	1	7	459
13-undiffH9-day07-01	LT-2D	CGCGATACGTGAGTCTGAGTGTGTGTCAGACACACAGAGTGTGAGTACGT	lib1	1	7	239
13-undiffH9-day07-01	LT-2D	GACTCCACGTCTGTGTGAGTGAGTCTGACGACTGACACTGACTCTACGTA	lib1	1	7	803
13-undiffH9-day07-01	LT-2D	CGTTCTACGTGTGTCAGAGTCTCACTCAGTCTGTCTGTGAGACTCTACGT	lib1	1	7	2393
13-undiffH9-day07-01	LT-2D	GTGGGAACGTGTGACACTGTCACACTCTGTGACAGAGTGAGACTCTACGT	lib1	1	7	205
13-undiffH9-day07-01	LT-2D	ATGGTGACGTGTCACTGTCAGACAGAGTCAGTGTGTGTGTCAGTGTACGT	lib1	1	7	1754
13-undiffH9-day07-01	LT-2D	TGGTACACGTCTGTGACAGACACAGAGAGTCAGTGTGACAGTCACAACGT	lib1	1	7	929
13-undiffH9-day07-01	LT-2D	TGGGGCACGTCTGTGTGTGAGTGTGTCAGAGACTGTCTGAGACTGAACGT	lib1	1	7	206
13-undiffH9-day07-01	LT-2D	GATTGTACGTCAGTGTCACAGTGTCAGACAGTGTGAGTGTGAGAGTACGT	lib1	1	7	682
13-undiffH9-day07-01	LT-2D	TGGGGTACGTGTCTCAGAGAGACTGAGAGAGTGTGTGAGTGTCAGAACGT	lib1	1	7	257
13-undiffH9-day07-01	LT-2D	GATTGTACGTCAGAGAGTGTCTGAGTGTGAGACTCTCTGTCAGTGAACGT	lib1	1	7	612
13-undiffH9-day07-01	LT-2D	AGGCTGACGTCAGTCTCTGAGTCAGAGTGTGAGACACTGTGTCAGTACGT	lib1	1	7	465
13-undiffH9-day07-01	LT-2D	TGTTGCACGTCTGTCAGTGTCTGAGACACACTCAGTGTCTCAGAGAACGT	lib1	1	7	650
13-undiffH9-day07-01	LT-2D	AGTTTTACGTGTGTGTGACAGACTCACTCAGACTCACTCTGAGTGAACGT	lib1	1	7	76
13-undiffH9-day07-01	LT-2D	CGCGCAACGTCAGTGTGTGTCTGTGTCTGTCTGTGACAGTCTCAGTACGT	lib1	1	7	252
13-undiffH9-day07-01	LT-2D	TGAGTGACGTGTGTGTGTCAGAGACACTGTGAGAGTGTGTGTGACAACGT	lib1	1	7	260
13-undiffH9-day07-01	LT-2D	CAACCAACGTGAGTCTGTCTCTGTCTGACACAGAGAGTGTGTCAGTACGT	lib1	1	7	917
13-undiffH9-day07-01	LT-2D	GTGGGAACGTGAGACTGACTGAGTGTGTCTGTGTCAGAGAGTCTCTACGT	lib1	1	7	790
13-undiffH9-day07-01	LT-2D	GATTGGACGTGTCACTGTGACAGACTGTGTGTGTCACTGAGTCTCTACGT	lib1	1	7	1816
13-undiffH9-day07-01	LT-2D	GTGGGAACGTGAGTCTGAGACTCTGACTGAGTCTGTGTGTGAGAGAACGT	lib1	1	7	951
13-undiffH9-day07-01	LT-2D	CGATGTACGTCAGTGTGTGTGAGAGTCTGTCACACACTCACAGAGTACGT	lib1	1	7	802
13-undiffH9-day07-01	LT-2D	TTGGTACGTCTGACACAGTGTCAGTGAGTCTGAGTCTCACTGTCAACGTA	lib1	1	7	251
13-undiffH9-day07-01	LT-2D	CGGTGGACGTCACACAGTGAGAGACTGTGTGACAGTCACACAGTCAACGT	lib1	1	7	34
13-undiffH9-day07-01	LT-2D	GACTGCACGTCAGACAGTGAGACTCTTTCAGTGTGTGTGTGTGTGTACGT	lib1	1	7	674
13-undiffH9-day07-01	LT-2D	GACTGCACGTCAGACAGTGAGACTCTTTCAGTGTGTGTGTGTGTACGTAT	lib1	1	7	97
13-undiffH9-day07-01	LT-2D	CGCGAGACGTGACTCTGAGAGACTGAGTGTCTCTCTCTGTCAGTCTACGT	lib1	1	7	611
13-undiffH9-day07-01	LT-2D	CGCGAGACGTCTGTGTCACAGTGTGACTGAGACTGTCAGACTGTGTACGT	lib1	1	7	173
13-undiffH9-day07-01	LT-2D	AGAGCAACGTGAGTGTCTCTGTCAGACTCACAGTGTGTGACTGAGTACGT	lib1	1	7	195
13-undiffH9-day07-01	LT-2D	GACTGCACGTCTGTCAGTCTCTGTGACTGTGACACAGTGTGTGACAACGT	lib1	1	7	98
13-undiffH9-day07-01	LT-2D	GACTGAACGTGTGAGTGTCTGTCTCACTGTCTGAGTCTGTGACAGTACGT	lib1	1	7	784
13-undiffH9-day07-01	LT-2D	GGGTGAACGTGACTCAGTGTGTCACTGTGAGTGACTGAGTCTCTGAACGT	lib1	1	7	1243
13-undiffH9-day07-01	LT-2D	GTGGCTACGTGACTGACTGACAGTGTGTGTCACTCACTGAGACTGTACGT	lib1	1	7	248
13-undiffH9-day07-01	LT-2D	AGAGCAACGTGTCTGTGTGTCACTCTGTGTGTGTTTCTGTCAGTGAACGT	lib1	1	7	370
13-undiffH9-day07-01	LT-2D	GACTGCACGTGAGAGAGTCTGAGTGTGTGAGTCTGAGTCTCACTCAACGT	lib1	1	7	4261
13-undiffH9-day07-01	LT-2D	AGCTTAACGTGTGTCAGTCTGTGACTCTGAGTCTCTCTGCTGTGTACGTA	lib1	1	7	236
13-undiffH9-day07-01	LT-2D	TCGCCAACGTGTCAGTGTGTGTCAGTGAGTGAGTGTCTGTCTCACAACGT	lib1	1	7	279
13-undiffH9-day07-01	LT-2D	GATTGAACGTGTGTCTGTGTGAGAGTGAGCTGAGTGTGTGAGAGTACGTA	lib1	1	7	89
13-undiffH9-day07-01	LT-2D	GTGGCTACGTCACTCACAGTCAGTGTCTCACTCACTGACACTCACAACGT	lib1	1	7	329
13-undiffH9-day07-01	LT-2D	AGGAATACGTGAGTCAGTCTGTGACACAGTCACTGAGTGACTGTGTACGT	lib1	1	7	1236
13-undiffH9-day07-01	LT-2D	ACCTTAACGTGAGTGTCTCTGTGTCACTGTGTGAGTCTCACAGTGAACGT	lib1	1	7	323
13-undiffH9-day07-01	LT-2D	GTGGCTACGTCTCACTCTGACTCTGACTGTCACACTCAGACTGTGTACGT	lib1	1	7	279
13-undiffH9-day07-01	LT-2D	CGTCACACGTGTGAGTCTGTCTCTCTGAGAGACTCAGTGTGTGTGTACGT	lib1	1	7	218
13-undiffH9-day07-01	LT-2D	ACACGCACGTCAGAGAGTGTCAGACTCTGAGACAGTGTGTGTGTGTACGT	lib1	1	7	207
13-undiffH9-day07-01	LT-2D	TACGGCACGTCAGAGTGTGTGTCTCTCAGAGTGTGACTCACTGAGTACGT	lib1	1	7	5591
13-undiffH9-day07-01	LT-2D	CGGTGGACGTGACTCACTGTCTCTCTCAGTCAGTCTCAGTCAGTGTACGT	lib1	1	7	920
13-undiffH9-day07-01	LT-2D	GATTGGACGTCACTGTCTCAGAGTCAGTCAGAGAGTCAGTGTGTCTACGT	lib1	1	7	45
13-undiffH9-day07-01	LT-2D	GACTCTACGTCTGTCTGAGACTCAGTGAGACTGAGAGAGTGACACAACGT	lib1	1	7	562
13-undiffH9-day07-01	LT-2D	AGCTATACGTCAGTCTGAGTCAGTGTCTCACAGTCTGTGTGTCACTACGT	lib1	1	7	206
13-undiffH9-day07-01	LT-2D	AGAGCCACGTCACTCTCAGAGTGACAGTGTCTCACACTCTGTGTGTACGT	lib1	1	7	124
13-undiffH9-day07-01	LT-2D	TTCCACACGTGTGACAGAGTGTGTGTGACTGACAGTGTCAGTCTGTACGT	lib1	1	7	1551
13-undiffH9-day07-01	LT-2D	GACTCTACGTCACAGTGTCTGTCTGACACTGAGACTGAGTCAGTGAACGT	lib1	1	7	320
13-undiffH9-day07-01	LT-2D	TTTCTTACGTACTCTCAGTGACTCAGTGACTCACTGTCACAGTGTACGTA	lib1	1	7	759
13-undiffH9-day07-01	LT-2D	CACGACACGTGTGTCTCTGTGTGAGTCAGTGTCAGAGAGAGTCTGTACGT	lib1	1	7	666
13-undiffH9-day07-01	LT-2D	TTCCACACGTGTGAGTGTGTGTCTGAGAGAGAGTCAGACTGAGAGTACGT	lib1	1	7	1110
13-undiffH9-day07-01	LT-2D	ACAGGTACGTGACTGTGTGTCAGTGTGAGACTGTGAGAGACTCTCTACGT	lib1	1	7	20
13-undiffH9-day07-01	LT-2D	ATGGTTACGTCAGTCAGAGTGTGAGTCTCAGAGAGTGTGTGTCACAACGT	lib1	1	7	481
13-undiffH9-day07-01	LT-2D	GGCATACGTCAGTCTGTCAGAGAGTCTGTCTGACTGTGTGTGTCTACGTA	lib1	1	7	668
13-undiffH9-day07-01	LT-2D	CGCGAGACGTGTGAGTGTGTCTGTGTCTGACAGACTGAGTGTCAGTACGT	lib1	1	7	414
13-undiffH9-day07-01	LT-2D	TGCTGTACGTGTGAGTCTGTGTGACTCACACTCACTGTGTCTCTGAACGT	lib1	1	7	1198
13-undiffH9-day07-01	LT-2D	CGTTCTACGTGTCACTGTGTGAGAGACAGTGTCTCAGTCTGTGTCTACGT	lib1	1	7	308
13-undiffH9-day07-01	LT-2D	CATTAAACGTCTGTGACTGAGACTGTGTCAGAGACAGTGTGTCAGTACGT	lib1	1	7	581
13-undiffH9-day07-01	LT-2D	TAGGCTACGTCAGTCTCACAGTGTGTCTGTCTCAGTCTGTGTCTGTACGT	lib1	1	7	789
13-undiffH9-day07-01	LT-2D	TGGGGTACGTGTCTCAGAGTGAGAGTCTGAGACTGTGACAGTGACAACGT	lib1	1	7	256
13-undiffH9-day07-01	LT-2D	TGAGTTACGTGAGTGTGTGTGTGAGACAGTCACACTGTCAGTCACTACGT	lib1	1	7	693
13-undiffH9-day07-01	LT-2D	CCCCTGACGTCAGAGTCTGTCAGACAGTGTCAGTCTCTGTGACTCAACGT	lib1	1	7	729
13-undiffH9-day07-01	LT-2D	TTGGCAACGTCTGTGTGACAGTCAGAGTGAGTGTGTGTCAGAGACAACGT	lib1	1	7	194
13-undiffH9-day07-01	LT-2D	TGTCTTACGTCTGTCAGTGTGACAGAGTGTGTCTGTCACTGTGTCAACGT	lib1	1	7	1368
13-undiffH9-day07-01	LT-2D	CGTTGGACGTCTGTGTGACACTGTCACTCAGTGAGAGTCAGTCTCTACGT	lib1	1	7	256
13-undiffH9-day07-01	LT-2D	GACGGTACGTGTCTCAGTGTGAGAGTGTGAGACTCTGAGTGTGAGTACGT	lib1	1	7	86
13-undiffH9-day07-01	LT-2D	TTTTTGACGTCAGAGAGACACAGTGACTCTCACTGGTGTGTCACAACGTA	lib1	1	7	1225
13-undiffH9-day07-01	LT-2D	ACCTAGACGTGTGACACTGTGTCTGTCAGACACTGAGTGACAGTCTACGT	lib1	1	7	1142
13-undiffH9-day07-01	LT-2D	CCGAAAACGTGTGTGTCTCACTCTGACTCTGAGTGAGTCTGTCTCAACGT	lib1	1	7	918
13-undiffH9-day07-01	LT-2D	TTGCCAACGTGTGTCAGACAGTCAGTGTGAGTCAGTGACACTGTCAACGT	lib1	1	7	1132
13-undiffH9-day07-01	LT-2D	CGTTGGACGTCTGAGTCAGTGTGTCACAGTGAGTGTCAGTGAGTCTACGT	lib1	1	7	281
13-undiffH9-day07-01	LT-2D	CATTAGACGTGTGTGAGTCACACAGTCTGTCTCTGAGTGTCTCAGTACGT	lib1	1	7	646
13-undiffH9-day07-01	LT-2D	CGATGGACGTGTGACTCTGAGAGACTGTGTGACACACAGTGTGAGTACGT	lib1	1	7	502
13-undiffH9-day07-01	LT-2D	TAGCCGACGTGTGACACTCAGACTGACTGAGTCTGTGTCTCAGTGTACGT	lib1	1	7	978
13-undiffH9-day07-01	LT-2D	TGCCATACGTCTCAGAGACACTGAGAGAGTGACTGAGTGAGACTCAACGT	lib1	1	7	1009
13-undiffH9-day07-01	LT-2D	AGAGGAACGTCTGTGTCTCTGTCACTGTCACAGTCTCAGTGTCTCTACGT	lib1	1	7	741
13-undiffH9-day07-01	LT-2D	CGCGCGACGTGACACTCTCTGTGTGACTGACTCTGTGTGTGTGTGAACGT	lib1	1	7	202
13-undiffH9-day07-01	LT-2D	GGGTGAACGTCACAGTCTCACTCACTCACACTGACAGTGTGTCAGTACGT	lib1	1	7	980
13-undiffH9-day07-01	LT-2D	TGCCGTACGTGTGTGAGTCAGACACTGTGAGAGTCAGTCACTGTCAACGT	lib1	1	7	1413
13-undiffH9-day07-01	LT-2D	AAGGGGACGTCACTGTGTGTGAGAGTGACTGTGTGACAGACTGTCAACGT	lib1	1	7	267
13-undiffH9-day07-01	LT-2D	ACCTTCACGTGACAGACTGACTGAGAGTGAGAGTGACAGTCAGACTACGT	lib1	1	7	502
13-undiffH9-day07-01	LT-2D	TTTCTGACGTGTGAGACTGTCTCTCTCTGACTGAGTCAGTGACTGAACGT	lib1	1	7	239
13-undiffH9-day07-01	LT-2D	GTCTCAACGTGTCTCTCACAGTCTGAGTGTCTGTGTGTGTGACTCAACGT	lib1	1	7	1530
13-undiffH9-day07-01	LT-2D	CGTATTACGTGACAGTCACAGTGAGACTGTGACTCAGTCACAGTCTACGT	lib1	1	7	672
13-undiffH9-day07-01	LT-2D	TATTGCACGTGTGTCTGAGTCTGAGTGTGTCTCAGTGCTGTCTGTACGTA	lib1	1	7	672
13-undiffH9-day07-01	LT-2D	GGGAGCACGTCACAGAGTGTCTGAGAGTGAGTCTGACAGTCACACTACGT	lib1	1	7	183
13-undiffH9-day07-01	LT-2D	TTTATCACGTGAGTGTGTGAGTGAGAGTCAGAGTGTCACAGACAGATCGT	lib1	1	7	30
13-undiffH9-day07-01	LT-2D	CGTATTACGTCTGAGAGTCTCTCACACTCTGTCTGTCTGAGACACTACGT	lib1	1	7	608
13-undiffH9-day07-01	LT-2D	TTCAACACGTCTCTGTGTGTGAGACTCTGTCTGACTGAGAGAGACTACGT	lib1	1	7	49
13-undiffH9-day07-01	LT-2D	CGGTGCACGTGAGTGTGTCTGACTCAGTGTCACACTCAGAGTGTCTACGT	lib1	1	7	797
13-undiffH9-day07-01	LT-2D	CGTTGGACGTCTGTGTGAGTGACACTCAGTGTCTGTGTGAGTCTGTACGT	lib1	1	7	203
13-undiffH9-day07-01	LT-2D	AGTTCCACGTCTCAGAGTCTGACTGACAGAGTGACAGACTCACACAACGT	lib1	1	7	702
13-undiffH9-day07-01	LT-2D	GTGGGCACGTGTCTGACTGTGAGTCTCAGTCTCTCAGAGAGTCACAACGT	lib1	1	7	1255
13-undiffH9-day07-01	LT-2D	TGTTTCACGTGTGTGTCTGTGTGACTGTTTGAGTGTCTGTCTCAGTACGT	lib1	1	7	466
13-undiffH9-day07-01	LT-2D	GACGGGACGTGTGTGACACTCTGTGAGTCTGAGACAGAGAGTGTCTACGT	lib1	1	7	2165
13-undiffH9-day07-01	LT-2D	TTGCAAACGTCAGTGACTCAGACTCTCACTGTCAGAGTGTCAGTGTACGT	lib1	1	7	1726
13-undiffH9-day07-01	LT-2D	CGTCAAACGTCTGTCACAGTCTGTGTCTGTCTGTGTGAGTCTGACTACGT	lib1	1	7	70
13-undiffH9-day07-01	LT-2D	CGTAGTACGTGTCTGTGACTGTGTGACAGTCTCTGTGTCTGTGTGTACGT	lib1	1	7	565
13-undiffH9-day07-01	LT-2D	TCTGGTACGTGACTGTGAGTGAGTGACTAGTGTGAGTGTCTCAGTACGTA	lib1	1	7	1379
13-undiffH9-day07-01	LT-2D	ATCGTAACGTGTGTGTGTGAGAGTGTGACACTGTCTCACACTGTACGTAT	lib1	1	7	83
13-undiffH9-day07-01	LT-2D	GACGTTACGTCTCTGTGACAGAGAGTGTCAGTGTGTCAGAGAGTCTACGT	lib1	1	7	822
13-undiffH9-day07-01	LT-2D	GATTGTACGTGTGTGTGTCAGTGTGAGTGAGACACACTGTCTCTGTACGT	lib1	1	7	1046
13-undiffH9-day07-01	LT-2D	GTCTCCACGTCTGTGACTCTGTCTCTCTGTGTCTGACTCACAGACTACGT	lib1	1	7	246
13-undiffH9-day07-01	LT-2D	AGAGCTACGTCTCTCTCTCACAGTGTCAGTGACTCTGAGTCTCACTACGT	lib1	1	7	159
13-undiffH9-day07-01	LT-2D	TCACTTACGTGAGTGTCAGAGTCTGTCTCTGTCTCTCACTCTGTGTACGT	lib1	1	7	79
13-undiffH9-day07-01	LT-2D	CAAGTCACGTCTCTGTGAGTGTCACTGTCTCACTCACACTGTCACTACGT	lib1	1	7	1666
13-undiffH9-day07-01	LT-2D	TTTTGGACGTGTCTCTGTCTCAGTCTTCTGTCTGTGACTCACACAACGTA	lib1	1	7	208
13-undiffH9-day07-01	LT-2D	AGGAATACGTGTGTCTGTCTCACACTGTCAGTCTCAGTCTCTGACAACGT	lib1	1	7	21
13-undiffH9-day07-01	LT-2D	AGGTTAACGTGAGTCTGTGACTGTCTCTCAGTCTGTGAAGACAGTACGTA	lib1	1	7	420
13-undiffH9-day07-01	LT-2D	AAGGTTACGTGAGTTTCACAGACACTGTCACGAGTCTGAGTCTGTACGTA	lib1	1	7	630
13-undiffH9-day07-01	LT-2D	CGTTGCACGTGTGACTCAGAGAGTCAGAGTGTGTGAGAGTGTGAGTACGT	lib1	1	7	927
13-undiffH9-day07-01	LT-2D	ATCGTAACGTGTGTGTGTGTGAGAGTGTGACACTGTCTCACACTGTACGT	lib1	1	7	1312
13-undiffH9-day07-01	LT-2D	ACGAATACGTGACTCTCTGTCTCAACAGTCAGAGTGTCAGTGTGTACGTA	lib1	1	7	220
13-undiffH9-day07-01	LT-2D	GACGTCACGTCAGAGAGACTCTGAGTGTGAGTGTCAGTCTGTGACTACGT	lib1	1	7	784
13-undiffH9-day07-01	LT-2D	GTCTCCACGTCAGACAGAGACAGACAGTCACTCTGACTCAGACAGAACGT	lib1	1	7	316
13-undiffH9-day07-01	LT-2D	TTTATCACGTGAGTGTGTGAGTGAGAGTCAGAGTGTCACAGACAGAACGT	lib1	1	7	121672
13-undiffH9-day07-01	LT-2D	CACGGAACGTGTCACTCAGAGTGAGAGAGTGTGAGAGTGTCACTCAACGT	lib1	1	7	53
13-undiffH9-day07-01	LT-2D	GTCTCCACGTCACTCAGACACTGAGTGAGACTGTGTGTCTCAGTGTACGT	lib1	1	7	929
13-undiffH9-day07-01	LT-2D	TACGCGACGTCTCTCTGTGTGAGAGTGTCTGAGTGTGACAGTGTGTACGT	lib1	1	7	351
13-undiffH9-day07-01	LT-2D	CGTTGGACGTCTGACTGTCTCACAGACTCTGTGTGTGAGTGTGTCTACGT	lib1	1	7	644
13-undiffH9-day07-01	LT-2D	AGGCTCACGTGTCTGAGAGTCTCACAGACAGTCACTGTGTCTCTGTACGT	lib1	1	7	1248
13-undiffH9-day07-01	LT-2D	CGCGCCACGTGAGTCAGTCAGTGTGTCTGACTCTCTCTGAGTCTCAACGT	lib1	1	7	966
13-undiffH9-day07-01	LT-2D	TCACTTACGTGTGAGACTCTCACTCTCAGTCACAGACTCACTCTGAACGT	lib1	1	7	1483
13-undiffH9-day07-01	LT-2D	CAATTGACGTGTCTGAGTGTGTGTGACTGTCTCACTCAGTGTCTCAACGT	lib1	1	7	786
13-undiffH9-day07-01	LT-2D	GACGTGACGTCTCAGTGACACAGAGTGAGTGTGACTGTCACTCTGTACGT	lib1	1	7	68
13-undiffH9-day07-01	LT-2D	TATTGGACGTGAGTCACACTCCCTGTGTGAGTCAGAGTGTCAGTGTACGT	lib1	1	7	732
13-undiffH9-day07-01	LT-2D	CGTTGGACGTCTCACTGTCTCTGTCAGACTGTCTCACTGTGAGACTACGT	lib1	1	7	787
13-undiffH9-day07-01	LT-2D	GTCTCCACGTCTCACAGAGAGAGACTGAGAGTGTCAGTCAGAGTCTACGT	lib1	1	7	599
13-undiffH9-day07-01	LT-2D	AGGAATACGTGTGTGAGTCTCTGTGACACAGTGTGACTGTCTCTGAACGT	lib1	1	7	4485
13-undiffH9-day07-01	LT-2D	CGTTGAACGTGAGTGTGACTGACACAGAGTCACTGTGAGTCTGACAACGT	lib1	1	7	203
13-undiffH9-day07-01	LT-2D	TCAATGACGTGTCAGTCTCTGAGTGACAGTCTGTGAGTGTGTCTCTACGT	lib1	1	7	463
13-undiffH9-day07-01	LT-2D	AGACATACGTGTGAGACTCTGACTCTGTGTCAGTCTGACTCTCAGTACGT	lib1	1	7	2580
13-undiffH9-day07-01	LT-2D	TCTCGTACGTGTCACTCTGTCTCTGTCTGTGAGAGTGTCAGTCACAACGT	lib1	1	7	1685
13-undiffH9-day07-01	LT-2D	AAATGCACGTCAGTGAGAGTGTCTGACTGTGTCTGAGTGTCTCACTACGT	lib1	1	7	1616
13-undiffH9-day07-01	LT-2D	TGTGAGACGTGTGTCTGAGTCTGACTCAGTGTCAGACAGTCAGACTACGT	lib1	1	7	304
13-undiffH9-day07-01	LT-2D	GTGACCACGTGTGAGTCTGTCAGACACTGTCAGTGTCTGTCTCACAACGT	lib1	1	7	36
13-undiffH9-day07-01	LT-2D	TCAATGACGTGAGTGTGACTGTGTGTCAGAGAGTGTGTCAGAGTCTACGT	lib1	1	7	635
13-undiffH9-day07-01	LT-2D	GTGCATACGTCTCTGACTGTCTGAGACAGTGAGTGACTGACAGTGAACGT	lib1	1	7	1072
13-undiffH9-day07-01	LT-2D	CATCTTACGTGACTCAGTCACTCAGTGTCTGTCTCTGTGAGACAGTACGT	lib1	1	7	931
13-undiffH9-day07-01	LT-2D	CGTGCAACGTGTGAGTGACTGAGAGTGTGTCTCACTGTCAGTGTGAACGT	lib1	1	7	360
13-undiffH9-day07-01	LT-2D	GAGTGAACGTGTGACAGTGTCTCAGTCACACTGACACTGTGTGAGTACGT	lib1	1	7	528
13-undiffH9-day07-01	LT-2D	GTGCAGACGTGTGACACACTGAGAGTCTCTGTGTCTCAGAGACTCAACGT	lib1	1	7	123
13-undiffH9-day07-01	LT-2D	AACCACATGTGACAGTCTCAGTCTGACAGTCTCTGACTGTGTGTGTACGT	lib1	1	7	1327
13-undiffH9-day07-01	LT-2D	TACTGTACGTGTGTGTGTTGAGTCAGTCTCAGACTGTGTCTGTCTACGTA	lib1	1	7	347
13-undiffH9-day07-01	LT-2D	CAATTCACGTGAGTCTCTCTCACTGTCACAGTGAGTCAGAGACACTACGT	lib1	1	7	885
13-undiffH9-day07-01	LT-2D	GATCCTACGTCTGACACAGTCAGTCAGTCTCTGCTGTCTCTCTCTACGTA	lib1	1	7	135
13-undiffH9-day07-01	LT-2D	CGTGCACGTACAGTGTGTGACTGACACAGTGTCAGTCTGTGTGAACGTAT	lib1	1	7	830
13-undiffH9-day07-01	LT-2D	AGCTGCACGTCTGTGAGAGAGACTGTGTGTCACTGTCTGAGTGTCTACGT	lib1	1	7	1828
13-undiffH9-day07-01	LT-2D	TCAATGACGTGTCTCTGTGAGTCTGAGAGACAGTGTGACTGTGTGTACGT	lib1	1	7	729
13-undiffH9-day07-01	LT-2D	CGTCGGACGTGTCAGTCTCTGAGAGAGTCAGTGAGTGTCTCTGACAACGT	lib1	1	7	29
13-undiffH9-day07-01	LT-2D	GAGTGAACGTCTGTGTGTGTCTCTGTGAGTGAGAGTCTGTGACTCAACGT	lib1	1	7	536
13-undiffH9-day07-01	LT-2D	CATCTTACGTGAGTGTCAGAGTGTGTCAGTCTGTGTGTCTCACTCAACGT	lib1	1	7	121
13-undiffH9-day07-01	LT-2D	GGCAAGACGTCACACTGACACTGTGTGACTCTGACAGTGTGACAGTACGT	lib1	1	7	26
13-undiffH9-day07-01	LT-2D	CAAGGCACGTCACAGTCTCAGACTCTGTCACACAGTGTCACTGTGAACGT	lib1	1	7	3879
13-undiffH9-day07-01	LT-2D	GAGTCGACGTGAGTGAGTGAGTGTGTGAGAGAGAGAGAGTCTGTACGTAT	lib1	1	7	61
13-undiffH9-day07-01	LT-2D	TGTTTCACGTGTCAGTGTCTGTGTGACAGTGTGTCTCAGTCTGTCTACGT	lib1	1	7	541
13-undiffH9-day07-01	LT-2D	GAGTCGACGTGTGTGTGACAGAGTCACACACTGTGAGTGTGTCTCTACGT	lib1	1	7	697
13-undiffH9-day07-01	LT-2D	TCGTAGACGTGTGAGTCAGTCTCTGTGTGTGACAGTGTCAGACTCTACGT	lib1	1	7	599
13-undiffH9-day07-01	LT-2D	GATCGAACGTGTCTCTGACAGAGAGTGACTCTCAGAGTGCTGTGAACGTA	lib1	1	7	1316
13-undiffH9-day07-01	LT-2D	CGTGCGACGTGACTCTGACTGACTCAGTGTCTCAGTGTGACAGTGAACGT	lib1	1	7	409
13-undiffH9-day07-01	LT-2D	TGCGGGACGTGACTCTGTCTGAGTCTCAGTCAGTGTCAGAGTCAGTACGT	lib1	1	7	600
13-undiffH9-day07-01	LT-2D	GAGTCGACGTGAGTGAGTGAGTGTGTGAGAGAGAGAGAGAGTCTGTACGT	lib1	1	7	581
13-undiffH9-day07-01	LT-2D	TGCCCGACGTGTCAGAGTGTGTGTCTGAGTCTGTGAGTGTGACAGAACGT	lib1	1	7	1402
13-undiffH9-day07-01	LT-2D	CCGAGGACGTCTGAGTGTGTCTCTCTCACACAGAGACTGTGACTGAACGT	lib1	1	7	1395
13-undiffH9-day07-01	LT-2D	CGTGCCATGTGTCTGAGAGTCTGAGAGTGTGTCAGTGTGACTCAGAACGT	lib1	1	7	120
13-undiffH9-day07-01	LT-2D	GGCACGACGTGTGTGAGACTCAGTCTGAGTGTCTGTGTGACTGAGTACGT	lib1	1	7	450
13-undiffH9-day07-01	LT-2D	GTGCATACGTGACAGACAGTCACAGACAGTCTCTCTCACTCACACAACGT	lib1	1	7	243
13-undiffH9-day07-01	LT-2D	CACGCCACGTCTGTCTCAGACAGACTGTGAGATCAGTCTCTCTGTACGTA	lib1	1	7	83
13-undiffH9-day07-01	LT-2D	AGAAGTACGTCTCTCTGTCTGAGTCTCTGTCAGTGTCAGTCTGAGTACGT	lib1	1	7	499
13-undiffH9-day07-01	LT-2D	AGCTGCACGTCTGACTGAGACTGTGTGTCATGTCACTGACTCTGAACGTA	lib1	1	7	529
13-undiffH9-day07-01	LT-2D	CGCACGACGTCAGACAGAGAGTCTGAGTGTGAGTGTGAGAGTCTGAACGT	lib1	1	7	269
13-undiffH9-day07-01	LT-2D	GGGGGAACGTGTCAGTCACTGTGTGAGACTGTGAGTCTGTGTCTGTACGT	lib1	1	7	413
13-undiffH9-day07-01	LT-2D	AGCTGCACGTCAGTGTGACAGTGACTGTGTGTGTGAGTGTGTCAGTACGT	lib1	1	7	547
13-undiffH9-day07-01	LT-2D	TTTATCACGCGAGTGTGTGAGTGAGAGTCAGAGTGTCACAGACAGAACGT	lib1	1	7	131
13-undiffH9-day07-01	LT-2D	TACTGTACGTCTCAGTGACTCACTCTGTGACTCACACACTGAGTGAACGT	lib1	1	7	341
13-undiffH9-day07-01	LT-2D	ATGTCTACGTGAGAGTCTCTCTGTCTGTGAGTGTGTCACTGACTCAACGT	lib1	1	7	95
13-undiffH9-day07-01	LT-2D	ACCTGTACGTGTGAGACACACAGTCACAGAGAGACAGTGTGAGACAACGT	lib1	1	7	914
13-undiffH9-day07-01	LT-2D	GTGACCACGTGACTCTCAGAGTGTGTGTCTCTGTCTGTCTCTGTGTACGT	lib1	1	7	308
13-undiffH9-day07-01	LT-2D	GGGCTTACGTCAGTCAGTCAGTGTCTGAGAGTGACAGACTGTGTCTACGT	lib1	1	7	244
13-undiffH9-day07-01	LT-2D	AGCTGCACGTGAGTGTGTGAGTGGTGAGAGACAGTGACAGTCAGAACGTA	lib1	1	7	727
13-undiffH9-day07-01	LT-2D	GATCCCACGTGACAGTGACTGACACTGTCAGTGTGTCTCTCTGACAACGT	lib1	1	7	313
13-undiffH9-day07-01	LT-2D	ATGTGGACGTGTCTCTCAGTGTGTGTGTGAGTCACACTGTGTCAACGTAT	lib1	1	7	50
13-undiffH9-day07-01	LT-2D	TCAATTACGTGATCTGTGAGTGACAGTGTGTCAGTCTGACTGTCAACGTA	lib1	1	7	336
13-undiffH9-day07-01	LT-2D	TAGACGACGTGTGTCAGTCAGTGTCACTGAGACTGAGTGACAGAGAACGT	lib1	1	7	107
13-undiffH9-day07-01	LT-2D	CATGCGACGTGAGACAGGTCTGTGTCATCTCACAGTGACTGTCAACGTAT	lib1	1	7	149
13-undiffH9-day07-01	LT-2D	GTGACGACGTGTGACTCACTCACTGAGTCTGAGACTGTCAGTGAGTACGT	lib1	1	7	157
13-undiffH9-day07-01	LT-2D	AGAAGTACGTGTCAGTGTCTGTGAGAGTGTCTCTGAGAGTCTGTCTACGT	lib1	1	7	139
13-undiffH9-day07-01	LT-2D	TCAATTACGTCTGTGTCAGTGACAGAGTCAGTCACAGTCGTCTGAACGTA	lib1	1	7	1128
13-undiffH9-day07-01	LT-2D	ATGTGGACGTGTCTCTCAGTGTGTGTGTGTGAGTCACACTGTGTCAACGT	lib1	1	7	953
13-undiffH9-day07-01	LT-2D	TGGACCACGTCAGAGAGTCTCTGTGAGTGACACTGTGTGACTGAGAACGT	lib1	1	7	902
13-undiffH9-day07-01	LT-2D	TGGCTTACGTCAGTCTCACAGTCAGTCACAGACAATCTGACTCAGTACGT	lib1	1	7	480
13-undiffH9-day07-01	LT-2D	GAGTGGACGTGACTGTGTGACTCTGTGTGACTGTCACAGAGTGTCAACGT	lib1	1	7	468
13-undiffH9-day07-01	LT-2D	TAGACGACGTGTCAGTGTGTGACAGAGTGCACTGTCTCAGTCAGAACGTA	lib1	1	7	302
13-undiffH9-day07-01	LT-2D	GAGTGTACGTCACTGTCAGAGTGTGAGTCACTCTCAGTCAGACACAACGT	lib1	1	7	394
13-undiffH9-day07-01	LT-2D	GATCCAACGTGTGACTCTCTCAGAGTGTGTGTGTGACACTCTGTGTACGT	lib1	1	7	209
13-undiffH9-day07-01	LT-2D	AATCCGACGTCTGTCTCTCTCTGAGTCTCTCACTGGTGTGTGAGAACGTA	lib1	1	7	209
13-undiffH9-day07-01	LT-2D	GAGTGTACGTCAGACACTCAGTGTGTGTGTGTCACTGTGAGAGTGTACGT	lib1	1	7	1337
13-undiffH9-day07-01	LT-2D	GAGTGTACGTCAGACACTCAGTGTGTGTGTCACTGTGAGAGTGTACGTAT	lib1	1	7	42
13-undiffH9-day07-01	LT-2D	AAACCGACGTGCTTACTCTCTCTGTCAGTGTGAGTGTCAGAGTGTACGTA	lib1	1	7	1025
13-undiffH9-day07-01	LT-2D	GTGCACACGTGAGTCACAGAGTCTCTGTGACTGTCACTGACTCTCAACGT	lib1	1	7	638
13-undiffH9-day07-01	LT-2D	GATCCAACGTTGAGACAGTGTCTGACTGTGACTCTGTGACTGACTACGTA	lib1	1	7	364
13-undiffH9-day07-01	LT-2D	CGTGATACGTGTCTCAGTGAGTCTGTCTGACTGTGTGACTGTGACTACGT	lib1	1	7	804
13-undiffH9-day07-01	LT-2D	TCGTAGACGTGTCTGTGTGTGAGAGTCTGAGTCACAGTGTCACAGAACGT	lib1	1	7	457
13-undiffH9-day07-01	LT-2D	GGGTGTACGTGAGACTGAGTCAGACAGACTCTCACTGTGTGTGTGTACGT	lib1	1	7	395
13-undiffH9-day07-01	LT-2D	CGTACTACGTCACACTGACTGAGAGTCACTGTGTCTCAGACTCTGAACGT	lib1	1	7	80
13-undiffH9-day07-01	LT-2D	GTGCAGACGTGTCACAGTCACTCACAGTGTGTCTCAGTCACTCAGAACGT	lib1	1	7	668
13-undiffH9-day07-01	LT-2D	CCCCGGACGTGTGACACAGTGAGAGTGTCACTCTGTCTGTCACTCTACGT	lib1	1	7	133
13-undiffH9-day07-01	LT-2D	TAGCTGACGGAGAGACAAGTCACTCAGACACAGTGTGTGTCTCAACGTAT	lib1	1	7	145
13-undiffH9-day07-01	LT-2D	GTGACGACGTGACTCAGACTCTCAGACTGTCACAGTCTCTGACAGAACGT	lib1	1	7	584
13-undiffH9-day07-01	LT-2D	CGTGCAACGTGTCTCTGTCACAGAGTGAGTGTGTGACTGAGAGTGTACGT	lib1	1	7	318
13-undiffH9-day07-01	LT-2D	TGAGCTACGTGTCTCACTCACTCAGACTCACTGAGAGTGACAGTAACGTA	lib1	1	7	482
13-undiffH9-day07-01	LT-2D	CCGAGGACGTGACTGCAGTGAGTCACTCTCAGTGAGTGAGTCTGTACGTA	lib1	1	7	2505
13-undiffH9-day07-01	LT-2D	CGCACGACGTGACTGTGTCTGACAGAGTTGAGTGTCTGTCAGTGTACGTA	lib1	1	7	444
13-undiffH9-day07-01	LT-2D	AGACATACGTCAGTGTCTGTGACAGTCTGACTCTGAGTCTGTCACTACGT	lib1	1	7	2064
13-undiffH9-day07-01	LT-2D	CGCACGACGTGAGTCAGTGTGTGACTGACTCACTCTCACACAGTGTACGT	lib1	1	7	749
13-undiffH9-day07-01	LT-2D	TCAATTACGTCTGTGTAGTGTCTCTCTGTGAGAGTGTCAGTGTCTACGTA	lib1	1	7	3832
13-undiffH9-day07-01	LT-2D	CGTGCAACGTCTGTGTGTCAGACACAGACTCTGACAGTGTGTGTGTACGT	lib1	1	7	33
13-undiffH9-day07-01	LT-2D	GGGTGGACGTGACACAGAGATGTGTGTCTCTGACGTGTGTACTACGTATG	lib1	1	7	37
13-undiffH9-day07-01	LT-2D	GTGACAACGTCACTGTCAGACACACAGACTGTGTCTGTGAGTCAGAACGT	lib1	1	7	1646
13-undiffH9-day07-01	LT-2D	TACTGCACGTGTGTGTGTCACTGTCACTGTCAGTGAGTGAGTGTCTACGT	lib1	1	7	1082
13-undiffH9-day07-01	LT-2D	TTTATCACGTGAGTGTGTGAGTGAGAGTCAGAGTGTCACAGACAGAGCGT	lib1	1	7	223
13-undiffH9-day07-01	LT-2D	TCGTAGACGTGAGTCTCAGAGACACAGTGTCTCAGAGAGTCTGTCTACGT	lib1	1	7	220
13-undiffH9-day07-01	LT-2D	AGCTGAACGTGTGAGTCACACAGACTGTCTGTGTGTCTGAGTGTGAACGT	lib1	1	7	580
13-undiffH9-day07-01	LT-2D	GTGCCGACGTCACTGAGAGAGAGACACACAGTGTGAGACTGTGTGTACGT	lib1	1	7	349
13-undiffH9-day07-01	LT-2D	GTGCCGACGTCACTGTGAGAGAGTCACACTGAGAGTGACTGAGTCTACGT	lib1	1	7	222
13-undiffH9-day07-01	LT-2D	CGCCATACGTCAGACAGTCTCTGTCTCTCAGTGTGAGAGAGTGAGTACGT	lib1	1	7	178
13-undiffH9-day07-01	LT-2D	GGGTGGACGTCTGTGTCACAGTCTCACTGTGTGACAGAGTGTGTCTACGT	lib1	1	7	443
13-undiffH9-day07-01	LT-2D	ACGCAGACGTTCTGAGACACTGAGTGTGTCAGTGTCACTGTGAGTACGTA	lib1	1	7	909
13-undiffH9-day07-01	LT-2D	CGTCGCACGTGTGACTCTGTCTGAGTGACTCTGTCTGTGACTGTCAACGT	lib1	1	7	125
13-undiffH9-day07-01	LT-2D	TCAATAACGTGACTCAGTGTGTCAGTGTCTGAGTGACACAGTGTGTACGT	lib1	1	7	341
13-undiffH9-day07-01	LT-2D	GGCACTACGTGTGTGTGTCTCTCTGAGACAGTCTCTGTCAGTGTGTACGT	lib1	1	7	469
13-undiffH9-day07-01	LT-2D	GGGCTTACGTCAGTGTGTGTGTCTCACAGTGTCAGTCACAGTGTCTACGT	lib1	1	7	276
13-undiffH9-day07-01	LT-2D	TCACCTACGTGTGTGTCACTCTCTGTCTCTGTGTCTGAGTGACTGTACGT	lib1	1	7	529
13-undiffH9-day07-01	LT-2D	CGCCAGACGTGAGACTGTCTGTCTCAGTGACTGTGTGTGTGACCTACGTA	lib1	1	7	1456
13-undiffH9-day07-01	LT-2D	GATCGCACGTGTGTGTGTCAGAGTCTGTCAGTGTGTGAGTCTCAGTACGT	lib1	1	7	1036
13-undiffH9-day07-01	LT-2D	CCCCGTACGTCAGACAGAGTCTCAGACAGAGAGTCAGAGCACTGACGTAT	lib1	1	7	290
13-undiffH9-day07-01	LT-2D	CGGTTTACGTGTCTGTCAGTGACTCTGTGACAGTGTGTGAGACTGTACGT	lib1	1	7	629
13-undiffH9-day07-01	LT-2D	TCGACTACGTGAGACTCAGTTCAGACACTGAGAGACTCACACACTACGTA	lib1	1	7	316
13-undiffH9-day07-01	LT-2D	CGTGGAACGTCTCTGAGTCTGAGTGTCTGTCTCTCCTGACACTCAACGTA	lib1	1	7	87
13-undiffH9-day07-01	LT-2D	CGGTTTACGTGTCTGTCACTGTGTGACTCTCTGAGACTGTCAGAGTACGT	lib1	1	7	502
13-undiffH9-day07-01	LT-2D	AGGGACACGTGTCACAGACACTCTGACACTGTGACTGTGTGTGAGTACGT	lib1	1	7	195
13-undiffH9-day07-01	LT-2D	GTGCCGACGTGAGAGTGACACACTCTGTGTGTCTGTCACAGTGACTACGT	lib1	1	7	245
13-undiffH9-day07-01	LT-2D	CATGGAACGTGAGACTCTGTGTGTGTGAGACAGTGTGTCAGTGACAACGT	lib1	1	7	947
13-undiffH9-day07-01	LT-2D	GGCAGAACGTGTGTCTGAGTGTCAGTGTGTGTCTGTGAGTGTGACAACGT	lib1	1	7	319
13-undiffH9-day07-01	LT-2D	TTGCAGACGTGAGTGTCAGAGAGAGTCTCTCTGTGACTGTGAGTCTACGT	lib1	1	7	442
13-undiffH9-day07-01	LT-2D	TGCCCGACGTCTGGTCTCACTGTCTGTCAGAGTGAGTCTGAGACAACGTA	lib1	1	7	513
13-undiffH9-day07-01	LT-2D	GTGCCGACGTGTGTCTCACTCAGTGTGACTCTGAGTCAGTCTGTCTACGT	lib1	1	7	1004
13-undiffH9-day07-01	LT-2D	TCTCCAACGTGTGACTCACAGTGTGTGACTGTGACACAGTGTGAGTACGT	lib1	1	7	1291
13-undiffH9-day07-01	LT-2D	CCCCCGACGTCAGAGTCTCACTCAGTCAGTCAGTGTGTGTGAGTGTACGT	lib1	1	7	424
13-undiffH9-day07-01	LT-2D	TCAAGTACGTCTGTGACTCACTGTCAGTCTGAGTCTGACAGTGACTACGT	lib1	1	7	86
13-undiffH9-day07-01	LT-2D	TAGCGGACGTGTGAGTGAGACTGACTGTGACTGTGTGTGTGTCACTACGT	lib1	1	7	34
13-undiffH9-day07-01	LT-2D	TCTGCGACGTGAGACAGTGACTAGTGTGACAGTGTGTGAGAGTCTACGTA	lib1	1	7	390
13-undiffH9-day07-01	LT-2D	GAGGTTACGTGAGTGTGAGTGAGAGTCAGACTGTGAGGTCTCACTACGTA	lib1	1	7	171
13-undiffH9-day07-01	LT-2D	TGGGACACGTGACTGTGTCTGTGTGAGAGAGTGAGTGTCTCTCAGTACGT	lib1	1	7	196
13-undiffH9-day07-01	LT-2D	GATCGGACGTGAGTGTGTCACACTCTGTCTGTGAGTCTCTCAACGTATGG	lib1	1	7	621
13-undiffH9-day07-01	LT-2D	GGGCTTACGTCTCAGTGACTGAGACTGTCTGTGTCTCTGTGTGTGTACGT	lib1	1	7	243
13-undiffH9-day07-01	LT-2D	GAGTACACGTCAGTCTGAGTGTCTGTCAGACAGTGTGTGAGTGACAACGT	lib1	1	7	723
13-undiffH9-day07-01	LT-2D	ACGGGAACGTGTGAACTCTCTCAGTGTCACAGAGTCTCTGTGACAACGTA	lib1	1	7	1463
13-undiffH9-day07-01	LT-2D	GTGCCGACGTCTGAGAGTGTCTGTCAGTGTCACTGTGACTGAGTGTACGT	lib1	1	7	397
13-undiffH9-day07-01	LT-2D	TTGGGAACGTCTGTCTGAGTCAGTCTGTGTGAGAGACACACTCTGAACGT	lib1	1	7	57
13-undiffH9-day07-01	LT-2D	AGTACCACGTGAAGTCTCAGAGAGACTGTGAGTGTCAGACAGTGAACGTA	lib1	1	7	853
13-undiffH9-day07-01	LT-2D	CAAGTGACGTCAGACTCTCTGTGTCTGTGTGTCAGAGAGTCTCACAACGT	lib1	1	7	91
13-undiffH9-day07-01	LT-2D	CATGGAACGTGACTCTGTCACTCACTCTGTGAGTGAGTCAGAGAGTACGT	lib1	1	7	1840
13-undiffH9-day07-01	LT-2D	GTGAATACGTGTGAGACTGTGTGAGAGTGACTCTGAAGTGTCTCAACGTA	lib1	1	7	117
13-undiffH9-day07-01	LT-2D	ATCTACCGTGTCTGACTGAGTCAGTGAGTGAGTCTCACTGTCTGTACGTA	lib1	1	7	23
13-undiffH9-day07-01	LT-2D	TCGACCACGTGTCAGTCAGTGTCTGAGTCTGAGTGAGTGAGACTCAACGT	lib1	1	7	345
13-undiffH9-day07-01	LT-2D	GTGCCAACGTGTCTCACTCAGTCAGAGTCTCTGTGAGAGTGTGTCAACGT	lib1	1	7	427
13-undiffH9-day07-01	LT-2D	GGGTGGACGTGAGACTGAGTGAGTCTCAGTGTGAGACTGTGTCTCAACGT	lib1	1	7	146
13-undiffH9-day07-01	LT-2D	GTGCCAACGTGTCTCAGAGTGTGTCAGAGTCTCTGTGAGTCACAGAACGT	lib1	1	7	240
13-undiffH9-day07-01	LT-2D	TCTGCCACGTCTGTGTGTGTCAGTCAGTCAGTGTGAGAGACACTGAACGT	lib1	1	7	176
13-undiffH9-day07-01	LT-2D	TTTCCAACGTGTCTGTGAGGTGTGACAGTCTGTCTGAGTCTCTCAACGTA	lib1	1	7	218
13-undiffH9-day07-01	LT-2D	TACTGGACGTGTCAGTCTGTGAGTGAGTCTCAGTCAGTCTCTCAGAACGT	lib1	1	7	504
13-undiffH9-day07-01	LT-2D	AGCTGACGTCAGAGTGTCTCTGAGAGAGAGTCTGTGACAGAGTGTACGTA	lib1	1	7	148
13-undiffH9-day07-01	LT-2D	TTTCTTACGTGTGTCTCAGACTCTGTCTGAGAGTGTGTGTGACAGTACGT	lib1	1	7	376
13-undiffH9-day07-01	LT-2D	CGTGCGACGTGTGTGACACTCTCTCAGTCTGACAGAGTCTGTCTGAACGT	lib1	1	7	45
13-undiffH9-day07-01	LT-2D	TCGACCACGTGTCACTGTGACTGTCACAGTGACTCTCACAGTGAGTACGT	lib1	1	7	377
13-undiffH9-day07-01	LT-2D	CCGAGGACGTCAGTGTGAGAGACACTCAGAGAGTGAGAGTGTCTCAACGT	lib1	1	7	1595
13-undiffH9-day07-01	LT-2D	TGTTCGACGTGACAGTGTGTCTCAGTGTGTGAGTGTCAGTGTGACAACGT	lib1	1	7	362
13-undiffH9-day07-01	LT-2D	TGTAATACGTGACAGAGACACTGTGACAGTGTCAGAGAGACACTGTACGT	lib1	1	7	293
13-undiffH9-day07-01	LT-2D	GATCGCACGTCACTGTGAGTGTGTGAGTCTCAGACACTGACTGAGTACGT	lib1	1	7	367
13-undiffH9-day07-01	LT-2D	TCGCGACGTGAGACTCTGAGTGTCTCAGAGACACACTGAGAGAGTACGTA	lib1	1	7	72
13-undiffH9-day07-01	LT-2D	TAGCTGACGTGAGACTCTCTGTCTCTCAGGACAGTGTCTCAGAGAACGTA	lib1	1	7	287
13-undiffH9-day07-01	LT-2D	TGAGGGACGTGACAGACAGTCTGAGACAGTGTCACTGACAGTCACAACGT	lib1	1	7	224
13-undiffH9-day07-01	LT-2D	GTGACACGTCTGTGTCTCTGTGACAGACAGTGACACACAGTCAGTACGTA	lib1	1	7	1188
13-undiffH9-day07-01	LT-2D	CGTGCGACGTGTCACAGTCTGAGTCTCACAGTCTGAGTGTGACTGTACGT	lib1	1	7	277
13-undiffH9-day07-01	LT-2D	TTCAGGACGTGTCAGTGTGTGTCACTCTCTCTGTGAGTGTGTCTCTACGT	lib1	1	7	201
13-undiffH9-day07-01	LT-2D	GTGACAACGTGTGTGAGTGTGACTGAGTGTGTCTCACAGTCAGAGTACGT	lib1	1	7	466
13-undiffH9-day07-01	LT-2D	ATCTACACGTGTGCAGTGTCTGAGACTCACAGTCAGTGTCTGTGTACGTA	lib1	1	7	205
13-undiffH9-day07-01	LT-2D	AGACCAACGTGTCAGTGAGAGTCAGTGTGTCTCAGTCAGTGAGAGAACGT	lib1	1	7	2183
13-undiffH9-day07-01	LT-2D	AGCTGAACGTGTGTCAGTGACTGTGACAGAGAGTGAGTGTCTCTCTACGT	lib1	1	7	1525
13-undiffH9-day07-01	LT-2D	ATCGTTACGTCACAGTGACTCAGAGAGAGTGAGAGTCACTCTGACTACGT	lib1	1	7	603
13-undiffH9-day07-01	LT-2D	GAGTCAACGTCACTGACTGTGTGTCAGAGTGTGAGTCTGTCTGACAACGT	lib1	1	7	912
13-undiffH9-day07-01	LT-2D	CGTCGGACGTCAGACAGTGTCTGAGTCAGAGAGTGTGAGTGAGTGAACGT	lib1	1	7	159
13-undiffH9-day07-01	LT-2D	CAAGCTACGTGTGTCTCTGAGAGAGTCAGTGAGTCTGTCAGTGACAACGT	lib1	1	7	1402
13-undiffH9-day07-01	LT-2D	AAACATACGTGTGGTCTGACTGTGTGTGTCTGTGTGTGTCTCTGTACGTA	lib1	1	7	140
13-undiffH9-day07-01	LT-2D	CGTGCTACGTCAGTGTGAGTGAGTGACAGTCTCTCAGTCTCAGTCAACGT	lib1	1	7	60
13-undiffH9-day07-01	LT-2D	GTGCCCACGTCAGTGTGTCTGTCTGTGTCACAGTGTGTGACTGTCTACGT	lib1	1	7	47
13-undiffH9-day07-01	LT-2D	TTTCGAACGTCTGTTCAGTGTCCGAGAGAGAGTGTCTCAGTGAGTACGTA	lib1	1	7	126
13-undiffH9-day07-01	LT-2D	CACAGGACGTGTGTCACAGACTCACTCTCTTGAGACTCTGTGTGTACGTA	lib1	1	7	285
13-undiffH9-day07-01	LT-2D	CAAATTACGTCACAGTGTGACTCAGAGACACTCTGTGTGAGAGTGAACGT	lib1	1	7	2438
13-undiffH9-day07-01	LT-2D	GTGCCAACGTGTGAGTCACTCTGTCAGTGAGAGAGTGAGAGTGAGAACGT	lib1	1	7	2519
13-undiffH9-day07-01	LT-2D	TTCACGACGTGTGACACTGTGTCTCAGTGTCAGACTGTCAGACTGAACGT	lib1	1	7	232
13-undiffH9-day07-01	LT-2D	CGTCGGACGTCTCACAGACGTCAGTGTCAGTCTGAGTCACACTGTACGTA	lib1	1	7	309
13-undiffH9-day07-01	LT-2D	GTGCCAATGTCTCTGTGTCAGTGAGTGTGACTGACAGCACTAACGTATGG	lib1	1	7	1889
13-undiffH9-day07-01	LT-2D	CGTGCTACGTCAGTGTGACTCAGTCTCTCTCAGTGTCTCTGTGTCTACGT	lib1	1	7	1532
13-undiffH9-day07-01	LT-2D	AGTCTAACGTGAGAGAGACTCTCTGTGAGTGAGTGAGACTCTGTGAACGT	lib1	1	7	43
13-undiffH9-day07-01	LT-2D	TCGTATACGTGAGTGTGTGTGTGTCACTCTGACTGACAGAGAGACAACGT	lib1	1	7	34
13-undiffH9-day07-01	LT-2D	AGAATCACGTGTCACTCAGAGTCAGTCAGACAGAGTGTGACACAGTACGT	lib1	1	7	50
13-undiffH9-day07-01	LT-2D	CGTCTTACGTGTCTGAGACACTGTGTGTGAGTGAGTGTGTGTGAGAACGT	lib1	1	7	566
13-undiffH9-day07-01	LT-2D	GGCTCAACGTGTCTGTCAGTGAGTGAGAGACTGACTGTGTCTGTCTACGT	lib1	1	7	76
13-undiffH9-day07-01	LT-2D	TAGACAACGTCTCTGAGACAGTCAGAGTCTGTGTGTGAGTGAGAGTACGT	lib1	1	7	426
13-undiffH9-day07-01	LT-2D	CATGACACGTGTGTCTCAGTGAGTCTCTCTCTGTCTGAGAGAGTGAACGT	lib1	1	7	1119
13-undiffH9-day07-01	LT-2D	GATATGACGTGTGTCTGTGTCAGTGACTCTGTCAGTCAGTGTGTGAACGT	lib1	1	7	65
13-undiffH9-day07-01	LT-2D	TTTGAAACGTCTGACTGAGTCTGTGTCTGAGAGTGTCACAGTCACAACGT	lib1	1	7	97
13-undiffH9-day07-01	LT-2D	TTTATCACGGGAGTGTGTGAGTGAGAGTCAGAGTGTCACAGACAGAACGT	lib1	1	7	56
13-undiffH9-day07-01	LT-2D	AGCTGGACGTGAGAGACTCTGTGAGAGTGACTGAGTGACAGACTGTACGT	lib1	1	7	445
13-undiffH9-day07-01	LT-2D	CATGATACGTGTGACAGTGAGTGTGTCTGACTCTCAGTGTGACTCTACGT	lib1	1	7	603
13-undiffH9-day07-01	LT-2D	TACTTTACGTGTGTGTGTGACACACACTGACTCTGTGAGAGACACTACGT	lib1	1	7	458
13-undiffH9-day07-01	LT-2D	AGCTGGACGTGACACTGAGTCTGACTGTGTCTGTGTCTGTGTGAGAACGT	lib1	1	7	230
13-undiffH9-day07-01	LT-2D	CGCAGTACGTGACTGTCTCTCACTGACACACTCAGTGTGAGTCTGTACGT	lib1	1	7	551
13-undiffH9-day07-01	LT-2D	GGCAATACGTCACTCACTGAGTGTCACAGTCTCACAGTCAGTGTCAACGT	lib1	1	7	264
13-undiffH9-day07-01	LT-2D	TTTATCACGTGAGTGTGTGAGTGAGAGTTAGAGTGTCACAGACAGAACGT	lib1	1	7	190
13-undiffH9-day07-01	LT-2D	GATATGACGTCTCAGTCAGTGTCTGAGTCAGAGTGAGTCTCTCAGTACGT	lib1	1	7	116
13-undiffH9-day07-01	LT-2D	TCGCGAACGTGACTCAGTGTCTGACTGTCTGTGTCTGTGAGACAGAACGT	lib1	1	7	225
13-undiffH9-day07-01	LT-2D	ACAGCGACGTGTGAGAGAGTCACAGTCACTGTCTCTCACTGTCACTACGT	lib1	1	7	1409
13-undiffH9-day07-01	LT-2D	CGCAGAACGTCTGACTGTGACTGACTCTGTCTCTCTCTGTGTCACTACGT	lib1	1	7	123
13-undiffH9-day07-01	LT-2D	CGCATAACGTCTCAGTGAGTGTGACAGTGTCTGTCAGTGTGTGTCAACGT	lib1	1	7	109
13-undiffH9-day07-01	LT-2D	CGTGAAACGTCTGTGTGAGTCAGACACTGTCAGTCAGTCACTCTGTACGT	lib1	1	7	713
13-undiffH9-day07-01	LT-2D	TCTGCGACGTCTGTGAGTCTCAGACACAGACAGTGACTCTGAGTGTACGT	lib1	1	7	629
13-undiffH9-day07-01	LT-2D	CATGCAACGTGAGTGACAGAGTGAGAGTCTGTGACAGAGTCAGACTACGT	lib1	1	7	168
13-undiffH9-day07-01	LT-2D	TTTATCACGTGAGTGTGTGAGTGAGAGTCAGAGTGTCACAGACAGACCGT	lib1	1	7	78
13-undiffH9-day07-01	LT-2D	GTGATCACGTGAGTGTGACAGTCTGTCTGTGTGTGTCTGTGTGTGAACGT	lib1	1	7	911
13-undiffH9-day07-01	LT-2D	GTGATCACGTGTCAGTGTGAGAGTGTCTGTGTGTCTGAGAGTGTCTACGT	lib1	1	7	29
13-undiffH9-day07-01	LT-2D	ATCGTTACGTGTGTGACTGACTGTCTGTGTCAGACTCGTGTCTGTACGTA	lib1	1	7	308
13-undiffH9-day07-01	LT-2D	CGTACCACGTCAGAGTGAGACAGTGTGTCACAGACTGTGTCTGTGTACGT	lib1	1	7	835
13-undiffH9-day07-01	LT-2D	GTGATGACGTCACAGAGTGACAGAGAGTGCACACACAGTGTGTGTACGTA	lib1	1	7	1773
13-undiffH9-day07-01	LT-2D	TTTATCACGTGAGTGTGTGAGTGAGAGTCAGAGCGTCACAGACAGAACGT	lib1	1	7	302
13-undiffH9-day07-01	LT-2D	GATATTACGTGTCTGAGACAGTGTCTCTGAGTGTGTGACTGAGACAACGT	lib1	1	7	335
13-undiffH9-day07-01	LT-2D	GTGAGCACGTGAGTCTTCACTGTCTCTCACAGAGAGTGTCTCTCAACGTA	lib1	1	7	1333
13-undiffH9-day07-01	LT-2D	CCGAGTACGTCTGTGAGTCTGTGTGTCAGAGTGTGAGAGTCTGTGTACGT	lib1	1	7	539
13-undiffH9-day07-01	LT-2D	TGCGGGACGTCTGTCTGTGAGTCACAGTGAGTCACTGTCACTCTGTACGT	lib1	1	7	100
13-undiffH9-day07-01	LT-2D	TGCTGTACGTGAGACAGTCTGAGAGACACACAGTGTCTGTGTCTCAACGT	lib1	1	7	631
13-undiffH9-day07-01	LT-2D	GATACAACGTCTCAGAGTGTGAGAGAGAGTGTCTGTGTCAGAGACAACGT	lib1	1	7	3078
13-undiffH9-day07-01	LT-2D	ATCAGCACGTGACACAGTCTGCTCTGTCTGTCTCAGACACTGTGAACGTA	lib1	1	7	1039
13-undiffH9-day07-01	LT-2D	GATAGGACGTGAGACAGTCTGTGACAGTGACTGACAGTGTCACTGTACGT	lib1	1	7	1113
13-undiffH9-day07-01	LT-2D	TTTTCGACGTCTGTCTGTGACTGACTGTGAGAGTGTGACACTCACAACGT	lib1	1	7	272
13-undiffH9-day07-01	LT-2D	GTGAGTACGTCTGTCTGTGAGTGTGTCACTCAGAGAGTCTGTCTGAACGT	lib1	1	7	533
13-undiffH9-day07-01	LT-2D	CGTACGACGTGACTGACTCTGAGTCTAGACAGTGTGTCTGTGAGTACGTA	lib1	1	7	741
13-undiffH9-day07-01	LT-2D	TGGGACACGTGTCAGTGTCTGAGTGTGAGACTCTCTCAGTGAGTGTACGT	lib1	1	7	1622
13-undiffH9-day07-01	LT-2D	ATCAGCACGTGTGAGTGTGTCTGTCTCTCAGACTGACTCTCAGAGTACGT	lib1	1	7	375
13-undiffH9-day07-01	LT-2D	TCACCAGGTACTCTGACTGTGTCTCAGTGAGTGTGAGTCTCTGTGAGATC	lib1	1	7	29
13-undiffH9-day07-01	LT-2D	CGTCTGACGTCAGTGTGTGTGACAGACACTGTCAGTGTGAGAGACTACGT	lib1	1	7	395
13-undiffH9-day07-01	LT-2D	GATAGGACGTGACAGTGCCTGAGTGTCTCTCTCTCTGTGTGTGTGAACGT	lib1	1	7	581
13-undiffH9-day07-01	LT-2D	TGTACGACGTCTCAGTCACTGTGACTCTCTGAGACAGAGTGTCAGTACGT	lib1	1	7	683
13-undiffH9-day07-01	LT-2D	GGCAAGACGTGTGTGACACTGTGAGAGACTGTCAGTGTGTCACACAACGT	lib1	1	7	50
13-undiffH9-day07-01	LT-2D	GATAGGACGTCAGAGTCTCACTGAGTGTCACAGTGTCTGAGTGTGAACGT	lib1	1	7	629
13-undiffH9-day07-01	LT-2D	CGTACGACGTCAGTGTGTGAGAGAGAGTCTGTCTGTGACAGTGTGAACGT	lib1	1	7	40
13-undiffH9-day07-01	LT-2D	TGCGGGACGTCTCTGTGAGTCACAGTGTCTGTGTCTGTCTGTGTGAACGT	lib1	1	7	138
13-undiffH9-day07-01	LT-2D	GATAGTACGTAGTGAGAGTGACTGACTGTGACTGTCACTGAGTGTACGTA	lib1	1	7	1264
13-undiffH9-day07-01	LT-2D	GGGCTGACGTGTCTCACTGTGAGTGTCACTGAGTGACTCTGTGTGTACGT	lib1	1	7	132
13-undiffH9-day07-01	LT-2D	CGTCTCACGTGTCACAGTGTGTCTGTCAGTCTGTGTCAGTGACTCAACGT	lib1	1	7	587
13-undiffH9-day07-01	LT-2D	CGCAGCACGTGTGTGAGTCTGTGTGACTGTCAGTGTCTCAGTGTGAACGT	lib1	1	7	1064
13-undiffH9-day07-01	LT-2D	AGTACAACGTGAGTGAGAGAGTGACAGTGAGTGACTGTCTGTCTGTACGT	lib1	1	7	203
13-undiffH9-day07-01	LT-2D	CGTCTCACGTGACTGTCTCTGTGTCTGTGTGACTGAGTCACTCACAACGT	lib1	1	7	295
13-undiffH9-day07-01	LT-2D	AAAGATACGTGTCAGACAGAGTGTGAGTGAGTGTCTGTGAGACACAACGT	lib1	1	7	51
13-undiffH9-day07-01	LT-2D	GGCAAGACGTGTCTGTGAGTGTCTCTGAGAGACAGTCTGACTGAGTACGT	lib1	1	7	664
13-undiffH9-day07-01	LT-2D	TCACCCACGTGTCAGACACTGAGTGTCAGTGAGTCTGTCAGTGTCTACGT	lib1	1	7	1193
13-undiffH9-day07-01	LT-2D	CCCGACACGTGTCTGAGAGTGTGAGTGAGAGAGTGACAGTCACTGTACGT	lib1	1	7	23
13-undiffH9-day07-01	LT-2D	GGGACGACGTGTCTCACTCTCAGTCTGTCTCTGTCAGTGTCTCTCTACGT	lib1	1	7	263
13-undiffH9-day07-01	LT-2D	TGAGGAACGTGTGTGTGAGAGTCACTGAGACAGACTCAGTCTCAGTACGT	lib1	1	7	113
13-undiffH9-day07-01	LT-2D	AGAATGACGTCAGTGAGTGTGTCACTCTGTCAGAGTGACTGTGTCTACGT	lib1	1	7	1180
13-undiffH9-day07-01	LT-2D	TTGCATACGTGTGTCTGAGACACTCACTCTCTCACACTGTCACTCTACGT	lib1	1	7	346
13-undiffH9-day07-01	LT-2D	GATAGCACGTCTGTCAGTGTGTCAGAGACTGTGTCTGACTGTGAGTACGT	lib1	1	7	294
13-undiffH9-day07-01	LT-2D	GGCAAGACGTGACTCTGAGTCTGTCTCTCACTCTCTCTCTGTGTCTACGT	lib1	1	7	1421
13-undiffH9-day07-01	LT-2D	TAGCTAACGTCAGACTCACAGTGACAGTGAGTCACAGACTGACTGTACGT	lib1	1	7	819
13-undiffH9-day07-01	LT-2D	AGCTGGACGTGAGTGAGAGAGTGTCACTGTGAGAGTCTGACAGTGTACGT	lib1	1	7	297
13-undiffH9-day07-01	LT-2D	GGGGCGACGTGTGTGAGTGTGTCACAGAGAGTGACAGAGTGACTCTACGT	lib1	1	7	675
13-undiffH9-day07-01	LT-2D	GTGAGTACGTGAGTGAGTGTGAGTCAGAGTGTGACAGTCACTGTCAACGT	lib1	1	7	824
13-undiffH9-day07-01	LT-2D	CGTCTCACGTCAGTCACACTGTGTGTGAGTGTGTGAGTCTCACACTACGT	lib1	1	7	764
13-undiffH9-day07-01	LT-2D	TGGTGTACGTCTGTGAGAGAGAGTGTGTCTGTCAGACTGTGTCAGAACGT	lib1	1	7	479
13-undiffH9-day07-01	LT-2D	GTGAGTACGTGTCAGTCTGAGTCTCAGTGTGTGTGTCTCTGTGTCAACGT	lib1	1	7	679
13-undiffH9-day07-01	LT-2D	CCCCGGACGTCAGCTGTGTCAGTGTGACTCACAGACTCTCTGTCAACGTA	lib1	1	7	605
13-undiffH9-day07-01	LT-2D	TTCAGAACGTGAGTGTGTGAGTCAGACAGACTGACTGTCACAGAGTACGT	lib1	1	7	2390
13-undiffH9-day07-01	LT-2D	CGTAATACGTGAGTCACAGAGTGACTGAGTCAGTCAGAGTGAGACAACGT	lib1	1	7	28
13-undiffH9-day07-01	LT-2D	CGTCGTACGTGTCACTCTCAGAGTGTGACTGGTGTGACTCTCAGTACGTA	lib1	1	7	1009
13-undiffH9-day07-01	LT-2D	GTGAGAACGTCAGTGTGACACTGAGACAGTCTCTGTGACAGTACGTATGG	lib1	1	7	261
13-undiffH9-day07-01	LT-2D	TGCCGAACGTCTCACTCAGTCTGTCTCACTGTGAGTCTCAGAGTGAACGT	lib1	1	7	151
13-undiffH9-day07-01	LT-2D	AAATGGACGTGTGACTGTGACTCACAGTGTCAGTGTGTGAGTGTGTACGT	lib1	1	7	155
13-undiffH9-day07-01	LT-2D	TTTTTCACGTCAGAGTGTGAGTGTCTCAGACTGAGACTCACAGCGAACGT	lib1	1	7	642
13-undiffH9-day07-01	LT-2D	CGTACGACGTGTGTGTGACTGTGTGACTGACTGAGTCTGTGAGACAACGT	lib1	1	7	1021
13-undiffH9-day07-01	LT-2D	CGTGAGACGTGTGTCTCACACTGTCACACTCTGAGACTGTGACTGAACGT	lib1	1	7	124
13-undiffH9-day07-01	LT-2D	GTGCAAACGTGTGACTCAGTGTGTGAGACTGACAGTGTGTGTGACTACGT	lib1	1	7	807
13-undiffH9-day07-01	LT-2D	CGCATTACGTGACAGAGTGTGTCAGTCTCTCACTCAGTGACAGACAACGT	lib1	1	7	888
13-undiffH9-day07-01	LT-2D	TTAATCACGTGAGTGTGTGAGTGAGAGTCAGAGTGTCACAGACAGAACGT	lib1	1	7	46
13-undiffH9-day07-01	LT-2D	CGCATTACGTCAGTGTCACTCTGACTTCACAGTGTCAGAGTGACTACGTA	lib1	1	7	538
13-undiffH9-day07-01	LT-2D	AGCTGCACGTGTGAGTCTGACTGTGAGTGTGTGTCAGAGAGTGTGTACGT	lib1	1	7	191
13-undiffH9-day07-01	LT-2D	TGGTGTACGTCTGAGTGTGTGTGAGTCTCTGACTGAGTGTGTCTGAACGT	lib1	1	7	124
13-undiffH9-day07-01	LT-2D	TGGACCACGTGTGACTCTCTCAGTCTGTCAGTGTGTCAGTGTGACAACGT	lib1	1	7	99
13-undiffH9-day07-01	LT-2D	AAGGTAACGTCTCTGTGTGACTGTGTGTCTGTGTGTGAGTCTGTGTACGT	lib1	1	7	123
13-undiffH9-day07-01	LT-2D	GAGTTCACGTCACTCTCTCACTCAGAGTGTCTCTCAGAGACAGTGAACGT	lib1	1	7	149
13-undiffH9-day07-01	LT-2D	GATCACACGTGTGAGACAGACTGTGTGACTCTCAGTGTCTGTGAGTACGT	lib1	1	7	178
13-undiffH9-day07-01	LT-2D	CGTGACACGTGTGTGTCTGTGTCTGAGTCACAGAGTGTCTCTCTCAACGT	lib1	1	7	1520
13-undiffH9-day07-01	LT-2D	CGCATGACGTGTCACACTGTGAGTGACAGTGTGCTCTGTGTCACAACGTA	lib1	1	7	133
13-undiffH9-day07-01	LT-2D	CATGCCACGTGTGTCTGACTGTCACACAGTGAGAGTGTCTGTCACAACGT	lib1	1	7	132
13-undiffH9-day07-01	LT-2D	AGTCTAACGTGACTCTGTCTGTGTCTGAAGTCTCTGTCACTGTCAACGTA	lib1	1	7	523
13-undiffH9-day07-01	LT-2D	GGCACCACGTCAGAGAGAGAGTGAGTGTGTGACAGTCTGAGTCTGTACGT	lib1	1	7	1408
13-undiffH9-day07-01	LT-2D	GTGAGAACGTCTGTCAGTGTGTCTGTGTGAGTCTCTCTGACACTGTACGT	lib1	1	7	69
13-undiffH9-day07-01	LT-2D	TTCTGTACGTCACTGACACAGTGTCTCACAGTGAGAGTCTGACTGTACGT	lib1	1	7	433
13-undiffH9-day07-01	LT-2D	CAAGTGACGTCTGTCAGACTGTCTGTGTCAGACAGTGTCTCTCTCTACGT	lib1	1	7	242
13-undiffH9-day07-01	LT-2D	ACGGGCACGTGTGAGACTGTGTGACACTCTCAGTCTGACAGTGAGAACGT	lib1	1	7	362
13-undiffH9-day07-01	LT-2D	AACCAAACGTGTGTGAGTGTGACAGTGTGACACTCTCTGAGAGACTACGT	lib1	1	7	256
13-undiffH9-day07-01	LT-2D	ACGGGCACGTCTCACAGTGAGTGTCAGACAGAGAGAGTGAGAGAGAACGT	lib1	1	7	589
13-undiffH9-day07-01	LT-2D	TAGCTCACGTGACAGTGTGTGACTGACTCACACTCTGTGAGTGTCAACGT	lib1	1	7	27
13-undiffH9-day07-01	LT-2D	CGTGAGCGTGAGACTGTGAGAGTCTCTGAGACTGTGTCAGTGTCTACGTA	lib1	1	7	199
13-undiffH9-day07-01	LT-2D	AGCTGCACGTGTCTGAGTGTGTCACTGTGTGACTCACACTCTCACTACGT	lib1	1	7	445
13-undiffH9-day07-01	LT-2D	ATCAGCACGTCAGTCAGAGTCACTGTCAGTCTCAGACAGAGAGTCAACGT	lib1	1	7	192
13-undiffH9-day07-01	LT-2D	GTGCACACGTCTCTGTGAGAGTCTGTGTGTCTCACAGTGTGTGTGAACGT	lib1	1	7	1113
13-undiffH9-day07-01	LT-2D	TTGCATACGTCACTGTGAGTGAGAGTCTGTCAGAGTCAGTGTCACTACGT	lib1	1	7	1739
13-undiffH9-day07-01	LT-2D	CATGAAACGTGACACTCAGTCTGAGAGAGAGTGTGTGTGAGTGACTACGT	lib1	1	7	1110
13-undiffH9-day07-01	LT-2D	CGTGATACGTCACACTCTGACTCTGAGTCTCTGTGACACTGACTGTACGT	lib1	1	7	414
13-undiffH9-day07-01	LT-2D	CGCACGACGTGTCACACTGAGACTGTGTGAGTGTGTCAGTGTCAGAACGT	lib1	1	7	1251
13-undiffH9-day07-01	LT-2D	CGTGAGACGTGTGTCTGAGTGTCACTCTGTCACAGAGTGAGTGAGTACGT	lib1	1	7	1219
13-undiffH9-day07-01	LT-2D	GTGCAACGTGTCAGTGTGTCAGTCTCTGAGAGAGACTCTGAGACAACGTA	lib1	1	7	280
13-undiffH9-day07-01	LT-2D	TGTGATACGTCTCTCAGTGTGAGTGACAGTGTCAGTGAGTGTGTCTACGT	lib1	1	7	860
13-undiffH9-day07-01	LT-2D	CCGATAACGTGTGTCACTCTGAGAGTGTGTCAGTGAGAGAGACAGTACGT	lib1	1	7	398
13-undiffH9-day07-01	LT-2D	AATCCGACGTCTCAGTGTGTGACAGTGAGAGACAGAGTCTCACTCTACGT	lib1	1	7	416
13-undiffH9-day07-01	LT-2D	ATCGGTACGTCTCTGACAGTGTGTGTCTGTGTCTGACTGTCTGTGTACGT	lib1	1	7	411
13-undiffH9-day07-01	LT-2D	CGCATTACGTGACAGTGAGTGAGAGAGACTGTGACACAGTGTGTGAACGT	lib1	1	7	1830
13-undiffH9-day07-01	LT-2D	AATCATACGTGTGACACTGAGACACTCTCTCTGTGTCAGAGTGTGAACGT	lib1	1	7	1939
13-undiffH9-day07-01	LT-2D	TCGTATACGTCTGAGAGAGACTGAGTGTGAGTGAGTCTGTGTGTGTACGT	lib1	1	7	1261
13-undiffH9-day07-01	LT-2D	TGGTACACGTCACACTCTGACTGTCTGTGTGAGTGTGTGACTCACTACGT	lib1	1	7	433
13-undiffH9-day07-01	LT-2D	GGCACAACGTCACTCAGAGTGTGACAGTGTGAGAGACTGAGTCTGTACGT	lib1	1	7	1617
13-undiffH9-day07-01	LT-2D	TAGCTAACGTGTCACAGACTCTGTCTCTGTCACACTGTGTCTGTCAACGT	lib1	1	7	184
13-undiffH9-day07-01	LT-2D	CCGAGTACGTCTCAGACACTCAGTCTGTCTGAGTCTCTCTGTGTCTACGT	lib1	1	7	534
13-undiffH9-day07-01	LT-2D	TGTGATACGTGAGACAGAGAGTGTCAGTGTGACTCAGAGTCACTGAACGT	lib1	1	7	581
13-undiffH9-day07-01	LT-2D	CCCCGGACGTCTGTCACAGTCTGTCTGTGTCTGTGAGAGTCTCTGTACGT	lib1	1	7	368
13-undiffH9-day07-01	LT-2D	AGAATCACGTCAGTGTCACACAGTGTGAGTGTCACTGAGAGTCAGTACGT	lib1	1	7	587
13-undiffH9-day07-01	LT-2D	GATCAAACGTGTGTGTGAGACTGAGACAGTGTGTGTGAGTCACAACGTAT	lib1	1	7	28
13-undiffH9-day07-01	LT-2D	GTGAGCACGTCAGTGTCTCTGTGTGAGTGTCTGTGAGTGTGAGAGAACGT	lib1	1	7	177
13-undiffH9-day07-01	LT-2D	TTTATCACGTGAGTGTGTGAGTGAGAGTCAGAGAGTCACAGACAGAACGT	lib1	1	7	297
13-undiffH9-day07-01	LT-2D	GATCAAACGTGTCTCTGTCTCAGTCTGTGAGTGAGTCTCAGTGTCTACGT	lib1	1	7	208
13-undiffH9-day07-01	LT-2D	GATATTACGTGTGTCAGTCTGTGAGTCAGACAGAGACACTGTGTCAACGT	lib1	1	7	391
13-undiffH9-day07-01	LT-2D	GTGATGACGTCAGTCAGTGACTGAGACTCTGTCTCAGTGTCACTGTACGT	lib1	1	7	1664
13-undiffH9-day07-01	LT-2D	CGCATAACGTGAGTCAGTGTGTGAGTCTGTGTCTCTGTGTCACTCTACGT	lib1	1	7	409
13-undiffH9-day07-01	LT-2D	GTGATGACGTCAGAGTGTGTGAGTGTGTCAGAGTCAGTGAGAGTCTACGT	lib1	1	7	20
13-undiffH9-day07-01	LT-2D	GTGATGACGTGACTCACTGTGTGTGTCTGACAGACTGAGTGTGTGTACGT	lib1	1	7	1229
13-undiffH9-day07-01	LT-2D	TTGGTGACGTCACAGTGAGTGTCAGTCACAGTCACAGTCTGACTGTACGT	lib1	1	7	107
13-undiffH9-day07-01	LT-2D	GGGACGACGTGTGTGTGAGTCACACACTGACTCTGACACAGTGACTACGT	lib1	1	7	735
13-undiffH9-day07-01	LT-2D	AGTACAACGTGTGTGAGACTGAGTGTCAGTCACTGAGTGTGAGAGTACGT	lib1	1	7	91
13-undiffH9-day07-01	LT-2D	TGTGATACGTGAGAGTGAGTCACACTCTCTCACTCACACACTCACTACGT	lib1	1	7	424
13-undiffH9-day07-01	LT-2D	TAGCGTACGTGAGACAGAGAGTCAGAGTGAGTGTGAGAGAGTGACAACGT	lib1	1	7	1557
13-undiffH9-day07-01	LT-2D	AGCTTTACGTCACTCTGTGAGTCTGTCTGTCTGAGTCTGAGAGTCTACGT	lib1	1	7	362
13-undiffH9-day07-01	LT-2D	TCACACACGTGTGTCACTCTCTCAGTGAGACTCTGTCAGTCTGTGTACGT	lib1	1	7	481
13-undiffH9-day07-01	LT-2D	TAGACCACGTCACTCTGAGACTGACTCTGTCACAGTGTGTCTGACTACGT	lib1	1	7	146
13-undiffH9-day07-01	LT-2D	GTGAGACGTCACTCAGACACAGAGTGAGAGAGTCACTGTCAGTGAACGTA	lib1	1	7	1144
13-undiffH9-day07-01	LT-2D	GGGGCGACGTGTGTCTCACACAGTCTGACAGAGTGTGTCTGTGTGTACGT	lib1	1	7	663
13-undiffH9-day07-01	LT-2D	CGCATGACGTGACAGTGAGAGAGTGAGTGAGTGTGACTCAGAGTGAACGT	lib1	1	7	157
13-undiffH9-day07-01	LT-2D	TGGTCAACGTGTGACTCTGAGTCTCATGTCTCAGAGAGACACTGTACGTA	lib1	1	7	591
13-undiffH9-day07-01	LT-2D	TCACCGACGTGTGTGTGAGTGTGACTGAGTCAGTGTGTGTGACTGAACGT	lib1	1	7	520
13-undiffH9-day07-01	LT-2D	TAGACCACGTGACAGTGTGTGACTGACTCACACTCTGTGAGTGTCAACGT	lib1	1	7	46
13-undiffH9-day07-01	LT-2D	CGTCGTACGTGTGTGAGTGACTGTGTGTGTGTCAGTCACTGTGTCTACGT	lib1	1	7	651
13-undiffH9-day07-01	LT-2D	GATCACACGTGACTCACTCAGAACTGACTCTCAGTGTGTCAGTCAACGTA	lib1	1	7	557
13-undiffH9-day07-01	LT-2D	GGCACAACGTGTGTCTGTGTGTCTCTCTCAGTCAGTGTGAGTGTCTACGT	lib1	1	7	64
13-undiffH9-day07-01	LT-2D	GTGATTACGTCAGTCAGTGAGTCTGTCAGTCAGAGAGTCTCTCTGAACGT	lib1	1	7	206
13-undiffH9-day07-01	LT-2D	GAGTTGACGTGTCTGTGTCACTGACAGACAGACAGTCAGAGTCACAACGT	lib1	1	7	130
13-undiffH9-day07-01	LT-2D	CGCATCACGTCTCTGTGTGTGTCAGTGAGAGACAGTGTCAGACAGTACGT	lib1	1	7	48
13-undiffH9-day07-01	LT-2D	TGTACGACGTGAGAGTGTCACACTCAGTGTCAGTCTGAGTGTGTCTACGT	lib1	1	7	137
13-undiffH9-day07-01	LT-2D	GAGTTGACGTGTGTGAGTGAGAGAGTCACAGAGAGTCAGAGTCTGAACGT	lib1	1	7	893
13-undiffH9-day07-01	LT-2D	TGGGGTACGTGAGAGTGAGACTCTCTGTCTCACTGTGACAGTGTCAACGT	lib1	1	7	86
13-undiffH9-day07-01	LT-2D	TACTTGACGTGAGACACAGAGACTGTGTGTGTCTGAGTGTGTCACTACGT	lib1	1	7	476
13-undiffH9-day07-01	LT-2D	GTGATTACGTGACTCAGTCAGTGTGACTCTCACTGAGTGAGACTCAACGT	lib1	1	7	55
13-undiffH9-day07-01	LT-2D	GAGTTGACGTCAGTCAGAGAGTGTGTGAGTCAGACACAGTGTGTGAACGT	lib1	1	7	47
13-undiffH9-day07-01	LT-2D	GATCAAACGTGTGTGTGTGAGACTGAGACAGTGTGTGTGAGTCACAACGT	lib1	1	7	1696
13-undiffH9-day07-01	LT-2D	TCACCGACGTGTGAGAGACAGAGTCTGTGTGAGAGTCTGTGTGTGAACGT	lib1	1	7	636
13-undiffH9-day07-01	LT-2D	AGTCGTACGTGTGTCAGTGTCTGTCTCTCACAACAGTGTGTCTGAACGTA	lib1	1	7	275
13-undiffH9-day07-01	LT-2D	TAGACCACGGAGTGAGTCAGTGACTCTGTGTCTGAGTGTCAGTGTACGTA	lib1	1	7	325
13-undiffH9-day07-01	LT-2D	TGCGGGACGTCAGAGTGACTCTGAGTGTCAGTCTGTGTGACACTGTACGT	lib1	1	7	523
13-undiffH9-day07-01	LT-2D	TAGATCACGTGACAGTGTGTGACTGACTCACACTCTGTGAGTGTCAACAT	lib1	1	7	50
13-undiffH9-day07-01	LT-2D	TAGATCACGTGACAGTGTGTGACCGACTCACACTCTGTGAGTGTCAACGT	lib1	1	7	56
13-undiffH9-day07-01	LT-2D	GTGCGTACGTGTGTGTCAGAGTCAGTGTCTCAGTGACAGACTGTGTACGT	lib1	1	7	445
13-undiffH9-day07-01	LT-2D	GAGGACACGTCACACAGAGACACAGAGTGTCACAGTGAGTGTGAGTACGT	lib1	1	7	1204
13-undiffH9-day07-01	LT-2D	TTCATCACGTCAGACAGTCACAGTGTGACAGTGTGTCAGAGTGTGAACGT	lib1	1	7	245
13-undiffH9-day07-01	LT-2D	TAGGAGACGTCACAGAGACTGACTGTCTGTCTGTGAGTCACTGACTACGT	lib1	1	7	664
13-undiffH9-day07-01	LT-2D	CATGGTACGTCCACAGACTGTGTGACTGTCACAGAGACTGTCTGAACGTA	lib1	1	7	266
13-undiffH9-day07-01	LT-2D	TAGATCACGTGACAGTGTGTGACGGACTCACACTCTGTGAGTGTCAACGT	lib1	1	7	36
13-undiffH9-day07-01	LT-2D	CGCCGGACGTCTCACTCACTGTGTGTGTGTCTGTGACAGAGAGACAACGT	lib1	1	7	441
13-undiffH9-day07-01	LT-2D	TAGATCACGTGACAGTGTGTGACAGACTCACACTCTGTGAGTGTCAACGT	lib1	1	7	53
13-undiffH9-day07-01	LT-2D	TACTATACGTCTCTGAGTGTGTCTCTCAGAGTGAGAGTGAGTCTCAACGT	lib1	1	7	137
13-undiffH9-day07-01	LT-2D	CGTGTAACGTGAGAGTGTCAGTGTCTCACAGTGACAGAGAGTCTCAACGT	lib1	1	7	58
13-undiffH9-day07-01	LT-2D	GTCTTAACGTGTGTGAGAGTGAGAGTCTCTGACTCACTGTCTCACAACGT	lib1	1	7	257
13-undiffH9-day07-01	LT-2D	TGGGACACGTGTGTCTCTCAGTGACTGTCTCAGAGAGACTCTGTGAACGT	lib1	1	7	325
13-undiffH9-day07-01	LT-2D	TTCATCACGTCACAGAGTGACTGACACACAGAGACTCTCACTCTGAACGT	lib1	1	7	1465
13-undiffH9-day07-01	LT-2D	CGCCGCACGTGTGTCACTCACTCACTGTCAGTCTGTGTGTGAGTGTACGT	lib1	1	7	312
13-undiffH9-day07-01	LT-2D	GGCAGGACGTCTGTCACTGTGACTGTGTGTGTCACTGTGACTCTGAACGT	lib1	1	7	1687
13-undiffH9-day07-01	LT-2D	GTCTTCACGTCTGTCAGTGAGACTGAGAGTGTCAGTGTCTCAGAGAACGT	lib1	1	7	1277
13-undiffH9-day07-01	LT-2D	AGACGTACGTGTCTGTCTCAGTGTCTCTCACTGTCTCTGACTGTCTACGT	lib1	1	7	489
13-undiffH9-day07-01	LT-2D	GAGGAGACGTGTCTCAGAGACAGTCTCTGTCTGACTCACAGTGTCAACGT	lib1	1	7	383
13-undiffH9-day07-01	LT-2D	GTGCGTACGTGTGAGAGTCTGTGTGAGTCACACTGAGTGAGACACTACGT	lib1	1	7	276
13-undiffH9-day07-01	LT-2D	CAACAGACGTGTCTCACTGTGTGTGAGAGACAGAGACTGTGTCAGAACGT	lib1	1	7	392
13-undiffH9-day07-01	LT-2D	CAAGCGACGTGTCAGTCAGTGACACACAGTCTGAGTGTCTGTGTGTACGT	lib1	1	7	462
13-undiffH9-day07-01	LT-2D	CGCCGCACGTGTGTCTCAGTGAGTGACAGAGTCTCAGTGTGAGACAACGT	lib1	1	7	168
13-undiffH9-day07-01	LT-2D	CGTAGACGTCAGTCAGTCTGTCTCTGTGAGTGACATAGAGAGTCTACGTA	lib1	1	7	3793
13-undiffH9-day07-01	LT-2D	AGAACCACGTCACAGTGTGTGTGAGAGTGAGTGACAGAGTCTGTGTACGT	lib1	1	7	708
13-undiffH9-day07-01	LT-2D	TTGCACACGTGTGACTGAGTGTGAGTGTGTGTCACAGTCTCAGTGTACGT	lib1	1	7	385
13-undiffH9-day07-01	LT-2D	AGCTCGACGTGTCTCAGTGAGTGTGAGACTTCTCTGTCTTGTGAACGTAT	lib1	1	7	295
13-undiffH9-day07-01	LT-2D	ACGGGGACGTCAGAGAGTGGAGAGTCTGACTCACAGTGTGTGTGTACGTA	lib1	1	7	154
13-undiffH9-day07-01	LT-2D	TTCATCACGTGAGTCACTGAGACTCTGTGTGACTCTCTGTGTGTGTACGT	lib1	1	7	518
13-undiffH9-day07-01	LT-2D	TTTATCACGAGAGTGTGTGAGTGAGAGTCAGAGTGTCACAGACAGAACGT	lib1	1	7	26
13-undiffH9-day07-01	LT-2D	TTCATCACGTGAGTCTGTCAGTGACAGACACAGTCTGAGAGTGAGAACGT	lib1	1	7	575
13-undiffH9-day07-01	LT-2D	TTAATGACGTGTCTCAGTGTGTCACTCTGACTGTCTCTCAGTCTGAACGT	lib1	1	7	419
13-undiffH9-day07-01	LT-2D	TAGATCACGTGACAGTGTGTGACTGACCCACACTCTGTGAGTGTCAACGT	lib1	1	7	81
13-undiffH9-day07-01	LT-2D	CGTGTCACGTCACAGAGACTGTCAGTGTCTGACAGTCTGACAGTCAACGT	lib1	1	7	149
13-undiffH9-day07-01	LT-2D	CGTGTCACGTCACTGTCTCTGACAGTCACTCTGTGTCTGTGACTGAACGT	lib1	1	7	261
13-undiffH9-day07-01	LT-2D	TTCTGCACGTCTGTGTGAGTGTGTCTGTGAGTCAGAGTCTCTGTGTACGT	lib1	1	7	402
13-undiffH9-day07-01	LT-2D	GATGGCACGTGTGAGTGTGTGAGACTGTGTGAGTTCTCTGAGACTACGTA	lib1	1	7	1179
13-undiffH9-day07-01	LT-2D	GAGCTGACGTGTGTCTGACACACTGAGACACTGAGTGAGTGTCTGTACGT	lib1	1	7	1544
13-undiffH9-day07-01	LT-2D	CGTCCGACGTCAGAGTGTCAGAGACTGTCTGTGAGTCAGTCAGAGTACGT	lib1	1	7	1049
13-undiffH9-day07-01	LT-2D	GAGCTGACGTGTGAGTGTCTGAGTGTCTGTGTGTGTGTGTGACACAACGT	lib1	1	7	291
13-undiffH9-day07-01	LT-2D	GAGCTGACGTGTGAGTGTCTGAGTGTCTGTGTGTGTGTGACACAACGTAT	lib1	1	7	41
13-undiffH9-day07-01	LT-2D	TTCATCACGTGAGTGTGTGAGTGAGAGTCAGAGTGTCACAGACAGAACGT	lib1	1	7	35
13-undiffH9-day07-01	LT-2D	CATGGTACGTGACACTGTGAGTCAGAGACTGTGAGTGTGTGTCTGAACGT	lib1	1	7	182
13-undiffH9-day07-01	LT-2D	TTTATCACGTAAGTGTGTGAGTGAGAGTCAGAGTGTCACAGACAGAACGT	lib1	1	7	188
13-undiffH9-day07-01	LT-2D	AGTCGGACGTGTGTGAGTGACTCTGTGAGTGTGAGACTCACAGTGTACGT	lib1	1	7	713
13-undiffH9-day07-01	LT-2D	GGGTTAACGTCACTCACTGTGTGAGTGTCAGTCTGTGACTGTACTACGTA	lib1	1	7	129
13-undiffH9-day07-01	LT-2D	TGAGGTACGTGTGAGTGAGTGAGTCTCACAGTCTGACTCTCACTGAACGT	lib1	1	7	1224
13-undiffH9-day07-01	LT-2D	TGAGGTACGTGTGAGTGTGTCAGTCTGAGTCTGTGAGTCACTCAGAACGT	lib1	1	7	23
13-undiffH9-day07-01	LT-2D	GGCAAAACGTGAGTCTGTCAGAGAGTGTGTGACTCAGACTGTCAGAACGT	lib1	1	7	897
13-undiffH9-day07-01	LT-2D	TGGGACACGTCTGAGTGTGTCTCAGTGAGTCTCACAGTCTCAGTCAACGT	lib1	1	7	327
13-undiffH9-day07-01	LT-2D	GATGGCACGTCAGAGTGTCTGAGTCTGTCAGTCAGTGTGTCAGCGTACGT	lib1	1	7	175
13-undiffH9-day07-01	LT-2D	CGGTTCACGTCTGTCTGTGTCACACAGTGAGTCAGAGTGTCAGTCTACGT	lib1	1	7	1367
13-undiffH9-day07-01	LT-2D	GTGCTAACGTCAGTGACTCAGTGACACTGAGTGAGTCTCAGAGTGTACGT	lib1	1	7	1362
13-undiffH9-day07-01	LT-2D	TAGATCACGTGACAGTGTGTGACTGACACACACTCTGTGAGTGTCAACGT	lib1	1	7	21
13-undiffH9-day07-01	LT-2D	GTGCTAACGTGACAGAGAGTGACACTGAGAGTCTCTGTTGTCTGAACGTA	lib1	1	7	559
13-undiffH9-day07-01	LT-2D	ATCTCAACGTCTCTGACAGTCTCTGAGTGACTGTGTGTGTGTGACTACGT	lib1	1	7	282
13-undiffH9-day07-01	LT-2D	TGCGGGACGTGTCAGTGACAGAGACTGTCAGTCAGACACTGAGTGAACGT	lib1	1	7	170
13-undiffH9-day07-01	LT-2D	TGGGCTACGTCTGTCACAGTGAGAGTCACTGTGTGACTCAGTCAGTACGT	lib1	1	7	111
13-undiffH9-day07-01	LT-2D	TAGATCACGTGACAGTGTGTGACTAACTCACACTCTGTGAGTGTCAACGT	lib1	1	7	69
13-undiffH9-day07-01	LT-2D	CGCAAAACGTGTCAGTCTCAGTGTCACACAGACAGAGTCAGTGTCAACGT	lib1	1	7	256
13-undiffH9-day07-01	LT-2D	AACATTACGTGAGACAGAGTGACTCTGAGAGTCTGACTGTCACTCAACGT	lib1	1	7	61
13-undiffH9-day07-01	LT-2D	GATGCTACGTGTCAGTCTCTCACTCTCTCTGTGTGAGACAGAGTGTACGT	lib1	1	7	421
13-undiffH9-day07-01	LT-2D	ACGGGAACGTCTGACTGTGTGAGAGAGACAGTGTCTGTGTGTGAGAACGT	lib1	1	7	928
13-undiffH9-day07-01	LT-2D	CGTCCGACGTCTGAGTGAGTGACAGAGTGACTGAGAGTGTGAGTGAACGT	lib1	1	7	102
13-undiffH9-day07-01	LT-2D	AGCTCTACGCTGTCACAGTCAGTCAGACAGAGAGTCACCACTCAACGTAT	lib1	1	7	100
13-undiffH9-day07-01	LT-2D	GAGGCCACGTCTGTTGACACTGTGACTCTCTCAGTAGTCACTGTACGTAT	lib1	1	7	576
13-undiffH9-day07-01	LT-2D	TAGATCACGTGACAGTGTATGACTGACTCACACTCTGTGAGTGTCAACGT	lib1	1	7	59
13-undiffH9-day07-01	LT-2D	CGCCGCACGTGAGAGAGTGAGTGTGTCACTGTGACAGTCAGTCTCTACGT	lib1	1	7	266
13-undiffH9-day07-01	LT-2D	TTTGTTACGTGTGTGTGTGAGTGTCAGTGACTGAGACACAGAGTACGTAT	lib1	1	7	111
13-undiffH9-day07-01	LT-2D	GATGGAACGTCTCACAGTGTTCTCTGTGAGACTGTGTCTGTCTGTACGTA	lib1	1	7	445
13-undiffH9-day07-01	LT-2D	CGTGGTACGTGTGACACACACTCTGTGAGAGTCTCAGAGTCAGTGTACGT	lib1	1	7	154
13-undiffH9-day07-01	LT-2D	TCAACGACGTGACTCTGTCACAGTGTCAGTCAGTGAGTGAGAGTCAACGT	lib1	1	7	106
13-undiffH9-day07-01	LT-2D	GATGGAACGTCTCACACTGTGTGTGTCTCTGAGTCTGTGAGTGACAACGT	lib1	1	7	77
13-undiffH9-day07-01	LT-2D	TTGCCAACGTCTGACAGACTCAGTGTGAGTCACCACAGTGACAGTACGTA	lib1	1	7	606
13-undiffH9-day07-01	LT-2D	TACTCAACGTGAGTGTCAGTCACTCTCACTCACACTGTGTGTCTGAACGT	lib1	1	7	273
13-undiffH9-day07-01	LT-2D	TTTGTTACGTGTGTGTGTGTGAGTGTCAGTGACTGAGACACAGAGTACGT	lib1	1	7	1678
13-undiffH9-day07-01	LT-2D	GAGGCGACGTCTGAGAGTCTCTGTGTGAGAGTGAGTCAGTCACACTACGT	lib1	1	7	474
13-undiffH9-day07-01	LT-2D	TAGATCACGTGACAGTGCGTGACTGACTCACACTCTGTGAGTGTCAACGT	lib1	1	7	96
13-undiffH9-day07-01	LT-2D	GGCAGGACGTCAGTGTCAGTGTGAGTGAGAGTGTCTCTGTCAGTGAACGT	lib1	1	7	1010
13-undiffH9-day07-01	LT-2D	GATGCGACGTGTCTGTGACTGTCTGAGAGTCAGTCTGTGTGACACAACGT	lib1	1	7	151
13-undiffH9-day07-01	LT-2D	AGGAACACGTCAGAGTCAGACACACTCACTGAGAGACTCTGTGTGTACGT	lib1	1	7	2471
13-undiffH9-day07-01	LT-2D	GATGCGACGTGTGTGAGACTGTCACTCTGTGTGTGTGACACTGTGTACGT	lib1	1	7	72
13-undiffH9-day07-01	LT-2D	GATGCTACGTCAGTGTGTCAGAGAGACTCTGACTGAGTCTGACTCAACGT	lib1	1	7	154
13-undiffH9-day07-01	LT-2D	TGCGGCACGTCTGTGTGCACAGACACTCACACAGTGACTCTGACTACGTA	lib1	1	7	439
13-undiffH9-day07-01	LT-2D	CGTCCGACGTCTGTGTCAGACTGTCTGTCTGTGAGTGAGTCTCTCTACGT	lib1	1	7	266
13-undiffH9-day07-01	LT-2D	AGAACCACGTGTGACTGAGTCTCTCAGTGTCTCTGTCTGTGTGTCAACGT	lib1	1	7	309
13-undiffH9-day07-01	LT-2D	ACGCGGACGTGTGCCAGTCACTGTGTCAGACAGTCTGTGTCAGAGAACGT	lib1	1	7	20
13-undiffH9-day07-01	LT-2D	GATGGAACGTGACTCTCTCTCTGAGAGTCTGAGTGTGAGTCTGTACGTAT	lib1	1	7	77
13-undiffH9-day07-01	LT-2D	ATGTTAACGTCTCACTGACTGTGTGACTCACTGTGAGTGTGTGTGAACGT	lib1	1	7	298
13-undiffH9-day07-01	LT-2D	TAGATCACGTGACAGTGTGTAACTGACTCACACTCTGTGAGTGTCAACGT	lib1	1	7	58
13-undiffH9-day07-01	LT-2D	TAGATCACGTGACAGTGTGGGACTGACTCACACTCTGTGAGTGTCAACGT	lib1	1	7	23
13-undiffH9-day07-01	LT-2D	GAGGATACGTGTCACAGTCACAGAGTGTGTCTGTCTGTGACTGACAACGT	lib1	1	7	527
13-undiffH9-day07-01	LT-2D	GTCTTCACGTGACTGTGTCTCTCACTGTGTGTGAGTGTGTGTGTCTACGT	lib1	1	7	175
13-undiffH9-day07-01	LT-2D	GGCTACACGTGTCTGTGTGACAGTCTGACTGTCAGTGTGAGTGTGAACGT	lib1	1	7	737
13-undiffH9-day07-01	LT-2D	GGGTGCACGTGTCACACAGACAGTGTGACTGTCTCTGAGACTCTGTACGT	lib1	1	7	677
13-undiffH9-day07-01	LT-2D	CGGTTCACGTGAGAGACTCTCACACTCTGACAGTCACACAGAGTGTACGT	lib1	1	7	1645
13-undiffH9-day07-01	LT-2D	TGCGGGACGTGTCACAGTGTGAGTGACTGAGAGAGACAGTGTGAGAACGT	lib1	1	7	254
13-undiffH9-day07-01	LT-2D	CGGTTCACGTGAGTGTGAGTCTGTCTGTCAGACTGACTGAGAGTCAACGT	lib1	1	7	401
13-undiffH9-day07-01	LT-2D	GTGCGTACGTGAACTGAGACACTGTCTGTGACAGTGACACTCACAACGTA	lib1	1	7	202
13-undiffH9-day07-01	LT-2D	GAGGCAACGTGTGTGAGTCACAGTGTCTCTGTGTGTGACTGACACAACGT	lib1	1	7	310
13-undiffH9-day07-01	LT-2D	TTGGTCACGTGAGTCAGTGTGTCTGAGTCACACAGTGAGACTGTGAACGT	lib1	1	7	438
13-undiffH9-day07-01	LT-2D	AACATTACGTGAGTCAGTGAGAGAGTGTGTCTCTGAGTGACAGTGTACGT	lib1	1	7	1110
13-undiffH9-day07-01	LT-2D	TAGATCACGTGACAGTGTGCGACTGACTCACACTCTGTGAGTGTCAACGT	lib1	1	7	74
13-undiffH9-day07-01	LT-2D	GATGGAACGTGACTCTCTCTCTCTGAGAGTCTGAGTGTGAGTCTGTACGT	lib1	1	7	1800
13-undiffH9-day07-01	LT-2D	CGCCGCACGTGTGACTCTCACACTGACAGGTGAGTGTCTCAGTGTACGTA	lib1	1	7	1356
13-undiffH9-day07-01	LT-2D	GTGCGTACGTGACTGTGTGTGTCACACTCTGACTCACAGTCAGTGTACGT	lib1	1	7	149
13-undiffH9-day07-01	LT-2D	CGTGTAACGTCACTCTCTCAGACTGTGAGTCTCAGACAGTCTCTGTACGT	lib1	1	7	81
13-undiffH9-day07-01	LT-2D	GAGGCAACGTCACTCTCAGTCTCAGTCTCAGTGAGTCTCTCTCAGTACGT	lib1	1	7	122
13-undiffH9-day07-01	LT-2D	GAGGCAACGTCAGTCTGTCTGTCACTCTCACACAGACTCTGACAGAACGT	lib1	1	7	1378
13-undiffH9-day07-01	LT-2D	TAGATCACGTGACAGTGTGTGACTGACTCACACTCTGCGAGTGTCAACGT	lib1	1	7	84
13-undiffH9-day07-01	LT-2D	TTCATGACGTGTCAGACTGTCTCTGTGTGTGTCTCAGTGTCTCACAACGT	lib1	1	7	59
13-undiffH9-day07-01	LT-2D	TCAAACACGTGTGACTGTGTCAGTGTCAGTCTCACAGACACTGTCTACGT	lib1	1	7	1616
13-undiffH9-day07-01	LT-2D	AGTCGGACGTGTCTGACTGTGTCACAGTGTCTGAGAGACTGAGAGTACGT	lib1	1	7	286
13-undiffH9-day07-01	LT-2D	CGCCGTACGTGTCTGTCAGTGAGACTGACACAGTGTGTCAAGTGTACGTA	lib1	1	7	35
13-undiffH9-day07-01	LT-2D	CGTGTGACGTCTCAGTGACTTGAGTGTCTCTGTCTGTCTGTCAGTACGTA	lib1	1	7	705
13-undiffH9-day07-01	LT-2D	TAGATCACGTGACAGTGTGTGACTGACTCACACTCTGTAAGTGTCAACGT	lib1	1	7	55
13-undiffH9-day07-01	LT-2D	TTTGGTACGTCACAGTGTGTGAGTGACAGTGCTCTCTGTCTCAGAACGTA	lib1	1	7	505
13-undiffH9-day07-01	LT-2D	TGAGCAACGTGTGTGTGAGTGAGTGTCAGACAGTGTCAGTGTGTGAACGT	lib1	1	7	1215
13-undiffH9-day07-01	LT-2D	TAGATCACGTGACAGTGTGTGACTGACTCACACTCTGTGAATGTCAACGT	lib1	1	7	25
13-undiffH9-day07-01	LT-2D	GTCTGTACGTGACTGTGTCTGAGAGTGAGTGAGTGAGAGTGTGAGTACGT	lib1	1	7	467
13-undiffH9-day07-01	LT-2D	TGCTGAACGTGTGTCTCACTGAGACAGAGTCAGTCACAGAGACACAACGT	lib1	1	7	54
13-undiffH9-day07-01	LT-2D	TTCATGACGTGACTCTGTGAGTGTGAGACACTGTGTGTGACTGTCAACGT	lib1	1	7	119
13-undiffH9-day07-01	LT-2D	GATGGTACGTCAGACAGTCACACAGAGACACACTCACTCTCTCAGAACGT	lib1	1	7	219
13-undiffH9-day07-01	LT-2D	GGGTTAACGTGACAGTGTGAGTGACTGTCAGTCTCTGTCTCAGTGAACGT	lib1	1	7	98
13-undiffH9-day07-01	LT-2D	CGGTTAACGTGTGTCACACTCACTCAGTCTGAGAGTGTGTGAGAGTACGT	lib1	1	7	1562
13-undiffH9-day07-01	LT-2D	CCGACCACGTGTGTGTGAGGACTCAGTGAGAGAGTCTGTGTGTACGTATG	lib1	1	7	58
13-undiffH9-day07-01	LT-2D	TAGATCACGTGACAGTGTGTGACTGACTCACACTCTATGAGTGTCAACGT	lib1	1	7	54
13-undiffH9-day07-01	LT-2D	GGGCTGACGTCTCTGAGTGTCTGAGTGACTGTGTGTGAGTGTGTGAACGT	lib1	1	7	1847
13-undiffH9-day07-01	LT-2D	GTGCTGACGTCTCTGAGAGTCTGAGTGTGTGTCTGTGTCACTCACAACGT	lib1	1	7	212
13-undiffH9-day07-01	LT-2D	ATACGCACGTCTGTCACAGACAGTGAGTGACTGTGTCTGAGTCAGTACGT	lib1	1	7	672
13-undiffH9-day07-01	LT-2D	CGTGTGACGTCAGTGAGTCTCAGTGTCAGTGTCACAGTGTCAGACTACGT	lib1	1	7	60
13-undiffH9-day07-01	LT-2D	ATCATCACGTGACAGTGTCACAGAGTCAGAGTGAGACAGTGACTCTACGT	lib1	1	7	504
13-undiffH9-day07-01	LT-2D	ACACTAACGTGAGACTGAGACTGTCTCTGAGACAGAGACACTGACTACGT	lib1	1	7	1802
13-undiffH9-day07-01	LT-2D	CGCCGTACGTGTCTCTGTCTCTGTGTGACAGTCACACTCAGTGACAACGT	lib1	1	7	74
13-undiffH9-day07-01	LT-2D	CATGTAACGTCTCAGTGAGAGATCACAGTGTGAGAGTCTCTGTCTACGTA	lib1	1	7	877
13-undiffH9-day07-01	LT-2D	ACACTAACGTGAGTGTGTGTGTGAGAGACTGTGTGTCAGACAGACGTATG	lib1	1	7	29
13-undiffH9-day07-01	LT-2D	GGCAGTACGTCAGTCAGTGTCACTCTGTGAGTGTGTCTGTGAGTGTACGT	lib1	1	7	244
13-undiffH9-day07-01	LT-2D	ACAGGGACGTCTGTGTGTCAGAGACTGTGTCACAGTCTGTGAGTCTACGT	lib1	1	7	133
13-undiffH9-day07-01	LT-2D	CGTGTGACGTGTGAGACACACACTCTGACACTTAGTGAGTGTGAGTACGT	lib1	1	7	881
13-undiffH9-day07-01	LT-2D	GGGTGCACGTCTCACTGTGAGTCACAGAGACAGTCAGTCTCTGTGTACGT	lib1	1	7	51
13-undiffH9-day07-01	LT-2D	TAGATCACGTGACAGTGTGTGACTGACTCACACTCTGTGAGTGGCAACGT	lib1	1	7	20
13-undiffH9-day07-01	LT-2D	TAGATCACGTGACAGTGTGTGACTGACTCACACTCTGTGAGTGCCAACGT	lib1	1	7	65
13-undiffH9-day07-01	LT-2D	GATGTAACGTCAGTGTCACACTGTGAGTGTGTGTCAGTGACAGTCAACGT	lib1	1	7	159
13-undiffH9-day07-01	LT-2D	TAGATCACGTGACAGTGTGTGACTGACTCACACTCTGTGAGTATCAACGT	lib1	1	7	51
13-undiffH9-day07-01	LT-2D	GAGCATACGTGTCTCTCTGTGTCAGTGACTGTGTGTGTCTGACTGTACGT	lib1	1	7	292
13-undiffH9-day07-01	LT-2D	ACACTAACGTCAGTGACTCTGAGTGACTCACACAGACTCTCTCAGAACGT	lib1	1	7	607
13-undiffH9-day07-01	LT-2D	GGGCTTACGTGTCTCTCTGACTCTGTGAGACACAGACACACAGTCAACGT	lib1	1	7	1555
13-undiffH9-day07-01	LT-2D	TTCTGACGTGTCAGTCTCAGTCACAGTGTGAGTGTCTCTCACACTACGTA	lib1	1	7	717
13-undiffH9-day07-01	LT-2D	TAGATCACGTGACAGTGTGTGACTGACTCACACTCTGTGAGTGTAAACGT	lib1	1	7	27
13-undiffH9-day07-01	LT-2D	CGCCTAACGTCAGAGTCTCTCAGTTCTCACTGTCTCTGTCAGTGTACGTA	lib1	1	7	85
13-undiffH9-day07-01	LT-2D	TTTATCCCGTGAGTGTGTGAGTGAGAGTCAGAGTGTCACAGACAGAACGT	lib1	1	7	76
13-undiffH9-day07-01	LT-2D	TAGATCACGTGACAGTGTGTGACTGACTCACACTCTGTGAGCGTCAACGT	lib1	1	7	40
13-undiffH9-day07-01	LT-2D	ATCACTACGTGACAGAGTGAGTGACTCTGTCTGTGAGTCTGTCTGAACGT	lib1	1	7	344
13-undiffH9-day07-01	LT-2D	TGCCCCACGTCAGTCAGTGTGTGTCTGTCTCAGTGACTCAGTCAGAACGT	lib1	1	7	474
13-undiffH9-day07-01	LT-2D	TGTGAAACGTGTGTGTGAGACTCTGAGTCTGTGACTGTCTGAGTCTACGT	lib1	1	7	599
13-undiffH9-day07-01	LT-2D	GAGCCCACGTGTCTGACTGAGACTCACTGTCAGTGTGTGTGTGTGAACGT	lib1	1	7	86
13-undiffH9-day07-01	LT-2D	AAGGTGACGTGTCACTCTCACTCAGTGTCAGTCACAGTGACAGTGTACGT	lib1	1	7	132
13-undiffH9-day07-01	LT-2D	ACGCGGACGTGTGTCAGTCACTGTGTCAGACAGTCTGTGTCAGAGAACGT	lib1	1	7	3785
13-undiffH9-day07-01	LT-2D	GGATTTACGTGACTCTGTGTCAGTGAGAGTCAGTGTCAGAGTCAGTACGT	lib1	1	7	48
13-undiffH9-day07-01	LT-2D	CAAATCACGTGTGTCAGTCTCTCTCAGTGTGTCAGACTCGTGTGAACGTA	lib1	1	7	67
13-undiffH9-day07-01	LT-2D	CGTCCCACGTGTCAGACTGACAGACTGTGACTCAGTGTCTCTGTGTACGT	lib1	1	7	441
13-undiffH9-day07-01	LT-2D	CGTGTGACGTGTCTCTCAGACTGTGTCTCAGACAGACTGTGAGTGTACGT	lib1	1	7	712
13-undiffH9-day07-01	LT-2D	TAGATCACGTGACAGTGTGTGACTGACTCACACTCTGTGAGGGTCAACGT	lib1	1	7	25
13-undiffH9-day07-01	LT-2D	GAGCCCACGTCAGTCAGTGTGTGTCTGTGTGACACTCTGTGTGAGAACGT	lib1	1	7	348
13-undiffH9-day07-01	LT-2D	GAGCCCACGTCACTCAGACTCTCTGAGTGAGTGAGACAGTCTGTCAACGT	lib1	1	7	1264
13-undiffH9-day07-01	LT-2D	GTCTGTACGTCAGTGAGAGTCTGAGTGTGTCTGAGAGTGTCTGTCAACGT	lib1	1	7	1467
13-undiffH9-day07-01	LT-2D	TGGCTGACGTGTGTGTGAGTCTCTGAGTCACAGTCTCTCACTGTGTACGT	lib1	1	7	436
13-undiffH9-day07-01	LT-2D	CACGCTACGTGTGTCACTGAGTCTGTCACAGAGTGTCAGTGAGAGAACGT	lib1	1	7	560
13-undiffH9-day07-01	LT-2D	GGGGCGACGTCTGTGTGAGACTCTGTGTCTCTCACTGTGTCACTGAACGT	lib1	1	7	354
13-undiffH9-day07-01	LT-2D	GAGCGAACGTGACTGTCTCTGTGACTCTGTCTGAGTGTGTGAGTCAACGT	lib1	1	7	519
13-undiffH9-day07-01	LT-2D	CGTGTCACGTGAGTCTCAGTCTGAGACTCACAGAGAGTGACTCACTACGT	lib1	1	7	298
13-undiffH9-day07-01	LT-2D	TGGGACACGTGTGTCTGTCACTGAGTGACAGTCTCAGTGTGTGTGAACGT	lib1	1	7	150
13-undiffH9-day07-01	LT-2D	TAGATCACGTGACAGTGTGTGACTGACTCAAACTCTGTGAGTGTCAACGT	lib1	1	7	43
13-undiffH9-day07-01	LT-2D	GGGTGCACGTGAGAGAGTGTGTCACTGTGTGTCTGTGAGTGAGTGTACGT	lib1	1	7	717
13-undiffH9-day07-01	LT-2D	AGCTCGACGTGACAGAGTCAGTGTGTGACACAGAGACTGTGAGTCTACGT	lib1	1	7	175
13-undiffH9-day07-01	LT-2D	TAGATCACGTGACAGTGTGTGACTGACTCACACCCTGTGAGTGTCAACGT	lib1	1	7	88
13-undiffH9-day07-01	LT-2D	ACGCGAACGTCACACTCTGAGTGTCTCAGTGTCTGTGAGTGAGAGTACGT	lib1	1	7	212
13-undiffH9-day07-01	LT-2D	ATCACTACGTGTCAGTGAGACAGAGAGTCTGAGTCTGTGTGTCTGTACGT	lib1	1	7	689
13-undiffH9-day07-01	LT-2D	TCGTCCACGTCAGTGTGTCTCAGTCTGTCTCTGTCTCTCTCAGTGAACGT	lib1	1	7	686
13-undiffH9-day07-01	LT-2D	CGTAGCACGTCTGAGTCAGTGAGAGTGTGAGTCTGAGTGTCACTCTACGT	lib1	1	7	601
13-undiffH9-day07-01	LT-2D	TAGATCACGTGACAGTGTGTGACTGACTCACACACTGTGAGTGTCAACGT	lib1	1	7	85
13-undiffH9-day07-01	LT-2D	GAGCTAACGTCTCTCTGTCACAGTGTCACTCACAGACACTCAGACTACGT	lib1	1	7	516
13-undiffH9-day07-01	LT-2D	CGCCGGACGTGTGAGACACTCTGAGTGAGTCTCTCTGTCAGAGTGAACGT	lib1	1	7	2305
13-undiffH9-day07-01	LT-2D	CGTGTCACGTCAGTGTGAGACTGACTGAGTCACAGAGTAGAGTGAACGTA	lib1	1	7	124
13-undiffH9-day07-01	LT-2D	CGATTTACGTGTGTCTGAGTCACACACTGTCACACTGTCTGAGAGAACGT	lib1	1	7	169
13-undiffH9-day07-01	LT-2D	ACCTTCACGTCTCAGTGAGAGACTGAGTCAGAGTGTGTCAGAGAGTACGT	lib1	1	7	720
13-undiffH9-day07-01	LT-2D	GAGCTGACGTCACTGACTCAGTGTCTGTCACTCACACTCTCTCTGAACGT	lib1	1	7	217
13-undiffH9-day07-01	LT-2D	CGATTTACGTGTGTCTCAGTCAGAGTCTGTCTGAGTGACAGTGTCTACGT	lib1	1	7	531
13-undiffH9-day07-01	LT-2D	CCCGCAACGTGTGAGTCACACACTGAGAGTCTGTGAGTCTGTGAGTACGT	lib1	1	7	74
13-undiffH9-day07-01	LT-2D	CGCCGGACGTGTCTGACTGTGTGGTCTCAGTGTCAGTGACTCACTACGTA	lib1	1	7	1342
13-undiffH9-day07-01	LT-2D	GAGCTCACGTCAGTGTCTCTCACTCAGACTGTGTCAGTGAGAGTCAACGT	lib1	1	7	831
13-undiffH9-day07-01	LT-2D	GTGCTCACGTCACTGTCAGTCTGTGAGAGTGAGAGTGTGTGTCAGAACGT	lib1	1	7	55
13-undiffH9-day07-01	LT-2D	TACTACACGTGTGTGACACAGAGTGTGTGTCACTGTGACACAGTGACGTA	lib1	1	7	957
13-undiffH9-day07-01	LT-2D	TTTATCACGTGAGTGTGTGAGTGAGAGTCAGAGTATCACAGACAGAACGT	lib1	1	7	185
13-undiffH9-day07-01	LT-2D	GGGGCGACGTGACACTCCAGTGTGAGACAGTCTGTCTGACTGTCAACGTA	lib1	1	7	411
13-undiffH9-day07-01	LT-2D	AGTAAGACGTGTGACTCTCACTCAGAGTGACAGTCAGAGTGTCTGTACGT	lib1	1	7	539
13-undiffH9-day07-01	LT-2D	GTGCTCACGTGTGTCAGAGAGAGAGTGAGTGAGACTGTGACTGACTACGT	lib1	1	7	69
13-undiffH9-day07-01	LT-2D	GAGCGGACGTCTGTGACTGAGAGACAGTGTGTCACTGAGTCTGACTACGT	lib1	1	7	572
13-undiffH9-day07-01	LT-2D	ATGTAGACGTGTGTGACTGAGTCAGTGACAGAGTCTGAGTGAGTCTACGT	lib1	1	7	526
13-undiffH9-day07-01	LT-2D	TCTGTACGTCTCAGTCTCTGTGTCTGACACTGTGTCTGTGTCAGTACGTA	lib1	1	7	315
13-undiffH9-day07-01	LT-2D	GGGTTAACGTGACACACTCACCGTGTCACTGTCACAGTCTGTTAGTACGT	lib1	1	7	196
13-undiffH9-day07-01	LT-2D	AGACTCACGTGTGACACTCTGTGTGTGTCTGATAGACTCTCAGTCTACGT	lib1	1	7	1119
13-undiffH9-day07-01	LT-2D	GGGTGCACGTCTGAGAGTTCTGAGAGTGAGTGTGTGAGAGTGTGTACGTA	lib1	1	7	724
13-undiffH9-day07-01	LT-2D	ACACTAACGTGAGTGTGTGTGTGTGAGAGACTGTGTGTCAGACAGACGTA	lib1	1	7	943
13-undiffH9-day07-01	LT-2D	GAGCGCACGTCTGTCTGTCACAGTGTCTCTCTCAGTGTGTCTGTCAACGT	lib1	1	7	393
13-undiffH9-day07-01	LT-2D	AGCTTGACGTGAGTCTGTGTCTGACAGTGTCTGTGTTTCAGTGTCTACGT	lib1	1	7	302
13-undiffH9-day07-01	LT-2D	TAGATCACGTGACAGTGTGTGACTGACTCACACGCTGTGAGTGTCAACGT	lib1	1	7	103
13-undiffH9-day07-01	LT-2D	GTGCTCACGTGTCAGTGAGTCTCTGTGACAGACAGTCACAGTCAGTACGT	lib1	1	7	490
13-undiffH9-day07-01	LT-2D	TAGATCACGTGACAGTGTGTGACTGACTCACACTATGTGAGTGTCAACGT	lib1	1	7	43
13-undiffH9-day07-01	LT-2D	GTGCTCACGTGAGTCTGTCAGTGAGTGTGAGTGTCAGAGACAGTCTACGT	lib1	1	7	85
13-undiffH9-day07-01	LT-2D	TAGATCACGTGACAGTGTGTGACTGACTCACACTCCGTGAGTGTCAACGT	lib1	1	7	31
13-undiffH9-day07-01	LT-2D	ACGGGGACGTCAGTGAGTGTCTCTCTGTGACTGTGTCTGACACTGTACGT	lib1	1	7	544
13-undiffH9-day07-01	LT-2D	GTGCTCACGTGTCTGACTGAGTGTGACAGTGGTGTGTGAGTCAGAGAACG	lib1	1	7	1064
13-undiffH9-day07-01	LT-2D	TAGGAGACGTGTGTCTCTGTGACTGAGACTGTCAGTCTGAGTGAGAACGT	lib1	1	7	1904
13-undiffH9-day07-01	LT-2D	GAGGCGACGTGTGAGTCAGAGTGAGTGAGTCTGTGTCTGTCAGTCTACGT	lib1	1	7	412
13-undiffH9-day07-01	LT-2D	AGGGACACGTCAGAGTGTCTCTCTGTCACAGTGAGACTGTCAGAGTACGT	lib1	1	7	472
13-undiffH9-day07-01	LT-2D	CGTGGCACGTCACAGTCTCTCTGTCACACTGAGACTGTGTCACTGTACGT	lib1	1	7	28
13-undiffH9-day07-01	LT-2D	AGACGAACGTCTCTGTGTCTGTGTGAGTCAGTCTCTCAGAGTGAGTACGT	lib1	1	7	907
13-undiffH9-day07-01	LT-2D	ATGTCCACGTGAGTGTCTCAGTGACTGTCAGTCTCTGTGAGTCTGTACGT	lib1	1	7	810
13-undiffH9-day07-01	LT-2D	GGCTAGACGTGAGTGTGTGACAGACTGTGTGACAGTCACACTCTGTACGT	lib1	1	7	20
13-undiffH9-day07-01	LT-2D	AGCTGTACGTGAGTGTGTGAGAGTGACTCTGTGACTGTCTGTCAGTACGT	lib1	1	7	169
13-undiffH9-day07-01	LT-2D	TAGCTTACGTGACTCACACTGACACAGTGAGAGTGAGTGACTGTCTACGT	lib1	1	7	594
13-undiffH9-day07-01	LT-2D	ACGGGAACGTGAGAGTGACAGTGTGTCTGACAGTCTCACACAGTGAACGT	lib1	1	7	2094
13-undiffH9-day07-01	LT-2D	ATGTGTACGTGACAGAGTCTGTCAGTGTCTGTGAGAGTGTCTGACAACGT	lib1	1	7	485
13-undiffH9-day07-01	LT-2D	TTTTCGACGTGTGAGTGTCTGACAGTCTGACTGACACTGTCACTCTACGT	lib1	1	7	234
13-undiffH9-day07-01	LT-2D	TGTTTTACGTGACTGACAGTCTGTGACTCACAGTGTGAGAGAGTCAACGT	lib1	1	7	499
13-undiffH9-day07-01	LT-2D	TAGAGTACGTCTCACAGACTGAGTGTCAGAGTGTCAGTCTGTTACGTATG	lib1	1	7	213
13-undiffH9-day07-01	LT-2D	GAGGTAACGTGTCACAGAGAGTGACTCTCACACAGACACACTGTCTACGT	lib1	1	7	328
13-undiffH9-day07-01	LT-2D	GGGACCACGTCACAGAGTGTGTGTGTCTGTCTGTGTGGTGTGACTACGTA	lib1	1	7	1127
13-undiffH9-day07-01	LT-2D	TAGCTTACGTCTGTCAGAGACTGTCACTCTCTGAGTGAGACTGTCTACGT	lib1	1	7	941
13-undiffH9-day07-01	LT-2D	CGCCCCACGTGTCACTGTGAGTCAGAGTCTGTGAGTCTCTGTGACAACGT	lib1	1	7	461
13-undiffH9-day07-01	LT-2D	GATCTCACGTCAGACTGAGTCACTGACTGTCACTGAGTCAGAGAGAACGT	lib1	1	7	1440
13-undiffH9-day07-01	LT-2D	CGTACTACGTGAGACTGACTCTGAGAGTGTCACTGTGTGTCCTGAACGTA	lib1	1	7	1088
13-undiffH9-day07-01	LT-2D	GATCTCACGTGACACACAGACTCTGAGACTCTCAGTCAGTCTCAGTACGT	lib1	1	7	1213
13-undiffH9-day07-01	LT-2D	TCGACCACGTCTCAGTGTGTCTCAGTGTCTGACACTGACTCTCACTACGT	lib1	1	7	321
13-undiffH9-day07-01	LT-2D	GGCTCGACGTCAGTCTGTCACTGTGTGACTCTCAGTGACAGTGTCTACGT	lib1	1	7	407
13-undiffH9-day07-01	LT-2D	TTGGGAACGTCACTGTCAGAGTGTGTGTCAGTGCACTCTGAGTCAACGTA	lib1	1	7	21
13-undiffH9-day07-01	LT-2D	TGTTTCACGTGAGTGACTGTCAGTGAGTCAGTCTCAGTCTGACTGTACGT	lib1	1	7	196
13-undiffH9-day07-01	LT-2D	CCGATCACGTGTGTCTGAGTGACACTGAGAGTGTCAGAGTGTGTCAACGT	lib1	1	7	351
13-undiffH9-day07-01	LT-2D	TCAAGCACGTCTGTCTCACTGTGTCTGTCTCTCTGTCTCTCTCACTACGT	lib1	1	7	390
13-undiffH9-day07-01	LT-2D	TACTCGACGTGTGTCTCTCAGACTCTCAGACACTCACACTCTGTGAACGT	lib1	1	7	478
13-undiffH9-day07-01	LT-2D	GAGGGTACGTGACAGACACTGAGTGTCTCTCTGTGAGACAGTCTCAACGT	lib1	1	7	393
13-undiffH9-day07-01	LT-2D	GGCTGCACGTCACTGTGAGTGAGAGAGTGTCAGTGTGAGTGTGACTACGT	lib1	1	7	335
13-undiffH9-day07-01	LT-2D	ACGCGAACGTCTCTGTGTGACAGTCTCACTCAGTGTGTGTTCAGAACGTA	lib1	1	7	151
13-undiffH9-day07-01	LT-2D	GTGCGAACGTGTGTGTCTGAGAGTGTGTGAGTGTGTCACTCAGTGTACGT	lib1	1	7	1335
13-undiffH9-day07-01	LT-2D	ATCAGAACGTCTGTGTCTCAGTGTGAGTCTGTGTCTGAAGACAGTACGTA	lib1	1	7	46
13-undiffH9-day07-01	LT-2D	TTGCAGACGTCAGACTGTGTCAGTGTCAGTCAGACTGTCAGTGGTACGTA	lib1	1	7	181
13-undiffH9-day07-01	LT-2D	TGCCGTACGTCAGTGAGTGAGTCTGTGTGTGACTCTGTGTGTCTGTACGT	lib1	1	7	633
13-undiffH9-day07-01	LT-2D	CGTGGCACGTGTCACTGTCAGAGAGTCTCAACACTCTGAGTGTCTACGTA	lib1	1	7	668
13-undiffH9-day07-01	LT-2D	TACTCTACGTCAGTGTCACAGTCACTCACACACTCACAGTGTCACTACGT	lib1	1	7	383
13-undiffH9-day07-01	LT-2D	CGCCCGACGTGTGAGACTCTCTGTGAAGTGTCAGACTGACAGACTACGTA	lib1	1	7	447
13-undiffH9-day07-01	LT-2D	AGACGAACGTGAGTCACACAGTGTGTGTGACAGTGAGTCTGAGCTACGTA	lib1	1	7	213
13-undiffH9-day07-01	LT-2D	CGTGGCACGTCTCACTGTCAGTGAGTCAGAGTGACTGACTGTCACAACGT	lib1	1	7	547
13-undiffH9-day07-01	LT-2D	GAGGGTACGTGTCACTGTCAAGTGTGTCTCACTGTGTGAGTGTCAACGTA	lib1	1	7	978
13-undiffH9-day07-01	LT-2D	TGTTTCACGTGAGTGACTCAGACAGTGTGAGTGTGTGTCTCTCACAACGT	lib1	1	7	602
13-undiffH9-day07-01	LT-2D	TAGAGTACGTGAGTGAGTGTGAGAGAGTCACACAGTCTGTCTGACTACGT	lib1	1	7	758
13-undiffH9-day07-01	LT-2D	CGCCCGACGTGTGAGTGAGTGTGAGTCTGTGTGAGTCACTGTGTCAACGT	lib1	1	7	997
13-undiffH9-day07-01	LT-2D	CCCCGTACGTGAGTGTGTGTCTCTGAGACACTGACAGAGTGAGAGTACGT	lib1	1	7	126
13-undiffH9-day07-01	LT-2D	TGGTCAACGTGTCTCAGTCAGTCTCACAGTCTCTCACTGTCACAGAACGT	lib1	1	7	235
13-undiffH9-day07-01	LT-2D	TCAAGCACGTCTCAGTCAGTCAGAGTGTCTCTGACTGAGTCTCTCTACGT	lib1	1	7	188
13-undiffH9-day07-01	LT-2D	GTGCGAACGTGTGAGTCAGTGAGTGTGTGTCACTCAGACTGTGTCTACGT	lib1	1	7	327
13-undiffH9-day07-01	LT-2D	GGCTAGACGTGAGAGTCTCTCAGAGTGACTGTCTGTCAGTGTCTGAACGT	lib1	1	7	245
13-undiffH9-day07-01	LT-2D	CGCCCAACGTCACTGACTGTGACAGTGTGACTCAGACTGTGTCTGAACGT	lib1	1	7	1167
13-undiffH9-day07-01	LT-2D	AGTCGTACGTCTGTGTGACTGTGACAGTCAGAGAGTGTGTGTGTCAACGT	lib1	1	7	1469
13-undiffH9-day07-01	LT-2D	ATGTGTACGTCTCTGACACAGAGACTGTCTCACTGTGACTCTGTGAACGT	lib1	1	7	71
13-undiffH9-day07-01	LT-2D	TAGAGGACGTCACTGTGACAGTGTGTGAGTCACAGACAGTGACTCAACGT	lib1	1	7	95
13-undiffH9-day07-01	LT-2D	CATGGAACGTGTGTGAGACTGTGTGTGTCAGTCTGACAGTCTCAGAACGT	lib1	1	7	702
13-undiffH9-day07-01	LT-2D	GAGGTGACGTGGAGACTGTCAGTGAGTGACTCACAGTCAGTGTGTACGTA	lib1	1	7	1219
13-undiffH9-day07-01	LT-2D	AGGGACACGTGAGTCACTCTGAGTGAGTGAGAGTGTGTGTGTCAGTACGT	lib1	1	7	956
13-undiffH9-day07-01	LT-2D	CACGCTACGTCACTGTCTGACTCTGTCACTGTGTCTGTGTCTGTCAACGT	lib1	1	7	2157
13-undiffH9-day07-01	LT-2D	GTGCCTACGTCTGTGTCTCAGTGAGTGTCAGTGTGTCTGTGTGTCTACGT	lib1	1	7	1264
13-undiffH9-day07-01	LT-2D	GGGACCACGTCTCTGATGAGACTGAGAGACAGAGTCTGAGTCAGTACGTA	lib1	1	7	666
13-undiffH9-day07-01	LT-2D	AGTAAGACGTCACAGAGACACAGAGTGTGACAGTCTCAGACAGTCAACGT	lib1	1	7	957
13-undiffH9-day07-01	LT-2D	GAGGTTACGTCTGTCTCACAGACAGTGTGACTGTGAGAGTCTGACAACGT	lib1	1	7	90
13-undiffH9-day07-01	LT-2D	GTGCCTACGTCACACTCTGTCTGTCACTCTCAGTGTGTCAGTGTCAACGT	lib1	1	7	405
13-undiffH9-day07-01	LT-2D	CCCCCGACGTCACTCTGTCTCACACTCAGTCACTGTCTGTGAGACAACGT	lib1	1	7	48
13-undiffH9-day07-01	LT-2D	TTTATCACGTGAGTGTGTGAGTGAGAGTCAGAGTGTCACAGACAGAATGT	lib1	1	7	134
13-undiffH9-day07-01	LT-2D	TCTCGGACGTCAGAGACTCTCAGACTGACAGTGAGAGTCACTCTGTACGT	lib1	1	7	93
13-undiffH9-day07-01	LT-2D	CGTCGCACGTCAGTGTGAGTGTGTGAGTGTGTCAGACTCAGTGTGAACGT	lib1	1	7	77
13-undiffH9-day07-01	LT-2D	GTGAATACGTCTCTCTCACTCTGTGAGACAGACTGAGTGTGTGTGAACGT	lib1	1	7	236
13-undiffH9-day07-01	LT-2D	CGTGGAACGTGACACTCAGAGTGAGTCTCACAGTGTGTCTGTCTGTACGT	lib1	1	7	263
13-undiffH9-day07-01	LT-2D	TTTATCACGTGAGTGTGTGAGTGAGAGTCAGAGGGTCACAGACAGAACGT	lib1	1	7	190
13-undiffH9-day07-01	LT-2D	TGGACGACGTCACTGACTCTGTGACAGTCTCACTGTGAGTGTGTCTACGT	lib1	1	7	711
13-undiffH9-day07-01	LT-2D	TTCTGTACGTGTGTCTCAGTGTGAGTCTGAGTGACACTGTGTCTGTACGT	lib1	1	7	267
13-undiffH9-day07-01	LT-2D	TAGCTTACGTCAGTCTGACAGACTGTGACTCTCACACTGTGAGTCTACGT	lib1	1	7	1786
13-undiffH9-day07-01	LT-2D	TCTCGTACGTGTCTGTCAGACTGTCTGTGAGTCAGAGTGACAGAGAACGT	lib1	1	7	785
13-undiffH9-day07-01	LT-2D	CGGTTTACGTCTGTGAGTGTCTGACAGACTGTGTGTGTTGAGTCTACGTA	lib1	1	7	54
13-undiffH9-day07-01	LT-2D	GGGCTGACGTGACTCTGTGAGTGAGTCAGTGTCTCTCTGTGTCTCTACGT	lib1	1	7	75
13-undiffH9-day07-01	LT-2D	TCAAGGACGTCAGTGACAGACTCTGACTCTCACACTCTCTGGTCTACGTA	lib1	1	7	88
13-undiffH9-day07-01	LT-2D	TGAGCTACGTCAGAGTGTGTCAGAGTGTCTCAGTGACTCAGTGTCTACGT	lib1	1	7	1456
13-undiffH9-day07-01	LT-2D	GATCTAACGTCTGAGTGACTCAGTGAGTCTCTGTGACTCTGTCAGAACGT	lib1	1	7	80
13-undiffH9-day07-01	LT-2D	CAAGTGACGTCACACAGGTGACACACTCTCTCTCACACTGTCTCTACGTA	lib1	1	7	296
13-undiffH9-day07-01	LT-2D	CGCCCCACGTCAGTGTCAGTGAGAATGTGTGACTCTCAGAGACACTACGT	lib1	1	7	60
13-undiffH9-day07-01	LT-2D	TAGCGGACGTGTCACTCTGTCAGTCTGAGTGTGAGAGAGACTCTGAACGT	lib1	1	7	735
13-undiffH9-day07-01	LT-2D	TTCTGGACGTCTCACACTCTGTCTGACTGTCTCTGATCAGTCTGAACGTA	lib1	1	7	136
13-undiffH9-day07-01	LT-2D	TTCTTTACGTCACTCTGTCTCTCTGTCTGTGTCAGAGAGAGTGTGTACGT	lib1	1	7	819
13-undiffH9-day07-01	LT-2D	AGACCTACGTGTCTCTGTGTGTGTGTGTGAGAGTGTCAGTGTCTACGTAT	lib1	1	7	29
13-undiffH9-day07-01	LT-2D	AGACCTACGTGTCTCTGTGTGTGTGTGTGTGAGAGTGTCAGTGTCTACGT	lib1	1	7	165
13-undiffH9-day07-01	LT-2D	GATCTAACGTGTCTCTCACAGTGACTGTCACTGACACAGACACTGTACGT	lib1	1	7	238
13-undiffH9-day07-01	LT-2D	CCCCCCACGTGTCTCTCAGTGTGTGTGTGTCTGACACACTGTGAGTACGT	lib1	1	7	582
13-undiffH9-day07-01	LT-2D	CATGGCACGTCTCTCACAGTGTGAGTCAGAGAGAGTGTGTGACTGTACGT	lib1	1	7	163
13-undiffH9-day07-01	LT-2D	TCGTAGACGTAGAGAGAGTCTGTGACACTCACAGTCTCTCTCAGAACGTA	lib1	1	7	109
13-undiffH9-day07-01	LT-2D	ATGTGTACGTCTCTGAGTGTGTGTGACTGTGAGTCTGTGTGAGACTACGT	lib1	1	7	198
13-undiffH9-day07-01	LT-2D	CCCCCCACGTGTGTGTGACACAGACTCAGACTGTCAGTCTGTGTACGTAT	lib1	1	7	25
13-undiffH9-day07-01	LT-2D	TCACGAACGTGTGTGAGTCTCTGTGTGTGAGTGTCTGTGAGTGTGAACGT	lib1	1	7	528
13-undiffH9-day07-01	LT-2D	CCCCCCACGTGTGTGTGTGACACAGACTCAGACTGTCAGTCTGTGTACGT	lib1	1	7	1178
13-undiffH9-day07-01	LT-2D	CGTGGAACGTGTCTGACAGAGTGACAGAGACTGTCTCTGTGAGAGTACGT	lib1	1	7	1048
13-undiffH9-day07-01	LT-2D	TGCGGCACGTGTCTCTGTCTGAGTCACTCAGAGAGAGTCTGTGTCTACGT	lib1	1	7	311
13-undiffH9-day07-01	LT-2D	TCGTAGACGTCAGTCAGTGAGTCTGTCAGTCTGTCTGTGAGTGTGTACGT	lib1	1	7	241
13-undiffH9-day07-01	LT-2D	CGGTTTACGTGACTCTCTGTGTGAGTGTGTCAGTCTCACAGTGTGTACGT	lib1	1	7	180
13-undiffH9-day07-01	LT-2D	CGCACAACGTGTGAGAGTCTCAGACACTGTGTGACAGACTCACAGTACGT	lib1	1	7	798
13-undiffH9-day07-01	LT-2D	CGTACTACGTGTGTCTGAGTGTCTGTGTGTGTGAGTCACAGACTGAACGT	lib1	1	7	213
13-undiffH9-day07-01	LT-2D	ATGTCAACGTGTGTCAGTGTGACAGTGAGAGTCTGTCTGTGAGTGTACGT	lib1	1	7	806
13-undiffH9-day07-01	LT-2D	TGCCCCACGTGTCTGTGAGTGACTGTGAGACAGTGTCTGTGTGTGTACGT	lib1	1	7	438
13-undiffH9-day07-01	LT-2D	TCAACTACGTGTCAGTCAGTGTCAGTGTCTGTGTGACTGTGTGTGAACGT	lib1	1	7	224
13-undiffH9-day07-01	LT-2D	TCGTACACGTCTGTCTCACAGAGACAGAGTGTCAGTGAGTGACTGTACGT	lib1	1	7	197
13-undiffH9-day07-01	LT-2D	GAGGGCACGTCTCTGTGTGAGTGTGTGTGAGTCTGTGTCACTCTGTACGT	lib1	1	7	1562
13-undiffH9-day07-01	LT-2D	TAGATCACGCGACAGTGTGTGACTGACTCACACTCTGTGAGTGTCAACGT	lib1	1	7	45
13-undiffH9-day07-01	LT-2D	TAGATCACGGGACAGTGTGTGACTGACTCACACTCTGTGAGTGTCAACGT	lib1	1	7	21
13-undiffH9-day07-01	LT-2D	TCACGGACGTGACTGTGTGACACTGTCTGTCAGTGAGACTGTCTGTACGT	lib1	1	7	1074
13-undiffH9-day07-01	LT-2D	CGCCGCACGTCTCAGTCTCTCACACTCTGAGATCTCTGTCTGTCTACGTA	lib1	1	7	311
13-undiffH9-day07-01	LT-2D	TGCCGTACGTCTGACACTCTGTGTGTCTGAGTCAGTCACAGTCACAACGT	lib1	1	7	724
13-undiffH9-day07-01	LT-2D	AGACGCACGTGTGTGTGTCTGTGACTGAGTCAGTGAGAGTCTCACTACGT	lib1	1	7	550
13-undiffH9-day07-01	LT-2D	TAGATCACGTAACAGTGTGTGACTGACTCACACTCTGTGAGTGTCAACGT	lib1	1	7	61
13-undiffH9-day07-01	LT-2D	GGGGCGACGTGAGACTGTGACTCTGAGTCAGACTGTCACAGTGAGTACGT	lib1	1	7	302
13-undiffH9-day07-01	LT-2D	CGTCCTACGTCTGAGAGTCAGAGAGTCTGACTGAGTGTCTGAGACTACGT	lib1	1	7	20
13-undiffH9-day07-01	LT-2D	GATGCAACGTGTGTCACTGTCTCAGACTCAGTCTGTGTCTCTGTGTACGT	lib1	1	7	690
13-undiffH9-day07-01	LT-2D	TTTATTACGTGACTGACAGTCTGACTCTCTGTCACAGTGACTGTGTACGT	lib1	1	7	367
13-undiffH9-day07-01	LT-2D	TCGTCAACGTGTCTGAGTCTCTGAGAGACTCTGAGTGAGTGTGTGTACGT	lib1	1	7	314
13-undiffH9-day07-01	LT-2D	CGTCCTACGTCTCTGTGTGAGTCTCTGTGAGACAGTCTGTCAGACTACGT	lib1	1	7	472
13-undiffH9-day07-01	LT-2D	ACACTTACGTCACAGTGTGAGTCTGTGAGAGAGTCTGTCAGACACAACGT	lib1	1	7	1310
13-undiffH9-day07-01	LT-2D	AGAACGACGTGTCACTGAGTCACACTCACTCTCTCACTGTCTCTGTACGT	lib1	1	7	297
13-undiffH9-day07-01	LT-2D	GGGTGTACGTGTGTCAGAGTGTGACTGTCTCACACTGACTCACACTACGT	lib1	1	7	252
13-undiffH9-day07-01	LT-2D	TTGGTGACGTCTGTGTGTCAGACAGTCAGTGTCAGTCAGACTCAGTACGT	lib1	1	7	626
13-undiffH9-day07-01	LT-2D	GGCAGCATGTGAGTCTCTCTGTGAGTGACTGACTCAGACTCTGTCTACGT	lib1	1	7	46
13-undiffH9-day07-01	LT-2D	GGCTAGACGTCAGATGACTCTCTCTGACTGTCTGTCTGACAGTGTACGTA	lib1	1	7	1225
13-undiffH9-day07-01	LT-2D	GTGCGCACGTGTGTCTGACAGAGTCTCTGAGAGTGTGTGTGTGTGAACGT	lib1	1	7	798
13-undiffH9-day07-01	LT-2D	TCAACTACGTGTCTGAGTCAGTGACTCACAGTGAGTGTGACTGTGTACGT	lib1	1	7	62
13-undiffH9-day07-01	LT-2D	GAGGGCACGTGAGTGAGTGTGACTGTGTGAGACAGTCACAGTGACTACGT	lib1	1	7	49
13-undiffH9-day07-01	LT-2D	TAGATCACATGACAGTGTGTGACTGACTCACACTCTGTGAGTGTCAACGT	lib1	1	7	54
13-undiffH9-day07-01	LT-2D	TCACGGACGTCTGTGTGTCAGTGAGAGTGACAGAGTGTGAGTGTGTACGT	lib1	1	7	681
13-undiffH9-day07-01	LT-2D	ATGTCAAGTCACAGTGTGTGTGTGACTCAGTGTGAGTCAGAGTGAACGTA	lib1	1	7	58
13-undiffH9-day07-01	LT-2D	GTGCGCACGTGTGTCTGACAGAGTCTCTGAGAGTGTGTGTGTGAACGTAT	lib1	1	7	43
13-undiffH9-day07-01	LT-2D	CGTCCGACGTGAGTGAGAGTCTGTGTGTCTGAGAGTCTGTGACACAACGT	lib1	1	7	190
13-undiffH9-day07-01	LT-2D	GAGGCTACGTCACAGACAGTGTCTCAGTCACTGTGTGACTCTCACTACGT	lib1	1	7	1785
13-undiffH9-day07-01	LT-2D	TGAGCCACGTGAGAGTCTACTGACACAGTGACTGTCAGTGTGTCTACGTA	lib1	1	7	398
13-undiffH9-day07-01	LT-2D	CATCTAACGTGAGTGTGAGTGAGTCAGTCAGTGACAGTGTCACTGAACGT	lib1	1	7	458
13-undiffH9-day07-01	LT-2D	ATGTGTACGTGTGTGACACTGAGACACACAGTGAGTCTGTGTGTCTACGT	lib1	1	7	495
13-undiffH9-day07-01	LT-2D	GAGGCTACGTCACTGAGAGTGAGAGAGTGACTCACACTCTCTCTCAACGT	lib1	1	7	464
13-undiffH9-day07-01	LT-2D	TAGATCACGTGACAATGTGTGACTGACTCACACTCTGTGAGTGTCAACGT	lib1	1	7	40
13-undiffH9-day07-01	LT-2D	CGCCGCACGTCTCTCTGTGTCACAGAGTCAGTCACTCACTGACAGAACGT	lib1	1	7	465
13-undiffH9-day07-01	LT-2D	ATAACCACGTCACTGACAGTCTCACTGTGAGTGAGTCTGTGTGTGTACGT	lib1	1	7	350
13-undiffH9-day07-01	LT-2D	CGTGGTACGTCTGACTGTCAGAGTGTGTGAGAGTCTGAGTCTGACAACGT	lib1	1	7	960
13-undiffH9-day07-01	LT-2D	TAGATCACGTGACAGCGTGTGACTGACTCACACTCTGTGAGTGTCAACGT	lib1	1	7	54
13-undiffH9-day07-01	LT-2D	TCTGGTACGTGTGAGAGTGTGTCTGTGAGAGTCTGTGTGTCAGAGAACGT	lib1	1	7	995
13-undiffH9-day07-01	LT-2D	ATGTCAACGTGTGACTGAGACTCAGACAGTCTCTGACAGACAGTCTACGT	lib1	1	7	721
13-undiffH9-day07-01	LT-2D	GGGACAACGTGTCTGACTGACTGTGTGGTCTGTCACAGTGAGAGAACGTA	lib1	1	7	43
13-undiffH9-day07-01	LT-2D	TGTGACACGTGTCTCTGACAGTGTGAGACTCAGAGACTCACACTGTACGT	lib1	1	7	979
13-undiffH9-day07-01	LT-2D	CCCGAAACGTGTGTGAGTTACTCAGTGTGTCTCTCAGTGTCTGTCAACGT	lib1	1	7	355
13-undiffH9-day07-01	LT-2D	ATCTATACGTGTCACTGTGTCTGACTCTGTGTGAGTGACACAGAGTACGT	lib1	1	7	572
13-undiffH9-day07-01	LT-2D	GGGACAACGTGTGTCAGCGAGTGTCAGACTGTGAGAGTCTGAGTGTACGT	lib1	1	7	249
13-undiffH9-day07-01	LT-2D	ATCTATACGTGTCAGTCTGTGAGTGACTGTGTCAGACTGTGACTGAACGT	lib1	1	7	390
13-undiffH9-day07-01	LT-2D	GAGGCTACGTGACTGTGACTCTCAGTGTGTGTGTCTGAGTGTCAGAACGT	lib1	1	7	23
13-undiffH9-day07-01	LT-2D	GGCAAAACGTGTGTGTGTGACAGTCACTCTGAGAGAGTCACTCTGAACGT	lib1	1	7	218
13-undiffH9-day07-01	LT-2D	GATGCGACGTCTGTCTGTGTCTAAGTGACAGACTGTCTCAGTCTCAACGT	lib1	1	7	183
13-undiffH9-day07-01	LT-2D	CGTCCGACGTGTCAGTGAGAGTGTCACTGTCTCACACACAGTGTGTACGT	lib1	1	7	761
13-undiffH9-day07-01	LT-2D	TGTAATACGTGAGTGTGTGAGTCTGAGACAGGTCTGAGTGACTGAACGTA	lib1	1	7	784
13-undiffH9-day07-01	LT-2D	CATCTAACGTGTGTGAGTGAGTCTCAGTGTCAGACAGTGAGAGTGTACGT	lib1	1	7	777
13-undiffH9-day07-01	LT-2D	TTGTGGACGTCAGTCTCACTCTCAGTGTCAGTCTCAGTCAGACACTACGT	lib1	1	7	639
13-undiffH9-day07-01	LT-2D	CGCAAGACGTCAGTCAGAGAGTGTGTCTGAGTGAGTGTGAGAGTGAACGT	lib1	1	7	527
13-undiffH9-day07-01	LT-2D	TGTTTTACGTCTGTGTCTCTGTCTCTGTCAGTGACTGTCAGTCTCTACGT	lib1	1	7	315
13-undiffH9-day07-01	LT-2D	CCCCCAACGTCAGTGTCAGTCACTGTGTCACTGTGTGTGAGAGTGTACGT	lib1	1	7	158
13-undiffH9-day07-01	LT-2D	GTCTTTACGTCTGTGTCTGAGTGACTGAGTGTGTGTCTCTGTCAGTACGT	lib1	1	7	251
13-undiffH9-day07-01	LT-2D	TTGGCAACGTGAGTGTGTGTCAGTCACAGAGAGTGAGAGTGTGTGTACGT	lib1	1	7	1404
13-undiffH9-day07-01	LT-2D	GATGAAACGTGTGTCAGTCTGACACAGACTGAGAGAGTGAGACTGTACGT	lib1	1	7	297
13-undiffH9-day07-01	LT-2D	GTGCGCACGTCTGAGAGTGTGTCTCACAGTGAGTGAGTGTCAGAGAACGT	lib1	1	7	635
13-undiffH9-day07-01	LT-2D	AGCTGTACGTGTCAGAGTCTCTCTCACTGACACACACAGTCACACTACGT	lib1	1	7	709
13-undiffH9-day07-01	LT-2D	CGCCGAACGTCACAGTGTCTCTGTGTGTCAGAGTCTGACTCTGAGTACGT	lib1	1	7	54
13-undiffH9-day07-01	LT-2D	GATGACACGTGAGTGTGAGTCTGTCAGTCTCTGTTCTGAGAGTCTACGTA	lib1	1	7	536
13-undiffH9-day07-01	LT-2D	GAGGGGACGTGAGTGTCAGTCTGACTGTCTGACTGTGTGTCTCTCTACGT	lib1	1	7	645
13-undiffH9-day07-01	LT-2D	GGCTAGACGTCTGTGACACTAGTCACAGTGTGTGACACACTGTGAACGTA	lib1	1	7	1109
13-undiffH9-day07-01	LT-2D	GAGGGGACGTGTCACAGTGTCGTGTGTCTGAGACTCAGTCAGACTACGTA	lib1	1	7	259
13-undiffH9-day07-01	LT-2D	GGGTGTACGTGTGACTCAGTGTGTGAGTGTGTGAGACAGTCTGACTACGT	lib1	1	7	534
13-undiffH9-day07-01	LT-2D	CGGTTGACGTGTGAGAGTGTGTCTCAGTGAGAGTGTGAGTCAGACAACGT	lib1	1	7	496
13-undiffH9-day07-01	LT-2D	CGTCCTACGTCTGTGAGTGTGACTGTGACTCAGTCTGTGTGTGACTACGT	lib1	1	7	2576
13-undiffH9-day07-01	LT-2D	TAGAGTACGTGTGTCTGACTGTGAGTGTGTCTCTGTGTGTCACTCAACGT	lib1	1	7	2008
13-undiffH9-day07-01	LT-2D	CGCCCTACGTCTGTGTCAGTCAGAGAGTCTCAGTGTCTGAGAGACTACGT	lib1	1	7	1096
13-undiffH9-day07-01	LT-2D	GTGCGCACGTCTCACTCTCAGAGACACAGACTCACTGTCTGAGTGAACGT	lib1	1	7	519
13-undiffH9-day07-01	LT-2D	TCAAGAACGTGTGTCACTGTCAGTGTGTGTGTCACTGTGTGTCTCAACGT	lib1	1	7	859
13-undiffH9-day07-01	LT-2D	TCACGCACGTGTGACTGACTGACTGTGTGTCTGTGTCACACTCTGTACGT	lib1	1	7	74
13-undiffH9-day07-01	LT-2D	TAGANCACGTGACAGTGTGTGACTGACTCACACTCTGTGAGTGTCAACGT	lib1	1	7	36
13-undiffH9-day07-01	LT-2D	TCAAGAACGTGTGTCTCTCACTCTGACTCTGTGTGAGTGTCTGTGTACGT	lib1	1	7	597
13-undiffH9-day07-01	LT-2D	TGGTACACGTCAGTCAGAGAGTGTCAGAGTGACACAGTGAGAGAGTACGT	lib1	1	7	3317
13-undiffH9-day07-01	LT-2D	CGTGGCACGTGTCTGTCACAGACTGACAGAGAGTGTCACTGTGCGAACGT	lib1	1	7	1378
13-undiffH9-day07-01	LT-2D	CATCTCACGTCTGAGAGACTGAGTCAGACACTCTCTCTGTGAGTGTACGT	lib1	1	7	38
13-undiffH9-day07-01	LT-2D	CGTGGGACGTGTCAGTGTCTGTGAGACTGACTGAGTGTGTGTGTGTACGT	lib1	1	7	199
13-undiffH9-day07-01	LT-2D	ACAGGCACGTCAGTCTGACTCACTCTGAGAGTGTGTGTGTGAGACAACGT	lib1	1	7	653
13-undiffH9-day07-01	LT-2D	AGCTCTACGTGAGTGTCAGTCTGACAGTGTCAGTGAGAGTCACTGTACGT	lib1	1	7	178
13-undiffH9-day07-01	LT-2D	TTAATAACGTGAGACAGTGTGAGTGTGTCTGTGTCTGAGACAGAGTACGT	lib1	1	7	1460
13-undiffH9-day07-01	LT-2D	TGGTACACGTCAGTCAGAGTGAGAGTGTGTGTCTGTGACAGTGAGTACGT	lib1	1	7	558
13-undiffH9-day07-01	LT-2D	CGTCCTACGTCTGTGAGTCAGTGACTGAGTCTGAGTCTCAGTCAGTACGT	lib1	1	7	41
13-undiffH9-day07-01	LT-2D	CACACTACGTGTCTCACTCAGTCTCAGAGAGTGACAGACTGTCAGAACGT	lib1	1	7	1280
13-undiffH9-day07-01	LT-2D	AGTTCCACGTGACTGAGTCAGAGAGTGTGAGACAGAGACAGTGTGAACGT	lib1	1	7	873
13-undiffH9-day07-01	LT-2D	GTGCGCACGTGTCTGTGTGTGAGTGTGTGTCTGTCACAGAGTGTGAACGT	lib1	1	7	1106
13-undiffH9-day07-01	LT-2D	ATGTCACGTCTGTGTGACACTCACAGAGTGTCTCAGTGTGTCTCTACGTA	lib1	1	7	1097
13-undiffH9-day07-01	LT-2D	CCCCGTACGTGTCTCTCAGACTGTCTCAGTGTGTGTGACAGACACAACGT	lib1	1	7	661
13-undiffH9-day07-01	LT-2D	GATGAGACGTCACTGTGACACTCTGTCTGTCTGTGAGAGTGTGTGTACGT	lib1	1	7	102
13-undiffH9-day07-01	LT-2D	TAGATAACGTGACAGTGTGTGACTGACTCACACTCTGTGAGTGTCAACGT	lib1	1	7	61
13-undiffH9-day07-01	LT-2D	TCTGAGACGTCTCTGACTGTGTGTCTCTGTGTCAGAGTGAGAGTGTACGT	lib1	1	7	168
13-undiffH9-day07-01	LT-2D	TTTATTACGTCTGTCACTGTGTCTGACTCTCACACTCAGAGTCTCAACGT	lib1	1	7	266
13-undiffH9-day07-01	LT-2D	GTGCGCACGTGAGTCACAGAGTGTCAGAGAGTGAGTGACAGTGTGTACGT	lib1	1	7	315
13-undiffH9-day07-01	LT-2D	AGGGAAACGTGTCACTGTGTGTGAGAGTGACTGTGTGACACAGAGTACGT	lib1	1	7	175
13-undiffH9-day07-01	LT-2D	ACACTTACGTCAGTCTCTGTGTCACTGAGTCTCACAGTGAGTGTGAACGT	lib1	1	7	394
13-undiffH9-day07-01	LT-2D	TTTGGACGTCTCTGAGAGTCACACTGTGAGAGTCTCAGTGACAGTACGTA	lib1	1	7	972
13-undiffH9-day07-01	LT-2D	CGCAATACGTCTCTGTCTGAGAGACAGTGTGTGTGTGTCAGTGAGTACGT	lib1	1	7	583
13-undiffH9-day07-01	LT-2D	GGGGGTACGTGAGTGTCAGTCAGTGTCTGAGTGTGAGACACAGTGAACGT	lib1	1	7	179
13-undiffH9-day07-01	LT-2D	CTCCGAACGTGAGAGTGTGTGTGTGTGTCTCTGTGTGTGTCACAGTACGT	lib1	1	7	204
13-undiffH9-day07-01	LT-2D	CTCCGAACGTGTCTCAGAGTGTGTGTCTGTGAGAGTGTCAGTGAGTACGT	lib1	1	7	409
13-undiffH9-day07-01	LT-2D	AGCGCAACGTCTCTCTGAGAGTCTGACAGAGACACAGTCTTGTGAACGTA	lib1	1	7	264
13-undiffH9-day07-01	LT-2D	GGCCTGACGTCACTCTGTGTCTCAGTGTGTCTGACTGTGTGAGACTACGT	lib1	1	7	218
13-undiffH9-day07-01	LT-2D	GGGGCAACGTGTGTCTGTGTGAGTGTGACTGAGTCTGTCAGAGTGTACGT	lib1	1	7	446
13-undiffH9-day07-01	LT-2D	GTTGGAACGTGTCACTGTCTGTCTCTGTCAGTGTCTGACTGTCATACGTA	lib1	1	7	1580
13-undiffH9-day07-01	LT-2D	CCATCTACGTGTGTCTCAGTCACTCTCACTGTGTGTCAGAGAGCGTACGT	lib1	1	7	858
13-undiffH9-day07-01	LT-2D	TGCTTTACGTCTGAGTCAGTGAGTCTGTGACTGTGTGTGAGAGTCTACGT	lib1	1	7	418
13-undiffH9-day07-01	LT-2D	CAAGACACGCCTCAGAGTCTCTCAGTGTGACTGTTGTCACTCAGTACGTA	lib1	1	7	952
13-undiffH9-day07-01	LT-2D	CGGGGCACGTGTGTGAGAGAGAGTCTCTGTGTGACAGTGGAGACTACGTA	lib1	1	7	680
13-undiffH9-day07-01	LT-2D	GTTGGCACGTCAGTGTGAGTCAGAGACACACAGTCTGTGAGTGTCTACGT	lib1	1	7	463
13-undiffH9-day07-01	LT-2D	GGGGGTACGTGAGTGTGAGACACAGAGAGTGAGACTGTCTGTCTGTACGT	lib1	1	7	928
13-undiffH9-day07-01	LT-2D	CTGTATACGTGTGTGTGACTCAGAGACTCTGTGTGTGACTGTCAGTACGT	lib1	1	7	26
13-undiffH9-day07-01	LT-2D	CAAGGGACGTGAGACTCTGAGACAGTGTCTGACTCACACAGAGTCTACGT	lib1	1	7	102
13-undiffH9-day07-01	LT-2D	TATCATACGTGTGTCTGTCAGTGAGTCAGAGTGAGTGTCAGTGTGTACGT	lib1	1	7	706
13-undiffH9-day07-01	LT-2D	CCACTGACGTCTGTCACTCACTCTGTGTGTCTGTCAGTGTGAGTCAACGT	lib1	1	7	51
13-undiffH9-day07-01	LT-2D	CTGTCCACGTGTGTCTCTCACAGTGTCTCACAGACAGTGTGAGACTACGT	lib1	1	7	212
13-undiffH9-day07-01	LT-2D	TGCAGTACGTGTCTCAGAGTGTGTGTGTGTCTGTCAGAGACTGAGTACGT	lib1	1	7	407
13-undiffH9-day07-01	LT-2D	GGCCTCACGTGTGTCAGTCACAGTGAGACTCTATCTGTCAGTCTGAACGT	lib1	1	7	2338
13-undiffH9-day07-01	LT-2D	CTGTCGACGTCTGTGACTCTGAGACTGTGAGAGAGTGTCAGTGTCAACGT	lib1	1	7	1196
13-undiffH9-day07-01	LT-2D	CTCCCTACGTCTGTCTGTGTGTGACTCTCAGTGACACAGTCTCTGTACGT	lib1	1	7	288
13-undiffH9-day07-01	LT-2D	CTCCCTACGTGACTCACAGACTCAGTGACTGACTGACAGTGAGACTACGT	lib1	1	7	263
13-undiffH9-day07-01	LT-2D	CTGTCACGTCAGTGAGAGTCTCTGTGTGTGACAGTGTCTCTGACAACGTA	lib1	1	7	610
13-undiffH9-day07-01	LT-2D	TCTGGGACGTCAGTGTGTCAGACACTCTGTCAGTGAGACTCACTCTACGT	lib1	1	7	339
13-undiffH9-day07-01	LT-2D	CGGGGGACGTCAGAGTCTGTGTCACAGTCTGTGAGTGTCAGAGAGAACGT	lib1	1	7	426
13-undiffH9-day07-01	LT-2D	AGTCAAACGTGTGAGAGTCTCTGTCTCTCTGTGTCAGACAGTCAGTACGT	lib1	1	7	473
13-undiffH9-day07-01	LT-2D	CTCCGAACGTCACTCTGTGAGTGTCACTGAGTGAGTCTGTGAGTGTACGT	lib1	1	7	666
13-undiffH9-day07-01	LT-2D	AGTCAAACGTGTGAGACTGTGTGTCTCACAGTGTGTGTCTCTGTCAACGT	lib1	1	7	412
13-undiffH9-day07-01	LT-2D	TGCAACGCGTCTGTGAGTCTCAGTGTGTGAGTCTCTCAGTCTGTGAACGT	lib1	1	7	111
13-undiffH9-day07-01	LT-2D	TTTATCACGTGAGTGTGTGAGTGAGAGTCAAAGTGTCACAGACAGAACGT	lib1	1	7	240
13-undiffH9-day07-01	LT-2D	TGCAAGACGTGTCTCACTGTGTGTCTGTGACAGAGACTGAGAGTGAACGT	lib1	1	7	463
13-undiffH9-day07-01	LT-2D	CTCCGGACGTGTCTGTGTCAGAGTGTCTGTGTGTCACAGTGTGTGAACGT	lib1	1	7	43
13-undiffH9-day07-01	LT-2D	TGCGAGACGTCACACTGTGTGACTCAGTGACTCAGAGTGTGTGTCAACGT	lib1	1	7	898
13-undiffH9-day07-01	LT-2D	CTGTACACGTGAGTCAGACAGTCAGTCAGTGTGTGTGTGTGTACGTATGG	lib1	1	7	31
13-undiffH9-day07-01	LT-2D	TGCAGTACGTGAGAGTGAGAGTCACTGTCACACTGAGTCAGACTGTACGT	lib1	1	7	156
13-undiffH9-day07-01	LT-2D	CTCCGGACGTGACAGTGACACAGTCAGTCTGAGTGTGTGACTGTCTACGT	lib1	1	7	642
13-undiffH9-day07-01	LT-2D	TGCGAGACGTCACACTGTCAGTGACAGTGTCAGAGTGAGACTCTCAACGT	lib1	1	7	316
13-undiffH9-day07-01	LT-2D	TGCAAGACGTGTGACTGTGTGTCACTCAGTCTGAGAGTGTCACTCAACGT	lib1	1	7	626
13-undiffH9-day07-01	LT-2D	TGTCGAACGTCAGTCTCTGTGTGTGTGTGTCACTCACACACAGACAACGT	lib1	1	7	832
13-undiffH9-day07-01	LT-2D	TGTCGAACGTCAGTCTCTGTGTGTGTGTCACTCACACACAGACAACGTAT	lib1	1	7	57
13-undiffH9-day07-01	LT-2D	TCTCGCACGTCAGTGTCACTGTCTCTCTCAGTGTGTGTGTGTCAGAACGT	lib1	1	7	231
13-undiffH9-day07-01	LT-2D	CACCAAACGTGTGTCAGACTCTGACTCTCTGAGACACACTGAGAGTACGT	lib1	1	7	325
13-undiffH9-day07-01	LT-2D	TGGTAGACGTCTCTGTCAGACTCTGTCTGTGACTGACAGACTGTGAACGT	lib1	1	7	68
13-undiffH9-day07-01	LT-2D	CTCCGGACGTGTGAGTGAGAGTCACACAGAGTCACTCTCTGACTGTACGT	lib1	1	7	623
13-undiffH9-day07-01	LT-2D	CCCTCAACGTCTGACAGACACTCTGACTGTGTGAGAGAGTGTCTGAACGT	lib1	1	7	845
13-undiffH9-day07-01	LT-2D	TTTTATACGTGAGTGTGTGTGTGACAGTGACACTCAGAGAGTCACAACGT	lib1	1	7	176
13-undiffH9-day07-01	LT-2D	GGGGGTACGTGCGACAGTGTGGACAGAGTCTCTGTCACTCTCACAACGTA	lib1	1	7	490
13-undiffH9-day07-01	LT-2D	CGGCCAACGTCAGTGAGAGTGTCTGTCTGTCTCTGTGAGACACTGAACGT	lib1	1	7	806
13-undiffH9-day07-01	LT-2D	GTTGGCACGTCTGTGTCACTCAGTGTGAGTGTGTCTGTGAGAGTCAACGT	lib1	1	7	161
13-undiffH9-day07-01	LT-2D	GGCCTGACGTCTCTGTGTCTCAGACAGTGTGTGTCACTCACTCTCTACGT	lib1	1	7	836
13-undiffH9-day07-01	LT-2D	TAGTGAACGTCAGACTGTCACTGAGACTCACAGTGTGTCTGACAGAACGT	lib1	1	7	801
13-undiffH9-day07-01	LT-2D	GGGGTTACGTCAGTCTGTGTGTGACTCTCTCTGTCTGTGTCTCTGTACGT	lib1	1	7	324
13-undiffH9-day07-01	LT-2D	CAACGTACGTGTGACTGTCTCACACTGTCTGTCAGTCTGTGTGTGAACGT	lib1	1	7	1125
13-undiffH9-day07-01	LT-2D	AGCATGACGTCTGAGTGAGAGTCAGACTGACAGTGTGTCAGACACTACGT	lib1	1	7	1241
13-undiffH9-day07-01	LT-2D	CCCTCAACGTGACACTGTCTGTCAGTGAGTGTCAGTGTGTCTGTCTACGT	lib1	1	7	715
13-undiffH9-day07-01	LT-2D	TTCGCGACGTCTGTCTCTGTGTGACTCTGACACTGACAGTCACTCTACGT	lib1	1	7	96
13-undiffH9-day07-01	LT-2D	AGCATGACGTGACACTCAGTGACAGTCTCTGACACTCTCTGTCACTACGT	lib1	1	7	271
13-undiffH9-day07-01	LT-2D	TGCGAGACGTCAGTCAGACTCACTCTGACAGAGTGAGTGTCTGACTACGT	lib1	1	7	913
13-undiffH9-day07-01	LT-2D	AATTGCACGTCACACTGTGTCAGAGTGTCACTGAGACTGTCACACTACGT	lib1	1	7	526
13-undiffH9-day07-01	LT-2D	ACCTCTACGTGTCTGAGTGAGACAGTGTGTCTGTGTCTGTGTTTGTACGT	lib1	1	7	80
13-undiffH9-day07-01	LT-2D	TCGCAGACGTCAGTGTGAGTGTGACAGTCTCTGACTCTCTGTGTGTACGT	lib1	1	7	31
13-undiffH9-day07-01	LT-2D	CTCCGCACGTGTGTCTGTGAGTGACACTGTCTGTGAGTCACTGTCAACGT	lib1	1	7	683
13-undiffH9-day07-01	LT-2D	TTCGCGACGTGAGTGTGTCTGAGAGTGTGTGAGAGTGAGAGTCACAACGT	lib1	1	7	54
13-undiffH9-day07-01	LT-2D	TAACGTACGTGTCTCACAGTGACAGACTCTGAGTGAGTCTCAGTCTACGT	lib1	1	7	87
13-undiffH9-day07-01	LT-2D	CGGCAGACGTGACTCAGACTGTCTGAGACTCAGACAGTGACTCTCTACGT	lib1	1	7	289
13-undiffH9-day07-01	LT-2D	CTGTGAACGTGTGTGTCTCACTGTCTGACACAGACAGAGTCACTGTACGT	lib1	1	7	1509
13-undiffH9-day07-01	LT-2D	CTGTGAACGTGTGTGACTCTCTCTGTCTGTCAGTGTGACACAGTGTACGT	lib1	1	7	152
13-undiffH9-day07-01	LT-2D	CCATGAACGTGTCACTCAGTGTGTGTGTGAGTCTCTGTCTGTGTCAACGT	lib1	1	7	91
13-undiffH9-day07-01	LT-2D	GTTGCGACGTGTCAGTGACACACTCACAGACTGTGTGACTGTGTCTACGT	lib1	1	7	624
13-undiffH9-day07-01	LT-2D	TTCGCCACGTCACTCTCTGTGTGACTCTGAGTGTCACTCTGTCTCTACGT	lib1	1	7	90
13-undiffH9-day07-01	LT-2D	ACCTCTACGTGAGAGAGTCACTGAGACAGTGACTGTGTGTCTCAGTACGT	lib1	1	7	182
13-undiffH9-day07-01	LT-2D	TAACTCACGTGTGACTGACTGACTGAGTCAGTGTCTGAGTCAGTGTACGT	lib1	1	7	720
13-undiffH9-day07-01	LT-2D	CTGTGAACGTGACAGAGAGAGACAGTGAGTGTGAGTGTGTCTGAGTACGT	lib1	1	7	119
13-undiffH9-day07-01	LT-2D	TAACTCACGTGACACTGTCAGTGTCTCTCTGAGTCTGTGTCATCTACGTA	lib1	1	7	627
13-undiffH9-day07-01	LT-2D	AGGAGTACGTGTCAGACTGTGTGTGTGAGTGTCACTCTGTGAGTCTACGT	lib1	1	7	240
13-undiffH9-day07-01	LT-2D	GTTGCGACGTGTGTGTCTCACTCTCTGTGTGTCTCTCACAGTGTGTACGT	lib1	1	7	497
13-undiffH9-day07-01	LT-2D	CTGTGAACGTGACTCTGTGAGAGTGTGTCAGTCTCTCAGTCTCAGAACGT	lib1	1	7	211
13-undiffH9-day07-01	LT-2D	TGCAGTACGTGTGAGTGAGAGAGACTGAGTCTCTCTCTGTGAGTGTACGT	lib1	1	7	298
13-undiffH9-day07-01	LT-2D	AGCGCAACGTGTGTGTGTCTCTGAGTGTGTCAGACACTCTGTGTCAACGT	lib1	1	7	884
13-undiffH9-day07-01	LT-2D	GTTGCGACGTGTGTCAGTGTGAGACTGTGAGTCTGACAGTCTGTGTACGT	lib1	1	7	585
13-undiffH9-day07-01	LT-2D	CTCCCCACGTCTCAGTCAGTGAGTGTCACTCAGTCTCACTGAGTCTACGT	lib1	1	7	133
13-undiffH9-day07-01	LT-2D	AATTGGACGTCTCTGTGTGACTGAGTGAGACAGTGTGTCAGAGAGTACGT	lib1	1	7	70
13-undiffH9-day07-01	LT-2D	TAACTGACGTGTGACTCTGTCAGTCTGTGAGTGTGAGTGTCACAGTACGT	lib1	1	7	835
13-undiffH9-day07-01	LT-2D	CGGCACACGTGTCTCTGACTGAGTGTCTGAGTGTCTGTGTGTGTGAACGT	lib1	1	7	238
13-undiffH9-day07-01	LT-2D	TCGCTTACGTGACTCTGTGACACACAGTGTGTCACTCTGTGTCTCAACGT	lib1	1	7	123
13-undiffH9-day07-01	LT-2D	GTTGCGACGTCTGAGACACTCTGTCAGTGTGTGACTGTCTGAGTGTACGT	lib1	1	7	1399
13-undiffH9-day07-01	LT-2D	TGTATCACGTGTGTCTCAGACAGTCAGAGACTGACAGAGTCACTGTACGT	lib1	1	7	150
13-undiffH9-day07-01	LT-2D	GTTGCTACGCAGAGTGACTCTCTCTGTCTCAGACTCAGAGTGTGAACGTA	lib1	1	7	211
13-undiffH9-day07-01	LT-2D	CGGCACACGTGTGTGTGAGTGACACTCTCTGTCAGAGACTCTCTGTACGT	lib1	1	7	236
13-undiffH9-day07-01	LT-2D	GGCTTCACGTCTGTGTGACTGTGACACACTGTGTCTGAGAGTCTGAACGT	lib1	1	7	1040
13-undiffH9-day07-01	LT-2D	GTTGCGACGTGAGTGTCTCTGTCACTGACTGTGTGAGTGTCTGTCTACGT	lib1	1	7	1320
13-undiffH9-day07-01	LT-2D	AATTGGACGTGACAGAGAGTCAGAGACTCTCTGAGTCAGAGTCACTACGT	lib1	1	7	240
13-undiffH9-day07-01	LT-2D	CTGTGCACGTCTCTGTCTGTGACACACAGTGTGAGTCAGTCTCTGTACGT	lib1	1	7	760
13-undiffH9-day07-01	LT-2D	AGTAGTACGTGAGAGAGTGTGTGTCTCTGAGAGTGTGACTGTCAGTACGT	lib1	1	7	347
13-undiffH9-day07-01	LT-2D	CTGTCTACGTCTCAGAGTCACACTGAGTCTCTCTCTGTGACTGTGTACGT	lib1	1	7	710
13-undiffH9-day07-01	LT-2D	TGCGAGACGTCTGTGACTCACACTGTCTGACTCTCACTGACTGAGAACGT	lib1	1	7	416
13-undiffH9-day07-01	LT-2D	CGGGGGACGTCTGAGACTGTGAGTCAGTCAGTGAGTCTCACTCACTACGT	lib1	1	7	263
13-undiffH9-day07-01	LT-2D	GGCCTCACGTGTCTGTGAGTCAGTCTGTGTCTGTGAGTGTGTGAGAACGT	lib1	1	7	527
13-undiffH9-day07-01	LT-2D	TAACGTACGTGTGTGAGTCAGTGTCTCAGACTCTGAGTGTGTGTCAACGT	lib1	1	7	100
13-undiffH9-day07-01	LT-2D	ACCTCTACGTGAGTCTGTGTGTGACAGTCAGTCTCAGTCACTGTGAACGT	lib1	1	7	925
13-undiffH9-day07-01	LT-2D	GTTGCTACGTGTCACAGTCTGACTGTGTGTGAGACTGTCACAGTCTACGT	lib1	1	7	65
13-undiffH9-day07-01	LT-2D	GGCCTCACGTGAGTCACTCACAGACAGACTGACTCTCTGTGACAGTACGT	lib1	1	7	235
13-undiffH9-day07-01	LT-2D	TTCGCCACGTGAGAGTGAGTCACTGTCTCTGAGAGTGTGAGACTCTACGT	lib1	1	7	131
13-undiffH9-day07-01	LT-2D	CTGTCGACGTGTGTCAGAGACTGTGAGTGAGTGTCACTGTGTGTGTACGT	lib1	1	7	510
13-undiffH9-day07-01	LT-2D	GTTGCTACGTGTGTGTCTGTCTCACTGACACTGAGTCTGTGAGTGAACGT	lib1	1	7	875
13-undiffH9-day07-01	LT-2D	CGGCATACGTCAGAGAGACTCTGTGTCACACACTGTGACACAGTGTACGT	lib1	1	7	735
13-undiffH9-day07-01	LT-2D	CTCCCGACGTGTCACTGTGACAGTGAGTCTGTGTGACAGTGTGTCAACGT	lib1	1	7	1228
13-undiffH9-day07-01	LT-2D	CGGGGGACGTCTGTCAGTCAGTGTCACTCTCACTGTCAGAGTCTGTACGT	lib1	1	7	771
13-undiffH9-day07-01	LT-2D	ATAATTACGTGACTGAGTCTGAGACACAGACTCTCAGTGAGTGTCTACGT	lib1	1	7	2510
13-undiffH9-day07-01	LT-2D	TTCGCCACGTCTCTCTCAGACTGTCACTGACTGTGTCAGAGACAGTACGT	lib1	1	7	475
13-undiffH9-day07-01	LT-2D	GGGGTTACGTCTGTGTGTCTCAGTCTCAGTCAGTCACAGTCTGACTACGT	lib1	1	7	1782
13-undiffH9-day07-01	LT-2D	TGTATGACGTCACTCAGTCACACTGACTCAGTGTCTCAGTCTGACTACGT	lib1	1	7	178
13-undiffH9-day07-01	LT-2D	TAGTCTACGTCTCTGTCTGAGGTCTGTGACACAGAGTCTCAGTCTACGTA	lib1	1	7	595
13-undiffH9-day07-01	LT-2D	CTCCCCACGTGTGTCAGTGTGTGTGACACTCAGTCACAGACTGAGTACGT	lib1	1	7	391
13-undiffH9-day07-01	LT-2D	GTTGCTACGTGACTCTGTGTGTGTCTGAGTCAGTCTGAGTGTCTCAACGT	lib1	1	7	628
13-undiffH9-day07-01	LT-2D	CGGCAGACGTGTCTGTGTCTGTGTGTGTCTGTGAGTGTGAGTGTCTACGT	lib1	1	7	252
13-undiffH9-day07-01	LT-2D	CTGTCTACGTGAGTCTCTCTCTCAGTGTCAGAGTCTGAGACAGTCTACGT	lib1	1	7	87
13-undiffH9-day07-01	LT-2D	TAACTAACGTGTCAGAGTGACACACACAGAGAGTGTCACAGTGTCTACGT	lib1	1	7	1087
13-undiffH9-day07-01	LT-2D	GTTGCTACGTCTCTGTGTCACACTCAGTGACAGAGTCACTGTGTGTACGT	lib1	1	7	507
13-undiffH9-day07-01	LT-2D	CTCCCCACGTGTGTGTGTCACTGAGAGTGACACTCAGAGTCTGTGTACGT	lib1	1	7	172
13-undiffH9-day07-01	LT-2D	AACTGGACGTGTCTCTCTGAGTGGAGTCTGTGTGTGTCTGTCTCAACGTA	lib1	1	7	1207
13-undiffH9-day07-01	LT-2D	GTTGTAACGTGTGTGTGACTCACTCTCTGTCTGTGTGAGTGAGAGTACGT	lib1	1	7	312
13-undiffH9-day07-01	LT-2D	CTGGGTACGTCTCAGAGACTCTGAGACTCTGTGTGTCTGAGTGTCAACGT	lib1	1	7	52
13-undiffH9-day07-01	LT-2D	ATCCTAACGTGTGACTGTGACTCTGTGACACTGTCTGTGTGTCTGTACGT	lib1	1	7	516
13-undiffH9-day07-01	LT-2D	ACCTGGACGTCACACAGACTGTGACAGAGAGTCAGAGAGTGTGTGTACGT	lib1	1	7	609
13-undiffH9-day07-01	LT-2D	CTGGGTACGTCACAGACTCTCTGTGTCTGTCTCTCTCTGAGAGACAACGT	lib1	1	7	57
13-undiffH9-day07-01	LT-2D	GGGGGTACGTGTGAGAGAGTGTCTGTGACTCTCACTGTGTGTGAGAACGT	lib1	1	7	410
13-undiffH9-day07-01	LT-2D	CGGGGCACGTGAGTGTCTGTGTCAGAGTCAGTGTCTGTGTCAGAGAACGT	lib1	1	7	919
13-undiffH9-day07-01	LT-2D	ACGCTCACGTGTGTGGTGTCTGAGTCACTGTCACACTCACAGAGTACGTA	lib1	1	7	363
13-undiffH9-day07-01	LT-2D	TGGTTGACGTGAGAGTCTGTCTGTGACTGTCTCTGTCAGTGACTGTACGT	lib1	1	7	636
13-undiffH9-day07-01	LT-2D	CTGGGTACGTCTGACACAGACAGACTGTGAGACAGACTGTGACTGTACGT	lib1	1	7	407
13-undiffH9-day07-01	LT-2D	GGGGATACGTGTCAGTGAGAGAGTGTGTGTGTCTCTCTCAGTCTACGTAT	lib1	1	7	71
13-undiffH9-day07-01	LT-2D	GGGGATACGTGTCAGTGAGAGAGTGTGTGTGTGTCTCTCTCAGTCTACGT	lib1	1	7	1826
13-undiffH9-day07-01	LT-2D	TTGGCGACGTGAGAGTGTCTGAGTCAGAGAGAGTCAGTCTGTCAGTACGT	lib1	1	7	167
13-undiffH9-day07-01	LT-2D	CTGGGGACGTGTGTGTGTGACTCTCACAGAGTGTGTGTGTCAACGTATGG	lib1	1	7	409
13-undiffH9-day07-01	LT-2D	AGCGACACGTGAGACAGACTGACACTCACTGAGTCTGTGTGTGTACGTAT	lib1	1	7	28
13-undiffH9-day07-01	LT-2D	GGGGTGACGTGTCTCTAGAGAGTCTGACACAGAGTCACTCAGTCTACGTA	lib1	1	7	161
13-undiffH9-day07-01	LT-2D	GGCCTTACGTGAGTGTGACAGACACACACTGTGTGAGAGTCTGTCTACGT	lib1	1	7	189
13-undiffH9-day07-01	LT-2D	AGCGACACGTGAGACAGACTGACACTCACTGAGTCTGTGTGTGTGTACGT	lib1	1	7	1240
13-undiffH9-day07-01	LT-2D	GGGGTGACGTGTCTCACTCTGTGTGTCACACACAGTGTGTCTGTCAACGT	lib1	1	7	315
13-undiffH9-day07-01	LT-2D	ACCTGGACGTCACAGAGTGTGACTGTCACTGACTGTGTGAGAGTCTACGT	lib1	1	7	89
13-undiffH9-day07-01	LT-2D	ACGCCCACGTGAGAGAGTCTGACACTCTCAGTCTGTCTGTGCTCTACGTA	lib1	1	7	612
13-undiffH9-day07-01	LT-2D	AAGTTTACGTCAGAGTCTCTGTCTCACGTCAGAGTGTGTCTCTGAACGTA	lib1	1	7	139
13-undiffH9-day07-01	LT-2D	TGCGACACGTGACAGTGTGTGTGTGTGACAGTCTCACTGTGTGTGTACGT	lib1	1	7	134
13-undiffH9-day07-01	LT-2D	ACGCTCACGTGTGACTCACTGAGAGAGTCTCAGTGACTCTCACTGTACGT	lib1	1	7	466
13-undiffH9-day07-01	LT-2D	TGCTGGACGTGACTGTCTGTCTGTCAGTCTGTCAGTGTCAGAGTCTACGT	lib1	1	7	671
13-undiffH9-day07-01	LT-2D	GGGGGTACGTGTGACAGAGTCTCACTCTGACTGAGACAGAGTGTGTACGT	lib1	1	7	376
13-undiffH9-day07-01	LT-2D	CGGCCTACGTGTCTCACTCTGTGTGAGTGAGTCTGAGAGAGACTCAACGT	lib1	1	7	214
13-undiffH9-day07-01	LT-2D	TTTTGTACGTCACAGACTGTCAGTGTCTGAGTCACTGAGAGTCTCTACGT	lib1	1	7	1674
13-undiffH9-day07-01	LT-2D	GTTGTAACGTGAGTGTGTCAGACTCTCAGTGTCACACACAGACACAACGT	lib1	1	7	156
13-undiffH9-day07-01	LT-2D	GTTGTAACGTGTCTCTGAGTGAGAGAGTGACTGAGAGTCTGTGTGAACGT	lib1	1	7	255
13-undiffH9-day07-01	LT-2D	GTTGTAACGTGTCTCTGGTCTCTCAGTGTGTGACTGTGACAGTCTACGTA	lib1	1	7	280
13-undiffH9-day07-01	LT-2D	AGCGACACGTGAGTCTGTGAGTCTGACTGACTGAGTGAGACTCAGAACGT	lib1	1	7	100
13-undiffH9-day07-01	LT-2D	AGCGACACGTGAGTGACTGACTGAGTCAGTCAGACTGTGACTGTGTACGT	lib1	1	7	456
13-undiffH9-day07-01	LT-2D	TTTATCACGTGAGTGTGTGAGTGAGAGTCAGAGTGTCACAAACAGAACGT	lib1	1	7	119
13-undiffH9-day07-01	LT-2D	AGTATTACGTGTGTGTGTGACACAGTGAGAGTGTGACTCAGTGACAACGT	lib1	1	7	513
13-undiffH9-day07-01	LT-2D	CGGCGAACGTGAGTGTGAGTGACAGTCACTCACACACTGAGTGACTACGT	lib1	1	7	243
13-undiffH9-day07-01	LT-2D	GTTGTGACGTCTCAGACAGTGTGACACACTCTGACACACTGTGACTACGT	lib1	1	7	76
13-undiffH9-day07-01	LT-2D	TGCACAACGTGTCACAGAGAGAGTCTGACAGTCAGAGAGAGACTGTACGT	lib1	1	7	118
13-undiffH9-day07-01	LT-2D	TAACACACGTGTGAGTCTCTCTGTCTGAGACACAGTCACTGTGTCTACGT	lib1	1	7	1051
13-undiffH9-day07-01	LT-2D	CTGGGCACGTGTGAGACTCAGACTCAGTGAGTGTGTGTGACTCAGTACGT	lib1	1	7	1628
13-undiffH9-day07-01	LT-2D	CCAGCCACGTCACTGTCTGAGTGAGACTGTGTGAGAGAGTCTCTCAACGT	lib1	1	7	271
13-undiffH9-day07-01	LT-2D	TGTATGACGTGTGTCTGTGTCAGACAGTGACTGTGACACTGTGACTACGT	lib1	1	7	449
13-undiffH9-day07-01	LT-2D	CGGGGCACGCGTGAGTCAGAGTGAGACTGAGAGAGTGTGTCTCAGTACGT	lib1	1	7	695
13-undiffH9-day07-01	LT-2D	TAACAAACGTGTGTCACTGATCTGTCACTCACACTGTGTCGTCAAGTATG	lib1	1	7	371
13-undiffH9-day07-01	LT-2D	TATATAACGTGTGTCTGAGTGTGTGTCTCACTGTCTGTGACTCTGAACGT	lib1	1	7	533
13-undiffH9-day07-01	LT-2D	GTTGTGACGTCTGTGAGTGTCAGACTGTTACTCAGACAGTCTGTGTACGT	lib1	1	7	312
13-undiffH9-day07-01	LT-2D	TCTCGAACGTCTGAGAGTCACACTCTGTGTGTGACACTGTCTGACTACGT	lib1	1	7	983
13-undiffH9-day07-01	LT-2D	GTTGTGACGTGACTCACTCAGTCTGACTCACTCACTGTGTCTGTGTACGT	lib1	1	7	241
13-undiffH9-day07-01	LT-2D	CCCTAGACGTGACTGTGTGTGAGTGTGTCAGAGTCTGACTGACAGAACGT	lib1	1	7	785
13-undiffH9-day07-01	LT-2D	GTTGTGACGTGAGACACTCACACACTCTCTCAGAGTGTCACAGTGTACGT	lib1	1	7	313
13-undiffH9-day07-01	LT-2D	ATCGATACGTGAGTCTCAGAGAGTGTCTCACAGAGAGACAGTGAGAACGT	lib1	1	7	813
13-undiffH9-day07-01	LT-2D	CTCGAGACGTCTGAGAGACAGTGAGTCAGTCAGTCTGACTGTGTGTACGT	lib1	1	7	25
13-undiffH9-day07-01	LT-2D	TATATCACGTGAGTGTGTGAGTGAGAGTCAGAGTGTCACAGACAGAACGT	lib1	1	7	61
13-undiffH9-day07-01	LT-2D	CGGGGCACGTCTGTCTCAGAGTCTCTGTGAGAGTGTCTCTCAGAATACGT	lib1	1	7	752
13-undiffH9-day07-01	LT-2D	TAGTGCACGTCAGAGTCAGAGACACACTCTGTCAGTGTCTGTGTCAACGT	lib1	1	7	263
13-undiffH9-day07-01	LT-2D	AACGCGACGTGACAGTGAGTGACTGACTCACAGTCTGTGTCAGTGAACGT	lib1	1	7	120
13-undiffH9-day07-01	LT-2D	CCCGTAACGTGTCTCAGTGTCTGTGAGTCTCAGAGTGTCAGTGACAACGT	lib1	1	7	281
13-undiffH9-day07-01	LT-2D	CGGCGCACGTGACACTGTCTCTGACAGACTGTCTCTCTCTGTGTCTACGT	lib1	1	7	427
13-undiffH9-day07-01	LT-2D	ATACTGACGTGACTGACTGAGAGACAGTGAGTCAGTCTGACAGTGTACGT	lib1	1	7	468
13-undiffH9-day07-01	LT-2D	TTCGTCACGTGTCAGTCACTGTGAGTCTCAGTCACAGTGAGAGTGTACGT	lib1	1	7	624
13-undiffH9-day07-01	LT-2D	CTCGATACGTCAGTGAGTCTGTGTCTGTGTGACAGAGCTGTGTGTACGTA	lib1	1	7	259
13-undiffH9-day07-01	LT-2D	GTTGTCACGTGTCAGTGTGAGTGTGAGATGAGTGACTCTTCTGTACGTAT	lib1	1	7	239
13-undiffH9-day07-01	LT-2D	CTCGAGACGTGTGACTGTGAGTGTTCTCTGTGTGAGTGACTGTCAACGTA	lib1	1	7	132
13-undiffH9-day07-01	LT-2D	CGGCGCACGTGTCACTGTCAGACTGTCACAGACTCTGTGTCAGAGTACGT	lib1	1	7	729
13-undiffH9-day07-01	LT-2D	TTCGTCACGTGTCACACTGTGACAGTCTGTCACTGTCTGTGTGTGTACGT	lib1	1	7	573
13-undiffH9-day07-01	LT-2D	TATATCACGTGACAGTGTGTGACTGACTCACACTCTGTGAGTGTCAACGT	lib1	1	7	20
13-undiffH9-day07-01	LT-2D	TTCGCTACGTGAGTGAGAGAGTCTCTGTCAGACACTGTGTGAGACAACGT	lib1	1	7	233
13-undiffH9-day07-01	LT-2D	AAGACAACGTGACCTGTGACAGTCAGACAGACTGTGTGAGACTCAACGTA	lib1	1	7	1328
13-undiffH9-day07-01	LT-2D	TGTCCTACGTGACTCTCTCACTGAGTCCTGAGTCTGTGACTGAGTACGTA	lib1	1	7	93
13-undiffH9-day07-01	LT-2D	CTGGGCACGTGTGTCTGTCACTGTGAGAGAGTGTGTGTGTCACTGTACGT	lib1	1	7	814
13-undiffH9-day07-01	LT-2D	GGCGGGACGTCAGTGAGTCAGTGTGTGTCAGTGTCGTGTCAGACTACGTA	lib1	1	7	566
13-undiffH9-day07-01	LT-2D	GTTGGGACGTGTCTGTGTGTCTCTCTGTGACAGTGTCTCAGAGAGTACGT	lib1	1	7	1139
13-undiffH9-day07-01	LT-2D	ATACAAACGTCACTGTCTCAGTGAGACTGAGAGACTCACACACTCAACGT	lib1	1	7	116
13-undiffH9-day07-01	LT-2D	AACGGGACGTCACTGAGTGTGTGTGTCAGTGAGACTGTCACACTGAACGT	lib1	1	7	613
13-undiffH9-day07-01	LT-2D	TAGTGAACGTGACAGTGTCTCTGTGAGACTCAGAGAGTGTGTGTCTACGT	lib1	1	7	1966
13-undiffH9-day07-01	LT-2D	TTCGCGACGTGTCTCTGACTGTGTGACTGTGTCACAGAGTGAGTGAACGT	lib1	1	7	49
13-undiffH9-day07-01	LT-2D	TGGTTGACGTGACAGAGTGTCAGTGTGTCTGACAGTCTGTGTGAGTACGT	lib1	1	7	446
13-undiffH9-day07-01	LT-2D	ATACTGACGTGTCACTGAGTGACTGAGTCACTGTCAGACAGTGACTACGT	lib1	1	7	1265
13-undiffH9-day07-01	LT-2D	AGCATTACGTCAGTCTCAGTCTCACTCTGTCACAGTCTGAGAGTGTACGT	lib1	1	7	238
13-undiffH9-day07-01	LT-2D	TGCAATACGTCAGTGAGACACACACTGAGAGTGTGAGTGAGTGAGTACGT	lib1	1	7	111
13-undiffH9-day07-01	LT-2D	CGGCCGACGTGTCAGACTGAGAGACACACAGTGAGAGTGTGTGAGTACGT	lib1	1	7	920
13-undiffH9-day07-01	LT-2D	ATACAAACGTCAGTGTCAGACACTGACTGTCAGTCTCAGAGTGTGTACGT	lib1	1	7	389
13-undiffH9-day07-01	LT-2D	TCGGGAACGTGTGTCTCTGTCTGTGTCTGTGTGTCAGTGACTGACACGTA	lib1	1	7	397
13-undiffH9-day07-01	LT-2D	CGGCCGACGTGAGTGTCAGTCAGTCACTGTGTGTCTGTCAGTCTGTACGT	lib1	1	7	1534
13-undiffH9-day07-01	LT-2D	TGTCCTACGTGTGTGAGTGTCTCAGTGTGTCACTGTCTCACTGTGTACGT	lib1	1	7	24
13-undiffH9-day07-01	LT-2D	CGGCCCACGTGTGAGTCACACTCAGTCTCAGACTGACAGAGTGTCTACGT	lib1	1	7	826
13-undiffH9-day07-01	LT-2D	GGCGGGACGTCTGTGAGACTGTCTGTCACTGTGTCAGACACTGTGTACGT	lib1	1	7	451
13-undiffH9-day07-01	LT-2D	CTGGTTACGTGTCTCAGACAGTGTGTCTGTGTCTGAGTCAGTGACTACGT	lib1	1	7	1526
13-undiffH9-day07-01	LT-2D	CTCCGTACGTGAGACACAGTGTGACTGACTCTCTGACACACTGTGTACGT	lib1	1	7	95
13-undiffH9-day07-01	LT-2D	CGGCCCACGTGTGACAGTCTCACACACAGTGTCTGTGTCTGGAACGTATG	lib1	1	7	84
13-undiffH9-day07-01	LT-2D	TGCGACACGTGTGTGTGAGTGTGTGACTCTCTGTGTGTCTGTCAGTACGT	lib1	1	7	268
13-undiffH9-day07-01	LT-2D	GGCTTCACGTCTGTGAGTCACAGTGTCTGACACTGTCTCAGTGAGAACGT	lib1	1	7	386
13-undiffH9-day07-01	LT-2D	CTGGTTACGTGTGACTGTGACAGAGTGACTCACTGTGTGTGTACAACGTA	lib1	1	7	1080
13-undiffH9-day07-01	LT-2D	CCAGAAACGTGTGTCTCTTGTCTGTGTCTGAGAGACAGAGACAGAACGTA	lib1	1	7	766
13-undiffH9-day07-01	LT-2D	AATTGAACGTCTCTCAGTGTGACTCTGTGTCAGTGTGTGAGTGTCTACGT	lib1	1	7	20
13-undiffH9-day07-01	LT-2D	GTTGGGACGTGAGTCTGTCTCACTGTCTGAGACTCTGTGTGACTGTACGT	lib1	1	7	537
13-undiffH9-day07-01	LT-2D	TCGCTTACGTGTGTGTGAGTCAGTGTGTGTGTCTCTGTCTGTGTCAACGT	lib1	1	7	287
13-undiffH9-day07-01	LT-2D	AGTCAAACGTCACTGAGTGAGAGAGTGTGTCTGTCTGTCTGTGTCAACGT	lib1	1	7	189
13-undiffH9-day07-01	LT-2D	GTTGGTACGTGTCAGTCAGAGTCAGAGTGAGACACTCACAGTGTCAACGT	lib1	1	7	119
13-undiffH9-day07-01	LT-2D	ACCTCTACGTGTGTCTGTCAGTCTGAGAGAGACTCTGTCTGTCTGTACGT	lib1	1	7	1551
13-undiffH9-day07-01	LT-2D	ACGCTCACGTGTCTGACACAGTAGTGAGTCTGAGTGACTGTGTTAACGTA	lib1	1	7	2894
13-undiffH9-day07-01	LT-2D	GTTGGTACGTGAGTGTCAGTCTCTCTCACTGTGTGTCAGAGAGTCTACGT	lib1	1	7	57
13-undiffH9-day07-01	LT-2D	AATGGTACGTGAGTCTCTGTGTCAGTGAGAGTGCACTCAGTGTGTACGTA	lib1	1	7	721
13-undiffH9-day07-01	LT-2D	CCATCGACGTCTCTGTGAGACTCACTCTCTGTGAGAGTCACTGAGTACGT	lib1	1	7	697
13-undiffH9-day07-01	LT-2D	TCGGGAACGTGTGAGTCACACAGAGAGTGTGAGTGTGTCTGTGTGAACGT	lib1	1	7	552
13-undiffH9-day07-01	LT-2D	CGGGGCACGTGTCTCAGAGTGAGTGACACACACTCAGTCAGAGTCAACGT	lib1	1	7	741
13-undiffH9-day07-01	LT-2D	TGTCCTACGTGTCTCTCTCTGTCTCTCAGAGAGTGGTCAGTGTGTCAACG	lib1	1	7	366
13-undiffH9-day07-01	LT-2D	TTTGGCACGTGTCTGAGAGTCTGACTGACTGAGTGTCTGTGACTGAACGT	lib1	1	7	439
13-undiffH9-day07-01	LT-2D	GTTGGTACGTGTGTGTGAGTGACTGAGTGACTGTGTCAGTGAGTCTACGT	lib1	1	7	733
13-undiffH9-day07-01	LT-2D	GTTGGTACGTGTGTGTGTCACTGACAGACAGAGACTGTGAGTCTCTACGT	lib1	1	7	644
13-undiffH9-day07-01	LT-2D	TGCAGTACGTCAGTCTGTGACCGTGAGTGTCAGACACACAGAGACAACGT	lib1	1	7	406
13-undiffH9-day07-01	LT-2D	CTGGTAACGTGTCTCTCTGTGTGAGAGAGACAGTCTGTGACACTCAACGT	lib1	1	7	64
13-undiffH9-day07-01	LT-2D	GTTGGTACGTGTGAGTGTCACAGATCAGAGACTGTGAGAGAGAGAACGTA	lib1	1	7	521
13-undiffH9-day07-01	LT-2D	CTCCTTACGTCTCTGTGTCTCAGACAGTCTGTGTCACAGTCAGTGAACGT	lib1	1	7	536
13-undiffH9-day07-01	LT-2D	ATGAGAACGTGACAGTCTGTCTGTCTGTCACAGTGTGACAGAGTGAACGT	lib1	1	7	344
13-undiffH9-day07-01	LT-2D	TATCAAACGTCTGACACAGAGACAGAGAGAGACAGAGAGTCTGAGTACGT	lib1	1	7	55
13-undiffH9-day07-01	LT-2D	ATGCGAACGTGAGTGTGTCAGTCTGTCTACACTCTGTGACTGACAACGTA	lib1	1	7	549
13-undiffH9-day07-01	LT-2D	CTGGTGACGTGAGAGTCTGTGAGTGACACTGTGTCTCTCACTCTCTACGT	lib1	1	7	372
13-undiffH9-day07-01	LT-2D	CTGGTGACGTGACTGTGTGACAGTGTCACAGTGTCTCTCACAGAGTACGT	lib1	1	7	1813
13-undiffH9-day07-01	LT-2D	GGGGCAACGTGTGTCTGACACTGTGTGTGTGACTGTGAGTGACTGTACGT	lib1	1	7	1254
13-undiffH9-day07-01	LT-2D	CTGGTGACGTGACACTCTGAGAGTGACTGTGTCTGTGACTCACTGAACGT	lib1	1	7	346
13-undiffH9-day07-01	LT-2D	AGTTCGACGTGTCAGAGAGACTCAGACTGTGAGACTCTCTGTGTGTACGT	lib1	1	7	622
13-undiffH9-day07-01	LT-2D	AGGCAGACGTGTGACTCTCAGAGTCTCAGAGTGTCTGTCAGTGTGTACGT	lib1	1	7	416
13-undiffH9-day07-01	LT-2D	CTCCTGACGTGTGTGTGTGAGTAGACTGTGTCTCAGTCAGTCTGAACGTA	lib1	1	7	459
13-undiffH9-day07-01	LT-2D	TTCGCGACGTGTGTGTGAAGTGTCACTGTGTCACACAGTGTCAGTACGTA	lib1	1	7	266
13-undiffH9-day07-01	LT-2D	AGTGTGACGTGTGTGTCTGTCTGTGAGACAGACTCTGACAGTGTCTACGT	lib1	1	7	612
13-undiffH9-day07-01	LT-2D	TCTCGGACGTGTGAGTGACTGTGTCTGTGTCACTCTGTCTCTCAGAACGT	lib1	1	7	143
13-undiffH9-day07-01	LT-2D	TATCGTACGTCTCTCACTCTGAGAGTGTCACACTGACTGTCAGTGTACGT	lib1	1	7	256
13-undiffH9-day07-01	LT-2D	CTCAGAACGTGTCTCAGTGAGAGTGTGTCTGTGTCTGTCACTGAGTACGT	lib1	1	7	65
13-undiffH9-day07-01	LT-2D	TCGGGGACGTCAGTCACTGAGTCAGTCAGTCTCAGTGTCTCTGACTACGT	lib1	1	7	440
13-undiffH9-day07-01	LT-2D	TTGGGTACGTCTCACACTCAGAGAGACTCTCTGAGAGTGTCAGTCAACGT	lib1	1	7	333
13-undiffH9-day07-01	LT-2D	TGGCCAACGTCAGTCACTCTCAGTGTCACTGTGTGTGTCTCTCACTACGT	lib1	1	7	1509
13-undiffH9-day07-01	LT-2D	GTTCTCACGTCTGTGACTGTGAGTCTCAGTCAGACACACTCTGTCAACGT	lib1	1	7	2034
13-undiffH9-day07-01	LT-2D	TCTGCCACGTCACTGTGAGTCTGACTCACTCAGAGTGTGTGTGTCAACGT	lib1	1	7	2095
13-undiffH9-day07-01	LT-2D	CTTAGAACGTCTGTCTGAGTGAGTGTCTCACTGTCTCAGTCAGTGTACGT	lib1	1	7	79
13-undiffH9-day07-01	LT-2D	CTTAGAACGTCTCTGTCTGTCTCTCTCAGTGAGAGTGAGAGTCTCTACGT	lib1	1	7	935
13-undiffH9-day07-01	LT-2D	ATGCTCACGTCTGAGTCAGAGCGTGTGTGTGAGTCTGTGTGAGTGTACGT	lib1	1	7	356
13-undiffH9-day07-01	LT-2D	AGTCAGACGTCTGTCAGTCTGTGAGTGTCAGAGTGACTCAGTGTCAACGT	lib1	1	7	1620
13-undiffH9-day07-01	LT-2D	CTTAGGACGTGAGTGTGACTGAGTCAGTCACACTGTCTCTCACAGTACGT	lib1	1	7	1809
13-undiffH9-day07-01	LT-2D	TATCGTACGTGACTGTCTGTCACTGACTCAGTGTGTCTGTGTGTCTACGT	lib1	1	7	480
13-undiffH9-day07-01	LT-2D	GGGGGTACGTCTGACTGAGTCTGTCACACTGAGTCTCAGTCACTGTACGT	lib1	1	7	22
13-undiffH9-day07-01	LT-2D	AGCAGCACGTCTGAGTGACAGAGTGTGACTGTGACTGTCTGAGAGTACGT	lib1	1	7	1570
13-undiffH9-day07-01	LT-2D	CTTAGGACGTGTCAGACTCTGTCTCAGTCTGTCTCTGTCTCACACAACGT	lib1	1	7	940
13-undiffH9-day07-01	LT-2D	GTTCTAACGTGTCAGTCAGTGTCTGTCTGTGACAGTCAGTGACACAACGT	lib1	1	7	427
13-undiffH9-day07-01	LT-2D	TAAGGGACGTCTGTGTCTCTCTCACAGTGTGTGTGAGTGTCACACTACGT	lib1	1	7	106
13-undiffH9-day07-01	LT-2D	CCACGAACGTCAGAGAGTGAGTGACAGTGTCTGAGTGAGTGTGTGTACGT	lib1	1	7	662
13-undiffH9-day07-01	LT-2D	CCATGGACGTGTCACACTGTCTCTGTGTGAGTGTGTGTGACACACTACGT	lib1	1	7	1122
13-undiffH9-day07-01	LT-2D	TGGTTGACGTCACAGTCAGTGAGTGTCTCACTCTGTGTCAGTGTCTACGT	lib1	1	7	638
13-undiffH9-day07-01	LT-2D	CCACGCACGTCTGAGACTGTCAGACTCTGTCACTGTCACTGTCTCAACGT	lib1	1	7	132
13-undiffH9-day07-01	LT-2D	TTGAGGACGTGAGTCTCGTCAGAGTGAGACACTGAGTGAGAATGTACGTA	lib1	1	7	622
13-undiffH9-day07-01	LT-2D	TTGTCTACGTGTCAGTGTGAGTGTGAGTGAGACTCTGTCAGACAGAACGT	lib1	1	7	666
13-undiffH9-day07-01	LT-2D	CTCAGGACGTGTGTCTCTGACAGTGTGACACAGTGACAGAGTGAGTACGT	lib1	1	7	163
13-undiffH9-day07-01	LT-2D	CTTAATACGTGTCTCTGTGAGACAGTGACACTCACTCTCTCTGTGTACGT	lib1	1	7	557
13-undiffH9-day07-01	LT-2D	CCCTCGACGTGAGTGTGTGAGAGTCAGTGTCTGTGAGTGTGTCTCAACGT	lib1	1	7	28
13-undiffH9-day07-01	LT-2D	GTTCTGACGTGACAGTGTCACTGTGTGACACGTCTGTGTCACTCTACGTA	lib1	1	7	157
13-undiffH9-day07-01	LT-2D	TTCGATACGTCTGTCTCTCAGTCAGACAGTGTGTGACTGACTGTGTACGT	lib1	1	7	535
13-undiffH9-day07-01	LT-2D	CTCAGGACGTGTGAGAGAGTCACAGAGTGTGTCACAGAGTCAGAGAACGT	lib1	1	7	675
13-undiffH9-day07-01	LT-2D	TTTATCACGTGAGTGTGTGAGTGAGAGTCAGAGTGTCACAGACAAAACGT	lib1	1	7	112
13-undiffH9-day07-01	LT-2D	GGCTTCACGTGTGAGTGTGTGAGTGAGTCTGTGTCTGAGAGACAGAACGT	lib1	1	7	518
13-undiffH9-day07-01	LT-2D	AAAGCCACGTGAGTGTGTGAGAGTGTCACAGAGTCTGAGTGAGTACGTAT	lib1	1	7	1074
13-undiffH9-day07-01	LT-2D	AGGCCCACGTCAGTGTCTGAGTCTGTGTCTGTCAGTCACACTAGTACGTA	lib1	1	7	1000
13-undiffH9-day07-01	LT-2D	CGGAGTACGTGTCTCTCACAGTGTCACTGAGAGTCTGTCTCAGTGTACGT	lib1	1	7	170
13-undiffH9-day07-01	LT-2D	CTTACTACGTCACTGTGAGTCTGAGTCTCACTCTCTGTCACTGAGTACGT	lib1	1	7	1126
13-undiffH9-day07-01	LT-2D	AGGCCCACGTGACTGTCACTGTGAGTCAGTGTGACTCAGTCAGAGAACGT	lib1	1	7	172
13-undiffH9-day07-01	LT-2D	ATGAAGACGTGTCTGACACTGTGTGACTCAGAGAGTCAGAGTGAGTACGT	lib1	1	7	356
13-undiffH9-day07-01	LT-2D	TGATTTACGTGACAGTGACTGAGTGAGTCGACTGAGTCAGTGAGTACGTA	lib1	1	7	737
13-undiffH9-day07-01	LT-2D	AGGTTGACGTCAGTGTCTGTCTGTCAGTGTGTCTCAGTGTGTGACAACGT	lib1	1	7	610
13-undiffH9-day07-01	LT-2D	GTTCTCACGTGAGAGTCAGTGTCAGAGTCAGTCACTGTGAGTGTCAACGT	lib1	1	7	878
13-undiffH9-day07-01	LT-2D	GTTCTCACGTGTGTGAGTCTGTCAGAGTCAGTGTCTGTGACAGTGTACGT	lib1	1	7	392
13-undiffH9-day07-01	LT-2D	CGGGGTACGTGAGACACAGACTGACAGTGTGTGAGCGTGACTGACAACGT	lib1	1	7	688
13-undiffH9-day07-01	LT-2D	TGCATAACGTGAGTCAGTCACTCAGTGAGACTCACTCACACAGTCACGTA	lib1	1	7	193
13-undiffH9-day07-01	LT-2D	CGGGGTACGTGACTGTGTGTCAGTGAGTCTGTGTCAGACACTCTCAACGT	lib1	1	7	788
13-undiffH9-day07-01	LT-2D	TATCGGACGTGTCTCTGTGTCTGAGACTCTCTGTGTGAGTCTGTCAACGT	lib1	1	7	152
13-undiffH9-day07-01	LT-2D	CTTACGACGTGTGTCACACAGTGAGAGTGTGTCTGAGTGTCACTGTACGT	lib1	1	7	869
13-undiffH9-day07-01	LT-2D	CACCGCACGTGTGAGTGCTCTGAGTCAGTGTGTGTCAGAGTGTACGTATG	lib1	1	7	382
13-undiffH9-day07-01	LT-2D	TGCCTGACGTGTCAGTCTGTCCTGTCACTCTCAGTGTCTGAGAGTACGTA	lib1	1	7	590
13-undiffH9-day07-01	LT-2D	TGTTTGACGTGTGTCTCTGTCTGTGTCACTCAGTGAGTGAGTGTCAACGT	lib1	1	7	531
13-undiffH9-day07-01	LT-2D	AAATTTACGTCTGTCACTCTCTGTCTCTGAGACACTGAGTGTGTGTACGT	lib1	1	7	188
13-undiffH9-day07-01	LT-2D	TGCTTCACGTCAGTGAGTGACACTGTCTCACTGTCTGACTCTGTGTACGT	lib1	1	7	89
13-undiffH9-day07-01	LT-2D	GGCCGGACGTGTGAGAGACAGTGTCACTCTCTGAGACTCACACACTACGT	lib1	1	7	254
13-undiffH9-day07-01	LT-2D	CAACGGACGTGTCACAGAGAGACTCAGTGAGTGTCTGTGTGTGTGAACGT	lib1	1	7	88
13-undiffH9-day07-01	LT-2D	CAAGGTACGTGAGTGTGTGTCAGAGTCAGAGTCTGTCAGTGTCAGAACGT	lib1	1	7	234
13-undiffH9-day07-01	LT-2D	TAGTATACGTGTGTCTGTGTGAGACTCAGTGTCACACTCAGTGAGTACGT	lib1	1	7	1007
13-undiffH9-day07-01	LT-2D	CTTATGACGTCAGTGTCACTGTCTGTGAGACTCAGTCTCAGACTCTACGT	lib1	1	7	330
13-undiffH9-day07-01	LT-2D	CTCACTACGTCAGTCTCTGTCTGTGTGTCTGTGAGTGTGTGAGTCTACGT	lib1	1	7	75
13-undiffH9-day07-01	LT-2D	GGCCGGACGTGTGTGTGAGACACTGTCTCACACTCTGACTGTCAGTACGT	lib1	1	7	496
13-undiffH9-day07-01	LT-2D	TAAGGTACGTCTGAGTCACTGTGACTCTGTGTCAGAGAGAGTCAGAACGT	lib1	1	7	444
13-undiffH9-day07-01	LT-2D	CCATGGACGTGTGTGACAGAGTGTGTGTGTGAGTGTGTGTGTGACTACGT	lib1	1	7	904
13-undiffH9-day07-01	LT-2D	CGGAGCACGTCTCAGAGTCACACACTCTGTGTCTGTCAGACTGAGTACGT	lib1	1	7	548
13-undiffH9-day07-01	LT-2D	CTTATTACGTCAGTGTGTGTCAGACTCTCAGTCTCACAGTCTGAGTACGT	lib1	1	7	311
13-undiffH9-day07-01	LT-2D	TATCTAACGTCAGTGTCTCTGAGACTGACTCACTCTCACTCAGTCTACGT	lib1	1	7	49
13-undiffH9-day07-01	LT-2D	TAAGTAACGTCAGTGTCTGTGAGAGAGAGCAGACACAGTGACTCTACGTA	lib1	1	7	415
13-undiffH9-day07-01	LT-2D	ATGCTGACGTGACTGTGAGACACACTGTCACTGAGTCAGTGACACTACGT	lib1	1	7	191
13-undiffH9-day07-01	LT-2D	CTTCAAACGTGAGAGTGAGTCTCAGACTGTGTCTGTCAGTCAGTGTACGT	lib1	1	7	1914
13-undiffH9-day07-01	LT-2D	TGATTGACGTGAGTGTCACAGACTGTCTGAGACACAGTGTGTGTGTACGT	lib1	1	7	1155
13-undiffH9-day07-01	LT-2D	AGCGCTACGTGACAGTGAGAGTGACTCTGTGAGTCTGAGTGTCTCTACGT	lib1	1	7	582
13-undiffH9-day07-01	LT-2D	CTTCAAACGTCTCTGAGTCTGAGTCAGTCTGACACTGTGTGTGTCTACGT	lib1	1	7	2062
13-undiffH9-day07-01	LT-2D	CTTCAAACGTGAGAGACTCACTGTCTCTGTGAGACAGACACACTGTACGT	lib1	1	7	955
13-undiffH9-day07-01	LT-2D	ATCCGCACGTGTGTGTGTCTCAGTGTGACTGAGACTGAGTGTCTCTACGT	lib1	1	7	3674
13-undiffH9-day07-01	LT-2D	CGGAGGACGTGACAGACAGTGAGACTGTCTCTCTCAGAGACAGTGTACGT	lib1	1	7	235
13-undiffH9-day07-01	LT-2D	GGGGGTACGTCTGACACTGTACTGTCAGACTGTCTCAGTGTCTCAACGTA	lib1	1	7	453
13-undiffH9-day07-01	LT-2D	AAAGCCACGTGTCACTCAGACAGTCTCTGTGTGTGTGTGTCAGTACGTAT	lib1	1	7	21
13-undiffH9-day07-01	LT-2D	AGCGCTACGTCTCAGTGACACTGAGTCAGTGTGTGACTCTGTCACTACGT	lib1	1	7	579
13-undiffH9-day07-01	LT-2D	AAAGCCACGTGTCACTCAGACAGTCTCTGTGTGTGTGTGTGTCAGTACGT	lib1	1	7	194
13-undiffH9-day07-01	LT-2D	CTTAGTACGTGTGTGTCAGAGAGAGTCAGAGTGAGTGTGTGTCTGTACGT	lib1	1	7	542
13-undiffH9-day07-01	LT-2D	TTTCTAACGTGTCTCTGACTGACAGTCAGAGTGACCAGTCTGTGAACGTA	lib1	1	7	688
13-undiffH9-day07-01	LT-2D	ATGCTCACGTGTGACACACAGTCTGACTCACACAGTGTCACAGTCTACGT	lib1	1	7	160
13-undiffH9-day07-01	LT-2D	TATCGTACGTGTCTGAGTGTCTGTGTGTGACAGACAGTGTGTGAGTACGT	lib1	1	7	397
13-undiffH9-day07-01	LT-2D	CTTAGTACGTGTCAGAGTCAGACAGTCTCACTCTCAGTGTGTCTCTACGT	lib1	1	7	772
13-undiffH9-day07-01	LT-2D	GTTCTAACGTCTGAGACTCTGTGTGACTGTCTGACAGTGAGAGACAACGT	lib1	1	7	983
13-undiffH9-day07-01	LT-2D	AGCAGCACGTCTCAGTGTGTGTCTGAGTCTGTGACTGTCTGAGTGAACGT	lib1	1	7	399
13-undiffH9-day07-01	LT-2D	GGGTAAACGTCAGACTCTCTCTGAGAGTCTCAGACAGAGTGACAGTACGT	lib1	1	7	693
13-undiffH9-day07-01	LT-2D	AGGAGGACGTGTGTCTCAGTCTCTGTCTCTGTGTCTGTCAGTGTGTACGT	lib1	1	7	394
13-undiffH9-day07-01	LT-2D	CTTAGTACGTCAGTCTCTGAGTGTGACAGTGTGTGTGAGAGAGACTACGT	lib1	1	7	623
13-undiffH9-day07-01	LT-2D	AACTGCACGTGTGTGTGTGTGTCTGTCTGTGTCACTGTCACTGAGTACGT	lib1	1	7	103
13-undiffH9-day07-01	LT-2D	ACGCTAACGTGTGTGTCTCACTCTCTCAGTCTGTCAGAGTCACTGTACGT	lib1	1	7	689
13-undiffH9-day07-01	LT-2D	TTGGGTACGTCTCTCTCTGAGTGACAGTCACTGAGTCTGACTCAGTACGT	lib1	1	7	617
13-undiffH9-day07-01	LT-2D	CAAGGGACGTCTGTGTGTGAGTCTGAGTCACAGTGTGTGACACTGAACGT	lib1	1	7	790
13-undiffH9-day07-01	LT-2D	CTTATCACGTGAGTGTGTGAGTGAGAGTCAGAGTGTCACAGACAGAACGT	lib1	1	7	95
13-undiffH9-day07-01	LT-2D	AATGGCACGTCAGTCTGACACTGTCAGTGTGTGTCTGAGTGTGAGTACGT	lib1	1	7	379
13-undiffH9-day07-01	LT-2D	GGGGGTACGTCTCAGTCTGAGTGTGTGTGTCTCACTGAGTGTGACAACGT	lib1	1	7	263
13-undiffH9-day07-01	LT-2D	AGCAGCACGTCACAGAGTGTGTCTGCGTGTGAGAGTGTCTCAGTGAACGT	lib1	1	7	373
13-undiffH9-day07-01	LT-2D	GGCTTGACGTCACACTCTGTGTGTGTCTGACTGAGTCTCAGTGAGTACGT	lib1	1	7	1006
13-undiffH9-day07-01	LT-2D	GTTCGTACGTGTGAGAGAGACACAGAGTCAGACACAGACAGTGACTACGT	lib1	1	7	1927
13-undiffH9-day07-01	LT-2D	CCATGCACGTGAGTCTGTCAGTGACTGTCTCACACAGTCTCACTGTACGT	lib1	1	7	240
13-undiffH9-day07-01	LT-2D	TAAGATACGTCTGTCACCGACTGTCAGACTCACAGTGTCTGTGTGAACGT	lib1	1	7	146
13-undiffH9-day07-01	LT-2D	GTTGATACGTGTCAGTGACACACTCTGTCTGTGTCTGACTCAGAGTACGT	lib1	1	7	434
13-undiffH9-day07-01	LT-2D	CTGTTCACGTCACACTGTGTCACTGTGAGACTGTCTGTCAGTGTCAACGT	lib1	1	7	270
13-undiffH9-day07-01	LT-2D	TTTTTCACGTGAGTGTGTGAGTGAGAGTCAGAGTGTCACAGACAGAACGT	lib1	1	7	73
13-undiffH9-day07-01	LT-2D	CTGTTCACGTGTCAGAGACAGTCACTCTCACTCAGAGACACTGACAACGT	lib1	1	7	584
13-undiffH9-day07-01	LT-2D	TGCGAGACGTGTGACAGAGTGACAGTCACTCAGTGTCTGAGACTGAACGT	lib1	1	7	121
13-undiffH9-day07-01	LT-2D	AGCGCGACGTCTCTGTGAGACTGTCACAGTGTGTGTGTGAGTGTCTACGT	lib1	1	7	736
13-undiffH9-day07-01	LT-2D	GTTGATACGTCTCTCTCACAGAGTGTGTGTCAGAGAGAGTCAGTGAACGT	lib1	1	7	84
13-undiffH9-day07-01	LT-2D	GGCCTAACGTGACACAGTGAGACAGAGTGAGAGTGTCAGACTGTCTACGT	lib1	1	7	71
13-undiffH9-day07-01	LT-2D	CTGTTCACGTGTGTCTCTCAGAGTGACACTGAGTGTGAGTGAGTGTACGT	lib1	1	7	449
13-undiffH9-day07-01	LT-2D	CCATGCACGTGACTGTGACTGTGAGTCTGAGAGAGTCACTCTGACTACGT	lib1	1	7	168
13-undiffH9-day07-01	LT-2D	AGCAGTACGTCAGTGTGTCTCTCTGAGAGAGTCAGTCTCAGAGAGTACGT	lib1	1	7	372
13-undiffH9-day07-01	LT-2D	CGGGGGACGTGTGTCTGTGAGACTGTCAGTGAGAGTCTGTGAGTGAACGT	lib1	1	7	1432
13-undiffH9-day07-01	LT-2D	GTTGCAACGTCACAGACTGTGACAGTGACTGTGAGTGAGACACTACGTAT	lib1	1	7	361
13-undiffH9-day07-01	LT-2D	GGCGGTACGTCTGTGAGTGTGTCTGAGACTCAGTCTGTGACAGTGAACGT	lib1	1	7	307
13-undiffH9-day07-01	LT-2D	TGCAAAACGTGTCTCTGTCTGAGCGACACACTCTGTGAGTCAGACTACGT	lib1	1	7	1129
13-undiffH9-day07-01	LT-2D	ATCCGTACGTCTCACTGAGTGAGTCTGACTCAGAGTGTGTCAGACAACGT	lib1	1	7	939
13-undiffH9-day07-01	LT-2D	GTTGATACGTGTGTCACAGTGTGTCAGAGTCTCTGTCTGTCAGACAACGT	lib1	1	7	509
13-undiffH9-day07-01	LT-2D	GTTGAGACGTCTCTGTGTCTCTCTGACAGTCAGAGAGAGTGTGAGAACGT	lib1	1	7	129
13-undiffH9-day07-01	LT-2D	TGTCGCACGTGACAGTGACACAGTGTCACAGTCACTGTGTGTCAGAACGT	lib1	1	7	1339
13-undiffH9-day07-01	LT-2D	GGGGTTACGTGTCTGAGTGAGTGACTCACTCAGTCTCTGACTGTGTACGT	lib1	1	7	259
13-undiffH9-day07-01	LT-2D	ATCCGTACGTCACTCTGTGTCAGAGAGAGTCAGACACTCTGAGTGAACGT	lib1	1	7	421
13-undiffH9-day07-01	LT-2D	TCGGGCACGTGTGAGAGTGTGTGTGACACTGGACTCAGTCTCTCAACGTA	lib1	1	7	726
13-undiffH9-day07-01	LT-2D	TTCGCAACGTGAGAGAGTCAGTGAGTGTGACTGTGTGTCTCTCTCTACGT	lib1	1	7	55
13-undiffH9-day07-01	LT-2D	TGGTTGACGTCAGTCTGTCTGTCACACTCACTGTCAGTCTGTGAGTACGT	lib1	1	7	510
13-undiffH9-day07-01	LT-2D	CAAGGTACGTGACTCTCAGTCTCTGTGTCTCACTGTGTCTCTGTGTACGT	lib1	1	7	106
13-undiffH9-day07-01	LT-2D	TTGAGGACGTCAGAGTGACAGTGAGTGACACTCTCTGAGAGACTCAACGT	lib1	1	7	204
13-undiffH9-day07-01	LT-2D	CTGTTGACGTCAGTGTCTCTGTCAGAGTGAGTGTCAGTCACTGTCAACGT	lib1	1	7	304
13-undiffH9-day07-01	LT-2D	CCATGCACGTGTCTCTGAGTCTGAGAGTGTGTGACAGTCTGTGTGTACGT	lib1	1	7	1284
13-undiffH9-day07-01	LT-2D	TGCTTTACGTGAGACTGAGTGTCTGTCTCAGAGTGAGTGTCTCTCTACGT	lib1	1	7	37
13-undiffH9-day07-01	LT-2D	TGCAAAACGTCTCTGTGTGTCACAGTAACTGTGTCTCTGTGTAACTACGT	lib1	1	7	647
13-undiffH9-day07-01	LT-2D	AGGCCAACGTGTGACTGTGTCTGTCTGTCTGACTCTCTGTCACAGTACGT	lib1	1	7	281
13-undiffH9-day07-01	LT-2D	CTCATCACGTGACTCAGTCTCAGACTGACAGAGTGAGTCTCACACAACGT	lib1	1	7	519
13-undiffH9-day07-01	LT-2D	CGGCACACGTCTCAGACTGTCAGAGTCAGTCAGTGTGTCACACTCAACGT	lib1	1	7	702
13-undiffH9-day07-01	LT-2D	CAAGGTACGTGACACTCACTGAGTGAGTCACTCACACTGTCTCTGTACGT	lib1	1	7	1114
13-undiffH9-day07-01	LT-2D	CTCCAGACGTCTCTCTGTGAGAGTGACAGAGTCTGTGAGTGAGTCTACGT	lib1	1	7	93
13-undiffH9-day07-01	LT-2D	TGTCGCACGTCAGAGTGTGTGTCTCTCACTGTGTGAGTGTCTGAGAACGT	lib1	1	7	225
13-undiffH9-day07-01	LT-2D	AGCAGTACGTGTCACTGTCTGACAGTCTGTCTCAGAGTGAGTGACTACGT	lib1	1	7	376
13-undiffH9-day07-01	LT-2D	ATGCGTACGTCAGTGTGAGTGAGTGTGAGTGTGACTCACAGTCTGTACGT	lib1	1	7	387
13-undiffH9-day07-01	LT-2D	CTGTGGACGTGAGTGTCAGTGTCTGAGACAGTGAGTCAGTGTGTCAACGT	lib1	1	7	98
13-undiffH9-day07-01	LT-2D	GTTGCCACGTCTGTCTGTCTCTCTCTCTCACACTGTCTGACTCTCAACGT	lib1	1	7	771
13-undiffH9-day07-01	LT-2D	ATGACCACGTCTGTGTCAGACTCACAGTGTGTGTCTGAGTGACTGTACGT	lib1	1	7	539
13-undiffH9-day07-01	LT-2D	CTGTGGACGTCAGAGACACTGTGTGTGAGTGAGACAGTGTGAGTCTACGT	lib1	1	7	69
13-undiffH9-day07-01	LT-2D	TAGTCGACGTGTGAGTCAGAGAGACTGACAGAGAGTGAGTGAGTGTACGT	lib1	1	7	383
13-undiffH9-day07-01	LT-2D	ACCTCTACGTGACAGTCACAGTGTCAGTCACTCAGACTCAGTCACAACGT	lib1	1	7	1517
13-undiffH9-day07-01	LT-2D	TGCAACACGTCAGTGTGAGTGAGTCTGTGACACAGACTCAGACAGTACGT	lib1	1	7	114
13-undiffH9-day07-01	LT-2D	CTGTGGACGTCTCAGTGACACAGTCTCACTCTGTCACACAGTCACTACGT	lib1	1	7	173
13-undiffH9-day07-01	LT-2D	CGGGGGACGTGTCAGTCTGTGAGACTCAGAGAGAGAGTGTGTGTCAACGT	lib1	1	7	1172
13-undiffH9-day07-01	LT-2D	CCATGACGTGTGACTGTCACTCTGAGTCACTGTGACTGAGTGTGTACGTA	lib1	1	7	348
13-undiffH9-day07-01	LT-2D	CCACTAACGTGACTGTGTGTGTCACACACTCTCTGTGTGACAGTGTACGT	lib1	1	7	1038
13-undiffH9-day07-01	LT-2D	TGCATAACGTCACACACACAGATCGGAAGAGCACACGTCTGAACTCCAGT	lib1	1	7	38
13-undiffH9-day07-01	LT-2D	CGGCAAACGTGACAGACTGACTGACTGTGACTCAGACACACTCACTACGT	lib1	1	7	296
13-undiffH9-day07-01	LT-2D	CTGTGTACGTGAGTCACAGACAGTCACTCTGTCAGAGTCTGAGTCTACGT	lib1	1	7	300
13-undiffH9-day07-01	LT-2D	CTGTGTACGTGAGAGTCTGTCTGTGTGACAGTGTCACTCTCAGTGTACGT	lib1	1	7	55
13-undiffH9-day07-01	LT-2D	CGGGGGACGTGTGACTGAGTCACTGTCTGACTGTCTCTCTGACTCTACGT	lib1	1	7	572
13-undiffH9-day07-01	LT-2D	CGGGGGACGTGTGTCAGACAGTGTGACAGTGACTGTCTGACTCAGAACGT	lib1	1	7	267
13-undiffH9-day07-01	LT-2D	AAATCAACGTCTCTGTGTCTCACTCTCTCACACAGTGTGACTCTTAACGT	lib1	1	7	532
13-undiffH9-day07-01	LT-2D	ACGCCCACGTGACAGACACTGTCAGACACTGTGTGTGAGTGTGTGTACGT	lib1	1	7	753
13-undiffH9-day07-01	LT-2D	ATGCGTACGTCTCAGTCTCTGTCACTGTGTGTCTGACTGTGAGACAACGT	lib1	1	7	240
13-undiffH9-day07-01	LT-2D	AGCAGTACGTGAGTGTCTCTGTCACTGAGAGACTGTCACTGTGACAACGT	lib1	1	7	2152
13-undiffH9-day07-01	LT-2D	TAAGACACGTCTGACAGACTCTCTGTGACTCTCACTGTCAGTCTGTACGT	lib1	1	7	531
13-undiffH9-day07-01	LT-2D	GTTGCAACGTGTCACTCTCTCACAGACACAGTCATGTGTGACTCAACGTA	lib1	1	7	477
13-undiffH9-day07-01	LT-2D	TTCGCAACGTGTGAGACACAGTCTCTGTGTGTGAGTGTCAGAGTCAACGT	lib1	1	7	567
13-undiffH9-day07-01	LT-2D	CGGGGGACGTGTCTGTGTGTGTCTCTGTGTGTCAGAGACTCTGTGTACGT	lib1	1	7	434
13-undiffH9-day07-01	LT-2D	CTCCAAACGTGTCAGTGTCAGACACTGAGAGTGTGAGTCTCACAGAACGT	lib1	1	7	396
13-undiffH9-day07-01	LT-2D	CGGCAAACGTGTGAGTGAGTGTGACTGTCAGACACACACTCAGTCAACGT	lib1	1	7	183
13-undiffH9-day07-01	LT-2D	GTTGACACGTGTGTGTGAGACTGAGTCTGAGACTGTGTGACACACAACGT	lib1	1	7	1072
13-undiffH9-day07-01	LT-2D	AGGCCACGTCAGTCTGTGTCACTGTGACTGAGTGTGAGTCAGTCTACGTA	lib1	1	7	1389
13-undiffH9-day07-01	LT-2D	GTTCTTACGTGAGTGTCTGAAGAGTGTGTCACAGAGTGTCTACGTATGGA	lib1	1	7	167
13-undiffH9-day07-01	LT-2D	TATCGCACGTGTCAGAGACAGTCTGAGACTGTCTGAGTGTCAGTGTACGT	lib1	1	7	690
13-undiffH9-day07-01	LT-2D	AGTCACACGTGTGACTGAGTGAGTCTGTGTGAGACAGAGTCACTGTACGT	lib1	1	7	50
13-undiffH9-day07-01	LT-2D	TTTATCACGTGAGTGTGTGAGTGAGAGTCAGAGTGCCACAGACAGAACGT	lib1	1	7	341
13-undiffH9-day07-01	LT-2D	GGCGGTACGTGACTGAGACTGACTCAGTGTCAGTGAGTCTGACAGAACGT	lib1	1	7	1128
13-undiffH9-day07-01	LT-2D	ATGCTAACGTCTGAGAGACAGAGAGAGTGTCAGACTGAGTCAGTCAACGT	lib1	1	7	1557
13-undiffH9-day07-01	LT-2D	GGCCGTACGTGTGTGTGTGAGTGTGATCTGTCTGACTGTGTGAACGTATG	lib1	1	7	38
13-undiffH9-day07-01	LT-2D	CCACGGACGTCAGACTCACTGTCTGAGTGTGTGTCAGTGTGTCTGTACGT	lib1	1	7	361
13-undiffH9-day07-01	LT-2D	TGGGGGACGTGTCTGTGTGTGTCAGTCAGAGAGTGAGTCTCACTCTACGT	lib1	1	7	1841
13-undiffH9-day07-01	LT-2D	TCTGCAACGTCTGACAGTACTCAGTCAGTGACTGTCTGTGTCTCTACGTA	lib1	1	7	294
13-undiffH9-day07-01	LT-2D	GGCCGTACGTGTCTGACTCAGTGTCTGACACAGAACAGTGTGAGTACGTA	lib1	1	7	108
13-undiffH9-day07-01	LT-2D	CGGATAACGTGTCTCAGAGTCAGTCTGAGTGTGTGTCACTGTCAGAACGT	lib1	1	7	225
13-undiffH9-day07-01	LT-2D	GGGGTTACGTGTGAGTGTGTGTGTCAGAGTCAGAGTGACAGAGTCAACGT	lib1	1	7	745
13-undiffH9-day07-01	LT-2D	CCACGCACGTGTCTGTGTGAGTGAGAGAGACTGACACTGTGTGAGTACGT	lib1	1	7	327
13-undiffH9-day07-01	LT-2D	TAGTCACGTGTCTCTCTCTCAGTCACTGTCTGTGTCACTGTCTCAACGTA	lib1	1	7	976
13-undiffH9-day07-01	LT-2D	AGGAGTACGTCACTGTGAGTCAGAGTCACTGTGTGTGACTGACTCAACGT	lib1	1	7	1758
13-undiffH9-day07-01	LT-2D	CGGATAACGTGAGAGAGTGTCAGTCAGTCTGTGTGTACTCTGTCAACGTA	lib1	1	7	38
13-undiffH9-day07-01	LT-2D	TCTGGGACGTCTGTGAGTGAGTCACTGTGTCACTGTGTCACTGTCAACGT	lib1	1	7	815
13-undiffH9-day07-01	LT-2D	CTTAACACGTGGTGATCTCTGTGACAGTCTCTCTCTGTGTGACTGTACGT	lib1	1	7	675
13-undiffH9-day07-01	LT-2D	CCCTCGACGTCTGTGAGTGACACAGTGTGTGAGTGTCTGTCTGTCAACGT	lib1	1	7	608
13-undiffH9-day07-01	LT-2D	CTCAGTACGTCTGTCACACACAGTCTCTGTCAGTCTCTCTCTCAGAACGT	lib1	1	7	1274
13-undiffH9-day07-01	LT-2D	GGGGCACGTGTCAGACTCACTGACTGTGTCTGTGTGTGAGACAGTACGTA	lib1	1	7	472
13-undiffH9-day07-01	LT-2D	GGCCGTACGTGTGAGTGAGTGAGACACTCAGTGAGTGAGAGTGACAACGT	lib1	1	7	376
13-undiffH9-day07-01	LT-2D	CCCTCGACGTGACTCTGAGACTGTGTCACTGTGACAGTGAGTGTCAACGT	lib1	1	7	195
13-undiffH9-day07-01	LT-2D	TAAGGAACGTCTCTCAGTGTGTGAGTCTCTCTGTCTGTGTGTGTGTACGT	lib1	1	7	333
13-undiffH9-day07-01	LT-2D	GGCTTCACGTGTCTGTGACTGTGTCTGAGAGAGTCAGCCTGTCACTACGT	lib1	1	7	166
13-undiffH9-day07-01	LT-2D	CGGGGTACGTCTGACAGATACTGAGACAGTGTGTCAGTGACTGAGAACGT	lib1	1	7	133
13-undiffH9-day07-01	LT-2D	TTGGGCACGTGTGACAGACTCACTCTGTCACTGTCTGTGTCTGACAACGT	lib1	1	7	279
13-undiffH9-day07-01	LT-2D	AGCAGGACGTGAGTCTGTGTGTCTCACTGTGTCAGTGACACTGACAACGT	lib1	1	7	321
13-undiffH9-day07-01	LT-2D	TGGTAGACGTCAGTCTCAGACTGACACAGACAGAGCTGTGACTCTACGTA	lib1	1	7	230
13-undiffH9-day07-01	LT-2D	CTGTTTACGTCTCTGTGTGAGAGTCAGTCAGAGTGTGTGTCTCTGAACGT	lib1	1	7	242
13-undiffH9-day07-01	LT-2D	AGCGCGACGTGAGTCACAGTGACTGAGACTGAGTGTCTCTCACACTACGT	lib1	1	7	154
13-undiffH9-day07-01	LT-2D	GTTGAAACGTGTGTGTCAGTGACTCAGTCAGACACTCAGAGTGTCTACGT	lib1	1	7	526
13-undiffH9-day07-01	LT-2D	GTTGAAACGTGTGTGTGACAGTGACAGAGACTGTCTGTCTCTCAGAACGT	lib1	1	7	460
13-undiffH9-day07-01	LT-2D	GTTGAACGTCACTCTGTCTCTGTGAGTCTCTGTGTGTGACACAGTACGTA	lib1	1	7	126
13-undiffH9-day07-01	LT-2D	TAAGCCACGTGTCTGTGACTCTCAGTCAGAGAGTCTGTGAGACTGAACGT	lib1	1	7	220
13-undiffH9-day07-01	LT-2D	ATGACAACGTCAGTCTGTCAGTCTCAGTGTCTCAGTCACTGTGTCTACGT	lib1	1	7	271
13-undiffH9-day07-01	LT-2D	CTGTTTACGTCAGACAGTGTCTGTGTCTCAGAGTCTCTGTCTCTGTACGT	lib1	1	7	182
13-undiffH9-day07-01	LT-2D	TGGTTGACGTCAGACTGTGTGACAGTCTGTGTGACTCACTGAGTCTACGT	lib1	1	7	647
13-undiffH9-day07-01	LT-2D	CCCTCGACGTCACTCTGTCACTCTCAGTGTCAGACTGTGTCAGTCAACGT	lib1	1	7	163
13-undiffH9-day07-01	LT-2D	CTGTTTACGTCAGAGTCAGTCACAGTGTGTGTGTGTGTCTCTGACAACGT	lib1	1	7	2500
13-undiffH9-day07-01	LT-2D	AGTCACACGTGAGTGAGTCAGACAGTGAGAGAGTGAGTGTCAGTGAACGT	lib1	1	7	239
13-undiffH9-day07-01	LT-2D	CTGTTTACGTCAGAGTCAGTCACAGTGTGTGTGTGTCTCTGACAACGTAT	lib1	1	7	177
13-undiffH9-day07-01	LT-2D	CGGATGACGTGACTCACACAGACACTCTCTGTGTCTGACAGTCTGTACGT	lib1	1	7	1099
13-undiffH9-day07-01	LT-2D	TATCGCACGTCTGACTGTCTGTGTGACACAGTCAGAGACTCAGAGTACGT	lib1	1	7	459
13-undiffH9-day07-01	LT-2D	GGCCGTACGTGTGTGTGTGTGAGTGTGATCTGTCTGACTGTGTGAACGTA	lib1	1	7	440
13-undiffH9-day07-01	LT-2D	CCACGGACGTCTCACACTCTCACTGTGACAGTCTGAGTCTGAGTCTACGT	lib1	1	7	847
13-undiffH9-day07-01	LT-2D	TGCTTCACGTCTCAGACTGACTCTGTCAGTCAGTGTGTCTCAGTGTACGT	lib1	1	7	364
13-undiffH9-day07-01	LT-2D	CGGATCACGTGTGAGACCACTCTCTGAGTGAGAGTGAGTCAGTCTACGTA	lib1	1	7	82
13-undiffH9-day07-01	LT-2D	AGCAGGACGTGACTCAGTGTCTGTCAGTGTGTGTGACTCAGTCACAACGT	lib1	1	7	796
13-undiffH9-day07-01	LT-2D	TATCGCACGTCTGTGAGAGACACTGTGTGTGTGACACAGAGTGTGTACGT	lib1	1	7	935
13-undiffH9-day07-01	LT-2D	TATCGCACGTCTCTGTCTCAGACTCTGTCAGTCAGTCACTGAGACTACGT	lib1	1	7	621
13-undiffH9-day07-01	LT-2D	CTGTTTACGTGACTCACTGTGTGAGTCTCTGAGTGTGTGACACACTACGT	lib1	1	7	1231
13-undiffH9-day07-01	LT-2D	GTTGAAACGTGAGTGTCAGTGTGTGAGACTGTCAGTGACTGTGTGTACGT	lib1	1	7	1257
13-undiffH9-day07-01	LT-2D	CTCAGTACGTGTGAGTGTGTGACTCACAGTGTCACTCTGACTCACTACGT	lib1	1	7	605
13-undiffH9-day07-01	LT-2D	TGTCGCACGTGAGTGTGTCTGACACACTAGTCTCTCTGTGTGTGAACGTA	lib1	1	7	382
13-undiffH9-day07-01	LT-2D	CTGTTTACGTGACTGACTGTGACAGTCTGACTGAGTGAGTCTCAGAACGT	lib1	1	7	823
13-undiffH9-day07-01	LT-2D	TTTACCACGTGAGTGTGTGAGTGAGAGTCAGAGTGTCACAGACAGAACGT	lib1	1	7	144
13-undiffH9-day07-01	LT-2D	CGGCGGACGTCTGTCAGTGAGAGACTCTGTCAGTGTGTGAGACAGTACGT	lib1	1	7	342
13-undiffH9-day07-01	LT-2D	GTTTGGACGTCTCAGTGACAGTGTGTCTGAGTGTGAAACTGTCTCAACGT	lib1	1	7	216
13-undiffH9-day07-01	LT-2D	CTCTAGACGTCACAGTGTCTCTGTCTGACTCAGAGAGTCTGTGACTACGT	lib1	1	7	188
13-undiffH9-day07-01	LT-2D	TCGCACACGTCTGAGTCACTGTGAGAGAGAGACACAGTCTCTGTGTACGT	lib1	1	7	625
13-undiffH9-day07-01	LT-2D	TCGGCGACGTGTGTCTCAGACTGTCTCTCTCACTGACTCTGTCTGTACGT	lib1	1	7	691
13-undiffH9-day07-01	LT-2D	ACCTGAAGTGAGACACTCTCACACAGAGAGTCACTGTCTGTGTCAACGTA	lib1	1	7	196
13-undiffH9-day07-01	LT-2D	CTCTACACGTGTCACTGTGTGAGTCACAGTCTGAGTGTGAGAGTCTACGT	lib1	1	7	353
13-undiffH9-day07-01	LT-2D	TATAAGGCGTCTCTCTGTGAGAGTCACACAGAGTGACTGAGTCTGAACGT	lib1	1	7	1407
13-undiffH9-day07-01	LT-2D	TGTCACACGTCTCAGACTGAGTCACTGTGAGTGTGAGACAGTCTGTACGT	lib1	1	7	417
13-undiffH9-day07-01	LT-2D	TGGTAGACGTGTGAGTGTCTGTCTCTGTCACACAGTCTGTGACTCTACGT	lib1	1	7	1710
13-undiffH9-day07-01	LT-2D	TGCACTACGTCTGTCTGTGAGTCACACACTCAGTCAGTCAGAGTCAACGT	lib1	1	7	478
13-undiffH9-day07-01	LT-2D	GGCGCCACGTGTCTGTGAGTCACGGTCTCTCACTGAGAGTCACTCAACGT	lib1	1	7	604
13-undiffH9-day07-01	LT-2D	GGCGGAACGTCTCAGTCAGTGTGTCTCTGTGTGAGTGAGTGACACTACGT	lib1	1	7	1002
13-undiffH9-day07-01	LT-2D	TCGCACACGTCTGAGAGTCACTCAGTCAGACTGTCTGAGTGAGTGTACGT	lib1	1	7	621
13-undiffH9-day07-01	LT-2D	GTTTGGACGTCTGACAGTCTCTCAGTGTCACACTCTGTCAGAGTCAACGT	lib1	1	7	748
13-undiffH9-day07-01	LT-2D	GTTTGGACGTCAGTCTGTCTCAGAGAGTGTGTGTCAGAGTCTCTGAACGT	lib1	1	7	67
13-undiffH9-day07-01	LT-2D	TCGGATACGTCAGAGTGTCACTGTGTCTGAGTGAGTCAGTCTCTCTACGT	lib1	1	7	125
13-undiffH9-day07-01	LT-2D	CGGGCGACGTGACTCAGACAGTGAGAGTGTCACTCTCTCACACTGTACGT	lib1	1	7	947
13-undiffH9-day07-01	LT-2D	TGGGCGACGTGTGAGAGTGAGACAGTCTGTGTGTCAGTGAGTGTGTACGT	lib1	1	7	269
13-undiffH9-day07-01	LT-2D	CGGGCGACGTGACAGTGACTGTGTCAGAGTGTGTGAGTGTGTGTGTACGT	lib1	1	7	322
13-undiffH9-day07-01	LT-2D	CTGCACACGTGTCTGTGTGACTGAGTGTCACTCACAGACTGCGTGAACGT	lib1	1	7	1200
13-undiffH9-day07-01	LT-2D	TGCAGGACGTCTCTGTCACTGACACTCACTCTGTGTGAGTGAGACTACGT	lib1	1	7	293
13-undiffH9-day07-01	LT-2D	GGGGTAACGTGACTGTGAGTGTGACTGTGACTGTCTGTGAGTCTCAACGT	lib1	1	7	640
13-undiffH9-day07-01	LT-2D	GTTTGCACGTGTGTGTGTCTCTGACTCTGTGTCTCTGAGAGAGTGTACGT	lib1	1	7	440
13-undiffH9-day07-01	LT-2D	TATACAACGTCACAGAGTCTCTGACAGTCTCAGAGTCTGTCACTGAACGT	lib1	1	7	143
13-undiffH9-day07-01	LT-2D	GTTTGCACGTGTGTGTGTCTGTCACTCTCAGTCTGACTGACACTCTACGT	lib1	1	7	723
13-undiffH9-day07-01	LT-2D	CCATAAACGTCTGTCAGAGTGTGTGAGAGTGTCAGTGTGAGACAGAACGT	lib1	1	7	1553
13-undiffH9-day07-01	LT-2D	GTTTGGACGTCAGAGTGACAGTGTCAGTCAGAGAGTCTGTCTGACAACGT	lib1	1	7	165
13-undiffH9-day07-01	LT-2D	TTTATGACGTGAGTGACTCACAGAGTGAGTGTCTGTGTGTCTGTCAACGT	lib1	1	7	1110
13-undiffH9-day07-01	LT-2D	AACTTAACGCTCTGTCACTGAGTCTCTGACTCTGAGAGTGTGTCAACGTA	lib1	1	7	249
13-undiffH9-day07-01	LT-2D	TCGGATACGTCTCACTGAGACTGTGACAGTGACACAGTCTGTCAGAACGT	lib1	1	7	143
13-undiffH9-day07-01	LT-2D	CTGCACACGTCTCTCACTGACTCACTGTGTCTGTCTCTGTCACAGAACGT	lib1	1	7	923
13-undiffH9-day07-01	LT-2D	GGCTGTACGTGAGACACTGTCTGTCTGTGTGTGTGTGAGAGTGAACGTAT	lib1	1	7	61
13-undiffH9-day07-01	LT-2D	TATAATACGTGTGAGTGTGACAGAGTGTCACAGACAGTCAGTGTGTACGT	lib1	1	7	1569
13-undiffH9-day07-01	LT-2D	CGGGAAACGTGTGTGTCAGAGTCTGAGTGAGAGTCAGTGTGTGAGTACGT	lib1	1	7	128
13-undiffH9-day07-01	LT-2D	TGTCACACGTGTCTGAGACACTGACTCTGTGACTGTGAGTCTGTCTACGT	lib1	1	7	29
13-undiffH9-day07-01	LT-2D	CTGAGTACGTCAGTGTGACAGAGTGTGTCTCTGTGTGAGTGTGTCTACGT	lib1	1	7	37
13-undiffH9-day07-01	LT-2D	TATAACACGTGTGTGAGAGAGTCACTGTCTCACTGTGTGTCTCAGAACGT	lib1	1	7	1426
13-undiffH9-day07-01	LT-2D	CTCTATACGTGAGAGAGACAGTGAGAGTGTCACTGTCTGTGAGAGAACGT	lib1	1	7	864
13-undiffH9-day07-01	LT-2D	CGGGCCACGTCTGTGTCAGACAGAGACAGTGACAGTGAAAGTCACTACGT	lib1	1	7	291
13-undiffH9-day07-01	LT-2D	CTGAGTACGTGTCTCTGTCTGTGACTCACACACAGAGTGTGTCAGTACGT	lib1	1	7	111
13-undiffH9-day07-01	LT-2D	ATACAGACGTGAGTGTGACAGTGTCTGAGACTCTGAGACTGAGTGAACGT	lib1	1	7	147
13-undiffH9-day07-01	LT-2D	TTAACCACGTCTGTGTACACTGTGTGACTGACTGAGAGACTGACTACGTA	lib1	1	7	467
13-undiffH9-day07-01	LT-2D	GTTTGTACGTGAGAGTCACTGAGAGAGTGACAGAGACTGAGTCTCAACGT	lib1	1	7	162
13-undiffH9-day07-01	LT-2D	CTCTCAACGTCACTCTGAGACAGACTGTGTCTCTGAGACACAGTGAACGT	lib1	1	7	1116
13-undiffH9-day07-01	LT-2D	GGCGCGACGTCACAGTGTCTGTCAGAGAGTGTCCTGTGACTCTGTACGTA	lib1	1	7	641
13-undiffH9-day07-01	LT-2D	ATGATCACGTCTCAGTCTCTGCCAGTCTGTGTGTGAGAGTGAGTGAACGT	lib1	1	7	207
13-undiffH9-day07-01	LT-2D	GGCGCGACGTCAGTGACAGTCTGAGACTCTGTGTGACAGTGTCTGAACGT	lib1	1	7	283
13-undiffH9-day07-01	LT-2D	ACCTGCACGTCACAGACAGACTGAGAGTGTCAGTCTGAGTGACACAACGT	lib1	1	7	62
13-undiffH9-day07-01	LT-2D	CTGATAACGTCACTGTGAGACACTGTGAGACTGTGAGTGTGTCACAACGT	lib1	1	7	350
13-undiffH9-day07-01	LT-2D	TGTCACACGTGACACTCTGACAGTGAGAGACTCTGTGTGAGTCTCAACGT	lib1	1	7	153
13-undiffH9-day07-01	LT-2D	GGGGTCACGTGACAGACAGAGACTGTCAGTCACTGACTCTCTGAGAACGT	lib1	1	7	760
13-undiffH9-day07-01	LT-2D	CTGATGACGTGACAGTGACTCACTGAGAGTGTGTCTCTGTCTGTGTACGT	lib1	1	7	720
13-undiffH9-day07-01	LT-2D	TGCTTCACGTGTGACACAGTGTCTGTGAGACTGAGTCACTGTGTCAACGT	lib1	1	7	569
13-undiffH9-day07-01	LT-2D	GGGGTCACGTGACTCTCACTGTGTCACAGTCTCTGTCAGTCACTGTACGT	lib1	1	7	352
13-undiffH9-day07-01	LT-2D	CTGATGACGTGTGTCTCTCAGACTGTGACTGAGTCTCTGTCTCTGTACGT	lib1	1	7	91
13-undiffH9-day07-01	LT-2D	CTCTAGACGTGACTCTGACTGTGTGACTGTCAGAGTGTGAGTGAGAACGT	lib1	1	7	798
13-undiffH9-day07-01	LT-2D	ATCGACACGTGTCTGACTGTCAGTCTCTCTGAGTGTGAGTGACAGAACGT	lib1	1	7	76
13-undiffH9-day07-01	LT-2D	AGCCTCACGTGTCTGTCTGTGTGTGTCTCTCTGTCAGTCTCTGAGAACGT	lib1	1	7	297
13-undiffH9-day07-01	LT-2D	TGGGGGACGTGAGACACTGACTCTGTGTGTCTGTGTCAGTGAGACTACGT	lib1	1	7	113
13-undiffH9-day07-01	LT-2D	GTTTGGACGTGTCTCAGTCAGAGTCTGACTCTGTGGTCTCTCAACGTATG	lib1	1	7	34
13-undiffH9-day07-01	LT-2D	AGGATTACGTGAGTCTCTCTCACTGTCACACACACTGTGAGTGTCTACGT	lib1	1	7	365
13-undiffH9-day07-01	LT-2D	CTGATGACGTCACTCTCTGACTCAGTGTCAGACACACTCACTGTGTACGT	lib1	1	7	296
13-undiffH9-day07-01	LT-2D	GTTTGGACGTGTCTGTCACAGTGTGTCACAGAGTCTCTGACACAGTACGT	lib1	1	7	191
13-undiffH9-day07-01	LT-2D	AGGATTACGTGAGTCAGTGTCACTCTGAGTGTGTCACTCTCACTCTACGT	lib1	1	7	921
13-undiffH9-day07-01	LT-2D	CGGCTTACGTCAGAGTGTGACACACTGTGTGACTGACTCTGACTGTACGT	lib1	1	7	776
13-undiffH9-day07-01	LT-2D	CTGCCTACGTGACACTCAGTCTCACTCTCAGTGACTGTGTCAGTGAACGT	lib1	1	7	2864
13-undiffH9-day07-01	LT-2D	ATGCATACGTGAGTGTCACAGAGTGTGTCACTGAGTGAGAGTGTGAACGT	lib1	1	7	2860
13-undiffH9-day07-01	LT-2D	TGCACGACGTGTCAGAGAGACTCAGTCACAGACAGAGAGAGTCTCAACGT	lib1	1	7	703
13-undiffH9-day07-01	LT-2D	TTAACAACGTGTGTGAGTCAGTGACAGTGAGAGTGTGTCTCTCTGAACGT	lib1	1	7	1682
13-undiffH9-day07-01	LT-2D	TGGGGGACGTGACAGTGACAGAGTCACTCAGAGTGTCACTCTCTGAACGT	lib1	1	7	757
13-undiffH9-day07-01	LT-2D	CGGCTGACGTGTGTCTGTCTCTGTGACTCACTGAGTCTCTCTGGAACGTA	lib1	1	7	730
13-undiffH9-day07-01	LT-2D	CTCGTCACGTGTCTGAGTCTGTGTGAGTCTCACAGAGTCTCAGACAACGT	lib1	1	7	832
13-undiffH9-day07-01	LT-2D	CCCGTCACGTGTGACAGTGTGACTGTGTCACTGACACACTCACACAACGT	lib1	1	7	135
13-undiffH9-day07-01	LT-2D	TTCGTAACGTGTCTCAGTCTCAGAGAGTGTGTCACTGTCTGAGTGTACGT	lib1	1	7	161
13-undiffH9-day07-01	LT-2D	ATGAGTACGTGACAGTGTGAGAGAGTGAGACAGTCTCTCTCACTCAACGT	lib1	1	7	229
13-undiffH9-day07-01	LT-2D	TATACGACGTCTGTCTGAGTGTGTCTGTCTGTGTGAGTCACAGTGAACGT	lib1	1	7	948
13-undiffH9-day07-01	LT-2D	CAACTTACGTGTCACACAGACTCTCTCTGAGTCTGACAGAGTCTGTACGT	lib1	1	7	307
13-undiffH9-day07-01	LT-2D	CTGCCTACGTGAGTGTCTCACTGACTGTCTGTGTCTGACAGTGTCAACGT	lib1	1	7	175
13-undiffH9-day07-01	LT-2D	GTTTGAACGTCTCAGTGTCTGTCTCTGAGACAGTGTCTGTGAGTGTACGT	lib1	1	7	303
13-undiffH9-day07-01	LT-2D	CACCCCACGTCAGAAGACTCAGACTGACTGAGAGAGAGAGAGTGTACGTA	lib1	1	7	80
13-undiffH9-day07-01	LT-2D	GTTTGCACGTGACTCACTGTGTGACAGAGTCAGAGTCAGTCTGTGTACGT	lib1	1	7	308
13-undiffH9-day07-01	LT-2D	CCATAAACGTGTGTGTCAGAGAGAGACTGTCTGTCACACTGTCTCAACGT	lib1	1	7	331
13-undiffH9-day07-01	LT-2D	TGTCAAACGTGACTCAGAGTGACACACACACACTCGTGTGACTGTACGTA	lib1	1	7	171
13-undiffH9-day07-01	LT-2D	AAGTTAACGTGACTGTGTCTCTCTCACAGTGACTCACAGAGAGTCAACGT	lib1	1	7	121
13-undiffH9-day07-01	LT-2D	CTCGTTACGTGAGTGACAGTCACACACAGTGTGAGTGTCTGTGTCAACGT	lib1	1	7	109
13-undiffH9-day07-01	LT-2D	TAGTGTACGTGTGAGTGCACTCACAGTCTCTCTGTGTGAGTGTCTACGTA	lib1	1	7	180
13-undiffH9-day07-01	LT-2D	TCTCGAACGTGTGTCTGTCTCAGACAGACACTCTGTGTCAGACTCTACGT	lib1	1	7	270
13-undiffH9-day07-01	LT-2D	CTCGTTACGTGTCACACAGAGAGTGTCTCAGAGTCACAGAGTGAGTACGT	lib1	1	7	423
13-undiffH9-day07-01	LT-2D	GGCGCCACGTCAGACTGACTGTCACTGTGAGAAACAGTCACAGATACGTA	lib1	1	7	509
13-undiffH9-day07-01	LT-2D	TTTCGTACGTGAGAGTCTCACACAGTGAGTGAGTCACACTGTGTCTACGT	lib1	1	7	253
13-undiffH9-day07-01	LT-2D	GGCGCCACGTCACACAGTGTGTCAGACTCTGTCTCTGTGTCACAGTACGT	lib1	1	7	451
13-undiffH9-day07-01	LT-2D	TGTCAAACGTCTCTCACAGTGAGTGACAGTGTGTCAGTGAGTGTCAACGT	lib1	1	7	189
13-undiffH9-day07-01	LT-2D	TTTATCACGTGAGTGTGTGAGTGAGAGTCAGCGTGTCACAGACAGAACGT	lib1	1	7	82
13-undiffH9-day07-01	LT-2D	GTTTGCACGTCTGTGTGTGTCACTCACTCAGTGTCTCAGTCAGTCAACGT	lib1	1	7	114
13-undiffH9-day07-01	LT-2D	GGGGTAACGTGACTCTCAGACACACTGTGACAGACAGTCTGACAGAACGT	lib1	1	7	1431
13-undiffH9-day07-01	LT-2D	GGCTGTACGTGTGTCAGTGTGTCTGAGTCTCTGAGAGACTGAGAGTACGT	lib1	1	7	173
13-undiffH9-day07-01	LT-2D	TGCTTCACGTGTCTGTGTCTGTGACAGTGAGTCAGTGTGACAGACTACGT	lib1	1	7	392
13-undiffH9-day07-01	LT-2D	TTCGGGACGTCTCTGTGAGAGTGTGTGAGAGTCTCTGTGACAGTGTACGT	lib1	1	7	371
13-undiffH9-day07-01	LT-2D	GTTTGCACGTGTCTGTCAGTGTCTCAGAGAGTGACAGTGACTCTGTACGT	lib1	1	7	46
13-undiffH9-day07-01	LT-2D	CTGCAGACGTCACAGTCACAGTGAGTGTGAGAGTGTCTGTGTGTGTACGT	lib1	1	7	525
13-undiffH9-day07-01	LT-2D	TGTCAAACGTGTCAGTGTCAGTGAGTGAGTGTGTCACACACACTGTACGT	lib1	1	7	702
13-undiffH9-day07-01	LT-2D	TGGCTCACGTCTGAGTGTGTGTCTCAGAGTCAGTCAGTGTCTCTCTACGT	lib1	1	7	1589
13-undiffH9-day07-01	LT-2D	CCATACACGTCTGAGAGTGACTGAGTGACTGTGTCTGAGTGAGTGAACGT	lib1	1	7	104
13-undiffH9-day07-01	LT-2D	TCGGAGACGTCAGACAGTGACAGTGTCTGTGAGTCACTGAGTGAGTACGT	lib1	1	7	219
13-undiffH9-day07-01	LT-2D	GGGGTCACGTGTGACACTGAGAGAGTGTGTCAGTGACACTCTCACAACGT	lib1	1	7	54
13-undiffH9-day07-01	LT-2D	AGTTCAACGTGTGTGAGACAGTGAGTGACAGTGTGAGAGACACAGTACGT	lib1	1	7	1116
13-undiffH9-day07-01	LT-2D	CTCGTGACGTGACAGTGACTCACTGTGAGAGAGTGTGTGTCTGTCAACGT	lib1	1	7	756
13-undiffH9-day07-01	LT-2D	CTGCCGACGTGAGTGAGTCTGAGTCTGACAGTGTGAGACTGAGTGAACGT	lib1	1	7	93
13-undiffH9-day07-01	LT-2D	CGGCTTACGTCTCTCAGTCAGAGTCACTGTGTGTCTGTCACTGTCAACGT	lib1	1	7	293
13-undiffH9-day07-01	LT-2D	GTTTGAACGTGTGACAGTCTGTGTCTGAGACTGTCTGTCTGTCACTACGT	lib1	1	7	619
13-undiffH9-day07-01	LT-2D	TGTTGGACGTCAGTCTGTCACTCAGACAGTCAGAGTCTGTCAGAGAACGT	lib1	1	7	4648
13-undiffH9-day07-01	LT-2D	GTTTGAACGTGTGTGAGTGTGTGTGTGTGACTCTGTGTGACAGTACGTAT	lib1	1	7	25
13-undiffH9-day07-01	LT-2D	GTTTGCACGTCAGTCTCAGAGTGAGTCACTCTCTCACAGTGAGTGTACGT	lib1	1	7	795
[truncated: 111,298 more rows]

## Sheet: Fig.1-g
day	replicate	lib	lineages
0	1	lib1	15325
0	1	lib2	15605
0	1	total	30930
0	2	lib1	12990
0	2	lib2	13368
0	2	total	26358
0	3	lib1	14964
0	3	lib2	15071
0	3	total	30035
0	4	lib1	17939
0	4	lib2	16459
0	4	total	34398
0	5	lib1	12031
0	5	lib2	12001
0	5	total	24032
0	6	lib1	18757
0	6	lib2	18853
0	6	total	37610
1	1	lib1	9392
1	1	lib2	9978
1	1	total	19370
1	2	lib1	8915
1	2	lib2	9490
1	2	total	18405
1	3	lib1	7462
1	3	lib2	7923
1	3	total	15385
3	1	lib1	6512
3	1	lib2	7100
3	1	total	13612
3	2	lib1	5961
3	2	lib2	6469
3	2	total	12430
3	3	lib1	6771
3	3	lib2	7372
3	3	total	14143
6	1	lib1	6741
6	1	lib2	6946
6	1	total	13687
6	2	lib1	6948
6	2	lib2	7186
6	2	total	14134
6	3	lib1	3311
6	3	lib2	3726
6	3	total	7037
9	1	lib1	1815
9	1	lib2	2171
9	1	total	3986
9	2	lib1	4813
9	2	lib2	5172
9	2	total	9985
9	3	lib1	4870
9	3	lib2	5024
9	3	total	9894
11	1	lib1	4533
11	1	lib2	4881
11	1	total	9414
11	2	lib1	5262
11	2	lib2	5395
11	2	total	10657
11	3	lib1	4156
11	3	lib2	4377
11	3	total	8533
13	1	lib1	5552
13	1	lib2	5937
13	1	total	11489
13	2	lib1	5080
13	2	lib2	5466
13	2	total	10546
13	3	lib1	5201
13	3	lib2	5423
13	3	total	10624
16	1	lib1	5668
16	1	lib2	5860
16	1	total	11528
16	2	lib1	5806
16	2	lib2	6050
16	2	total	11856
16	3	lib1	5743
16	3	lib2	5802
16	3	total	11545
21	1	lib1	6090
21	1	lib2	6499
21	1	total	12589
21	2	lib1	5724
21	2	lib2	5995
21	2	total	11719
21	3	lib1	8015
21	3	lib2	8348
21	3	total	16363
25	1	lib1	5549
25	1	lib2	5880
25	1	total	11429
25	2	lib1	4833
25	2	lib2	4892
25	2	total	9725
25	3	lib1	4615
25	3	lib2	4711
25	3	total	9326
32	1	lib1	5052
32	1	lib2	5283
32	1	total	10335
32	2	lib1	6405
32	2	lib2	6775
32	2	total	13180
32	3	lib1	5067
32	3	lib2	5400
32	3	total	10467
40	1	lib1	4763
40	1	lib2	4964
40	1	total	9727
40	2	lib1	5286
40	2	lib2	5478
40	2	total	10764
40	3	lib1	5817
40	3	lib2	6246
40	3	total	12063

## Sheet: Fig.1-h
Whole tissue lineage tracing - 3D cerebral organoids
Sample	Category	LID	Library	Replicate	Day	Nreads
H9-day00-01	LT-3D	AAAAAAACGTGTCTCAGACACAGTGTCACTGTGTGTGTGAGAGTCTACGT	lib1	0	1	31
H9-day00-01	LT-3D	AAAAGGACGTCAGTGACAGTCTGACAGTCAGTCTGTCAGTGTGTGTACGT	lib1	0	1	18
H9-day00-01	LT-3D	AAAAGTACGTCTCTCTCAGACTGTGTCAGTGTGTGTCTGTCACTGTACGT	lib1	0	1	34
H9-day00-01	LT-3D	AAAAGTACGTCTCTCTGTGGAGTGTCTGTCTCACTGTCACTGAGTACGTA	lib1	0	1	78
H9-day00-01	LT-3D	AAAATGACGTCAGTGTGACAGTCACAGAGACTGAGAGTGACTGTGTACTT	lib1	0	1	17
H9-day00-01	LT-3D	AAAATGACGTGAGTGTGACAGTGTGAGAGACAGAGAGTGACAGAGAACGT	lib1	0	1	17
H9-day00-01	LT-3D	AAAATTACGTGTGTGTGTCAGTGTCTGAGAGTCTCAGTCAGTCAGTACGT	lib1	0	1	13
H9-day00-01	LT-3D	AAACAAACGTCACTGTGACAGTGGGAGACAGTGAGTGACTGTGCCTACGT	lib1	0	1	19
H9-day00-01	LT-3D	AAACAAACGTCAGAGTCTCATGTGTCAGTGAGTGAGTCTCTGTCTACGTA	lib1	0	1	36
H9-day00-01	LT-3D	AAACAAACGTGTGTGACAGACAGTCTCCAGAGAGTCACTCACTGAACGTA	lib1	0	1	20
H9-day00-01	LT-3D	AAACATACGTGTGTCAGACTGTCACAGAGAGTCTGTGTGAGTGTCTACGT	lib1	0	1	33
H9-day00-01	LT-3D	AAACATACGTGTGTGAGTCACAGTCAGAGTCTCACTCTGTCAGTCAACGT	lib1	0	1	19
H9-day00-01	LT-3D	AAACCAACGTCACGCTCTGTGAGACAGAGTGTCACACATGTGACAACGTA	lib1	0	1	32
H9-day00-01	LT-3D	AAACCCACGTCATGTGTGAGTGTCTCAGTCACTGTCTCACTCTGAACGTA	lib1	0	1	13
H9-day00-01	LT-3D	AAACCCACGTCTAAGTCTCTCACTAAGTGTAACTGTCTGTCTGAGTACGT	lib1	0	1	17
H9-day00-01	LT-3D	AAACCCACGTGACTGTGTGTGACTGTGAGTGAGACTGTCACACACAACGT	lib1	0	1	19
H9-day00-01	LT-3D	AAACCGACGTGAGAGTGAGTGTGTCTCACTCAGACTCTCTGAGTCTACGT	lib1	0	1	33
H9-day00-01	LT-3D	AAACCTACGTGAGACTGTCAGACTGACTGTCACACTCAGTCACAGTACGT	lib1	0	1	24
H9-day00-01	LT-3D	AAACGCACGTGAGACTGAGTCAGACTCTCAGAGAGAGTCTCAGAGTACGT	lib1	0	1	31
H9-day00-01	LT-3D	AAACGGACGTCTCTCAGTGAGACTGTCTGTCACAGTCTGTGTCTGTACGT	lib1	0	1	29
H9-day00-01	LT-3D	AAACGGACGTGTCAGAGTCAGTGTGTCACAGTGTGAGAGTCAGTCTACGT	lib1	0	1	16
H9-day00-01	LT-3D	AAACGTACGTCAGTGTCTCTGTGAGTCTGTGTGAGACACTGTGTGTACGT	lib1	0	1	12
H9-day00-01	LT-3D	AAACGTACGTGTGCCTGAGTGTCAGTGAGTCTCTGTGTCTGTGACTACGT	lib1	0	1	13
H9-day00-01	LT-3D	AAACTAACGTCTCTGTCAGTGTGAGTGTGTGACTGAGAGTCAGTCAACGT	lib1	0	1	35
H9-day00-01	LT-3D	AAACTAACGTGTGTGTCTGACACTGAGTGTGTGTCTCTGTGTGTGAACGT	lib1	0	1	23
H9-day00-01	LT-3D	AAACTCACGTATGAGTCTGAGAGAGTCTCACTGTGTGTGTCAGACAACGT	lib1	0	1	16
H9-day00-01	LT-3D	AAACTGACGTGTCACAGAGTGTGTCAGTCAGTGTGTCTGTGTCTGAACGT	lib1	0	1	12
H9-day00-01	LT-3D	AAACTTACGTGTCAGTGACTCAGTGTCTCTGTGTGTGTGTCTCTCTACGT	lib1	0	1	41
H9-day00-01	LT-3D	AAACTTACGTGTGTCTCCGTGTGTGTCTGTGAGAGAGTCAGTGACAACGT	lib1	0	1	15
H9-day00-01	LT-3D	AAAGAAACGTCAGACTGTGTGAGTCAGTCTCACTGAGACTCTCTATACGT	lib1	0	1	21
H9-day00-01	LT-3D	AAAGAAACGTGAGTGACTGAGTGACAGAGTGAGAGTGTGTGTGTCAACGT	lib1	0	1	52
H9-day00-01	LT-3D	AAAGACACGTCTCTCTCAGTGACTGTGAGAGTCTGACTGGGAGAGTACGT	lib1	0	1	33
H9-day00-01	LT-3D	AAAGACACGTGACTGACTGTGTGAGACTCAGAGAGAGTGTGTGTCTACGT	lib1	0	1	34
H9-day00-01	LT-3D	AAAGACACGTGTCAGAGACAGTCAGTCTCTCACTCTGTGACTCACAGCGT	lib1	0	1	15
H9-day00-01	LT-3D	AAAGACACGTGTCTGTGACACTGTGTGTCTCTCTCTCACTGTGTACGTAT	lib1	0	1	13
H9-day00-01	LT-3D	AAAGATACGTGTGACTGTGTCTGACAGTGTGAGTCTGACTCACAGTACGT	lib1	0	1	24
H9-day00-01	LT-3D	AAAGCAACGTGAGTCAGTGTCAGTCAGTGTGTCACTGTCAGTGTCTACGT	lib1	0	1	20
H9-day00-01	LT-3D	AAAGCCACGTCACTCTGACAGTGTGTGAGTGTCTGTGTGACTCAGTACGT	lib1	0	1	13
H9-day00-01	LT-3D	AAAGCCACGTCTGTGTGTCTGTCTGTCACAGACTCTCTGACTCAGCACGT	lib1	0	1	12
H9-day00-01	LT-3D	AAAGCGACGTCAGTCTGTGTGTCTCAGAGACTCAGTGTGTGAGTGAACGT	lib1	0	1	20
H9-day00-01	LT-3D	AAAGCGACGTGACAGTGTCACTGTGAGTCAGACACACTCAGTGTGAACGT	lib1	0	1	19
H9-day00-01	LT-3D	AAAGCGACGTGAGTGTGTCACAGTGTGTCTCAGTGTCACTCTGACAACGT	lib1	0	1	39
H9-day00-01	LT-3D	AAAGCTACGTCACTCAGTGACAGTGTGAGACTGTGTGTGTGTGTACGTAT	lib1	0	1	12
H9-day00-01	LT-3D	AAAGGGACGTCAGTGTCTGTGTCTCTGTGTCAGAGAGAGTGTCTGTACGT	lib1	0	1	15
H9-day00-01	LT-3D	AAAGGGACGTCTCTGTGACTCAGTGAGTCTGAGTGAGACTCAGTGTACGT	lib1	0	1	13
H9-day00-01	LT-3D	AAAGGGACGTGTGAGTGACTCTCACTGAGTGTGAGTCAGTGTGTCAACGT	lib1	0	1	17
H9-day00-01	LT-3D	AAAGGTACGTGAGTGAGACTCACACTGTGTGTGTGTGAGTGTGTCAACGT	lib1	0	1	21
H9-day00-01	LT-3D	AAAGGTACGTGCGAGTCTGTGTGTCTCTGTCACTGACAGAGTGTCTACGT	lib1	0	1	26
H9-day00-01	LT-3D	AAAGTAACGTCAGTGTGTCTGAGTGACTGAGTGACTGAGTCTGAGAACGT	lib1	0	1	22
H9-day00-01	LT-3D	AAAGTAACGTGACTGTCTGTGAGTCTCAGTCTGTCAGTCTGAGTGTACGT	lib1	0	1	39
H9-day00-01	LT-3D	AAATAAACGTGACTCAGAGTGTCTCACAGACTGTGTCAGTCAGTGTACGT	lib1	0	1	36
H9-day00-01	LT-3D	AAATACACGTGGCACTGAGAGTCTGTGTGTCAGTCAGTGAGAGTGTACGT	lib1	0	1	29
H9-day00-01	LT-3D	AAATAGACGTCTGAGTGAGAGTCAGACTGAGAGTCTGACTCTGACTACGT	lib1	0	1	35
H9-day00-01	LT-3D	AAATAGACGTCTGTCTCTCTGTGTCTCTGAGACTCAGACTGTCAGTACGT	lib1	0	1	14
H9-day00-01	LT-3D	AAATATACGTGAGAGACTGTCTCAGTCAGTGACTGTGTGACAGTCAACGT	lib1	0	1	32
H9-day00-01	LT-3D	AAATATACGTGTCACAGTGTCAGTCACTCAGTCAGTGTGTGTCACTACGT	lib1	0	1	32
H9-day00-01	LT-3D	AAATCAACGTCACTCTCTGTGTCAGTCTGTGACACTCTGTGAGTGTACGT	lib1	0	1	17
H9-day00-01	LT-3D	AAATCAACGTCACTGAGTCACAGTGAGAGAGTGTCTGTGTGTCTGTACGT	lib1	0	1	24
H9-day00-01	LT-3D	AAATCAACGTGAGAGAGTGTCTGAGAGACAGACTGTGAGTGAGACTACGT	lib1	0	1	18
H9-day00-01	LT-3D	AAATCAACGTGTGTCAGTGTGAGTGTGACAGAGTCTCTGACTCACAACGT	lib1	0	1	27
H9-day00-01	LT-3D	AAATCGACGTGTGAGAGAGAGTCAGAGTCTCTCTGTCTGTGAGTGTACGT	lib1	0	1	29
H9-day00-01	LT-3D	AAATCTACGTCACAGTGAGTGAGAGTCAGTCTCAGTCAGCCTGACAACGT	lib1	0	1	21
H9-day00-01	LT-3D	AAATCTACGTCTCACTCTCAGAGTGACACACTCTCACACTTACAGAACGT	lib1	0	1	22
H9-day00-01	LT-3D	AAATCTACGTGTCACTCAGTGTCTCTGTCTCACTGTGTCTGAGTGTACGT	lib1	0	1	57
H9-day00-01	LT-3D	AAATCTACGTGTGTCAGTCACTGTGTCAGTGAGACAGTGAGACAGAACGT	lib1	0	1	60
H9-day00-01	LT-3D	AAATGAACGTCACTCTGACACAGTCTGTCAGTGAGACTGTCTGTCACGTA	lib1	0	1	24
H9-day00-01	LT-3D	AAATGAACGTCTCTGAGTGAGAGTGTGTGTCACTGTGTGGTCTGTACGTA	lib1	0	1	18
H9-day00-01	LT-3D	AAATGAACGTCTGTCTCAGTGTGACACAGTCACAGTGTGTGTCAGAACGT	lib1	0	1	22
H9-day00-01	LT-3D	AAATGGACGTGACACTGAGTGTGTGACTCAATTGTCCTGTGTGAACGTAT	lib1	0	1	17
H9-day00-01	LT-3D	AAATGGACGTGAGTGTGACTGAGTCTCATAGTCAGACTGTGTCTGTACGT	lib1	0	1	46
H9-day00-01	LT-3D	AAATGGACGTGTCTGTCAGTCAGTGTGTGAGACTGACTCTGAGTGAACGT	lib1	0	1	12
H9-day00-01	LT-3D	AAATGTACGTGAGTGTGTGTGTCACTCAGTGTCTCTCTCAGTGTACGATG	lib1	0	1	28
H9-day00-01	LT-3D	AAATTAACGTGACAGTGAGAGAGTGAGTGTCTGACTCTGTCAGAGTACGT	lib1	0	1	24
H9-day00-01	LT-3D	AAATTGACGTCTGACTGAGTGTCAGTCTGTGTCACACTGAGTGTGTACGT	lib1	0	1	31
H9-day00-01	LT-3D	AAATTGACGTGTCACAGACTGAGACAGACAGTGTGTCTGACAGTGAACGT	lib1	0	1	15
H9-day00-01	LT-3D	AAATTGACGTGTGTCTCTGTGTGTGTCTGACAGTCTCAGTGTGTCTACGT	lib1	0	1	19
H9-day00-01	LT-3D	AAATTTACGTCAGGAGAGTCTGTGTCAGAGTCTGCGTGTCTGACAACGTA	lib1	0	1	26
H9-day00-01	LT-3D	AACAAGACGTCAGTGACTGTGTGTGTGTCTGAGTCACACTGTGAGTACGT	lib1	0	1	19
H9-day00-01	LT-3D	AACAAGACGTCTCAGACACTGACTCTGACTGTGTGTGTCACTGTCAACGT	lib1	0	1	27
H9-day00-01	LT-3D	AACAAGACGTGTCAGTCACACTCAGACTGTGTGTGTGTCTCTGACTACGT	lib1	0	1	22
H9-day00-01	LT-3D	AACAATACGTCAGTGACTCTGTGAGAGTCAGAGTGTGTCTGTGAGAACGT	lib1	0	1	23
H9-day00-01	LT-3D	AACAATACGTGTGTCAGTCTCTCAGAGACTCACAGAGTGAGTGTCAACGT	lib1	0	1	26
H9-day00-01	LT-3D	AACACAACGTCTCAGACTGTCACTCTCAGTCTGTGTGTGTCACTCTACGT	lib1	0	1	28
H9-day00-01	LT-3D	AACACAACGTGTCTCACAGAGACTGTCTGAGACTGTGTCAGTGAGAACGT	lib1	0	1	36
H9-day00-01	LT-3D	AACACCACGTGAGACTGAGACACACTCACAGTGTGTCTCTCTGTGAACGT	lib1	0	1	18
H9-day00-01	LT-3D	AACACGACGTCTGAGTGTGTGACACAGTCTGTGTGTGAGTGTCTGTACGT	lib1	0	1	45
H9-day00-01	LT-3D	AACAGAACGTCAGACTGAGTCTGTGTCACTGTCTGAGAGAGAGAGAACGT	lib1	0	1	37
H9-day00-01	LT-3D	AACAGAACGTGACTCTCTGACAACTCTGTCTGTCAGTCACACTCAACGTA	lib1	0	1	19
H9-day00-01	LT-3D	AACAGCACGTCTGACAGACACTGTCACTCTGTGTCTCTGTGACTCAACGT	lib1	0	1	33
H9-day00-01	LT-3D	AACAGGACGTCAGTGTGTGTGAGTCTGTGTGTGTGAGACTGTGTCAACGT	lib1	0	1	16
H9-day00-01	LT-3D	AACAGGACGTGTCACACACTGACAGTGTCACAGACTCAGTCAGTCTACGT	lib1	0	1	57
H9-day00-01	LT-3D	AACAGGACGTGTCTGTCTGACAGTGAGTCACAGAGTCAGGCAGTCTACGT	lib1	0	1	33
H9-day00-01	LT-3D	AACAGGACGTGTGACTGTCTGTGTGAGACTCTGTGTGTGTGACTCTACGT	lib1	0	1	23
H9-day00-01	LT-3D	AACAGTACGTCACACTGTGTGTCAGTCACTGTCAGAGAGTGTCTCTACGT	lib1	0	1	13
H9-day00-01	LT-3D	AACAGTACGTGTGAGTCTGACACAGTCACACAGTCTCAGTCTGTGTACGT	lib1	0	1	26
H9-day00-01	LT-3D	AACATAACGTGAGTGTGTCTGTGTCACAGAGTGAGACACTGTGTGTACGT	lib1	0	1	24
H9-day00-01	LT-3D	AACATCACGTCAGAGTCAGACTGACTGAGTGAGAGTGTCTGTGTCAACGT	lib1	0	1	24
H9-day00-01	LT-3D	AACATCACGTGACACTGACAGAGTGAGAGTCTCTGTTAGTCTGTCTACGT	lib1	0	1	33
H9-day00-01	LT-3D	AACATGACGTGACAGTGTCAGAGTGAGAGTCTGAGACTGAGTCTCTACGT	lib1	0	1	27
H9-day00-01	LT-3D	AACATTACGTCTCACAGTCAGTGACTGACAGACAGTCTGTGTCTGTACGT	lib1	0	1	19
H9-day00-01	LT-3D	AACATTACGTCTGACTGACAGACTGTGTCTGTGACAGACAGTCAACGTAT	lib1	0	1	12
H9-day00-01	LT-3D	AACATTACGTGAGAGACTGTGTCAGTGTCACAGTGAGAGTCTGAGTACGT	lib1	0	1	25
H9-day00-01	LT-3D	AACATTACGTGTGTCACTCACACACAGTCTCTGTGAGTGTGTCAGTACGT	lib1	0	1	31
H9-day00-01	LT-3D	AACCAAACGTGTCAGAGTCACACAGTCTGTCAGTCTCACACTCTCAACGT	lib1	0	1	25
H9-day00-01	LT-3D	AACCACACGTCAGAGTCAGAGTGTGTCAGTGTCTCTGTGAGTGTGTACGT	lib1	0	1	23
H9-day00-01	LT-3D	AACCACACGTGCGAGTGAGAGTCTCTCAGACTGTGAGTGTGAGTCAACGT	lib1	0	1	20
H9-day00-01	LT-3D	AACCACACGTGTCAGTCTCTGTGTGAGTCTGTCTGACAGTGTGTCAACGT	lib1	0	1	12
H9-day00-01	LT-3D	AACCACACGTGTGTGAGTGTCAGAGTCAGTCAGACTCAGAGACTGTACGT	lib1	0	1	17
H9-day00-01	LT-3D	AACCATACGTCTCTCTGAGAGACTCAGTCACAGAGAGTGTCTGTGAACGT	lib1	0	1	28
H9-day00-01	LT-3D	AACCATACGTGACTCTCAGACTGTGTCTGTGAGTGAGACAGTCACAACGT	lib1	0	1	26
H9-day00-01	LT-3D	AACCATACGTGTCTCACTGACTCAGAGTCAGAGTGTGTCTGTCTCTACGT	lib1	0	1	41
H9-day00-01	LT-3D	AACCCAACGTCACAGTCTGTGTCTGTGTGTGTGTCAGTGAGACTCTACGT	lib1	0	1	30
H9-day00-01	LT-3D	AACCCAACGTCTGAGTCTGAGTGTCACACAGAGTCTGAGTGTGTGTACGT	lib1	0	1	18
H9-day00-01	LT-3D	AACCCAACGTGACTGACTGTCAGAGAGTGTGTGTCACTCTCACTGTACGT	lib1	0	1	23
H9-day00-01	LT-3D	AACCCCACGTCAGACATGTCAGTGTGTGACTGTCTCTGTCACTCAACGTA	lib1	0	1	14
H9-day00-01	LT-3D	AACCCCACGTCTCTGTGAGTCTGACAGAGACTGAGACTCGGACAGTACGT	lib1	0	1	22
H9-day00-01	LT-3D	AACCCCACGTGTGTGTCAGACAGTGTCTGTCTGACTCTGAGACAGTACGT	lib1	0	1	14
H9-day00-01	LT-3D	AACCCTACGTCAGAGTCAGTCTGTGAGACTGTGTCTGAACACAGTACGTA	lib1	0	1	22
H9-day00-01	LT-3D	AACCGAACGTGAGTGTGTCACTGACTGTCTGAGACAGTCTGTGTCTACGT	lib1	0	1	13
H9-day00-01	LT-3D	AACCGGACGTCACTGTGTGTGTCTCAGACTCTGTGTGACTGTGTCTACGT	lib1	0	1	21
H9-day00-01	LT-3D	AACCGTACGTCTGTCTGTGTCTGTCTCACTGTCAGTGTGACTGTCAACGT	lib1	0	1	36
H9-day00-01	LT-3D	AACCGTACGTCTGTGTCAGTGTGAGTGTCTGAGTGAGATTCTCTGTACGT	lib1	0	1	15
H9-day00-01	LT-3D	AACCGTACGTGACTGAGAGGGAGTGAGTCTCAGACTCAGAGTCTCTACGT	lib1	0	1	22
H9-day00-01	LT-3D	AACCGTACGTGTCAGTCTGTCTGACTCTGAGAGAGACAGTGACTCAACGT	lib1	0	1	38
H9-day00-01	LT-3D	AACCTAACGTGTGTCAGTCTGAGTGAGTCTCACTCAGAGAGTGTCAACGT	lib1	0	1	19
H9-day00-01	LT-3D	AACCTCACGTCAGTGTGACTCTGTGTCTCTGTCTCTGTGTGTCTGTACGT	lib1	0	1	13
H9-day00-01	LT-3D	AACCTCACGTCTCTGTGACTCTCTCTGTCTGTGTCTCTGCCTCTCAACGT	lib1	0	1	53
H9-day00-01	LT-3D	AACCTCACGTCTGTGAGTGTCTGTGACACACTGAGTGAGTGTGTTACGTA	lib1	0	1	14
H9-day00-01	LT-3D	AACCTGACGTCTGTCAGTGAGTGTCTCAGACAGAGACAGACTCTGAACGT	lib1	0	1	30
H9-day00-01	LT-3D	AACCTTACGTCTCTGACAGTCTCAGAGACTGAGAGACAGTCTGTGAACGT	lib1	0	1	18
H9-day00-01	LT-3D	AACCTTACGTCTGACTCAGTGTGTCAGTGTGTGTGTGTGTCACACTACGT	lib1	0	1	19
H9-day00-01	LT-3D	AACCTTACGTGAAACTCAGTGTGAGTGTGTGACTCACTGACTGTACGTAT	lib1	0	1	16
H9-day00-01	LT-3D	AACGACACGTGAGAGAGTCTCTCTGAAAGTCAGAGTCTCTCACACAACGT	lib1	0	1	53
H9-day00-01	LT-3D	AACGACACGTGTCTCACAGTGAGTGAGACAGAGACTGTGTGAGTCTACGT	lib1	0	1	40
H9-day00-01	LT-3D	AACGAGACGTCTCTGTGACAGTCTGTGACTGAGAGTCTGTGTCAGTACGT	lib1	0	1	16
H9-day00-01	LT-3D	AACGAGACGTCTGAGTCTCAGTGTGTGAGAGAGTCAGTGACTCTCTACGT	lib1	0	1	33
H9-day00-01	LT-3D	AACGAGACGTGACTCTGTCTGACACAGAGTGACTGTGTCTCAGACTACGT	lib1	0	1	26
H9-day00-01	LT-3D	AACGAGACGTGTGAGTGAGAGAGTGTGTCAGACACACACAGAGTGTACGT	lib1	0	1	51
H9-day00-01	LT-3D	AACGCAACGTCTGACTCTGTGTGACTCTGTCTCTCAGACGTGTACGTATG	lib1	0	1	16
H9-day00-01	LT-3D	AACGCCACGTGTGTGAGTCTCTGTCTGTCTCACACTGTGAGACAGAACGT	lib1	0	1	29
H9-day00-01	LT-3D	AACGCGACGTCAGAGTGTCACTCACTCTGTGACACTGAGTGTGTGAACGT	lib1	0	1	22
H9-day00-01	LT-3D	AACGCGACGTGTCTCTCTGAGTCTGTCTCTCTGTGTCTCAGTGTCTACGT	lib1	0	1	19
H9-day00-01	LT-3D	AACGCGACGTGTCTGTCTGTCAGAGTGTGACAGAGTGAGTGTGTGAACGT	lib1	0	1	29
H9-day00-01	LT-3D	AACGCGACGTGTGAGTGTGTCTGACACTGAGTCTCAGTGTGTCTCAACGT	lib1	0	1	16
H9-day00-01	LT-3D	AACGCTACGTCAGACTGTCTGTGTCAGTGAGTCAGTGAGAGTGTGAACGT	lib1	0	1	38
H9-day00-01	LT-3D	AACGCTACGTCAGAGTGTGTGACACTGTCTCAGACTGTGTCTCTCAACGT	lib1	0	1	22
H9-day00-01	LT-3D	AACGGAACGTCAGTGTCTGTCTCAGTGTCTGTGTGACTCAGTCTGTACGT	lib1	0	1	18
H9-day00-01	LT-3D	AACGGAACGTGTCTGTGTCTGTGTGTGAGTCTGTGAGTCAGAGTGTACGT	lib1	0	1	12
H9-day00-01	LT-3D	AACGGCACGTCTCTCAGAGACACACACACAGACAGTGAGTCTCTGAACGT	lib1	0	1	29
H9-day00-01	LT-3D	AACGGCACGTCTGTCACACAGTGTCACTGTCACTCTGTGTGTGTGAACGT	lib1	0	1	27
H9-day00-01	LT-3D	AACGGCACGTCTGTGTCTCTGTGTGTGTCACTGTGACTGTGTGAGCACGT	lib1	0	1	27
H9-day00-01	LT-3D	AACGGCACGTGAGACTGTGAGTGTGTGTGACTCTGTCTCTGTGAGAACGT	lib1	0	1	20
H9-day00-01	LT-3D	AACGGCACGTGTGTCTCTGTCTGTGACTCAGTGTGTGACTGAGTCTACGT	lib1	0	1	22
H9-day00-01	LT-3D	AACGGGACGTCACTGTGAGTCAGTGTCTCAGTCACACTGTCAGTGAACGT	lib1	0	1	38
H9-day00-01	LT-3D	AACGGGACGTCTCAGAGAGAGACTGTGTCAGTCTGTGTCTCAGTGTACGT	lib1	0	1	68
H9-day00-01	LT-3D	AACGGGACGTGACTGAGTCTCTCTGTGTGAGTGAGACTGAGTGAGTACGT	lib1	0	1	12
H9-day00-01	LT-3D	AACGGGACGTGGTCTGTCTGTGTCTCTGTGAGTCAGTCTCAGTGTACGTA	lib1	0	1	39
H9-day00-01	LT-3D	AACGGGACGTGTGACTGACTGTGAGCGAGAGTGACTCAGAGTGTGTACGT	lib1	0	1	31
H9-day00-01	LT-3D	AACGGGACGTGTGAGTCACTGAGTCAGACAGTGTCAGTGTCACTGTACGT	lib1	0	1	13
H9-day00-01	LT-3D	AACGGGACGTGTGTCAGTGAGTCAGTCTCAGTGTGACTGTCTCTCTACGT	lib1	0	1	14
H9-day00-01	LT-3D	AACGGTACGTCACACTGTCAGACTGACACTCACTGAGAGTCTCAGTACGT	lib1	0	1	15
H9-day00-01	LT-3D	AACGGTACGTCACTGTGAGTGAGTCTCTGAGAGTGACACCAACTACGTAT	lib1	0	1	14
H9-day00-01	LT-3D	AACGGTACGTCAGAGACTCTGTGAGAGACTGTCACTGACTCAGTCAACGT	lib1	0	1	31
H9-day00-01	LT-3D	AACGGTACGTCTCACAGTGTCAGTGAGTCGGTGTCTCAGTGTCTCTACGT	lib1	0	1	23
H9-day00-01	LT-3D	AACGGTACGTGAGAGAGTGTGACTGTGAGAGTGACTTTCACTGTCTACGT	lib1	0	1	18
H9-day00-01	LT-3D	AACGGTACGTGAGTGTGTCTGAGACAGAGTCAGTCACAGTCTCTGTACGT	lib1	0	1	15
H9-day00-01	LT-3D	AACGGTACGTGTGACACTGTCTGTCACTGTGTCACAGTGTGTGTGTACGT	lib1	0	1	33
H9-day00-01	LT-3D	AACGTAACGTGTGACAGAGTCAGTCACACTGAGAGAGTCTCTGTGTACGT	lib1	0	1	38
H9-day00-01	LT-3D	AACGTAACGTGTGTGTGTCACTGACAGAGTGACTGAGTCTGTGAGTACGT	lib1	0	1	29
H9-day00-01	LT-3D	AACGTCACGTCAGTCAGAGAGAGACAGTGTCAGTGTCTGTGTGACTACGT	lib1	0	1	17
H9-day00-01	LT-3D	AACGTCACGTCAGTGTGTCTCTGTCTGTCTATGTGTCTCTGAGTCAACGT	lib1	0	1	13
H9-day00-01	LT-3D	AACGTCACGTCTGAGTGAGACTGTCAACACTCACTGTCTGAGTACGTATG	lib1	0	1	19
H9-day00-01	LT-3D	AACGTCACGTCTGTGTCTGTGAGAGTCTGTGAGTGAGTGAGTCAGAACGT	lib1	0	1	16
H9-day00-01	LT-3D	AACGTCACGTGTGACACAGTGACTCACAGTGTGTCACAGTGTCACTACGT	lib1	0	1	48
H9-day00-01	LT-3D	AACGTCACGTGTGTGTCACAGTGAGAGTCTGTCTCACACTGTGTGTACGT	lib1	0	1	11
H9-day00-01	LT-3D	AACGTGACGTCTGAGACTCAGTCACTCAGTCTCACTGTGTCAGAGAACGT	lib1	0	1	47
H9-day00-01	LT-3D	AACGTGACGTCTGTGTCTCTGTAGACAGTCTGACTCTCACACACTACGTA	lib1	0	1	11
H9-day00-01	LT-3D	AACGTGACGTCTGTGTGAGACTGTGTCTGTGTCTCTCTGAGTCAGTACGT	lib1	0	1	28
H9-day00-01	LT-3D	AACGTGACGTGTCACTCTGTCTGACTGTCACAGAGACAGTCTGAGAACGT	lib1	0	1	17
H9-day00-01	LT-3D	AACGTGACGTGTGAGTGTGTCTGACACTCTCAGTGTCAGTGTACGTATGG	lib1	0	1	24
H9-day00-01	LT-3D	AACGTTACGTCAGTCACAGTCTGTGAGTGTCACACTCTCTGTCAGAACGT	lib1	0	1	14
H9-day00-01	LT-3D	AACGTTACGTCAGTGTCAGTGTGACACAGTGTGTCTGTCTGTGTCAACGT	lib1	0	1	21
H9-day00-01	LT-3D	AACGTTACGTCTCTCACTCAGTGAGTGTCAGTGTCTCACTCTGTGTACGT	lib1	0	1	17
H9-day00-01	LT-3D	AACGTTACGTGACAGTGAGAGTGTCAGTCTCACAGTGAGTCAGTGTACGT	lib1	0	1	35
H9-day00-01	LT-3D	AACGTTACGTGAGAGACAGAGTGTCAGACTCAGAGACAGAATGAGTACGT	lib1	0	1	31
H9-day00-01	LT-3D	AACGTTACGTGTCAGACAGTCAGTGTGAGTCTGTGTGAGTGTCAGTACGT	lib1	0	1	13
H9-day00-01	LT-3D	AACGTTACGTGTGAGAGAGTCTGACAGACACTGTCAGTGTCTGTGAACGT	lib1	0	1	21
H9-day00-01	LT-3D	AACTAAACGTCTGAGACAGAGTCTGTCTCTGAGTGTGTGTGTCAGGACGT	lib1	0	1	30
H9-day00-01	LT-3D	AACTACACGTCTGTGTGACTGTCACAGTCTGAGACTCAGAGAGACAACGT	lib1	0	1	67
H9-day00-01	LT-3D	AACTACACGTGACACTCACTCACACTGTCTCAGTCACACTCTGTCAACGT	lib1	0	1	18
H9-day00-01	LT-3D	AACTACACGTGTGTCACAGAGTCACTCTGTGTGTGTGACTGTGAGTACGT	lib1	0	1	33
H9-day00-01	LT-3D	AACTAGACGTGAGGGTGTGTGAGAGTGACTGTCTGTGTGTCACTGTACGT	lib1	0	1	26
H9-day00-01	LT-3D	AACTATACGTCAGACTCACTGAGTGACTCTCAGTGTGAGTGAGTGTACGT	lib1	0	1	26
H9-day00-01	LT-3D	AACTATACGTGAGTGAGACTCAGTGTGAGTGTGACACAGACTCAGTACGT	lib1	0	1	34
H9-day00-01	LT-3D	AACTCAACGTCAGAGAGTGTCAGACTCCCTGACTCTTTCTGTCAGTACGT	lib1	0	1	31
H9-day00-01	LT-3D	AACTCAACGTCAGTCTCTCCGTGAGTCTGACTGAGACAGTGACTCTACGT	lib1	0	1	13
H9-day00-01	LT-3D	AACTCAACGTCAGTGTGACTGAGTCTCACTGTCTGTCTGTCTGTGTACGT	lib1	0	1	25
H9-day00-01	LT-3D	AACTCAACGTCTCTGTGTGACACACAGTGTCTGAGTCTCTGTCTGTACGT	lib1	0	1	20
H9-day00-01	LT-3D	AACTCAACGTGTGTCACAGTATCACTGAGTGTCTCTCTGTCAGCGTACGT	lib1	0	1	30
H9-day00-01	LT-3D	AACTCCACGTCAGTCTGTCAGTCACACACAGTCACACACACTCAGTACGT	lib1	0	1	42
H9-day00-01	LT-3D	AACTCCACGTGAGTGACTCAGTGTGACTCACAGTGTGTGAGTGACTACGT	lib1	0	1	15
H9-day00-01	LT-3D	AACTCCACGTGAGTGAGTGAGAGTCACTCTGTGTGACACTGAGAGAACGT	lib1	0	1	24
H9-day00-01	LT-3D	AACTCGACGTATGTCACAGTGTCTGACTGACTGTGTGTGAGAGTGAACGT	lib1	0	1	15
H9-day00-01	LT-3D	AACTCGACGTCAGAGACAGTCAGTGAGAGTCAGAGTGAGTGACTCTACGT	lib1	0	1	16
H9-day00-01	LT-3D	AACTCGACGTGAGACTCACACACTGTGTCAGTCTCTCTGAGAGTCTACGT	lib1	0	1	30
H9-day00-01	LT-3D	AACTCGACGTGTGTGACTCTCACAGTCTGTGTCTGTGACTCTGTGTACGT	lib1	0	1	17
H9-day00-01	LT-3D	AACTCTACGTGTGAGTGTCACACTGACTGTGTCTGTGAGACTCTGTACGT	lib1	0	1	21
H9-day00-01	LT-3D	AACTCTACGTGTGTCAGAGTGTGTGTGACTGACACTCAGTGTGACTACGT	lib1	0	1	18
H9-day00-01	LT-3D	AACTGAACGTCTCTGTCCGTGAGACACACTGAGTCTGAGTCACAGTACGT	lib1	0	1	25
H9-day00-01	LT-3D	AACTGGACGTCTGAGTCCCACTCTGACTCAGTCTCACTGTGAGTCAACGT	lib1	0	1	31
H9-day00-01	LT-3D	AACTGGACGTGACAGTCAGTGTCTGTGTCGTGACTCAGTGTGAGTACGTA	lib1	0	1	20
H9-day00-01	LT-3D	AACTGGACGTGAGACAGTCTGTCACTGTCACAGCGTGAGAGTCTCAACGT	lib1	0	1	16
H9-day00-01	LT-3D	AACTGGACGTGTCTGAGAGTCTGTCTGTGTCTCTCTGAGTCTGTGTACGT	lib1	0	1	31
H9-day00-01	LT-3D	AACTGGACGTGTGTGTGTGTGTGAGTCAGTGTCTGTGTGTGAGTACGTAT	lib1	0	1	11
H9-day00-01	LT-3D	AACTGGACGTGTGTGTGTGTGTGTGAGTCAGTGTCTGTGCGTGAGTACGT	lib1	0	1	14
H9-day00-01	LT-3D	AACTGTACGTCTGTGAGTCTCTCTGAGACTGTGACAGCGAGTGACAACGT	lib1	0	1	21
H9-day00-01	LT-3D	AACTGTACGTGACACTGTCTGTCACACACTCTGTGTCTCTCTCTCTACGT	lib1	0	1	14
H9-day00-01	LT-3D	AACTTCACGTAGTGACAGTGTGTCACTGTGTGTGTGACTGTGACAACGTA	lib1	0	1	35
H9-day00-01	LT-3D	AACTTCACGTCACTGAGTGCTGTGTGTCACTCAGTCAGAGTCTGTACGTA	lib1	0	1	14
H9-day00-01	LT-3D	AACTTCACGTCTGACTGAGAGACTGTGTCTGTGTCTGTGAGACTCTACGT	lib1	0	1	27
H9-day00-01	LT-3D	AACTTCACGTCTGTGTCTGAGTCAGAGTGTCAGTGTCTCTGTCACAACGT	lib1	0	1	22
H9-day00-01	LT-3D	AACTTCACGTGACTGTGTGAGACACTGTGTGTCAGTGAGAGTGTCAACGT	lib1	0	1	21
H9-day00-01	LT-3D	AACTTCACGTGTCAGTCAGTCTGAGTCTCTGTGTCTGTCACTGAGTACGT	lib1	0	1	40
H9-day00-01	LT-3D	AACTTGACGTCTGAGTGAGTCAGTCAGTCTCTCTCTGTCACACTGTACGT	lib1	0	1	14
H9-day00-01	LT-3D	AACTTGACGTGTCTCTGTGTCTGTCTGTCTGAGTCAGAGTGTGTGAACGT	lib1	0	1	19
H9-day00-01	LT-3D	AACTTTACGTCTCACTCACAGTGTGAGAGTGTGACTCTCACTGAGTACGT	lib1	0	1	25
H9-day00-01	LT-3D	AACTTTACGTGGTGTGTGAGAGTGTCAGTGACAGTGTCACAGTGAACGTA	lib1	0	1	39
H9-day00-01	LT-3D	AACTTTACGTGTCTGTGTCACTGTCAGAGAGTCTCACACTCTGAGTACGT	lib1	0	1	15
H9-day00-01	LT-3D	AACTTTACGTGTGACACTGTGTGTGTGTCAGAGACACACTGACTCAACGT	lib1	0	1	11
H9-day00-01	LT-3D	AAGAACACGTGACTGACAGTGACTGTCTGTGTCACTCAGTGAGTGAACGT	lib1	0	1	22
H9-day00-01	LT-3D	AAGAATACGTGTGTGTGAGACTGAGTCTCAGACTGTCACACAGACTACGT	lib1	0	1	17
H9-day00-01	LT-3D	AAGACTACGTGTGAGTGTCACACAGTCTCACTCTCACAGTGTGTGTACGT	lib1	0	1	16
H9-day00-01	LT-3D	AAGAGAACGTGTCAGACTCAGTGAGACAGTGAGAGTCACTGTGACTACGT	lib1	0	1	30
H9-day00-01	LT-3D	AAGAGCACGTCTGAGTCTCTGACACTGTCTGTGTCTCTGAGAACGTATGG	lib1	0	1	47
H9-day00-01	LT-3D	AAGAGGACGTCACTGTGAGTCTCACTGTGTGTGACTCTGACTCTCAACGT	lib1	0	1	15
H9-day00-01	LT-3D	AAGAGTACGTGTGTCTGACTCTGAGTGAGTGTGTGTCTGTGTGTGTACGT	lib1	0	1	12
H9-day00-01	LT-3D	AAGAGTACGTGTGTCTGTCTCTCTGACTCAGTCTGTGTGTGAGTGTACGT	lib1	0	1	35
H9-day00-01	LT-3D	AAGCAAACGTCTCTCAGTCAGTCACAGTCTGTGAGTGTGTCACTGTACGT	lib1	0	1	24
H9-day00-01	LT-3D	AAGCAAACGTCTGACACACAGTGAGTTGTCAGTGTCTCTGTGTGAACGTA	lib1	0	1	31
H9-day00-01	LT-3D	AAGCACACGTCTCACAGTGTGACTCTGTCTGTGCCTCACACAGAGAACGT	lib1	0	1	26
H9-day00-01	LT-3D	AAGCAGACGTCTCAGACACACTGAGTGACTCTCACACTGACACAGTACGT	lib1	0	1	60
H9-day00-01	LT-3D	AAGCAGACGTGTGTGTGAGTGTCACTGTGTGACTCATCTGAGTGTACGTA	lib1	0	1	26
H9-day00-01	LT-3D	AAGCATACGTCTCACAGTCTCACTGTCAGTGAGTGACAGTGAGTCAACGT	lib1	0	1	18
H9-day00-01	LT-3D	AAGCATACGTCTGAGTGTGTGAGTGAGTCAGAGAGAGTGTGTCTGTACGT	lib1	0	1	13
H9-day00-01	LT-3D	AAGCATACGTGTGTCTCTGTGTCTCTCAGTGACTGTCTGTCAGTGAACGT	lib1	0	1	12
H9-day00-01	LT-3D	AAGCCCACGTCAGTGAGTGTGAGTCACTGTGTCTCAGTGTCAGTGTACGT	lib1	0	1	14
H9-day00-01	LT-3D	AAGCCCACGTCTGTCACAGTGTCAGTGTCTGTCTCTCTCAGTGAGTACGT	lib1	0	1	25
H9-day00-01	LT-3D	AAGCCTACGTGTGACACAGTCAGTGTGACTGTGAGTCTCTGTCAGTACGT	lib1	0	1	23
H9-day00-01	LT-3D	AAGCGAACGTCACTCTCAGACACAGTCACAGTGTCTGTCACAGAGTACGT	lib1	0	1	40
H9-day00-01	LT-3D	AAGCGAACGTGAGTGTCTGTGTGTCACTGTGTGTGTGTCTGTGACTACGT	lib1	0	1	59
H9-day00-01	LT-3D	AAGCGCACGTCAGAGACTGTCTCACTGTCAGAGTCAGTCACAGTGTACGT	lib1	0	1	44
H9-day00-01	LT-3D	AAGCGCACGTGTCAGTCAGAGTCTGTGAATGTCACAGTGAGAGTGTACGT	lib1	0	1	16
H9-day00-01	LT-3D	AAGCGCACGTGTCTCTGAGTGACAGTGAGTGTCTGAGAGTGACCGTACGT	lib1	0	1	21
H9-day00-01	LT-3D	AAGCGCACGTGTGACTGAGACAGACTCTATCTGAGAGTGAGAGACAACGT	lib1	0	1	20
H9-day00-01	LT-3D	AAGCGCACGTGTGTCACAGAGACAGACTGTCAGTGTCTCTCTCTCTACGT	lib1	0	1	25
H9-day00-01	LT-3D	AAGCGGACGTCACAGACACTCAGTCAGTCTCTCAGTAAGTCTGTGTACGT	lib1	0	1	12
H9-day00-01	LT-3D	AAGCGGACGTCAGACTCTGACAGTCAGTGACTGTCTGAGACACACAACGT	lib1	0	1	28
H9-day00-01	LT-3D	AAGCGGACGTCTCTCAGAGTCTGTCACAGTCTCTAGTCACACTGTACGTA	lib1	0	1	13
H9-day00-01	LT-3D	AAGCGGACGTCTGAGTCAGTGAGTGTGTGTCTGAGAGTGTGTGTCTACGT	lib1	0	1	11
H9-day00-01	LT-3D	AAGCGGACGTGACACTGAGTGAGAGACACTGACTCACTCAGTGTGTACGT	lib1	0	1	20
H9-day00-01	LT-3D	AAGCGGACGTGTCTGAGTGTGTCAGAGTGTCACTGTCTGTGAGTGTACGT	lib1	0	1	14
H9-day00-01	LT-3D	AAGCGTACGTGACACTGAGTGTGTGAGAGTGAGTGTGAGTGAGTCTACGT	lib1	0	1	22
H9-day00-01	LT-3D	AAGCTAACGTGTCAGTGTCTGAGACACTGACTGACACAGTGAGACTACGT	lib1	0	1	20
H9-day00-01	LT-3D	AAGCTAACGTGTGTGACAGTGTCACACACTGACTGACAGTCTGTGTACGT	lib1	0	1	24
H9-day00-01	LT-3D	AAGCTCACGTCAGTGCCTGTCTCTGTGTTGTCTGTGTCTCTGTCAACGTA	lib1	0	1	22
H9-day00-01	LT-3D	AAGCTCACGTCTGTCAGAGTCACAGTCTGAGTCTCTCTGTGTGTGTACGT	lib1	0	1	47
H9-day00-01	LT-3D	AAGCTCACGTGAGTCAAGTCTGTGAGTCTCTGCGTCTCTCACACTCAACG	lib1	0	1	23
H9-day00-01	LT-3D	AAGCTCACGTGTCTGAGACTGTCAGACTCAGAGAGAGAGTGTGAGTACGT	lib1	0	1	27
H9-day00-01	LT-3D	AAGCTGACGTCACTGACAGTCTGTGTGTGTGTGTGTGTCAGTGTGTACGT	lib1	0	1	20
H9-day00-01	LT-3D	AAGCTGACGTCAGACTGTCACTCAGTCAGAGTGTGAGACTCAGTGTACGT	lib1	0	1	15
H9-day00-01	LT-3D	AAGCTGACGTCAGTGAGACACTGTGACACAGTCTGTGACTGTGTCTACGT	lib1	0	1	47
H9-day00-01	LT-3D	AAGCTTACGTCTCACTCTCTGGCTCAGACACACAGTCTGAGACAGAACGT	lib1	0	1	38
H9-day00-01	LT-3D	AAGCTTACGTCTGTCTGTGTGTCTGACACTGTGTGTGTGAGACTGAACGT	lib1	0	1	32
H9-day00-01	LT-3D	AAGCTTACGTGAGTGAGTGACACTCAGTGAGTCAGTGAGTGTGTCTACGT	lib1	0	1	16
H9-day00-01	LT-3D	AAGGACACGTCTGTGAGTGACACAGTCTGAGTGAGTGAGTCACACAACGT	lib1	0	1	88
H9-day00-01	LT-3D	AAGGACACGTGAGTCAGTGAGAGTGAGACAGAGTGTCACACTCTCTACGT	lib1	0	1	26
H9-day00-01	LT-3D	AAGGAGACGTGACAGTCACACACAGTGAGACACTGAGTCTGTGAGAACGT	lib1	0	1	22
H9-day00-01	LT-3D	AAGGCAACGTGACTGAGTCACTGTCTCACACAGTGTCTGACTGACAACGT	lib1	0	1	11
H9-day00-01	LT-3D	AAGGCAACGTGTGAGTCTGAGAGTCACTGAGACAGTGTCTGTCTCTACGT	lib1	0	1	27
H9-day00-01	LT-3D	AAGGCAACGTGTGTGTCTGTGTCACAGTGAGACAGAGTGTCTCACAACGT	lib1	0	1	28
H9-day00-01	LT-3D	AAGGCCACGTCAGACTGTGTCAGTGAGTGAGTGTCACTGTGTGTCAACGT	lib1	0	1	27
H9-day00-01	LT-3D	AAGGCCACGTCTCACTCACAGAGTCTGACTGAGTCACACAGTCTCAACGT	lib1	0	1	39
H9-day00-01	LT-3D	AAGGCGACGTGTGGAGAGAGTGTCAGAGTGAGACTCTCAGTGTCAACGTA	lib1	0	1	23
H9-day00-01	LT-3D	AAGGCTACGTCAGTCTCACAGTGTGTCTGTGACACAGTGAGAGAGAACGT	lib1	0	1	25
H9-day00-01	LT-3D	AAGGCTACGTCTGTGTGTGAGTCACAGTCAGTGTGAGTCAGACAGAACGT	lib1	0	1	18
H9-day00-01	LT-3D	AAGGCTACGTGAGTCTCTCTGGACTGTGTGTGTCACAGTCTGTCTACGTA	lib1	0	1	31
H9-day00-01	LT-3D	AAGGCTACGTGTAACTGAGTGAGAGTCAGACTCTGTGTGTGTGACAACGT	lib1	0	1	23
H9-day00-01	LT-3D	AAGGCTACGTGTCAGTTTGTGTGACACTGTGACAGAGAGAGTGACTACGT	lib1	0	1	36
H9-day00-01	LT-3D	AAGGCTACGTGTCTCACAGTGTCAGAGCCACAGTGCACAGTGTGTACGTA	lib1	0	1	29
H9-day00-01	LT-3D	AAGGCTACGTGTCTCCTGTGAGTGTGAGTGTGTGACAGTCTGTGTACGTA	lib1	0	1	13
H9-day00-01	LT-3D	AAGGGAACGTCTCTGTCTCTCACTCTCTGTCTCTGAGTGTGTGTCTACGT	lib1	0	1	70
H9-day00-01	LT-3D	AAGGGAACGTGACTCTCTGTGTGTGAGAGTCTGCGTCAGACTGTCAACGT	lib1	0	1	27
H9-day00-01	LT-3D	AAGGGAACGTGACTGTCTGACACTGTGAGAGTCTGTGAGTCAGAGTACGT	lib1	0	1	26
H9-day00-01	LT-3D	AAGGGAACGTGTCTGTGAGACTGTCTGACTCTCTGAGTGTGTCTGTACGC	lib1	0	1	30
H9-day00-01	LT-3D	AAGGGCACGTGTGTCTCAGTCCTGTGTCAGTCAGACACTGTCACTACGTA	lib1	0	1	24
H9-day00-01	LT-3D	AAGGGGACGTCACTGTCAGTGTGTGTGTGACACAGAGTGTCAGTCTACGT	lib1	0	1	17
H9-day00-01	LT-3D	AAGGGGACGTCAGTCAGTGTCTCTGTGACAGAGTCTCAGTGTGACAACGT	lib1	0	1	23
H9-day00-01	LT-3D	AAGGGGACGTCTCTGAGTCACAGTCTGAGTGTCTGACTGACTGAGTACGT	lib1	0	1	31
H9-day00-01	LT-3D	AAGGGGACGTGTCTCAGTCACAGAGTCTGTCTGTGTGTCTGTCTGTACGT	lib1	0	1	19
H9-day00-01	LT-3D	AAGGGGACGTGTGACACACACAGTCTGTGTGTGAGTCTGTCACTGTACGT	lib1	0	1	39
H9-day00-01	LT-3D	AAGGGGACGTGTGTCTCAGTCAGACAGACACTGTGTCTGTGACTGAACGT	lib1	0	1	40
H9-day00-01	LT-3D	AAGGGTACGTCACTCTGTGACTCTGTGACTGTGACAGTGTGTGTCAACGT	lib1	0	1	23
H9-day00-01	LT-3D	AAGGGTACGTCTCTGTGTGAGAGACAGAGAGAGTCTGTCTCAGTGAACGT	lib1	0	1	36
H9-day00-01	LT-3D	AAGGGTACGTGAGACAGAGTGTGTGTCTCTGAGTGACTCAGTGTGAACGT	lib1	0	1	22
H9-day00-01	LT-3D	AAGGGTACGTGTGACAGACAGACACTGTCTGACACAGACTCTCACTACGT	lib1	0	1	18
H9-day00-01	LT-3D	AAGGGTACGTGTGAGTGAGTCTCACACACACAGTGACTCTGAGTGTACGT	lib1	0	1	13
H9-day00-01	LT-3D	AAGGGTACGTGTGTCAGAGAGTCTGAGAGTGACTGTGAGACTGTGAACGT	lib1	0	1	33
H9-day00-01	LT-3D	AAGGTAACGTCAGAGAGTCAGACAGACAGTGTCTCTGTCAGTGACTACGT	lib1	0	1	25
H9-day00-01	LT-3D	AAGGTAACGTCTGTGAGGTGAGTGAGAGTGTGAGTGACTGAGTCAACGTA	lib1	0	1	27
H9-day00-01	LT-3D	AAGGTAACGTGAGAGAGTGTCGCACACTGTGTGTCTGAGTGTCAGTACGT	lib1	0	1	15
H9-day00-01	LT-3D	AAGGTAACGTGTCTCACACTGTGTGTGTCTGAGTGTCTCAGACAGAACGT	lib1	0	1	11
H9-day00-01	LT-3D	AAGGTAACGTGTCTCTCAGACTGTCACACAGACTGAGAGTCTGTCTACGT	lib1	0	1	25
H9-day00-01	LT-3D	AAGGTAACGTGTGACTCTCTGTGACACTCTCTCTCACTGTGTCTCTACGT	lib1	0	1	15
H9-day00-01	LT-3D	AAGGTCACGTGTCACTGTGTGTGAGTGTGTCTGACACTGTGTGTCAACGT	lib1	0	1	32
H9-day00-01	LT-3D	AAGGTCACGTGTGTGTGAGTCACTCTGAGTGTCTGTGTCAGTGACTACGT	lib1	0	1	15
H9-day00-01	LT-3D	AAGGTGACGTCAGACTGACTCTCTGTCACACTGACTCTGAGAGAGTACGT	lib1	0	1	16
H9-day00-01	LT-3D	AAGGTGACGTGACTGTGTGAGAGAGTGTGTGTGAGTCTGTCTGTGTACGT	lib1	0	1	15
H9-day00-01	LT-3D	AAGGTGACGTGTCAGTGTGAGTCTGACACTGAGTGTGACTCTCAGTACGT	lib1	0	1	14
H9-day00-01	LT-3D	AAGGTGACGTGTGAGAGACACAGTGAGAGACTCTGTGTCAGACAGTACGT	lib1	0	1	13
H9-day00-01	LT-3D	AAGGTGACGTGTGAGTGTTGTGAGAGACTCACAGAGTCAGTGTCTACGTA	lib1	0	1	13
H9-day00-01	LT-3D	AAGGTGACGTGTGTGATACACAGAGTCTGTGTCTGTGTGAGAGAGTACGT	lib1	0	1	14
H9-day00-01	LT-3D	AAGGTTACGTGACTTCACAGTGTCTGTGTGACTGTGACTCACACTACGTA	lib1	0	1	17
H9-day00-01	LT-3D	AAGGTTACGTGAGTGTCAGACTCTCAGTGTCTGACAGTGTGTCTGAACGT	lib1	0	1	21
H9-day00-01	LT-3D	AAGGTTACGTGAGTTTCACAGACACTGTCACGAGTCTGAGTCTGTACGTA	lib1	0	1	23
H9-day00-01	LT-3D	AAGTACACGTCTGTGAGAGTGTGTCTGAGACACTGTCTGTGAGTCAACGT	lib1	0	1	27
H9-day00-01	LT-3D	AAGTACACGTGAGAGTGTGAGTCAGTGTGAGTCACACTGTCAGACAACGT	lib1	0	1	13
H9-day00-01	LT-3D	AAGTAGACGTCTGTGACTCACTGTCTCACAGTCAGTGTCAGAGTCAACGT	lib1	0	1	20
H9-day00-01	LT-3D	AAGTAGACGTGTGACAGAGACAGACTCTGACAGTCACACAGTGTCTACGT	lib1	0	1	26
H9-day00-01	LT-3D	AAGTAGACGTGTGGCAGAGAGTGAGTGCTGTGTCTGTGTGTCAGAACGTA	lib1	0	1	21
H9-day00-01	LT-3D	AAGTATACGTGAGACACTCAGTCTCACAGAGAGTCACAGTGTCTCAACGT	lib1	0	1	28
H9-day00-01	LT-3D	AAGTATACGTGTCAGTGACTGTGTGAGTGTGCTCACACTCTCAGAACGTA	lib1	0	1	11
H9-day00-01	LT-3D	AAGTATACGTGTCTGACAGTGTGTGAGAGAGACAGTCAGTGACTGTACGT	lib1	0	1	17
H9-day00-01	LT-3D	AAGTCAACGTCTGAGTGACACTGTCTCAAGTGTGTGTCTCACAGAACGTA	lib1	0	1	15
H9-day00-01	LT-3D	AAGTCAACGTGTGTGTCTCTGACAGACTCTGTGACTGTGTGTGAGAACGT	lib1	0	1	60
H9-day00-01	LT-3D	AAGTCGACGTGGTGTCTCTCAGACAGAGTCTGAGTCTCTCTGTGAACGTA	lib1	0	1	21
H9-day00-01	LT-3D	AAGTCTACGTGAGAGTCTGTCACTGAGTGTGTCAGTGAGTCTCTCAACGT	lib1	0	1	14
H9-day00-01	LT-3D	AAGTGAACGTCAGTCTGTGACTGAGTCAGAGTGACTGAGTGAGAGAACGT	lib1	0	1	20
H9-day00-01	LT-3D	AAGTGAACGTCTCAGGCAGTGTGTCTGTCACACTGTCTCACTCAGAACGT	lib1	0	1	14
H9-day00-01	LT-3D	AAGTGAACGTCTCTCTGTGTCAGAGTGACTGTGTGTGTGAGTCTCTACGT	lib1	0	1	11
H9-day00-01	LT-3D	AAGTGAACGTGAGTGTGACTCTCTGAGACTCTGAGTCTGTCTCAGTACGT	lib1	0	1	12
H9-day00-01	LT-3D	AAGTGAACGTGTGTCACACTCTGTCTCTGACTGTCTCTCAGTGAGTACGT	lib1	0	1	19
H9-day00-01	LT-3D	AAGTGCACGTCAGTGTGACACAGACAGTGAGTGTGTGTCAGTGTGAACGT	lib1	0	1	21
H9-day00-01	LT-3D	AAGTGCACGTCTGACTCTGAGAGTGTGACTGTCTCACAGTGTCACAACGT	lib1	0	1	14
H9-day00-01	LT-3D	AAGTGCACGTCTGTGACTGTGTCTCACTGTGTGAGTGTGTGTCTGTACGT	lib1	0	1	12
H9-day00-01	LT-3D	AAGTGCACGTGTCAGACACACCGACAGTCACACTGTCTGTGTGAGTACGT	lib1	0	1	15
H9-day00-01	LT-3D	AAGTGCACGTGTCTGTGTCAGTCTGAGTCAGTCACAGTGACACTCTACGT	lib1	0	1	43
H9-day00-01	LT-3D	AAGTGCACGTGTGTCAGACTGTGTGTGAGAGAGTCAGTGACACTCTACGT	lib1	0	1	41
H9-day00-01	LT-3D	AAGTGCACGTGTGTCTCAGTCAGTCACACAGTGACTCTGACACTGTACGT	lib1	0	1	22
H9-day00-01	LT-3D	AAGTGCACGTGTGTGAGTGACAGTCAGTGTGTCACAGTGTGAGTGAACGT	lib1	0	1	31
H9-day00-01	LT-3D	AAGTGCACGTGTGTGTCTGTGACTGTGTCTCACAGACAGTCAGTGAACGT	lib1	0	1	22
H9-day00-01	LT-3D	AAGTGCACGTGTGTGTGAGTGTGAGTGTGTCAGTCAGACTGTGTCTACGT	lib1	0	1	24
H9-day00-01	LT-3D	AAGTGGACGTCAGTAGTGTGTCAGTGTCAGTGTGTCAGACTGAGAACGTA	lib1	0	1	20
H9-day00-01	LT-3D	AAGTGGACGTCTCAGACAGTGAGAGTGACTGTGTCTGTGTGACTGTACGT	lib1	0	1	13
H9-day00-01	LT-3D	AAGTGGACGTCTCTCTCACTCAGTGTCAGAGACACAGTCACTGTCTACGT	lib1	0	1	33
H9-day00-01	LT-3D	AAGTGGACGTGACTCTCTGTCACTCTGACACAGTGTGTCTGTCAGTACGT	lib1	0	1	31
H9-day00-01	LT-3D	AAGTGGACGTGAGTCAGTGTCAGTCTCTGTGTGTGTCTCTCAGAGTACGT	lib1	0	1	21
H9-day00-01	LT-3D	AAGTGGACGTGTCTGACAGTGAGTGACAGTGACTCTCTCAGTGTCAACGT	lib1	0	1	33
H9-day00-01	LT-3D	AAGTGGACGTGTGTCTGTGTCACTGAGACACTCAGTGACACTGTCTACGT	lib1	0	1	33
H9-day00-01	LT-3D	AAGTGTACGTCAGACAGTGTGAGTGTCAGAGACTCTGAGTGTCTGTACGT	lib1	0	1	16
H9-day00-01	LT-3D	AAGTGTACGTGACGCTGAGTGTCTGACTGACTCAGACACAGTCAGTACGT	lib1	0	1	18
H9-day00-01	LT-3D	AAGTGTACGTGAGTCACTCTCTGTCACACACTGTGTCTCAGTGACTACGT	lib1	0	1	19
H9-day00-01	LT-3D	AAGTGTACGTGTCTGTGTGTATGTCAGTGTGTCTGTGTCAGACAGAACGT	lib1	0	1	21
H9-day00-01	LT-3D	AAGTGTACGTGTGTCACTGACACTGTCACAGTGAGTCAGTGAGCTACGTA	lib1	0	1	28
H9-day00-01	LT-3D	AAGTGTACGTGTTACAGACTGTGTGAGTGTGAGTGTCAGTCAGTGTACGT	lib1	0	1	26
H9-day00-01	LT-3D	AAGTTAACGTCAGAGAGTGTGTCAGAGAGTGAGACAGACTGAGTGTACGT	lib1	0	1	66
H9-day00-01	LT-3D	AAGTTAACGTGACAGTGTGTGACTGTGACAGTGTGTCTCTCTCACTACGT	lib1	0	1	22
H9-day00-01	LT-3D	AAGTTCACGTCTGACTCTGTGTTCAGAGTGTGTGTGTGTCTGAGAACGTA	lib1	0	1	28
H9-day00-01	LT-3D	AAGTTCACGTGTGTGCCTCTGTGTGAGAGAGAGTCTCAGTGTGACAACGT	lib1	0	1	25
H9-day00-01	LT-3D	AAGTTGACGTCACAGACAGTGTCAGTCAGTGACAGTGAGACTGTCAACGT	lib1	0	1	12
H9-day00-01	LT-3D	AAGTTGACGTCACAGTGACACAGTCAGAGTCACACAGAGAGTCTGTACGT	lib1	0	1	14
H9-day00-01	LT-3D	AAGTTGACGTCTGTGTCACTCTCTGTCTGAGTGAGTGTGACTGTGTACGT	lib1	0	1	21
H9-day00-01	LT-3D	AAGTTGACGTGTCAGAGTGAGTGTGAGTGTCTGTGTGACTGTGTCAACGT	lib1	0	1	23
H9-day00-01	LT-3D	AAGTTGACGTGTGAGTGAGTGACACTGACTCAGTCACTGTCTCTGAACGT	lib1	0	1	40
H9-day00-01	LT-3D	AAGTTGACGTGTGTCCCACTCTGTGTGTGTCTGAGTGTGTCAGTCTACGT	lib1	0	1	18
H9-day00-01	LT-3D	AAGTTTACGTCTGAGAGTGTGAGTCTCACTGAGAGAGAGAGAGTACGTAT	lib1	0	1	17
H9-day00-01	LT-3D	AATAAAACGTCAGAGTGTGTGAGTCTCAGTGAGACACAGTCACTGAACGT	lib1	0	1	22
H9-day00-01	LT-3D	AATAAAACGTGTGTCAGGGTCTGTCTGAGTCTGAGTGTGAGAGAGAACGT	lib1	0	1	18
H9-day00-01	LT-3D	AATAACACGTGAGTCTCTGTGTGTGAGTGTCTGTGTGTGTGTGTGTACGT	lib1	0	1	11
H9-day00-01	LT-3D	AATAACACGTGAGTGTGAGAGACTGTGACTCAGAGACTGACTGTGTACGT	lib1	0	1	47
H9-day00-01	LT-3D	AATAACACGTGTCAGTCTCTCTGAGTCTGTCTGAGTGTGTGACACTACGT	lib1	0	1	11
H9-day00-01	LT-3D	AATAAGACGTGTCAGTCACTCAGTGACTGAGTCTGACAGTGACTCTACGT	lib1	0	1	57
H9-day00-01	LT-3D	AATAATACGTCTGTGTGTGTGACGACACAGTGTCGTGTCTGAGTACGTAT	lib1	0	1	31
H9-day00-01	LT-3D	AATACGACGTCACAGTCTCACAGAGTCAGACACTGAGTGTCAGTCTACGT	lib1	0	1	30
H9-day00-01	LT-3D	AATACTACGTCACTGTCACAGTGACAGCACACACTCTCAGTGTCAACGTA	lib1	0	1	17
H9-day00-01	LT-3D	AATACTACGTCTCAGAGAGTCAGAGACTGTGAGTGACTCTCAGAGTACGT	lib1	0	1	16
H9-day00-01	LT-3D	AATAGAACGTCTGACAGAGACTCTCTGGTCTGAGAGTGACTCAGAACGTA	lib1	0	1	25
H9-day00-01	LT-3D	AATAGAACGTGTGTGAGTGTGTGTGTGACAGAGTCAGACAGTGACTACGT	lib1	0	1	25
H9-day00-01	LT-3D	AATAGCACGTCAGTCTCTCTGACTCACTCTCACACAGTGTGTCACTACGT	lib1	0	1	18
H9-day00-01	LT-3D	AATAGCACGTGAGTCACTGTCTCTCTGTGTCTGTGAGTGTGAGACAACGT	lib1	0	1	17
H9-day00-01	LT-3D	AATAGGACGTCAGTCTCACTGTGACTCTGTGTGTCTCTCACTCTGAACGT	lib1	0	1	34
H9-day00-01	LT-3D	AATAGGACGTCTCAGTGTCTCACTGTCTCTCACTCAGAGACAGAGTACGT	lib1	0	1	25
H9-day00-01	LT-3D	AATAGTACGTCTCAGTGAGAGTCAGAGTGTCTGTGTGAGTGAGTCTACGT	lib1	0	1	17
H9-day00-01	LT-3D	AATATAACGTCTGAGTCTCACTCAGTGAGTCTACCGCACTGTGAGTACGT	lib1	0	1	24
H9-day00-01	LT-3D	AATATAACGTGTGTGAGTCTGTCAGACTGTGTCACTCAGTCACACAACGT	lib1	0	1	18
H9-day00-01	LT-3D	AATATCACGTCACAGTGACTCACTCTGTCTGTGTGTGTGTGACAGAACGT	lib1	0	1	13
H9-day00-01	LT-3D	AATATCACGTGAGTGTCTCACAGTGTGACTGAGAGTGAGTGAGAGTACGT	lib1	0	1	18
H9-day00-01	LT-3D	AATATCACGTGTCTGTGTGTGAGTATCACTGAGTGTGTGACTGTCTACGT	lib1	0	1	31
H9-day00-01	LT-3D	AATATGACGTGAGACTGTCTGTGTCTCTGTGTCGTCACAGACTCAACGTA	lib1	0	1	24
H9-day00-01	LT-3D	AATATTACGTCTCTCACTGACTATGACTGAGAGGGTGAGAGTGTCAACGT	lib1	0	1	24
H9-day00-01	LT-3D	AATATTACGTGTGACTGAGAGAGAGTGTCTAGTGTCTCAGTGTGTACGTA	lib1	0	1	20
H9-day00-01	LT-3D	AATCAAACGTGAGTGTCAGTCTCAGTCTGTGTCTGTGACACACTGTACGT	lib1	0	1	43
H9-day00-01	LT-3D	AATCAAACGTGTGAGAGAGAGTCAGAGGGTCACTGTGACACACTGTACGT	lib1	0	1	21
H9-day00-01	LT-3D	AATCACACGTCTGTCAGAGTGTCTGTCTCTCTGAGTGAGTGTCACTACGT	lib1	0	1	32
H9-day00-01	LT-3D	AATCACACGTGTCAGAGACTGTCTGTGTGTCAGACTGAGTGTGAGAACGT	lib1	0	1	22
H9-day00-01	LT-3D	AATCATACGTCACTCTGTCACTCAGAGACACTCTCTCTCTCACTGTACGT	lib1	0	1	25
H9-day00-01	LT-3D	AATCCAACGTGACTCTGTCTCTCTGAGAGACAGTGAGAGTCTGTGTACGT	lib1	0	1	38
H9-day00-01	LT-3D	AATCCAACGTGTCAGTGTCTCAGTCTGTCTGTCTGTGAGAGTGAGTACGT	lib1	0	1	25
H9-day00-01	LT-3D	AATCCAACGTGTGTGTGTGAGTCAGAGTCTGTCTGAGACTCTGTCAACGT	lib1	0	1	17
H9-day00-01	LT-3D	AATCCGACGTCACTCTGTCTCTGACTCAGTGTGTCTGAGTGTGTGTACGT	lib1	0	1	15
H9-day00-01	LT-3D	AATCCGACGTCTGAGACTCAGAGTGAGTGAGTCAGAGTCAGTGACTACGT	lib1	0	1	36
H9-day00-01	LT-3D	AATCCGACGTCTGTGAGTGAGTGTGTCAGTCTGTGTGTGTGTCAACGTAT	lib1	0	1	26
H9-day00-01	LT-3D	AATCCGACGTGACTCTCTGTCAGAGACAGTCTCTGACTGACAGCGTACGT	lib1	0	1	41
H9-day00-01	LT-3D	AATCGAACGTGAGTGTCAGACAGAGTGAGTCTGAGAGTGAGAGTCTACGT	lib1	0	1	28
H9-day00-01	LT-3D	AATCGAACGTGAGTGTGTGTGAGTCACAGTCACTCACACTGTGTCAACGT	lib1	0	1	15
H9-day00-01	LT-3D	AATCGCACGTCTGAGACTGACTCACTGTCTGTCAGAGTGTGAGTGAACGT	lib1	0	1	13
H9-day00-01	LT-3D	AATCGCACGTGTCAGAGAGAGTCTGTCTCAGTGACTGAGAGTGACTACGT	lib1	0	1	13
H9-day00-01	LT-3D	AATCGGACGTCTGAGAGAGTGTCTGACTGTCACTGTGTCTCAGAGTACGT	lib1	0	1	15
H9-day00-01	LT-3D	AATCGTACGTCAGTCACACACTGTCTGTCTGTCTCTCTCTGAGACAACGT	lib1	0	1	35
H9-day00-01	LT-3D	AATCGTACGTCTGTCACAGAGTCACAGAGAGTGTGTGTCACACACTACGT	lib1	0	1	22
H9-day00-01	LT-3D	AATCGTACGTCTGTCAGTGTGTGACACACACTGTGTGACTGTGTCTACGT	lib1	0	1	18
H9-day00-01	LT-3D	AATCGTACGTGTGTCACTCTGTGTCAGTCTCAGTGACAGAGTGTGAACGT	lib1	0	1	27
H9-day00-01	LT-3D	AATCTAACGTGACTCACTGTCTGTGAGTGAGTGTCAGAGTCTGAGAACGT	lib1	0	1	57
H9-day00-01	LT-3D	AATCTGACGTCAGTGACTGAGTGTGTGAGAGTGACAGTCAGTGGTACGTA	lib1	0	1	43
H9-day00-01	LT-3D	AATCTGACGTCTGACTGACAGTCTGAGTGAGTGTGTGTGTATGAGTACGT	lib1	0	1	29
H9-day00-01	LT-3D	AATCTGACGTCTGTCTGAGAGTGTGTGAGTGTGTCAGAGTGAGACTACGT	lib1	0	1	35
H9-day00-01	LT-3D	AATCTGACGTGCGTCTGAGAGTCTGAGTGTGACATGTGACAGTGAACGTA	lib1	0	1	14
H9-day00-01	LT-3D	AATCTTACGTCAGTGACTCTCTGTGTCTGTCAGAGTGAGAGTGAGTACGT	lib1	0	1	31
H9-day00-01	LT-3D	AATCTTACGTCTCTGAGTCAGTGAGAGTGACTGAGTCACTGTGTCAACGT	lib1	0	1	34
H9-day00-01	LT-3D	AATCTTACGTGCCTCACAGTAGACTGTCTGAGTGTCTCTGACACTACGTA	lib1	0	1	18
H9-day00-01	LT-3D	AATCTTACGTGTGTGTCTGTCTGTGAGACAGACTGTGTCAGAGACTACGT	lib1	0	1	52
H9-day00-01	LT-3D	AATGACACGTGACACTCTGTGTGACTGTCTTAGTGTCTCTGAGCTACGTA	lib1	0	1	17
H9-day00-01	LT-3D	AATGACACGTGAGTCTGTGAGAGAGTCTGACTCACTGTGACAGTGTACGT	lib1	0	1	20
H9-day00-01	LT-3D	AATGACACGTGAGTGTCTGTGTCTCAGACTGACTGTGTCTCTGACTACGT	lib1	0	1	15
H9-day00-01	LT-3D	AATGAGACGTCAGTGTGAGAGACTGTCTCAGTCTCTGCGGGAGTGAACGT	lib1	0	1	13
H9-day00-01	LT-3D	AATGATACGTGGAGTGTCACTGTGACACAGTCACTCAGTCACTCAACGTA	lib1	0	1	12
H9-day00-01	LT-3D	AATGATACGTGTCAGTGTCACTGTGTGTCAGTCTCTCACTGAGAGTACGT	lib1	0	1	22
H9-day00-01	LT-3D	AATGCAACGTGACAGTGAGACACTCTGTGACAGTCTCAGAGAGTGAACGT	lib1	0	1	19
H9-day00-01	LT-3D	AATGCCACGTCTGAGACTGAGTGAGTGTGTGTGAGACTCAGTGAGTACGT	lib1	0	1	14
H9-day00-01	LT-3D	AATGCGACGTCTGTGTGTCTGAGTGACAGTCTCTCTGAGAGTCCGTACGT	lib1	0	1	19
H9-day00-01	LT-3D	AATGCGACGTGACAGTGTCAGACAGTGTCTCTGTGTCACAGAGTGTACGT	lib1	0	1	15
H9-day00-01	LT-3D	AATGCGACGTGTGACTGTCAGAGTGAGTGTCTGTCACTGTGACAGAACGT	lib1	0	1	22
H9-day00-01	LT-3D	AATGCTACGTCAGAGTGACACTCTCACTGACAGAGTCTCACTGTCTACGT	lib1	0	1	14
H9-day00-01	LT-3D	AATGCTACGTGAGTCAGTCACTCTGACACAGAGAGAGTGTGTCAGAACGT	lib1	0	1	94
H9-day00-01	LT-3D	AATGCTACGTGTGTGTCAAGTGTGTGAGTCACTGAGACTGAGTGTACGTA	lib1	0	1	17
H9-day00-01	LT-3D	AATGGCACGTCACAGTGTCTGACAGTGTGTGACAGAATCTGTCACTACGT	lib1	0	1	59
H9-day00-01	LT-3D	AATGGCACGTGACTGTCTGTGTGTCTGAGACTCTGTGAGTGTCTGAACGT	lib1	0	1	20
H9-day00-01	LT-3D	AATGGCACGTGTGTGTGTGTTGAGAGACTGTCTGACTGTGAGAGTACGTA	lib1	0	1	14
H9-day00-01	LT-3D	AATGGGACGTCAGTCTGAGTGAGTCACTGACAGAGTGTGTGTCAGAACGT	lib1	0	1	13
H9-day00-01	LT-3D	AATGGGACGTCTCTGTGTCTCTGTCACACTGTGACTCAGACACAGTACGT	lib1	0	1	13
H9-day00-01	LT-3D	AATGGGACGTGACTGACAGACTGAGACAGTGAGACACAGAGACTGTACGT	lib1	0	1	26
H9-day00-01	LT-3D	AATGGGACGTGAGTGTGTGTCAGTCTCTGTCTCTGACTGTCTGTCAACGT	lib1	0	1	15
H9-day00-01	LT-3D	AATGGGACGTGTCACTGTCTCACACTCACTCACAGAGACACAGTCTACGT	lib1	0	1	16
H9-day00-01	LT-3D	AATGGGACGTGTGACAGACTGTCTCAGAGACACACTCTGTGAGTCTACGT	lib1	0	1	27
H9-day00-01	LT-3D	AATGGGACGTGTGTCAGTGACTGTGACTCTGAGTGACAGTCTGTCAACGT	lib1	0	1	25
H9-day00-01	LT-3D	AATGGTACGTCACACTCTGAGACAGTGAGAGACTGTCAGTCACTGTACGT	lib1	0	1	14
H9-day00-01	LT-3D	AATGTAACGTGTGACTCTGCGAGAGACACTGAGAGTGAGTCACTGAACGT	lib1	0	1	14
H9-day00-01	LT-3D	AATGTCACGTCACTGAGTGTCAGTGTCTGACTCTGAGTGTGTGTGTACGT	lib1	0	1	23
H9-day00-01	LT-3D	AATGTCACGTCTCTCACTCAGTCTCAGTGTGTGCTGTGAGACTGTACGTA	lib1	0	1	20
H9-day00-01	LT-3D	AATGTCACGTGTGACAGTGTCTGTGACACTGTGAGTCAGTGACTCTACGC	lib1	0	1	31
H9-day00-01	LT-3D	AATGTGACGTCACAGACTGTGACTGTGAGTGTGTCACACTGACTGTACGT	lib1	0	1	32
H9-day00-01	LT-3D	AATGTGACGTGAGTGTCTGTCTGCTGTGTCTGTGTGTGAGTGAGTACGTA	lib1	0	1	24
H9-day00-01	LT-3D	AATGTGACGTGTAACACACAGTGTGTCTGACAGAGTGTCTGTCAGTACGT	lib1	0	1	27
H9-day00-01	LT-3D	AATGTGACGTGTCTCAGTCTGAGACACTGTGACTGAGACACTCACTACGT	lib1	0	1	28
H9-day00-01	LT-3D	AATGTGACGTGTCTGTGTGAGAGTCTGTGTGACAGAGACTGAGTCTACGT	lib1	0	1	80
H9-day00-01	LT-3D	AATGTTACGTCACTCTGACACTGACAGTGTCAGTCTGTCAGTGAGAACGT	lib1	0	1	29
H9-day00-01	LT-3D	AATTAAACGTCTGTGTCTCTCAGTGTCTCAGAGTCAGAGAGTGTGTACGT	lib1	0	1	28
H9-day00-01	LT-3D	AATTACACGTGACAGAGTCTCTCTCTGACAGTGTCTCTCAGACTACGTAT	lib1	0	1	30
H9-day00-01	LT-3D	AATTATACGTCTGTGAGTCACTGTCTGTCTGAGAGACTCAGAGAGTACGT	lib1	0	1	49
H9-day00-01	LT-3D	AATTATACGTGAGTCACTGAGTGTGTGACACACAGTGTCAGTGTGTACGT	lib1	0	1	16
H9-day00-01	LT-3D	AATTATACGTGTGACTGACTGAGAGTGTGAGTGTGAGTGTGTGTGTACGT	lib1	0	1	36
H9-day00-01	LT-3D	AATTCAACGTGAGTCAGAGTGACTGTGTGAGTCTGTCTCAGTGAGTACGT	lib1	0	1	26
H9-day00-01	LT-3D	AATTCAACGTGAGTGTGTGTGTGTCAGACAGACTGTCACTGTCAACGTAT	lib1	0	1	11
H9-day00-01	LT-3D	AATTCCACGTTGTCACAGAGACAGTGTCACACAGTGACAGTCTGTACGTA	lib1	0	1	23
H9-day00-01	LT-3D	AATTCGACGTCAGACAGTGAGAGTCTGAGAGTGTGTGTGTGAGTGTACGT	lib1	0	1	20
H9-day00-01	LT-3D	AATTCGACGTCTCTGTGACACTGACTGAGAGTGACACTCACTCAGAACGT	lib1	0	1	12
H9-day00-01	LT-3D	AATTCTACGTCACTGTCACTGTGAGAGTGACTCTGCCTGAGAGTGAACGT	lib1	0	1	29
H9-day00-01	LT-3D	AATTGAACGTCTCAGTGTCTCACGGAGTCAGTCTGACTGTGTGAGTACGT	lib1	0	1	29
H9-day00-01	LT-3D	AATTGAACGTGTCAGTGAGTGTCACTCAGTGAGTCTGTGAGTCTGAACGT	lib1	0	1	15
H9-day00-01	LT-3D	AATTGAACGTGTGTGTGTGTGTGACAGTGTGAGAGAGTCTGTGAGTACGT	lib1	0	1	18
H9-day00-01	LT-3D	AATTGCACGTCACAGTCTCTGTGACTGTGTCAGAGAGTGTCTCTGTACGT	lib1	0	1	22
H9-day00-01	LT-3D	AATTGCACGTCAGTGAGACAGTGAGACTGTGTGAGTGTGACTCACTACGT	lib1	0	1	20
H9-day00-01	LT-3D	AATTGCACGTGTCACTCACTCTGAGTGACAGTGAGTGTGTGTGTGAACGT	lib1	0	1	12
H9-day00-01	LT-3D	AATTGGACGTGACAGTGTGTGTCTCACACACAGAGTCACGCAGTCTACGT	lib1	0	1	12
H9-day00-01	LT-3D	AATTGGACGTGACTGTCACAGACAGAGTGTGACTGACTGTGTGACTACGT	lib1	0	1	26
H9-day00-01	LT-3D	AATTGGACGTGAGTGAGTGTGAGTCAGTCACTGTGTCTCTCTCTCAACGT	lib1	0	1	31
H9-day00-01	LT-3D	AATTGGACGTGTCAGTCTGTGTCTGAGTCTGACAGTCAGAGTCTGAACGT	lib1	0	1	16
H9-day00-01	LT-3D	AATTGGACGTGTCTGTGTGTCTGACTGAGACAGTGAGACACACTGTACGT	lib1	0	1	17
H9-day00-01	LT-3D	AATTGTACGTGAGTGTCTGAGAGTGTGTGACAGTGTCAGTGAGTCAACGT	lib1	0	1	27
H9-day00-01	LT-3D	AATTTAACGTCAGTGTGTGAGTGTCTGTCTGACAGACTCACAGTGAACGT	lib1	0	1	25
H9-day00-01	LT-3D	AATTTAACGTGAGTGAGGCTCTCACTGTCAGTCTGTGTGTGACTCAACGT	lib1	0	1	19
H9-day00-01	LT-3D	AATTTCACGTCTCTGTCTGTCTCTCTGTGTGTGTGACAGAGTGTCAACGT	lib1	0	1	16
H9-day00-01	LT-3D	AATTTGACGTCACAGACAGAGTGAGAATGTGAGTCACAGACAGTGAACGT	lib1	0	1	22
H9-day00-01	LT-3D	AATTTGACGTCAGAGAGACTGTCAGTCTGTGAGTCTCTGTCTGTCAACGT	lib1	0	1	24
H9-day00-01	LT-3D	AATTTGACGTGAGTGTGTCACTCTGTGACAGTGAGTCAGTCTGTGAACGT	lib1	0	1	18
H9-day00-01	LT-3D	AATTTGACGTGAGTGTGTCTCTGAGTGTGACTCTCAGAGTGTCAGTACGT	lib1	0	1	30
H9-day00-01	LT-3D	AATTTTACGTCACAGACAGACTGTGTGTCTCTGTGAGTGAGTCACTACGT	lib1	0	1	17
H9-day00-01	LT-3D	AATTTTACGTCAGAGTGTGACTCAGAGTGTGTGTGTGAGTCAGTCAACGT	lib1	0	1	16
H9-day00-01	LT-3D	AATTTTACGTCTGACTCTGTCTGTCTGTGAGAGTGTCTGTGTGTCAACGT	lib1	0	1	19
H9-day00-01	LT-3D	AATTTTACGTCTGTGTGACACAGACTCAGAGTGTCAGAGTCTGAGAACGT	lib1	0	1	34
H9-day00-01	LT-3D	AATTTTACGTGACTGACTGTGAGTGTGTCACACAGACGGAGTGAGTACGT	lib1	0	1	28
H9-day00-01	LT-3D	AATTTTACGTGAGTGACACTCTGAGACAGTCTGACAGTGTCTCAGTACGT	lib1	0	1	38
H9-day00-01	LT-3D	AATTTTACGTGAGTTAGTCTGTCTGTCACACTGTGTCTCTGTGAGTACGT	lib1	0	1	25
H9-day00-01	LT-3D	AATTTTACGTGTGACAGTGACTCACTCTCTCTCACTCACTGACTGTACAT	lib1	0	1	18
H9-day00-01	LT-3D	ACAAACACGTGTGACTCACTGTCAGACAGAGAGTCTGTGACAGTCTACGT	lib1	0	1	25
H9-day00-01	LT-3D	ACAAAGACGTCTCAGTCACACACAGTCAGTCAGTGAGTGTCTGTCTACGT	lib1	0	1	21
H9-day00-01	LT-3D	ACAAATACGTCTGACTCACAGACAGTGACTCAGTGAGTCTGTGTGTACGT	lib1	0	1	22
H9-day00-01	LT-3D	ACAACAACGTCTGTCACAGACTGTCTGTCAGAGTGACACTCACAGTACGT	lib1	0	1	21
H9-day00-01	LT-3D	ACAACAACGTGTCTGTGAGAGACTGTGAGAGACTCTGTCAGAGTGTACGT	lib1	0	1	33
H9-day00-01	LT-3D	ACAACCACGTGAGTGTGTCTGTGTGACAGACTGTGTCTCACTGTCTACGT	lib1	0	1	40
H9-day00-01	LT-3D	ACAACGACGTCACAGAGTGTCAGAGTGTGAGTGTGTGTGTGACTCAACGT	lib1	0	1	26
H9-day00-01	LT-3D	ACAACGACGTGTCAGTGAGAGTGACTGAGAGAGTGTGTCAGTCTCAACGT	lib1	0	1	39
H9-day00-01	LT-3D	ACAACTACGTGTCACTGTGACTCAGAGACTGTGTGAGAGAGTGAGTACGT	lib1	0	1	21
H9-day00-01	LT-3D	ACAAGAACGTGAGTGTCAGTCTGTGACTGTCAGTGTCTGAGACTCTACGT	lib1	0	1	17
H9-day00-01	LT-3D	ACAAGGACGTTGTGTCAGAGAGTGTCTCTCTGTGAGACACTCTGTACGTA	lib1	0	1	11
H9-day00-01	LT-3D	ACAAGTACGTCAGTCTGACAGTCAGAGTGTGTCTCTGTGAGTGAGTACGT	lib1	0	1	30
H9-day00-01	LT-3D	ACAAGTACGTCTGTGTCTCTGTCAGTGACAGAGTGTCAGTGTGTCAACGT	lib1	0	1	12
H9-day00-01	LT-3D	ACAATAACGTGAGTGAGACACAGTGTGTGTCTGTCTGTCACTGTCAACGT	lib1	0	1	26
H9-day00-01	LT-3D	ACAATAACGTGTGTGTGTGTGACAGTGTCTCAGTCTCAGTGACAGTACGT	lib1	0	1	25
H9-day00-01	LT-3D	ACAATCACGTCTCTCTCTCAGAGACAGACAGAGTCTGTGTGTGACAACGT	lib1	0	1	17
H9-day00-01	LT-3D	ACAATGACGTCTCTCTCTCTCTGACTGTGACAGTGTCTCAGTCAGTACGT	lib1	0	1	21
H9-day00-01	LT-3D	ACAATGACGTGACTGAGTCACTGACTGTGTCTGTGTCTCTGTCAGAACGT	lib1	0	1	23
H9-day00-01	LT-3D	ACAATTACGTGACTCTGTCTCTGTGACTCAGTCTCAGTCTGACACTACGT	lib1	0	1	14
H9-day00-01	LT-3D	ACACACACGTGTCAGTGTCTGTGTCACTCACTCAGTGTGACACTGTACGT	lib1	0	1	16
H9-day00-01	LT-3D	ACACAGACGTCACTGAGTCTGTCTGTGACAGTGTGACAGTGACAGAACGT	lib1	0	1	32
H9-day00-01	LT-3D	ACACATACGTCTGCCTCTCAGTCACAGTCAGTCAGAGTCTCTGTGAACGT	lib1	0	1	13
H9-day00-01	LT-3D	ACACATACGTGTGTGTGACAGTGTCAGTGTGTGACAGTCTGTGAGTACGT	lib1	0	1	34
H9-day00-01	LT-3D	ACACCAACGTGAGTGTCTGAGACAGAGACAGTCTGAGTGTCACACAACGT	lib1	0	1	14
H9-day00-01	LT-3D	ACACCAACGTGTGTGTGTGAGTGTCACTGAGTGTCTCAGTGTGAGAACGT	lib1	0	1	28
H9-day00-01	LT-3D	ACACCCACGTCAGTGACAGTGTCACACTCACAGTGTGTGTCTGTGTACGT	lib1	0	1	54
H9-day00-01	LT-3D	ACACCCACGTGTGAGTGAGTGTGTGTGTGTGACTGAGTCTGTCTCTACGT	lib1	0	1	37
H9-day00-01	LT-3D	ACACCCACGTGTGTGACTGAGTCTCTGTCACACACTGAGAGACTCTACGT	lib1	0	1	38
H9-day00-01	LT-3D	ACACCGACGTCTGAGTGAGACTGTGTGACACTCTGTGAGTCAGTGTACGT	lib1	0	1	24
H9-day00-01	LT-3D	ACACCGACGTGTGTGTGTGACTCTCAGTGTGACTCACACTGTCAGTACGT	lib1	0	1	12
H9-day00-01	LT-3D	ACACCTACGTGTCAGAGACAGACAGTCAGTGTGTGTGACACTCTGAACGC	lib1	0	1	14
H9-day00-01	LT-3D	ACACGCACGTGACAGACTCACAGAGAGGGTGAGTCAGTCTCTGTACGTAT	lib1	0	1	22
H9-day00-01	LT-3D	ACACGCACGTGAGTGAGTGTCTGTGTGTGTCACTCAGAGACAGACTACGT	lib1	0	1	28
H9-day00-01	LT-3D	ACACGCACGTGTGTCTCTGTCTGTCACACTGTCTCACTCAGTCTGTACGT	lib1	0	1	32
H9-day00-01	LT-3D	ACACGCACGTGTGTGTGAGACTCTCTGTCTCACTCAGTCTCTCACTACGT	lib1	0	1	29
H9-day00-01	LT-3D	ACACGGACGTGTCTCACAGAGTGTCTCAGAGACACAGAGTCTCTGTACGT	lib1	0	1	29
H9-day00-01	LT-3D	ACACGGACGTGTGTGTGCTTCTCAGTCTGACACAGTCTCTCTGTGTACGT	lib1	0	1	35
H9-day00-01	LT-3D	ACACGTACGTCACAGTGTGTCTGAGAGTGTGTCACAGAGTGAGTACGTAC	lib1	0	1	26
H9-day00-01	LT-3D	ACACGTACGTCACTCTGTGTCACTCTCTGTCTCAGTCAGAGTCAGAACGT	lib1	0	1	99
H9-day00-01	LT-3D	ACACGTACGTGACTCTCTGACTGTGTGACTCAGACAGTCTGTGTGTACGT	lib1	0	1	18
H9-day00-01	LT-3D	ACACGTACGTGAGTGACAGTCTGAGTCTGTGACAGTGAGTGAGTGAACGT	lib1	0	1	60
H9-day00-01	LT-3D	ACACGTACGTGAGTGTGAGAGTGAGAGAGTGAGAGACTGTGTGAGTACGT	lib1	0	1	20
H9-day00-01	LT-3D	ACACGTACGTGTCTCTCTGTCTCAGTGTGTGTCAGTGTGAGAGTCAACGT	lib1	0	1	14
H9-day00-01	LT-3D	ACACGTACGTGTCTGACTGAGACTCAGTCTGTGTGAGTCAGTGACTACGT	lib1	0	1	35
H9-day00-01	LT-3D	ACACGTACGTGTGAGAGTGAGACACACAGACACTGACTGTCTCTCTACGT	lib1	0	1	12
H9-day00-01	LT-3D	ACACTAACGTCTCAGACTGTGTGAGTCTGTCTCACTCAGACAGTCTACGT	lib1	0	1	13
H9-day00-01	LT-3D	ACACTAACGTGAGTCTGTGTGTTGAGTCACTGTGTCTGTCTGTGTACGTA	lib1	0	1	23
H9-day00-01	LT-3D	ACACTAACGTGTCTGAGAGAGTGTGTGTGTGAGACTGTCTGACAGTACGT	lib1	0	1	18
H9-day00-01	LT-3D	ACACTCACGTGACTGTCTGAGTGTCACTGTCTGTCAGAGTCAGTCTACGT	lib1	0	1	42
H9-day00-01	LT-3D	ACACTCACGTGTGTGACAGAGAGAGACACTCTGTCTGTCTGAGTGTACGT	lib1	0	1	18
H9-day00-01	LT-3D	ACACTGACGTCTGTGACTTTGAGAGTGTGCGTGTGTGTGAGTCACAACGT	lib1	0	1	25
H9-day00-01	LT-3D	ACACTTACGTGAGACAGTGAGTGAGTGTGAGTGACTGTCACAGTCTACGT	lib1	0	1	26
H9-day00-01	LT-3D	ACACTTACGTGAGTGAGTGTGTCAGTGAGTCATTCAGTGTCTGTCAACGT	lib1	0	1	39
H9-day00-01	LT-3D	ACACTTACGTGGCACAGTGTCTCAGTCTGAGTCTGTCACTGTGTGAACGT	lib1	0	1	18
H9-day00-01	LT-3D	ACAGAAACGTCTCAGACTGAGTGTGTGAGTGTCTGTGTGAGTGTCAACGT	lib1	0	1	25
H9-day00-01	LT-3D	ACAGACACGTGACAGTCAGTGAGTGTCACAGTGTCAGAGTCACTGTACGT	lib1	0	1	45
H9-day00-01	LT-3D	ACAGAGACGTCAGACTCTGACTGACTGTGTCAGTGTGTGTGTCAGTACGT	lib1	0	1	67
H9-day00-01	LT-3D	ACAGAGACGTGAGTGAGTGTGTGAGTGTGTCAGTGAATCTGAGTCAACGT	lib1	0	1	23
H9-day00-01	LT-3D	ACAGAGACGTGTGAGTCTCTGTCTGTCACTGTGACTGTCACAGAGAACGT	lib1	0	1	13
H9-day00-01	LT-3D	ACAGCAACGTCAGTCAGAGACTCTGTGTGACTCTGAGTGTCTGTGTACGT	lib1	0	1	22
H9-day00-01	LT-3D	ACAGCAACGTGAGACTCTGAGTCACACAGTCAGTGACAGTCAGACAACGT	lib1	0	1	13
H9-day00-01	LT-3D	ACAGCAACGTGTCTGTGTGTGTGAAGTCTCTTGACTCACAGAAACGTATG	lib1	0	1	32
H9-day00-01	LT-3D	ACAGCAACGTGTGAGAGTGCTGTGTCTCTGACTGACTGTCTGTGAACGTA	lib1	0	1	23
H9-day00-01	LT-3D	ACAGCCACGTGTCGGTCACAGAGTGACAGACAGAGACACTCTGAGTACGT	lib1	0	1	15
H9-day00-01	LT-3D	ACAGCGACGTCAGACACTCACAGTGTCTCACTCAGTGTGACTGTCAGCGT	lib1	0	1	26
H9-day00-01	LT-3D	ACAGCGACGTCTCTGACAGTGAGTCTGTGTCTCTGACCGACTGTCTACGT	lib1	0	1	28
H9-day00-01	LT-3D	ACAGCGACGTGACACTGTGTGTCTGTGAGTGTCTCTCACAGTCTGTACGT	lib1	0	1	43
H9-day00-01	LT-3D	ACAGCGACGTGTCAGACTGTGTCTGTCAGAGTGTGTGTGTGTCACTACGT	lib1	0	1	15
H9-day00-01	LT-3D	ACAGCGACGTGTGTCTGACACAGTGTCTCACTGTGTGTGTGTCAACGTAT	lib1	0	1	11
H9-day00-01	LT-3D	ACAGCGACGTGTGTCTGACACAGTGTCTCACTGTGTGTGTGTGTCAACGT	lib1	0	1	96
H9-day00-01	LT-3D	ACAGCTACGTCACAGTGACTGTGTGACTGTGTCAGAGTGTGTGAGAACGT	lib1	0	1	23
H9-day00-01	LT-3D	ACAGCTACGTCTCAGTGACTGTGAGTGAGACAGTGAGTGTGACTGTACGT	lib1	0	1	17
H9-day00-01	LT-3D	ACAGCTACGTCTGTGACTGTGGGTCTCTGTGACACTCTGTCTGTCTACGT	lib1	0	1	25
H9-day00-01	LT-3D	ACAGCTACGTGAGAGACAGTGTGACTGTCTGACTGAGTGAGTGTGTACGT	lib1	0	1	34
H9-day00-01	LT-3D	ACAGCTACGTGTGTGAGTCTCTCAGTCACTGAGTGAGTGTGAGACTACGT	lib1	0	1	11
H9-day00-01	LT-3D	ACAGGAACGTCACTCTCAGTGTCACACACTGTCAGTGTGAGACTGTACGT	lib1	0	1	56
H9-day00-01	LT-3D	ACAGGAACGTCAGACACACTGTCTCTGAGTGAGAGTGTCAGTGAGAACGT	lib1	0	1	18
H9-day00-01	LT-3D	ACAGGAACGTCTGTGTCAGACACTGACGCTCACTGTGTGTGAGAGAACGT	lib1	0	1	29
H9-day00-01	LT-3D	ACAGGAACGTGTCAGTGAGTGTGAGTGTGACAGAGAGTGTGTGTCTACGT	lib1	0	1	29
H9-day00-01	LT-3D	ACAGGCACGTCACTCTGTCACTGTGAGAGTCACAGACAGTCACACAACGT	lib1	0	1	20
H9-day00-01	LT-3D	ACAGGCACGTCAGAGTGTGTCAGTGTCTGTCTCACTGTGTGTGTACGTAT	lib1	0	1	27
H9-day00-01	LT-3D	ACAGGCACGTGAGAGTGTGTCAGTCAGACTCTCTCACACTGTGTGTACGT	lib1	0	1	28
H9-day00-01	LT-3D	ACAGGCACGTGCCAGTGTGTGAGTGACTCTGACTCAGAGACTCAGTACGT	lib1	0	1	20
H9-day00-01	LT-3D	ACAGGCACGTGTGTGACGGAGTGTGTGTGTGCGTGACACACAGAGTACGT	lib1	0	1	29
H9-day00-01	LT-3D	ACAGGGACGTCAGTGAGAGACTCACAGAGAGTGACAGAGTCTCACTACGT	lib1	0	1	21
H9-day00-01	LT-3D	ACAGGGACGTGTCTGTGTGAGTGACACACTCACAGACTGTGACTCAACGT	lib1	0	1	28
H9-day00-01	LT-3D	ACAGTAACGTCAGAGTGTGTGTCACAGTGAGTCTGAGTGTCTGTGAACGT	lib1	0	1	20
H9-day00-01	LT-3D	ACAGTCACGTCAGTCAGTGACTGTGTGTCTCAGTCTGACTCAGTGAACGT	lib1	0	1	26
H9-day00-01	LT-3D	ACAGTCACGTCTCAGTGTCAGTCAGTCTGTGAGAGAGTCAGACTCAACGT	lib1	0	1	14
H9-day00-01	LT-3D	ACAGTCACGTCTGACAGTCAGTGAGTGTGTGAGTGAGTGTGTGTCTACGT	lib1	0	1	31
H9-day00-01	LT-3D	ACAGTCACGTGAGAGTCTGTCACTGAGTGAGTCTGAGTGTGAGACTACGT	lib1	0	1	20
H9-day00-01	LT-3D	ACAGTGACGTGACAGTGAGAGAGTGTGTCTGAGTGTGTGACTGTCTACGT	lib1	0	1	22
H9-day00-01	LT-3D	ACAGTGACGTGTCAGTCTCAGTCTCTGTGTGTGTGTGTGTCTGTCAACGT	lib1	0	1	20
H9-day00-01	LT-3D	ACAGTGACGTGTGTCTCACACACTGACACTGTCTGTCACACTCTGAACGT	lib1	0	1	15
H9-day00-01	LT-3D	ACAGTTACGTGTCTGAGACTGTCTGTGTGTGACTGAGTGTGTGAGTACGT	lib1	0	1	25
H9-day00-01	LT-3D	ACATAAACGTGTCTGTGTCAGTCAGTCTCACTGTCACTGTGAGAGTACGT	lib1	0	1	16
H9-day00-01	LT-3D	ACATACACGTCAGAGAGTCTCTGTGATGTGTCTGTCTCTCTCTGTACGTA	lib1	0	1	63
H9-day00-01	LT-3D	ACATAGACGTCTCTCTCAGAGTGTCAGAGTGAGAGACTGTCTGAGTACGT	lib1	0	1	107
H9-day00-01	LT-3D	ACATAGACGTGACTCAGACCGAGAGTGTGTCTGAGAGATAGTCAGTACGT	lib1	0	1	17
H9-day00-01	LT-3D	ACATCAACGTCACACAGTCTGTGTCTCTCAGTGTGAGAGTGAGTGTACGT	lib1	0	1	51
H9-day00-01	LT-3D	ACATCAACGTGTCAGTCTCTCAGAGTGACACAGTGTGTCTCACTCAACGT	lib1	0	1	22
H9-day00-01	LT-3D	ACATCCACGTCTCAGACTGTGTCTCAGAGTCTCACTGACAGTGTGTACGT	lib1	0	1	25
H9-day00-01	LT-3D	ACATCCACGTGAATGTGACACTCAGTGTGAGACTCTGAGTCAGTGAACGT	lib1	0	1	24
H9-day00-01	LT-3D	ACATCGACGTGAGTCTGAGACAGTGTCACACTGACAGACACTGTGAACGT	lib1	0	1	27
H9-day00-01	LT-3D	ACATCGACGTGTCAGTCAGTGACACTGAGTGACAGTGTGTGACTGTACGT	lib1	0	1	17
H9-day00-01	LT-3D	ACATCGACGTGTCTGTGTGAGTGTGTGACTGTCACAGTCAGAGTCTACGT	lib1	0	1	23
H9-day00-01	LT-3D	ACATCTACGTGTCTCTCAGTGTGTCAGTGTGAGTCTGAGAGTCAGTACGT	lib1	0	1	40
H9-day00-01	LT-3D	ACATGCACGTCAGTCACTCAGAGAGAGTCAGTGTGTGAGTGTGTGTACGT	lib1	0	1	29
H9-day00-01	LT-3D	ACATGCACGTGTGAGAGTCTCTCAGAGACTCAGAGTGTGAGTGTGAACGT	lib1	0	1	30
H9-day00-01	LT-3D	ACATGCACGTGTGTGAGTGAGAGACTGTCAGTGTCTGAGTGTGTGTACGT	lib1	0	1	30
H9-day00-01	LT-3D	ACATGCACGTGTGTGTCTCAGACACAGACACTGTCTCACAGTGAGTACGT	lib1	0	1	20
H9-day00-01	LT-3D	ACATGGACGTCAGTGTCAGTCACAGAGTCTGTGTGTCTGAGTGACTACGT	lib1	0	1	17
H9-day00-01	LT-3D	ACATGGACGTCTGTGAGTCTGGGTCTGAGTCACTGAGACTGACAGTACGT	lib1	0	1	28
H9-day00-01	LT-3D	ACATGGACGTGTCTCTGAGAGAGTGTGAGTGAGTCTCTCAGTGTGTACGT	lib1	0	1	24
H9-day00-01	LT-3D	ACATGTACGTGAGAGAGTGAGTCAGTCTGTGTCTGTGTCACTGTCTACGT	lib1	0	1	30
H9-day00-01	LT-3D	ACATGTACGTGGCAGTCAGTCACACAGATAGAGACTCTGTGTGTGAACGT	lib1	0	1	19
H9-day00-01	LT-3D	ACATGTACGTGTCAGTCAGTGTCTGAGTGTGAGACAGAGAGACTGTACGT	lib1	0	1	60
H9-day00-01	LT-3D	ACATGTACGTGTGTGTCACTCTGTCTGACAGTGACTGAGAGAGTCAACGT	lib1	0	1	36
H9-day00-01	LT-3D	ACATTAACGTCTGTCTGTGTCACTGTCTCACTGAGAGAGAGAGACTACGT	lib1	0	1	40
H9-day00-01	LT-3D	ACATTAACGTGTCAGTCAGTCAGAGTGTCTGACAGTCACAGTGTGTACGT	lib1	0	1	14
H9-day00-01	LT-3D	ACATTCACGTCTGTCTGTCAGAGAGTGTGTCTGACTCTGTCTGAGTACGT	lib1	0	1	33
H9-day00-01	LT-3D	ACATTCACGTCTGTGTCTGTGAGAGTCTGTCACTCAGTCTGAGTGTACGT	lib1	0	1	51
H9-day00-01	LT-3D	ACATTCACGTGACTGAGACTGCACTCTGTCTGTGTCTGAGTGTGTACGTA	lib1	0	1	32
H9-day00-01	LT-3D	ACATTCACGTGTCACTGTGTCAGTGTGTGTGTCACAGTCAGTGAGTACGT	lib1	0	1	23
H9-day00-01	LT-3D	ACATTTACGTCTGTCAGTCTCACAGTGTGACTGAGTGACAGAGTGAACGT	lib1	0	1	20
H9-day00-01	LT-3D	ACATTTACGTCTGTGTCAGACAGAGAGTGTGTCTGAGAGTCTGTCTACGT	lib1	0	1	30
H9-day00-01	LT-3D	ACATTTACGTGTGAGTCTCTCTCTCAGTGACTGTGTCAGTGACTGTACGT	lib1	0	1	17
H9-day00-01	LT-3D	ACCAAAACGTGTGAGTCAGTGTGAGTGTGACACAGTGTCTCTGTCTACGT	lib1	0	1	16
H9-day00-01	LT-3D	ACCAACACGTCAGAGAGTGTCAGTCTGTGTGACAGACAGACACAGTACGT	lib1	0	1	20
H9-day00-01	LT-3D	ACCAACACGTCTGTCTGACACACAGTGTGTGTCTGAGCACAGTGAACGTA	lib1	0	1	28
H9-day00-01	LT-3D	ACCAATACGTCAGACACTGTGACAGTGTGTGAGTCAGTCACTGTCAACGT	lib1	0	1	44
H9-day00-01	LT-3D	ACCAATACGTCTCAGACTGAGTGTCACTGTCTCAGAGTGTCAGTGTACGT	lib1	0	1	14
H9-day00-01	LT-3D	ACCACAACGTCTCTGTGTCTGTGTCAGTGAGTGAGTCACAGTCTGAACGT	lib1	0	1	28
H9-day00-01	LT-3D	ACCACAACGTGTGAGAGTGAGAGTGACAGACTGTCAGTGTCACTGAACGT	lib1	0	1	42
H9-day00-01	LT-3D	ACCACCACGTGTGACAGAGTCTGTGTCTGTGACACTGAGTGTGTGAACGT	lib1	0	1	21
H9-day00-01	LT-3D	ACCACGACGTGAGTGTCAGTCACTCAGAGTGACTCAGTCTGTCACAACGT	lib1	0	1	17
H9-day00-01	LT-3D	ACCACGACGTGCTGTGTCAGAGTACAGAGACTCCGTCTAACTGAACGTAT	lib1	0	1	11
H9-day00-01	LT-3D	ACCACGACGTGTCAGACTGAGTCACACACACAGTGACTGACAGAGAACGT	lib1	0	1	15
H9-day00-01	LT-3D	ACCAGAACGTGTACACAGAGTCTGTGTCACTGAGAGAGTCTCTGAACGTA	lib1	0	1	25
H9-day00-01	LT-3D	ACCAGAACGTGTGAGACAGACTCACTGTGACTGTGTCTGTCTCTCTACGT	lib1	0	1	33
H9-day00-01	LT-3D	ACCAGAACGTGTGTGTGAGTCTCACACTCTCAGAGTCTGTCTGTGTACGT	lib1	0	1	16
H9-day00-01	LT-3D	ACCAGCACGTCTCTCAGTCTCACAGTCTGTCTGTGTGTGTCTCTGTACGT	lib1	0	1	22
H9-day00-01	LT-3D	ACCAGCACGTGACAGACTCTTGTGACACACATTGTCAGTGTCTGTACGTA	lib1	0	1	64
H9-day00-01	LT-3D	ACCAGCACGTGAGTGAGAGACTCTCTGTGTCTGTCAGAGAGTCAGTACGT	lib1	0	1	25
H9-day00-01	LT-3D	ACCAGCACGTGTGTTTGACAGTCTGACAGTCTGTGTCTCTGACTCTACGT	lib1	0	1	23
H9-day00-01	LT-3D	ACCAGGACGTCACAGAGACTGTGAGTCTGAGACAGAGTGAGACAGTACGT	lib1	0	1	35
H9-day00-01	LT-3D	ACCAGGACGTCAGTGACTCACTCACTGACTAGTCTCAGTGAGAGTACGTA	lib1	0	1	24
H9-day00-01	LT-3D	ACCAGGACGTGTGTGAGAGACAGACAGTGAGCCTGTGTGACTGTGAACGT	lib1	0	1	11
H9-day00-01	LT-3D	ACCAGGACGTGTGTGAGTGACAGAGTCACTCTCTGTGTGTCTGTCAACGT	lib1	0	1	27
H9-day00-01	LT-3D	ACCAGTACGTCACGCACAGACAGTCTGACTGAGTCAGTGTCTCACAACGT	lib1	0	1	19
H9-day00-01	LT-3D	ACCAGTACGTCTGAGTCAGTGAGTGTCTGTGTGTGTCAGAGACGGTACGT	lib1	0	1	27
H9-day00-01	LT-3D	ACCAGTACGTGACAGACAGTCTGACTGAGTGTCAGTCACTGTGGGAACGT	lib1	0	1	17
H9-day00-01	LT-3D	ACCAGTACGTGTCACTCAGTGAGTCTGACAGAGAGAGTGTGTCTCAACGT	lib1	0	1	18
H9-day00-01	LT-3D	ACCATCACGTCTGACAGTGTCAGAGTGAGACTGTGTCTGAGTGTGTACGT	lib1	0	1	26
H9-day00-01	LT-3D	ACCATCACGTGACACAGAGTCTGTGAGTGAGACACTCACTCACGCTACGT	lib1	0	1	20
H9-day00-01	LT-3D	ACCATCACGTGAGTCTGACTCTCAGACTCTGACCTGTCTCTGAGAACGTA	lib1	0	1	16
H9-day00-01	LT-3D	ACCATCACGTGAGTGTCTGTCTCTCTGTGGGTGTCACTGAGTGAGTACGT	lib1	0	1	16
H9-day00-01	LT-3D	ACCATGACGTCAGTGACACTGTGTGTCAGTGAGTCTCTCTGAGACTACGT	lib1	0	1	54
H9-day00-01	LT-3D	ACCATGACGTGAGTGTGAGAGACAGTGACTGTCTGACCGAGACTGAACGT	lib1	0	1	17
H9-day00-01	LT-3D	ACCATGACGTGCGTCTGTGTGTGAGTGTCTGTCTGACAGTCTGTGAACGT	lib1	0	1	29
H9-day00-01	LT-3D	ACCATGACGTGTGACACTCTCAGATGACACTGAGTCACTGACAGTACGTA	lib1	0	1	11
H9-day00-01	LT-3D	ACCATTACGTCAGTGACTCACTGTGTCTGAGGGACCCTGTCTGTCAACGT	lib1	0	1	21
H9-day00-01	LT-3D	ACCATTACGTCTGAGAGAGACTCTCTCAGTCTGTCAGACTCTGTCAACGT	lib1	0	1	23
H9-day00-01	LT-3D	ACCATTACGTGAGTGTGTGAGACAGTGAGACTGACACTCAGTGTGACGTA	lib1	0	1	19
H9-day00-01	LT-3D	ACCATTACGTGTCTGACTGAGTTTGTGAGTGTCTCTGACTGAGAGACGTA	lib1	0	1	19
H9-day00-01	LT-3D	ACCATTACGTGTGAGTCTCAGTGAGAGTCAGTGAGTGTGTGAGAGTACGT	lib1	0	1	31
H9-day00-01	LT-3D	ACCCAAACGTGAGAGTGACTGTCTGTCTCAGTGACTGAGAGTCAGTACGT	lib1	0	1	25
H9-day00-01	LT-3D	ACCCAGACGTCTCTGACTGTGTGTGACACTCTGTCTTTGTCAGACAACGT	lib1	0	1	54
H9-day00-01	LT-3D	ACCCATACGTGTCTGTGTGTGTGTGAGAGTCTCTCTGTGTCTGAGTACGT	lib1	0	1	33
H9-day00-01	LT-3D	ACCCCAACGTCTCACAGACTGTGAGTCAGTCTGAGTGTGTCTGACTACGT	lib1	0	1	11
H9-day00-01	LT-3D	ACCCCAACGTGTCACTGTGTCTGTGTGACTGACAGTGACACAGACAACGT	lib1	0	1	12
H9-day00-01	LT-3D	ACCCCAACGTGTCTCAGTGAGTGTGTCAGACTGTGAGTGTGTGTCAACGT	lib1	0	1	55
H9-day00-01	LT-3D	ACCCCCACGTGAGTGAGTCTCAGTCCCTGTCTGTGACTCTCTGAGTACGT	lib1	0	1	22
H9-day00-01	LT-3D	ACCCCCACGTGTGAGTGTGACTGTGACTGTGTCAGACTGACAGTGTACGT	lib1	0	1	28
H9-day00-01	LT-3D	ACCCCGACGTGTGTCTGTGAGAGAGAGTGACAGTGTCAGTGTGTCTACGT	lib1	0	1	17
H9-day00-01	LT-3D	ACCCGAACGTCTGAGTGTGAGTGAGTGTCTGTGAGACAGAGAGAGTACGT	lib1	0	1	13
H9-day00-01	LT-3D	ACCCGCACGTCAGTCACATTGAGAGTCAGTGTCTCAGTGAGTGAGTACGT	lib1	0	1	14
H9-day00-01	LT-3D	ACCCGCACGTCTCTGAGTGTCTCTCTCTCAGTGACTGTGAGAGTGAACGT	lib1	0	1	24
H9-day00-01	LT-3D	ACCCGCACGTCTGACACTGTCTGTGTCAGTCTCAGAGACACTGTGTACGT	lib1	0	1	15
H9-day00-01	LT-3D	ACCCGCACGTCTGTCTGACAGTCAGTCACTCTGTCTGAGTGTCACAACGT	lib1	0	1	18
H9-day00-01	LT-3D	ACCCGCACGTGTCACAGTGTCTGTCTGTGACTGAGAGTGTCTGACAACGT	lib1	0	1	19
H9-day00-01	LT-3D	ACCCGCACGTGTCTGAGTGGCTCAGAGTGAGACACTCAGTGTGTGTACGT	lib1	0	1	11
H9-day00-01	LT-3D	ACCCGCACGTGTGTGACTCAGAGTGAGTGTGTGTCAGACAGACTGTACGT	lib1	0	1	40
H9-day00-01	LT-3D	ACCCGCACGTGTGTGAGTCTGTGAGTGAGTGTCTGTGACTCAGTCTACGT	lib1	0	1	45
H9-day00-01	LT-3D	ACCCGGACGTCACAGTGTCACTCACAGAGTGTCTGAGAGTCTGTGTACGT	lib1	0	1	55
H9-day00-01	LT-3D	ACCCGGACGTCACTCACTCTCAGTCTCACCCTGTGTCACTCACTCAACGT	lib1	0	1	22
H9-day00-01	LT-3D	ACCCGGACGTGTCACTGTCACTGTGAGTCTGTCACACAGTGACTGTACGT	lib1	0	1	36
H9-day00-01	LT-3D	ACCCGTACGTCTGAGTGTGTCACACAGTCAGTGTGACTGACTGACTACGT	lib1	0	1	33
H9-day00-01	LT-3D	ACCCGTACGTGACAGACAGAGTCTGAGAGTGACAGTCACTGTGTGTACGT	lib1	0	1	18
H9-day00-01	LT-3D	ACCCGTACGTGGTCTGAGTCACTGTGTGAGACTGTGTGGCACTCAACGTA	lib1	0	1	18
H9-day00-01	LT-3D	ACCCGTACGTGTGTGTGTGAGTCACTGACTGACTGAGTCTGAGTCAACGT	lib1	0	1	32
H9-day00-01	LT-3D	ACCCTAACGTCAGTGACAGTGTGAGTCACTCTCTGTCAGTAAGTGTACGT	lib1	0	1	25
H9-day00-01	LT-3D	ACCCTAACGTGACAGACAGTGTGTGACACACTCTGAGTGACTCACAACGT	lib1	0	1	25
H9-day00-01	LT-3D	ACCCTAACGTGACTGTGTGTGTCTGTGAGAGACTCTCAGTGTGTCTACGT	lib1	0	1	63
H9-day00-01	LT-3D	ACCCTAACGTGACTGTGTGTGTGTCAGTGTCACAGTGACTGACAGAACGT	lib1	0	1	39
H9-day00-01	LT-3D	ACCCTCACGTCAGTCAGACAGTGAGACTGTCTGACTGTCTCAGTGAACGT	lib1	0	1	54
H9-day00-01	LT-3D	ACCCTCACGTCTGAGTCTCTGTGTCAGTGTGTCAGACTCTGTCTCAACGT	lib1	0	1	18
H9-day00-01	LT-3D	ACCCTCACGTCTGTGACTGACAGACTGAGTCAGACTCTGTGACTCTACGT	lib1	0	1	32
H9-day00-01	LT-3D	ACCCTCACGTGTGAGACACTGAGAGTCTCAGTCTGAGAGTGTGTGTACGT	lib1	0	1	15
H9-day00-01	LT-3D	ACCCTTACGTCAGAGTCAGTCAGTCTGTGAGCGAGTCAGTCTGTGTACGT	lib1	0	1	38
H9-day00-01	LT-3D	ACCGAAACGTGTGAGACTAAGTCTCTGTGTGACTCTGTCAGAGAGTACGT	lib1	0	1	26
H9-day00-01	LT-3D	ACCGACACGTGTGTGTGAGAGTCAGACTGAGAGTCAGACAGTGAACGTAT	lib1	0	1	25
H9-day00-01	LT-3D	ACCGAGACGTCACTGAGTCAGTGACACACTCACTCTGTCAGTCAGAACGT	lib1	0	1	30
H9-day00-01	LT-3D	ACCGATACGTCAGTCAGTCAGTGTGAGTGTCTCACACTGTGTCTGAACGT	lib1	0	1	20
H9-day00-01	LT-3D	ACCGATACGTCTGTGACACAGTGACACTCAGAGGCTGACTGAGAGAACGT	lib1	0	1	11
H9-day00-01	LT-3D	ACCGCAACGTCAGTCTCACTGTGTGTCCAGTGTCTCTCTCTCTGTACGTA	lib1	0	1	17
H9-day00-01	LT-3D	ACCGCCACGTCTCTGTGTGAGAGACACAGTCTGTGTCAGTGTGTCAACGT	lib1	0	1	40
H9-day00-01	LT-3D	ACCGCCACGTCTGTGTCTCAGAGTGTGTGAGTGGTGACTCTCTCTACGTA	lib1	0	1	48
H9-day00-01	LT-3D	ACCGCGACGTGTGTGAGACAGAGAGTGTGAGTGTCACAGCCTGTGTACGT	lib1	0	1	26
H9-day00-01	LT-3D	ACCGCTACGTCAGTCAGTGTGTGACTCTGACTGTGACTGACAGACAACGT	lib1	0	1	14
H9-day00-01	LT-3D	ACCGCTACGTCAGTGTCTGACAGAGTCTGTCACTCTGTGAGTGTGAACGT	lib1	0	1	31
H9-day00-01	LT-3D	ACCGCTACGTCTCACTGTGTCTCTGTCACAGAGTGAGTGAGTCTCAACGT	lib1	0	1	21
H9-day00-01	LT-3D	ACCGCTACGTCTCAGTCTCACAGAGTGTGTGTGAGTGACTCAGTGTACGT	lib1	0	1	25
H9-day00-01	LT-3D	ACCGCTACGTCTCTGTCTCAGAGTCTGAGTGTCAGTGAGACACTCAACGT	lib1	0	1	19
H9-day00-01	LT-3D	ACCGCTACGTGTGACTGACAGTCAGAGTGACTGAGTCAGTGACAGTACGT	lib1	0	1	18
H9-day00-01	LT-3D	ACCGGAACGTCACACAGAGTGTCTCTGACTCACTCACTCAGTGTCTACGT	lib1	0	1	18
H9-day00-01	LT-3D	ACCGGAACGTCAGAGTCACTGTGTGTCACTCACTCAGAGTCTCTGAACGT	lib1	0	1	17
H9-day00-01	LT-3D	ACCGGAACGTGACACTCACACAGAGTCACTGTCTGTGTGTCTCAGTACGT	lib1	0	1	18
H9-day00-01	LT-3D	ACCGGAACGTGAGACACTGAGACACTGACAGTCTCAGTCTGTGTGAACGT	lib1	0	1	18
H9-day00-01	LT-3D	ACCGGAACGTGGCTGTGAGTGTCTCTCACTGTGAGTCAGAGAGACAACGT	lib1	0	1	26
H9-day00-01	LT-3D	ACCGGAACGTGTCAGAGTGTCTGAGTCTGACAGAGTGTCTGTCTCAACGT	lib1	0	1	11
H9-day00-01	LT-3D	ACCGGAACGTGTCAGTCAGTCACTGTCACACAGTCTCAGACACAGTACGT	lib1	0	1	18
H9-day00-01	LT-3D	ACCGGCACGTGACTGTGTGTGACAGAGAGTCAGACAGAGTGTCTCTACGT	lib1	0	1	15
H9-day00-01	LT-3D	ACCGGCACGTGAGCGAGAGTGTCAGAGTCTCTGTCAGTGTGACAGTACGT	lib1	0	1	35
H9-day00-01	LT-3D	ACCGGCACGTGAGTGTGAGACAGTCTCAGAGTCTGACTGTCACACAACGT	lib1	0	1	22
H9-day00-01	LT-3D	ACCGGCACGTGTCAGTGAGAGTGTGAGTGTGTGTCTGTCTCTCACAACGT	lib1	0	1	19
H9-day00-01	LT-3D	ACCGGGACGTCAGACTCTCTCTCTGTCACACTGTCTGTCACAGAGTACGT	lib1	0	1	20
H9-day00-01	LT-3D	ACCGGGACGTCAGAGTGAGACACACACTGAGACACAGTCAGTGTGAACGT	lib1	0	1	18
H9-day00-01	LT-3D	ACCGGGACGTGAGTGTGTGAGTGAGTGTGTCAGAGTGTCACTCACTACGT	lib1	0	1	25
H9-day00-01	LT-3D	ACCGGGACGTGTCTCTGTCAGAGAGACTCACTCACAGACTGTCTGTACGT	lib1	0	1	31
H9-day00-01	LT-3D	ACCGGGACGTGTCTCTGTGAGTGTGAGTGAGTGTGTCAGTGTGTGTACGT	lib1	0	1	18
H9-day00-01	LT-3D	ACCGGGACGTGTGACAGTCAGACTCTGTGACTGTGTGAGTGTCAGAACGT	lib1	0	1	17
H9-day00-01	LT-3D	ACCGGTACGTCACTGTGTGTCTCTCTCTGTCTGTGAGTTTGAGTGAACGT	lib1	0	1	45
H9-day00-01	LT-3D	ACCGGTACGTCATTGTGTCACTGTGTGTGACAGTCTGAGACTCACTACGT	lib1	0	1	17
H9-day00-01	LT-3D	ACCGGTACGTCTCTGAGGGTCTGTGTGTGTCTGACTCTGAGTCTGTACGT	lib1	0	1	27
H9-day00-01	LT-3D	ACCGGTACGTGTCAGACACACTGTCTCTGTCTGTGTGTGTCAGAGAACGT	lib1	0	1	20
H9-day00-01	LT-3D	ACCGTAACGTCAGACACTGAGTGAGTGAGTGTCACACAGTCACTGTACGT	lib1	0	1	25
H9-day00-01	LT-3D	ACCGTAACGTGTCTGTCTCAGTGTCAGTCTGTGTGTCTGAGCGTGAACGT	lib1	0	1	20
H9-day00-01	LT-3D	ACCGTAACGTGTGACTGTGTGTGTGTCACTCTCACTCTCACAGTACGTAT	lib1	0	1	42
H9-day00-01	LT-3D	ACCGTCACGTGTCACAGTGACTGACACACTGTCAGAGCTCTGTCAACGTA	lib1	0	1	59
H9-day00-01	LT-3D	ACCGTCACGTGTGACTGTCAGTCAGTGTCTGTGAGAGTCTGAGTGTACGT	lib1	0	1	39
H9-day00-01	LT-3D	ACCGTGACGTGAGTGACACACTGAGTGTCAGTGTGAGTGTGACTGTACGT	lib1	0	1	41
H9-day00-01	LT-3D	ACCGTGACGTGCGTGTGTGTGTCACTGAGTCAGTCAGAGTCACTCTACGT	lib1	0	1	29
H9-day00-01	LT-3D	ACCGTGACGTGTGGGTCTGACAGACACTGTCAGACTGTGTCACTGAACGT	lib1	0	1	19
H9-day00-01	LT-3D	ACCGTGACGTGTGTCTCTGTCACTCACACTGAGAGTGTCACAGTGTACGT	lib1	0	1	12
H9-day00-01	LT-3D	ACCGTGACGTGTGTGTGTGTCAGTCAGTCACAGTGTGACTCAGACAACGT	lib1	0	1	28
H9-day00-01	LT-3D	ACCGTTACGTGAGTCTGTCAGTGAGTGTGTGACAGACAGACTGTGTACGT	lib1	0	1	21
H9-day00-01	LT-3D	ACCGTTACGTGAGTGTCTCTGTGAGAGTCAGACACAGTCAGAGTGAACGT	lib1	0	1	26
H9-day00-01	LT-3D	ACCTAAACGTCTGTCCCTGAGAGACAGTCAGTGAGTGAGTCTCTGAACGT	lib1	0	1	20
H9-day00-01	LT-3D	ACCTACACGTGAGTGACACTGTCTGTCAGAGTCTGTGAGTGACTGTACGT	lib1	0	1	15
H9-day00-01	LT-3D	ACCTACACGTGTCTCTCTCAGTCTCAGTCCCTGTGACAGACAGTGTACGT	lib1	0	1	15
H9-day00-01	LT-3D	ACCTACACGTGTGAGTGACAGTGAGTCAGAGTGAGTCTCTCAGTCAACGT	lib1	0	1	26
H9-day00-01	LT-3D	ACCTAGACGTCAGTCTCAGAGAGTGTGAGTGAGTGTGTCTCTCACTACGT	lib1	0	1	28
H9-day00-01	LT-3D	ACCTAGACGTCTGAGTGTGAGTGAGTCACACACACTCTGAGTGAGTACGT	lib1	0	1	22
H9-day00-01	LT-3D	ACCTAGACGTGAGAGAGTCTCACTGTGTAACACTGAGTCTCTGACAACGT	lib1	0	1	19
H9-day00-01	LT-3D	ACCTATACGTCTCTGTGTCTGACAGTGTCTGTGTCTGTGACACTCAACGT	lib1	0	1	11
H9-day00-01	LT-3D	ACCTATACGTCTGTGTGTGTGAGACAGTCTGACAGAGTCTGTCAGTACGT	lib1	0	1	27
H9-day00-01	LT-3D	ACCTATACGTGTGTCTGTGTGTGTGTGTGAGTGAGACTCTGTGTACGTAT	lib1	0	1	40
H9-day00-01	LT-3D	ACCTCAACGTCTCTGTGTCTGTGTGTCAGTGTCTCAGTGACAGTGAACGT	lib1	0	1	14
H9-day00-01	LT-3D	ACCTCAACGTGAGTGTGTGAGACTGACAGTCTGAGAGTCTCTCACTACGT	lib1	0	1	15
H9-day00-01	LT-3D	ACCTCAACGTGTGACTGTCTCACAGTCTGTCAGAGTGTGTGTCTGTACGT	lib1	0	1	35
H9-day00-01	LT-3D	ACCTCCACGTCACAGACTGTCAGACTGTGTGAGTCTCAGAGAGAGTACGT	lib1	0	1	42
H9-day00-01	LT-3D	ACCTCCACGTCTGTGTCTGTGACACAGACTGACTCAGTGTCTGCCAACGT	lib1	0	1	28
H9-day00-01	LT-3D	ACCTCCACGTGACAGAGAGTGAGTGACTCTCACACTCTCTGAGTGTACGT	lib1	0	1	34
H9-day00-01	LT-3D	ACCTCCACGTGTCTCAGAGTGTCAGTGTCACTCAGTCTCTGACTGTACGT	lib1	0	1	30
H9-day00-01	LT-3D	ACCTCGACGTCAGTGTCACTGTGACAGAGACTGAGAGTGACGGAGAACGT	lib1	0	1	25
H9-day00-01	LT-3D	ACCTCGACGTCTCAGAGACTCAGAGTGTGTCAGTGTGACACTGTCTACGT	lib1	0	1	30
H9-day00-01	LT-3D	ACCTCGACGTGAGTGACTGTCTGTGTCAGTGTGTGACTGTGAGAGAACGT	lib1	0	1	18
H9-day00-01	LT-3D	ACCTCGACGTGTCAGTGTCTCAGTGTGAGTGACTGTCAGTGTCAGTACGT	lib1	0	1	44
H9-day00-01	LT-3D	ACCTCTACGTCTGTCACAGTCAGTCTGTGTGTCACAGACAGACACTACGT	lib1	0	1	36
H9-day00-01	LT-3D	ACCTCTACGTGTCACAGACACTGTGACTGACTGTGTGTGACTCAGAACGT	lib1	0	1	12
H9-day00-01	LT-3D	ACCTGCACGTCACTGTCTCAGTGTCACACTGTTCTATGAGAGTGAACGTA	lib1	0	1	34
H9-day00-01	LT-3D	ACCTGCACGTCTGACTGAGTGACACACTGTGAGAGAGAGAGTGTGTACGT	lib1	0	1	11
H9-day00-01	LT-3D	ACCTGCACGTCTGAGAGTGTGAGAGTGAGTGAGACAGTGAGAGTCTACGT	lib1	0	1	12
H9-day00-01	LT-3D	ACCTGCACGTCTGTGACTGTGAGTCAGACTGACACACTGTGTCAGAACGT	lib1	0	1	52
H9-day00-01	LT-3D	ACCTGCACGTGTCACTGAGTCAGAGTCTGTCTGACTGAGAGAGTGTACGT	lib1	0	1	21
H9-day00-01	LT-3D	ACCTGCACGTGTCTGACAGTCTCTCAGACTCTGTGTCTGACAGACAACGT	lib1	0	1	42
H9-day00-01	LT-3D	ACCTGGACGTCAGTCACTGTGACTCACTGTCAGTGTGTCTGTCTGACGTA	lib1	0	1	29
H9-day00-01	LT-3D	ACCTGGACGTCAGTCTGTCGCAGTCAGTCAGACTGAGTGAGAGAGAACGT	lib1	0	1	21
H9-day00-01	LT-3D	ACCTGGACGTCTATGAGAGAGAGTCAGAGTGTGTGAGTGTCTGAGAACGT	lib1	0	1	27
H9-day00-01	LT-3D	ACCTGGACGTCTGTCAGTGTGAGTCTGTCACTCTGTGTCTGACAGAACGT	lib1	0	1	25
H9-day00-01	LT-3D	ACCTGGACGTCTGTCTGTGTGACTGAGTCTGTGTGAGTGACTGTGTACGT	lib1	0	1	37
H9-day00-01	LT-3D	ACCTGGACGTGAGTGTCTCACTGACAGAGTGACTGTCTCAGACAGTACGT	lib1	0	1	33
H9-day00-01	LT-3D	ACCTGGACGTGTGAGTCTGTGTGTGAGTGTGACAGAGTCTCAGTGAACGT	lib1	0	1	31
H9-day00-01	LT-3D	ACCTGGACGTTGTGTGTCTGAGACCGTGTCAGTGACAGTGTGTCAGTACG	lib1	0	1	14
H9-day00-01	LT-3D	ACCTGTACGTCACTGTCAGAGTGAGTGACACACAGTGTCAGTGTGTACGT	lib1	0	1	14
H9-day00-01	LT-3D	ACCTGTACGTCTGTGTGTCACTGACTGTGAGAGACTGACTGAGTCAACGT	lib1	0	1	43
H9-day00-01	LT-3D	ACCTGTACGTGTCACTGAGTCTGACTCACTGAGTGTCAGTGTCTGAACGT	lib1	0	1	14
H9-day00-01	LT-3D	ACCTTAACGTCAGTCTCAGAGACAGAGAGTGAGTGTGTGTCACTGAACGT	lib1	0	1	13
H9-day00-01	LT-3D	ACCTTAACGTGTCACTGAGTGTCTGACTGTGACAGACTGTCTCACTACGT	lib1	0	1	34
H9-day00-01	LT-3D	ACCTTAACGTGTGACAGAGTCTCTCAGTGTCACAGAGTCAGTGTCACGTA	lib1	0	1	18
H9-day00-01	LT-3D	ACCTTAACGTGTGTGAGAGACTCAGTCTGACTCTGACAGACACACAACGT	lib1	0	1	31
H9-day00-01	LT-3D	ACCTTCACGTGTGTCACTGTGTGAGTGTGTGTGTCACTCTGACTCAACGT	lib1	0	1	32
H9-day00-01	LT-3D	ACCTTCACGTGTGTGTGAATCAGTGTCTGTGACTGTGAGTGTCTGAACGT	lib1	0	1	18
H9-day00-01	LT-3D	ACCTTGACGTCAGTCTCTCTGTCAGAGTGTGTGTGTCTGAGTCTCTACGT	lib1	0	1	42
H9-day00-01	LT-3D	ACCTTGACGTCTCTGTGTGAGTCTGTGTGTGTGTGTCACTCACTCTACGT	lib1	0	1	33
H9-day00-01	LT-3D	ACCTTGACGTGACACTGTCACAGACTCTGAGTCACTGTGAGACACTACGT	lib1	0	1	15
H9-day00-01	LT-3D	ACCTTGACGTGTCTGTCACTGAGTGAGTCACAGAGTGAGTGTGTGTACGT	lib1	0	1	14
H9-day00-01	LT-3D	ACCTTTACGTCTGTGTGTCTCTGTGTCTGCAGACTGTGTGAGACTACGTA	lib1	0	1	32
H9-day00-01	LT-3D	ACGAACACGTCACACTCAGTCTGTGTCAGTGAGTGACTGACTCTGTACGT	lib1	0	1	25
H9-day00-01	LT-3D	ACGAACACGTCTCTCTCTGTCAGAGACTCTGTGAGTGTCTGTGAGTACGT	lib1	0	1	42
H9-day00-01	LT-3D	ACGAACACGTGTCAGACAGACTCACACAGAGTCAGAGTCTCTCTCAACGT	lib1	0	1	40
H9-day00-01	LT-3D	ACGAAGACGTGAGAGTCACTGTGAGTCAGTGAGAGTGTGTGAGTGTACGT	lib1	0	1	61
H9-day00-01	LT-3D	ACGAATACGTCAGTCTGTGTCTCACTCTCTCTGAGACACTGTGACAACGT	lib1	0	1	24
H9-day00-01	LT-3D	ACGACAACGTCTGTCACGCAGTGAGTCTCTGAGTGTGTGTGACAGTACGT	lib1	0	1	18
H9-day00-01	LT-3D	ACGACCACGTGTCACACACACAGTGTGAGTCACACAGTGTCTGTCTACGT	lib1	0	1	38
H9-day00-01	LT-3D	ACGAGAACGTGACTGTCTCTCAGTGTCTCTGAGACTGTGAGAGACTACGT	lib1	0	1	26
H9-day00-01	LT-3D	ACGAGAACGTGTGCGTCACTGACAGTCAGAGTCTCTGTGGAGTGAACGTA	lib1	0	1	33
H9-day00-01	LT-3D	ACGAGCACGTGTGAGACTGTGCCAGTGTCTGTGTGTGAGTCAGTCAACGT	lib1	0	1	29
H9-day00-01	LT-3D	ACGAGCACGTGTGAGTGTGTGACTGTGTCACTCAGACAGTCTCAGTACGT	lib1	0	1	40
H9-day00-01	LT-3D	ACGAGGACGTCACAGAGACACAGTGACTCAGTCTCTCAGAGACAGTACGT	lib1	0	1	14
H9-day00-01	LT-3D	ACGAGGACGTGAGAGTCACAGACACAGTCTGAGAGACAGAGTGAGTACGT	lib1	0	1	20
H9-day00-01	LT-3D	ACGAGTACGTGAGAGAGAGAGTCTGTCTCTGTGTGTCAGTGAGTCTACGT	lib1	0	1	34
H9-day00-01	LT-3D	ACGAGTACGTGAGTCAGAGTCACACAGACTGAGTCAGTCTGTGTGTACGT	lib1	0	1	17
H9-day00-01	LT-3D	ACGAGTACGTGAGTCTGTGTGACAGTGTCTCTCAGAGAGTGAGTGTACGT	lib1	0	1	20
H9-day00-01	LT-3D	ACGAGTACGTGTGAGTCAGTGTGTGAGTCAGTGACTGACTGTGTGTACGT	lib1	0	1	15
H9-day00-01	LT-3D	ACGATAACGTCACTCAGACAGTGAGTGAGACTGTGTGACTCAGACTACGT	lib1	0	1	16
H9-day00-01	LT-3D	ACGATAACGTGTGTGTGTCTGTCAGACTCAGAGAGTGAGACTCACTACGT	lib1	0	1	26
H9-day00-01	LT-3D	ACGATCACGTGACACAGTGTGTGTCAGAGACAGTGTGAGAGTGAGTACGT	lib1	0	1	26
H9-day00-01	LT-3D	ACGATCACGTGAGAGTCTGTGACTCAGTGTGTCACTGTGTGTGTCTACGT	lib1	0	1	22
H9-day00-01	LT-3D	ACGATGACGTCACTGGTCTGTGACTGTCTGTGTCTCTGTGTGTGTACGTA	lib1	0	1	26
H9-day00-01	LT-3D	ACGATGACGTGTCAGTGTCTGAGAGTGACACACACTCTCACTCACAACGT	lib1	0	1	20
H9-day00-01	LT-3D	ACGATGACGTGTGAGTGAGAGTGTCAGTGTCTCTCAGTCTGAGAGTACGT	lib1	0	1	33
H9-day00-01	LT-3D	ACGATGACGTGTGTGTCACTCAGAGTGTGAGTCACTGCAGACACAACGTA	lib1	0	1	42
H9-day00-01	LT-3D	ACGATTACGTCTGTGTCTGAGTGTGTCACTGTGAGAGTGAGTGTCAACGT	lib1	0	1	18
H9-day00-01	LT-3D	ACGATTACGTGACAGAGAGTGTGACTGTGTGTGTCACACTGTCACTACGT	lib1	0	1	20
H9-day00-01	LT-3D	ACGCAAACGTCTGAGTGTGTCTGATCTGTGACTGACTGTGAGAGTACGTA	lib1	0	1	28
H9-day00-01	LT-3D	ACGCACACGTGACACTGTGACTGAGAGTCTCTGACAGTGTGTCAGTACGT	lib1	0	1	12
H9-day00-01	LT-3D	ACGCACACGTGTGTCTGTCAGTCAGTGAGACTGTCAGAGACTCACTACGT	lib1	0	1	11
H9-day00-01	LT-3D	ACGCAGACGTGAGTCACACTGAGACAGTGAGTCTCACTGAGTGTGTACGT	lib1	0	1	26
H9-day00-01	LT-3D	ACGCATACGTCTCAGACTCACTCACTGACAGACTGTCTCTGTGACTACGT	lib1	0	1	13
H9-day00-01	LT-3D	ACGCCAACGTGAGTCACTGTCAGTGTCACACACTGTCACACTCTGTACGT	lib1	0	1	11
H9-day00-01	LT-3D	ACGCCAACGTGTCTGTGAGTGTGTCTCTCTCACTCTCACAGTCTGTACGT	lib1	0	1	22
H9-day00-01	LT-3D	ACGCCCACGTCAGTGTCAGTGTCTCAGAGTCAGAGTGTGAGACTCAACGT	lib1	0	1	15
H9-day00-01	LT-3D	ACGCCCACGTGTGAGACTCAGAGAGTGAGTCACTGTCTCACAGTCTACGT	lib1	0	1	19
H9-day00-01	LT-3D	ACGCCCACGTGTGAGTGACACACTCTCACAGTCTCAGTGACTCACTACGT	lib1	0	1	13
H9-day00-01	LT-3D	ACGCCGACGTGAGTGAGAGACTGAGACTGTCTGTCTCTGACTGTGAGCGT	lib1	0	1	18
H9-day00-01	LT-3D	ACGCCTACGTCACTCAGTGAGAGACAGTCAGTGTGAGTGTGTGTCAACGT	lib1	0	1	21
H9-day00-01	LT-3D	ACGCCTACGTCAGAGTCTGAGAGTCACAGAGACAGTCTGTCTCTCTACGT	lib1	0	1	26
H9-day00-01	LT-3D	ACGCGAACGTCTCTCAGACACTCTGAGAGTCTCAGTGTGTGAGAGAACGT	lib1	0	1	13
H9-day00-01	LT-3D	ACGCGCACGTCAGTCTCTGACTGAGTCTGTGAGACTGTCTCTCACTACGT	lib1	0	1	22
H9-day00-01	LT-3D	ACGCGCACGTCAGTGTGTCTCTGTGTCAGACAGTGTGAGAGACTCTACGT	lib1	0	1	31
H9-day00-01	LT-3D	ACGCGCACGTCAGTGTGTGTCTGTCTCTCTGTGTGAGTCTGTGTGTACGT	lib1	0	1	15
H9-day00-01	LT-3D	ACGCGCACGTCTGAGACTGAGTCACAGTGTCACTCTGTCAGTGTCTACGT	lib1	0	1	20
H9-day00-01	LT-3D	ACGCGCACGTCTGTGTCAGTCTGTCAGTGTGTGACAGTGTGTGACTACGT	lib1	0	1	33
H9-day00-01	LT-3D	ACGCGCACGTCTGTGTCTGAGTGTCTGACACTGTCTCTCTGACACTACGT	lib1	0	1	18
H9-day00-01	LT-3D	ACGCGCACGTGTCACTCAGAGTGTGTGTGTGACTGTCTCAGACTCAACGT	lib1	0	1	34
H9-day00-01	LT-3D	ACGCGCACGTGTGTCACAGAAACTCACTGTCTGAGTGAGTCTGTCTACGT	lib1	0	1	14
H9-day00-01	LT-3D	ACGCGCACGTGTGTGTGACTGTCTCTCTGTCAGAGTCACTGTGTCTACGT	lib1	0	1	23
H9-day00-01	LT-3D	ACGCGGACGTCTCACAGTGACTGTCACTGAGTCTGTGTCTGTCAGTACGT	lib1	0	1	30
H9-day00-01	LT-3D	ACGCGGACGTCTCTCTCAGTCAGTCATAGTCTGTGTGTCTCTGACTACGT	lib1	0	1	23
H9-day00-01	LT-3D	ACGCGGACGTGAGACTCTGAGAGTCTGACTGTGACACAGTGTGTCTACGT	lib1	0	1	30
H9-day00-01	LT-3D	ACGCGGACGTGTGCGTGTGTGACTGTCTGTGTCTCTCAGTGTGAGTACGT	lib1	0	1	15
H9-day00-01	LT-3D	ACGCGTACGTCACAGTGTCTGTGACTGTCAGTCAGACTGTGAGTGAACGT	lib1	0	1	14
H9-day00-01	LT-3D	ACGCGTACGTCTGTGTGTGACAGTCTGTCTGAGTCTCTCAGTCAGAACGT	lib1	0	1	29
H9-day00-01	LT-3D	ACGCGTACGTGAGTGTGTCAGAGACTGTCACAGAGTCAGTCTCAGAACGT	lib1	0	1	14
H9-day00-01	LT-3D	ACGCTCACGTGTGAGAGTGCGTGACTCACAGACTGACAGAGACACAACGT	lib1	0	1	15
H9-day00-01	LT-3D	ACGCTGACGTCACAGAGTGTCTCACAGACTCTGTCTGTCAGAGTGAACGT	lib1	0	1	28
H9-day00-01	LT-3D	ACGCTGACGTCTCACAGACACAGAGTGACTGTCAGTCACTCAGTGTACGT	lib1	0	1	11
H9-day00-01	LT-3D	ACGCTGACGTGAGTGTGTCTCTCACACTGTCAGAGTGAGAGAGTCAACGT	lib1	0	1	28
H9-day00-01	LT-3D	ACGCTGACGTGTCTGACTCTGAGAGTCACTGTGTGAGAGACACTGAACGT	lib1	0	1	17
H9-day00-01	LT-3D	ACGCTTACGTCTCACACTGTGTCTCACACAGTGTGTGTGACACTGTACGT	lib1	0	1	23
H9-day00-01	LT-3D	ACGCTTACGTCTGACTCTGTGACTGAGTGACTCTGTGACTGTCACTACGT	lib1	0	1	21
H9-day00-01	LT-3D	ACGCTTACGTCTGACTGTGTGTGAGTGTCTGAAGACACTGTGTCTACGTA	lib1	0	1	13
H9-day00-01	LT-3D	ACGCTTACGTGACTGTGAGTGTGTGTCACAGTGTGTCAGACTCACTACGT	lib1	0	1	23
H9-day00-01	LT-3D	ACGCTTACGTGTCTGACTGTCACACACTCTGAGTGTCTGTGACTCAACGT	lib1	0	1	40
H9-day00-01	LT-3D	ACGGAAACGTCTGTGTCAGAGTGTCTGTGAGTGAGTGTGAGACTCAACGT	lib1	0	1	31
H9-day00-01	LT-3D	ACGGAAACGTGACTGTGAGTGTGTCTGTGAGTGTGTGTGAGAGAGAACGT	lib1	0	1	17
H9-day00-01	LT-3D	ACGGAAACGTGAGATACTGACAGTCTGACAGACAGTGACTGTGTCTACGT	lib1	0	1	47
H9-day00-01	LT-3D	ACGGAAACGTGTCACAGTCAGACTGAGTGTGACTGTGACTGACTGTACGT	lib1	0	1	21
H9-day00-01	LT-3D	ACGGACACGTGTCAGAGTGTGTCTCTCAGTCAGTGAGTCAGTCACAACGT	lib1	0	1	16
H9-day00-01	LT-3D	ACGGACACGTGTGTGTCTGTGACTCACACAGTCTGTGTGTGTGTGTACGT	lib1	0	1	15
H9-day00-01	LT-3D	ACGGAGACGTCACAGTGTCTGTCACACACTCACAGAGAGAGTCAGAACGT	lib1	0	1	12
H9-day00-01	LT-3D	ACGGAGACGTCACTGACTCTGAGTCAGACTCTCTCACTGACACTGAACGT	lib1	0	1	13
H9-day00-01	LT-3D	ACGGAGACGTCAGTGAGTCTCTGACAGAGAGTGAGTGAGTCAGAGAACGT	lib1	0	1	32
H9-day00-01	LT-3D	ACGGAGACGTGTGTCAGACTGTGACTGACTGACACAGACTCTCTCTACGT	lib1	0	1	17
H9-day00-01	LT-3D	ACGGATACGTCTGTCTGAGACTCAGTGACTGTGAGTGACACTGTCTACGT	lib1	0	1	14
H9-day00-01	LT-3D	ACGGATACGTGACAGTCACTGAGTGTGCCTCTGTGAGTGGTGACTACGTA	lib1	0	1	27
H9-day00-01	LT-3D	ACGGATACGTGGACTCAGTGTGACTCTGTGAGAGACTGTGTGTGAACGTA	lib1	0	1	14
H9-day00-01	LT-3D	ACGGATACGTGTCAGTCTCTCGTCTGTGAGAGTGAGAGTGTCACTACGTA	lib1	0	1	13
H9-day00-01	LT-3D	ACGGATACGTGTGAGTCAGTGTGTGTCACTCTCTCAGAGTGAGTCTACGT	lib1	0	1	29
H9-day00-01	LT-3D	ACGGCAACGTCACTTCACACACAGAGACTCAGTGTGTGTGTGTCTACGTA	lib1	0	1	20
H9-day00-01	LT-3D	ACGGCCACGTCACACAGTGACAGTCAGTGAGAGTGAGTGCGTCTGAACGT	lib1	0	1	37
H9-day00-01	LT-3D	ACGGCCACGTCACAGTCTGAGTCACTGTCTGAGACTGTGTCTCTGAACGT	lib1	0	1	30
H9-day00-01	LT-3D	ACGGCCACGTGAGACAGACAGTGTCACTCTGTGTGTGACACTCTCAACGT	lib1	0	1	18
H9-day00-01	LT-3D	ACGGCCACGTGTCTCTGTGAGTCTTGTGTGTCTGACTGTCAGTACGTATG	lib1	0	1	29
H9-day00-01	LT-3D	ACGGCCACGTGTGTCAGTCACACAGTCTGTGTGTGTGTGTGTCACTACGT	lib1	0	1	27
H9-day00-01	LT-3D	ACGGCCACGTGTGTGAGTCTCTGACTGTCTGTCTCTGTCACAGTGTACGT	lib1	0	1	41
H9-day00-01	LT-3D	ACGGCGACGTGTGTGTGTGTGAGTGAGAGTGTGTCAGACACAGTGTACGT	lib1	0	1	87
H9-day00-01	LT-3D	ACGGCTACGTCTGTCACTGTGTGACACTGTGTGTGTGACTCACAGAACGT	lib1	0	1	19
H9-day00-01	LT-3D	ACGGCTACGTGACAGACAGTCTCACTCTGAGTGTCTAGTCTGTGTACGTA	lib1	0	1	12
H9-day00-01	LT-3D	ACGGCTACGTGACTCAGTGTGTCTGAGTGAGTGTGTCACTCTCTGAACGT	lib1	0	1	20
H9-day00-01	LT-3D	ACGGCTACGTGAGAGAGTGTGACTGTGAGAGTGTGTGTCTGTGACTACGT	lib1	0	1	35
H9-day00-01	LT-3D	ACGGCTACGTGAGTGTGTGTGAGTCAGTGTCTCTCTGAGTCACAGAACGT	lib1	0	1	19
H9-day00-01	LT-3D	ACGGCTACGTGTCTCTGTGTGTGTGTCTGTGTGTGTCTCTGACAGTACGT	lib1	0	1	52
H9-day00-01	LT-3D	ACGGCTACGTGTCTGTGTCTCACACTCTTTGTCAGTGTGAGAGAGTACGT	lib1	0	1	19
H9-day00-01	LT-3D	ACGGCTACGTGTGTCAGTGTCTCACACAGTCACTGTGAGTGAGAGTACGT	lib1	0	1	30
H9-day00-01	LT-3D	ACGGCTACGTGTGTCTGTCACTGAGTCTGACTCAGTGACTCAGTGTACGT	lib1	0	1	21
H9-day00-01	LT-3D	ACGGCTACGTGTGTGTCACACAGTCAGTGTGACTCAGAGTCTGTCTACGT	lib1	0	1	20
H9-day00-01	LT-3D	ACGGGAACGTCAGTCTCAGTGAGTCTGTGTCTCTGACTCTCTCAGTACGT	lib1	0	1	28
H9-day00-01	LT-3D	ACGGGAACGTCAGTGAGTCTGTCACTGACACAGTCTCAGTGAGTCTACGT	lib1	0	1	47
H9-day00-01	LT-3D	ACGGGAACGTCTCTGAGTCTCTCAGTGTGTCAGTGTGAGTGTCTGAACGT	lib1	0	1	23
H9-day00-01	LT-3D	ACGGGAACGTGACTGAGTCTGAGTGAGTGAGTCACTGACAGTCTCTACGT	lib1	0	1	14
H9-day00-01	LT-3D	ACGGGAACGTGAGAGTCTGTCACACTGAGACAGTGAGTGTCTGACTACGT	lib1	0	1	16
H9-day00-01	LT-3D	ACGGGAACGTGTGTGACTGTCAGTGTCAGAGTGTCTGAGAGTGAGTACGT	lib1	0	1	17
H9-day00-01	LT-3D	ACGGGCACGTCACAGTCACAGTGTCAGTGAGAGTCTCAGAGTGACAACGT	lib1	0	1	15
H9-day00-01	LT-3D	ACGGGCACGTCACTGTGTCAGAGACTCTGACAGTCACACACACACAACGT	lib1	0	1	30
H9-day00-01	LT-3D	ACGGGCACGTCAGATTGTCAGAGTGAGACACAGTCTGTGAGACAGTACGT	lib1	0	1	31
H9-day00-01	LT-3D	ACGGGCACGTGTCAGTCTGACAGTCAGTGAGTCTGGTGTGACACTACGTA	lib1	0	1	33
H9-day00-01	LT-3D	ACGGGCACGTGTCTCAGTGACTGTCTGACTGTCTGACACACAGACTACGT	lib1	0	1	32
H9-day00-01	LT-3D	ACGGGCACGTGTGAGAGTGTCTCTCTGTCACAGTGTCAGTCACTGTACGT	lib1	0	1	22
H9-day00-01	LT-3D	ACGGGCACGTGTGTGTGACTCTCTCTCACAGTGTCAGAGTGACTGAACGT	lib1	0	1	22
H9-day00-01	LT-3D	ACGGGGACGTCACAGACTGTCAGACAGTCAGTCTGTCAGACTGTCTACGT	lib1	0	1	11
H9-day00-01	LT-3D	ACGGGGACGTGAGACAGAGAGAGTGTGTGTGTGTGTGTGTGAGAGTACGT	lib1	0	1	23
H9-day00-01	LT-3D	ACGGGGACGTGAGTCTCAGTGTGAGAGTCACTGTGTCAGACTCAGTACGT	lib1	0	1	53
H9-day00-01	LT-3D	ACGGGGACGTGTGTCTGTCTCAGTGTCTCACTGACTCAGTGGTGAACGTA	lib1	0	1	11
H9-day00-01	LT-3D	ACGGGTACGTCAGTCACTGAGTCTCACAGTCTGACAGTGTCTGTGAACGT	lib1	0	1	19
H9-day00-01	LT-3D	ACGGGTACGTGACAGACTCTGTGAGTCTCTGACAGTGAGAGTGACTACGT	lib1	0	1	27
H9-day00-01	LT-3D	ACGGGTACGTGACTGTGAGTGAGAGAGTGTGACAGTGTCAGTGTGTACGT	lib1	0	1	16
H9-day00-01	LT-3D	ACGGGTACGTGAGTGTGTCACTGTCAGAGAGAGTGTCTGTGAGTGTACGT	lib1	0	1	33
H9-day00-01	LT-3D	ACGGGTACGTGTCAGGGACACAGTCAGACACAGAGTCTCAGACGAACGTA	lib1	0	1	20
H9-day00-01	LT-3D	ACGGTAACGTCAGTGTCAGAGAGAGTCTCTCAGACTGTGCGTGTGAACGT	lib1	0	1	17
H9-day00-01	LT-3D	ACGGTAACGTCAGTGTGTGTGTGTCAGTGTGACACAGACAGAGTCTACGT	lib1	0	1	24
H9-day00-01	LT-3D	ACGGTAACGTGAGTCTCAGTCTGAGTGTGTCAGACTGAGAGACAGTACGT	lib1	0	1	17
H9-day00-01	LT-3D	ACGGTAACGTGTCACTGTGTGAGTGTGACAGTCGCAGAGTGAGTGAACGT	lib1	0	1	22
H9-day00-01	LT-3D	ACGGTAACGTGTCTCAGAGTGTGAGTCGGTCTGAGTGAGACAGTGTACGT	lib1	0	1	23
H9-day00-01	LT-3D	ACGGTAACGTGTCTGAGTCTCTCAGAGAGTGTCTCAGAGTGTGACAACGT	lib1	0	1	23
H9-day00-01	LT-3D	ACGGTAACGTGTGTGTCTCAGTCCTCTCAGTGAGAGAGTGACTGAACGTA	lib1	0	1	37
H9-day00-01	LT-3D	ACGGTCACGTCTGAGTGTCTGTCTCTGAGTGAGTGTGTCACTCTGAACGT	lib1	0	1	18
H9-day00-01	LT-3D	ACGGTCACGTGAGTGAGAGTGTGTGTCTGTGAGTCAGTGAGACTCAACGT	lib1	0	1	17
H9-day00-01	LT-3D	ACGGTCACGTGTGACTGTCTGTGTGTCACTCTGCCTCACAGTGTGTACGT	lib1	0	1	22
H9-day00-01	LT-3D	ACGGTGACGTCAGTCTGTGTCTGTGACAGTGTGTCTGAGTCAGTCAACGT	lib1	0	1	16
H9-day00-01	LT-3D	ACGGTGACGTCTCAGTGACACTGTCATACTGACAGTGTGAGACACTACGT	lib1	0	1	15
H9-day00-01	LT-3D	ACGGTGACGTGAGTGTGTCTCACTGAGTCAGAGACTGTCTGTCAGTACGT	lib1	0	1	13
H9-day00-01	LT-3D	ACGGTGACGTGTGTCTGTCTGTGAGAGTGTGACTGTGTCACTGAGAACGT	lib1	0	1	24
H9-day00-01	LT-3D	ACGGTTACGTCACACACAGTCAGTCACTCTGAGTCTCTCACACTCAACGT	lib1	0	1	13
H9-day00-01	LT-3D	ACGGTTACGTCAGTGTCTCAGTGAGTGAGTGTGTGAGTCAGTGTCTACGT	lib1	0	1	13
H9-day00-01	LT-3D	ACGGTTACGTGTAAGTCTGTGTGTCAGAGAGTCTGAGTGTGTGTGTACGT	lib1	0	1	26
H9-day00-01	LT-3D	ACGGTTACGTGTCAGTCTGTGTCGCTGTCAGAGACTCAGAGAGTGAACGT	lib1	0	1	57
H9-day00-01	LT-3D	ACGGTTACGTGTCTCACTGACAGTGTCAGAGTGAGTCAGTGTCTGTACGT	lib1	0	1	16
H9-day00-01	LT-3D	ACGGTTACGTGTGTCAGTCAGTGTGTGTGTGTCAGAGTGAGTCTGTACGT	lib1	0	1	25
H9-day00-01	LT-3D	ACGGTTACGTGTGTGACTCAGACTGTGTGTCAGTGACACAGACTGTACGT	lib1	0	1	15
H9-day00-01	LT-3D	ACGTAAACGTGAGAGTGTGTGAGTCTGTCAGTGTGTGTGTGTGTGACGTA	lib1	0	1	20
H9-day00-01	LT-3D	ACGTACACGTCAGTGTCACTGTCAGTCAGTGTGTGTGTGAGTCTGTGCGT	lib1	0	1	28
H9-day00-01	LT-3D	ACGTACACGTCAGTGTGTGAGTCAGAGAGTGTCTCTGTCACCGTGAACGT	lib1	0	1	29
H9-day00-01	LT-3D	ACGTACACGTCTGAGTAAGACTGAGTGTGAGTCTGACAGAGACTGTACGT	lib1	0	1	21
H9-day00-01	LT-3D	ACGTACACGTGAGTGAGCCACAGAGAGTCTGACTGAGTCTGTGACTACGT	lib1	0	1	13
H9-day00-01	LT-3D	ACGTACACGTGTGACACTCTCTCTGTCACACTCAGAGAGAGTGAGTACGT	lib1	0	1	15
H9-day00-01	LT-3D	ACGTAGACGTCAGTCTGTCAGTCAGAGCTTGTGTGTGTCTGAGAACGTAT	lib1	0	1	35
H9-day00-01	LT-3D	ACGTAGACGTGACTGTGAGAGACTCACTGAGACTCTCTGTCAGAGTACGT	lib1	0	1	34
H9-day00-01	LT-3D	ACGTAGACGTGAGACTCTGTCTCAGTGTCTCAGTGTCTGAGTGACTACGT	lib1	0	1	22
H9-day00-01	LT-3D	ACGTAGACGTGTCTGTCTGTGTCAGAGAGACAGAGAGACTGTGTGAACGT	lib1	0	1	20
H9-day00-01	LT-3D	ACGTAGACGTGTGAGTGAGCGTGACTGTGTCTGTCACTGTGTCTGTACGT	lib1	0	1	41
H9-day00-01	LT-3D	ACGTATACGTCTGAGAGTGTCTGACTGTGTGTCTCAGTGAGTGTCAGCGT	lib1	0	1	13
H9-day00-01	LT-3D	ACGTATACGTGACTCTGTCAGTTACAGTCTGACTGACAGAGTCTGTACGT	lib1	0	1	20
H9-day00-01	LT-3D	ACGTATACGTGACTGTGGGTGTGTGTCTCACTGTCTGACTGACTCAACGT	lib1	0	1	16
H9-day00-01	LT-3D	ACGTATACGTGTCTGTGTGAGTCAGAGTCAGTCACAGACTCAGTGTACGT	lib1	0	1	36
H9-day00-01	LT-3D	ACGTATACGTGTCTGTGTGTGTGAGAGACAGTGACAGAGAGTGTCAACGT	lib1	0	1	55
H9-day00-01	LT-3D	ACGTATACGTGTGACAGTGAGAGACTCAGAGTCAGACAGTGAGTCAACGT	lib1	0	1	26
H9-day00-01	LT-3D	ACGTATACGTGTGAGTCAGTCTGTGTGTCTCTGAGAGACAGTCTCTACGT	lib1	0	1	25
H9-day00-01	LT-3D	ACGTCAACGTATCAGACTCTCTGTGAGTCAGTCAGTGAGTCTGTCGACGT	lib1	0	1	13
H9-day00-01	LT-3D	ACGTCAACGTCAGTGTCAGTCTGACTGTCAGTCACAGTGAGTGAGTACGT	lib1	0	1	44
H9-day00-01	LT-3D	ACGTCAACGTCTCACAGTCAGAGTCTGAGTCTGAGACACTCTGTGTACGT	lib1	0	1	24
H9-day00-01	LT-3D	ACGTCAACGTCTGTGAGTGAATGTCTGAGTCTGTCTGTTGTCTGTACGTA	lib1	0	1	28
H9-day00-01	LT-3D	ACGTCAACGTGTCTCAGACTGAGTCACTGTCAGTCTGTCAGTCAGTACGT	lib1	0	1	19
H9-day00-01	LT-3D	ACGTCAACGTGTGTCTGTCTCACTGTCACACTGACAGTCAGTGACAACGT	lib1	0	1	11
H9-day00-01	LT-3D	ACGTCCACGTGTCTGTCACTGAGACTGACTGAAAGTGAGAGTGAGTACGT	lib1	0	1	26
H9-day00-01	LT-3D	ACGTCGACGTCTCTGAGACTGTGTGACTGACTCTGTGAGTCTGAGTACGT	lib1	0	1	29
H9-day00-01	LT-3D	ACGTCGACGTCTGTGACTGACACACACTCAGAGTGACTCTGACTGTACGT	lib1	0	1	21
H9-day00-01	LT-3D	ACGTCGACGTGACTGTCTCACTGTGTGTGAGACTGTCTGAGTGTGAACGT	lib1	0	1	60
H9-day00-01	LT-3D	ACGTCGACGTGTCTCTGACACTGAGACTGTCAGTCTGTCTCTCAGAACGT	lib1	0	1	21
H9-day00-01	LT-3D	ACGTCTACGTCAGACAGTGAGTGTGTGTGAGTGTGTGTGTGAGACTACGT	lib1	0	1	15
H9-day00-01	LT-3D	ACGTCTACGTCTCTGACCGACTCTCACTCTGACTGAGTGTGTGACTACGT	lib1	0	1	14
H9-day00-01	LT-3D	ACGTCTACGTGTCAGACTGAGTGTGTGAGTCTGTGACTCTGTCTCTACGT	lib1	0	1	21
H9-day00-01	LT-3D	ACGTCTACGTGTGACAGACTGTCTCTGACACTGTCAGTCTGTGAGAACGT	lib1	0	1	25
H9-day00-01	LT-3D	ACGTCTACGTGTGTCACAGAGTGTCAGTGAGTGAGAGAGTGAGAGTACGT	lib1	0	1	24
H9-day00-01	LT-3D	ACGTCTACGTGTGTGTCAGTGAGAGTCTCAGTGTGAGAGTGTGACTACGT	lib1	0	1	20
H9-day00-01	LT-3D	ACGTGAACGTGTCTGAGAGTGTGAGTGACAGTGTGTCAGAGAGTGTACGT	lib1	0	1	28
H9-day00-01	LT-3D	ACGTGCACGTCACACTGTGTGAGTCTGACTGTGAGAGTCACTGTGAACGT	lib1	0	1	17
H9-day00-01	LT-3D	ACGTGCACGTCAGAGAGTGTCTCAGTGTCAGAGTGCCTGTGTCAGTACGT	lib1	0	1	58
H9-day00-01	LT-3D	ACGTGCACGTCTGTGTCAGTGTCTCTGTCTGTGTCTGTGTGAGACAACGT	lib1	0	1	32
H9-day00-01	LT-3D	ACGTGCACGTGAGTCAGTGTGTGTGTCTCAGTCAGTCAGTGAGTGTACGT	lib1	0	1	39
H9-day00-01	LT-3D	ACGTGCACGTGNGTGTGTGAGAGTCTGTGTCATTGTCTGTCACTNAGCGT	lib1	0	1	21
H9-day00-01	LT-3D	ACGTGCACGTGTCACACAGTCTGTGTGAGTCAGTGTGTGTGTGAGTACGT	lib1	0	1	27
H9-day00-01	LT-3D	ACGTGCACGTGTGACACTCTGTCTGTCAGTGAGAGAGTCTCAGTGAACGT	lib1	0	1	17
H9-day00-01	LT-3D	ACGTGCACGTGTGAGACACACACACTCTCTGACTGACTCACAGGGTACGT	lib1	0	1	15
H9-day00-01	LT-3D	ACGTGGACGTCACAGACTCTCTCTGTCTGTGAGTCTCAGTCTCTGTACGT	lib1	0	1	23
H9-day00-01	LT-3D	ACGTGGACGTCACTCTCTGAGTCTGTGTCAGTTGTCACTCTCACTACGTA	lib1	0	1	63
H9-day00-01	LT-3D	ACGTGTACGTCACTGAGTCTGTGTGACTGGTCCCTCAGTCTGAGTACGTA	lib1	0	1	19
H9-day00-01	LT-3D	ACGTGTACGTCTCTGAGTGTCAGTCTCTCTGTCTGTGACTGTGTGAACGT	lib1	0	1	24
H9-day00-01	LT-3D	ACGTGTACGTGAGAGTGTGAGTCTGAGTGTCTGTGTGTCAGAGTCAACGT	lib1	0	1	19
H9-day00-01	LT-3D	ACGTGTACGTGTGACTGTGAGTGTGTGAGTGTCAGTGTCACTGTGTACGT	lib1	0	1	27
H9-day00-01	LT-3D	ACGTGTACGTGTGAGACACACTCTCTGTCAGTCTGTGTCTCAGACAACGT	lib1	0	1	27
H9-day00-01	LT-3D	ACGTGTACGTGTGAGAGTCACTCAGTGTGTGTGAGACTGAGTGTCTACGT	lib1	0	1	21
H9-day00-01	LT-3D	ACGTTAACGTCTGACTGTCACTCTCTGTGAGAGTCTCAGTGTGTGAACGT	lib1	0	1	31
H9-day00-01	LT-3D	ACGTTAACGTCTGTGTGAGTGTGACTGTCTGAGACTCTCTCTGCCAACGT	lib1	0	1	25
H9-day00-01	LT-3D	ACGTTAACGTGACTGTGTCTGAGAGACAGACTCTGACTGACTGAGAACGT	lib1	0	1	33
H9-day00-01	LT-3D	ACGTTCACGTCTGTCAGAGAGTCTGACTCTCACTGTCAGTGTGTCTACGT	lib1	0	1	21
H9-day00-01	LT-3D	ACGTTCACGTGACAGAGAGTCTGAGTCAGAGACTCTCTCTCACTCTACGT	lib1	0	1	14
H9-day00-01	LT-3D	ACGTTCACGTGACAGTGTGAGACAGACTGAGACTGTGAGACTCAGAACGT	lib1	0	1	12
H9-day00-01	LT-3D	ACGTTCACGTGTCAGACTGACTGTGTGTGAGTGACTCTGAGTGTGTACGT	lib1	0	1	107
H9-day00-01	LT-3D	ACGTTCACGTGTCAGAGTCAGAGACTCACACTGAGACACACTCTGAACGT	lib1	0	1	17
H9-day00-01	LT-3D	ACGTTCACGTGTCTCAGTCACAGTGTCAGAGAGTGTGTGTGTGAGTACGT	lib1	0	1	29
H9-day00-01	LT-3D	ACGTTCACGTGTCTGTCAGTGTGTGTCAGTGTGTGTCTCACTGTCAACGT	lib1	0	1	30
H9-day00-01	LT-3D	ACGTTCACGTGTGAGACACTGTCTCTGTCTCTGAGTGTGAGTCAGTACGT	lib1	0	1	21
H9-day00-01	LT-3D	ACGTTGACGTACAGTCAGAGTGAGGGTGTGTCTCAGTGTGACACAACGTA	lib1	0	1	20
H9-day00-01	LT-3D	ACGTTGACGTCTGAGTGAGTCAGACTGTGAGAGTCTGAGACTGAGTACGT	lib1	0	1	17
H9-day00-01	LT-3D	ACGTTGACGTGTCTGAGTGTGTGACTGTGAGAGACAGACAGTGTCTACGT	lib1	0	1	27
H9-day00-01	LT-3D	ACGTTGACGTGTGTGTCTCAGACAGAGAGTCTGTGACACAGACTGAACGT	lib1	0	1	11
H9-day00-01	LT-3D	ACGTTTACGTGAGTCTGTGAGAGTGAGTGAGTGAGTCACAGAGTGTACGT	lib1	0	1	23
H9-day00-01	LT-3D	ACGTTTACGTGTCTGTGTGACAGTTACTCTCTGTGTGTCACACCTACGTA	lib1	0	1	22
H9-day00-01	LT-3D	ACTAAAACGTGAGTGTGACTCAGTGTGTCTGTCAGACTGAAAGAGAACGT	lib1	0	1	16
H9-day00-01	LT-3D	ACTAAAACGTGTCTCACACAGTGAGAGTCTCTGTCACACTGAGTCTACGT	lib1	0	1	40
H9-day00-01	LT-3D	ACTAACACGTCAGACTGTCTGTTACTCTGTCACTGACTCTGTATGTACGT	lib1	0	1	13
H9-day00-01	LT-3D	ACTAACACGTCAGTCTCTCTCAGTGTGTGTCTGTGTGTCACTCTCAACGT	lib1	0	1	17
H9-day00-01	LT-3D	ACTAAGACGTGTCAGACAGTCAGTCTCACTCTGAGTGAGACAGTCTACGT	lib1	0	1	30
H9-day00-01	LT-3D	ACTAAGACGTGTGTCAGTGAGAGTGAGACACAGAGTCTCTGTCTGTACGT	lib1	0	1	13
H9-day00-01	LT-3D	ACTAAGACGTGTGTGTGAGTGTGCTGAGTCAGTCACTCAGACAGTACGTA	lib1	0	1	43
H9-day00-01	LT-3D	ACTAATACGTCTGTGAGAGTCAGACTGTCACAGTCTGTCTGAGTCAACGT	lib1	0	1	31
H9-day00-01	LT-3D	ACTAATACGTGTGAGACTCTGTCTCTGAGTGACTCTGTGTGACTGTACGT	lib1	0	1	26
H9-day00-01	LT-3D	ACTAATACGTGTGATGTGTCTCTGTGAAGTGTGTCAGACTCTGTACGTAT	lib1	0	1	27
H9-day00-01	LT-3D	ACTACAACGTCAGTCTGAGTCTGTGTGTGTCTCTGTCACTGAGTGTACGT	lib1	0	1	24
H9-day00-01	LT-3D	ACTACAACGTGACTCAGTCTGAGACAGTGAGTGAGAGACTCACTCTACGT	lib1	0	1	36
H9-day00-01	LT-3D	ACTACAACGTGAGTCAGACAGAGACACACTCAGTCTGTGTGAGAGTACGT	lib1	0	1	13
H9-day00-01	LT-3D	ACTACCACGTCTCACACAGACTGTCTCTGTGAGAGTGTGTCACTGTACGT	lib1	0	1	33
H9-day00-01	LT-3D	ACTACCACGTGTCTCACAGTGTGTGAGTCAGAGAGTCTGAGAGTGTACGT	lib1	0	1	16
H9-day00-01	LT-3D	ACTACGACGTGACTCACTGTGTCACTGTGTGTGAGTGAGTGTGTGAACGT	lib1	0	1	41
H9-day00-01	LT-3D	ACTACGACGTGTGAGTCTGAGCTCTCAGTCACTCTCTGTCAGTCAACGTA	lib1	0	1	20
H9-day00-01	LT-3D	ACTACTACGTCTGTCTGTGTGTCTGAGACTCACTCTGACTCAGTGTACGT	lib1	0	1	53
H9-day00-01	LT-3D	ACTACTACGTGTGTGTCAGTGAGAGTGTGTCTCAGTGTCAGAGTGAACGT	lib1	0	1	31
H9-day00-01	LT-3D	ACTAGCACGTCACACTGTGAGAGACAGTGTGTGAGTCAGAGACTCTACGT	lib1	0	1	31
H9-day00-01	LT-3D	ACTAGCACGTCTCTTAGTGAGAGTGTGTGTGAGTGTGTCTGTCACAACGT	lib1	0	1	18
H9-day00-01	LT-3D	ACTAGTACGTCACTCAGACACTCTGACAGTGTGTGTCTGACACGTACGTA	lib1	0	1	34
H9-day00-01	LT-3D	ACTAGTACGTGACAGAGTGTGTGACACTGAGACTCTGAGAGTGCCAACGT	lib1	0	1	21
H9-day00-01	LT-3D	ACTATAACGTCTCAGTGGTGTGACCCTGTGTGTGTGTCAGTGTGAACGTA	lib1	0	1	20
H9-day00-01	LT-3D	ACTATCACGTCAGTGTGTGAGTCAGAGTCACACTCTGTGTGACAGAACGT	lib1	0	1	45
H9-day00-01	LT-3D	ACTATCACGTGTGACTGTGAGACAGTGTGAGAGTGTCTGTCTCTGAACGT	lib1	0	1	36
H9-day00-01	LT-3D	ACTATGACGTCTCTCAGACTCAGAGACTCTGACAGAGAGTGTCAGAATGT	lib1	0	1	28
H9-day00-01	LT-3D	ACTATGACGTGACTGACAGTCTGAGAGTCACTGAGAGTGTCACTGTACGT	lib1	0	1	18
H9-day00-01	LT-3D	ACTATGACGTGAGTCAGTGTGTCAGACTGAGACTGACTCTGTGAGTACGT	lib1	0	1	27
H9-day00-01	LT-3D	ACTATTACGTCTCTGTCAGTCTGTGAGTGTGTGTGTCTGTGAGTGTACGT	lib1	0	1	24
H9-day00-01	LT-3D	ACTATTACGTGAGTCTGTGTCTCACAGTCTGTCACACTGTCAGTCTACGT	lib1	0	1	31
H9-day00-01	LT-3D	ACTATTACGTGTCTGTGTGTCAGTCTCTCTCTCTGTGTGTCACAACGTAT	lib1	0	1	25
H9-day00-01	LT-3D	ACTCAAACGTCAGTGTCAGTATGAGAGAGAGTGAGTGTGAGTGACAACGT	lib1	0	1	21
H9-day00-01	LT-3D	ACTCAAACGTCTCACTCTGTGTGTCTGTGAGTGTTGTGTGTGTGAACGTA	lib1	0	1	36
H9-day00-01	LT-3D	ACTCACACGTCAGTGAGTCTCTGAGACACTGTGAGTCAGTCAGTCTACGT	lib1	0	1	22
H9-day00-01	LT-3D	ACTCACACGTGAGTGTGAGTGTCACACTGTCTGTGTCAGTGAGTGAACGT	lib1	0	1	24
H9-day00-01	LT-3D	ACTCACACGTGTGCCTCACAGAGTCTGTGACACTGTCAGTGAGAGAACGT	lib1	0	1	29
H9-day00-01	LT-3D	ACTCAGACGTCAGAGACTCACACAGTCTGACAGTGTGTGTCTGACAACGT	lib1	0	1	14
H9-day00-01	LT-3D	ACTCAGACGTCTCACTCAGTCTGTCAGTGTGAGAGACTGTGTGTGAACGT	lib1	0	1	22
H9-day00-01	LT-3D	ACTCAGACGTGTCAGACTCAGAGACTGTGTCAGAGTCTCTGTCACTACGT	lib1	0	1	25
H9-day00-01	LT-3D	ACTCATACGTGTCAGAGACTCAGTGACAGAGTGTGAGAGTGTCAGTACGT	lib1	0	1	28
H9-day00-01	LT-3D	ACTCATACGTGTGAGTCTCTGTGTCTCTCTGAGACTGTGAGTCTGAACGT	lib1	0	1	12
H9-day00-01	LT-3D	ACTCCAACGTCTGTCTCAGTCAGTGAGTGTCAGAGATCTGTGAGTACGTA	lib1	0	1	37
H9-day00-01	LT-3D	ACTCCCACGTCACTGAGGTCTCACTGAGAGTGTGTGACTCTCAACGTATG	lib1	0	1	23
H9-day00-01	LT-3D	ACTCCCACGTCTCTGTGAGTGTCAGACTGAGTGACTCAGAGTCTGTACGT	lib1	0	1	27
H9-day00-01	LT-3D	ACTCCCACGTCTGTCACTCAGTGTGTGTGAGTGACTCTCACTCACAACGT	lib1	0	1	20
H9-day00-01	LT-3D	ACTCCGACGTGTCAGTGTGAGTCAGTGTGACTCAGTCAGTGTGTCAACGT	lib1	0	1	40
H9-day00-01	LT-3D	ACTCCTACGTCACAGTGTGTGAGTCTCTCTGAGTGTCTCAGTCTCTACGT	lib1	0	1	73
H9-day00-01	LT-3D	ACTCCTACGTCTGACTGTGTCAGACTGACACTGAGACTCTGTGTGAACGT	lib1	0	1	29
H9-day00-01	LT-3D	ACTCCTACGTGAGAGAGAGTGTGTGTCAGACAGTGTGTGAGACTCTACGT	lib1	0	1	20
H9-day00-01	LT-3D	ACTCCTACGTGAGTGACACACAGACACTGTGTCAGTCAGAGACAGTACGT	lib1	0	1	40
H9-day00-01	LT-3D	ACTCCTACGTGAGTGAGAGACAGAGGTCTGTCTGAGTCAGTGAGTACGTA	lib1	0	1	17
H9-day00-01	LT-3D	ACTCCTACGTGTGTGACTCTGACACAGAGAGACCGTCACACAGAGTACGT	lib1	0	1	12
H9-day00-01	LT-3D	ACTCGAACGTCTGTCAGTGTGTGTCTGTGTGTCACTGTGAGACAGAACGT	lib1	0	1	27
H9-day00-01	LT-3D	ACTCGAACGTGACTCACAGAGTCAGACAGTCTCTCAAACAGTCACAACGT	lib1	0	1	15
H9-day00-01	LT-3D	ACTCGAACGTGAGTGTCACACAGAGTCACAGTCTGTGTCTGAGTCAACGT	lib1	0	1	18
H9-day00-01	LT-3D	ACTCGCACGTGTCTGTGTGACAGTGACTGTGTGAGTGTGACAGTCAACGT	lib1	0	1	33
H9-day00-01	LT-3D	ACTCGCACGTGTGTGTCAGTGTCACACACTCTGACTGAGTCAGTGAACGT	lib1	0	1	30
H9-day00-01	LT-3D	ACTCGGACGTCACTCTGTGTCTGAGACAGAGACTGACTGTGACAGAACGT	lib1	0	1	18
H9-day00-01	LT-3D	ACTCGGACGTCTGAGTCTGTGTGTGTGTGTGTGTCTGTGACAGACTACGT	lib1	0	1	20
H9-day00-01	LT-3D	ACTCGGACGTGACACTGTCTCAGACTGTCTGTCTCTCACAGTGAGTACGT	lib1	0	1	19
H9-day00-01	LT-3D	ACTCGGACGTGTCACTGACAGTCACAGTGAGTGTGATTCAGTGAGTACGT	lib1	0	1	16
H9-day00-01	LT-3D	ACTCGGACGTGTGACTCTGTGTCACACTGAGACTCAGAGTGAGTGAACGT	lib1	0	1	33
H9-day00-01	LT-3D	ACTCGGACGTGTGACTGTCTGAGAGAGTGAGTGACTCTGACACTGTACGT	lib1	0	1	23
H9-day00-01	LT-3D	ACTCGTACGTCACTCTGTGACTGAGTGTGTGAGTGTCAGAGTCTCAACGT	lib1	0	1	21
H9-day00-01	LT-3D	ACTCGTACGTCAGTGAGAGACTGTGAGAGAGTCTGTGTGAGTGTCAACGT	lib1	0	1	42
H9-day00-01	LT-3D	ACTCGTACGTCAGTGTGACTCTGTCACTGAGACTGTGCAGACTCTACGTA	lib1	0	1	21
H9-day00-01	LT-3D	ACTCGTACGTCTGTGTGAGTTTCAGAGAGTGAGAGACAGTGAGTCTACGT	lib1	0	1	38
H9-day00-01	LT-3D	ACTCGTACGTGACACTGTCAGAGACTCTGAGTGTGTCTGTGTCAGAACGT	lib1	0	1	23
H9-day00-01	LT-3D	ACTCGTACGTGAGTGTCACGTGAGTCAGAGTGTGACTCACAGTGTACGTA	lib1	0	1	28
H9-day00-01	LT-3D	ACTCGTACGTGTCAGAGTCAGTGAGAGTGTCTGTGAGTGAGTGTGAACGT	lib1	0	1	24
H9-day00-01	LT-3D	ACTCGTACGTGTGTCAGAGTGTGTCACAGTGAGAGTCACTGAGAGTACGT	lib1	0	1	29
H9-day00-01	LT-3D	ACTCTAACGTCTCTGAGAGACTCAGACTGTCTCTGAGACTGCCAGAACGT	lib1	0	1	23
H9-day00-01	LT-3D	ACTCTAACGTGACACACAGTGACTCAGTGGCACTCAGTCTGTGTGAACGT	lib1	0	1	24
H9-day00-01	LT-3D	ACTCTAACGTGTCTGTGAGTGTGTCTCACACAGTCTGTCTTCTGAACGTA	lib1	0	1	20
H9-day00-01	LT-3D	ACTCTCACGTCTCAGTGTGACAGAGTGTCTCACAGTCTCTGTCTGAACGT	lib1	0	1	14
H9-day00-01	LT-3D	ACTCTCACGTGAGTCTGAGAGTGACACTCTGTGACAGTGTGTCACAACGT	lib1	0	1	61
H9-day00-01	LT-3D	ACTCTCACGTGAGTCTGTGTGTCTGTGTGTGAGTCAGAGTCACTCACGTA	lib1	0	1	11
H9-day00-01	LT-3D	ACTCTCACGTGTCAGTGTGTCACAGTGAGTCTCTGTCTCTGTGCGAACGT	lib1	0	1	49
H9-day00-01	LT-3D	ACTCTGACGTCAGTCTCTGTCAGTGTCTCACTCACAGTCTGACACTACGT	lib1	0	1	50
H9-day00-01	LT-3D	ACTCTGACGTGACTCAGTGTCTCACACAGTCTCACACTGTGTGTCTACGT	lib1	0	1	21
H9-day00-01	LT-3D	ACTCTTACGTCAGACACTGACTGTCTGTGACAGTGTCTGAGTCTCAACGT	lib1	0	1	13
H9-day00-01	LT-3D	ACTCTTACGTCAGAGTGTCTCACTGTCTCAGTGTGTCAGTCAGTCAATGT	lib1	0	1	31
H9-day00-01	LT-3D	ACTCTTACGTCAGTGAGTGTGTCTGAGTGAGAGTCTGTCAGTCAGTACGT	lib1	0	1	38
H9-day00-01	LT-3D	ACTCTTACGTGTCAGTGACACTGAGTCACTCTGTCACTCTGTGACTACGT	lib1	0	1	38
H9-day00-01	LT-3D	ACTCTTACGTGTGACACACTCTGACTCACTGACTGAGACTGAGAGTACGT	lib1	0	1	57
H9-day00-01	LT-3D	ACTGAAACGTCTCTGACACAGTGTGTGTCTCTGAGACACTCTGTCAACGT	lib1	0	1	18
H9-day00-01	LT-3D	ACTGAAACGTGAGTGAGTCAGTCACTGAGTCTGTGTGACTGTCACTACGT	lib1	0	1	23
H9-day00-01	LT-3D	ACTGACACGTGTCTGAGAGTGAGAGTCTCAGAGAGACAGTGACACAACGT	lib1	0	1	19
H9-day00-01	LT-3D	ACTGATACGTGTGTCTGTCAGTGTCACACTGTCTGTGTCACACTCTACGT	lib1	0	1	51
H9-day00-01	LT-3D	ACTGCAACGTGACTGTGACTGACTGACACTCTCTCTGAGTCTTGTACGTA	lib1	0	1	39
H9-day00-01	LT-3D	ACTGCAACGTGTGAGTCACAGTGACTGACACTCTCTGACAGTGACTACGT	lib1	0	1	24
H9-day00-01	LT-3D	ACTGCCACGTCTGTGACAGTCAGTGTCTCAGTGTGTCTGTGAGAGTACGT	lib1	0	1	27
H9-day00-01	LT-3D	ACTGCCACGTGACTCACTCAGTCTCAGAGTCACAGTCTCAGAGTGAACGT	lib1	0	1	25
H9-day00-01	LT-3D	ACTGCGACGTCTGTGTGTCAGAGACAGTGAGAGTGAGTGTGACTGTACGT	lib1	0	1	13
H9-day00-01	LT-3D	ACTGCGACGTGTCTGACAGAGTGACTGTGTCTGTGAGTGTCTGACTACGT	lib1	0	1	27
H9-day00-01	LT-3D	ACTGCTACGTGTGTCAGAGTGAGTCAGACTCTGAGAGTGTGTGTGAACGT	lib1	0	1	36
H9-day00-01	LT-3D	ACTGGAACGTGAGTCAGTCTCTGTGAGACACACTGTCTCTGAGTGAACGT	lib1	0	1	31
H9-day00-01	LT-3D	ACTGGAACGTGGCTCTGACTGTCTCTCTGAGTGTCACTCTCAGTGTACGT	lib1	0	1	21
H9-day00-01	LT-3D	ACTGGAACGTGTCTGTGAGTGTCAGTGTCTCAGTGTGAGTGAGTCTACGT	lib1	0	1	28
H9-day00-01	LT-3D	ACTGGAACGTGTGTCAGAGACTGTGACAGTGTCTCACTGTGAGTCTACGT	lib1	0	1	18
H9-day00-01	LT-3D	ACTGGCACGTCACAGTCAGTCAGACTCACAGAGAGACTGTGACTCAACGT	lib1	0	1	28
H9-day00-01	LT-3D	ACTGGCACGTGACAGTCTGACTGACTGAGTCTGTCACACTGAGTCAACGT	lib1	0	1	11
H9-day00-01	LT-3D	ACTGGCACGTGTCTCAGAGTCAGTCTCTGACAGTCACAGTCAGTCTACGT	lib1	0	1	26
H9-day00-01	LT-3D	ACTGGCACGTGTGTGTCAGTGTCTGACTCACAGAGTGTGTCTGTGAACGT	lib1	0	1	27
H9-day00-01	LT-3D	ACTGGGACGTCAGTGACAGACAGTGTCAGTCAGTGTCAGTCTGTCTACGT	lib1	0	1	17
H9-day00-01	LT-3D	ACTGGGACGTCTCTCTCTGAGACTCTGTGAGTCTCAGACTCAGTCAACGT	lib1	0	1	38
H9-day00-01	LT-3D	ACTGGGACGTCTGAGAGAAAGAGAGTCACTGTCTGTGACAGACAGAACGT	lib1	0	1	17
H9-day00-01	LT-3D	ACTGGGACGTGACTCAGTGTGAGTCACAGTGTCAGTGCCTGTCTGTACGT	lib1	0	1	34
H9-day00-01	LT-3D	ACTGGGACGTGTGACACAGTCAGTCTGAGAGTGTCTGTGTCACACTACGT	lib1	0	1	27
H9-day00-01	LT-3D	ACTGGGACGTGTGACTGAGACAGTGACAGAGTCAGTGAGACTGTCAGCGT	lib1	0	1	34
H9-day00-01	LT-3D	ACTGGTACGTCACTCTGAGTGTGAGTCTGACTGTGTGACACTGTGTACGT	lib1	0	1	16
H9-day00-01	LT-3D	ACTGGTACGTCAGACTCACACAGTGAGAGTCAGAGAGAGTCAGTCAACGT	lib1	0	1	17
H9-day00-01	LT-3D	ACTGGTACGTCAGTCTGTGACTCAGTGTCTCACTCCCAGTGTCAGTACGT	lib1	0	1	15
H9-day00-01	LT-3D	ACTGGTACGTGAGTCTCACAGAGTCTCTGTGTGCAGAGAGAGTGAACGTA	lib1	0	1	40
H9-day00-01	LT-3D	ACTGGTACGTGTCTCACTGTGTGAGTGTCACAGACTCAGTCTGAGAACGT	lib1	0	1	21
H9-day00-01	LT-3D	ACTGGTACGTGTCTCTGTCAGTGACTCAGAGTCAGTCAGTGTGAGTACGT	lib1	0	1	37
H9-day00-01	LT-3D	ACTGTAACGTCTCTCTGACTCTGTGAGTGTGTCTGTCACACACAGAACGT	lib1	0	1	25
H9-day00-01	LT-3D	ACTGTAACGTGTGAGTGTGACTGAGAGTCTGAGTGAGTGTGAGTGAACGT	lib1	0	1	20
H9-day00-01	LT-3D	ACTGTCACGTCAGTCTGTGAGTGAGAGTCTGTCTCACACACAGTGTACGT	lib1	0	1	46
H9-day00-01	LT-3D	ACTGTCACGTGTCTCACTGTGTCTGTGTGAGAGACAGTGTCAGTCTACGT	lib1	0	1	13
H9-day00-01	LT-3D	ACTGTTACGTCTGAGAGTGACAGTGTCAGTGTGAGACACTCTGACTACGT	lib1	0	1	13
H9-day00-01	LT-3D	ACTGTTACGTGAGAGTGTGTCAGAGTCACACTGAGTGTCACTCTGTACGT	lib1	0	1	26
H9-day00-01	LT-3D	ACTGTTACGTGTCTGTGTGTCTGAGTCTTCACTGAGTGTGTGAGTACGTA	lib1	0	1	81
H9-day00-01	LT-3D	ACTTAAACGTACTCAGAGACACTGTGACTGTCAGTGACTGACTGTACGTA	lib1	0	1	52
H9-day00-01	LT-3D	ACTTAAACGTCAGTCAGTCTCAGAGTCTGTGTGACTGTGTGAACAACGTA	lib1	0	1	54
H9-day00-01	LT-3D	ACTTAAACGTCTCACACTGTGTGTCAGTGTGTGTGTCGTCAGTGTACGTA	lib1	0	1	24
H9-day00-01	LT-3D	ACTTACACGTCACTGTCAGAGTCTGAGAGAGTGTCTCAGTCACTCAACGT	lib1	0	1	37
H9-day00-01	LT-3D	ACTTACACGTCTGAGTCACAGAGTGTCTGTCTCAGAGACTCAGAGTACGT	lib1	0	1	30
H9-day00-01	LT-3D	ACTTAGACGTCTGTCTGAGTGACACAGACACAGTGTGTCAGTGTCTACGT	lib1	0	1	13
H9-day00-01	LT-3D	ACTTAGACGTGTCTCTCTGTCAGTGAGAGTCACTCTCACTGTGTGTACGT	lib1	0	1	15
H9-day00-01	LT-3D	ACTTATACGTCTGTCAGTGTCTCACTGTCTGTCACAGACTGAGTGTACGT	lib1	0	1	21
H9-day00-01	LT-3D	ACTTATACGTGACTCACTGAGTGAGAGTGTGTGTCACAGACAGACAACGT	lib1	0	1	15
H9-day00-01	LT-3D	ACTTATACGTGTCAGACTCTCTGACACAGTGTCTGAGTGTCACTCAACGT	lib1	0	1	44
H9-day00-01	LT-3D	ACTTATACGTGTCTGAGAGTGTCAGACACAGTCAGTGTGTGAGTCTACGT	lib1	0	1	15
H9-day00-01	LT-3D	ACTTCAACGTGAGTGAGTCAGAGACTGACACAGACTCAGTCTGAGTACGT	lib1	0	1	20
H9-day00-01	LT-3D	ACTTCAACGTGTCTCTGAGTCACACACAGAGTCACACAGTGTGTCAACGT	lib1	0	1	48
H9-day00-01	LT-3D	ACTTCCACGTCACTGAGTGTGTGAGTCTCACTCAGTGAGAGAGTCTACGT	lib1	0	1	23
H9-day00-01	LT-3D	ACTTCGACGTCACAGAGTCTCAGTCTCAGAGTCAGTGTGTGAGAGTACGT	lib1	0	1	22
H9-day00-01	LT-3D	ACTTCGACGTCCTCACTGTCAGTCAGTGAGAGACTGTGTGAGTCTACGTA	lib1	0	1	23
H9-day00-01	LT-3D	ACTTCGACGTGAGTGACTGTGTGTGAGTGTCTGTGTCAGAGTCAGAACGT	lib1	0	1	24
H9-day00-01	LT-3D	ACTTCGACGTGAGTGAGACTGTCTCTGAGTCTGACAGTCTGAGCCTACGT	lib1	0	1	26
H9-day00-01	LT-3D	ACTTCTACGTCACACTGAGTCACTGTCAGTCTGTGAGACTCAGTGTACGT	lib1	0	1	16
H9-day00-01	LT-3D	ACTTCTACGTCTGTCAGACAGTCAGTGTGTGTCTGACTGAGTCACTACGT	lib1	0	1	48
H9-day00-01	LT-3D	ACTTCTACGTGACTGTGTGACTGAGTGTCACAGAGAGTCAGAGTGTACGT	lib1	0	1	17
H9-day00-01	LT-3D	ACTTCTACGTGTGAGTCTCTCAGTGTCTGACAGACAGTCTGTGAGTACGT	lib1	0	1	19
H9-day00-01	LT-3D	ACTTGAACGTCTGAGAGTGTGACTGTGTGAGACTGACACTGTGTGTACGT	lib1	0	1	15
H9-day00-01	LT-3D	ACTTGAACGTGACAGTGTCTGTGTGTGACTCTCAGTCTGTGTGTGTACGT	lib1	0	1	14
H9-day00-01	LT-3D	ACTTGCACGTGAGAGTGTCTGAGAGAGTCTGAGTAAGACAGACAGAACGT	lib1	0	1	14
H9-day00-01	LT-3D	ACTTGCACGTGAGTGTCTGTCAGACAGACAGTGTGTCTCTGTCAGTACGT	lib1	0	1	82
H9-day00-01	LT-3D	ACTTGCACGTGTGTCTCTCACACACACACACAGACTCAGTGTGACTACGT	lib1	0	1	24
H9-day00-01	LT-3D	ACTTGGACGTGACTCAGTGTCTCACTGACTGTGTCTCTGACTCTCAACGT	lib1	0	1	14
H9-day00-01	LT-3D	ACTTGGACGTGAGTCTCAGTCTGCCTCTGTGTGTGTCTCAGTCAGTACGT	lib1	0	1	14
H9-day00-01	LT-3D	ACTTGGACGTGTCAGTCAGAGACTCAGTGACACTCTGTCACTCTGTACGT	lib1	0	1	20
H9-day00-01	LT-3D	ACTTGGACGTGTGTCAGACACAGTCTGAGACAGTGTGAGACTCAGAACGT	lib1	0	1	20
H9-day00-01	LT-3D	ACTTGGACGTGTGTCTGTGCACTGACACTGAGTGTGTCTCTGTCTACGTA	lib1	0	1	11
H9-day00-01	LT-3D	ACTTGGACGTGTGTGTCTGTGTGTCAGTCTCACTGACAGTGACTCTACGT	lib1	0	1	14
H9-day00-01	LT-3D	ACTTGTACGTCAGTCTCACTGTGAGTGACCTCACACTGTGAGAGTACGTA	lib1	0	1	25
H9-day00-01	LT-3D	ACTTGTACGTCTGTGTGACAGACAGTGTTAGTCAGTCTGTGTGTACGTAT	lib1	0	1	27
H9-day00-01	LT-3D	ACTTGTACGTGTCTCACACAGTGAGTCTGTGTCTGAGTCTCTCTCTACGT	lib1	0	1	16
H9-day00-01	LT-3D	ACTTTAACGTGACTGTCTGAGTCTGTGAGTCACAGTGTCTCTGTGAACGT	lib1	0	1	15
H9-day00-01	LT-3D	ACTTTAACGTGAGAGTCTCAGTGAGAGTCTGTGTGTGTGTGTCACTACGT	lib1	0	1	38
H9-day00-01	LT-3D	ACTTTCACGTCTCAGTGTGAGAGAGAGTCAGTGTGTCTCAGTCTGTACGT	lib1	0	1	17
H9-day00-01	LT-3D	ACTTTCACGTCTGTCTGAGTGTGTGAGTCTGAGTGACACTGTGTGTACGT	lib1	0	1	19
H9-day00-01	LT-3D	ACTTTCACGTCTGTGTGTGTGTGTGTCTGTGTGACAGAGTCTGGCAACGT	lib1	0	1	18
H9-day00-01	LT-3D	ACTTTCACGTGACAGAGAGTGTCTGACAGGCACTCTGTCTGACTGAACGT	lib1	0	1	15
H9-day00-01	LT-3D	ACTTTCACGTGTCAGTGAGAGAGACTCACAGAGAGACTCTGACACTACGT	lib1	0	1	21
H9-day00-01	LT-3D	ACTTTCACGTGTCTGAGAGTGTCAGTGTCAGTCACACTGTGTCTCTACGT	lib1	0	1	29
H9-day00-01	LT-3D	ACTTTGACGTGAGAGAGACTGTCAGAGTGTGAGTGAGTCTGTGTGAACGT	lib1	0	1	67
H9-day00-01	LT-3D	ACTTTGACGTGAGAGTCTGTGACTGAGTCACACTGTGTGAGTGTCTACGT	lib1	0	1	22
H9-day00-01	LT-3D	ACTTTGACGTGTCAGTCTGTGACTGAGAGAGTGTCTGTGAGACTGAACGT	lib1	0	1	17
H9-day00-01	LT-3D	ACTTTGACGTGTGTGAGAGTGAGTGTCAGACTCAGTGTGTCAGTCAACGT	lib1	0	1	34
H9-day00-01	LT-3D	ACTTTTACGTCACACTGCGTGTGTCAGTCAGACACACAGAGACTGTACGT	lib1	0	1	30
H9-day00-01	LT-3D	ACTTTTACGTCAGAGTGAGTCAGTCTCACTCATAGACTCAGTCAGAACGT	lib1	0	1	34
H9-day00-01	LT-3D	ACTTTTACGTGAGTGTGAGTGTGACACAGTCTGTGCCTGACTGAGAACGT	lib1	0	1	18
H9-day00-01	LT-3D	AGAAAAACGTCTCTGTGAGTGTCTGAGTCACTCTCAGTGTGTCTCAACGT	lib1	0	1	23
H9-day00-01	LT-3D	AGAAACACGTCAGTGTCTGTGAGTCTGAGTCACTCTGAGACTGACTACGT	lib1	0	1	20
H9-day00-01	LT-3D	AGAAAGACGTCTGTGACTGTGTGCCTGACTCAGACTCAGTCACTGAACGT	lib1	0	1	27
H9-day00-01	LT-3D	AGAAATACGTCAGAGTGTGTGTCTCTGTGTCACTCAGTGAGAGTCAACGT	lib1	0	1	33
H9-day00-01	LT-3D	AGAAATACGTGCCAGAGACTGGGTCACTGTCACAGTGTCTGTGACTACGT	lib1	0	1	22
H9-day00-01	LT-3D	AGAACAACGTCTGTGACTCTGAGTCTGAGAGACTTCACTGACAGAACGTA	lib1	0	1	19
H9-day00-01	LT-3D	AGAACCACGTCTGACAGTGTCTCTGTCTGTGAGTGACTCACACAGAACGT	lib1	0	1	16
H9-day00-01	LT-3D	AGAACGACGTGAGTGTCTCTCTCTCACAGTCCCTGTCTCTCAGTGTACGT	lib1	0	1	27
H9-day00-01	LT-3D	AGAACTACGTGACACTGACTCTCAGACACTGTGTCTGACTCTCTGAACGT	lib1	0	1	14
H9-day00-01	LT-3D	AGAACTACGTGAGTGAGTCTCACTGTGGGTCAGACTCAGAGTGTGTACGT	lib1	0	1	21
H9-day00-01	LT-3D	AGAACTACGTGTCACTGAGTGAGAGTCACAGTGTCTGTGTGTGAGTACGT	lib1	0	1	18
H9-day00-01	LT-3D	AGAAGAACGTCAGTGTGACTCAGTCTGTGAGTCACTGAGTGTGTCAACGT	lib1	0	1	28
H9-day00-01	LT-3D	AGAAGGACGTGACTCTGACTCACAGTGTCTGAGACTGACACTGTGAACGT	lib1	0	1	13
H9-day00-01	LT-3D	AGAATAACGTCTCTCACTCTGTGTCTGTGCCTCTCAGTCTCACTGAACGT	lib1	0	1	32
H9-day00-01	LT-3D	AGAATAACGTGAGAGTGTGACTCTGAGTCTCTGTCAGTGTCAGTCTACGT	lib1	0	1	13
H9-day00-01	LT-3D	AGAATCACGTCACTCTGACTCAGACTGAGAGACTCTGTGTGTCTGTACGT	lib1	0	1	56
H9-day00-01	LT-3D	AGAATGACGTCAGTGAGTGTGTCACTCTGTCAGAGTGACTGTGTCTACGT	lib1	0	1	28
H9-day00-01	LT-3D	AGACAGACGTCACAGACTCTGTCTGTGAGTGTCAGTGCTGTCTGAACGTA	lib1	0	1	31
H9-day00-01	LT-3D	AGACAGACGTGTCTCTCAGTGTGTGTGAGTCACAGAGTCTGTTGAACGTA	lib1	0	1	11
H9-day00-01	LT-3D	AGACATACGTGAGAGTGTGTGAGTCTGTGTCAGAGAGACAGAGTGAACGT	lib1	0	1	28
H9-day00-01	LT-3D	AGACATACGTGTGTTAGAGACACTCTCTGAGACAGTGAGTCAGACAACGT	lib1	0	1	16
H9-day00-01	LT-3D	AGACCAACGTGTGTCTGTGACTGTTGAGTGACAGACACAGACTGAACGTA	lib1	0	1	31
H9-day00-01	LT-3D	AGACCCACGTCACAGAGACTGAGAGAGTGTGTGACACTGAGTGTGAACGT	lib1	0	1	30
H9-day00-01	LT-3D	AGACCCACGTGAGTGAGTCAGTCTCTCTGTGTGAGACACTGTGACTACGT	lib1	0	1	11
H9-day00-01	LT-3D	AGACCGACGTGTGTCTCTGTGACACTGTGTCAGTCTCAGACAGTGTACGT	lib1	0	1	27
H9-day00-01	LT-3D	AGACCGACGTGTGTGTCTCTGTGACACTCTCTCACAGAGACTCTCTACGT	lib1	0	1	37
H9-day00-01	LT-3D	AGACCTACGTGACAGTCTGTGTGTGTCACTGACTCTGTGTCTGAGAACGT	lib1	0	1	19
H9-day00-01	LT-3D	AGACCTACGTGTGACAGTGTGTGTGAGTGTCTCTCAGGGAGTCTGTACGT	lib1	0	1	26
H9-day00-01	LT-3D	AGACGAACGTGACAGACTGTGTCTGAGACAGAGAGTGAGACTGTCTACGT	lib1	0	1	16
H9-day00-01	LT-3D	AGACGCACGTCAGACAGTCTGAGACTGTCTCACAGTCACTGTGTCAACGT	lib1	0	1	17
H9-day00-01	LT-3D	AGACGCACGTCTCACACTGTAACACTGAGAGTGAGACTGTGTGTGAACGT	lib1	0	1	39
H9-day00-01	LT-3D	AGACGGACGTCAGTCTGTCACTGTGAGTGACAGAGAGTGTGTCAGTACGT	lib1	0	1	18
H9-day00-01	LT-3D	AGACGGACGTGACAGTGAGAGAGTGTGAGTGAGACACAGTGTGTGAACGT	lib1	0	1	31
H9-day00-01	LT-3D	AGACGGACGTGTGTGAGTCTGTGTGTGACAGTGTGTCAGTCAGACTACGT	lib1	0	1	17
H9-day00-01	LT-3D	AGACGTACGTCACTGTCAGAGTCACAGACAGAGTCTCACTGTGTGAACGT	lib1	0	1	23
H9-day00-01	LT-3D	AGACTAACGTCAGTCACAGTCTCAGTGAGTCTCAGTGTCTGTGTGTACGT	lib1	0	1	15
H9-day00-01	LT-3D	AGACTGACGTCTGTGACAGTGAGAGTGACTCTGAGAGTCTGTCAGTACGT	lib1	0	1	43
H9-day00-01	LT-3D	AGACTGACGTGAGAGTCAGAGACAGAGTCACACTCTCTCTGTGAACGTAT	lib1	0	1	33
H9-day00-01	LT-3D	AGACTGACGTGAGAGTGTCTGAGAGTCTGTGTGTGAGTGACAGTCAACGT	lib1	0	1	16
H9-day00-01	LT-3D	AGACTTACGTGTCTCACTCAGTCTGTCACTGTGTCAGTGGTGTGAACGTA	lib1	0	1	23
H9-day00-01	LT-3D	AGACTTACGTGTCTGTCAGTCAGTCTGAGTGTCTGAGTGAGAGTGAACGT	lib1	0	1	17
H9-day00-01	LT-3D	AGAGAAACGTCTGTCTCTCACTCACTCACTCTCTCTCAGACTGTCAACGT	lib1	0	1	23
H9-day00-01	LT-3D	AGAGATACGTCAGTGTCAGTGTCTGAGACAGAGAGTCAGACTGAGTACGT	lib1	0	1	19
H9-day00-01	LT-3D	AGAGATACGTGTGCCACTGAGAGTGTCTCTGACTGTGACAGAGTGAACGT	lib1	0	1	31
H9-day00-01	LT-3D	AGAGCAACGTCAGTGTGTCTGAGAGTCTGTGTGTGAGACACAGACAACGT	lib1	0	1	47
H9-day00-01	LT-3D	AGAGCAACGTCTCTCTGTCTCACAGTGAGTGTCAGTGTGAGTGAGAACGT	lib1	0	1	49
H9-day00-01	LT-3D	AGAGCCACGTGTGAGAGTGTGAGACTGTGTCAGTGTCTCTCAGTGTACGT	lib1	0	1	25
H9-day00-01	LT-3D	AGAGCTACGTCTCAGTCAGAGAGTCTGAGTAAGTGTGTGTGAGTCTACGT	lib1	0	1	15
H9-day00-01	LT-3D	AGAGGAACGTCACTGACTGAGTGAGTGTGAGACAGTGTCTCTGTCAACGT	lib1	0	1	109
H9-day00-01	LT-3D	AGAGGAACGTCAGAGAGAGACAGAGTGAGAGTGACAGTCCCACAGTACGT	lib1	0	1	17
H9-day00-01	LT-3D	AGAGGAACGTGTCACAGTCACTCTCAGTGTGTGAGTGTCAGACTGTACGT	lib1	0	1	26
H9-day00-01	LT-3D	AGAGGCACGTCAGAGAGAGTCACAGTCTGTCTGAGCCAGAGTCTCAACGT	lib1	0	1	43
H9-day00-01	LT-3D	AGAGGCACGTCAGTCTCAGTCAGAGTGTCTGTGAGTGTGTGTCTGTACGT	lib1	0	1	29
H9-day00-01	LT-3D	AGAGGCACGTCAGTGTCACACTGTGTCAGTGACACTCTGTGACAGTACGT	lib1	0	1	27
H9-day00-01	LT-3D	AGAGGCACGTGACTGTGTGTGTGTGTCTGACACTCTCAGTGAGTGAACGT	lib1	0	1	18
H9-day00-01	LT-3D	AGAGGGACGTGAGAGAGACTGTCTGTGTGTCAGTCTGTGACACTCAACGT	lib1	0	1	16
H9-day00-01	LT-3D	AGAGGGACGTGTCTCAGTCTGTCACACTGTGTCTGTGTCAGACTGTACGT	lib1	0	1	29
H9-day00-01	LT-3D	AGAGGTACGTCACTGAGTCACACACACTCAGTGAGTCAGTGTGTGTACGT	lib1	0	1	17
H9-day00-01	LT-3D	AGAGGTACGTCAGTCAGTGTGAGACACTGTCAGACACTCTCAGTGAACGT	lib1	0	1	22
H9-day00-01	LT-3D	AGAGGTACGTCTGAGTGTGACACTGAGTCTCACTCTGCACTGAGAACGTA	lib1	0	1	17
H9-day00-01	LT-3D	AGAGGTACGTGTGAGTGTCTGAGACACAGACAGTGTCTCACTGAGTACGT	lib1	0	1	16
H9-day00-01	LT-3D	AGAGGTACGTGTGTCAGTGTGACTGTGACACTCAGTGTGAGTCTGAACGT	lib1	0	1	15
H9-day00-01	LT-3D	AGAGTAACGTCAGAGTGACTGTCTCTCTGACTGAGTGTGTCTCACTACGT	lib1	0	1	13
H9-day00-01	LT-3D	AGAGTAACGTCTGTCTGTGAGAGAGAGTGTCTGAGTGACTGACTCTACGT	lib1	0	1	39
H9-day00-01	LT-3D	AGAGTAACGTGACTGTCTCTGACTGTGTGTCTCTCACTGAGAGTCAACGT	lib1	0	1	27
H9-day00-01	LT-3D	AGAGTAACGTGTCACTCAGACTCAGTCACTGAGACATGAGTCTCAACGTA	lib1	0	1	13
H9-day00-01	LT-3D	AGAGTAACGTGTCAGTCTGTCAGACAGACTGTGTGTGTGTGTCTCTACGT	lib1	0	1	12
H9-day00-01	LT-3D	AGAGTAACGTTAGAGTGTCTCTGTGTCACTCTCTCTCTCTCTGTGAACGT	lib1	0	1	22
H9-day00-01	LT-3D	AGAGTCACGTGACTGACTCAGTGAGACTGACACTGTGTCACAGTCAACGT	lib1	0	1	18
H9-day00-01	LT-3D	AGAGTCACGTGACTGTGACAGTGACTCACTGTGTGAGACTCTGAGTACGT	lib1	0	1	13
H9-day00-01	LT-3D	AGAGTCACGTGAGTGAGTGTCAGTCAGAGAGTCACTGACTCAGACAACGT	lib1	0	1	15
H9-day00-01	LT-3D	AGAGTCACGTGTCAGTCTCACACTGTGAGTGTCACTGACACAGACTACGT	lib1	0	1	19
H9-day00-01	LT-3D	AGAGTGACGTGAGAGTCTGTGTCTGTGTCACACAGTCAGACTGACAACGT	lib1	0	1	13
H9-day00-01	LT-3D	AGAGTTACGTCACACACTGTCTCTCAGACTCAGTGTGTCAGTCTTTACGT	lib1	0	1	11
H9-day00-01	LT-3D	AGAGTTACGTCTCTCACACTGTCTCTGTGTCCGTGTCAGACTACGTATGG	lib1	0	1	18
H9-day00-01	LT-3D	AGAGTTACGTCTGTCTGTCTGAGTGAGAGAGTCACAGACTGTGACTACGT	lib1	0	1	17
H9-day00-01	LT-3D	AGAGTTACGTGACAGTGAGTCTGAGTCACAGTACTGTCTGTCAACGTATG	lib1	0	1	54
H9-day00-01	LT-3D	AGATAAACGTCTGAGTGTGACTCTGAGTGTGTGAGTGTCACTGTCAACGT	lib1	0	1	31
H9-day00-01	LT-3D	AGATACACGTCACTCAGACACTGTGTGTGTGAGTCAGTGAGACTGTACGT	lib1	0	1	25
H9-day00-01	LT-3D	AGATACACGTCTGTCAGTCTGTGAGTCAGTGCCTGAGAGAGTGAGAACGT	lib1	0	1	25
H9-day00-01	LT-3D	AGATACACGTGACAGTCTCTCAGTGACTGTCTGTGATGTCAGTCAACGTA	lib1	0	1	24
H9-day00-01	LT-3D	AGATACACGTGTGAGAGTCTGTCTGTCACTGAGTGTGTGTGTGTGAACGT	lib1	0	1	39
H9-day00-01	LT-3D	AGATACACGTGTGTCTCTGACACTGTGTGAGTCAGAGAGAGTCAACGTAT	lib1	0	1	26
H9-day00-01	LT-3D	AGATATACGTGACAGTGTGTGAGTCACTGAGACAGTGTCTGTCAGTACGT	lib1	0	1	14
H9-day00-01	LT-3D	AGATCCACGTCTCTCTCTGAGAGAGCGAGAGTCACAGAGACTGTCAACGT	lib1	0	1	11
H9-day00-01	LT-3D	AGATCCACGTTACAGTCTCTGTGTCTCACAGACTCTGTGTCTGAGAACGT	lib1	0	1	36
H9-day00-01	LT-3D	AGATCGACGTCACTGTGACAGTCACTCAGACACTGTGTGTGTGAGAACGT	lib1	0	1	30
H9-day00-01	LT-3D	AGATCGACGTGAGGAGTGAGTGAGTGTCTGAGAGTGTGTGTAAGTACGTA	lib1	0	1	55
H9-day00-01	LT-3D	AGATCGACGTGAGTCTCTGTCTGTGTCTGTCTGACTGTCTGAGAGTACGT	lib1	0	1	37
H9-day00-01	LT-3D	AGATCGACGTGTGTGTCTCACTGTCTGAGTCTGTGAGTGCGACTCTACGT	lib1	0	1	12
H9-day00-01	LT-3D	AGATGAACGTCAGTGACAGTGTCAGAGTGTGTCAGAGAGTCTCTGTACGT	lib1	0	1	23
H9-day00-01	LT-3D	AGATGAACGTGAGTGTGTGTGTCAGAGTGACAGTGAGTGTCTCTGTACGT	lib1	0	1	14
H9-day00-01	LT-3D	AGATGCACGTCACTGAGAGAGAGACTGAGAGTGTGTCAGTGTGTCAACGT	lib1	0	1	39
H9-day00-01	LT-3D	AGATGCACGTCTGAGTGTGTGTGACTGTCTGTCAGTCTGACACTGTACGT	lib1	0	1	37
H9-day00-01	LT-3D	AGATGCACGTGTGAGTCTCTGTCTGAGTCTCAGTCAGACTGAGTCTACGT	lib1	0	1	29
H9-day00-01	LT-3D	AGATGGACGTCTCTGAGTGAGTGAGAGTGAGTGTCAGACTGTCACTACGT	lib1	0	1	16
H9-day00-01	LT-3D	AGATGGACGTGTGAGAGTCAGTGTGACTGTGACTGACAGTGACTGTACGT	lib1	0	1	30
H9-day00-01	LT-3D	AGATGTACGTCTGAGTGTGTCAGTGACTCAGTCTCTGTGTGTCTCAACGT	lib1	0	1	41
H9-day00-01	LT-3D	AGATGTACGTGAGTCTGTCACAGTGAGTGAGAGTGTCTCTGACTGTACGT	lib1	0	1	21
H9-day00-01	LT-3D	AGATTAACGTGAGACTGTCAGACTGTCAGAGTCTCTCAGTGACTCTACGT	lib1	0	1	30
H9-day00-01	LT-3D	AGATTAACGTGTGAGACTCTGTCTCTGTCAGTCTGTGTGTCACAGTACGT	lib1	0	1	37
H9-day00-01	LT-3D	AGATTCACGTCAGTGTCTCACTGAGTCAGACTCTGACTCTCAGTCTACGT	lib1	0	1	14
H9-day00-01	LT-3D	AGATTCACGTCTGTGTCACACATGTCAGTGAGACTGTGTCACTGTACGTA	lib1	0	1	33
H9-day00-01	LT-3D	AGATTCACGTGACTGTCACTGTGTGACTCTGAGTCACAGTCTGTGAACGT	lib1	0	1	45
H9-day00-01	LT-3D	AGATTCACGTGTCAGTCAGAGTCTCAGCGAGTGTCAGACAGAGACAACGT	lib1	0	1	33
H9-day00-01	LT-3D	AGATTCACGTGTCTCTCAGACAGTGTGTGTGTGCTCACAGTCACTACGTA	lib1	0	1	22
H9-day00-01	LT-3D	AGATTCACGTGTGTGAGCCTCACTCAGTGTGTGTCTCTCTGTTGTACGTA	lib1	0	1	27
H9-day00-01	LT-3D	AGATTGACGTCAGTCAGACTCTCTGCCAGTGTGTCTCACTGACAGTACGT	lib1	0	1	15
H9-day00-01	LT-3D	AGATTGACGTCTGAGTGACACTGTCAGAGTCACTGAGAGTCAGAGAACGT	lib1	0	1	15
H9-day00-01	LT-3D	AGATTGACGTCTGTGAGAGACTGTGTGTGACTGTGACAGTGTCTCTACGT	lib1	0	1	27
H9-day00-01	LT-3D	AGATTGACGTGTCACTCTGTGTCTGTGACAGTCAGAGTCTGACACAACGT	lib1	0	1	16
H9-day00-01	LT-3D	AGATTTACGTCTGTGTCAGAGTGTCAGTCACTCAGTGTCAGTGTCTACGT	lib1	0	1	27
H9-day00-01	LT-3D	AGATTTACGTGACACACTCAGTGTGTGACTGACAGTGTGAGACTCTACGT	lib1	0	1	19
H9-day00-01	LT-3D	AGATTTACGTGTGTGAGTCTCACTCAGTGTGTGTCTCTCTGTTGTACGTA	lib1	0	1	13
H9-day00-01	LT-3D	AGCAACACGTCAGAGTCACAGTGAGAGAGTGTGTGTCAGTCAGTGTACGT	lib1	0	1	18
H9-day00-01	LT-3D	AGCAACACGTGTCAGTGTCTGTGTGTCTCAGCGTCAGTCACTGAGAACGT	lib1	0	1	11
H9-day00-01	LT-3D	AGCAACACGTGTCTCTGTGACACTCTCTCTGTGTGTGAGTCACTGTACGT	lib1	0	1	14
H9-day00-01	LT-3D	AGCAACACGTGTGTGTCTCTCAGTGAGACTCAGTGAGTCTGTGAGAACGT	lib1	0	1	16
H9-day00-01	LT-3D	AGCAAGACGTGAGACTCACTCTGTCAGTCTGAGTCTGAGAGTCTGTACGT	lib1	0	1	24
H9-day00-01	LT-3D	AGCAATACGTCACTCAGAGTGAGTGTCACACAGTGTCTGAGACTGTACGT	lib1	0	1	28
H9-day00-01	LT-3D	AGCACAACGTCTCTGTGAGACTGTGAGACAGAGGTGTGAGACTGAACGTA	lib1	0	1	18
H9-day00-01	LT-3D	AGCACCACGTCAGAGTGTGTGAGTGTGTCTGTGTGTGACAGTGTCAACGT	lib1	0	1	38
H9-day00-01	LT-3D	AGCACCACGTGAGTCTGTGACAGACAGTGACTGACAGACACTGTCAACGT	lib1	0	1	53
H9-day00-01	LT-3D	AGCACGACGTCTCTCTGTGTCAGTCACTGTGTGTAGTCTCTGTGAACGTA	lib1	0	1	15
H9-day00-01	LT-3D	AGCACGACGTGTGACACAGACTGAGTGACTCTGTCTGTGTCTGTGTACGT	lib1	0	1	29
H9-day00-01	LT-3D	AGCACTACGTCAGACTCAGAGTCTCTGTGACTGACTCAGTGAGTCTACGT	lib1	0	1	15
H9-day00-01	LT-3D	AGCACTACGTCAGTCTGAGACTGAGACAGTCAGAGTGTGACTCTGTACGT	lib1	0	1	19
H9-day00-01	LT-3D	AGCACTACGTGTCAGTCAGTGACTCTGAGACTGTCTGTGAGACTGTACGT	lib1	0	1	17
H9-day00-01	LT-3D	AGCAGAACGTCTCACACTGTGTGAGGCTCTGTGTGACTGAGTCTGTACGT	lib1	0	1	21
H9-day00-01	LT-3D	AGCAGAACGTCTCTCACTGAGACTGAGTGTCTCACAGTGTGTGACTACGT	lib1	0	1	19
H9-day00-01	LT-3D	AGCAGAACGTCTCTGTCTGAGTCAGAGTGTCTGTCTCACTGTGAGAACGT	lib1	0	1	48
H9-day00-01	LT-3D	AGCAGAACGTGAGTGTGTGTGTGTGTCACTCACTGTGTGAGTGAGAACGT	lib1	0	1	17
H9-day00-01	LT-3D	AGCAGAACGTGTGTGCACTCAGTGTGTGACTCTGTGACTGTGTGTACGTA	lib1	0	1	46
H9-day00-01	LT-3D	AGCAGAACGTGTGTGTGACTCTGTCTGTGAGTGTGTCTCCCTGTGTACGT	lib1	0	1	12
H9-day00-01	LT-3D	AGCAGCACGTCACCTCAGAGAGACTCAGAGACAGACACACACAGTACGTA	lib1	0	1	42
H9-day00-01	LT-3D	AGCAGCACGTGTGACTGTGAGTCTGTGAGACACAGACAGAGTCTGTACGT	lib1	0	1	17
H9-day00-01	LT-3D	AGCAGGACGTCACACTGTGTGTGACTGAGACTGAGTGTGTGTGTGAACGT	lib1	0	1	71
H9-day00-01	LT-3D	AGCAGGACGTCAGAGAGTCTGTCTGTGTCAGTGTGTGTGTCTCAGTACGT	lib1	0	1	22
H9-day00-01	LT-3D	AGCAGGACGTCTAACACAGAGAGTCACTGTCACAGTGTCTCTGTGTACGT	lib1	0	1	22
H9-day00-01	LT-3D	AGCAGGACGTCTGACTGTGACACAGAGTCTGACTGTCACAGTGTGTACGT	lib1	0	1	13
H9-day00-01	LT-3D	AGCAGTACGTCTGTGTCACTGTCTCAGACTCAGAGTGTGTGTGTCAACGT	lib1	0	1	23
H9-day00-01	LT-3D	AGCAGTACGTGACTCTCTGTGTGTGAGTGTCAGTCACTGAGACTGAACGT	lib1	0	1	25
H9-day00-01	LT-3D	AGCAGTACGTGAGAGTGTCTCTGTCAGAGTCTGTCTGAGTCTGTGAACGT	lib1	0	1	12
H9-day00-01	LT-3D	AGCATAACGTGTGAGTCAGTGAGTGTCACTGTGTCAGTGTCACACTACGT	lib1	0	1	16
H9-day00-01	LT-3D	AGCATAACGTGTGTGACACTGTGTGTGTGTCTCACACTGTGACTGAACGT	lib1	0	1	22
H9-day00-01	LT-3D	AGCATCACGTCTCTCACACTGTGACAGACACAGTGAGTGTGAGACAACGT	lib1	0	1	22
H9-day00-01	LT-3D	AGCATCACGTGTGAGTCAGAGTGAGAGTCAGTCAGACTCTCAGACTACGT	lib1	0	1	24
H9-day00-01	LT-3D	AGCATGACGTGACAGAGTCAGACAGTGACACAGACTGAGTGACACTACGT	lib1	0	1	18
H9-day00-01	LT-3D	AGCATGACGTGAGTCTGAGAGAGTGTCAGAGTGTGAGTGACAGTGTACGT	lib1	0	1	11
H9-day00-01	LT-3D	AGCATTACGTCACTCTGTCTCTGTCACTGTCTGTCTGTCAGTCAGAACGT	lib1	0	1	25
H9-day00-01	LT-3D	AGCATTACGTGAGCTGAGTCTGTGTGTGACAGACAGTGTCTCTGTACGTA	lib1	0	1	32
H9-day00-01	LT-3D	AGCATTACGTGAGTCAGTGTGTGTGACAGTGTGAGTGTGAGTCTGTACGT	lib1	0	1	33
H9-day00-01	LT-3D	AGCATTACGTGTCACACTGTCTGTCTGAGTCTCTGAGTCTGCTGTACGTA	lib1	0	1	21
H9-day00-01	LT-3D	AGCCAAACGTGACAGTCAGTGAGTGAGTGTCTGAGTCTGTGTGAGTACGT	lib1	0	1	17
H9-day00-01	LT-3D	AGCCAAACGTGTGTCTCACACACAGTCAGAGTGACTGACGCTGAGAACGT	lib1	0	1	37
H9-day00-01	LT-3D	AGCCACACGTCTGACTGAGTCTCTCTCTCAGTCAGAGTGTGACTCAACGT	lib1	0	1	31
H9-day00-01	LT-3D	AGCCACACGTCTGCCTCTCTTTGTGTCAGTCTCTCTCAGAGTCTGAACGT	lib1	0	1	23
H9-day00-01	LT-3D	AGCCACACGTGAGTGTGACAGAGACTCTGACTGTCTGTCAGTCACTACGT	lib1	0	1	20
H9-day00-01	LT-3D	AGCCAGACGTGAGAGTGTCTGACTCAGTGTGTCTGTGAGAGTGTCAACGT	lib1	0	1	15
H9-day00-01	LT-3D	AGCCAGACGTGTGTGTGTCTGTCAGTCTCTGTCAGACAGACACTGAACGT	lib1	0	1	40
H9-day00-01	LT-3D	AGCCATACGTACTGTGTGACTGTGTGTCAGTGACACTGAGACAGAACGTA	lib1	0	1	17
H9-day00-01	LT-3D	AGCCATACGTCTCATACTCTGTGTGAGTGTGTGTCACAGTCAGTGTACGT	lib1	0	1	21
H9-day00-01	LT-3D	AGCCATACGTCTCTGACTGTGTGTGAGAGTCACAGAGTGTGACAGTACGT	lib1	0	1	19
H9-day00-01	LT-3D	AGCCATACGTCTGAGAGAGTGTCTGTGTGTCTGACTCAGTCTGACAACGT	lib1	0	1	16
H9-day00-01	LT-3D	AGCCCAACGTCAGTGTGACTGTCTGTGTGACACTGAGTGTCAGTACGTAT	lib1	0	1	38
H9-day00-01	LT-3D	AGCCCAACGTCTGACAGTGTCTCACACAGTGTGACTGTCAGTCTGTACGT	lib1	0	1	26
H9-day00-01	LT-3D	AGCCCAACGTCTGAGTGTGTCTGTGAGTCACACTCAGAGTCTATGTACGT	lib1	0	1	19
H9-day00-01	LT-3D	AGCCCAACGTGAGACAGTCTCTGAGAGTGTCTCTGAGTGAGAGTCAACGT	lib1	0	1	31
H9-day00-01	LT-3D	AGCCCCACGTCAGACTCACTCTGTGACTCACTGTCACTCTGCGAGTACGT	lib1	0	1	25
H9-day00-01	LT-3D	AGCCCCACGTGTGTGAGAGTGTGAGTCTGTGACACACTGTGAGTCAACGT	lib1	0	1	13
H9-day00-01	LT-3D	AGCCCGACGTCAGAGTCAGTGTCTGTCTCACTGTGTCAGTCTGTCTACGT	lib1	0	1	14
H9-day00-01	LT-3D	AGCCCGACGTGAGTCTCACTGTCAGTGTGTCTCTGTGAGTGTGTGTACGT	lib1	0	1	18
H9-day00-01	LT-3D	AGCCCGACGTGTGAGATAGTCTGAGAGTCTCTCAGTCTCAGAGTGTACGT	lib1	0	1	21
H9-day00-01	LT-3D	AGCCCGACGTGTGAGTGTCACTCTGACACACTGTCAGTGAGTCTGAACGT	lib1	0	1	54
H9-day00-01	LT-3D	AGCCCGACGTGTGTGTGTGAGTGTGTGTGTGTCTCAGAGTGTCAGTACGT	lib1	0	1	13
H9-day00-01	LT-3D	AGCCCTACGTCACTCTGAGACTCAGTGTATCTGAGACTCTCTGTCAACGT	lib1	0	1	24
H9-day00-01	LT-3D	AGCCCTACGTCTCACTGTCTGTGTCTGTCTCTGAGTCTGTCACTGAACGT	lib1	0	1	18
H9-day00-01	LT-3D	AGCCCTACGTCTGTGACTGAGCGTGAGAGTCAGTCTGACAGTCAGTACGT	lib1	0	1	11
H9-day00-01	LT-3D	AGCCCTACGTGAGTCAGAGTCTCACTCTCTGTGTGTCTGTGTGTGTACGT	lib1	0	1	36
H9-day00-01	LT-3D	AGCCGCACGTCACAGTCTGTGACTGAGAGTGTGACAGAGACACTCAACGT	lib1	0	1	11
H9-day00-01	LT-3D	AGCCGCACGTCAGTCTGACACAGTCTGTCAGTCTCTCTGAGACACAACGT	lib1	0	1	31
H9-day00-01	LT-3D	AGCCGCACGTGTGAGTGACTCAGAGTCTGTCTCTGTGTGACACTGAACGT	lib1	0	1	11
H9-day00-01	LT-3D	AGCCGGACGTCTGACTGAGAGACTCAGTGTCAGAGACAGACTCACTACGT	lib1	0	1	55
H9-day00-01	LT-3D	AGCCGGACGTGTGTCACTGAGACAGAGTGACAGTGACTCTGATCTACGTA	lib1	0	1	41
H9-day00-01	LT-3D	AGCCGTACGTCTCTGTGTCACTGTGACTCAGACTGTCTCTCTGTCAACGT	lib1	0	1	32
H9-day00-01	LT-3D	AGCCGTACGTCTGACAGTGTCTGACACTCAGACTGTCTGACTCAGTACGT	lib1	0	1	38
H9-day00-01	LT-3D	AGCCGTACGTGAGTGTGTGAGTGACAGTGTGACTGTGTCAGACTCTACGT	lib1	0	1	22
H9-day00-01	LT-3D	AGCCTAACGTCACAGTGAGTGACTGTGTGAGAAGTGTCTGTGTGTACGTA	lib1	0	1	34
H9-day00-01	LT-3D	AGCCTAACGTGTGTGTCTGAGTGACACACAGACAGAGTGAGTCACAACGT	lib1	0	1	25
H9-day00-01	LT-3D	AGCCTCACGTGAGACAGTGTCAGTGTGTCAGACAGAGAGTCACTGTACGT	lib1	0	1	28
H9-day00-01	LT-3D	AGCCTCACGTGTCAGACTGTGTGTGAGAGAGTCTGAGTGACTGTAACGTA	lib1	0	1	21
H9-day00-01	LT-3D	AGCCTCACGTGTGACACAGTGTGAGTGTGAGTGTGTCTGTGTGACTACGT	lib1	0	1	33
H9-day00-01	LT-3D	AGCCTGACGTCAGACTCAGTGTCTCTGTGTGAGTGACAGTGAGTGAACGT	lib1	0	1	28
H9-day00-01	LT-3D	AGCCTGACGTGAGAGAGTCTCAGACTGTCTCTCAGACTGTGTGTGTACGT	lib1	0	1	17
H9-day00-01	LT-3D	AGCCTGACGTGAGTCACACACAGACAGTCTGAGTGAGTGTGTCTGAACGT	lib1	0	1	16
H9-day00-01	LT-3D	AGCCTGACGTGTCAGTCAGAGAGTCTCTGTCTCTGAGTGTCACTGTACGT	lib1	0	1	22
H9-day00-01	LT-3D	AGCCTGACGTGTCTGTCAGACACTGAGTGAGTTACTGTGTGTGTGTACGT	lib1	0	1	23
H9-day00-01	LT-3D	AGCGAAACGTCACAGTGTGTCAGTGAGAGACAGTGTCTCTGTCTCTACGT	lib1	0	1	12
H9-day00-01	LT-3D	AGCGAAACGTGACAGACACTGTCTGTGACAGACAGTCAGTCTGACAACGT	lib1	0	1	21
H9-day00-01	LT-3D	AGCGAAACGTGCCAGTGTGAGTCAGACACTGAGTGTGACTGTGAGAACGT	lib1	0	1	33
H9-day00-01	LT-3D	AGCGAAACGTGTCAGAGAGTCAGAGTGTCTCACAGTCTCTGACTCTACGT	lib1	0	1	17
H9-day00-01	LT-3D	AGCGAGACGTCCGAGTCAGACTGAGTGTCACAGAGTGTGAGTGTCAACGT	lib1	0	1	17
H9-day00-01	LT-3D	AGCGAGACGTGTGTGACAGAGTGTGACTGACTCTGAGAGTCTCACAACGT	lib1	0	1	11
H9-day00-01	LT-3D	AGCGATACGTCTGACTGACTGTGTGTGAGTGTGACTCTGTCTCTGTACGT	lib1	0	1	12
H9-day00-01	LT-3D	AGCGATACGTGACTGTCAGTCACAGTGTGAGTGAGTCACAGTCTGTACGT	lib1	0	1	20
H9-day00-01	LT-3D	AGCGATACGTGTCTCAGTCACTGACTGTCTCTGTGTGAGTGTGTGTACGT	lib1	0	1	61
H9-day00-01	LT-3D	AGCGCAACGTCACACTCAGACACAGTCTCTCTGACAGACTCTGTGAACGT	lib1	0	1	36
H9-day00-01	LT-3D	AGCGCAACGTCAGTGTGAGTCTCTGTGTCTGACAGTGAGTGTGTGAACGT	lib1	0	1	15
H9-day00-01	LT-3D	AGCGCAACGTCTCTGAGAGTCTCTGAGTCTGTCTGTGTGTGTGTCAACGT	lib1	0	1	13
H9-day00-01	LT-3D	AGCGCAACGTCTGACACTCTGACTCAGATCTGTGTGTCTCTCTGAACGTA	lib1	0	1	25
H9-day00-01	LT-3D	AGCGCAACGTCTGTCACACTGTGACAGAGACCTGTCTCAGTCTGTACGTA	lib1	0	1	23
H9-day00-01	LT-3D	AGCGCAACGTGAGTGTCAGAGTGTGTGACAGAGTCTCACTGTGTGTACGT	lib1	0	1	44
H9-day00-01	LT-3D	AGCGCAACGTGCGAGTGTGTGACTCACAGACTGACTGTGTCACTCAACGT	lib1	0	1	14
H9-day00-01	LT-3D	AGCGCAACGTGTCTCAGAGTGAGAGAGTCTCTCAGTCTCTGAGTGTACGT	lib1	0	1	39
H9-day00-01	LT-3D	AGCGCCACGTCAGAGTGTGTGACAGACACAGTGATACTCTCTGTCAACGT	lib1	0	1	11
H9-day00-01	LT-3D	AGCGCCACGTCTCTCAGAGTCTGTGACTCACTCACTCTGAGTCAGTACGT	lib1	0	1	38
H9-day00-01	LT-3D	AGCGCCACGTGAGACTGTGAGTGTGTCACTCACTGGCACTGTCTGACGTA	lib1	0	1	26
H9-day00-01	LT-3D	AGCGCCACGTGTGAGTCAGACAGAGTCAGTCTCTGAGTCTGAGTGAACGT	lib1	0	1	27
H9-day00-01	LT-3D	AGCGCGACGTCAGACTGTCACAGACACAGAGAGTGTGACTGTGTCTACGT	lib1	0	1	34
H9-day00-01	LT-3D	AGCGCGACGTCAGTCTCTGAGTCTGTGACTGTCTCACTGAGTGTGAACGT	lib1	0	1	21
H9-day00-01	LT-3D	AGCGCGACGTCTCTGACAGTCACTGTGACAGTGACACTGAGTCTGAACGT	lib1	0	1	15
H9-day00-01	LT-3D	AGCGCGACGTGACAGTCTCTGAGAGTCACAGTGTCTCACTCAGAGAACGT	lib1	0	1	19
H9-day00-01	LT-3D	AGCGCGACGTGACTGCGTGACAGTGTGAGTCAGTCAGAGTGTGTCTACGT	lib1	0	1	12
H9-day00-01	LT-3D	AGCGCGACGTGAGAGAGACACTGAGAGAGTGACTGTCAGACTGTGTACGT	lib1	0	1	23
H9-day00-01	LT-3D	AGCGCTACGTCAGAGTGTCAGTGACTGAGACTGTGTGTGAGTCTGTACGT	lib1	0	1	32
H9-day00-01	LT-3D	AGCGCTACGTCATCGAGTCTCAGACAGAGTGTCTGTCAGTGTCACTACGT	lib1	0	1	16
H9-day00-01	LT-3D	AGCGGAACGTCTGAGTGTGAGTCTCTGCTGACTGTGACTGTGTGTACGTA	lib1	0	1	40
H9-day00-01	LT-3D	AGCGGAACGTGACATGTCTCTCACACAGACTCTCAGACTGAGTCAACGTA	lib1	0	1	51
H9-day00-01	LT-3D	AGCGGAACGTGTGTCTGTCTGTGTGTCACAGACTGTCTGTGTGAGAACGT	lib1	0	1	12
H9-day00-01	LT-3D	AGCGGCACGTGACAGAGTCTCACTGTGTGTCAGTCTGTCTGTGTGAACGT	lib1	0	1	20
H9-day00-01	LT-3D	AGCGGCACGTGTCTCACAGTGTCAGAGACTGAGTGTCTCTCACTGTACGT	lib1	0	1	28
H9-day00-01	LT-3D	AGCGGCACGTGTGACAGCGTCACTCTGTCAGAGGGTGAGTCTGACTACGT	lib1	0	1	27
H9-day00-01	LT-3D	AGCGGCACGTGTGTGAGTCAGACAGACTGTCAGTGTCACACTCAGAACGT	lib1	0	1	14
H9-day00-01	LT-3D	AGCGGCACGTGTGTGTGTCAGAGTGTGTGTGTGTCAGTCGGAGTGTACGT	lib1	0	1	19
H9-day00-01	LT-3D	AGCGGGACGTGACAGTGTCTCAGTCTGAGAGAGTGACACTCTGTGAACGT	lib1	0	1	14
H9-day00-01	LT-3D	AGCGGGACGTGTGTGTGTCTCTGTCTCACTGTGTCTGACAGAGTGAACGT	lib1	0	1	33
H9-day00-01	LT-3D	AGCGGTACGTCAGACTCTCAGAGTGTGTGTGTGTCTGAGAGAGTGTACGT	lib1	0	1	20
H9-day00-01	LT-3D	AGCGGTACGTGACACTCTGTCTGTGTCTCAGTGTGACAGAGTCTCTACGT	lib1	0	1	13
H9-day00-01	LT-3D	AGCGGTACGTGACTCAGAGTCTGTGACTCTCAGTGACTCAGTCAGTACGT	lib1	0	1	49
H9-day00-01	LT-3D	AGCGGTACGTGTGAGGGAGACAGTGTGTGACTGTGTCTGAGTCAGAACGT	lib1	0	1	19
H9-day00-01	LT-3D	AGCGTAACGTCTCAGACTCTCACAGACAGTCACTCTGAGAGACAGTACGT	lib1	0	1	25
H9-day00-01	LT-3D	AGCGTAACGTGACAGTGTGTGTGAGTCTCACAGTGACAGTGTCTGAACGT	lib1	0	1	13
H9-day00-01	LT-3D	AGCGTAACGTGTCTCTCTCTCTGTCACACAGTCTGAGTCTCTGTGTACGT	lib1	0	1	27
H9-day00-01	LT-3D	AGCGTCACGTCTGTGTGTGACAGAGTGTGAGTGAGAGTCTCAGTCTACGT	lib1	0	1	12
H9-day00-01	LT-3D	AGCGTCACGTGTCTGTGACTGTGTGTCTGACTGTGTCAGTGTCTCTACGT	lib1	0	1	23
H9-day00-01	LT-3D	AGCGTGACGTCTGTCTCTCACAGTGTGTGACAGAGTCTGAGTCACTACGT	lib1	0	1	23
H9-day00-01	LT-3D	AGCGTGACGTGACAGTGTGTGTCTGTGTCTGACTCTGACTCTGACAACGT	lib1	0	1	49
H9-day00-01	LT-3D	AGCGTGACGTGAGTGAGACAGTCTGTGTGAGTGTCTCTCAGTCTGTACGT	lib1	0	1	18
H9-day00-01	LT-3D	AGCGTTACGTCTCAGTCAGTCTGTCTCACTGTCAGTGTGACTGTCAACGT	lib1	0	1	31
H9-day00-01	LT-3D	AGCGTTACGTGACACTGTCTGTGAGTCTGTGTCAGTCAGTGAGTGTACGT	lib1	0	1	13
H9-day00-01	LT-3D	AGCGTTACGTGTCTGTGAGTGTGTCAGTGAGTGTCAGTCTGAGTGTACGT	lib1	0	1	22
H9-day00-01	LT-3D	AGCTAAACGTGTGTCTCTCAGTGAGTGACTCTGTGAGTCAGTCTGTACGT	lib1	0	1	19
H9-day00-01	LT-3D	AGCTAAACGTGTGTGACACTGTCAGTGACACTGGAGTCTGTCAGTACGTA	lib1	0	1	19
H9-day00-01	LT-3D	AGCTACACGTCTCAGACACTGTCTGTCGACTGTGTGTCAGTGTGTACGTA	lib1	0	1	13
H9-day00-01	LT-3D	AGCTACACGTGTCAGTGAGAGTCACAGTCAGAGAGTCAGTGTAACTACGT	lib1	0	1	20
H9-day00-01	LT-3D	AGCTACACGTGTGTGACTCTGTGACACTCTCTGACACTCACTCTGTACGT	lib1	0	1	15
H9-day00-01	LT-3D	AGCTAGACGTGAGAGAGTTTGTGTCAGTGTGTGTGACTCTGTGAGTACGT	lib1	0	1	24
H9-day00-01	LT-3D	AGCTAGACGTGTCTGAGAGTGACAGTCTGTCTGTGTGTGACAGTCAACGT	lib1	0	1	50
H9-day00-01	LT-3D	AGCTATACGTCACAGACTGTGAGACTCTGAGTGTGTGTGTGTGTGAACGT	lib1	0	1	14
H9-day00-01	LT-3D	AGCTATACGTCTCTGAGTGTGTCAGACAGTCTCACCTCTGTGTGCACGTA	lib1	0	1	26
H9-day00-01	LT-3D	AGCTATACGTGTGAGACTGTGTCTCTGAGACTGACAGTGTGTCTGTACGT	lib1	0	1	13
H9-day00-01	LT-3D	AGCTATACGTGTGTCACTGTGTGACTCACTGTCTCTGTGAGAGTGTACGT	lib1	0	1	26
H9-day00-01	LT-3D	AGCTATACGTGTGTGTGTCTGTCAGTCTCTCAGTGTGTGTGTGTGTACGT	lib1	0	1	24
H9-day00-01	LT-3D	AGCTCAACGTGAGAGTGTGTGACTGACTGTCTGTCTGACTCACTCAACGT	lib1	0	1	31
H9-day00-01	LT-3D	AGCTCAACGTGTGTGACTGTCTGTGACTCACTGTGTGTCACAGAGTACGT	lib1	0	1	18
H9-day00-01	LT-3D	AGCTCCACGTGAGTGCCAGTGTGTGTCAGTCAGAGTGTGACACACAACGT	lib1	0	1	18
H9-day00-01	LT-3D	AGCTCGACGTGACAGTGTGTCTGTCTGTGACTCTCTCAGTGAGTGTACGT	lib1	0	1	21
H9-day00-01	LT-3D	AGCTCGACGTGACTGACTGAGTGTGAGAGTGTGTCTGTGTCTGAGTACGT	lib1	0	1	56
H9-day00-01	LT-3D	AGCTCGACGTGAGAGAGTGAGTCAGTCAGTGACAGAGTGTCTGTGAACGT	lib1	0	1	43
H9-day00-01	LT-3D	AGCTCGACGTGAGAGTCTGTCAGTGTCAGACACAGTGAGACTGTCAACGT	lib1	0	1	31
H9-day00-01	LT-3D	AGCTCGACGTGAGTGAGAGTGTGAGTGTGTGTGTCAGTGACTGAACGTAT	lib1	0	1	22
H9-day00-01	LT-3D	AGCTCGACGTGTCAGTCAGTCACTGTGTCTGTGTCTGTGTCTCAGAACGT	lib1	0	1	40
H9-day00-01	LT-3D	AGCTCGACGTGTGTCACTGTCTGTGACAGAGTGTCAGTCTGACTGTACGT	lib1	0	1	34
H9-day00-01	LT-3D	AGCTCGACGTGTGTGAGAGTGACTCACTCAGACTGAGAGACAGAGTACGT	lib1	0	1	24
H9-day00-01	LT-3D	AGCTCTACGTCTCAGTTAGTCTGACTGTGAGTCAGTGTCAGACTCTACGT	lib1	0	1	57
H9-day00-01	LT-3D	AGCTCTACGTCTGAGTGTGACACACACCCTCACTCTCTCAGTGTCTACGT	lib1	0	1	16
H9-day00-01	LT-3D	AGCTGAACGTGTCTCTCAGAGTGACACTGTGTCTCTGACTGTGTCAACGT	lib1	0	1	42
H9-day00-01	LT-3D	AGCTGAACGTGTGTCTGTCAGTCAGTGTGTGTCTGTGTCGTGTCAACGTA	lib1	0	1	38
H9-day00-01	LT-3D	AGCTGCACGTCACTCACACTGAGACTCACTGTGTGTCTGACTCAGAACGT	lib1	0	1	16
H9-day00-01	LT-3D	AGCTGCACGTCACTGAGAGAGTGTGTCTGTGAGTCTCACTGTGTCAACGT	lib1	0	1	37
H9-day00-01	LT-3D	AGCTGCACGTCACTGAGTGTCACTCTGTGTCTGTCACTGAGAGTGAACGT	lib1	0	1	23
H9-day00-01	LT-3D	AGCTGCACGTCTCACCTCTGTCTCTCACAGACACACTGAGTCACTACGTA	lib1	0	1	25
H9-day00-01	LT-3D	AGCTGGACGTGACACTGAGTCTGACTGTGTCTGTGTCTGTGTGAGAACGT	lib1	0	1	25
H9-day00-01	LT-3D	AGCTGGACGTGACAGAGTCAGAGTGTCACTCTGAGTCTGTCTCTGTACGT	lib1	0	1	25
H9-day00-01	LT-3D	AGCTGGACGTGTCTCAGAGTGAGTGACTGTGAGTGACTGTGACTCTACGT	lib1	0	1	51
H9-day00-01	LT-3D	AGCTGGACGTGTGACTGACACTGTGTGAGTGTGAGAGTCAGTCTGTACGT	lib1	0	1	20
H9-day00-01	LT-3D	AGCTGGACGTGTGTCCCACAGTCAGACTCTGGGTGACAGAGAGAGAACGT	lib1	0	1	18
H9-day00-01	LT-3D	AGCTGGACGTGTGTGAGAGTCAGTGTGACACTGTGTCTCTGTGAGAACGT	lib1	0	1	19
H9-day00-01	LT-3D	AGCTGGACGTGTGTGTGTGAGACTGTGAGTGTCAGTGTCTGTCACAACGT	lib1	0	1	34
H9-day00-01	LT-3D	AGCTGTACGTCACTGAGTGAGACGTGAGAGTGTCTGTGACACTCAACGTA	lib1	0	1	30
H9-day00-01	LT-3D	AGCTGTACGTCTCAGTGAGAGTGACACTCACACAGTCTCTGAGTGTACGT	lib1	0	1	29
H9-day00-01	LT-3D	AGCTGTACGTCTGACTCAGTGAGAGACTCTGTCTCAGTGACAGTCAACGT	lib1	0	1	32
H9-day00-01	LT-3D	AGCTGTACGTGAGAGTGTTTTGAGTGTCTGACTGTGTCTGAGTGTACGTA	lib1	0	1	26
H9-day00-01	LT-3D	AGCTGTACGTGAGTCTGTGACTGTGTCAGAGACACTCAGAGTGTCTACGT	lib1	0	1	17
H9-day00-01	LT-3D	AGCTGTACGTGTCACTGTGTGTGACTCTCTCTGAGAGTGTGTGAGTACGT	lib1	0	1	12
H9-day00-01	LT-3D	AGCTGTACGTGTGTGACACAGTGTGTCAGACTGTGTCAGGTGAGTACGTA	lib1	0	1	17
H9-day00-01	LT-3D	AGCTTAACGTGCTGTCACACTCAGTGAGAGACAGTGACTGACAGTACGTA	lib1	0	1	30
H9-day00-01	LT-3D	AGCTTAACGTGTGAGTCAGTGACAGTGTCTCTCAGGGTGTCTCAGTACGT	lib1	0	1	25
H9-day00-01	LT-3D	AGCTTAACGTGTGTCTGAGAGTCTCAGTGTCTCTGTGTGTGTCTCTACGT	lib1	0	1	25
H9-day00-01	LT-3D	AGCTTCACGTCACTGAGTGTGTCAGAGTCAGTGTGTCAGTGTCAGAACGT	lib1	0	1	36
H9-day00-01	LT-3D	AGCTTCACGTCAGTGTGTGACACTGACAGTCAGTGACAGTGAGACTACGT	lib1	0	1	12
H9-day00-01	LT-3D	AGCTTCACGTCTGTGTGAGAGTGCCTCACAGAGGACAGTGAGTGTACGTA	lib1	0	1	16
H9-day00-01	LT-3D	AGCTTCACGTGAGAGTCTGTGTGTCAGTGTGACTCTCAGTCTGACAACGT	lib1	0	1	24
H9-day00-01	LT-3D	AGCTTCACGTGAGTGTGAGACTCTGACAGTGAGTGACAGTCAGTCAACGT	lib1	0	1	46
H9-day00-01	LT-3D	AGCTTCACGTGTGACACTCTCACTCTCTGTGTGTGTGTCACTGAGAACGT	lib1	0	1	25
H9-day00-01	LT-3D	AGCTTGACGTCAGTCTCAGTGTGTGTGTGTCTGACTCAGTGTGACTACGT	lib1	0	1	28
H9-day00-01	LT-3D	AGCTTGACGTGAGACTGACTCTGAGACTCTCACAGTGTGACTCTCTACGT	lib1	0	1	28
H9-day00-01	LT-3D	AGCTTGACGTGTCACACAGTCTGTGTCTGTGTCTCACTCAGTGACAACGT	lib1	0	1	13
H9-day00-01	LT-3D	AGCTTGACGTGTCACTGAGAGTCTGACTCTCACACACAGCCACAGAACGT	lib1	0	1	30
H9-day00-01	LT-3D	AGCTTGACGTGTCTGTCAGTCTCAGTGAGAGACAGTGAGTCAGTGAACGT	lib1	0	1	26
H9-day00-01	LT-3D	AGCTTGACGTGTGTCAGTCACTGACACAGTGTCAGACTGAGTGAGAACGT	lib1	0	1	59
H9-day00-01	LT-3D	AGCTTTACGTCTCACACACAGTGTGTCACTGACACTCAGACAGTGTACGT	lib1	0	1	64
H9-day00-01	LT-3D	AGCTTTACGTCTGTCTGAGTGTCTCAGTGACTCAGTCACAGTGTGAACGT	lib1	0	1	13
H9-day00-01	LT-3D	AGCTTTACGTGTCAGACAGAGTCAGAGTCTCAGTTGTCTGTCTGTACGTA	lib1	0	1	34
H9-day00-01	LT-3D	AGGAAAACGTCAGTGTGACTGTGTCTGTGAGTCACTGACTGAGTGTACGT	lib1	0	1	41
H9-day00-01	LT-3D	AGGAAAACGTGACAGAGCCTCAGACAGAGTGTGTGAGTCAGTGACTACGT	lib1	0	1	29
H9-day00-01	LT-3D	AGGAAAACGTGAGAGACACAGTCAGTGTGTGTCAGTCTCACACTACGTAT	lib1	0	1	26
H9-day00-01	LT-3D	AGGAACACGTGACACACACTCAGTCTCTCTGTGTGTGTCACAGACAACGT	lib1	0	1	51
H9-day00-01	LT-3D	AGGAAGACGTCTGTCTCTCTCTGACACTGTCTCTGTGAGACAGTCTACGT	lib1	0	1	22
H9-day00-01	LT-3D	AGGAATACGTGACACAGTCTCAGTCACAGTGAGTCTCTGTGTGAGTACGT	lib1	0	1	54
H9-day00-01	LT-3D	AGGACAACGTCACTCTCAGTCTGTCAGTCACTCTGACTGAGTGTGAACGT	lib1	0	1	35
H9-day00-01	LT-3D	AGGACAACGTGAGTGTCACTGTGTGAGACAGACAGTCAGTCACTGTACAT	lib1	0	1	28
H9-day00-01	LT-3D	AGGACCACGTGACTGTGGCAGAGTGAGAGTGACAAGTGTGTCACTACGTA	lib1	0	1	29
H9-day00-01	LT-3D	AGGACCACGTGAGACTGTCTGTCACTGTCAGTCTGAGTGTGTGAGTACGT	lib1	0	1	22
H9-day00-01	LT-3D	AGGACGACGTCTCTGAGAGTGTGTGTCTCTCACTCACTCTCTCAGAACGT	lib1	0	1	12
H9-day00-01	LT-3D	AGGACGACGTCTGTCAGAGTGTGGAGAGACACTGTGTGTGAGTCTACGTA	lib1	0	1	29
H9-day00-01	LT-3D	AGGACGACGTGAGTGTGAGAGAGACACTGTGTCAGTGTCTGAGACAACGT	lib1	0	1	20
H9-day00-01	LT-3D	AGGACGACGTGTCAGAGTCTGAGAGACAGACTCAGTGACTCTCACAACGT	lib1	0	1	15
H9-day00-01	LT-3D	AGGACTACGTCTGTGACTCACCTGTGTCTCACTCTGAGTCAGTGTACGTA	lib1	0	1	38
H9-day00-01	LT-3D	AGGACTACGTGTCTCAGTGTGAGTGTCTGACTCTGTGAGTCTGTGTACGT	lib1	0	1	23
H9-day00-01	LT-3D	AGGACTACGTGTGAGTGTGACTGTGTGACAGTCAGTGTGTCTGTGTACGT	lib1	0	1	49
H9-day00-01	LT-3D	AGGAGCACGTGACTGTCAGTGTCTGTCTGACCAGTGACACAGTGTACGTA	lib1	0	1	39
H9-day00-01	LT-3D	AGGAGCACGTGTCACTCAGTGAGAGTCAGTCTCTGTGAGTGAGAGTACGT	lib1	0	1	11
H9-day00-01	LT-3D	AGGAGCACGTGTCACTGTCTGAGTGTGTGACACACACACAGTCTCTACGT	lib1	0	1	13
H9-day00-01	LT-3D	AGGAGGACGTCACTCAGAGTGAGTGTCTGACAGACACTGACTGTCAACGT	lib1	0	1	39
H9-day00-01	LT-3D	AGGAGGACGTCAGTGAGTGTGTGACAGAGTCAGAGAGAGACTCACAACGT	lib1	0	1	32
H9-day00-01	LT-3D	AGGAGGACGTCAGTGTGAGACACAGTGAGTCTCACAGTGATTCACTACGT	lib1	0	1	34
H9-day00-01	LT-3D	AGGAGGACGTGACTCACACAGTGACTGACAGAGACTCAGTCTCACAACGT	lib1	0	1	38
H9-day00-01	LT-3D	AGGAGGACGTGACTGTCTCTGAGTCTCTCTCTCTCTGTCTGTCTGTACGT	lib1	0	1	18
H9-day00-01	LT-3D	AGGAGGACGTGAGAGTCACTGACTCAGTGTGTGAGAGACTGTCTCTACGT	lib1	0	1	26
H9-day00-01	LT-3D	AGGAGGACGTGTCTGTGTGTGTGTCAGAGACAGTGAGTGTGAGACAACGT	lib1	0	1	23
H9-day00-01	LT-3D	AGGAGGACGTGTGTGTCTCTGTGACTGTGTGACTCAGAGTCTCTGTACGT	lib1	0	1	28
H9-day00-01	LT-3D	AGGAGTACGTGTGAGAGTGTCTGTGTCAGAGTGTGTGTGTGTGTCAACGT	lib1	0	1	26
H9-day00-01	LT-3D	AGGAGTACGTGTGTCACACACTGTGAGTCTGTGTGTGTGACTGTACGTAT	lib1	0	1	17
H9-day00-01	LT-3D	AGGATAACGTGTCAGTCACACTGTGAGAGACACAGTCTGTGTGAGAACGT	lib1	0	1	13
H9-day00-01	LT-3D	AGGATAACGTGTCTGTGTGTGTCTCAGTCAGACACTGTGAGTCTGTACGT	lib1	0	1	17
H9-day00-01	LT-3D	AGGATCACGTGTGTCAGTGAGTCTGTCTGACAGTGAGTGTGAGTCAACGT	lib1	0	1	14
H9-day00-01	LT-3D	AGGATGACGTCTGAGACAGTGACAGAGTGACACTCAGTGTGACAGTACGT	lib1	0	1	12
H9-day00-01	LT-3D	AGGATGACGTGTCAGTCTCAGTCTGAGACAGACTGAGTGTCTGAGAACGT	lib1	0	1	36
H9-day00-01	LT-3D	AGGATTACGTCTAAGTGAGAGTCTCAGAGTGAGTGTGACAGACAGAACGT	lib1	0	1	21
H9-day00-01	LT-3D	AGGATTACGTGACTGTCTCTCTGACACACACACAGTGTCTCACTGTACGT	lib1	0	1	27
H9-day00-01	LT-3D	AGGATTACGTGAGTCTGTCACAGTGTGACTGTGAGTCACAGAGTGTACGT	lib1	0	1	15
H9-day00-01	LT-3D	AGGATTACGTGTGACTGTCAGTCACACTGTCTGTGTGACTGTCAGTACGT	lib1	0	1	36
H9-day00-01	LT-3D	AGGATTACGTGTGTCTGAGTGTGTGACACAGTCTGTCAGAGAGTGTACGT	lib1	0	1	19
H9-day00-01	LT-3D	AGGCAAACGTCAGACTCTGTCAGTGTCAGACAGACACTGTGACTCTACGT	lib1	0	1	29
H9-day00-01	LT-3D	AGGCAAACGTCAGTGAGTCTCTGTGAGTGTCTCAGTCAGACACTGTACGT	lib1	0	1	21
H9-day00-01	LT-3D	AGGCAAACGTGTGAGACTGTCACTGTCTGTGTCTCAGACAGAGTCTACGT	lib1	0	1	33
H9-day00-01	LT-3D	AGGCACACGTGTGTGTGTGACAGTCAGTGTCTGTGTCTGTCTCAGAACGT	lib1	0	1	22
H9-day00-01	LT-3D	AGGCACACGTGTGTGTGTGTGAGTGTGACAGTCTGAGTGTGAGTGTACGT	lib1	0	1	13
H9-day00-01	LT-3D	AGGCAGACGTCTGTGTCTCAGTGAGACTGAGAGAGACAGTGTGACTACGT	lib1	0	1	32
H9-day00-01	LT-3D	AGGCATACGTCAGAGTGACAGTCTGTGTCACTCAGTCACTCACAGTACGT	lib1	0	1	25
H9-day00-01	LT-3D	AGGCATACGTGTCACTGTCACTCTGTCTCAGTCACTCAGGTCTGTACGTA	lib1	0	1	21
H9-day00-01	LT-3D	AGGCCAACGTGAGTGTGTGAGAGTGTCAGTCTCTGTGTGTGAGTACGTAT	lib1	0	1	21
H9-day00-01	LT-3D	AGGCCAACGTGTCTGTCAGTCTGTCAGAGAGTGTCAGTGAGAGTGTACGT	lib1	0	1	15
H9-day00-01	LT-3D	AGGCCAACGTGTGTGTGTCTGTCTCTCTGACTGAGTCTGAGTGTGAACGT	lib1	0	1	30
H9-day00-01	LT-3D	AGGCCAACGTGTGTGTGTGACACAGACACTCTGTGAGAGTGAGTGAACGT	lib1	0	1	22
H9-day00-01	LT-3D	AGGCCCACGTCAGACAGAGAGTCAGTGTGACAGACTCTCTCACACTACGT	lib1	0	1	33
H9-day00-01	LT-3D	AGGCCCACGTCTGAGTCTGACTGTGTGTCTGAGTGAGGGTCAGAGTACGT	lib1	0	1	23
H9-day00-01	LT-3D	AGGCCCACGTGTGAGTCAGTGAGACTGAGAGTGTGTCAGTCTGACTACGT	lib1	0	1	14
H9-day00-01	LT-3D	AGGCCCACGTGTGTGTCTCACACACTGACAGTGAGACTCTGAGTGTACGT	lib1	0	1	23
H9-day00-01	LT-3D	AGGCCGACGTCACAGACTCTCTCTGACAGTCACTCACTCACTGTCAACGT	lib1	0	1	23
H9-day00-01	LT-3D	AGGCCGACGTCACAGTGATGTGTGAGAGACACACTCTCAGAGTGTACGTA	lib1	0	1	20
H9-day00-01	LT-3D	AGGCCGACGTCTCTGACTGAGTGTCTCTGAGTGTCTGTGTCAGAACGTAT	lib1	0	1	36
H9-day00-01	LT-3D	AGGCCGACGTCTGTGTCTGTCACTGAGACACAGTGTGAGTGTCTCTACGT	lib1	0	1	33
H9-day00-01	LT-3D	AGGCCGACGTGACAGTCACAGAGTCTGTCTCTGTGTCAGAGTGTGAACGT	lib1	0	1	19
H9-day00-01	LT-3D	AGGCCGACGTGAGTGTCAGTGTCTCAGTGTGAGTGAGAGTCAGTGTACGT	lib1	0	1	22
H9-day00-01	LT-3D	AGGCCGACGTGAGTGTCAGTGTCTCTCTCAGTCAGTCTGACTCTCAACGT	lib1	0	1	23
H9-day00-01	LT-3D	AGGCCGACGTGTCACTGTACTCACACTGTCACTGTCTGAGTGTCTACGTA	lib1	0	1	25
H9-day00-01	LT-3D	AGGCCTACGTCAGACTGTGAGTCTCTGCTCTGTGACAGTGACTACGTATG	lib1	0	1	13
H9-day00-01	LT-3D	AGGCCTACGTCTCTGTGACAGTGACACACAGTGTCACTGACAGTGAACGT	lib1	0	1	37
H9-day00-01	LT-3D	AGGCCTACGTGAGTCACAGTGTCTCTGAGAGTGTCACTGTGTCAGAACGT	lib1	0	1	38
H9-day00-01	LT-3D	AGGCCTACGTGTCTGTCTCTGACTCTGTCAGACTCTCTGTGTGAGTACGT	lib1	0	1	16
H9-day00-01	LT-3D	AGGCCTACGTGTGTCACTCTGACTGTGTCTCAGACCGTGACTGACAACGT	lib1	0	1	65
H9-day00-01	LT-3D	AGGCGAACGTCTGACAGACAGTCTGTGTGTCACTGTGACACTGTCAACGT	lib1	0	1	37
H9-day00-01	LT-3D	AGGCGAACGTGAGTGTCTCAGTGTGTCACAGAGTGTCAGTGGGAGAACGT	lib1	0	1	41
H9-day00-01	LT-3D	AGGCGAACGTGTCACTGTGTGACTCTCAGTCTGAGTCTCACAGTCTACGT	lib1	0	1	20
H9-day00-01	LT-3D	AGGCGCACGTGTCTCACTGTGACAGTCGCAGTGAGTGTGTGTGTCTACGT	lib1	0	1	29
H9-day00-01	LT-3D	AGGCGGACGTCAGTGTGAGGGTCAGAGTGAGTGTATCACTGTCTGAACGT	lib1	0	1	14
H9-day00-01	LT-3D	AGGCGGACGTGACTCAGTGTCAGTGTCTCACTCTGTCTCTGTCTCTACGT	lib1	0	1	19
H9-day00-01	LT-3D	AGGCGGACGTGAGTCTGACTGACACTGTGACACAGTGTGTCAGACTACGT	lib1	0	1	16
H9-day00-01	LT-3D	AGGCGGACGTGCTGTCTGAGAGAGACTCAGAGTCACTCTGTGACTACGTA	lib1	0	1	20
H9-day00-01	LT-3D	AGGCGGACGTGTGACACACTGTGAGAGTGTCTCTGAGTCTGTGAGTACGT	lib1	0	1	39
H9-day00-01	LT-3D	AGGCGGACGTGTGAGTGTCACAGACACAGTCAGTGAGGTCTTCTACGTAT	lib1	0	1	32
H9-day00-01	LT-3D	AGGCGGACGTGTGTGTCAGAGTCAGTCAGAGACTCAGTGTGTCAGAACGT	lib1	0	1	12
H9-day00-01	LT-3D	AGGCGTACGTCACTCTGAGACTGACTGTCTCTCTCTGTCTCACTGTACGT	lib1	0	1	12
H9-day00-01	LT-3D	AGGCGTACGTCACTGTGTCAGAGTGTCTGTGACAGTGTGAGTGAGTACGT	lib1	0	1	13
H9-day00-01	LT-3D	AGGCGTACGTCTGTGTCTGTGACTGTGGTGTGTGTGTCAGTCAGTGAACG	lib1	0	1	35
H9-day00-01	LT-3D	AGGCGTACGTGACTCTGAGACTGTCTGAGTCTGTGAGTCTGTCTGAACGT	lib1	0	1	29
H9-day00-01	LT-3D	AGGCGTACGTGTCTGTGTGTGACTGTGTGTGACACACAGAGAGTGTACGT	lib1	0	1	17
H9-day00-01	LT-3D	AGGCGTACGTGTGTCTGACTGTGACTGTCTCTCTCTGTGTGACAGTACGT	lib1	0	1	31
H9-day00-01	LT-3D	AGGCTAACGTCAGAGTGTGAGTGAGTGTCACACAGTGTCTGAGTGTACGT	lib1	0	1	22
H9-day00-01	LT-3D	AGGCTAACGTGACAGACTGAGAGTCTCAGTGTCTGAGTCTGTGAGTACGT	lib1	0	1	48
H9-day00-01	LT-3D	AGGCTCACGTGAGAGAGAGAGAGTCTCACTGTCACTGAGTGTGATTACGT	lib1	0	1	60
H9-day00-01	LT-3D	AGGCTCACGTGAGTGACTCTCTGTGTGTCACAGTCTGTCTGTGTCTACGT	lib1	0	1	18
H9-day00-01	LT-3D	AGGCTCACGTGTGTGAGTGTGACTCAGTGTGTCTGAGACACAGTGAACGT	lib1	0	1	31
H9-day00-01	LT-3D	AGGCTGACGTCACTGAGAGTCAGTGAGACTCACACTCAGTGTGTCTACGT	lib1	0	1	34
H9-day00-01	LT-3D	AGGCTGACGTCTGAGTCACTGTCAGAGTCAGTGTGACACAGTGTGTACGT	lib1	0	1	22
H9-day00-01	LT-3D	AGGCTGACGTCTGTGTCAGTGAGAGTGACAGTGACAGTGTGAGTCTACGT	lib1	0	1	13
H9-day00-01	LT-3D	AGGCTGACGTGACTGTCACTCACAGTGTCACACAGACTCAGTGTGTACGT	lib1	0	1	16
H9-day00-01	LT-3D	AGGCTGACGTGTGACTGTCTCACTCTCACAGAGTGTCTGTGAGTCAACGT	lib1	0	1	17
H9-day00-01	LT-3D	AGGCTTACGTCTCTCTCAGAGAGTGTCAGAGAGACACTGTGTCTCTACGT	lib1	0	1	25
H9-day00-01	LT-3D	AGGCTTACGTGTCTGTGTCTGTCAGAGACACACAGTGTCAGTGACAACGT	lib1	0	1	16
H9-day00-01	LT-3D	AGGCTTACGTGTGACTCACAGAGAAAGTCAGTCAGAGTCTGTCACTACGT	lib1	0	1	29
H9-day00-01	LT-3D	AGGCTTACGTGTGTGAGAGACTCTCAGTGTGAGTCTGTCTCACTCTACGT	lib1	0	1	30
H9-day00-01	LT-3D	AGGGACACGTGAGACACTCAGAGACTCACTCTGACACAGACTGAGTACGT	lib1	0	1	19
H9-day00-01	LT-3D	AGGGAGACGTGTGAGAGTGTGTGTGTGTCTCTCAGTGTCTGAGTGTACGT	lib1	0	1	12
H9-day00-01	LT-3D	AGGGATACGTCAGTGACTCTGAGACTCACTGTGTCACTCAGTGACTACGT	lib1	0	1	30
H9-day00-01	LT-3D	AGGGATACGTCTGAGTCTCAGTCTCTCTCCGTGTCACAGTCTCTGTACGT	lib1	0	1	13
H9-day00-01	LT-3D	AGGGATACGTGAGTGAGTCTCTGTGAGTACTGACACTGACTGTCAACGTA	lib1	0	1	22
H9-day00-01	LT-3D	AGGGATACGTGTCAGTGACTGTGTCAGTGTGAGACTGACTCACTCAACGT	lib1	0	1	28
H9-day00-01	LT-3D	AGGGATACGTGTGTGTCTGACAGACTGTCTGTGAGAGAGACTCTGAACGT	lib1	0	1	19
H9-day00-01	LT-3D	AGGGCAACGTCTCTGTGAGTGTGACACTCACTCAGTGACTCTGTCAACGT	lib1	0	1	15
H9-day00-01	LT-3D	AGGGCAACGTGTCTGAGTCTGTCAGTCTCACACTGTGTCTGTGTGAACGT	lib1	0	1	26
H9-day00-01	LT-3D	AGGGCAACGTGTGAGAGTGACTGAGACAGAGTGAGTGTGTGTGTCTACGT	lib1	0	1	37
H9-day00-01	LT-3D	AGGGCAACGTGTGTGACAGTCTCAGAACGTATGGACAGTAGTTGTGAACA	lib1	0	1	54
H9-day00-01	LT-3D	AGGGCAACGTGTGTGAGTGCGTCTGAGAGTCTCTGACTCAGTCTGTACGT	lib1	0	1	24
H9-day00-01	LT-3D	AGGGCAACGTGTGTGTCACACTGACAGTCACTCTGACTTCTGTGTACGTA	lib1	0	1	15
H9-day00-01	LT-3D	AGGGCCACGTCACAGTCTCACTGTGTGAGAGTCTGAGAGTGAGTCAACGT	lib1	0	1	28
H9-day00-01	LT-3D	AGGGCCACGTGACTGTCTGTGACTCTCTGTCAGACACAGTGTGTGACGTA	lib1	0	1	99
H9-day00-01	LT-3D	AGGGCCACGTGAGAGTCTGAGTCTGTGACTCTCTCTCTGTCAGAGTACGT	lib1	0	1	16
H9-day00-01	LT-3D	AGGGCCACGTGTGAGACAGTGTCTCTGAGAGAGTGTCTCTGTCAGTACGT	lib1	0	1	22
H9-day00-01	LT-3D	AGGGCCACGTGTGAGAGAGAGAGTCTCTGACTCTGTGTGAGAGTGAACGT	lib1	0	1	36
H9-day00-01	LT-3D	AGGGCGACGTGACTCTGTGTGTGAGACAGACAGTGTGAGAGTCACTACGT	lib1	0	1	32
H9-day00-01	LT-3D	AGGGCGACGTGAGAGAGACTCACTGAGTCTGACACAGAGTCTCTGTACGT	lib1	0	1	11
H9-day00-01	LT-3D	AGGGCGACGTGTCAGACACTGAGAGACAGAGTGTGTGTGTCAGAGAACGT	lib1	0	1	26
H9-day00-01	LT-3D	AGGGCGACGTGTCTCTGTGAGTGTGACTCAGTCTGATCAGTCTCAACGTA	lib1	0	1	51
H9-day00-01	LT-3D	AGGGCTACGTCAGTATGTGAGAGTGAGTGAGTGTGTCTCACAGTGAACGT	lib1	0	1	35
H9-day00-01	LT-3D	AGGGCTACGTGAGGTGACTCACTCTGTGACAGACAGTCTTTGTGTACGTA	lib1	0	1	21
H9-day00-01	LT-3D	AGGGCTACGTGTCTCAGTGTGACTGTCAGAGTGAGTCTGTCAGTGAACGT	lib1	0	1	52
H9-day00-01	LT-3D	AGGGCTACGTGTGACAGTCACAGTGACTCTCTGTCTCTGTGTGTGTACGT	lib1	0	1	31
H9-day00-01	LT-3D	AGGGCTACGTGTGTCAGACTGTCACAGAGTGTGTGAGTGTGTCACAACGT	lib1	0	1	27
H9-day00-01	LT-3D	AGGGCTACGTGTGTGTGTCTCTCTGAGTGTCACTGAGTGTGTGTGTACGT	lib1	0	1	17
H9-day00-01	LT-3D	AGGGGAACGTCACTCTGTGACACTCTGAGACACAGTGACTCTCTGTACGT	lib1	0	1	13
H9-day00-01	LT-3D	AGGGGAACGTCTCACTGTCAGAGTGTCTCACTCTGAGTCACTGTCTACGT	lib1	0	1	22
H9-day00-01	LT-3D	AGGGGAACGTCTGAGTGTGTGACAGTCAGTGAGTGTCTCTCTGAGAACGT	lib1	0	1	60
H9-day00-01	LT-3D	AGGGGAACGTCTGTGTGAGTGAGAGTGAGAGTCAGTGTCTGTGACTACGT	lib1	0	1	21
H9-day00-01	LT-3D	AGGGGCACGTCACACTGTGTCAGTGTCACTCACTGAGTGAGTCACAACGT	lib1	0	1	23
H9-day00-01	LT-3D	AGGGGCACGTCACCTGTCACACTCTCTGTGTCACAGTCTCTGTCTACGTA	lib1	0	1	44
H9-day00-01	LT-3D	AGGGGCACGTCAGATGTGTGAGTGTGTCAGACTGTGACAGTGAGTACGTA	lib1	0	1	23
H9-day00-01	LT-3D	AGGGGCACGTCTCATTCTGACAGAGACTGAGTGTGTCACAGTGAGTACGT	lib1	0	1	12
H9-day00-01	LT-3D	AGGGGCACGTCTCTGTCAGTGACTGAGAGTGTCTGTCAAGTCAGTACGTA	lib1	0	1	28
H9-day00-01	LT-3D	AGGGGCACGTCTGAGTGTGTCAGTGTCAGAGTGAGAGAGAGACACTACGT	lib1	0	1	12
H9-day00-01	LT-3D	AGGGGCACGTGAGTCACACTCAGAGTCTGAGAGTGTGTCACTCTGTACGT	lib1	0	1	23
H9-day00-01	LT-3D	AGGGGCACGTGTCTCTGAGTGTGTGTCTGTCACAGTGTGTGAGTCTACGT	lib1	0	1	31
H9-day00-01	LT-3D	AGGGGCACGTGTCTGAGTCAGTGAGACTCAGTGAGTGAGTCACAGTACGT	lib1	0	1	12
H9-day00-01	LT-3D	AGGGGCACGTGTCTGTGAGAGAGAGTCACTGTCTGTGTGTCTCAGAACGT	lib1	0	1	25
H9-day00-01	LT-3D	AGGGGCACGTGTGTCTGTCAGAGTGAGTCTGTGTCTCTCTGCTCTACGTA	lib1	0	1	14
H9-day00-01	LT-3D	AGGGGGACGTCTCTGTGACAGTGTCTCACTGTCTGACACAGTGTCTACGT	lib1	0	1	28
H9-day00-01	LT-3D	AGGGGGACGTGAGTGAGTGTCTCACAGAGTGTCAGAGAGTGACAGAACGT	lib1	0	1	21
H9-day00-01	LT-3D	AGGGGGACGTGTCACATTGTCTCAGACACTGAGTCAGACTCTCAGTACGT	lib1	0	1	17
H9-day00-01	LT-3D	AGGGGGACGTGTCTGAGACTGTCTCTGAGTGTGAGTGAGTGTCAGTACGT	lib1	0	1	22
H9-day00-01	LT-3D	AGGGGGACGTGTGACACAGTCACTGACTGTGTGTGAGTGTGTCTGTACGT	lib1	0	1	24
H9-day00-01	LT-3D	AGGGGGACGTGTGTGACTCTGTGAGACAGTGTGTGACTGACTGAGAACGT	lib1	0	1	38
H9-day00-01	LT-3D	AGGGGTACGTCACACACTCAGAGTCTCTCACTCTGTGACAGTGTCTACGT	lib1	0	1	26
H9-day00-01	LT-3D	AGGGGTACGTCACACTCTGACTGACTCTGTCTCTGTGAGAGTGTGTACGT	lib1	0	1	38
H9-day00-01	LT-3D	AGGGGTACGTCAGTGTGTCTTAGAGAGTCAGACAGTCTGTGAGTCTACGT	lib1	0	1	23
H9-day00-01	LT-3D	AGGGGTACGTCTCAGAGTCTCTGTGTCTCTGTCAGTCTGACTGACTACGT	lib1	0	1	20
H9-day00-01	LT-3D	AGGGGTACGTCTCTGTGTGTGACAGAGAGTGTGTGACTCTCAGTGAACGT	lib1	0	1	28
H9-day00-01	LT-3D	AGGGGTACGTCTGTCTGTGAGTACTACACTGTGTGTCAGAGTGTACGCAT	lib1	0	1	31
H9-day00-01	LT-3D	AGGGGTACGTGACTGTGTGTGTGACAGTGTGAGAGAGAGTGAGACAACGT	lib1	0	1	37
H9-day00-01	LT-3D	AGGGGTACGTGAGCCAGTGACTGAGACTGAGTCTGTCTGTGTCACTACGT	lib1	0	1	24
H9-day00-01	LT-3D	AGGGGTACGTGTCACTGTCACAGTGTCTGTGTGTGTGAGTGAGAACGTAT	lib1	0	1	21
H9-day00-01	LT-3D	AGGGGTACGTGTCAGTCAGTGTGTGTCACTGTGTCTGTGTTTGACTACGT	lib1	0	1	14
H9-day00-01	LT-3D	AGGGGTACGTGTGAGTCAGAGTGTGTGTGTGTGTGTCAGAGTGTCTACGT	lib1	0	1	33
H9-day00-01	LT-3D	AGGGGTACGTGTGAGTGTGTGACTGAGTGAGACTCTCTCTCAGTGAACGT	lib1	0	1	30
H9-day00-01	LT-3D	AGGGTAACGTCACACACTGTGTCTGTGTCACTGAGTGTGTGAGAGTATGT	lib1	0	1	12
H9-day00-01	LT-3D	AGGGTAACGTCACTCTCTCAGTGAGTCAGAGAGACACAGTGTAACAACGT	lib1	0	1	16
H9-day00-01	LT-3D	AGGGTAACGTCACTCTGTGAGAGTGTGACTCAGTGTCTGTGTGAGTACGT	lib1	0	1	28
H9-day00-01	LT-3D	AGGGTAACGTCACTGTCTGAGTCACAGTGTGTGAGTGTGAGCGTGTACGT	lib1	0	1	22
H9-day00-01	LT-3D	AGGGTAACGTCTGTGTCTCAGGCTGTCAGACTCAGAGACTCTCAGTACGT	lib1	0	1	18
H9-day00-01	LT-3D	AGGGTAACGTGAGAGTGTGTCACACAGTCACTGTGAGTGTGAGTGTACGT	lib1	0	1	44
H9-day00-01	LT-3D	AGGGTAACGTGAGTCAGACTGTGTGAGACTGTGTCACTGTGTGTGTACGT	lib1	0	1	47
H9-day00-01	LT-3D	AGGGTAACGTGTGAGAGTGAGAGTGACACTGTGTCTCTGAGTGAGAACGT	lib1	0	1	20
H9-day00-01	LT-3D	AGGGTAACGTGTGAGTCTCTGAGAGTGAGAGTGTGTGCTCTCACTACGTA	lib1	0	1	38
H9-day00-01	LT-3D	AGGGTCACGTCACTGTCACTGTCTGTCAGTAGAGTGTCAGTCAGTACGTA	lib1	0	1	23
H9-day00-01	LT-3D	AGGGTCACGTCAGAGTCTGAGTGTGAGAGTCACAATCACTGAGTGAACGT	lib1	0	1	32
H9-day00-01	LT-3D	AGGGTCACGTCAGTGACTCTCACAGTGTGAGAGTCAGTCTGTCACAACGT	lib1	0	1	16
H9-day00-01	LT-3D	AGGGTCACGTCTGTGTGTCAGCTGTGTCTGTCTGTCACTGTGTGAACGTA	lib1	0	1	25
H9-day00-01	LT-3D	AGGGTCACGTGAGAGTCACTCTGTGAGAGACTGTGACACTGTCTCAACGT	lib1	0	1	22
H9-day00-01	LT-3D	AGGGTCACGTGAGTGACTCTGAGTGTGTGAGAGCGAGTCTCTGAGTACGT	lib1	0	1	13
H9-day00-01	LT-3D	AGGGTCACGTGTCTGAGTGTGTGTCTGTGACAGTGACAGACAGTCAACGT	lib1	0	1	18
H9-day00-01	LT-3D	AGGGTCACGTGTCTGTGAGAGAGTGACTCAGTGTGTCAGTGTGTGAACAG	lib1	0	1	26
H9-day00-01	LT-3D	AGGGTCACGTGTGAGTGACACACTGTGACTCAGTCACTCAGTCACAACGT	lib1	0	1	56
H9-day00-01	LT-3D	AGGGTCACGTGTGTGAGTGTGACTGTGACAGTCAGTGTGACAGTCAACGT	lib1	0	1	21
H9-day00-01	LT-3D	AGGGTGACGTCTGTCAGACACTGTGAGTCTGACTGTCACTCTGAGTACGT	lib1	0	1	15
H9-day00-01	LT-3D	AGGGTGACGTGACTCACTCACACTCTCACTCTGTCACACACAGTCTACGT	lib1	0	1	21
H9-day00-01	LT-3D	AGGGTGACGTGAGACAGTGTGAGTGTCAGTGACTGAGGTCACTGTACGTA	lib1	0	1	20
H9-day00-01	LT-3D	AGGGTGACGTGAGTGTGTGTGTGTGACACAGTGTCACTCTGTGAGTACGT	lib1	0	1	27
H9-day00-01	LT-3D	AGGGTGACGTGTCAGACTGTGAGTCAGAGTCTGTGTGTCTCACAGTACGT	lib1	0	1	16
H9-day00-01	LT-3D	AGGGTGACGTGTCTGAGTCACAGAGACTCTCAGTGACACTGAGACAACGT	lib1	0	1	17
H9-day00-01	LT-3D	AGGGTGACGTGTGAGGGTCTCTGAGTGACTGTCTCAGTCTGTGAGTACGT	lib1	0	1	21
H9-day00-01	LT-3D	AGGGTGACGTGTGTGTCAGTCACTGTGTGTCAGTGTGTGTCTCACAACGT	lib1	0	1	35
H9-day00-01	LT-3D	AGGGTGACGTGTGTGTGACTGAGAGAGTCAGACACAGTGTGAGAGTACGT	lib1	0	1	12
H9-day00-01	LT-3D	AGGGTTACGTCAGAGTGACTGAGTGTCTGAGAGCGAGAGAGACTGAACGT	lib1	0	1	13
H9-day00-01	LT-3D	AGGGTTACGTCAGTGACTGACTCTCACAGACTGTGTCTCACTCTCTACGT	lib1	0	1	30
H9-day00-01	LT-3D	AGGGTTACGTCCCTCTCTCACTCAGTGTGACTCAGTGACTGAGTCTACGT	lib1	0	1	13
H9-day00-01	LT-3D	AGGGTTACGTCTGTCACAGTCTGTCAGTCTGTCAGTGTGAGTCAGTACGT	lib1	0	1	29
H9-day00-01	LT-3D	AGGGTTACGTCTGTGTGACACTCTGTGAGTCAGACTCACTCTGTCTACGT	lib1	0	1	23
H9-day00-01	LT-3D	AGGGTTACGTCTGTGTGTGTCTGACTGACAGTCAGTGTCTGAGTCTACGT	lib1	0	1	26
H9-day00-01	LT-3D	AGGGTTACGTGAGAGTGACACTGAGTGACTCTGTCAGTGACTGTCTACGT	lib1	0	1	18
H9-day00-01	LT-3D	AGGGTTACGTGAGTCTCTCTGTGTGTGAGTCTGTGACTGTGTGTCAACGT	lib1	0	1	13
H9-day00-01	LT-3D	AGGGTTACGTGTGAGTCTCTGTGACTGTGTGAGTCAGTGTGTCTCAACGT	lib1	0	1	36
H9-day00-01	LT-3D	AGGTAAACGTCTCTGAGTGAGTCACTGAGTGTGTGTGTGTCTGTCTACGT	lib1	0	1	25
H9-day00-01	LT-3D	AGGTAAACGTGTCACTCTCTGTCTCTGTGACTCAGTGTGAACGTATGGAC	lib1	0	1	32
H9-day00-01	LT-3D	AGGTAAACGTGTGTGTGTGTGAGTGTCAGTGTGACTCTGAGAGTCAACGT	lib1	0	1	17
H9-day00-01	LT-3D	AGGTACACGTATCTCAGTCTCTGTGACAGTCAGTCAGTCTGTGTCTACGT	lib1	0	1	24
H9-day00-01	LT-3D	AGGTACACGTCTCTCTGTGTCTGTGTCACAGTGAGTGAGTGTGAGTACGT	lib1	0	1	22
H9-day00-01	LT-3D	AGGTACACGTCTGAGAGTCTGTGTGAGTCTCTGACTGTGAGTGTGAACGT	lib1	0	1	20
H9-day00-01	LT-3D	AGGTACACGTGTGTCAGTCAGTGACAGAGACAGAGACCGTCTGGAACGTA	lib1	0	1	31
H9-day00-01	LT-3D	AGGTACACGTGTGTGTGAGTCAGAGTCACAGTGTCTCTGTCTGGCTACGT	lib1	0	1	12
H9-day00-01	LT-3D	AGGTAGACGTCACTGACAGAGACTCACTGTCAGTCACTTTGTGTCTACGT	lib1	0	1	19
H9-day00-01	LT-3D	AGGTAGACGTGACTGTCACAGACAGTCACTCACAGAGTCTAAGTGAACGT	lib1	0	1	14
H9-day00-01	LT-3D	AGGTAGACGTGTGTGAGTCAGTGTCTGTCAGTGAGTCTGAGTGTGAACGT	lib1	0	1	31
H9-day00-01	LT-3D	AGGTATACGTCACTGTCAGAGTCACTCTCTGTGTGAGAGTGTGTCAACGT	lib1	0	1	21
H9-day00-01	LT-3D	AGGTATACGTCTGTGACAGTGTGTGACTGTGTGTCAGTCTGTCACTACGT	lib1	0	1	54
H9-day00-01	LT-3D	AGGTATACGTGAAAGTCAGTGTGAGAGTGAGTCACACACAGTGACTACGT	lib1	0	1	28
H9-day00-01	LT-3D	AGGTATACGTGTCTCAGAGTCTGTCAGACTGAGTCTGTCACTGTCAACGT	lib1	0	1	38
H9-day00-01	LT-3D	AGGTATACGTGTGAGTGTCACTCTGAGACACTCTCTCAGACTGAGAACGT	lib1	0	1	23
H9-day00-01	LT-3D	AGGTCAACGTCAGTGAGTCTGAGACTCAGAGAGACAGTGAGTGTGTACGT	lib1	0	1	13
H9-day00-01	LT-3D	AGGTCCACGTGCTCAGAGTCAGACTCTGACTGTCAGAGTGTGAGTACGTA	lib1	0	1	14
H9-day00-01	LT-3D	AGGTCCACGTGTGTGAGTGACACTCTGTGTGACACAGTGAGAGTCAACGT	lib1	0	1	37
H9-day00-01	LT-3D	AGGTCCACGTGTGTGTGAGCGTGAGGTCAGTCACAGTGTCTGTGTACGTA	lib1	0	1	15
H9-day00-01	LT-3D	AGGTCGACGTCTCTCTCTGTGTGTCAGAGACTCTGTTACAGTCTCTACGT	lib1	0	1	11
H9-day00-01	LT-3D	AGGTCTACGTCTGAGTCAGAGACAGTGAGACTGTGAGTCTCACTCAACGT	lib1	0	1	12
H9-day00-01	LT-3D	AGGTCTACGTGAGTCAGTGAGTCTCAAGTGAGTGTCACAGTGACTACGTA	lib1	0	1	26
H9-day00-01	LT-3D	AGGTCTACGTGTGAGTGACACTCTGAGGCAGTGACAGTCAGACTGTACGT	lib1	0	1	27
H9-day00-01	LT-3D	AGGTCTACGTGTGCGACTGAGTCAGTGACACTGTCTGAGAGTGTCAACGT	lib1	0	1	22
H9-day00-01	LT-3D	AGGTGAACGTGTCAGTGTGTCTGAGTCTGACTCTGTGTCACTCTGTACGT	lib1	0	1	27
H9-day00-01	LT-3D	AGGTGCACGTCACTGTGTCAGTGTGAGAGTGAGAGTGTGTGTGAGTACGT	lib1	0	1	19
H9-day00-01	LT-3D	AGGTGCACGTCTCTGAGAGACAGAGAGTGTGAGACAGTGTGTGTCAACGT	lib1	0	1	12
H9-day00-01	LT-3D	AGGTGCACGTGACAGTGTGAGACTGTGTGTGACTCACTCACAGAGTACGT	lib1	0	1	16
H9-day00-01	LT-3D	AGGTGCACGTGACTGAGACTGTGAGTGACAGTGAGACTGTGAGTGTACGT	lib1	0	1	23
H9-day00-01	LT-3D	AGGTGCACGTGAGTGAGTCTGTCTGTGAGTGTCTCAGAGAGTGACAACGT	lib1	0	1	34
H9-day00-01	LT-3D	AGGTGGACGTCACTCTCACTGAGTGTCAGAGTGACTCTCTGAGTCAACGT	lib1	0	1	14
H9-day00-01	LT-3D	AGGTGGACGTCAGAGTGTCAGTCTCTGAGTCTCTGAGTGTCAGAGTACGT	lib1	0	1	35
H9-day00-01	LT-3D	AGGTGGACGTGACAGAGTCTCTGACACAGTGAGTGTGTCTGTGTCAACGT	lib1	0	1	42
H9-day00-01	LT-3D	AGGTGGACGTGAGAGACAGAGAGTCACAGTGAGAGTGTGTGAGTGTACGT	lib1	0	1	14
H9-day00-01	LT-3D	AGGTGGACGTGTCCCTGTGACAGTGTGAGTGTGTGACACTGTCAGTACGT	lib1	0	1	31
H9-day00-01	LT-3D	AGGTGGACGTGTCTGTGTGTCTCACTGTCTGTGTGACAGACGACAACGTA	lib1	0	1	18
H9-day00-01	LT-3D	AGGTGGACGTGTGAGTCAGTGTCTCAGTGACAGTCTGTCGACTGTACGTA	lib1	0	1	25
H9-day00-01	LT-3D	AGGTGGACGTGTGAGTGTGTGTGACAGTGTCTGAGAGACACAGACTACGT	lib1	0	1	21
H9-day00-01	LT-3D	AGGTGTACGTCTCTGACTGACTGTGTGTCACAGAGAGAGTGAGAGTACGT	lib1	0	1	15
H9-day00-01	LT-3D	AGGTGTACGTCTCTGTGTGACAGTGAGACTGTGTGACAGTGTGAGTACGT	lib1	0	1	21
H9-day00-01	LT-3D	AGGTGTACGTGTCAGAGTCAGTGAGAGAGACTGTCAGTCTCACAGTACGT	lib1	0	1	34
H9-day00-01	LT-3D	AGGTGTACGTGTGTGTCAGAGGTGTGAGTGAGAGAGACAGTGTGTACGTA	lib1	0	1	11
H9-day00-01	LT-3D	AGGTTAACGTCACAGTGTGAGACAGTCACAGACTCTGAGTGTCTGAACGT	lib1	0	1	19
H9-day00-01	LT-3D	AGGTTAACGTGACACACTGTCACTGAGTCTCAGTGTCAGTCTGAGAACGT	lib1	0	1	30
H9-day00-01	LT-3D	AGGTTAACGTGAGACTCTCTGAGTGTGACTCTGTGTGTGTCTGTCTACGT	lib1	0	1	27
H9-day00-01	LT-3D	AGGTTCACGTCAGACAGTGTGTCTGACTCACAGTGTCACACTCTGAACGT	lib1	0	1	35
H9-day00-01	LT-3D	AGGTTCACGTGTCTGTCTCTCACACACACACTCTCAGTGTCTGTGTACGT	lib1	0	1	28
H9-day00-01	LT-3D	AGGTTCACGTGTGACTCTGTCTCTCAGTCTCAGAGAGCAGTCTACGTATG	lib1	0	1	29
H9-day00-01	LT-3D	AGGTTCACGTGTGTCACATTGTGAAGAGTCTCTGAGTCTGTGTGTACGTA	lib1	0	1	22
H9-day00-01	LT-3D	AGGTTGACGTCAGAGACAGTGTGAGTCAGACAGTGTCAGAGTCTGTACGT	lib1	0	1	20
H9-day00-01	LT-3D	AGGTTGACGTCTCTGTCAGTCTGTGTCTGACCCTCTGTGTCAGTGAACGT	lib1	0	1	23
H9-day00-01	LT-3D	AGGTTGACGTCTGTGACTCAGTGCCACAGAATCAGTGGGAGTCTCTACGT	lib1	0	1	15
H9-day00-01	LT-3D	AGGTTGACGTGTCACAGTGTCTCTGACAGAGAGAGAGTCGGTCAGTACGT	lib1	0	1	20
H9-day00-01	LT-3D	AGGTTGACGTGTGTGAGTGAGAGAGTCAGAGTGAGACTCTCAGACTACGT	lib1	0	1	53
H9-day00-01	LT-3D	AGGTTTACGTCTGTCTTTGACACACAGTGTGTCTGTGAAGACAGTACGTA	lib1	0	1	35
H9-day00-01	LT-3D	AGGTTTACGTGAGTGTGTCAGACAGTCTGACTCAGTGACTGTGTCAACGT	lib1	0	1	26
H9-day00-01	LT-3D	AGGTTTACGTGTGTGTCACACACAGTGAGAGTGTGTGTGAGTCTCAACGT	lib1	0	1	52
H9-day00-01	LT-3D	AGTAAGACGTGTCTCACTCACACTCACTGACTCTGTCTGTCAGTCAACGT	lib1	0	1	54
H9-day00-01	LT-3D	AGTAAGACGTGTGTGAGTCTGACAGTGTCAGACAGAGTCTGTGAACGTAT	lib1	0	1	18
H9-day00-01	LT-3D	AGTAATACGTCTGACTGAGTCTCACAGTCACAGTGAGAGTGTGTGAACGT	lib1	0	1	43
H9-day00-01	LT-3D	AGTAATACGTGACAGTCTCTCACACTGAGACACTCTAGACTGTCAACGTA	lib1	0	1	37
H9-day00-01	LT-3D	AGTACAACGTGAGTCTGACAGTCAGAGTGCCTGTGTGAGAGTGAGTACGT	lib1	0	1	20
H9-day00-01	LT-3D	AGTACAACGTGTGAGTCAGACTGACAGAGTGTCAGTGAGTCAGTCTACGT	lib1	0	1	21
H9-day00-01	LT-3D	AGTACAACGTGTGTGACACTCTGTCACACTGTGTCAGTGTCACTCAACGT	lib1	0	1	27
H9-day00-01	LT-3D	AGTACCACGTCAGACAGAGAGTGTGAGTCAGACACTGTGTGTCAGAACGT	lib1	0	1	30
H9-day00-01	LT-3D	AGTACCACGTCTGTGTGTGTCAGACAGACACAGAGAGAGTGTCTCTACGT	lib1	0	1	26
H9-day00-01	LT-3D	AGTACCACGTGTCAGTGTGAGAGTGTCTCACTCAGTGTCACACAGTACGT	lib1	0	1	15
H9-day00-01	LT-3D	AGTACCACGTGTGTCTCAGACAGTCACTGTCAGTGACTCTCACAGAACGT	lib1	0	1	24
H9-day00-01	LT-3D	AGTACCACGTGTGTGACTCTGACAGAGACAGTGTGACTCTCTCTCTACGT	lib1	0	1	37
H9-day00-01	LT-3D	AGTACCACGTGTGTGTCTCTGAGTCAGAGAGTGACACACTGTGACTACGT	lib1	0	1	78
H9-day00-01	LT-3D	AGTACCACGTTTGTCAGAGTCTCACTGTCTGAGGGAGTGTCTCTCAACGT	lib1	0	1	24
H9-day00-01	LT-3D	AGTACTACGTCAGACTGTGTGAGAGAGAGAGTGCAGACTCTGTCTACGTA	lib1	0	1	15
H9-day00-01	LT-3D	AGTACTACGTCTGTCAGTGTCTCTGAGTGACAGAGACTGAGACTGTACGT	lib1	0	1	34
H9-day00-01	LT-3D	AGTAGCACGTCAGTCACTCAGTGTGGAGAGAGACAGAGTCTGTGTACGTA	lib1	0	1	24
H9-day00-01	LT-3D	AGTAGCACGTCTAACTCACATTGAGAGTCAGTGTGTGTCAGTGTGTACGT	lib1	0	1	13
H9-day00-01	LT-3D	AGTAGCACGTCTGACAGTCAGTGTGTGAGTGTGTGTCAGTGTCTCTACGT	lib1	0	1	42
H9-day00-01	LT-3D	AGTAGCACGTGTCTGTGTGAGAGAGACTGTCTGACACAGAGACAGAACGT	lib1	0	1	12
H9-day00-01	LT-3D	AGTAGGACGTCACAGACTGTGAGACTGTGAGAGTGTGTGAGTCTCTACGT	lib1	0	1	41
H9-day00-01	LT-3D	AGTAGGACGTCAGTGAGACTGACTCTGTCTCTGTGAGTGTCACTGTACGT	lib1	0	1	28
H9-day00-01	LT-3D	AGTAGGACGTCTCTGACAGTCTCACACTCACACAGTCACTGTCTGTACGT	lib1	0	1	20
H9-day00-01	LT-3D	AGTAGGACGTGAGACTCTCACAGTCAGTCAGACTGTCAGACACAGTACGT	lib1	0	1	27
H9-day00-01	LT-3D	AGTAGGACGTGTCTCAGAGAGAGACTGTGACACTGACTGACTGTGAACGT	lib1	0	1	15
H9-day00-01	LT-3D	AGTAGGACGTGTGACTCTCACGTGACTCTCTCAGTCAGTCTGTGAATGTA	lib1	0	1	11
H9-day00-01	LT-3D	AGTAGGACGTGTGTGTGTCTGTGAGAGACAGTCTCAGTGTGACTGTACGT	lib1	0	1	12
H9-day00-01	LT-3D	AGTAGTACGTGTCTCAGTGTGAGACAGAGAGTCTCACAGACTCTGTACGT	lib1	0	1	31
H9-day00-01	LT-3D	AGTATAACGTCCCTGTGTCAGTGTGAGTCTGTGTGAGACAGTCAGTACGT	lib1	0	1	16
H9-day00-01	LT-3D	AGTATAACGTCTGACTCTCTGACACAGACTGAGTCTCTCAGAGTGTACGT	lib1	0	1	19
H9-day00-01	LT-3D	AGTATAACGTGTGTCAGTCACACACAGCCTGAGACACTCACACAGTACGT	lib1	0	1	12
H9-day00-01	LT-3D	AGTATAACGTGTGTCTCACTCACTCAGTGAGTGTGAGTGGGTCAGTACGT	lib1	0	1	21
H9-day00-01	LT-3D	AGTATAACGTGTGTGTGAGAGTCACAGTCTCTGTCAGTGTCTCTGTACGT	lib1	0	1	14
H9-day00-01	LT-3D	AGTATCACGTCACAGAGTGACAGTCTGACTGTGTGAGACTCTCACTACGT	lib1	0	1	29
H9-day00-01	LT-3D	AGTATCACGTCACTGAGTGAGACAGTGAGTCACAGTGTGAGTCTGTACGT	lib1	0	1	51
H9-day00-01	LT-3D	AGTATCACGTGTCACAGAGTCACAGTCTCAGAGTCTGACTGTGTCAACGT	lib1	0	1	18
H9-day00-01	LT-3D	AGTATCACGTGTCACAGTCTGACAGACTCTGACAGTGTGAGTGACTACGT	lib1	0	1	34
H9-day00-01	LT-3D	AGTATCACGTGTGTGAGAGAGAGTGTCACACACTGTCTGTGCCTGTACGT	lib1	0	1	58
H9-day00-01	LT-3D	AGTATGACGTCAGTGACTCTCAGTCACACAGTGTGAGAGAGTCACTACGT	lib1	0	1	17
H9-day00-01	LT-3D	AGTATGACGTGTCAGACTCTGTGTCACACACACAGTCTCTGTCTACGTAT	lib1	0	1	49
H9-day00-01	LT-3D	AGTATGACGTGTGTGTCACTCTCACTCTGAGAGTGTGTCTCACTGTACGT	lib1	0	1	34
H9-day00-01	LT-3D	AGTATTACGTCAGAGACAGAGAGTCTGTCTGTCTGTGTGAGTGTCTACGT	lib1	0	1	27
H9-day00-01	LT-3D	AGTATTACGTCTCTGTGACTCAGTGTCTCTGTCAGAGACAGTGTGTACGT	lib1	0	1	23
H9-day00-01	LT-3D	AGTATTACGTGTCTGTCTCTGTCTCAGTCTGTCTCACAGTGACAGTACGT	lib1	0	1	20
H9-day00-01	LT-3D	AGTCAAACGTGTGAGACTGTGTGTCTCACAGTGTGTGTCTCTGTCAACGT	lib1	0	1	14
H9-day00-01	LT-3D	AGTCACACGTCAGTGTCACTCACACTGTGTGTGTGAGTGTCTCTCTACGT	lib1	0	1	18
H9-day00-01	LT-3D	AGTCACACGTCTCTCAGTGAGTGAGAGAGTGACTGAGAGTCACTCTACGT	lib1	0	1	35
H9-day00-01	LT-3D	AGTCACACGTGAGTGTGTGTCACTGAGTGTCTGTGTGTGAGTGAGTACGT	lib1	0	1	53
H9-day00-01	LT-3D	AGTCAGACGTCAGACTCAGAGTGAGTGTGACAGTCTCACAGTGACTACGT	lib1	0	1	39
H9-day00-01	LT-3D	AGTCAGACGTGTCACAGTGACAGTGAGAGTGTGTGAGAGACTGTCAACGT	lib1	0	1	16
H9-day00-01	LT-3D	AGTCAGACGTGTGTCACAGTCACTCAGTGTCAATGTCTGACACACAACGT	lib1	0	1	38
H9-day00-01	LT-3D	AGTCATACGTCAGGTGTCTGAGTGTCTCACACAGTCTCTGTCAGAACGTA	lib1	0	1	13
H9-day00-01	LT-3D	AGTCATACGTGTGTGTGTGAGTCAGTCAGTCAGTCTGAGTGTCTGTACGT	lib1	0	1	21
H9-day00-01	LT-3D	AGTCCAACGTCAGTGTGTGACAGTGACAGACTCAGTGACAGAGTGTACGT	lib1	0	1	56
H9-day00-01	LT-3D	AGTCCAACGTCTGTCACAGTGAGAGTGTGTCAGAGACTGTGTGAGTACGT	lib1	0	1	30
H9-day00-01	LT-3D	AGTCCAACGTGACAGACACACAGTGAGAGTGTGTGACAGTGTCACTACGT	lib1	0	1	36
H9-day00-01	LT-3D	AGTCCAACGTGAGAGTGAGTGAGGAGTCTCTGTGTGTGTCACTCAACGTA	lib1	0	1	13
H9-day00-01	LT-3D	AGTCCAACGTGTCTGTCTGTCAGAGTGTGACTCACAGTCAGTGACAACGT	lib1	0	1	22
H9-day00-01	LT-3D	AGTCCAACGTGTGAGAGAGTGAGAGAGGGTGAGTGTCTCAGACTGAACGT	lib1	0	1	11
H9-day00-01	LT-3D	AGTCCCACGTCACTCAGACTGTCAGAGAGTCACTGTGTGTGTCTCTACGT	lib1	0	1	13
H9-day00-01	LT-3D	AGTCCCACGTGAGACTGGTGTGTGTCAGAGTCACAGTGTGTCTGTACGTA	lib1	0	1	32
H9-day00-01	LT-3D	AGTCCCACGTGTCAGACTGTCTCTCTGTCAGTCTGTGAGAGTGAGTACGT	lib1	0	1	12
H9-day00-01	LT-3D	AGTCCGACGTCTCTCAGAGTGTGACTCAGTTGACAGTCTGTCTCTACGTA	lib1	0	1	25
H9-day00-01	LT-3D	AGTCCGACGTGACTCAGTCTGTCTCTGTGAGACAGAGTGTGTGTCAACGT	lib1	0	1	23
H9-day00-01	LT-3D	AGTCCTACGTCAGTGTGAGAGTCTCTCAGTGTGTCACAGTGTCAGTACGT	lib1	0	1	47
H9-day00-01	LT-3D	AGTCCTACGTCTGTGTCTGTCACTGTCTCAGAGTCAGTCTGACTGTACGT	lib1	0	1	15
H9-day00-01	LT-3D	AGTCCTACGTGACTGAGTCTGACACTGAGTCAGAGTCACTGTGAGAACGT	lib1	0	1	75
H9-day00-01	LT-3D	AGTCCTACGTGAGTGACTGTGTGTGTGAGAGCGTGTGTCTCTCTGTACGT	lib1	0	1	21
H9-day00-01	LT-3D	AGTCGAACGTGACTCACTGTGTGTCTGTGACTGAGTGTGAGACAGAACGT	lib1	0	1	24
H9-day00-01	LT-3D	AGTCGCACGTCTGTGAGTGTGAGTCTCTCAAAGTCACACTGTCAGTACGT	lib1	0	1	33
H9-day00-01	LT-3D	AGTCGCACGTGACAGTGACTCTCTGTGTCAGACTGTGACTCAGAGTACGT	lib1	0	1	27
H9-day00-01	LT-3D	AGTCGCACGTGAGTGAGTCACTCTCAGTGTGACTGTGAGTCTGTCAACGT	lib1	0	1	22
H9-day00-01	LT-3D	AGTCGGACGTGTCAGTCAGTGTCTCTCTAGTGTCTGTGTGTCTCTACGTA	lib1	0	1	13
H9-day00-01	LT-3D	AGTCGGACGTGTGACACTGTCTCTCTGTGTCACTCAGTGAGTCTGAACGT	lib1	0	1	32
H9-day00-01	LT-3D	AGTCGGACGTGTGACTGTCTGACTCTCTGTGTCTGAGACAGAGACAACGC	lib1	0	1	22
H9-day00-01	LT-3D	AGTCGGACGTGTGAGTGTCACAGTGAGACAGTGGCAGCTGTGTCTACGTA	lib1	0	1	24
H9-day00-01	LT-3D	AGTCGTACGTCTCTGACACTGTCAGAGAGAGTCAGTGTGACAGAGTACGT	lib1	0	1	53
H9-day00-01	LT-3D	AGTCGTACGTGTGTGACACTCACTGTCTCTGTCAGTGACTGCTGTACGTA	lib1	0	1	20
H9-day00-01	LT-3D	AGTCGTACGTTCTCTGAGAGTCACTGTCTGTGACTGTCTGCGTGTACGTA	lib1	0	1	29
H9-day00-01	LT-3D	AGTCTAACGTGTCTCTGTCTGTGTGACTGAGTGTGTCACTGTCAGTACGT	lib1	0	1	28
H9-day00-01	LT-3D	AGTCTCACGTGAGTGTGTCTGTCTGAGAGTGTGTCAGAGAGTGTGTACGT	lib1	0	1	31
H9-day00-01	LT-3D	AGTCTCACGTGTGACTCACAGAGTCTCTGTGTGAGAGAGAGTCACAACGT	lib1	0	1	35
H9-day00-01	LT-3D	AGTCTGACGTCTGTCTGAGTGAGACAGTGAGTGTTGTCACAGTCAACGTA	lib1	0	1	12
H9-day00-01	LT-3D	AGTCTGACGTGACTCACTGTCTCACTCTGAGAGTGTCAGTGTGTCTACGT	lib1	0	1	55
H9-day00-01	LT-3D	AGTCTGACGTGACTCTCAGTGACTGACTGTGTGTGACTGTGTGTCAACGT	lib1	0	1	72
H9-day00-01	LT-3D	AGTCTGACGTGTCTGACTCACTCAGTGACACAGTGTGTGAGAGTGTACGT	lib1	0	1	30
H9-day00-01	LT-3D	AGTCTGACGTGTGAGTGTGTCTGTGTCTGTCACTCTGAGACTCAGTACGT	lib1	0	1	23
H9-day00-01	LT-3D	AGTCTTACGTGAGTGTGAGTCTCAGTGAGTGTCGCTCAGACAGACAACGT	lib1	0	1	13
H9-day00-01	LT-3D	AGTGAAACGTCTCTGTCAGTGACACACACAGACTCTCACTGTCACAACGT	lib1	0	1	31
H9-day00-01	LT-3D	AGTGAAACGTCTGAGTGTGTGTGTGACACTGTCTGAGAATGACAGTACGT	lib1	0	1	37
H9-day00-01	LT-3D	AGTGAAACGTCTGTGACTCACACAGTCACTGAGAGTGAGTCAGTCTACGT	lib1	0	1	20
H9-day00-01	LT-3D	AGTGAAACGTGTGACTGTGTGAGTGTGTCAGTGACAGTCTCAGTCTACGT	lib1	0	1	24
H9-day00-01	LT-3D	AGTGACACGTGTGTCTGACTGTGTGACACTGAGTGTCTGTCAGTGTACGT	lib1	0	1	20
H9-day00-01	LT-3D	AGTGACACGTGTGTGACTGAGTCAGTCTGAGTGTGTGACACAGTGAACGT	lib1	0	1	40
H9-day00-01	LT-3D	AGTGAGACGTCTGTGACAGACTCTCACAGAGACTGTCACTCTCTGTACGT	lib1	0	1	14
H9-day00-01	LT-3D	AGTGAGACGTGACACTGAGACTGTCTCTGTGAGAGTGTGAGAGACTACGT	lib1	0	1	39
H9-day00-01	LT-3D	AGTGAGACGTGACTCTCTGCCAGAGACAGTCAGTGTCAGTGAGCAACGTA	lib1	0	1	15
H9-day00-01	LT-3D	AGTGAGACGTGTCTGTGTGACACACAGTGTCTCAGAGTGAGTCACTACGT	lib1	0	1	12
H9-day00-01	LT-3D	AGTGAGACGTGTGAGTCTGTGAGTCTCACTGAGTGTGTCTGTCCAACGTA	lib1	0	1	24
H9-day00-01	LT-3D	AGTGCAACGTGTGAGAGTGTGTGACACTCTGAGAGAGTGTCTGTCTACGT	lib1	0	1	20
H9-day00-01	LT-3D	AGTGCCACGTCACTCAGTGAGTGTGTGAGTCTCAGTGTCAGTGAGTACGT	lib1	0	1	12
H9-day00-01	LT-3D	AGTGCCACGTCTGACTGACAGACAGTGTCTGTGAGAGTCAGTCTCAACGT	lib1	0	1	20
H9-day00-01	LT-3D	AGTGCCACGTGAGTGTGTCTCTGTGACAGTGTCTCAGACACTCTGTACGT	lib1	0	1	35
H9-day00-01	LT-3D	AGTGCGACGTCAAACTCAGTGTCTGTGACTGTCTCTCTCTCAGTGTACGT	lib1	0	1	26
H9-day00-01	LT-3D	AGTGCGACGTCACTCACTGAGACAGACACAGTCTGACAGAGTCTCAATGT	lib1	0	1	20
H9-day00-01	LT-3D	AGTGCGACGTGAGTCACAGTGTGAGTGAGTGAGACTCTCAGACAGTACGT	lib1	0	1	27
H9-day00-01	LT-3D	AGTGCGACGTGTCTGTGAGTGAGTCACAGTCTTTGAGTGTGTGTCTACGT	lib1	0	1	16
H9-day00-01	LT-3D	AGTGCGACGTGTGTCTCACACAGTCTCTGTCTGTCAGTGTGTCTCTACGT	lib1	0	1	21
H9-day00-01	LT-3D	AGTGCGACGTGTGTGTGTGACAGAGTCACACAGACAGACTGTGTGTACGT	lib1	0	1	22
H9-day00-01	LT-3D	AGTGCTACGTGAGAGTGTCAGTCTGTGTGTCTGTGAGTCTCTGAGAACGT	lib1	0	1	25
H9-day00-01	LT-3D	AGTGCTACGTGTCTGTCAGTGTGAGAGTCAGACAGACTCTCTGTCAACGT	lib1	0	1	23
H9-day00-01	LT-3D	AGTGCTACGTGTGTGTCTGAGTGTCAGTCTCTCTCAGTGTCAGTCTACGT	lib1	0	1	24
H9-day00-01	LT-3D	AGTGGAACGTCAGACTCTGTGAGTGACAGTGAGTCTGTCACTGTGAACGT	lib1	0	1	16
H9-day00-01	LT-3D	AGTGGAACGTCAGTGAGTCAGACTCTCTGTCTGAGTGTGTGACTGAACGT	lib1	0	1	38
H9-day00-01	LT-3D	AGTGGAACGTCTGCCTCAGAGTCTCACTGACAGAGTCTCTCAGACAACGT	lib1	0	1	38
H9-day00-01	LT-3D	AGTGGAACGTGACTCTGAGTCTCAGAGTGACTCTGAGACTGTGTCTACGT	lib1	0	1	20
H9-day00-01	LT-3D	AGTGGAACGTGAGACTGTGTGTCAGTCTCTGGACTCTGTGTGAGAACGTA	lib1	0	1	34
H9-day00-01	LT-3D	AGTGGAACGTGAGTGAGACTCAGTCTCTCACTCTCTGTCTCAGAGTACGT	lib1	0	1	28
H9-day00-01	LT-3D	AGTGGAACGTGAGTGTCAGAGTCTGACAGACTGTGTCTGTGAGTCTACGT	lib1	0	1	14
H9-day00-01	LT-3D	AGTGGAACGTGTCTGTCACACTGAGTGTGAGACTGTCTTGACACTACGTA	lib1	0	1	30
H9-day00-01	LT-3D	AGTGGAACGTGTGTCTCTGTGTGTGAGTGTCAGTGTCTGTGTCTGTACGT	lib1	0	1	23
H9-day00-01	LT-3D	AGTGGCACGTCTCACTGTGTCTGTGTCACACACTGTGTCTCACTCTACGT	lib1	0	1	35
H9-day00-01	LT-3D	AGTGGCACGTCTGTGAGTGACTCTCTGTCTCTGAGAGAGTGACTGAACGT	lib1	0	1	33
H9-day00-01	LT-3D	AGTGGCACGTGTCAGTCTGAGTCACAGTGAGTGAGTCACTGACTGTACGT	lib1	0	1	30
H9-day00-01	LT-3D	AGTGGCACGTGTGTCAGAGTGTCAGAGTGTCAGACACAGTGTGACAACGT	lib1	0	1	20
H9-day00-01	LT-3D	AGTGGCACGTGTGTGTGTGTGTCACTGTTAGAGTGTGTCACAGACAACGT	lib1	0	1	11
H9-day00-01	LT-3D	AGTGGGACGTCACTGACACACAGAGACTGTGTGAGTGTGTGACACAACGT	lib1	0	1	58
H9-day00-01	LT-3D	AGTGGGACGTCAGACTGAGAGTCTCAGTGTCTCAGTCTCACTGTCTACGT	lib1	0	1	15
H9-day00-01	LT-3D	AGTGGGACGTCAGTGACAGTATCAGAGTCTCTCAGTGTGTGTCACTACGT	lib1	0	1	15
H9-day00-01	LT-3D	AGTGGGACGTCTGAGTGAGTCACACTGTGTCTGTCTCTCACAGTGTACGT	lib1	0	1	12
H9-day00-01	LT-3D	AGTGGGACGTCTGTGACTCTCAGTGTGAGTGTGTGTGAGTGTGAACGTAT	lib1	0	1	25
H9-day00-01	LT-3D	AGTGGGACGTGACTCTGACAGTGAGTGTGAGTCAGACTCACAGACAACGT	lib1	0	1	25
H9-day00-01	LT-3D	AGTGGGACGTGACTGTGACTGTCAGAGAGACTCACTGTGTCAGTCTACGT	lib1	0	1	19
H9-day00-01	LT-3D	AGTGGGACGTGAGAGAGTGTGTGTGTCTGAGTGAGAGAGAGAGTCTACGT	lib1	0	1	25
H9-day00-01	LT-3D	AGTGGGACGTGTGTCACTCTCAGTGTCTCAGTGAGAGTGTGACTCAACGT	lib1	0	1	22
H9-day00-01	LT-3D	AGTGGTACGTCTCTCAGTCAGTGTGTCACACAGTCTCACTGACACTACGT	lib1	0	1	44
H9-day00-01	LT-3D	AGTGGTACGTCTGTGACACACTGACACTCAGAGAGTCACTGTGTGTACGT	lib1	0	1	26
H9-day00-01	LT-3D	AGTGGTACGTGAGTGACTCAGTCTGTCAGTGACTGTGTGCCTGTGAACGT	lib1	0	1	16
H9-day00-01	LT-3D	AGTGGTACGTGGCAGTGTGTCTCTCAGTGACACTGAGTGTCTGACTACGT	lib1	0	1	30
H9-day00-01	LT-3D	AGTGGTACGTGTCTGAGTGAGTGTCTGTGTGTCTCTCACTCTCTGAACGT	lib1	0	1	12
H9-day00-01	LT-3D	AGTGGTACGTGTGACTCTGTGTGTCACACTGACTGACTCTGGGTCTACGT	lib1	0	1	22
H9-day00-01	LT-3D	AGTGGTACGTGTGTCTGTCAGAGACTGTCTGACTGTGTGTGTCTCTACGT	lib1	0	1	22
H9-day00-01	LT-3D	AGTGGTACGTGTGTGTGTGACTGTCAGTCTCACAGTCAGTGACAGAACGT	lib1	0	1	63
H9-day00-01	LT-3D	AGTGTAACGTCACTGTCAGAGACTCTCTCAGTGTGTGTGAGTGAGTACGT	lib1	0	1	21
H9-day00-01	LT-3D	AGTGTAACGTGAGACTGTCAGTGAGTGTCTCAGAGTCTCACTCTGTACGT	lib1	0	1	23
H9-day00-01	LT-3D	AGTGTAACGTGAGAGAGAGTGTGACTGTCTGTCAGTGACTCACTCTACGT	lib1	0	1	18
H9-day00-01	LT-3D	AGTGTAACGTGTCACTCAGAGTGAGAGTGTCAGACTGTGTGTCACAACGT	lib1	0	1	16
H9-day00-01	LT-3D	AGTGTAACGTGTGTGAGACTCTCTCAGAGTCTGTGTGTCACACAGTACGT	lib1	0	1	36
H9-day00-01	LT-3D	AGTGTAACGTGTGTGAGAGTGTGTGTGTCTGTGTCAGAGTGACAGAACGT	lib1	0	1	35
H9-day00-01	LT-3D	AGTGTCACGTCTGTGTGTCACAGTGTCTCTCAGAGTGTCTCAGAGTACGT	lib1	0	1	21
H9-day00-01	LT-3D	AGTGTCACGTGAGTGTGAGTGAGTCACTGTGTCACTGAGAGTCAGAACGT	lib1	0	1	40
H9-day00-01	LT-3D	AGTGTCACGTGTGTGTGTCACAGAGAGTCAGTCTCACTCTGTCTCTACGT	lib1	0	1	23
H9-day00-01	LT-3D	AGTGTCACGTGTTAGTGACTCTGTCTGTGACTGTGAGTGTGTCAGTACGT	lib1	0	1	17
H9-day00-01	LT-3D	AGTGTGACGTCAGAGAGTGTGTGAGAGTCAGACACTCTGACTCACAACGT	lib1	0	1	22
H9-day00-01	LT-3D	AGTGTGACGTCTGACTGTGAGTGTCAGAGTGTCACTCACAGACACTACGT	lib1	0	1	22
H9-day00-01	LT-3D	AGTGTGACGTCTGTGTCTCACTGACACTGAGACTCTCAGTGTGTCAACGT	lib1	0	1	19
H9-day00-01	LT-3D	AGTGTGACGTGACACTCAGAGTGTGTCTCAGACAGTCAGACTGAGAACGT	lib1	0	1	17
H9-day00-01	LT-3D	AGTGTGACGTGACAGAGAGTGACACTGAGACTCTCAGTGTGACACAACGT	lib1	0	1	24
H9-day00-01	LT-3D	AGTGTGACGTGACTGTGTGACAGTGTGTCAGTCTGTGAGTGTCACTACGT	lib1	0	1	34
H9-day00-01	LT-3D	AGTGTGACGTGTCTCAGTCTGTCTCTGTGTGATGTGTGTGTGTGTACGTA	lib1	0	1	17
H9-day00-01	LT-3D	AGTGTGACGTGTGTGAGTCACTCTGTCAGACTCAGAGTGTGACTGTACGT	lib1	0	1	15
H9-day00-01	LT-3D	AGTGTTACGTCACACTGTGTCACTCAGAGACAGAGAGTCAGTGTCAACGT	lib1	0	1	13
H9-day00-01	LT-3D	AGTGTTACGTCACTGTGAGTGAGTCTGTGTCACAGTCTGACACTCTACGT	lib1	0	1	37
H9-day00-01	LT-3D	AGTGTTACGTGAGAGACACACACTGAGTCTGACTCTGAGACACTGTACGT	lib1	0	1	17
H9-day00-01	LT-3D	AGTGTTACGTGAGTGAGTCTGTACACTGACTCAGTGTCACACACAACGTA	lib1	0	1	12
H9-day00-01	LT-3D	AGTGTTACGTGTGTGTGAGTCTGAGACAGAGTGTGTCAGTCTGTCTACGT	lib1	0	1	31
H9-day00-01	LT-3D	AGTTAAACGTCTGTGAGTCTGAGACACTCACACTGACTGTCACTCTACGT	lib1	0	1	16
H9-day00-01	LT-3D	AGTTAAACGTGAGAGACTCACTGTGAGTCACTCTGTGTCAGTGTCTACGT	lib1	0	1	63
H9-day00-01	LT-3D	AGTTAAACGTGAGTGAGTGTGACACTGAGTCTGTGTCACTCTGTCTACGT	lib1	0	1	22
H9-day00-01	LT-3D	AGTTAAACGTGTCTGTGTGTCTGTCAGTGTCTCACAGTCTGTGTGAACGT	lib1	0	1	44
H9-day00-01	LT-3D	AGTTACACGTCAGTGACTCAGACTGTGACTGTCACAGTGTGAGTCTACGT	lib1	0	1	20
H9-day00-01	LT-3D	AGTTACACGTGTCTCTCAATCACTGTCTGTGTGTCTGAGTCTGTCAACGT	lib1	0	1	22
H9-day00-01	LT-3D	AGTTACACGTGTGAGTCTGTCTCACTCTGTCTGTGTCACATAGTCAACGT	lib1	0	1	28
H9-day00-01	LT-3D	AGTTACACGTGTGTGAGTGAGAGTCAGTGACTCTCTGTCTGTGTGTACGT	lib1	0	1	30
H9-day00-01	LT-3D	AGTTACACGTGTGTGTGAGACTGTGTCAGACGTCACTGTAAGAGTACGTA	lib1	0	1	16
H9-day00-01	LT-3D	AGTTAGACGTCAGAGTGAGAGTGTGAGTCTGTGTGTGTCTGAGTCTACGT	lib1	0	1	16
H9-day00-01	LT-3D	AGTTAGACGTGTCAGTCAGAGTGTGGCAGAGTGTCTGTCAGTGTCTACGT	lib1	0	1	22
H9-day00-01	LT-3D	AGTTAGACGTGTGAGTGAGGTCAGTGTGAGAGTCTCTGTGTCTGAACGTA	lib1	0	1	31
H9-day00-01	LT-3D	AGTTAGACGTGTGCTCTCTGACACTGTGTCTCTGTGACTCACTGAACGTA	lib1	0	1	12
H9-day00-01	LT-3D	AGTTATACGTCTCAGTCGTGTGAGTCTGAGTCTGAGTGTGTGTGTACGTA	lib1	0	1	22
H9-day00-01	LT-3D	AGTTATACGTGAGACAGGTGACAGTCACTGTGAGTGACAGACTGAACGTA	lib1	0	1	44
H9-day00-01	LT-3D	AGTTATACGTGTCAGTGAGAGACACAGTGACTCTGAGAGACTCTGAACGT	lib1	0	1	15
H9-day00-01	LT-3D	AGTTATACGTGTGTCACTGTGAGTGAGTGTCAGTCACTCTCTGTCAACGT	lib1	0	1	16
H9-day00-01	LT-3D	AGTTCAACGTCACAGTCTCACTGTGTCTGACTGTGTCTCTGTCTGAACGT	lib1	0	1	18
H9-day00-01	LT-3D	AGTTCAACGTCAGTCAGTGAGACTGTGTGTGTGTGAGTCTGTGAGAACGT	lib1	0	1	23
H9-day00-01	LT-3D	AGTTCAACGTGACTGAGTGTGTCTGACTGACAGAGTGTCAGTGTGAACGT	lib1	0	1	13
H9-day00-01	LT-3D	AGTTCAACGTGAGTCTCTGTCTGTGACTGTCAGTCTCTCTGTCAGGACGT	lib1	0	1	21
H9-day00-01	LT-3D	AGTTCAACGTGAGTGACAGTCTCTCTCACAGAGAGACAGTGTGTCTACGT	lib1	0	1	32
H9-day00-01	LT-3D	AGTTCAACGTGTGACTGACACTGTGTGACTCAGTGTCTGTGACTGAGCGT	lib1	0	1	36
H9-day00-01	LT-3D	AGTTCAACGTGTGTCTCTGAGTGTCTCAGTCACTGTGACAGTCAGTACGT	lib1	0	1	20
H9-day00-01	LT-3D	AGTTCAACGTGTGTGACAGAGAGTGTGAGAGTGTGTCACTGTGTGTACGT	lib1	0	1	29
H9-day00-01	LT-3D	AGTTCCACGTCAGTGTCTCTGTGTGACTCTGAGACTGTGTGAGTGTACGT	lib1	0	1	24
H9-day00-01	LT-3D	AGTTCCACGTCTCTGACACAGACTGACTCTGAGTCTGTCAGTACGTACGT	lib1	0	1	43
H9-day00-01	LT-3D	AGTTCCACGTGTGACACTGTGTGACAGACTGAGAGTGTCACAGACTACGT	lib1	0	1	14
H9-day00-01	LT-3D	AGTTCGACGTCACACACAGTCTCTGACTCTGTGTGAGTGTGTCTCTACGT	lib1	0	1	14
H9-day00-01	LT-3D	AGTTCGACGTCACTCTGTGTGTCTGACACTCTGTGTGTGTGTGTCTACGT	lib1	0	1	21
H9-day00-01	LT-3D	AGTTCGACGTCTCTGTGTCTGTCTGTGAGTGAGTGTGTCTCTGACTACGT	lib1	0	1	33
H9-day00-01	LT-3D	AGTTCGACGTGACTGAGACAGACTCTGAGTGTGAGTCACAGTCTGTACGT	lib1	0	1	38
H9-day00-01	LT-3D	AGTTCTACGTCTGACTTGTGTCTAGTGACACACAGAGTGTCTGTACGTAT	lib1	0	1	40
H9-day00-01	LT-3D	AGTTCTACGTGTCAGTGTGACAGAGTGTGTCAGTCACTGAGACTGAACGT	lib1	0	1	15
H9-day00-01	LT-3D	AGTTCTACGTGTGTGTGACAGTGTCTGTCTGTCAGACACAGAGTGAACGT	lib1	0	1	27
H9-day00-01	LT-3D	AGTTGAACGTGACACTGTGACACTCTCTGTGACTCTGTGACTCTGTACGT	lib1	0	1	28
H9-day00-01	LT-3D	AGTTGAACGTGACTGACTGTCACTGTGTGAGTGAGTGTGTGTGTGAACGT	lib1	0	1	20
H9-day00-01	LT-3D	AGTTGAACGTGTCAGTGACTCAGTGAGTCAGAGAGTGTCAGAGAGGACGT	lib1	0	1	24
H9-day00-01	LT-3D	AGTTGAACGTGTCTGAGTGAGAGTGTCTCACACTGACAGTCTCAGAACGT	lib1	0	1	26
H9-day00-01	LT-3D	AGTTGAACGTGTGAGTGAGTCTGTCAGTGACTGTGTGTCAGTGACAACGT	lib1	0	1	42
H9-day00-01	LT-3D	AGTTGCACGTCACTCTCAGTCTGAGACTGTGTGTCTCTGAGTGTGAACGT	lib1	0	1	74
H9-day00-01	LT-3D	AGTTGCACGTCTCTCAGAGTGTCAGTGAGTCACACTGACAGTCAGTACGT	lib1	0	1	29
H9-day00-01	LT-3D	AGTTGCACGTGTCAGACAGTGTCACACAGTGAGTGTCTGTCAGTGTACGT	lib1	0	1	49
H9-day00-01	LT-3D	AGTTGCACGTGTCAGTGACTCTGACTCTGAGTCTCACTGAGTCACTACGT	lib1	0	1	67
H9-day00-01	LT-3D	AGTTGGACGTCAGTCAGTCAGTGTGAGTGTGTCTCTGTGTGAGAGAACGT	lib1	0	1	30
H9-day00-01	LT-3D	AGTTGGACGTCAGTGACTCTCTGAGCCAGTGTCTCTGTCTGTGAGAACGT	lib1	0	1	14
H9-day00-01	LT-3D	AGTTGGACGTCTCTGACTCTGTGTCTGAGAGACTGAGTGAGTGAGAACGT	lib1	0	1	13
H9-day00-01	LT-3D	AGTTGGACGTGAGTCACACTCACAGAGTGTCTCTGAGACTGTCACTACGT	lib1	0	1	22
H9-day00-01	LT-3D	AGTTGGACGTGTCACTCTCTGTGACACTGTGACTGACTGTGAGTCTACGT	lib1	0	1	51
H9-day00-01	LT-3D	AGTTGGACGTGTCACTGTGTGTGTGAGAGTGTGTGAGTCAGTCAGTACGT	lib1	0	1	33
H9-day00-01	LT-3D	AGTTGGACGTGTCAGTGTGTGTCTCTGTGTCTGAGTGTCAGTGCGTACGT	lib1	0	1	11
H9-day00-01	LT-3D	AGTTGGACGTGTCTCTCAGACAGACACTCTGACAGAGTGACTGTGAACGT	lib1	0	1	24
H9-day00-01	LT-3D	AGTTGGACGTGTGAGTGAGTCTCTCTCTCAGAGTGAGTGTGTCACTACGT	lib1	0	1	12
H9-day00-01	LT-3D	AGTTGGACGTGTGTGTGACAGACAGACTCTCACAGTGAGTGTCAGAACGT	lib1	0	1	56
H9-day00-01	LT-3D	AGTTGTACGTGAGAGTGAGTGTGTGAGTCTCTGTCAGTGTCAGAGTACGT	lib1	0	1	44
H9-day00-01	LT-3D	AGTTGTACGTGTCAGTGTCAGAGTGTCAGTCACTCAGAGAGTGTGTACGT	lib1	0	1	22
H9-day00-01	LT-3D	AGTTGTACGTGTCTGTGTGAGTCTGTGACAGTCTGTGAGTGTGAGTACGT	lib1	0	1	17
H9-day00-01	LT-3D	AGTTGTACGTGTGACTGACGTGTGACACTGTGAGAGTGTGTGTCTACGTA	lib1	0	1	19
H9-day00-01	LT-3D	AGTTGTACGTGTGTCACAGAGAGTCACAGTGTCTCACACACACACAACGT	lib1	0	1	18
H9-day00-01	LT-3D	AGTTGTACGTGTGTGTCTCAGAGAGTCAGTGTGACTCAGTGAGAGTACGT	lib1	0	1	30
H9-day00-01	LT-3D	AGTTTAACGTCACTCACAGACAGTGTCTGTCAGTGTCACAGACAGAACGT	lib1	0	1	28
H9-day00-01	LT-3D	AGTTTAACGTCTGAGTCAGTCTCAGTCAGTGAGTCTGTGTGAGTGTACGT	lib1	0	1	26
H9-day00-01	LT-3D	AGTTTAACGTGTGTGAGTCTGTCTGAGTCTCAGACACTCTCTGAGTACGT	lib1	0	1	14
H9-day00-01	LT-3D	AGTTTAACGTGTGTGTGTGAGAGTGAGTGTGTCTCAGTCTCAGTGTACGT	lib1	0	1	26
H9-day00-01	LT-3D	AGTTTCACGTCTGTCAGTCTGACTCTCACTGTCACTGTGTCTGTGTACGT	lib1	0	1	22
H9-day00-01	LT-3D	AGTTTCACGTGACTGAGAGTCTGGAGAGAGACTGTCTGTCACTCTACGTA	lib1	0	1	15
H9-day00-01	LT-3D	AGTTTCACGTGTGAGACTCAGAGTGAGAGTCTGACAGTGACAGGGTACGT	lib1	0	1	17
H9-day00-01	LT-3D	AGTTTCACGTGTGAGTGACTGACAGAGTCTGAGTGTGTGTGTCAGTACGT	lib1	0	1	21
H9-day00-01	LT-3D	AGTTTCACGTGTGGCTGAGTGTCTGAGTCACTGACTCTCAGAGTGTACGT	lib1	0	1	27
H9-day00-01	LT-3D	AGTTTGACGTCTCACAGTCTGACAGACACTCAGTGTGTCAGTGTGAACGT	lib1	0	1	37
H9-day00-01	LT-3D	AGTTTGACGTCTGAGAGTCTCAGTGAGTGAGTGACTGACACCGTGAACGT	lib1	0	1	16
H9-day00-01	LT-3D	AGTTTGACGTGACTCTGTGTGACTCTCTGTCAGTGTCTCTGTGCCAACGT	lib1	0	1	13
H9-day00-01	LT-3D	AGTTTGACGTGTCACTCAGTGAGACAGTGTCACTGTGTGAGTCACAACGT	lib1	0	1	18
[truncated: 568,313+ more rows]
