# Supplementary material for: Cerebral organoids display dynamic clonal growth and tunable tissue replenishment
Source: Nat Cell Biol. 2024 May 7;26(5):710–8. doi: 10.1038/s41556-024-01412-z (PMC11098754; doi:10.1038/s41556-024-01412-z)
Supplement: Supplementary file 5 — Source data. [file 41556_2024_1412_MOESM5_ESM.zip › Lindenhoferetal-Fig-2-sourcedata-NCB/Lindenhoferetal-Fig-2-abdefghi-table.xlsx]

## Sheet: Fig.2-a
Organoid sizes H9 WT over time
Replicate	Day	WT cell numbers
1	0	24000
2	0	24000
3	0	24000
1	3	9200
2	3	6000
3	3	5830
1	6	23450
2	6	86500
3	6	31500
1	9	97250
2	9	56000
3	9	100500
1	13	127500
2	13	152500
3	13	121750
1	16	354000
2	16	393000
3	16	205800
1	21	585000
2	21	759000
3	21	735000
1	25	564000
2	25	606000
3	25	594000
1	32	1400000
2	32	855000
3	32	269500
1	41	856000
2	41	258000
3	41	1172000

## Sheet: Fig.2-b
Flow cytometry of organoids by markers
Replicate	antibody	Day	gated percentage
1	TRA 1-60	0	84.8
2	TRA 1-60	0	83.8
3	TRA 1-60	0	82.1
1	CXCR4	0	0.13
2	CXCR4	0	0.14
3	CXCR4	0	0.12
1	NCAM	0	3.16
2	NCAM	0	1.64
3	NCAM	0	1.41
1	TRA 1-60	3	48.2
2	TRA 1-60	3	48.2
3	TRA 1-60	3	48.4
4	TRA 1-60	3	76.5
5	TRA 1-60	3	80.2
6	TRA 1-60	3	78.4
7	TRA 1-60	3	75.4
8	TRA 1-60	3	71.9
9	TRA 1-60	3	76.1
1	CXCR4	3	93.3
2	CXCR4	3	92.9
3	CXCR4	3	95.1
4	CXCR4	3	75.4
5	CXCR4	3	89.2
6	CXCR4	3	83
7	CXCR4	3	94.2
8	CXCR4	3	92.7
9	CXCR4	3	93.4
1	NCAM	3	0
2	NCAM	3	0
3	NCAM	3	0
4	NCAM	3	0
5	NCAM	3	0
6	NCAM	3	0
7	NCAM	3	0
8	NCAM	3	0
9	NCAM	3	0
1	TRA 1-60	6	4.81
2	TRA 1-60	6	5.83
3	TRA 1-60	6	6.79
4	TRA 1-60	6	6.96
5	TRA 1-60	6	10.4
6	TRA 1-60	6	9.55
7	TRA 1-60	6	6.73
8	TRA 1-60	6	9.89
9	TRA 1-60	6	8.51
1	CXCR4	6	62.1
2	CXCR4	6	57
3	CXCR4	6	69.7
4	CXCR4	6	58.6
5	CXCR4	6	52.6
6	CXCR4	6	53.8
7	CXCR4	6	64.3
8	CXCR4	6	59.3
9	CXCR4	6	58.5
1	NCAM	6	1.81
2	NCAM	6	1.5
3	NCAM	6	0.38
4	NCAM	6	0
5	NCAM	6	1.23
6	NCAM	6	0.2
7	NCAM	6	0.093
8	NCAM	6	0.42
9	NCAM	6	0.14
1	TRA 1-60	9	0.49
2	TRA 1-60	9	1.19
3	TRA 1-60	9	0.62
4	TRA 1-60	9	0.25
5	TRA 1-60	9	0.34
6	TRA 1-60	9	0.028
7	TRA 1-60	9	0.66
8	TRA 1-60	9	0.84
9	TRA 1-60	9	0.28
1	CXCR4	9	83.8
2	CXCR4	9	74.3
3	CXCR4	9	88.1
4	CXCR4	9	59.8
5	CXCR4	9	58.2
6	CXCR4	9	59.7
7	CXCR4	9	65.9
8	CXCR4	9	60.1
9	CXCR4	9	62.8
1	NCAM	9	0.14
2	NCAM	9	0.31
3	NCAM	9	0.35
4	NCAM	9	0.28
5	NCAM	9	0.8
6	NCAM	9	0.028
7	NCAM	9	0.23
8	NCAM	9	0.4
9	NCAM	9	0.11
1	TRA 1-60	11	4.11
2	TRA 1-60	11	1.52
3	TRA 1-60	11	4.86
4	TRA 1-60	11	2.2
5	TRA 1-60	11	0.95
6	TRA 1-60	11	28.6
7	TRA 1-60	11	1.75
8	TRA 1-60	11	3.06
9	TRA 1-60	11	0
1	CXCR4	11	48.9
2	CXCR4	11	57.9
3	CXCR4	11	46.4
4	CXCR4	11	52.7
5	CXCR4	11	45.4
6	CXCR4	11	28.6
7	CXCR4	11	64.4
8	CXCR4	11	44.2
9	CXCR4	11	20
1	NCAM	11	1.43
2	NCAM	11	0.76
3	NCAM	11	1.9
4	NCAM	11	1.1
5	NCAM	11	2.84
6	NCAM	11	0
7	NCAM	11	0.58
8	NCAM	11	1.83
9	NCAM	11	0
1	TRA 1-60	13	0.13
2	TRA 1-60	13	0.15
3	TRA 1-60	13	9.27
4	TRA 1-60	13	0.087
5	TRA 1-60	13	0.082
6	TRA 1-60	13	0.48
7	TRA 1-60	13	0.53
8	TRA 1-60	13	0.28
9	TRA 1-60	13	2.64
1	CXCR4	13	79.8
2	CXCR4	13	78.9
3	CXCR4	13	73.8
4	CXCR4	13	33.8
5	CXCR4	13	45.1
6	CXCR4	13	41.3
7	CXCR4	13	34.6
8	CXCR4	13	52.8
9	CXCR4	13	44.1
1	NCAM	13	0.22
2	NCAM	13	0.18
3	NCAM	13	0.8
4	NCAM	13	0.17
5	NCAM	13	0.041
6	NCAM	13	0.37
7	NCAM	13	0
8	NCAM	13	0.026
9	NCAM	13	0.14
1	TRA 1-60	16	4.04
2	TRA 1-60	16	2.29
3	TRA 1-60	16	3.12
4	TRA 1-60	16	4.25
5	TRA 1-60	16	9.81
6	TRA 1-60	16	3.74
7	TRA 1-60	16	8.06
8	TRA 1-60	16	12.9
9	TRA 1-60	16	5.07
1	CXCR4	16	92.5
2	CXCR4	16	88.1
3	CXCR4	16	89.6
4	CXCR4	16	34.8
5	CXCR4	16	38.9
6	CXCR4	16	47.7
7	CXCR4	16	33.9
8	CXCR4	16	44.1
9	CXCR4	16	52.9
1	NCAM	16	0.31
2	NCAM	16	0.21
3	NCAM	16	0.25
4	NCAM	16	0.18
5	NCAM	16	0.25
6	NCAM	16	2.11
7	NCAM	16	0.21
8	NCAM	16	0.57
9	NCAM	16	1.98
1	TRA 1-60	21	0.18
2	TRA 1-60	21	0.29
3	TRA 1-60	21	0.16
4	TRA 1-60	21	0.54
5	TRA 1-60	21	0.74
6	TRA 1-60	21	0.45
7	TRA 1-60	21	0.86
8	TRA 1-60	21	2.15
9	TRA 1-60	21	0.83
1	CXCR4	21	45.2
2	CXCR4	21	52.3
3	CXCR4	21	44.7
4	CXCR4	21	19.1
5	CXCR4	21	4.63
6	CXCR4	21	11
7	CXCR4	21	22.7
8	CXCR4	21	3.89
9	CXCR4	21	13
1	NCAM	21	9.8
2	NCAM	21	8.74
3	NCAM	21	9.12
4	NCAM	21	21.5
5	NCAM	21	38.8
6	NCAM	21	18.7
7	NCAM	21	21.3
8	NCAM	21	42
9	NCAM	21	15.4
1	TRA 1-60	25	0.2
2	TRA 1-60	25	0.2
3	TRA 1-60	25	0.18
4	TRA 1-60	25	0.043
5	TRA 1-60	25	0.089
6	TRA 1-60	25	0.24
7	TRA 1-60	25	0.055
8	TRA 1-60	25	0.14
9	TRA 1-60	25	0.6
1	CXCR4	25	38.7
2	CXCR4	25	59.8
3	CXCR4	25	54.4
4	CXCR4	25	9.83
5	CXCR4	25	19.8
6	CXCR4	25	17.9
7	CXCR4	25	12.9
8	CXCR4	25	20.9
9	CXCR4	25	18.3
1	NCAM	25	8.78
2	NCAM	25	7.01
3	NCAM	25	14.1
4	NCAM	25	37.5
5	NCAM	25	9.03
6	NCAM	25	23.7
7	NCAM	25	36.5
8	NCAM	25	8.84
9	NCAM	25	27.8
1	TRA 1-60	32	0.072
2	TRA 1-60	32	0
3	TRA 1-60	32	0.28
4	TRA 1-60	32	0.72
5	TRA 1-60	32	2.85
6	TRA 1-60	32	0.86
7	TRA 1-60	32	0.037
8	TRA 1-60	32	0.36
9	TRA 1-60	32	0.24
1	CXCR4	32	23.3
2	CXCR4	32	23.4
3	CXCR4	32	23.5
4	CXCR4	32	5.54
5	CXCR4	32	3.58
6	CXCR4	32	4.09
7	CXCR4	32	4.95
8	CXCR4	32	2.42
9	CXCR4	32	1.91
1	NCAM	32	29.4
2	NCAM	32	31.2
3	NCAM	32	19.8
4	NCAM	32	40.3
5	NCAM	32	46
6	NCAM	32	54.3
7	NCAM	32	41.5
8	NCAM	32	53
9	NCAM	32	57.8
1	TRA 1-60	40	1.09
2	TRA 1-60	40	1.26
3	TRA 1-60	40	0.87
4	TRA 1-60	40	0
5	TRA 1-60	40	0.11
6	TRA 1-60	40	0.43
7	TRA 1-60	40	0.037
8	TRA 1-60	40	0.36
9	TRA 1-60	40	0.24
1	CXCR4	40	5.62
2	CXCR4	40	1.01
3	CXCR4	40	0.39
4	CXCR4	40	12
5	CXCR4	40	0.89
6	CXCR4	40	0.21
7	CXCR4	40	4.95
8	CXCR4	40	2.42
9	CXCR4	40	1.91
1	NCAM	40	48.2
2	NCAM	40	72.6
3	NCAM	40	75.9
4	NCAM	40	45.5
5	NCAM	40	77.9
6	NCAM	40	77.2
7	NCAM	40	41.5
8	NCAM	40	53
9	NCAM	40	57.8

## Sheet: Fig.2-d
Rank log10	Reads [RPM, log10]	std	day
0	2.97709	120.507	3
0.30103	2.93427	78.4734	3
0.477121	2.90863	61.301	3
0.60206	2.89106	54.62	3
0.69897	2.87644	47.0917	3
0.778151	2.86421	40.443	3
0.845098	2.85435	36.6173	3
0.90309	2.84615	34.5865	3
0.954243	2.83904	32.822	3
1	2.83236	30.5801	3
1.04139	2.82627	29.6307	3
1.07918	2.82006	27.8176	3
1.11394	2.81512	26.443	3
1.14613	2.81042	25.1002	3
1.17609	2.80577	23.8756	3
1.20412	2.80158	23.1353	3
1.23045	2.79778	22.7888	3
1.25527	2.79368	21.9654	3
1.27875	2.78966	21.5912	3
1.30103	2.78646	21.4001	3
1.32222	2.78314	20.8902	3
1.34242	2.77977	20.3119	3
1.36173	2.77665	19.6393	3
1.38021	2.77366	19.7409	3
1.39794	2.77042	18.881	3
1.41497	2.76744	18.1603	3
1.43136	2.76474	17.6818	3
1.44716	2.76212	17.227	3
1.4624	2.75953	16.8022	3
1.47712	2.75695	16.2892	3
1.49136	2.75462	15.9089	3
1.50515	2.75213	15.9249	3
1.51851	2.74966	15.5354	3
1.53148	2.74736	15.1301	3
1.54407	2.74531	14.9759	3
1.5563	2.743	14.6872	3
1.5682	2.7409	14.5077	3
1.57978	2.73894	14.3285	3
1.59106	2.73688	13.9338	3
1.60206	2.73484	13.7366	3
1.61278	2.73288	13.592	3
1.62325	2.73099	13.4268	3
1.63347	2.72924	13.0867	3
1.64345	2.72744	12.8472	3
1.65321	2.72553	12.6154	3
1.66276	2.7237	12.4903	3
1.6721	2.72206	12.3854	3
1.68124	2.72042	12.2575	3
1.6902	2.71878	12.1115	3
1.69897	2.71726	11.9514	3
1.70757	2.71556	11.8318	3
1.716	2.71378	11.5767	3
1.72428	2.71211	11.5941	3
1.73239	2.71068	11.4719	3
1.74036	2.70909	11.4936	3
1.74819	2.70759	11.2951	3
1.75587	2.70616	11.1828	3
1.76343	2.70478	11.076	3
1.77085	2.70328	10.9577	3
1.77815	2.70184	10.9069	3
1.78533	2.70042	10.7878	3
1.79239	2.69901	10.7111	3
1.79934	2.69766	10.588	3
1.80618	2.69626	10.6448	3
1.81291	2.69485	10.6431	3
1.81954	2.69351	10.507	3
1.82607	2.69222	10.562	3
1.83251	2.69088	10.4567	3
1.83885	2.68967	10.4003	3
1.8451	2.68839	10.2552	3
1.85126	2.68724	10.1758	3
1.85733	2.68606	10.0938	3
1.86332	2.68484	9.98684	3
1.86923	2.68361	9.84042	3
1.87506	2.68234	9.81251	3
1.88081	2.68118	9.69468	3
1.88649	2.67997	9.58209	3
1.89209	2.67881	9.42026	3
1.89763	2.67771	9.35933	3
1.90309	2.67658	9.38787	3
1.90849	2.67548	9.21546	3
1.91381	2.67438	9.15346	3
1.91908	2.67328	9.02055	3
1.92428	2.67224	8.92629	3
1.92942	2.67118	8.75952	3
1.9345	2.67017	8.77956	3
1.93952	2.669	8.76904	3
1.94448	2.66807	8.79437	3
1.94939	2.6671	8.72334	3
1.95424	2.66604	8.65281	3
1.95904	2.66509	8.66965	3
1.96379	2.66404	8.59507	3
1.96848	2.66311	8.63161	3
1.97313	2.66209	8.66953	3
1.97772	2.66111	8.62708	3
1.98227	2.66022	8.60197	3
1.98677	2.65932	8.50103	3
1.99123	2.65837	8.47827	3
1.99564	2.65743	8.4426	3
2	2.65648	8.37675	3
2.00432	2.65557	8.38823	3
2.0086	2.6547	8.33739	3
2.01284	2.65376	8.29349	3
2.01703	2.65294	8.21549	3
2.02119	2.65206	8.20155	3
2.02531	2.65112	8.18561	3
2.02938	2.65021	8.19172	3
2.03342	2.64933	8.18016	3
2.03743	2.6484	8.13403	3
2.04139	2.64752	8.15617	3
2.04532	2.64661	8.10643	3
2.04922	2.64578	8.05609	3
2.05308	2.64494	8.0338	3
2.0569	2.64404	7.99009	3
2.0607	2.64317	7.88182	3
2.06446	2.64235	7.87212	3
2.06819	2.64147	7.77771	3
2.07188	2.64053	7.80945	3
2.07555	2.63974	7.83205	3
2.07918	2.63891	7.69559	3
2.08279	2.63806	7.70172	3
2.08636	2.63725	7.6656	3
2.08991	2.63642	7.61315	3
2.09342	2.63566	7.58853	3
2.09691	2.63484	7.53417	3
2.10037	2.63411	7.4501	3
2.1038	2.63342	7.45783	3
2.10721	2.63264	7.38883	3
2.11059	2.63187	7.38478	3
2.11394	2.63116	7.33365	3
2.11727	2.63035	7.2641	3
2.12057	2.62958	7.23563	3
2.12385	2.62884	7.07065	3
2.1271	2.6281	7.02261	3
2.13033	2.62743	7.00651	3
2.13354	2.62671	6.93377	3
2.13672	2.62596	6.90489	3
2.13988	2.62528	6.86594	3
2.14301	2.62451	6.84818	3
2.14613	2.62381	6.84754	3
2.14922	2.62314	6.81154	3
2.15229	2.62249	6.80773	3
2.15534	2.62181	6.79619	3
2.15836	2.62112	6.78558	3
2.16137	2.62036	6.82805	3
2.16435	2.61971	6.79031	3
2.16732	2.619	6.75881	3
2.17026	2.61834	6.7027	3
2.17319	2.61766	6.69475	3
2.17609	2.61695	6.71532	3
2.17898	2.61625	6.60537	3
2.18184	2.61555	6.57894	3
2.18469	2.61494	6.56993	3
2.18752	2.61428	6.54724	3
2.19033	2.61359	6.52005	3
2.19312	2.61294	6.45863	3
2.1959	2.61223	6.4204	3
2.19866	2.61151	6.39701	3
2.2014	2.61092	6.38275	3
2.20412	2.61026	6.33207	3
2.20683	2.6096	6.28649	3
2.20952	2.60894	6.2424	3
2.21219	2.60833	6.23839	3
2.21484	2.6078	6.23702	3
2.21748	2.6072	6.20187	3
2.22011	2.60654	6.19171	3
2.22272	2.60593	6.2132	3
2.22531	2.60529	6.20564	3
2.22789	2.60466	6.20325	3
2.23045	2.60404	6.18618	3
2.233	2.60342	6.15298	3
2.23553	2.60272	6.09481	3
2.23805	2.60216	6.10111	3
2.24055	2.60155	6.0776	3
2.24304	2.60091	6.02177	3
2.24551	2.60027	6.02607	3
2.24797	2.59965	6.01295	3
2.25042	2.59905	5.95156	3
2.25285	2.59849	5.94998	3
2.25527	2.59794	5.93646	3
2.25768	2.59734	5.93758	3
2.26007	2.59673	5.88655	3
2.26245	2.59611	5.8596	3
2.26482	2.59554	5.88053	3
2.26717	2.59493	5.81288	3
2.26951	2.59436	5.8107	3
2.27184	2.59382	5.80144	3
2.27416	2.59326	5.80887	3
2.27646	2.59266	5.79917	3
2.27875	2.59204	5.81253	3
2.28103	2.59154	5.7862	3
2.2833	2.59097	5.80987	3
2.28556	2.59046	5.76735	3
2.2878	2.58994	5.74975	3
2.29003	2.58934	5.75773	3
2.29226	2.58873	5.70798	3
2.29447	2.58822	5.70399	3
2.29667	2.58765	5.71896	3
2.29885	2.58712	5.7451	3
2.30103	2.58655	5.75712	3
2.3032	2.58598	5.7124	3
2.30535	2.58544	5.66165	3
2.3075	2.58485	5.65068	3
2.30963	2.58428	5.63413	3
2.31175	2.58375	5.63542	3
2.31387	2.5832	5.60332	3
2.31597	2.58268	5.59282	3
2.31806	2.58215	5.63065	3
2.32015	2.58158	5.53007	3
2.32222	2.58105	5.55476	3
2.32428	2.58049	5.55003	3
2.32634	2.57999	5.50505	3
2.32838	2.57945	5.5199	3
2.33041	2.57899	5.48346	3
2.33244	2.57852	5.50904	3
2.33445	2.57799	5.46893	3
2.33646	2.57748	5.39622	3
2.33846	2.57695	5.42556	3
2.34044	2.57639	5.38479	3
2.34242	2.57588	5.3594	3
2.34439	2.57541	5.29662	3
2.34635	2.57495	5.31623	3
2.3483	2.57443	5.29929	3
2.35025	2.57394	5.3011	3
2.35218	2.57342	5.29683	3
2.35411	2.57291	5.25327	3
2.35603	2.57246	5.25347	3
2.35793	2.57202	5.14917	3
2.35984	2.5715	5.15859	3
2.36173	2.57101	5.14018	3
2.36361	2.57052	5.18224	3
2.36549	2.57002	5.11281	3
2.36736	2.56958	5.12951	3
2.36922	2.56908	5.12253	3
2.37107	2.56861	5.11566	3
2.37291	2.56812	5.04342	3
2.37475	2.56762	5.00488	3
2.37658	2.56714	5.01793	3
2.3784	2.56666	5.0195	3
2.38021	2.56616	5.0172	3
2.38202	2.5657	4.99919	3
2.38382	2.56527	4.93371	3
2.38561	2.56479	4.91374	3
2.38739	2.56437	4.9062	3
2.38917	2.56383	4.87863	3
2.39094	2.56339	4.87528	3
2.3927	2.56291	4.8692	3
2.39445	2.56244	4.8747	3
2.3962	2.56196	4.85727	3
2.39794	2.56154	4.86602	3
2.39967	2.56107	4.88617	3
2.4014	2.56062	4.87099	3
2.40312	2.5601	4.8665	3
2.40483	2.55969	4.86574	3
2.40654	2.55926	4.86042	3
2.40824	2.55879	4.84958	3
2.40993	2.55835	4.85113	3
2.41162	2.55791	4.83997	3
2.4133	2.55748	4.8371	3
2.41497	2.55703	4.84235	3
2.41664	2.55655	4.81189	3
2.4183	2.55603	4.84326	3
2.41996	2.55562	4.83731	3
2.4216	2.55517	4.86264	3
2.42325	2.55465	4.79708	3
2.42488	2.55423	4.84728	3
2.42651	2.5538	4.81823	3
2.42813	2.55335	4.76097	3
2.42975	2.55289	4.76771	3
2.43136	2.55244	4.773	3
2.43297	2.55198	4.71976	3
2.43457	2.5516	4.72626	3
2.43616	2.55114	4.69555	3
2.43775	2.55071	4.6483	3
2.43933	2.55028	4.61677	3
2.44091	2.5498	4.59709	3
2.44248	2.5494	4.54844	3
2.44404	2.54897	4.55022	3
2.4456	2.54856	4.52712	3
2.44716	2.5481	4.53175	3
2.44871	2.5477	4.52553	3
2.45025	2.54724	4.49064	3
2.45179	2.54686	4.4988	3
2.45332	2.54645	4.48659	3
2.45484	2.546	4.49714	3
2.45637	2.54558	4.49112	3
2.45788	2.54517	4.43406	3
2.45939	2.54468	4.3992	3
2.4609	2.54426	4.38098	3
2.4624	2.54385	4.3303	3
2.46389	2.54347	4.30865	3
2.46538	2.54303	4.31071	3
2.46687	2.54263	4.28247	3
2.46835	2.54222	4.26474	3
2.46982	2.54182	4.27878	3
2.47129	2.54141	4.25553	3
2.47276	2.54096	4.24808	3
2.47422	2.5406	4.27806	3
2.47567	2.54016	4.285	3
2.47712	2.53975	4.27054	3
2.47857	2.53938	4.23896	3
2.48001	2.53899	4.21461	3
2.48144	2.53856	4.21108	3
2.48287	2.53812	4.18698	3
2.4843	2.53775	4.1974	3
2.48572	2.53736	4.14428	3
2.48714	2.53698	4.14708	3
2.48855	2.53656	4.16112	3
2.48996	2.53617	4.13957	3
2.49136	2.53573	4.13714	3
2.49276	2.53533	4.1496	3
2.49415	2.53487	4.14006	3
2.49554	2.53447	4.14671	3
2.49693	2.53416	4.11645	3
2.49831	2.53374	4.10726	3
2.49969	2.53331	4.09758	3
2.50106	2.53293	4.09879	3
2.50243	2.53246	4.0927	3
2.50379	2.53218	4.0788	3
2.50515	2.53181	4.06281	3
2.50651	2.53138	4.05532	3
2.50786	2.53095	4.09064	3
2.5092	2.5306	4.06854	3
2.51055	2.53026	4.07598	3
2.51188	2.52987	4.04433	3
2.51322	2.52948	4.04816	3
2.51455	2.52909	4.02064	3
2.51587	2.52872	4.0307	3
2.5172	2.52836	4.00714	3
2.51851	2.528	3.99755	3
2.51983	2.52756	3.97088	3
2.52114	2.52715	4.00023	3
2.52244	2.5268	3.94004	3
2.52375	2.52639	3.91857	3
2.52504	2.52598	3.94	3
2.52634	2.52562	3.94894	3
2.52763	2.5252	3.92544	3
2.52892	2.52483	3.9489	3
2.5302	2.52446	3.9177	3
2.53148	2.52409	3.89411	3
2.53275	2.52369	3.88505	3
2.53403	2.52328	3.89107	3
2.53529	2.52291	3.87508	3
2.53656	2.52248	3.86976	3
2.53782	2.52207	3.87806	3
2.53908	2.52168	3.88237	3
2.54033	2.52135	3.86279	3
2.54158	2.521	3.85073	3
2.54283	2.52062	3.84346	3
2.54407	2.5203	3.84991	3
2.54531	2.51991	3.84759	3
2.54654	2.51954	3.8564	3
2.54777	2.51914	3.85025	3
2.549	2.51878	3.85265	3
2.55023	2.51839	3.82894	3
2.55145	2.51806	3.85794	3
2.55267	2.51775	3.84975	3
2.55388	2.51742	3.80794	3
2.55509	2.51704	3.82326	3
2.5563	2.51661	3.84709	3
2.55751	2.51628	3.8445	3
2.55871	2.51598	3.84159	3
2.55991	2.5156	3.82702	3
2.5611	2.51527	3.86	3
2.56229	2.51487	3.84323	3
2.56348	2.51452	3.85448	3
2.56467	2.51414	3.82099	3
2.56585	2.51379	3.83591	3
2.56703	2.51344	3.8104	3
2.5682	2.51312	3.84601	3
2.56937	2.51276	3.87084	3
2.57054	2.51243	3.85228	3
2.57171	2.51203	3.84634	3
2.57287	2.51167	3.87423	3
2.57403	2.51132	3.87362	3
2.57519	2.51099	3.86082	3
2.57634	2.51066	3.83987	3
2.57749	2.51032	3.85158	3
2.57864	2.50995	3.83429	3
2.57978	2.50958	3.85019	3
2.58092	2.50923	3.84371	3
2.58206	2.50891	3.83306	3
2.5832	2.50857	3.84823	3
2.58433	2.50829	3.83494	3
2.58546	2.50796	3.79787	3
2.58659	2.50763	3.81006	3
2.58771	2.50727	3.78068	3
2.58883	2.50692	3.77311	3
2.58995	2.50658	3.77387	3
2.59106	2.50626	3.79103	3
2.59218	2.50593	3.76115	3
2.59329	2.50557	3.75656	3
2.59439	2.50525	3.76243	3
2.5955	2.50493	3.76062	3
2.5966	2.50456	3.74406	3
2.5977	2.50421	3.71941	3
2.59879	2.50381	3.76544	3
2.59988	2.50349	3.71454	3
2.60097	2.50318	3.74099	3
2.60206	2.50282	3.76584	3
2.60314	2.50252	3.73174	3
2.60423	2.50214	3.72193	3
2.60531	2.50182	3.70752	3
2.60638	2.50151	3.69391	3
2.60746	2.50118	3.64942	3
2.60853	2.50086	3.65722	3
2.60959	2.50049	3.69529	3
2.61066	2.50015	3.68791	3
2.61172	2.49981	3.69244	3
2.61278	2.49953	3.69858	3
2.61384	2.49924	3.69766	3
2.6149	2.49888	3.6821	3
2.61595	2.49856	3.68281	3
2.617	2.49825	3.66581	3
2.61805	2.49793	3.67392	3
2.61909	2.4976	3.66401	3
2.62014	2.4973	3.67573	3
2.62118	2.49697	3.64355	3
2.62221	2.49666	3.65663	3
2.62325	2.49631	3.67583	3
2.62428	2.49596	3.64708	3
2.62531	2.49569	3.62286	3
2.62634	2.49536	3.61352	3
2.62737	2.49506	3.65299	3
2.62839	2.4947	3.64869	3
2.62941	2.4944	3.62254	3
2.63043	2.49409	3.62075	3
2.63144	2.49374	3.61935	3
2.63246	2.49346	3.60933	3
2.63347	2.49311	3.63991	3
2.63448	2.49283	3.62134	3
2.63548	2.49252	3.57696	3
2.63649	2.49218	3.56329	3
2.63749	2.49189	3.55995	3
2.63849	2.49157	3.56659	3
2.63949	2.49124	3.5659	3
2.64048	2.4909	3.55383	3
2.64147	2.49063	3.52023	3
2.64246	2.49031	3.5265	3
2.64345	2.49001	3.53358	3
2.64444	2.48968	3.5388	3
2.64542	2.48931	3.53183	3
2.6464	2.48902	3.51917	3
2.64738	2.48874	3.53344	3
2.64836	2.48838	3.5425	3
2.64933	2.4881	3.51467	3
2.65031	2.48782	3.49479	3
2.65128	2.48747	3.49719	3
2.65225	2.48719	3.49657	3
2.65321	2.4869	3.48978	3
2.65418	2.4866	3.48647	3
2.65514	2.48632	3.47403	3
2.6561	2.48597	3.45599	3
2.65706	2.4857	3.42509	3
2.65801	2.48541	3.45908	3
2.65896	2.48509	3.45679	3
2.65992	2.48477	3.47521	3
2.66087	2.48444	3.47267	3
2.66181	2.4841	3.48975	3
2.66276	2.48381	3.46867	3
2.6637	2.48351	3.42618	3
2.66464	2.48318	3.46458	3
2.66558	2.48287	3.43424	3
2.66652	2.48259	3.44405	3
2.66745	2.4823	3.44776	3
2.66839	2.48196	3.46137	3
2.66932	2.48166	3.4393	3
2.67025	2.48133	3.43174	3
2.67117	2.48104	3.46175	3
2.6721	2.48075	3.41455	3
2.67302	2.48049	3.40695	3
2.67394	2.48014	3.4021	3
2.67486	2.47985	3.37395	3
2.67578	2.47956	3.39475	3
2.67669	2.47931	3.39469	3
2.67761	2.47898	3.36408	3
2.67852	2.4787	3.3871	3
2.67943	2.47843	3.38134	3
2.68034	2.47811	3.39005	3
2.68124	2.47778	3.39296	3
2.68215	2.47751	3.37498	3
2.68305	2.47728	3.37458	3
2.68395	2.47696	3.33561	3
2.68485	2.47666	3.35904	3
2.68574	2.47633	3.34641	3
2.68664	2.47608	3.35627	3
2.68753	2.47584	3.35472	3
2.68842	2.47559	3.36837	3
2.68931	2.47527	3.36709	3
2.6902	2.47497	3.34246	3
2.69108	2.47466	3.34348	3
2.69197	2.47433	3.3274	3
2.69285	2.47407	3.32648	3
2.69373	2.47373	3.31076	3
2.69461	2.4735	3.3203	3
2.69548	2.47322	3.29333	3
2.69636	2.47294	3.2877	3
2.69723	2.47266	3.27517	3
2.6981	2.47235	3.28589	3
2.69897	2.47205	3.26411	3
2.69984	2.47177	3.25589	3
2.7007	2.47152	3.25901	3
2.70157	2.47118	3.24695	3
2.70243	2.47086	3.2318	3
2.70329	2.47055	3.23609	3
2.70415	2.47028	3.23989	3
2.70501	2.47003	3.21911	3
2.70586	2.46976	3.22668	3
2.70672	2.46944	3.17623	3
2.70757	2.46915	3.18438	3
2.70842	2.46885	3.17212	3
2.70927	2.4686	3.16972	3
2.71012	2.46837	3.16554	3
2.71096	2.46808	3.17512	3
2.71181	2.46772	3.16501	3
2.71265	2.46746	3.15364	3
2.71349	2.4672	3.16304	3
2.71433	2.46695	3.12614	3
2.71517	2.46669	3.14399	3
2.716	2.4664	3.16087	3
2.71684	2.46611	3.14952	3
2.71767	2.46589	3.16319	3
2.7185	2.46558	3.15885	3
2.71933	2.46532	3.1549	3
2.72016	2.46504	3.14134	3
2.72099	2.46477	3.13116	3
2.72181	2.46451	3.11447	3
2.72263	2.46422	3.10813	3
2.72346	2.46391	3.12477	3
2.72428	2.46365	3.11202	3
2.72509	2.46338	3.13227	3
2.72591	2.46311	3.11395	3
2.72673	2.46284	3.11316	3
2.72754	2.46253	3.06998	3
2.72835	2.46225	3.07472	3
2.72916	2.46199	3.0861	3
2.72997	2.46177	3.08475	3
2.73078	2.4615	3.08979	3
2.73159	2.46125	3.0804	3
2.73239	2.46096	3.10409	3
2.7332	2.46068	3.07585	3
2.734	2.46035	3.10559	3
2.7348	2.46009	3.11083	3
2.7356	2.4598	3.10128	3
2.7364	2.45954	3.09533	3
2.73719	2.45927	3.03995	3
2.73799	2.45899	3.02861	3
2.73878	2.45876	3.06557	3
2.73957	2.45852	3.06309	3
2.74036	2.45825	3.06764	3
2.74115	2.45795	3.06516	3
2.74194	2.45768	3.0188	3
2.74273	2.45737	3.02322	3
2.74351	2.45712	3.016	3
2.74429	2.45683	3.01883	3
2.74507	2.4566	3.01344	3
2.74586	2.45635	3.00059	3
2.74663	2.45607	3.03487	3
2.74741	2.4558	3.03211	3
2.74819	2.45552	3.00449	3
2.74896	2.45524	3.01118	3
2.74974	2.45504	2.98567	3
2.75051	2.45478	2.97136	3
2.75128	2.45449	2.99196	3
2.75205	2.45423	3.01357	3
2.75282	2.45396	2.97899	3
2.75358	2.45368	2.94522	3
2.75435	2.45344	2.96132	3
2.75511	2.45316	2.97778	3
2.75587	2.45289	2.97717	3
2.75664	2.45264	2.99154	3
2.7574	2.45241	2.99092	3
2.75815	2.45214	2.97096	3
2.75891	2.45188	2.96067	3
2.75967	2.45162	2.96477	3
2.76042	2.4513	2.95684	3
2.76118	2.45108	2.97708	3
2.76193	2.45082	2.99252	3
2.76268	2.45056	2.97211	3
2.76343	2.4503	2.95972	3
2.76418	2.45006	2.93081	3
2.76492	2.44978	2.92387	3
2.76567	2.44955	2.94157	3
2.76641	2.44926	2.93722	3
2.76716	2.44897	2.9613	3
2.7679	2.44873	2.94149	3
2.76864	2.44845	2.9395	3
2.76938	2.44818	2.92914	3
2.77012	2.44791	2.92481	3
2.77085	2.44767	2.93827	3
2.77159	2.44743	2.9132	3
2.77232	2.44718	2.93114	3
2.77305	2.44686	2.91166	3
2.77379	2.44663	2.91912	3
2.77452	2.44636	2.91299	3
2.77525	2.44607	2.9092	3
2.77597	2.44585	2.89264	3
2.7767	2.44559	2.89778	3
2.77743	2.44531	2.89044	3
2.77815	2.44503	2.91092	3
2.77887	2.44481	2.9173	3
2.7796	2.44457	2.88618	3
2.78032	2.44429	2.87369	3
2.78104	2.44398	2.88878	3
2.78176	2.44373	2.89071	3
2.78247	2.44349	2.86367	3
2.78319	2.44322	2.85193	3
2.7839	2.44286	2.85753	3
2.78462	2.44264	2.83664	3
2.78533	2.44245	2.85896	3
2.78604	2.44221	2.83741	3
2.78675	2.44196	2.83141	3
2.78746	2.44173	2.85085	3
2.78817	2.44153	2.85699	3
2.78888	2.44125	2.85689	3
2.78958	2.44092	2.83101	3
2.79029	2.44066	2.81047	3
2.79099	2.4404	2.79649	3
2.79169	2.44019	2.81054	3
2.79239	2.43994	2.82168	3
2.79309	2.43969	2.84146	3
2.79379	2.43944	2.82153	3
2.79449	2.43923	2.82589	3
2.79518	2.43897	2.81213	3
2.79588	2.43871	2.78478	3
2.79657	2.43845	2.79058	3
2.79727	2.43821	2.80608	3
2.79796	2.43795	2.82491	3
2.79865	2.43771	2.8192	3
2.79934	2.43743	2.81972	3
2.80003	2.43716	2.79416	3
2.80072	2.43696	2.81759	3
2.8014	2.43677	2.81186	3
2.80209	2.43651	2.83596	3
2.80277	2.43624	2.82912	3
2.80346	2.43601	2.81409	3
2.80414	2.43575	2.7971	3
2.80482	2.43549	2.76657	3
2.8055	2.43524	2.78038	3
2.80618	2.43504	2.7923	3
2.80686	2.43482	2.78057	3
2.80754	2.43453	2.78651	3
2.80821	2.43424	2.78754	3
2.80889	2.43402	2.79227	3
2.80956	2.43379	2.77428	3
2.81023	2.4335	2.76339	3
2.8109	2.43325	2.76617	3
2.81158	2.43307	2.75995	3
2.81224	2.43279	2.77514	3
2.81291	2.43257	2.72989	3
2.81358	2.43235	2.728	3
2.81425	2.4321	2.74865	3
2.81491	2.4319	2.74099	3
2.81558	2.43167	2.74997	3
2.81624	2.43147	2.73736	3
2.8169	2.43121	2.70538	3
2.81757	2.43089	2.67143	3
2.81823	2.43069	2.70218	3
2.81889	2.43043	2.72295	3
2.81954	2.43022	2.70026	3
2.8202	2.42996	2.71058	3
2.82086	2.42968	2.69905	3
2.82151	2.4295	2.70559	3
2.82217	2.42919	2.68331	3
2.82282	2.42898	2.69474	3
2.82347	2.42878	2.70607	3
2.82413	2.42856	2.71002	3
2.82478	2.42827	2.67279	3
2.82543	2.42804	2.6779	3
2.82607	2.42781	2.67012	3
2.82672	2.42756	2.69093	3
2.82737	2.42731	2.68864	3
2.82802	2.42705	2.68543	3
2.82866	2.42686	2.65686	3
2.8293	2.42662	2.65333	3
2.82995	2.42641	2.6501	3
2.83059	2.42617	2.61808	3
2.83123	2.42587	2.61026	3
2.83187	2.42563	2.65473	3
2.83251	2.42542	2.65455	3
2.83315	2.42516	2.63291	3
2.83378	2.42492	2.61612	3
2.83442	2.42468	2.60773	3
2.83506	2.42445	2.58368	3
2.83569	2.42423	2.62579	3
2.83632	2.42404	2.61311	3
2.83696	2.42386	2.60474	3
2.83759	2.4236	2.663	3
2.83822	2.42332	2.62601	3
2.83885	2.42307	2.60034	3
2.83948	2.42281	2.57623	3
2.84011	2.42257	2.54899	3
2.84073	2.42235	2.56926	3
2.84136	2.42216	2.54971	3
2.84198	2.42191	2.57736	3
2.84261	2.42166	2.57553	3
2.84323	2.42146	2.54739	3
2.84386	2.4212	2.56842	3
2.84448	2.42093	2.57039	3
2.8451	2.42074	2.58926	3
2.84572	2.4205	2.58988	3
2.84634	2.42027	2.55906	3
2.84696	2.42002	2.55339	3
2.84757	2.41982	2.55633	3
2.84819	2.4196	2.54805	3
2.8488	2.41934	2.57148	3
2.84942	2.4191	2.5469	3
2.85003	2.41889	2.56246	3
2.85065	2.41866	2.56707	3
2.85126	2.41845	2.59112	3
2.85187	2.41819	2.56726	3
2.85248	2.41799	2.58179	3
2.85309	2.4177	2.57282	3
2.8537	2.41745	2.57366	3
2.85431	2.41723	2.55738	3
2.85491	2.41702	2.55652	3
2.85552	2.41686	2.53841	3
2.85612	2.41666	2.53256	3
2.85673	2.41642	2.53784	3
2.85733	2.41617	2.53343	3
2.85794	2.41595	2.52374	3
2.85854	2.4157	2.54019	3
2.85914	2.4155	2.52023	3
2.85974	2.41527	2.52189	3
2.86034	2.41505	2.53008	3
2.86094	2.41485	2.53522	3
2.86153	2.41464	2.55131	3
2.86213	2.41436	2.50526	3
2.86273	2.41412	2.50585	3
2.86332	2.41391	2.49362	3
2.86392	2.41371	2.48998	3
2.86451	2.41346	2.50932	3
2.8651	2.4132	2.51164	3
2.8657	2.413	2.49393	3
2.86629	2.41278	2.50146	3
2.86688	2.41259	2.51134	3
2.86747	2.41237	2.51925	3
2.86806	2.41215	2.5076	3
2.86864	2.41192	2.51852	3
2.86923	2.4117	2.49181	3
2.86982	2.41143	2.49966	3
2.8704	2.41121	2.48056	3
2.87099	2.41102	2.49617	3
2.87157	2.41079	2.51082	3
2.87216	2.41056	2.50127	3
2.87274	2.41033	2.53151	3
2.87332	2.41009	2.50343	3
2.8739	2.40989	2.48421	3
2.87448	2.40965	2.48823	3
2.87506	2.40941	2.47883	3
2.87564	2.40923	2.47767	3
2.87622	2.40899	2.45329	3
2.87679	2.40876	2.45329	3
2.87737	2.40854	2.46602	3
2.87795	2.40832	2.4684	3
2.87852	2.40815	2.4851	3
2.8791	2.40789	2.48034	3
2.87967	2.40769	2.4919	3
2.88024	2.40747	2.47435	3
2.88081	2.40725	2.47426	3
2.88138	2.40705	2.4711	3
2.88195	2.40679	2.45441	3
2.88252	2.40657	2.43723	3
2.88309	2.40634	2.43657	3
2.88366	2.40614	2.44291	3
2.88423	2.40584	2.41789	3
2.8848	2.40564	2.43196	3
2.88536	2.40543	2.44909	3
2.88593	2.40526	2.43428	3
2.88649	2.40503	2.42504	3
2.88705	2.40487	2.4184	3
2.88762	2.40464	2.42447	3
2.88818	2.40443	2.42915	3
2.88874	2.40422	2.42928	3
2.8893	2.40395	2.40449	3
2.88986	2.40375	2.41733	3
2.89042	2.40357	2.41411	3
2.89098	2.40337	2.41044	3
2.89154	2.40316	2.42792	3
2.89209	2.40294	2.43534	3
2.89265	2.40266	2.40301	3
2.89321	2.40244	2.39806	3
2.89376	2.40228	2.39896	3
2.89432	2.40203	2.40542	3
2.89487	2.40184	2.39067	3
2.89542	2.40159	2.404	3
2.89597	2.40137	2.39797	3
2.89653	2.40118	2.39521	3
2.89708	2.40098	2.39731	3
2.89763	2.40076	2.37783	3
2.89818	2.40056	2.38903	3
2.89873	2.40038	2.37433	3
2.89927	2.40011	2.35841	3
2.89982	2.39988	2.34661	3
2.90037	2.39967	2.33999	3
2.90091	2.39946	2.3489	3
2.90146	2.39925	2.35735	3
2.902	2.39905	2.35155	3
2.90255	2.39884	2.35008	3
2.90309	2.39855	2.34928	3
2.90363	2.39836	2.35887	3
2.90417	2.39817	2.37025	3
2.90472	2.39799	2.38476	3
2.90526	2.39776	2.35627	3
2.9058	2.39754	2.36697	3
2.90634	2.39734	2.37363	3
2.90687	2.39711	2.35775	3
2.90741	2.39693	2.33293	3
2.90795	2.39669	2.30172	3
2.90849	2.39648	2.31427	3
2.90902	2.39624	2.29238	3
2.90956	2.39606	2.29489	3
2.91009	2.39584	2.31011	3
2.91062	2.39564	2.31763	3
2.91116	2.39543	2.30908	3
2.91169	2.39522	2.31356	3
2.91222	2.39501	2.29674	3
2.91275	2.39481	2.28884	3
2.91328	2.39459	2.28391	3
2.91381	2.39438	2.29743	3
2.91434	2.39417	2.29467	3
2.91487	2.39395	2.27957	3
2.9154	2.39373	2.27637	3
2.91593	2.39355	2.26461	3
2.91645	2.39335	2.26399	3
2.91698	2.39314	2.26894	3
2.91751	2.39292	2.25936	3
2.91803	2.39265	2.27407	3
2.91855	2.39243	2.2663	3
2.91908	2.39226	2.24547	3
2.9196	2.39205	2.24978	3
2.92012	2.39185	2.26421	3
2.92065	2.39167	2.27729	3
2.92117	2.39143	2.24845	3
2.92169	2.39124	2.21802	3
2.92221	2.39104	2.22394	3
2.92273	2.3908	2.21713	3
2.92324	2.39064	2.21462	3
2.92376	2.39041	2.22016	3
2.92428	2.3902	2.22384	3
2.9248	2.39005	2.23	3
2.92531	2.38979	2.2188	3
2.92583	2.38958	2.21026	3
2.92634	2.38932	2.16777	3
2.92686	2.38914	2.15481	3
2.92737	2.38897	2.13653	3
2.92788	2.38876	2.12385	3
2.9284	2.38852	2.14571	3
2.92891	2.38831	2.1502	3
2.92942	2.38812	2.16338	3
2.92993	2.38794	2.17651	3
2.93044	2.38771	2.15262	3
2.93095	2.38752	2.15216	3
2.93146	2.38732	2.16569	3
2.93197	2.38709	2.15364	3
2.93247	2.38693	2.12567	3
2.93298	2.38671	2.15768	3
2.93349	2.38646	2.14547	3
2.93399	2.38624	2.14746	3
2.9345	2.38601	2.15046	3
2.935	2.38585	2.14222	3
2.93551	2.38562	2.11981	3
2.93601	2.38545	2.1134	3
2.93651	2.38527	2.11725	3
2.93702	2.38508	2.13231	3
2.93752	2.38486	2.1431	3
2.93802	2.38465	2.15283	3
2.93852	2.38449	2.14857	3
2.93902	2.38429	2.15205	3
2.93952	2.38405	2.11459	3
2.94002	2.38384	2.11561	3
2.94052	2.38368	2.09875	3
2.94101	2.38351	2.11977	3
2.94151	2.38329	2.14001	3
2.94201	2.38309	2.15193	3
2.9425	2.38289	2.13866	3
2.943	2.3827	2.12459	3
2.94349	2.3825	2.11941	3
2.94399	2.38222	2.08895	3
2.94448	2.38203	2.10464	3
2.94498	2.38188	2.10534	3
2.94547	2.38168	2.10571	3
2.94596	2.38147	2.08549	3
2.94645	2.38129	2.12317	3
2.94694	2.38112	2.13623	3
2.94743	2.38088	2.11587	3
2.94792	2.38067	2.10267	3
2.94841	2.38045	2.10064	3
2.9489	2.38025	2.0955	3
2.94939	2.38006	2.07104	3
2.94988	2.37985	2.05949	3
2.95036	2.37968	2.05086	3
2.95085	2.37948	2.08701	3
2.95134	2.37927	2.09549	3
2.95182	2.37912	2.08358	3
2.95231	2.37892	2.08668	3
2.95279	2.37874	2.09613	3
2.95328	2.37851	2.05721	3
2.95376	2.3783	2.08571	3
2.95424	2.37809	2.05429	3
2.95472	2.37787	2.09671	3
2.95521	2.37768	2.09164	3
2.95569	2.37747	2.07301	3
2.95617	2.3773	2.07866	3
2.95665	2.37706	2.08167	3
2.95713	2.37685	2.0755	3
2.95761	2.37668	2.05698	3
2.95809	2.3765	2.05183	3
2.95856	2.37631	2.0371	3
2.95904	2.37613	2.03115	3
2.95952	2.37594	2.03531	3
2.95999	2.37577	2.04799	3
2.96047	2.37556	2.03926	3
2.96095	2.37535	2.03698	3
2.96142	2.37514	2.06769	3
2.9619	2.37494	2.07154	3
2.96237	2.37473	2.04771	3
2.96284	2.37452	2.04415	3
2.96332	2.3743	2.03484	3
2.96379	2.37417	2.03956	3
2.96426	2.37398	2.04202	3
2.96473	2.3738	2.03633	3
2.9652	2.37362	2.04665	3
2.96567	2.37341	2.0446	3
2.96614	2.37321	2.03277	3
2.96661	2.37304	2.02167	3
2.96708	2.37287	2.01526	3
2.96755	2.37265	1.9971	3
2.96802	2.37247	2.00395	3
2.96848	2.37219	2.01147	3
2.96895	2.372	2.01078	3
2.96942	2.37183	2.00547	3
2.96988	2.37158	2.02375	3
2.97035	2.37141	2.01794	3
2.97081	2.37127	2.01855	3
2.97128	2.37102	2.01595	3
2.97174	2.37084	1.99571	3
2.9722	2.37063	1.98368	3
2.97267	2.37046	1.98716	3
2.97313	2.37025	1.97425	3
2.97359	2.37003	1.9807	3
2.97405	2.36985	1.99466	3
2.97451	2.36965	1.98229	3
2.97497	2.36953	1.98204	3
2.97543	2.36934	2.00777	3
2.97589	2.36907	2.00376	3
2.97635	2.36883	1.97827	3
2.97681	2.36867	1.98082	3
2.97727	2.36849	1.98928	3
2.97772	2.3683	1.97209	3
2.97818	2.36813	1.95097	3
2.97864	2.36794	1.97544	3
2.97909	2.36778	1.96984	3
2.97955	2.36756	1.98782	3
2.98	2.36734	1.99218	3
2.98046	2.36714	1.99682	3
2.98091	2.36693	1.99257	3
2.98137	2.36679	1.99462	3
2.98182	2.36661	1.99019	3
2.98227	2.3664	1.97578	3
2.98272	2.3662	1.98173	3
2.98318	2.36605	1.97873	3
2.98363	2.36587	2.013	3
2.98408	2.36568	1.99563	3
2.98453	2.36551	1.98617	3
2.98498	2.36533	1.98601	3
2.98543	2.36514	1.98749	3
2.98588	2.3649	2.00608	3
2.98632	2.36471	1.98136	3
2.98677	2.36451	1.98973	3
2.98722	2.36434	1.97751	3
2.98767	2.36414	1.98075	3
2.98811	2.36394	2.0147	3
2.98856	2.36378	2.03207	3
2.989	2.36358	2.01464	3
2.98945	2.36338	2.00951	3
2.98989	2.36323	1.98221	3
2.99034	2.363	1.95885	3
2.99078	2.36284	1.97684	3
2.99123	2.3627	1.97401	3
2.99167	2.36249	1.97026	3
2.99211	2.36231	1.97012	3
2.99255	2.36211	1.97802	3
2.993	2.36193	1.99136	3
2.99344	2.36172	1.98715	3
2.99388	2.3615	1.97214	3
2.99432	2.36135	1.99136	3
2.99476	2.36107	1.98685	3
2.9952	2.36097	1.98499	3
2.99564	2.3608	1.97878	3
2.99607	2.36058	1.96538	3
2.99651	2.3604	1.96693	3
2.99695	2.36023	1.97375	3
2.99739	2.36005	1.97496	3
2.99782	2.35988	1.97763	3
2.99826	2.35965	1.97962	3
2.9987	2.35945	1.9731	3
2.99913	2.35927	1.96783	3
2.99957	2.35912	1.94511	3
3	2.35898	1.95225	3
3.00043	2.35881	1.95375	3
3.00087	2.35858	1.98053	3
3.0013	2.35835	1.9884	3
3.00173	2.35819	1.97748	3
3.00217	2.358	1.96714	3
3.0026	2.35781	1.94931	3
3.00303	2.35767	1.96532	3
3.00346	2.35748	1.93251	3
3.00389	2.35732	1.96615	3
3.00432	2.35714	1.96204	3
3.00475	2.35699	1.94813	3
3.00518	2.35678	1.94446	3
3.00561	2.3566	1.95626	3
3.00604	2.35635	1.95019	3
3.00647	2.35617	1.92606	3
3.00689	2.35594	1.93771	3
3.00732	2.35578	1.94965	3
3.00775	2.3556	1.96224	3
3.00817	2.3554	1.95101	3
3.0086	2.35523	1.93818	3
3.00903	2.35504	1.93644	3
3.00945	2.35489	1.94685	3
3.00988	2.35468	1.93486	3
3.0103	2.3545	1.92905	3
3.01072	2.3543	1.93548	3
3.01115	2.35414	1.92837	3
3.01157	2.35398	1.91841	3
3.01199	2.35379	1.91674	3
3.01242	2.3536	1.9269	3
3.01284	2.35338	1.93773	3
3.01326	2.35321	1.93714	3
3.01368	2.35306	1.92382	3
3.0141	2.35291	1.93223	3
3.01452	2.35268	1.94084	3
3.01494	2.35249	1.91535	3
3.01536	2.35229	1.9153	3
3.01578	2.35212	1.9136	3
3.0162	2.35196	1.93503	3
3.01662	2.35175	1.93309	3
3.01703	2.35159	1.92528	3
3.01745	2.35145	1.8991	3
3.01787	2.3513	1.90145	3
3.01828	2.35112	1.88329	3
3.0187	2.35089	1.85401	3
3.01912	2.35071	1.88226	3
3.01953	2.3505	1.87704	3
3.01995	2.35035	1.88209	3
3.02036	2.35017	1.88299	3
3.02078	2.34997	1.89052	3
3.02119	2.34982	1.88156	3
3.0216	2.34963	1.89071	3
3.02202	2.34946	1.86711	3
3.02243	2.3493	1.88136	3
3.02284	2.34911	1.87879	3
3.02325	2.3489	1.86602	3
3.02366	2.3487	1.86012	3
3.02407	2.3485	1.85913	3
3.02449	2.3483	1.85143	3
3.0249	2.34818	1.85815	3
3.02531	2.34801	1.84369	3
3.02572	2.34779	1.83849	3
3.02612	2.34763	1.84921	3
3.02653	2.34742	1.85268	3
3.02694	2.34725	1.86058	3
3.02735	2.34705	1.84331	3
3.02776	2.34689	1.85492	3
3.02816	2.3467	1.86006	3
3.02857	2.3465	1.85209	3
3.02898	2.34629	1.85835	3
3.02938	2.34614	1.84372	3
3.02979	2.34597	1.83472	3
3.03019	2.3458	1.83704	3
3.0306	2.34567	1.83273	3
3.031	2.34551	1.81765	3
3.03141	2.34535	1.83046	3
3.03181	2.34516	1.81398	3
3.03222	2.34497	1.81662	3
3.03262	2.3448	1.83809	3
3.03302	2.34457	1.8436	3
3.03342	2.34437	1.82543	3
3.03383	2.34419	1.83703	3
3.03423	2.344	1.83082	3
3.03463	2.3438	1.82813	3
3.03503	2.34365	1.82944	3
3.03543	2.34351	1.83321	3
3.03583	2.34334	1.83464	3
3.03623	2.34315	1.81999	3
3.03663	2.343	1.82285	3
3.03703	2.34282	1.81921	3
3.03743	2.34261	1.79748	3
3.03782	2.34246	1.78556	3
3.03822	2.34228	1.78564	3
3.03862	2.34213	1.77916	3
3.03902	2.34197	1.78693	3
3.03941	2.34175	1.81228	3
3.03981	2.34154	1.82058	3
3.04021	2.34137	1.8344	3
3.0406	2.34123	1.83601	3
3.041	2.34102	1.81749	3
3.04139	2.34087	1.81518	3
3.04179	2.34067	1.8024	3
3.04218	2.3405	1.78682	3
3.04258	2.34032	1.77687	3
3.04297	2.34015	1.7797	3
3.04336	2.33995	1.77758	3
3.04376	2.3398	1.79295	3
3.04415	2.33962	1.78091	3
3.04454	2.33945	1.78863	3
3.04493	2.33928	1.81022	3
3.04532	2.33915	1.81269	3
3.04571	2.33897	1.81128	3
3.0461	2.33878	1.82289	3
3.0465	2.33861	1.82169	3
3.04689	2.33841	1.80881	3
3.04727	2.33824	1.79152	3
3.04766	2.33805	1.77194	3
3.04805	2.33788	1.77428	3
3.04844	2.33772	1.77445	3
3.04883	2.33755	1.77227	3
3.04922	2.33743	1.76512	3
3.04961	2.33723	1.75814	3
3.04999	2.33705	1.77549	3
3.05038	2.33685	1.77798	3
3.05077	2.33668	1.78592	3
3.05115	2.33654	1.80025	3
3.05154	2.33637	1.80765	3
3.05192	2.33617	1.81705	3
3.05231	2.33598	1.8177	3
3.05269	2.33576	1.81309	3
3.05308	2.33557	1.79637	3
3.05346	2.33543	1.78706	3
3.05385	2.33524	1.78281	3
3.05423	2.33509	1.78161	3
3.05461	2.33494	1.78174	3
3.055	2.33474	1.80292	3
3.05538	2.33457	1.79852	3
3.05576	2.33443	1.79443	3
3.05614	2.33424	1.79358	3
3.05652	2.33407	1.78634	3
3.0569	2.33393	1.78534	3
3.05729	2.33377	1.78789	3
3.05767	2.33359	1.7783	3
3.05805	2.3334	1.78182	3
3.05843	2.33321	1.78671	3
3.05881	2.33301	1.77631	3
3.05918	2.33281	1.76448	3
3.05956	2.33269	1.75714	3
3.05994	2.33253	1.76412	3
3.06032	2.33236	1.76785	3
3.0607	2.33219	1.78291	3
3.06108	2.332	1.76969	3
3.06145	2.33185	1.76194	3
3.06183	2.33174	1.75661	3
3.06221	2.33158	1.7651	3
3.06258	2.33137	1.78733	3
3.06296	2.3312	1.79966	3
3.06333	2.331	1.80165	3
3.06371	2.3308	1.80565	3
3.06408	2.33061	1.78342	3
3.06446	2.33045	1.76767	3
3.06483	2.33025	1.72914	3
3.06521	2.33004	1.73253	3
3.06558	2.32991	1.73743	3
3.06595	2.32973	1.76491	3
3.06633	2.32958	1.7404	3
3.0667	2.3294	1.75728	3
3.06707	2.32922	1.75732	3
3.06744	2.32905	1.75743	3
3.06781	2.32886	1.75455	3
3.06819	2.32876	1.74335	3
3.06856	2.32859	1.75112	3
3.06893	2.32839	1.72789	3
3.0693	2.32827	1.74353	3
3.06967	2.32808	1.74991	3
3.07004	2.32791	1.76012	3
3.07041	2.32773	1.77125	3
3.07078	2.32756	1.75589	3
3.07115	2.32741	1.74501	3
3.07151	2.32723	1.74208	3
3.07188	2.32705	1.7507	3
3.07225	2.32688	1.72586	3
3.07262	2.3267	1.73117	3
3.07298	2.32654	1.73541	3
3.07335	2.32637	1.73169	3
3.07372	2.32618	1.72915	3
3.07408	2.32602	1.7398	3
3.07445	2.32586	1.72355	3
3.07482	2.32572	1.73176	3
3.07518	2.32556	1.73348	3
3.07555	2.32536	1.75143	3
3.07591	2.3252	1.76367	3
3.07628	2.32499	1.765	3
3.07664	2.32487	1.77464	3
3.077	2.32467	1.75141	3
3.07737	2.32452	1.71916	3
3.07773	2.32439	1.71094	3
3.07809	2.32422	1.7042	3
3.07846	2.32406	1.72172	3
3.07882	2.32386	1.72613	3
3.07918	2.32372	1.71657	3
3.07954	2.32354	1.71341	3
3.0799	2.32338	1.71387	3
3.08027	2.32319	1.72196	3
3.08063	2.323	1.71582	3
3.08099	2.32287	1.73322	3
3.08135	2.32269	1.73103	3
3.08171	2.32253	1.72143	3
3.08207	2.32234	1.73103	3
3.08243	2.32212	1.73385	3
3.08279	2.32196	1.7199	3
3.08314	2.32181	1.69015	3
3.0835	2.32163	1.69357	3
3.08386	2.32147	1.68448	3
3.08422	2.32134	1.68851	3
3.08458	2.32118	1.67712	3
3.08493	2.32108	1.68904	3
3.08529	2.32089	1.70837	3
3.08565	2.32065	1.71177	3
3.086	2.32048	1.70525	3
3.08636	2.32029	1.69384	3
3.08672	2.32012	1.70112	3
3.08707	2.31995	1.70092	3
3.08743	2.3198	1.70767	3
3.08778	2.31966	1.71487	3
3.08814	2.3195	1.70423	3
3.08849	2.3194	1.69829	3
3.08884	2.31922	1.68317	3
3.0892	2.31908	1.69292	3
3.08955	2.31892	1.67041	3
3.08991	2.31877	1.67768	3
3.09026	2.31857	1.66901	3
3.09061	2.31838	1.68175	3
3.09096	2.31825	1.68977	3
3.09132	2.31806	1.69866	3
3.09167	2.31786	1.69673	3
3.09202	2.31769	1.70365	3
3.09237	2.31753	1.69573	3
3.09272	2.31741	1.68797	3
3.09307	2.31722	1.70147	3
3.09342	2.31708	1.69342	3
3.09377	2.31693	1.69175	3
3.09412	2.31673	1.70209	3
3.09447	2.31656	1.69593	3
3.09482	2.31644	1.66818	3
3.09517	2.31628	1.69332	3
3.09552	2.31604	1.6857	3
3.09587	2.31584	1.67961	3
3.09621	2.31571	1.66676	3
3.09656	2.31554	1.64399	3
3.09691	2.3154	1.64582	3
3.09726	2.31523	1.65673	3
3.0976	2.31506	1.65227	3
3.09795	2.31492	1.65742	3
3.0983	2.31476	1.64427	3
3.09864	2.31463	1.66492	3
3.09899	2.31451	1.68047	3
3.09934	2.31438	1.68402	3
3.09968	2.31419	1.67244	3
3.10003	2.31403	1.6704	3
3.10037	2.31386	1.65314	3
3.10072	2.31365	1.65876	3
3.10106	2.31346	1.64427	3
3.1014	2.31329	1.64965	3
3.10175	2.3131	1.65723	3
3.10209	2.31298	1.652	3
3.10243	2.31279	1.64492	3
3.10278	2.31265	1.66162	3
3.10312	2.31247	1.65669	3
3.10346	2.31233	1.65584	3
3.1038	2.31221	1.65302	3
3.10415	2.31205	1.64587	3
3.10449	2.31191	1.63829	3
3.10483	2.31176	1.62914	3
3.10517	2.31156	1.63812	3
3.10551	2.31136	1.64341	3
3.10585	2.31118	1.67108	3
3.10619	2.31107	1.67261	3
3.10653	2.31089	1.66326	3
3.10687	2.31074	1.6697	3
3.10721	2.31058	1.65452	3
3.10755	2.31042	1.65597	3
3.10789	2.31025	1.66136	3
3.10823	2.31008	1.65619	3
3.10857	2.30993	1.66233	3
3.1089	2.30974	1.65592	3
3.10924	2.30957	1.63297	3
3.10958	2.30941	1.62274	3
3.10992	2.30927	1.61668	3
3.11025	2.30915	1.62601	3
3.11059	2.30897	1.61234	3
3.11093	2.30886	1.62845	3
3.11126	2.30873	1.63015	3
3.1116	2.30856	1.63644	3
3.11193	2.30837	1.62353	3
3.11227	2.30817	1.62733	3
3.11261	2.30802	1.63943	3
3.11294	2.30781	1.6352	3
3.11327	2.30768	1.65417	3
3.11361	2.30747	1.64338	3
3.11394	2.30729	1.6232	3
3.11428	2.30711	1.61421	3
3.11461	2.30703	1.61742	3
3.11494	2.30687	1.6081	3
3.11528	2.3067	1.6103	3
3.11561	2.30654	1.62621	3
3.11594	2.30639	1.63914	3
3.11628	2.30624	1.63814	3
3.11661	2.30608	1.62001	3
3.11694	2.30596	1.63236	3
3.11727	2.30582	1.64119	3
3.1176	2.30561	1.62409	3
3.11793	2.30546	1.61859	3
3.11826	2.30528	1.5947	3
3.1186	2.30507	1.6095	3
3.11893	2.30487	1.60388	3
3.11926	2.30472	1.59951	3
3.11959	2.30456	1.59639	3
3.11992	2.30439	1.59991	3
3.12024	2.30427	1.58865	3
3.12057	2.30413	1.58862	3
3.1209	2.30402	1.59428	3
3.12123	2.30388	1.61069	3
3.12156	2.30369	1.61431	3
3.12189	2.30356	1.60142	3
3.12222	2.30338	1.5904	3
3.12254	2.30321	1.60502	3
3.12287	2.30302	1.60221	3
3.1232	2.30287	1.5909	3
3.12352	2.3027	1.59484	3
3.12385	2.30253	1.58724	3
3.12418	2.30233	1.58993	3
3.1245	2.30217	1.5992	3
3.12483	2.30204	1.60584	3
3.12516	2.30185	1.59881	3
3.12548	2.3017	1.59873	3
3.12581	2.30154	1.59215	3
3.12613	2.30137	1.57206	3
3.12646	2.30122	1.57126	3
3.12678	2.30114	1.57516	3
3.1271	2.30102	1.57723	3
3.12743	2.30083	1.59766	3
3.12775	2.30064	1.59441	3
3.12808	2.30045	1.6078	3
3.1284	2.30029	1.60942	3
3.12872	2.30011	1.59135	3
3.12905	2.29997	1.60284	3
3.12937	2.29982	1.61214	3
3.12969	2.29965	1.60427	3
3.13001	2.2995	1.60246	3
3.13033	2.29936	1.60623	3
3.13066	2.29917	1.5919	3
3.13098	2.29908	1.57819	3
3.1313	2.29896	1.55839	3
3.13162	2.2988	1.55541	3
3.13194	2.29861	1.55606	3
3.13226	2.29844	1.55192	3
3.13258	2.29827	1.57322	3
3.1329	2.29811	1.57849	3
3.13322	2.29795	1.60134	3
3.13354	2.29777	1.57842	3
3.13386	2.29764	1.57948	3
3.13418	2.29752	1.56415	3
3.1345	2.29736	1.56149	3
3.13481	2.29722	1.57053	3
3.13513	2.29703	1.5649	3
3.13545	2.29686	1.57342	3
3.13577	2.29672	1.58551	3
3.13609	2.29659	1.59214	3
3.1364	2.29637	1.58861	3
3.13672	2.29624	1.58813	3
3.13704	2.29605	1.55566	3
3.13735	2.29592	1.56399	3
3.13767	2.29572	1.57744	3
3.13799	2.29563	1.5698	3
3.1383	2.29546	1.54799	3
3.13862	2.29528	1.54679	3
3.13893	2.29511	1.55136	3
3.13925	2.29496	1.56555	3
3.13956	2.29478	1.56429	3
3.13988	2.29457	1.57295	3
3.14019	2.29446	1.57227	3
3.14051	2.29431	1.56748	3
3.14082	2.29417	1.58143	3
3.14114	2.29401	1.57443	3
3.14145	2.29389	1.57095	3
3.14176	2.29375	1.57397	3
3.14208	2.2936	1.56739	3
3.14239	2.29346	1.56624	3
3.1427	2.29324	1.55897	3
3.14301	2.2931	1.54351	3
3.14333	2.29296	1.5373	3
3.14364	2.29281	1.53624	3
3.14395	2.2926	1.54142	3
3.14426	2.29245	1.54669	3
3.14457	2.29227	1.54949	3
3.14489	2.29209	1.55502	3
3.1452	2.29196	1.55512	3
3.14551	2.29181	1.55269	3
3.14582	2.29165	1.54664	3
3.14613	2.29155	1.55581	3
3.14644	2.29136	1.55855	3
3.14675	2.29123	1.56354	3
3.14706	2.29108	1.5872	3
3.14737	2.29089	1.56665	3
3.14768	2.29071	1.55785	3
3.14799	2.29059	1.53435	3
3.14829	2.29043	1.52133	3
3.1486	2.29027	1.52636	3
3.14891	2.2901	1.53286	3
3.14922	2.28995	1.52767	3
3.14953	2.28974	1.53806	3
3.14983	2.2896	1.51985	3
3.15014	2.28946	1.51612	3
3.15045	2.28929	1.52815	3
3.15076	2.28909	1.53456	3
3.15106	2.28893	1.53495	3
3.15137	2.28878	1.54382	3
3.15168	2.28864	1.54061	3
3.15198	2.28846	1.53165	3
3.15229	2.28832	1.53705	3
3.15259	2.28816	1.5395	3
3.1529	2.28801	1.53401	3
3.1532	2.28789	1.53379	3
3.15351	2.28772	1.51442	3
3.15381	2.28759	1.49879	3
3.15412	2.28748	1.47659	3
3.15442	2.2873	1.495	3
3.15473	2.28713	1.5068	3
3.15503	2.28694	1.50421	3
3.15534	2.28679	1.51072	3
3.15564	2.28665	1.5103	3
3.15594	2.28652	1.5136	3
3.15625	2.28635	1.5138	3
3.15655	2.28621	1.50595	3
3.15685	2.28603	1.49787	3
3.15715	2.28588	1.49411	3
3.15746	2.28572	1.51231	3
3.15776	2.28557	1.51698	3
3.15806	2.28538	1.53827	3
3.15836	2.28523	1.51982	3
3.15866	2.28507	1.49645	3
3.15897	2.28491	1.49667	3
3.15927	2.28478	1.50642	3
3.15957	2.28467	1.51287	3
3.15987	2.28451	1.49514	3
3.16017	2.28438	1.50406	3
3.16047	2.28422	1.49639	3
3.16077	2.28411	1.49916	3
3.16107	2.28395	1.52382	3
3.16137	2.28377	1.52385	3
3.16167	2.28362	1.54642	3
3.16197	2.28346	1.55528	3
3.16227	2.28333	1.53118	3
3.16256	2.28311	1.52329	3
3.16286	2.28295	1.51232	3
3.16316	2.28275	1.50311	3
3.16346	2.28265	1.4986	3
3.16376	2.28249	1.51112	3
3.16406	2.28232	1.49452	3
3.16435	2.28218	1.47455	3
3.16465	2.28207	1.48036	3
3.16495	2.28189	1.4813	3
3.16524	2.28175	1.47845	3
3.16554	2.28164	1.4812	3
3.16584	2.28143	1.4873	3
3.16613	2.28129	1.49804	3
3.16643	2.28113	1.48627	3
3.16673	2.28098	1.48101	3
3.16702	2.28079	1.49667	3
3.16732	2.28059	1.49487	3
3.16761	2.28049	1.51905	3
3.16791	2.28032	1.5108	3
3.1682	2.28016	1.50326	3
3.1685	2.28003	1.49837	3
3.16879	2.27984	1.49601	3
3.16909	2.2797	1.48776	3
3.16938	2.27957	1.48493	3
3.16967	2.27942	1.48661	3
3.16997	2.2793	1.46067	3
3.17026	2.27917	1.45517	3
3.17056	2.27904	1.4626	3
3.17085	2.27886	1.47844	3
3.17114	2.27871	1.48835	3
3.17143	2.27858	1.48764	3
3.17173	2.27839	1.48942	3
3.17202	2.27824	1.49599	3
3.17231	2.27809	1.49561	3
3.1726	2.27798	1.48358	3
3.17289	2.27778	1.50015	3
3.17319	2.2776	1.50554	3
3.17348	2.27748	1.51504	3
3.17377	2.27732	1.52517	3
3.17406	2.2772	1.51618	3
3.17435	2.27705	1.49669	3
3.17464	2.27688	1.48756	3
3.17493	2.27675	1.48406	3
3.17522	2.27661	1.4916	3
3.17551	2.27641	1.47357	3
3.1758	2.2763	1.48107	3
3.17609	2.27614	1.45372	3
3.17638	2.27596	1.45279	3
3.17667	2.27583	1.45587	3
3.17696	2.27569	1.44742	3
3.17725	2.27556	1.4662	3
3.17754	2.27546	1.477	3
3.17782	2.27529	1.48579	3
3.17811	2.27509	1.4877	3
3.1784	2.27493	1.507	3
3.17869	2.27477	1.49135	3
3.17898	2.27459	1.49687	3
3.17926	2.27447	1.51164	3
3.17955	2.27427	1.51181	3
3.17984	2.27414	1.49842	3
3.18013	2.27399	1.50287	3
3.18041	2.27387	1.50128	3
3.1807	2.27372	1.50789	3
3.18099	2.27359	1.4965	3
3.18127	2.27344	1.49116	3
3.18156	2.27332	1.4814	3
3.18184	2.27319	1.47892	3
3.18213	2.27304	1.48004	3
3.18241	2.27283	1.48578	3
3.1827	2.27273	1.46982	3
3.18298	2.27258	1.46931	3
3.18327	2.27242	1.46386	3
3.18355	2.27229	1.46189	3
3.18384	2.27213	1.47623	3
3.18412	2.272	1.47906	3
3.18441	2.27185	1.48582	3
3.18469	2.2717	1.49254	3
3.18498	2.27155	1.4825	3
3.18526	2.2714	1.4759	3
3.18554	2.27123	1.48039	3
3.18583	2.27111	1.46876	3
3.18611	2.271	1.45456	3
3.18639	2.27082	1.47504	3
3.18667	2.27068	1.45604	3
3.18696	2.27052	1.46885	3
3.18724	2.27034	1.46452	3
3.18752	2.27016	1.45176	3
3.1878	2.27005	1.45828	3
3.18808	2.2699	1.45142	3
3.18837	2.26971	1.44497	3
3.18865	2.26956	1.45414	3
3.18893	2.26946	1.449	3
3.18921	2.26934	1.42778	3
3.18949	2.26916	1.44042	3
3.18977	2.26903	1.43469	3
3.19005	2.26885	1.41645	3
3.19033	2.26866	1.44143	3
3.19061	2.26853	1.45023	3
3.19089	2.2684	1.47151	3
3.19117	2.26825	1.46888	3
3.19145	2.26811	1.46263	3
3.19173	2.26797	1.45974	3
3.19201	2.26785	1.46238	3
3.19229	2.2677	1.44085	3
3.19257	2.26755	1.45352	3
3.19285	2.2673	1.44456	3
3.19312	2.26716	1.43207	3
3.1934	2.26701	1.43782	3
3.19368	2.26686	1.43108	3
3.19396	2.26671	1.43276	3
3.19424	2.26656	1.40828	3
3.19451	2.26645	1.42424	3
3.19479	2.26629	1.44407	3
3.19507	2.26618	1.45514	3
3.19535	2.26604	1.45513	3
3.19562	2.26589	1.46532	3
3.1959	2.26571	1.46001	3
3.19618	2.26555	1.46372	3
3.19645	2.26546	1.44347	3
3.19673	2.26528	1.44713	3
3.197	2.2651	1.44425	3
3.19728	2.26498	1.42673	3
3.19756	2.26485	1.4126	3
3.19783	2.26467	1.41776	3
3.19811	2.2645	1.40951	3
3.19838	2.26439	1.41287	3
3.19866	2.26423	1.42398	3
3.19893	2.26407	1.40551	3
3.19921	2.26397	1.40761	3
3.19948	2.26385	1.40177	3
3.19976	2.26369	1.40098	3
3.20003	2.26357	1.40383	3
3.2003	2.26342	1.41671	3
3.20058	2.26328	1.41396	3
3.20085	2.26309	1.42225	3
3.20112	2.26289	1.42614	3
3.2014	2.26274	1.43213	3
3.20167	2.26257	1.42158	3
3.20194	2.26243	1.43209	3
3.20222	2.26225	1.4063	3
3.20249	2.26208	1.39292	3
3.20276	2.26194	1.40322	3
3.20303	2.26183	1.38969	3
3.2033	2.26171	1.39751	3
3.20358	2.26162	1.38908	3
3.20385	2.2615	1.38878	3
3.20412	2.26136	1.39233	3
3.20439	2.26122	1.39627	3
3.20466	2.26108	1.41966	3
3.20493	2.26094	1.40425	3
3.2052	2.26079	1.39811	3
3.20548	2.26064	1.39486	3
3.20575	2.26049	1.38048	3
3.20602	2.2603	1.3712	3
3.20629	2.26012	1.37354	3
3.20656	2.25999	1.37651	3
3.20683	2.25986	1.38052	3
3.2071	2.2597	1.36263	3
3.20737	2.25955	1.37034	3
3.20763	2.25943	1.34913	3
3.2079	2.25928	1.35165	3
3.20817	2.25916	1.35332	3
3.20844	2.25905	1.37058	3
3.20871	2.25887	1.36627	3
3.20898	2.25871	1.35439	3
3.20925	2.25854	1.34983	3
3.20952	2.25842	1.35019	3
3.20978	2.25826	1.37432	3
3.21005	2.25808	1.3814	3
3.21032	2.25796	1.39163	3
3.21059	2.25784	1.40203	3
3.21085	2.25768	1.3867	3
3.21112	2.25751	1.38935	3
3.21139	2.25743	1.37873	3
3.21165	2.25726	1.39305	3
3.21192	2.25709	1.39571	3
3.21219	2.25695	1.36704	3
3.21245	2.25684	1.36485	3
3.21272	2.25665	1.3595	3
3.21299	2.25656	1.34415	3
3.21325	2.25643	1.33962	3
3.21352	2.25624	1.35639	3
3.21378	2.25608	1.35105	3
3.21405	2.25595	1.34352	3
3.21431	2.25576	1.34877	3
3.21458	2.25563	1.35222	3
3.21484	2.25548	1.3502	3
3.21511	2.25533	1.36918	3
3.21537	2.25518	1.36941	3
3.21564	2.25506	1.36282	3
3.2159	2.25489	1.3761	3
3.21617	2.25475	1.38257	3
3.21643	2.25461	1.38399	3
3.21669	2.25447	1.36805	3
3.21696	2.25433	1.37358	3
3.21722	2.2542	1.35755	3
3.21748	2.25408	1.34404	3
3.21775	2.25392	1.34946	3
3.21801	2.25374	1.34199	3
3.21827	2.25364	1.3328	3
3.21854	2.25344	1.33828	3
3.2188	2.25326	1.34459	3
3.21906	2.25309	1.34432	3
3.21932	2.25296	1.33834	3
3.21958	2.25285	1.3511	3
3.21985	2.25271	1.36771	3
3.22011	2.25257	1.3699	3
3.22037	2.25245	1.36075	3
3.22063	2.25234	1.36297	3
3.22089	2.25223	1.35001	3
3.22115	2.25203	1.34602	3
3.22141	2.25185	1.34455	3
3.22167	2.25171	1.34202	3
3.22194	2.25155	1.32115	3
3.2222	2.25143	1.32936	3
3.22246	2.25128	1.32854	3
3.22272	2.25113	1.32998	3
3.22298	2.251	1.33952	3
3.22324	2.25087	1.33085	3
3.2235	2.25069	1.34828	3
3.22376	2.25057	1.34526	3
3.22401	2.2504	1.36562	3
3.22427	2.25023	1.35104	3
3.22453	2.25013	1.35191	3
3.22479	2.25003	1.35684	3
3.22505	2.24993	1.36195	3
3.22531	2.24979	1.35368	3
3.22557	2.24963	1.35951	3
3.22583	2.24952	1.36245	3
3.22608	2.24938	1.3584	3
3.22634	2.24918	1.35917	3
3.2266	2.24902	1.35484	3
3.22686	2.24882	1.35101	3
3.22712	2.24869	1.35073	3
3.22737	2.24856	1.33915	3
3.22763	2.24844	1.33695	3
3.22789	2.24827	1.32934	3
3.22814	2.24817	1.30809	3
3.2284	2.24795	1.30695	3
3.22866	2.24778	1.32195	3
3.22891	2.24763	1.33922	3
3.22917	2.24749	1.34022	3
3.22943	2.24738	1.34288	3
3.22968	2.24724	1.34291	3
3.22994	2.24714	1.34808	3
3.23019	2.24704	1.34214	3
3.23045	2.24692	1.33403	3
3.2307	2.24674	1.36572	3
3.23096	2.2466	1.36087	3
3.23121	2.24648	1.33809	3
3.23147	2.24632	1.33592	3
3.23172	2.24618	1.32535	3
3.23198	2.24601	1.32344	3
3.23223	2.24586	1.32093	3
3.23249	2.24575	1.33843	3
3.23274	2.2456	1.35805	3
3.233	2.24549	1.34457	3
3.23325	2.24529	1.33155	3
3.2335	2.24514	1.33267	3
3.23376	2.24502	1.34492	3
3.23401	2.24488	1.34002	3
3.23426	2.24472	1.32825	3
3.23452	2.24459	1.30775	3
3.23477	2.24447	1.32072	3
3.23502	2.24436	1.33504	3
3.23528	2.2442	1.33424	3
3.23553	2.24403	1.33377	3
3.23578	2.24388	1.32436	3
3.23603	2.24371	1.31184	3
3.23629	2.24359	1.31273	3
3.23654	2.24347	1.31147	3
3.23679	2.24333	1.30666	3
3.23704	2.24316	1.32028	3
3.23729	2.24306	1.32115	3
3.23754	2.24293	1.31365	3
3.23779	2.24282	1.30858	3
3.23805	2.24268	1.32444	3
3.2383	2.24254	1.30778	3
3.23855	2.24238	1.31316	3
3.2388	2.24228	1.31818	3
3.23905	2.24213	1.31623	3
3.2393	2.24199	1.31248	3
3.23955	2.24186	1.31887	3
3.2398	2.24165	1.31419	3
3.24005	2.24149	1.29277	3
3.2403	2.24134	1.29436	3
3.24055	2.24122	1.2943	3
3.2408	2.24107	1.29801	3
3.24105	2.24092	1.31134	3
3.2413	2.24082	1.29741	3
3.24155	2.24067	1.29111	3
3.2418	2.24053	1.31122	3
3.24204	2.24038	1.3173	3
3.24229	2.24027	1.32861	3
3.24254	2.24012	1.32495	3
3.24279	2.24	1.31713	3
3.24304	2.23988	1.31114	3
3.24329	2.23968	1.31381	3
3.24353	2.23955	1.32254	3
3.24378	2.23939	1.30363	3
3.24403	2.23926	1.28792	3
3.24428	2.23913	1.28727	3
3.24452	2.23902	1.28971	3
3.24477	2.23885	1.28513	3
3.24502	2.23873	1.2882	3
3.24527	2.23856	1.29656	3
3.24551	2.23842	1.29698	3
3.24576	2.23825	1.31833	3
3.24601	2.23812	1.33182	3
3.24625	2.23798	1.31885	3
3.2465	2.23787	1.32474	3
3.24674	2.23772	1.32231	3
3.24699	2.23758	1.308	3
3.24724	2.23742	1.29858	3
3.24748	2.23727	1.27199	3
3.24773	2.23715	1.29006	3
3.24797	2.23703	1.27672	3
3.24822	2.23687	1.26966	3
3.24846	2.23673	1.27271	3
3.24871	2.2366	1.28479	3
3.24895	2.23647	1.30472	3
3.2492	2.23638	1.30993	3
3.24944	2.23624	1.32297	3
3.24969	2.23609	1.31894	3
3.24993	2.23592	1.30719	3
3.25018	2.23578	1.30579	3
3.25042	2.23563	1.2904	3
3.25066	2.23551	1.28887	3
3.25091	2.23535	1.2759	3
3.25115	2.23522	1.28012	3
3.25139	2.23508	1.26704	3
3.25164	2.23491	1.26601	3
3.25188	2.23476	1.26886	3
3.25212	2.23463	1.28873	3
3.25237	2.23452	1.29314	3
3.25261	2.23436	1.29744	3
3.25285	2.23418	1.29907	3
3.2531	2.23406	1.30583	3
3.25334	2.23388	1.29623	3
3.25358	2.23376	1.28149	3
3.25382	2.23357	1.27321	3
3.25406	2.23348	1.2795	3
3.25431	2.23332	1.27066	3
3.25455	2.2332	1.27852	3
3.25479	2.23308	1.28658	3
3.25503	2.23293	1.28904	3
3.25527	2.23273	1.29225	3
3.25551	2.23262	1.2695	3
3.25575	2.23248	1.27101	3
3.256	2.23234	1.26558	3
3.25624	2.23223	1.25819	3
3.25648	2.2321	1.26069	3
3.25672	2.23198	1.27146	3
3.25696	2.23184	1.25427	3
3.2572	2.23171	1.25215	3
3.25744	2.23152	1.23926	3
3.25768	2.23137	1.25183	3
3.25792	2.23125	1.2534	3
3.25816	2.23106	1.27073	3
3.2584	2.23093	1.24354	3
3.25864	2.23078	1.24976	3
3.25888	2.23067	1.23587	3
3.25912	2.23051	1.23016	3
3.25935	2.23033	1.26439	3
3.25959	2.23023	1.25562	3
3.25983	2.23009	1.25708	3
3.26007	2.22993	1.23382	3
3.26031	2.22983	1.22542	3
3.26055	2.22967	1.21902	3
3.26079	2.22952	1.21833	3
3.26102	2.2294	1.22064	3
3.26126	2.22928	1.22071	3
3.2615	2.22911	1.24208	3
3.26174	2.22901	1.23544	3
3.26198	2.22888	1.23813	3
3.26221	2.22875	1.24393	3
3.26245	2.2286	1.23569	3
3.26269	2.22842	1.22498	3
3.26293	2.22831	1.21624	3
3.26316	2.22815	1.21771	3
3.2634	2.22803	1.21881	3
3.26364	2.22786	1.245	3
3.26387	2.22774	1.24526	3
3.26411	2.22761	1.25411	3
3.26435	2.22747	1.24744	3
3.26458	2.22734	1.23078	3
3.26482	2.22721	1.22987	3
3.26505	2.22709	1.22905	3
3.26529	2.22694	1.23432	3
3.26553	2.2268	1.23228	3
3.26576	2.22665	1.22611	3
3.266	2.22656	1.2269	3
3.26623	2.22638	1.22785	3
3.26647	2.22627	1.23923	3
3.2667	2.22614	1.23968	3
3.26694	2.22601	1.23461	3
3.26717	2.22584	1.2154	3
3.26741	2.22567	1.22875	3
3.26764	2.22549	1.24676	3
3.26788	2.22535	1.24026	3
3.26811	2.22521	1.23279	3
3.26834	2.22509	1.23497	3
3.26858	2.22493	1.23319	3
3.26881	2.22483	1.24705	3
3.26905	2.2247	1.23718	3
3.26928	2.22455	1.24841	3
3.26951	2.22442	1.24447	3
3.26975	2.2243	1.23848	3
3.26998	2.22418	1.23004	3
3.27021	2.22401	1.25086	3
3.27045	2.22389	1.23999	3
3.27068	2.22374	1.23353	3
3.27091	2.22365	1.23003	3
3.27114	2.22354	1.23406	3
3.27138	2.22344	1.23004	3
3.27161	2.22332	1.22618	3
3.27184	2.22311	1.24082	3
3.27207	2.22295	1.24569	3
3.27231	2.22281	1.2463	3
3.27254	2.22268	1.24286	3
3.27277	2.22253	1.24041	3
3.273	2.22237	1.23931	3
3.27323	2.22224	1.23733	3
3.27346	2.2221	1.23271	3
3.2737	2.22194	1.24219	3
3.27393	2.22185	1.23038	3
3.27416	2.2217	1.2449	3
3.27439	2.22155	1.24526	3
3.27462	2.22141	1.22948	3
3.27485	2.22124	1.22563	3
3.27508	2.22114	1.21663	3
3.27531	2.22101	1.21875	3
3.27554	2.22091	1.22912	3
3.27577	2.22078	1.22847	3
3.276	2.22066	1.22828	3
3.27623	2.22051	1.23094	3
3.27646	2.22038	1.22839	3
3.27669	2.22026	1.2203	3
3.27692	2.22012	1.22814	3
3.27715	2.21997	1.21992	3
3.27738	2.21985	1.19762	3
3.27761	2.21968	1.20665	3
3.27784	2.21957	1.19983	3
3.27807	2.21939	1.20627	3
3.2783	2.21923	1.20906	3
3.27852	2.21914	1.206	3
3.27875	2.21897	1.21279	3
3.27898	2.21885	1.22411	3
3.27921	2.21871	1.21151	3
3.27944	2.2186	1.22413	3
3.27967	2.21844	1.23335	3
3.27989	2.21831	1.2294	3
3.28012	2.21817	1.22601	3
3.28035	2.2181	1.20494	3
3.28058	2.21795	1.20407	3
3.28081	2.21779	1.19234	3
3.28103	2.21763	1.21031	3
3.28126	2.21748	1.19976	3
3.28149	2.21731	1.20405	3
3.28171	2.21716	1.21622	3
3.28194	2.21705	1.21229	3
3.28217	2.21695	1.21246	3
3.2824	2.2168	1.20865	3
3.28262	2.2167	1.20459	3
3.28285	2.21659	1.20532	3
3.28307	2.21645	1.21339	3
3.2833	2.21638	1.21047	3
3.28353	2.21624	1.21668	3
3.28375	2.21607	1.19742	3
3.28398	2.21593	1.20138	3
3.28421	2.21582	1.19628	3
3.28443	2.21568	1.17658	3
3.28466	2.21557	1.18926	3
3.28488	2.21544	1.20116	3
3.28511	2.21528	1.19876	3
3.28533	2.21513	1.19282	3
3.28556	2.21496	1.19294	3
3.28578	2.21482	1.19506	3
3.28601	2.21469	1.20861	3
3.28623	2.21456	1.21007	3
3.28646	2.2144	1.21808	3
3.28668	2.2143	1.20873	3
3.28691	2.21414	1.20917	3
3.28713	2.21403	1.20553	3
3.28735	2.2139	1.22642	3
3.28758	2.21378	1.2323	3
3.2878	2.21361	1.23323	3
3.28803	2.21348	1.2199	3
3.28825	2.21333	1.21108	3
3.28847	2.21321	1.19605	3
3.2887	2.21308	1.20651	3
3.28892	2.21296	1.20739	3
3.28914	2.21282	1.2039	3
3.28937	2.21268	1.21017	3
3.28959	2.21257	1.2032	3
3.28981	2.21241	1.21991	3
3.29003	2.21227	1.23644	3
3.29026	2.21212	1.22306	3
3.29048	2.21195	1.21994	3
3.2907	2.21181	1.23989	3
3.29092	2.21169	1.23288	3
3.29115	2.21158	1.23139	3
3.29137	2.21148	1.24554	3
3.29159	2.2114	1.24643	3
3.29181	2.21123	1.23656	3
3.29203	2.21106	1.22358	3
3.29226	2.21091	1.20024	3
3.29248	2.21079	1.20256	3
3.2927	2.21066	1.19854	3
3.29292	2.21047	1.19031	3
3.29314	2.21032	1.21501	3
3.29336	2.21025	1.21126	3
3.29358	2.21008	1.19559	3
3.2938	2.20996	1.18717	3
3.29403	2.20982	1.19427	3
3.29425	2.20973	1.19006	3
3.29447	2.20958	1.18984	3
3.29469	2.20948	1.1852	3
3.29491	2.20935	1.1926	3
3.29513	2.20926	1.19707	3
3.29535	2.20911	1.19219	3
3.29557	2.20898	1.18278	3
3.29579	2.20884	1.17101	3
3.29601	2.2087	1.16442	3
3.29623	2.20859	1.18313	3
3.29645	2.20846	1.17069	3
3.29667	2.20832	1.18306	3
3.29688	2.20823	1.19732	3
3.2971	2.20811	1.20526	3
3.29732	2.20798	1.21501	3
3.29754	2.20781	1.2276	3
3.29776	2.20771	1.22363	3
3.29798	2.20758	1.21852	3
3.2982	2.2074	1.21016	3
3.29842	2.20722	1.21895	3
3.29863	2.20705	1.21987	3
3.29885	2.20692	1.22024	3
3.29907	2.2068	1.2082	3
3.29929	2.20671	1.20421	3
3.29951	2.20659	1.20443	3
3.29973	2.20646	1.18876	3
3.29994	2.2063	1.18882	3
3.30016	2.20619	1.19506	3
3.30038	2.20612	1.19636	3
3.3006	2.20597	1.17774	3
3.30081	2.20589	1.17156	3
[truncated: 79,728 more rows]

## Sheet: Fig.2-e
RPM log10	Rank log10	Day
3.03518	0	7
2.97678	0.30103	7
2.96505	0.477121	7
2.95849	0.60206	7
2.94965	0.69897	7
2.93619	0.778151	7
2.92673	0.845098	7
2.92025	0.90309	7
2.91035	0.954243	7
2.9025	1	7
2.89586	1.04139	7
2.88785	1.07918	7
2.88135	1.11394	7
2.87592	1.14613	7
2.86426	1.17609	7
2.85973	1.20412	7
2.85533	1.23045	7
2.84899	1.25527	7
2.84541	1.27875	7
2.84222	1.30103	7
2.83498	1.32222	7
2.83124	1.34242	7
2.82698	1.36173	7
2.82288	1.38021	7
2.81885	1.39794	7
2.81555	1.41497	7
2.81235	1.43136	7
2.80843	1.44716	7
2.80574	1.4624	7
2.80299	1.47712	7
2.7991	1.49136	7
2.79701	1.50515	7
2.79387	1.51851	7
2.79055	1.53148	7
2.78731	1.54407	7
2.78413	1.5563	7
2.77993	1.5682	7
2.77664	1.57978	7
2.77355	1.59106	7
2.76857	1.61278	7
2.76307	1.63347	7
2.75765	1.65321	7
2.75186	1.6721	7
2.74699	1.6902	7
2.74243	1.70757	7
2.73733	1.72428	7
2.73388	1.74036	7
2.73176	1.75587	7
2.72897	1.77085	7
2.72459	1.78533	7
2.7208	1.79934	7
2.71677	1.81291	7
2.7114	1.82607	7
2.70619	1.83885	7
2.70412	1.85126	7
2.70122	1.86332	7
2.69849	1.87506	7
2.69301	1.88649	7
2.68774	1.90309	7
2.68349	1.91908	7
2.67953	1.9345	7
2.67622	1.94939	7
2.67342	1.96379	7
2.67021	1.97772	7
2.66583	1.99123	7
2.66215	2.00432	7
2.66019	2.01703	7
2.6566	2.02938	7
2.65394	2.04139	7
2.64992	2.05308	7
2.64632	2.06446	7
2.64185	2.07918	7
2.63777	2.09342	7
2.63433	2.10721	7
2.63088	2.12057	7
2.62621	2.13354	7
2.62231	2.14613	7
2.61936	2.15836	7
2.61694	2.17026	7
2.6135	2.18184	7
2.61016	2.1959	7
2.60769	2.20952	7
2.60491	2.22272	7
2.60088	2.23553	7
2.59761	2.24797	7
2.59352	2.26007	7
2.59039	2.27184	7
2.58696	2.2833	7
2.58338	2.29667	7
2.58046	2.30963	7
2.57752	2.32222	7
2.57305	2.33445	7
2.57029	2.34635	7
2.56699	2.35793	7
2.56405	2.37107	7
2.55985	2.38382	7
2.55631	2.3962	7
2.55314	2.40824	7
2.54951	2.41996	7
2.54604	2.43136	7
2.54197	2.44248	7
2.53818	2.45484	7
2.53483	2.46687	7
2.53129	2.47857	7
2.52822	2.48996	7
2.52472	2.50243	7
2.52099	2.51455	7
2.51704	2.52634	7
2.51386	2.53782	7
2.51012	2.55023	7
2.50654	2.56229	7
2.50302	2.57403	7
2.50043	2.58546	7
2.49672	2.5977	7
2.49383	2.60959	7
2.48996	2.62118	7
2.48683	2.63246	7
2.4833	2.64444	7
2.47987	2.6561	7
2.47683	2.66745	7
2.47347	2.67943	7
2.47037	2.69108	7
2.46721	2.70243	7
2.46307	2.71349	7
2.45965	2.72509	7
2.45527	2.7364	7
2.4508	2.74819	7
2.44548	2.75967	7
2.44132	2.77085	7
2.43789	2.78247	7
2.43406	2.79379	7
2.43056	2.8055	7
2.42746	2.8169	7
2.42381	2.82866	7
2.41993	2.84011	7
2.41604	2.85126	7
2.41232	2.86273	7
2.4077	2.8739	7
2.40334	2.88536	7
2.39937	2.89653	7
2.39507	2.90795	7
2.39117	2.9196	7
2.38737	2.93095	7
2.38315	2.9425	7
2.37882	2.95376	7
2.37432	2.9652	7
2.37025	2.97681	7
2.36595	2.98811	7
2.36121	2.99913	7
2.35689	3.0103	7
2.35221	3.0216	7
2.34751	3.03262	7
2.34248	3.04376	7
2.33743	3.055	7
2.33283	3.06595	7
2.32856	3.077	7
2.32377	3.08814	7
2.31856	3.09899	7
2.31379	3.10992	7
2.30928	3.1209	7
2.30445	3.13194	7
2.29972	3.14301	7
2.29453	3.15412	7
2.2892	3.16495	7
2.28315	3.1758	7
2.27711	3.18639	7
2.27112	3.19728	7
2.26574	3.20817	7
2.26057	3.21906	7
2.25449	3.22968	7
2.24868	3.24055	7
2.24281	3.25139	7
2.2369	3.26221	7
2.2308	3.27277	7
2.22468	3.2833	7
2.21793	3.29358	7
2.21139	3.30406	7
2.20504	3.3145	7
2.198	3.3249	7
2.19168	3.33546	7
2.18506	3.34596	7
2.1785	3.35641	7
2.17142	3.36661	7
2.16482	3.37712	7
2.15795	3.38739	7
2.15079	3.39759	7
2.14406	3.4079	7
2.13683	3.41814	7
2.12907	3.42813	7
2.12103	3.43791	7
2.11307	3.44778	7
2.1052	3.45773	7
2.09723	3.46761	7
2.08948	3.4777	7
2.08127	3.48742	7
2.07263	3.49707	7
2.06447	3.50678	7
2.05682	3.5168	7
2.04893	3.5266	7
2.04014	3.53593	7
2.03158	3.54543	7
2.02273	3.55485	7
2.01371	3.56407	7
2.00446	3.57322	7
1.99532	3.5824	7
1.9856	3.5914	7
1.97565	3.6001	7
1.96584	3.60895	7
1.95595	3.61773	7
1.94584	3.62634	7
1.93576	3.63498	7
1.92554	3.64355	7
1.91536	3.65205	7
1.90515	3.66068	7
1.89436	3.66876	7
1.88358	3.67688	7
1.87286	3.68494	7
1.86101	3.69205	7
1.84966	3.69958	7
1.83804	3.70689	7
1.82608	3.71391	7
1.81434	3.72115	7
1.80221	3.72819	7
1.79046	3.73536	7
1.77823	3.74218	7
1.7662	3.74912	7
1.75344	3.75519	7
1.74112	3.76208	7
1.72843	3.76842	7
1.71547	3.77422	7
1.70273	3.78075	7
1.68955	3.78654	7
1.67655	3.79239	7
1.66359	3.79837	7
1.65046	3.80393	7
1.63704	3.80909	7
1.6237	3.81451	7
1.60986	3.81935	7
1.59622	3.82491	7
1.58256	3.82975	7
1.56831	3.83461	7
1.55458	3.8396	7
1.54071	3.84423	7
1.52685	3.8488	7
1.51286	3.85309	7
1.49874	3.85721	7
1.48464	3.8613	7
1.46981	3.86522	7
1.45511	3.86888	7
1.44081	3.87262	7
1.42643	3.87656	7
1.41206	3.8799	7
1.39741	3.88343	7
1.38287	3.88666	7
1.36835	3.88975	7
1.35356	3.89232	7
1.33887	3.89526	7
1.32424	3.89785	7
1.30965	3.90059	7
1.29419	3.90314	7
1.27892	3.90563	7
1.26429	3.90832	7
1.24847	3.91094	7
1.2338	3.9136	7
1.21882	3.91577	7
1.20392	3.91798	7
1.18772	3.92028	7
1.17206	3.92247	7
1.15724	3.92459	7
1.14184	3.92645	7
1.12698	3.92845	7
1.11172	3.93018	7
1.09692	3.93222	7
1.08017	3.93399	7
1.06492	3.93551	7
1.04995	3.93717	7
1.03496	3.93877	7
1.0198	3.94052	7
1.00376	3.94196	7
0.988422	3.94345	7
0.973322	3.94488	7
0.957999	3.9463	7
0.942661	3.94738	7
0.927673	3.9488	7
0.912426	3.95002	7
0.897485	3.95109	7
0.879667	3.9524	7
0.86471	3.95376	7
0.849223	3.95511	7
0.832174	3.95646	7
0.816258	3.95766	7
0.801128	3.95875	7
0.786086	3.95999	7
0.770818	3.96085	7
0.755837	3.96194	7
0.737382	3.96313	7
0.722182	3.96421	7
0.706685	3.96539	7
0.691673	3.96647	7
0.676247	3.96731	7
0.661198	3.96811	7
0.645209	3.9689	7
0.630083	3.96984	7
0.611643	3.97104	7
0.596653	3.97197	7
0.580963	3.97257	7
0.565937	3.97354	7
0.548853	3.97465	7
0.533482	3.97562	7
0.519245	3.97717	7
3.18527	0	14
3.10721	0.30103	14
3.06646	0.477121	14
3.03472	0.60206	14
3.01635	0.69897	14
3.00868	0.778151	14
2.99805	0.845098	14
2.98319	0.90309	14
2.97722	0.954243	14
2.97259	1	14
2.968	1.04139	14
2.96515	1.07918	14
2.96045	1.11394	14
2.95773	1.14613	14
2.95452	1.17609	14
2.95149	1.20412	14
2.94829	1.23045	14
2.94105	1.25527	14
2.93761	1.27875	14
2.93336	1.30103	14
2.92633	1.32222	14
2.92195	1.34242	14
2.9186	1.36173	14
2.91499	1.38021	14
2.91341	1.39794	14
2.91091	1.41497	14
2.90874	1.43136	14
2.90691	1.44716	14
2.90543	1.4624	14
2.90391	1.47712	14
2.90064	1.49136	14
2.89796	1.50515	14
2.89461	1.51851	14
2.89272	1.53148	14
2.88868	1.54407	14
2.88678	1.5563	14
2.88432	1.5682	14
2.88198	1.57978	14
2.87695	1.60206	14
2.87018	1.62325	14
2.86561	1.64345	14
2.85935	1.66276	14
2.85541	1.68124	14
2.84989	1.69897	14
2.84678	1.716	14
2.84208	1.73239	14
2.83928	1.74819	14
2.83625	1.76343	14
2.82974	1.77815	14
2.8258	1.79239	14
2.8204	1.80618	14
2.81633	1.81954	14
2.8124	1.83251	14
2.80781	1.8451	14
2.80228	1.85733	14
2.79864	1.86923	14
2.79499	1.88081	14
2.78947	1.89209	14
2.7844	1.90849	14
2.7803	1.92428	14
2.77612	1.93952	14
2.77189	1.95424	14
2.76745	1.96848	14
2.76427	1.98227	14
2.76007	1.99564	14
2.75774	2.0086	14
2.7535	2.02119	14
2.75049	2.03342	14
2.74573	2.04532	14
2.74155	2.0569	14
2.73857	2.06819	14
2.73388	2.08279	14
2.72969	2.09691	14
2.72465	2.11059	14
2.72031	2.12385	14
2.71762	2.13672	14
2.71455	2.14922	14
2.71162	2.16137	14
2.70927	2.17319	14
2.70589	2.18469	14
2.70139	2.19866	14
2.69758	2.21219	14
2.69424	2.22531	14
2.69003	2.23805	14
2.68564	2.25042	14
2.68176	2.26245	14
2.67718	2.27416	14
2.6738	2.28556	14
2.66971	2.29667	14
2.66598	2.30963	14
2.66256	2.32222	14
2.65873	2.33445	14
2.6541	2.34635	14
2.65044	2.35793	14
2.647	2.37107	14
2.64266	2.38382	14
2.63906	2.3962	14
2.63493	2.40824	14
2.63117	2.41996	14
2.62688	2.43136	14
2.62245	2.44248	14
2.61867	2.45484	14
2.6151	2.46687	14
2.6111	2.47857	14
2.60775	2.48996	14
2.60421	2.50243	14
2.60064	2.51455	14
2.59668	2.52634	14
2.59217	2.53782	14
2.58742	2.549	14
2.58314	2.5611	14
2.57853	2.57287	14
2.57453	2.58433	14
2.5705	2.5955	14
2.56657	2.60746	14
2.56298	2.61909	14
2.55961	2.63043	14
2.55586	2.64246	14
2.55225	2.65418	14
2.54802	2.66558	14
2.54401	2.67761	14
2.54023	2.68931	14
2.53651	2.7007	14
2.53244	2.71265	14
2.5279	2.72428	14
2.52415	2.7356	14
2.51961	2.74663	14
2.51453	2.75815	14
2.50977	2.76938	14
2.50559	2.78104	14
2.50211	2.79239	14
2.49792	2.80414	14
2.49321	2.81558	14
2.48821	2.82672	14
2.48345	2.83822	14
2.47754	2.84942	14
2.47136	2.86034	14
2.46631	2.87157	14
2.46171	2.88252	14
2.45686	2.89376	14
2.45202	2.90472	14
2.44644	2.91593	14
2.44142	2.92686	14
2.43642	2.93802	14
2.43126	2.9489	14
2.42585	2.95999	14
2.42059	2.97128	14
2.41589	2.98227	14
2.41071	2.99344	14
2.40583	3.00432	14
2.40032	3.01536	14
2.39462	3.02612	14
2.38932	3.03703	14
2.38332	3.04766	14
2.37768	3.05843	14
2.37167	3.0693	14
2.36623	3.08027	14
2.35997	3.09096	14
2.35446	3.10175	14
2.34918	3.11261	14
2.34312	3.12352	14
2.33673	3.13418	14
2.33034	3.14489	14
2.32373	3.15534	14
2.31822	3.16613	14
2.31209	3.17696	14
2.3053	3.18752	14
2.29885	3.19811	14
2.29221	3.20871	14
2.28527	3.21906	14
2.27853	3.22943	14
2.27193	3.24005	14
2.2648	3.25042	14
2.25804	3.26102	14
2.25077	3.27138	14
2.24453	3.28194	14
2.2374	3.29226	14
2.23074	3.30276	14
2.22374	3.31302	14
2.21652	3.32325	14
2.20907	3.33345	14
2.20147	3.34341	14
2.19395	3.35353	14
2.18567	3.36342	14
2.17731	3.37328	14
2.16916	3.3831	14
2.16151	3.39305	14
2.15364	3.40295	14
2.14519	3.41246	14
2.13685	3.4221	14
2.12838	3.43169	14
2.11916	3.44091	14
2.11018	3.4504	14
2.10106	3.45954	14
2.09241	3.46909	14
2.08283	3.47813	14
2.0732	3.48714	14
2.06352	3.49596	14
2.05416	3.50501	14
2.04451	3.51402	14
2.03457	3.5227	14
2.02412	3.5311	14
2.01402	3.5397	14
2.00347	3.54814	14
1.99311	3.55678	14
1.98252	3.56502	14
1.97189	3.57345	14
1.96085	3.58138	14
1.94983	3.58939	14
1.93832	3.59726	14
1.92699	3.60498	14
1.91587	3.61278	14
1.90445	3.62034	14
1.89259	3.62757	14
1.88054	3.63458	14
1.86912	3.64217	14
1.85729	3.64943	14
1.84496	3.656	14
1.83301	3.66314	14
1.82084	3.67006	14
1.80823	3.67633	14
1.79595	3.68296	14
1.78308	3.68904	14
1.77016	3.69513	14
1.75704	3.70148	14
1.74395	3.70749	14
1.73103	3.71341	14
1.71753	3.7185	14
1.70429	3.72411	14
1.69114	3.72965	14
1.67715	3.73472	14
1.66364	3.73973	14
1.65028	3.745	14
1.63676	3.75005	14
1.62295	3.75488	14
1.60908	3.75937	14
1.59529	3.76395	14
1.58117	3.76812	14
1.56736	3.77291	14
1.55332	3.77735	14
1.53913	3.78132	14
1.52491	3.78533	14
1.5108	3.7893	14
1.49654	3.79295	14
1.48117	3.79657	14
1.46686	3.80017	14
1.45245	3.8038	14
1.43754	3.80733	14
1.42311	3.8109	14
1.40866	3.81418	14
1.39396	3.81723	14
1.37936	3.82027	14
1.36473	3.82347	14
1.35002	3.8264	14
1.33521	3.82879	14
1.32041	3.83161	14
1.30514	3.83423	14
1.29028	3.83689	14
1.2754	3.83923	14
1.26057	3.84142	14
1.24582	3.8441	14
1.23091	3.84615	14
1.21524	3.84825	14
1.19991	3.85077	14
1.18362	3.85345	14
1.1686	3.8557	14
1.15356	3.85769	14
1.13873	3.8598	14
1.12303	3.86207	14
1.10834	3.86445	14
1.09342	3.86652	14
1.07842	3.86864	14
1.06333	3.87046	14
1.0482	3.87221	14
1.03321	3.87408	14
1.0182	3.87552	14
1.00319	3.87674	14
0.986394	3.87789	14
0.971461	3.87933	14
0.956441	3.88058	14
0.941126	3.88213	14
0.925943	3.88326	14
0.910876	3.88451	14
0.892516	3.88559	14
0.877165	3.88672	14
0.862165	3.8879	14
0.846703	3.88908	14
0.831385	3.89009	14
0.816192	3.8907	14
0.797979	3.89165	14
0.778264	3.89276	14
0.763126	3.89365	14
0.747943	3.89459	14
0.728303	3.89542	14
0.713081	3.89631	14
0.69771	3.89724	14
0.678301	3.89807	14
0.661747	3.89894	14
0.639562	3.89998	14
0.623228	3.90086	14
0.608004	3.90173	14
0.592945	3.90282	14
0.573505	3.90325	14
0.558012	3.90434	14
0.542339	3.90558	14
0.526763	3.9059	14
0.511538	3.90671	14
0.502345	3.90789	14
3.48641	0	21
3.43403	0.30103	21
3.37628	0.477121	21
3.30249	0.60206	21
3.28474	0.69897	21
3.26822	0.778151	21
3.26219	0.845098	21
3.25136	0.90309	21
3.24146	0.954243	21
3.22401	1	21
3.21069	1.04139	21
3.20531	1.07918	21
3.19352	1.11394	21
3.18927	1.14613	21
3.18303	1.17609	21
3.17425	1.20412	21
3.17247	1.23045	21
3.16882	1.25527	21
3.16447	1.27875	21
3.15735	1.30103	21
3.15298	1.32222	21
3.15045	1.34242	21
3.14595	1.36173	21
3.13971	1.38021	21
3.1359	1.39794	21
3.13241	1.41497	21
3.12846	1.43136	21
3.12526	1.44716	21
3.1196	1.4624	21
3.1115	1.47712	21
3.10574	1.49136	21
3.09879	1.50515	21
3.09657	1.51851	21
3.0939	1.53148	21
3.08868	1.54407	21
3.08472	1.5563	21
3.07816	1.5682	21
3.07188	1.57978	21
3.06726	1.59106	21
3.06207	1.61278	21
3.0551	1.63347	21
3.04962	1.65321	21
3.04446	1.6721	21
3.03068	1.6902	21
3.01978	1.70757	21
3.0106	1.72428	21
3.00208	1.74036	21
2.99588	1.75587	21
2.99074	1.77085	21
2.98327	1.78533	21
2.97322	1.79934	21
2.96473	1.81291	21
2.95939	1.82607	21
2.95563	1.83885	21
2.95243	1.85126	21
2.9477	1.86332	21
2.9405	1.87506	21
2.93624	1.88649	21
2.9318	1.90309	21
2.92838	1.91908	21
2.92384	1.9345	21
2.91755	1.94939	21
2.91098	1.96379	21
2.90682	1.97772	21
2.90276	1.99123	21
2.89705	2.00432	21
2.89135	2.01703	21
2.88556	2.02938	21
2.88155	2.04139	21
2.87603	2.05308	21
2.87229	2.06446	21
2.86805	2.07555	21
2.86259	2.08991	21
2.85781	2.1038	21
2.8529	2.11727	21
2.84922	2.13033	21
2.84593	2.14301	21
2.84231	2.15534	21
2.83822	2.16732	21
2.8349	2.17898	21
2.83079	2.19033	21
2.82337	2.2014	21
2.8191	2.21484	21
2.81386	2.22789	21
2.80739	2.24055	21
2.80273	2.25285	21
2.79796	2.26482	21
2.79306	2.27646	21
2.78991	2.2878	21
2.78448	2.29885	21
2.77818	2.30963	21
2.77195	2.32222	21
2.76822	2.33445	21
2.76344	2.34635	21
2.75783	2.35793	21
2.75226	2.36922	21
2.74781	2.38021	21
2.74309	2.3927	21
2.73713	2.40483	21
2.73058	2.41664	21
2.72585	2.42813	21
2.72061	2.43933	21
2.71252	2.45025	21
2.70718	2.4624	21
2.70316	2.47422	21
2.69851	2.48572	21
2.69339	2.49693	21
2.68591	2.50786	21
2.67827	2.51851	21
2.67164	2.5302	21
2.66534	2.54158	21
2.65922	2.55267	21
2.65263	2.56348	21
2.64627	2.57519	21
2.63897	2.58659	21
2.63147	2.5977	21
2.62568	2.60853	21
2.61974	2.62014	21
2.61402	2.63144	21
2.60732	2.64246	21
2.60114	2.65418	21
2.5951	2.66558	21
2.58884	2.67669	21
2.58299	2.68753	21
2.57757	2.69897	21
2.57173	2.71012	21
2.56673	2.72099	21
2.56094	2.73239	21
2.5547	2.74351	21
2.54955	2.75511	21
2.54349	2.76567	21
2.53808	2.7767	21
2.53271	2.78746	21
2.52654	2.79865	21
2.51943	2.80956	21
2.51411	2.82086	21
2.50743	2.83123	21
2.50184	2.84261	21
2.49555	2.8537	21
2.49031	2.86451	21
2.48337	2.87506	21
2.47647	2.88536	21
2.47042	2.89653	21
2.46383	2.90741	21
2.45814	2.91855	21
2.45062	2.92891	21
2.44371	2.93952	21
2.43579	2.94939	21
2.42954	2.95999	21
2.42168	2.97035	21
2.4145	2.98046	21
2.40682	2.99078	21
2.39941	3.00087	21
2.39277	3.01157	21
2.38562	3.02202	21
2.37861	3.03262	21
2.37079	3.04297	21
2.36412	3.05346	21
2.35796	3.06408	21
2.35039	3.07445	21
2.34318	3.08458	21
2.33605	3.09482	21
2.32816	3.10483	21
2.32084	3.11494	21
2.31256	3.12483	21
2.30486	3.13513	21
2.29686	3.1452	21
2.28917	3.15534	21
2.28196	3.16584	21
2.27418	3.1758	21
2.26569	3.18554	21
2.2583	3.1959	21
2.25087	3.20602	21
2.24322	3.21617	21
2.23648	3.2266	21
2.22719	3.23578	21
2.21899	3.24551	21
2.2103	3.25503	21
2.20203	3.26482	21
2.19367	3.27462	21
2.18492	3.28421	21
2.17626	3.2938	21
2.16771	3.30341	21
2.15922	3.31302	21
2.15016	3.32222	21
2.14137	3.33183	21
2.13308	3.34163	21
2.12388	3.35102	21
2.11514	3.3604	21
2.10638	3.37014	21
2.09697	3.37912	21
2.08755	3.3881	21
2.07835	3.39742	21
2.06904	3.40654	21
2.05961	3.41564	21
2.04961	3.42439	21
2.03977	3.43313	21
2.03033	3.44217	21
2.02082	3.45117	21
2.0111	3.46015	21
2.00096	3.46879	21
1.99126	3.4777	21
1.98122	3.48643	21
1.97133	3.49513	21
1.96124	3.50379	21
1.95053	3.51202	21
1.94049	3.52061	21
1.92956	3.52879	21
1.91829	3.53656	21
1.90768	3.54481	21
1.89602	3.55206	21
1.88455	3.55979	21
1.87363	3.56773	21
1.86239	3.57565	21
1.851	3.5832	21
1.83977	3.59084	21
1.82862	3.59868	21
1.81728	3.60627	21
1.80568	3.61374	21
1.7941	3.62107	21
1.78239	3.62839	21
1.77082	3.63579	21
1.75881	3.64286	21
1.74619	3.64972	21
1.73404	3.65667	21
1.72178	3.66351	21
1.70892	3.6695	21
1.69584	3.67569	21
1.68362	3.68251	21
1.67115	3.68904	21
1.65828	3.69504	21
1.64461	3.7007	21
1.63176	3.70689	21
1.61911	3.71332	21
1.60621	3.71933	21
1.59309	3.72526	21
1.57937	3.73022	21
1.56561	3.7348	21
1.55174	3.73997	21
1.53815	3.74515	21
1.52458	3.75028	21
1.51068	3.75511	21
1.49726	3.76027	21
1.48342	3.76537	21
1.46957	3.76997	21
1.45576	3.77459	21
1.44153	3.77902	21
1.42699	3.78362	21
1.41297	3.7881	21
1.39893	3.79232	21
1.38489	3.79644	21
1.37062	3.8003	21
1.35634	3.80393	21
1.34165	3.80774	21
1.32712	3.8109	21
1.31275	3.81438	21
1.29782	3.81809	21
1.28279	3.82184	21
1.26841	3.82517	21
1.2541	3.82872	21
1.23843	3.83206	21
1.22352	3.83531	21
1.20901	3.83841	21
1.19442	3.84136	21
1.17962	3.84429	21
1.16489	3.8472	21
1.15018	3.84985	21
1.13547	3.85266	21
1.12059	3.85509	21
1.10582	3.85769	21
1.0902	3.85968	21
1.07536	3.86243	21
1.06038	3.86493	21
1.04463	3.86753	21
1.02991	3.87035	21
1.01509	3.87227	21
1.00018	3.87454	21
0.985177	3.87668	21
0.970226	3.87875	21
0.955038	3.88087	21
0.939944	3.88343	21
0.925102	3.88559	21
0.90994	3.88801	21
0.894734	3.88953	21
0.879695	3.89131	21
0.864184	3.8931	21
0.848872	3.89487	21
0.833821	3.89675	21
0.818023	3.89834	21
0.803201	3.90059	21
0.785707	3.90255	21
0.770336	3.90461	21
0.755562	3.9066	21
0.740559	3.90822	21
0.722425	3.91046	21
0.707528	3.91238	21
0.690282	3.91403	21
0.674869	3.91651	21
0.659731	3.91761	21
0.644943	3.91955	21
0.62909	3.92065	21
0.611908	3.92273	21
0.596884	3.92464	21
0.581504	3.92572	21
0.566376	3.92804	21
0.547183	3.93003	21
0.527234	3.93166	21
0.507624	3.93369	21
0.500401	3.93566	21
3.79335	0	28
3.73671	0.30103	28
3.66331	0.477121	28
3.62855	0.60206	28
3.60266	0.69897	28
3.58333	0.778151	28
3.55747	0.845098	28
3.54292	0.90309	28
3.50084	0.954243	28
3.47963	1	28
3.45427	1.04139	28
3.44598	1.07918	28
3.43832	1.11394	28
3.42725	1.14613	28
3.42148	1.17609	28
3.41749	1.20412	28
3.41055	1.23045	28
3.40673	1.25527	28
3.40131	1.27875	28
3.3974	1.30103	28
3.39084	1.32222	28
3.38266	1.34242	28
3.37829	1.36173	28
3.36582	1.38021	28
3.36121	1.39794	28
3.35195	1.41497	28
3.34492	1.43136	28
3.34012	1.44716	28
3.33263	1.4624	28
3.32999	1.47712	28
3.32507	1.49136	28
3.31824	1.50515	28
3.31277	1.51851	28
3.30855	1.53148	28
3.30405	1.54407	28
3.3007	1.5563	28
3.29572	1.5682	28
3.29351	1.57978	28
3.28459	1.59106	28
3.27811	1.61278	28
3.27267	1.63347	28
3.26543	1.65321	28
3.25962	1.6721	28
3.2501	1.6902	28
3.24374	1.70757	28
3.23557	1.72428	28
3.22488	1.74036	28
3.22055	1.75587	28
3.21545	1.77085	28
3.20911	1.78533	28
3.20111	1.79934	28
3.1927	1.81291	28
3.18675	1.82607	28
3.18154	1.83885	28
3.17811	1.85126	28
3.17338	1.86332	28
3.16842	1.87506	28
3.16237	1.88649	28
3.15712	1.89763	28
3.1493	1.91381	28
3.1432	1.92942	28
3.13511	1.94448	28
3.12777	1.95904	28
3.12098	1.97313	28
3.11326	1.98677	28
3.10767	2	28
3.09917	2.01284	28
3.09129	2.02531	28
3.0836	2.03743	28
3.07682	2.04922	28
3.07278	2.0607	28
3.06894	2.07188	28
3.06331	2.08636	28
3.05521	2.10037	28
3.04826	2.11394	28
3.04298	2.1271	28
3.0383	2.13988	28
3.03222	2.15229	28
3.02633	2.16435	28
3.02155	2.17609	28
3.01662	2.18752	28
3.0105	2.19866	28
3.00428	2.21219	28
2.99718	2.22531	28
2.99168	2.23805	28
2.9867	2.25042	28
2.97973	2.26245	28
2.9725	2.27416	28
2.96345	2.28556	28
2.95499	2.29667	28
2.94783	2.3075	28
2.93978	2.32015	28
2.9312	2.33244	28
2.92315	2.34242	28
2.91503	2.35411	28
2.90882	2.36549	28
2.90283	2.37658	28
2.8976	2.38739	28
2.89125	2.39967	28
2.88488	2.41162	28
2.87769	2.42325	28
2.87169	2.43457	28
2.86049	2.4456	28
2.85227	2.45637	28
2.84379	2.46687	28
2.83573	2.47712	28
2.82791	2.48714	28
2.81924	2.49831	28
2.81039	2.5092	28
2.80328	2.51983	28
2.79718	2.53148	28
2.78969	2.54158	28
2.78002	2.55145	28
2.7713	2.5611	28
2.76364	2.57171	28
2.75682	2.58206	28
2.74772	2.59218	28
2.73905	2.60206	28
2.73239	2.61278	28
2.72411	2.62325	28
2.71731	2.63448	28
2.70778	2.64444	28
2.70011	2.65514	28
2.69227	2.66558	28
2.68454	2.67578	28
2.67631	2.68574	28
2.67012	2.69636	28
2.66258	2.70672	28
2.65504	2.71684	28
2.64551	2.72591	28
2.63687	2.7356	28
2.62919	2.74586	28
2.62145	2.75664	28
2.61408	2.76716	28
2.60668	2.77743	28
2.59819	2.78746	28
2.58792	2.79657	28
2.57846	2.8055	28
2.57019	2.81558	28
2.56217	2.82607	28
2.55345	2.83632	28
2.54375	2.84572	28
2.53559	2.85552	28
2.52516	2.86451	28
2.51545	2.87332	28
2.50489	2.88195	28
2.49514	2.89154	28
2.48587	2.90091	28
2.47707	2.91062	28
2.4681	2.92012	28
2.45884	2.92942	28
2.44882	2.93852	28
2.44023	2.94841	28
2.43162	2.95809	28
2.42204	2.96755	28
2.41225	2.97681	28
2.40281	2.98632	28
2.39296	2.99564	28
2.38364	3.00518	28
2.3734	3.0141	28
2.36321	3.02284	28
2.35447	3.03222	28
2.34526	3.04179	28
2.33516	3.05038	28
2.32601	3.05994	28
2.31615	3.06893	28
2.3059	3.07773	28
2.29564	3.08672	28
2.28628	3.09621	28
2.27794	3.10585	28
2.26813	3.11494	28
2.25857	3.12385	28
2.24921	3.13322	28
2.23914	3.14208	28
2.22973	3.15106	28
2.21944	3.15987	28
2.20796	3.16761	28
2.19833	3.17667	28
2.18781	3.18498	28
2.17743	3.19368	28
2.16801	3.20276	28
2.15744	3.21139	28
2.14742	3.22011	28
2.13775	3.22891	28
2.12738	3.23729	28
2.11691	3.24576	28
2.10675	3.25455	28
2.09679	3.26316	28
2.08652	3.27161	28
2.07598	3.27989	28
2.06544	3.28825	28
2.05387	3.29601	28
2.04334	3.30428	28
2.03236	3.3126	28
2.02087	3.32035	28
2.00955	3.32797	28
1.99811	3.33566	28
1.98724	3.3438	28
1.97604	3.3516	28
1.96504	3.35965	28
1.95398	3.36773	28
1.9427	3.37548	28
1.93135	3.3831	28
1.92025	3.39094	28
1.90863	3.39846	28
1.89703	3.40603	28
1.88542	3.41347	28
1.87394	3.42095	28
1.86224	3.4283	28
1.85034	3.43569	28
1.83876	3.44326	28
1.82722	3.45086	28
1.81485	3.45773	28
1.80315	3.46494	28
1.79162	3.47232	28
1.77937	3.47914	28
1.76739	3.48615	28
1.75493	3.49276	28
1.74287	3.49982	28
1.73032	3.50623	28
1.71796	3.51282	28
1.70585	3.5197	28
1.69329	3.52608	28
1.68123	3.53314	28
1.66863	3.53958	28
1.65621	3.54605	28
1.64361	3.55242	28
1.63062	3.55895	28
1.61741	3.56467	28
1.60453	3.57078	28
1.59124	3.57646	28
1.57827	3.58229	28
1.56489	3.58805	28
1.55165	3.59351	28
1.5382	3.59945	28
1.52441	3.60423	28
1.51094	3.60959	28
1.49747	3.61469	28
1.48392	3.62003	28
1.47002	3.6249	28
1.45641	3.63002	28
1.44305	3.63538	28
1.42943	3.64038	28
1.4159	3.64542	28
1.40204	3.65002	28
1.38804	3.65418	28
1.37427	3.65906	28
1.36029	3.66351	28
1.34643	3.6682	28
1.33177	3.67302	28
1.31756	3.67752	28
1.30361	3.68187	28
1.28961	3.68601	28
1.27575	3.69055	28
1.26183	3.69487	28
1.24758	3.6988	28
1.23231	3.70269	28
1.21817	3.70672	28
1.2039	3.71037	28
1.18955	3.71433	28
1.17525	3.71792	28
1.16084	3.72156	28
1.14636	3.72501	28
1.1313	3.72884	28
1.11656	3.73223	28
1.10182	3.73512	28
1.08709	3.73807	28
1.07273	3.74139	28
1.05813	3.74414	28
1.04343	3.74687	28
1.0288	3.74989	28
1.01406	3.75251	28
0.999252	3.75526	28
0.984595	3.75846	28
0.969905	3.76133	28
0.953932	3.76388	28
0.939231	3.76641	28
0.922202	3.76871	28
0.907489	3.77122	28
0.892677	3.77415	28
0.877887	3.77634	28
0.861554	3.77887	28
0.846332	3.78089	28
0.830059	3.78319	28
0.814964	3.78533	28
0.800155	3.78781	28
0.784906	3.79021	28
0.76912	3.79197	28
0.754168	3.79442	28
0.735904	3.79637	28
0.720715	3.79803	28
0.703459	3.80058	28
0.688295	3.80236	28
0.670302	3.80428	28
0.655045	3.80706	28
0.638635	3.80862	28
0.633709	3.81003	28

## Sheet: Fig.2-f
Rank Log10	Reads RPM Log10	std
0	2.94306	115.317
0.30103	2.89757	70.3517
0.477121	2.87384	52.465
0.60206	2.85686	44.7108
0.69897	2.84301	39.9486
0.778151	2.83215	37.3803
0.845098	2.82291	34.912
0.90309	2.81381	31.7607
0.954243	2.80638	29.0727
1	2.7999	28.086
1.04139	2.79328	27.019
1.07918	2.78679	25.9107
1.11394	2.78244	24.7028
1.14613	2.7774	23.1266
1.17609	2.7734	22.8407
1.20412	2.76907	22.2903
1.23045	2.76443	21.9167
1.25527	2.76044	21.6762
1.27875	2.75669	20.8166
1.30103	2.75315	19.5701
1.32222	2.74991	19.4629
1.34242	2.74618	19.8956
1.36173	2.74289	19.3861
1.38021	2.73983	18.9286
1.39794	2.73674	17.7894
1.41497	2.73409	18.4517
1.43136	2.73111	18.2166
1.44716	2.72827	17.5591
1.4624	2.72597	17.3008
1.47712	2.72351	17.2402
1.49136	2.72111	16.8019
1.50515	2.71836	16.8653
1.51851	2.71643	16.5196
1.53148	2.71364	16.5671
1.54407	2.71157	16.8189
1.5563	2.70895	16.2214
1.5682	2.70695	16.1645
1.57978	2.70493	15.9314
1.59106	2.70298	15.6587
1.60206	2.70103	15.1028
1.61278	2.69902	14.8642
1.62325	2.69733	14.6849
1.63347	2.69567	14.3964
1.64345	2.69426	14.3663
1.65321	2.69258	13.7826
1.66276	2.69096	14.0288
1.6721	2.68911	13.609
1.68124	2.68738	14.0016
1.6902	2.68568	14.1362
1.69897	2.68381	13.9164
1.70757	2.68215	13.8671
1.716	2.68022	13.7994
1.72428	2.67837	13.1231
1.73239	2.67698	13.1605
1.74036	2.6758	12.9292
1.74819	2.67431	13.1117
1.75587	2.67265	12.9903
1.76343	2.67124	12.8072
1.77085	2.66965	12.3948
1.77815	2.66866	12.1611
1.78533	2.66719	12.2203
1.79239	2.66615	12.4775
1.79934	2.66455	12.1386
1.80618	2.66337	12.1547
1.81291	2.66228	11.9654
1.81954	2.66101	11.9658
1.82607	2.65969	12.2746
1.83251	2.65797	12.2625
1.83885	2.6566	12.008
1.8451	2.6554	11.929
1.85126	2.65402	11.8892
1.85733	2.65282	11.7161
1.86332	2.65179	11.7783
1.86923	2.65045	11.6806
1.87506	2.64937	11.8112
1.88081	2.64833	11.564
1.88649	2.6467	11.2917
1.89209	2.64584	11.0997
1.89763	2.6447	10.9386
1.90309	2.64379	10.5267
1.90849	2.64265	10.5917
1.91381	2.6415	10.6639
1.91908	2.64049	10.6889
1.92428	2.63952	10.6541
1.92942	2.63846	10.9759
1.9345	2.6373	11.2621
1.93952	2.63624	11.3663
1.94448	2.63508	11.5222
1.94939	2.63391	11.4775
1.95424	2.63274	11.3788
1.95904	2.63143	11.5287
1.96379	2.63082	11.5608
1.96848	2.63026	11.3599
1.97313	2.6287	11.0643
1.97772	2.62742	10.8387
1.98227	2.62638	10.6011
1.98677	2.62548	10.5756
1.99123	2.62448	10.1324
1.99564	2.62381	10.0037
2	2.623	9.72674
2.00432	2.62228	9.5679
2.0086	2.62128	9.25169
2.01284	2.62041	9.09232
2.01703	2.61988	8.88085
2.02119	2.61935	8.76831
2.02531	2.61843	9.3187
2.02938	2.6178	9.33664
2.03342	2.61712	9.40532
2.03743	2.61625	9.65722
2.04139	2.61478	10.0129
2.04532	2.6141	10.2773
2.04922	2.61288	10.3718
2.05308	2.61199	10.7088
2.0569	2.61106	10.869
2.0607	2.61017	10.9152
2.06446	2.60908	11.0685
2.06819	2.60834	11.0676
2.07188	2.60735	11.0379
2.07555	2.60646	10.991
2.07918	2.60526	10.7613
2.08279	2.60426	10.7668
2.08636	2.60331	10.5861
2.08991	2.60256	10.2604
2.09342	2.60166	10.0433
2.09691	2.60081	9.88082
2.10037	2.5999	9.68886
2.1038	2.59889	9.37688
2.10721	2.59798	8.94892
2.11059	2.59747	8.68251
2.11394	2.59702	8.5434
2.11727	2.59656	8.13867
2.12057	2.59611	7.95718
2.12385	2.59555	7.69203
2.1271	2.59503	7.84824
2.13033	2.59488	7.86506
2.13354	2.59432	7.61844
2.13672	2.59386	7.90264
2.13988	2.59309	8.01167
2.14301	2.59242	8.30496
2.14613	2.59149	8.76167
2.14922	2.59071	8.80128
2.15229	2.58973	9.17379
2.15534	2.5889	9.57078
2.15836	2.58828	9.80522
2.16137	2.58745	10.1182
2.16435	2.58651	10.4337
2.16732	2.58573	10.6044
2.17026	2.58505	10.6535
2.17319	2.58442	10.6317
2.17609	2.58306	10.5659
2.17898	2.58238	10.5354
2.18184	2.58201	10.4944
2.18469	2.58117	10.528
2.18752	2.58033	10.4889
2.19033	2.57964	10.4443
2.19312	2.57885	10.4906
2.1959	2.57816	10.3291
2.19866	2.57726	10.1236
2.2014	2.57657	9.85818
2.20412	2.57587	9.62538
2.20683	2.57507	9.60585
2.20952	2.57438	9.39346
2.21219	2.57358	9.0105
2.21484	2.57293	8.83909
2.21748	2.57235	8.47345
2.22011	2.57181	8.14195
2.22272	2.57127	7.86946
2.22531	2.57057	7.35498
2.22789	2.57019	7.26166
2.23045	2.56998	7.13774
2.233	2.56955	6.84496
2.23553	2.56906	7.05372
2.23805	2.56873	6.8761
2.24055	2.5683	6.83644
2.24304	2.56786	7.05583
2.24551	2.56759	6.98566
2.24797	2.56721	6.82262
2.25042	2.56661	7.07146
2.25285	2.56617	7.33233
2.25527	2.56557	7.72866
2.25768	2.56502	7.83423
2.26007	2.56475	7.97104
2.26245	2.56431	8.30449
2.26482	2.56376	8.42756
2.26717	2.5631	8.76028
2.26951	2.56249	8.89645
2.27184	2.56183	9.19996
2.27416	2.56061	9.67501
2.27646	2.56	9.77611
2.27875	2.55911	10.0037
2.28103	2.55845	10.1804
2.2833	2.55789	10.251
2.28556	2.55739	10.3617
2.2878	2.55667	10.4874
2.29003	2.55594	10.5173
2.29226	2.55521	10.6426
2.29447	2.55449	10.6696
2.29667	2.55381	10.654
2.29885	2.55292	10.6124
2.30103	2.5523	10.5424
2.3032	2.55168	10.4134
2.30535	2.55078	10.1872
2.3075	2.55027	10.1008
2.30963	2.54965	9.95604
2.31175	2.5488	9.72016
2.31387	2.54795	9.40414
2.31597	2.54732	9.17788
2.31806	2.5467	8.90527
2.32015	2.54601	8.76741
2.32222	2.54556	8.4717
2.32428	2.54516	8.22253
2.32634	2.54459	7.87151
2.32838	2.54436	7.69236
2.33041	2.54379	7.21588
2.33244	2.54333	7.10024
2.33445	2.54293	6.78794
2.33646	2.54276	6.61469
2.33846	2.54258	6.48764
2.34044	2.54236	6.2841
2.34242	2.54213	6.16114
2.34439	2.54172	5.73518
2.34635	2.54132	5.58736
2.3483	2.54109	5.71743
2.35025	2.54086	5.83901
2.35218	2.54062	5.68426
2.35411	2.54033	5.77765
2.35603	2.54005	5.71903
2.35793	2.53982	5.62394
2.35984	2.53952	5.87442
2.36173	2.53946	5.9451
2.36361	2.53911	6.14122
2.36549	2.5387	6.2781
2.36736	2.53841	6.43455
2.36922	2.53812	6.58033
2.37107	2.53771	6.92298
2.37291	2.53724	7.16461
2.37475	2.5366	7.40396
2.37658	2.53613	7.62324
2.3784	2.53548	7.86342
2.38021	2.53483	8.18491
2.38202	2.5343	8.48469
2.38382	2.53383	8.70708
2.38561	2.53307	9.06161
2.38739	2.53259	9.22146
2.38917	2.53194	9.47735
2.39094	2.53135	9.64698
2.3927	2.53088	9.81664
2.39445	2.53034	9.98858
2.3962	2.52963	10.0634
2.39794	2.5291	10.1572
2.39967	2.52826	10.2371
2.4014	2.52748	10.2586
2.40312	2.52677	10.3176
2.40483	2.52617	10.3556
2.40654	2.52545	10.353
2.40824	2.52509	10.3927
2.40993	2.52425	10.379
2.41162	2.52329	10.3212
2.4133	2.52245	10.2377
2.41497	2.52185	10.1373
2.41664	2.52106	9.92762
2.4183	2.52022	9.76954
2.41996	2.51961	9.68052
2.4216	2.51913	9.56888
2.42325	2.5184	9.33296
2.42488	2.5178	9.14395
2.42651	2.51719	8.88317
2.42813	2.51676	8.62568
2.42975	2.51596	8.12759
2.43136	2.51566	7.99547
2.43297	2.51535	7.75942
2.43457	2.51505	7.58924
2.43616	2.51468	7.33073
2.43775	2.51432	7.10021
2.43933	2.51395	6.84322
2.44091	2.51389	6.8078
2.44248	2.51364	6.58132
2.44404	2.5134	6.35061
2.4456	2.51303	6.07216
2.44716	2.51266	5.70309
2.44871	2.51248	5.52992
2.45025	2.5123	5.34074
2.45179	2.51211	5.14666
2.45332	2.51193	4.95022
2.45484	2.51162	4.89769
2.45637	2.51156	4.99779
2.45788	2.51137	4.82144
2.45939	2.51119	4.78999
2.4609	2.51088	4.5358
2.4624	2.51063	4.43856
2.46389	2.51051	4.45834
2.46538	2.51026	4.25696
2.46687	2.51008	4.20064
2.46835	2.50996	3.99851
2.46982	2.50977	3.97208
2.47129	2.50933	4.56914
2.47276	2.50914	4.75223
2.47422	2.50889	5.02262
2.47567	2.50845	5.38534
2.47712	2.50819	5.58896
2.47857	2.50819	5.58896
2.48001	2.50801	5.76647
2.48144	2.50782	5.82799
2.48287	2.50776	5.87611
2.4843	2.50769	5.94427
2.48572	2.50731	6.21776
2.48714	2.50706	6.43414
2.48855	2.50681	6.64781
2.48996	2.50662	6.81232
2.49136	2.50618	7.1201
2.49276	2.50587	7.34284
2.49415	2.50536	7.68372
2.49554	2.5048	8.025
2.49693	2.50461	8.1043
2.49831	2.50391	8.38671
2.49969	2.50359	8.54922
2.50106	2.50283	8.8691
2.50243	2.50239	9.06521
2.50379	2.50201	9.21058
2.50515	2.50157	9.34491
2.50651	2.50112	9.48584
2.50786	2.50036	9.65015
2.5092	2.49985	9.78867
2.51055	2.49908	9.97434
2.51188	2.49812	10.0742
2.51322	2.49767	10.1325
2.51455	2.49665	10.2777
2.51587	2.49595	10.3119
2.5172	2.49524	10.314
2.51851	2.49479	10.3409
2.51983	2.49395	10.3325
2.52114	2.4935	10.3353
2.52244	2.49318	10.3353
2.52375	2.49221	10.3043
2.52504	2.49131	10.2343
2.52634	2.49047	10.1057
2.52763	2.48982	10.0126
2.52892	2.48917	9.9076
2.5302	2.48859	9.76179
2.53148	2.48781	9.57043
2.53275	2.48735	9.44167
2.53403	2.48676	9.24422
2.53529	2.48611	8.92678
2.53656	2.48565	8.76274
2.53782	2.48545	8.67951
2.53908	2.4846	8.3132
2.54033	2.48441	8.22421
2.54158	2.48382	7.95013
2.54283	2.48303	7.52764
2.54407	2.48263	7.21676
2.54531	2.4825	7.11273
2.54654	2.48191	6.76604
2.54777	2.48165	6.5538
2.549	2.48132	6.29351
2.55023	2.48112	6.08742
2.55145	2.48085	5.86595
2.55267	2.48039	5.48431
2.55388	2.48026	5.34389
2.55509	2.4802	5.24247
2.5563	2.48013	5.1436
2.55751	2.47993	4.92604
2.55871	2.47993	4.92604
2.55991	2.47987	4.8819
2.5611	2.4796	4.68801
2.56229	2.4794	4.49056
2.56348	2.47934	4.42726
2.56467	2.47914	4.24348
2.56585	2.47907	4.14478
2.56703	2.47881	3.79949
2.5682	2.47881	3.79949
2.56937	2.47874	3.85686
2.57054	2.47841	3.58104
2.57171	2.47841	3.58104
2.57287	2.47827	3.76092
2.57403	2.47821	3.66001
2.57519	2.47814	3.61078
2.57634	2.47814	3.61078
2.57749	2.47801	3.62497
2.57864	2.47788	3.45516
2.57978	2.47788	3.45516
2.58092	2.47781	3.49613
2.58206	2.47767	3.73456
2.5832	2.47754	3.7923
2.58433	2.47754	3.7923
2.58546	2.47734	3.94005
2.58659	2.47727	4.03883
2.58771	2.47707	4.25723
2.58883	2.47707	4.25723
2.58995	2.4768	4.62242
2.59106	2.47666	4.83434
2.59218	2.47653	4.93953
2.59329	2.47626	5.20964
2.59439	2.47619	5.25699
2.5955	2.47612	5.31736
2.5966	2.47578	5.58254
2.5977	2.47537	5.91022
2.59879	2.47504	6.21336
2.59988	2.47497	6.2563
2.60097	2.47463	6.47565
2.60206	2.47415	6.81815
2.60314	2.47361	7.11676
2.60423	2.4734	7.25841
2.60531	2.47313	7.41785
2.60638	2.47299	7.49697
2.60746	2.47259	7.71179
2.60853	2.47211	7.96814
2.60959	2.47177	8.10765
2.61066	2.47136	8.33004
2.61172	2.47122	8.36566
2.61278	2.47068	8.65893
2.61384	2.47	8.93355
2.6149	2.46979	8.97348
2.61595	2.46945	9.05082
2.617	2.46897	9.19694
2.61805	2.46842	9.38728
2.61909	2.46766	9.56206
2.62014	2.46718	9.68803
2.62118	2.46615	9.909
2.62221	2.46595	9.96234
2.62325	2.46512	10.1045
2.62428	2.4645	10.1943
2.62531	2.46402	10.286
2.62634	2.46353	10.334
2.62737	2.4625	10.4404
2.62839	2.46153	10.4944
2.62941	2.46111	10.4836
2.63043	2.46055	10.4547
2.63144	2.45993	10.4546
2.63246	2.45958	10.4343
2.63347	2.45909	10.3893
2.63448	2.45839	10.3226
2.63548	2.4579	10.2745
2.63649	2.45685	10.094
2.63749	2.45622	9.99099
2.63849	2.45559	9.86502
2.63949	2.45468	9.71422
2.64048	2.45432	9.62771
2.64147	2.45376	9.48708
2.64246	2.45299	9.25138
2.64345	2.45235	9.05856
2.64444	2.45157	8.76633
2.64542	2.45122	8.5866
2.6464	2.45058	8.36283
2.64738	2.45023	8.18904
2.64836	2.4498	7.98286
2.64933	2.44923	7.71208
2.65031	2.44874	7.42695
2.65128	2.44831	7.19333
2.65225	2.44817	7.10677
2.65321	2.44774	6.80097
2.65418	2.44753	6.67455
2.65514	2.44731	6.55621
2.6561	2.4471	6.38251
2.65706	2.44703	6.34428
2.65801	2.44674	6.16782
2.65896	2.44624	5.72966
2.65992	2.44596	5.43162
2.66087	2.44589	5.36731
2.66181	2.44567	5.23064
2.66276	2.44546	5.0117
2.6637	2.44524	4.82579
2.66464	2.4451	4.71205
2.66558	2.44496	4.55296
2.66652	2.44482	4.39294
2.66745	2.4446	4.11167
2.66839	2.44453	4.01988
2.66932	2.44453	4.01988
2.67025	2.44439	3.86541
2.67117	2.44425	3.67622
2.6721	2.4441	3.51696
2.67302	2.4441	3.51696
2.67394	2.44396	3.31088
2.67486	2.44389	3.2531
2.67578	2.44368	2.94104
2.67669	2.44368	2.94104
2.67761	2.44368	2.94104
2.67852	2.4436	2.80776
2.67943	2.4436	2.80776
2.68034	2.4436	2.80776
2.68124	2.4436	2.80776
2.68215	2.4436	2.80776
2.68305	2.44353	2.70304
2.68395	2.44346	2.55211
2.68485	2.44346	2.55211
2.68574	2.44339	2.73597
2.68664	2.44339	2.73597
2.68753	2.44339	2.73597
2.68842	2.44332	2.63906
2.68931	2.44332	2.63906
2.6902	2.44332	2.63906
2.69108	2.44332	2.63906
2.69197	2.44332	2.63906
2.69285	2.44332	2.63906
2.69373	2.44324	2.7336
2.69461	2.44302	3.09248
2.69548	2.44295	3.18347
2.69636	2.44295	3.18347
2.69723	2.44295	3.18347
2.6981	2.44295	3.18347
2.69897	2.4428	3.33529
2.69984	2.44273	3.46647
2.7007	2.44273	3.46647
2.70157	2.44273	3.46647
2.70243	2.44273	3.46647
2.70329	2.44273	3.46647
2.70415	2.44266	3.56893
2.70501	2.44258	3.66525
2.70586	2.44243	3.85552
2.70672	2.44229	4.07296
2.70757	2.44214	4.21112
2.70842	2.44177	4.56321
2.70927	2.4414	4.92653
2.71012	2.44104	5.28828
2.71096	2.44096	5.35822
2.71181	2.44096	5.35822
2.71265	2.44045	5.80586
2.71349	2.44023	5.99714
2.71433	2.44023	5.99714
2.71517	2.43972	6.39889
2.716	2.43957	6.4802
2.71684	2.43898	6.8634
2.71767	2.43861	7.09261
2.7185	2.43861	7.09261
2.71933	2.43832	7.23191
2.72016	2.43795	7.43167
2.72099	2.43765	7.57922
2.72181	2.4375	7.62601
2.72263	2.43728	7.72564
2.72346	2.43676	7.94985
2.72428	2.43639	8.08079
2.72509	2.43617	8.14382
2.72591	2.43594	8.22539
2.72673	2.43572	8.32336
2.72754	2.43528	8.46722
2.72835	2.43476	8.70436
2.72916	2.43439	8.87133
2.72997	2.43394	9.00577
2.73078	2.43328	9.20684
2.73159	2.43305	9.26763
2.73239	2.43246	9.4639
2.7332	2.43201	9.5997
2.734	2.4312	9.80738
2.7348	2.43075	9.89321
2.7356	2.43	10.0158
2.7364	2.42947	10.0701
2.73719	2.42865	10.197
2.73799	2.42767	10.2801
2.73878	2.42715	10.3345
2.73957	2.42647	10.3355
2.74036	2.42602	10.3351
2.74115	2.42556	10.3688
2.74194	2.42474	10.3844
2.74273	2.42421	10.3682
2.74351	2.42337	10.2974
2.74429	2.42284	10.3032
2.74507	2.42223	10.2539
2.74586	2.42117	10.1759
2.74663	2.42041	10.1065
2.74741	2.41919	9.94735
2.74819	2.41866	9.86695
2.74896	2.41797	9.69064
2.74974	2.41751	9.62608
2.75051	2.41713	9.53742
2.75128	2.41644	9.36268
2.75205	2.41598	9.22772
2.75282	2.41536	9.05002
2.75358	2.41467	8.82305
2.75435	2.41444	8.74382
2.75511	2.41382	8.49963
2.75587	2.41351	8.37866
2.75664	2.41297	8.14663
2.7574	2.41259	7.96235
2.75815	2.41236	7.86704
2.75891	2.41213	7.78418
2.75967	2.41181	7.61092
2.76042	2.4115	7.45306
2.76118	2.41127	7.3099
2.76193	2.41104	7.17325
2.76268	2.4108	7.00877
2.76343	2.41057	6.88355
2.76418	2.41003	6.577
2.76492	2.40988	6.50092
2.76567	2.40949	6.22438
2.76641	2.40926	6.0802
2.76716	2.4091	5.95557
2.7679	2.40879	5.73298
2.76864	2.40871	5.66875
2.76938	2.4084	5.44671
2.77012	2.40824	5.28522
2.77085	2.4077	4.8776
2.77159	2.40739	4.62847
2.77232	2.40724	4.47887
2.77305	2.40693	4.16639
2.77379	2.40669	3.8923
2.77452	2.40661	3.79562
2.77525	2.40661	3.79562
2.77597	2.40646	3.58031
2.7767	2.40646	3.58031
2.77743	2.40638	3.49073
2.77815	2.40622	3.23063
2.77887	2.40599	2.91025
2.7796	2.40599	2.91025
2.78032	2.40599	2.91025
2.78104	2.40599	2.91025
2.78176	2.40599	2.91025
2.78247	2.40599	2.91025
2.78319	2.40599	2.91025
2.7839	2.40599	2.91025
2.78462	2.40591	2.76912
2.78533	2.40591	2.76912
2.78604	2.40591	2.76912
2.78675	2.40591	2.76912
2.78746	2.40591	2.76912
2.78817	2.40576	2.52948
2.78888	2.40576	2.52948
2.78958	2.40576	2.52948
2.79029	2.40576	2.52948
2.79099	2.40576	2.52948
2.79169	2.40568	2.3794
2.79239	2.40568	2.3794
2.79309	2.40568	2.3794
2.79379	2.40568	2.3794
2.79449	2.40568	2.3794
2.79518	2.40568	2.3794
2.79588	2.40568	2.3794
2.79657	2.4056	2.24473
2.79727	2.4056	2.24473
2.79796	2.4056	2.24473
2.79865	2.4056	2.24473
2.79934	2.4056	2.24473
2.80003	2.4056	2.24473
2.80072	2.40552	2.3823
2.8014	2.40552	2.3823
2.80209	2.40552	2.3823
2.80277	2.40552	2.3823
2.80346	2.40552	2.3823
2.80414	2.40552	2.3823
2.80482	2.40552	2.3823
2.8055	2.40552	2.3823
2.80618	2.40544	2.56419
2.80686	2.40544	2.56419
2.80754	2.40544	2.56419
2.80821	2.40544	2.56419
2.80889	2.40544	2.56419
2.80956	2.40544	2.56419
2.81023	2.40544	2.56419
2.8109	2.40536	2.67482
2.81158	2.40536	2.67482
2.81224	2.40536	2.67482
2.81291	2.40528	2.82095
2.81358	2.40512	2.97598
2.81425	2.40504	3.13168
2.81491	2.40504	3.13168
2.81558	2.40504	3.13168
2.81624	2.40504	3.13168
2.8169	2.40496	3.23452
2.81757	2.40488	3.37943
2.81823	2.4048	3.51193
2.81889	2.40472	3.59285
2.81954	2.40472	3.59285
2.8202	2.40472	3.59285
2.82086	2.4044	3.94993
2.82151	2.40432	4.06488
2.82217	2.40424	4.15228
2.82282	2.40416	4.21133
2.82347	2.40408	4.29036
2.82413	2.40392	4.45213
2.82478	2.40376	4.61699
2.82543	2.40336	5.01883
2.82607	2.40328	5.09066
2.82672	2.40296	5.36886
2.82737	2.40288	5.4389
2.82802	2.40272	5.58421
2.82866	2.40272	5.58421
2.8293	2.40264	5.64423
2.82995	2.40239	5.82084
2.83059	2.40223	5.95097
2.83123	2.40191	6.21215
2.83187	2.40183	6.26675
2.83251	2.40183	6.26675
2.83315	2.40127	6.60885
2.83378	2.40087	6.83187
2.83442	2.40046	7.04503
2.83506	2.4003	7.10267
2.83569	2.3999	7.30167
2.83632	2.39982	7.34846
2.83696	2.39942	7.56241
2.83759	2.39893	7.76986
2.83822	2.39853	7.92962
2.83885	2.39828	8.05809
2.83948	2.39772	8.26111
2.84011	2.39739	8.35753
2.84073	2.39691	8.52287
2.84136	2.3965	8.65783
2.84198	2.39618	8.75936
2.84261	2.39544	8.95695
2.84323	2.3952	9.02516
2.84386	2.39463	9.16868
2.84448	2.39382	9.39499
2.8451	2.393	9.57758
2.84572	2.3917	9.82281
2.84634	2.39121	9.90651
2.84696	2.39088	9.97467
2.84757	2.39023	10.0781
2.84819	2.38957	10.1394
2.8488	2.38883	10.2317
2.84942	2.38842	10.2578
2.85003	2.38735	10.318
2.85065	2.38694	10.3311
2.85126	2.38661	10.3453
2.85187	2.38636	10.347
2.85248	2.38512	10.3528
2.85309	2.38446	10.3952
2.8537	2.38388	10.3747
2.85431	2.38313	10.3315
2.85491	2.38255	10.2564
2.85552	2.38205	10.2157
2.85612	2.3813	10.156
2.85673	2.38063	10.109
2.85733	2.37988	10.0362
2.85794	2.37921	9.92963
2.85854	2.37879	9.83593
2.85914	2.37829	9.76046
2.85974	2.37737	9.57906
2.86034	2.37687	9.49426
2.86094	2.37602	9.296
2.86153	2.37526	9.07124
2.86213	2.37467	8.89478
2.86273	2.37425	8.78441
2.86332	2.37391	8.66677
2.86392	2.37358	8.56923
2.86451	2.37324	8.46261
2.8651	2.3729	8.30851
2.8657	2.3723	8.07684
2.86629	2.37205	7.98749
2.86688	2.37171	7.84946
2.86747	2.37137	7.71008
2.86806	2.37129	7.66852
2.86864	2.37095	7.49859
2.86923	2.37044	7.26793
2.86982	2.36959	6.83
2.8704	2.36925	6.66517
2.87099	2.36908	6.56636
2.87157	2.36908	6.56636
2.87216	2.36899	6.50195
2.87274	2.36873	6.34271
2.87332	2.36848	6.21125
2.8739	2.36822	6.03563
2.87448	2.36822	6.03563
2.87506	2.36814	5.98367
2.87564	2.36763	5.65603
2.87622	2.36737	5.47625
2.87679	2.3672	5.3526
2.87737	2.36694	5.1386
2.87795	2.36669	4.92414
2.87852	2.36669	4.92414
2.8791	2.36652	4.78066
2.87967	2.36643	4.70713
2.88024	2.36626	4.57146
2.88081	2.36618	4.50122
2.88138	2.36609	4.44482
2.88195	2.36601	4.36569
2.88252	2.36583	4.1792
2.88309	2.36558	3.89792
2.88366	2.36541	3.72018
2.88423	2.36524	3.5388
2.8848	2.36498	3.2217
2.88536	2.36489	3.11325
2.88593	2.36489	3.11325
2.88649	2.36481	2.99761
2.88705	2.36472	2.91557
2.88762	2.36472	2.91557
2.88818	2.36472	2.91557
2.88874	2.36472	2.91557
2.8893	2.36472	2.91557
2.88986	2.36472	2.91557
2.89042	2.36472	2.91557
2.89098	2.36472	2.91557
2.89154	2.36455	2.66059
2.89209	2.36447	2.52651
2.89265	2.36438	2.36399
2.89321	2.36438	2.36399
2.89376	2.3643	2.19643
2.89432	2.3643	2.19643
2.89487	2.3643	2.19643
2.89542	2.3643	2.19643
2.89597	2.3643	2.19643
2.89653	2.3643	2.19643
2.89708	2.3643	2.19643
2.89763	2.3643	2.19643
2.89818	2.3643	2.19643
2.89873	2.3643	2.19643
2.89927	2.3643	2.19643
2.89982	2.3643	2.19643
2.90037	2.3643	2.19643
2.90091	2.3643	2.19643
2.90146	2.3643	2.19643
2.902	2.3643	2.19643
2.90255	2.3643	2.19643
2.90309	2.3643	2.19643
2.90363	2.3643	2.19643
2.90417	2.36421	2.04067
2.90472	2.36421	2.04067
2.90526	2.36421	2.04067
2.9058	2.36421	2.04067
2.90634	2.36421	2.04067
2.90687	2.36421	2.04067
2.90741	2.36421	2.04067
2.90795	2.36421	2.04067
2.90849	2.36421	2.04067
2.90902	2.36421	2.04067
2.90956	2.36421	2.04067
2.91009	2.36421	2.04067
2.91062	2.36421	2.04067
2.91116	2.36421	2.04067
2.91169	2.36421	2.04067
2.91222	2.36421	2.04067
2.91275	2.36421	2.04067
2.91328	2.36421	2.04067
2.91381	2.36421	2.04067
2.91434	2.36421	2.04067
2.91487	2.36421	2.04067
2.9154	2.36421	2.04067
2.91593	2.36421	2.04067
2.91645	2.36421	2.04067
2.91698	2.36421	2.04067
2.91751	2.36421	2.04067
2.91803	2.36412	2.20095
2.91855	2.36412	2.20095
2.91908	2.36412	2.20095
2.9196	2.36412	2.20095
2.92012	2.36412	2.20095
2.92065	2.36412	2.20095
2.92117	2.36412	2.20095
2.92169	2.36412	2.20095
2.92221	2.36412	2.20095
2.92273	2.36403	2.3096
2.92324	2.36403	2.3096
2.92376	2.36403	2.3096
2.92428	2.36403	2.3096
2.9248	2.36403	2.3096
2.92531	2.36403	2.3096
2.92583	2.36403	2.3096
2.92634	2.36394	2.4417
2.92686	2.36385	2.55201
2.92737	2.36385	2.55201
2.92788	2.36385	2.55201
2.9284	2.36385	2.55201
2.92891	2.36385	2.55201
2.92942	2.36377	2.69083
2.92993	2.36368	2.83903
2.93044	2.36368	2.83903
2.93095	2.36359	2.99798
2.93146	2.36359	2.99798
2.93197	2.36359	2.99798
2.93247	2.36359	2.99798
2.93298	2.36359	2.99798
2.93349	2.3635	3.14289
2.93399	2.3635	3.14289
2.9345	2.36333	3.39424
2.935	2.36324	3.51177
2.93551	2.36315	3.62734
2.93601	2.36306	3.73166
2.93651	2.36297	3.83195
2.93702	2.36289	3.92744
2.93752	2.3628	3.99645
2.93802	2.3628	3.99645
2.93852	2.3628	3.99645
2.93902	2.36271	4.08898
2.93952	2.36262	4.1874
2.94002	2.36244	4.34614
2.94052	2.36236	4.44067
2.94101	2.36236	4.44067
2.94151	2.36236	4.44067
2.94201	2.36227	4.51358
2.9425	2.362	4.7396
2.943	2.36174	4.95426
2.94349	2.36156	5.13435
2.94399	2.3613	5.35517
2.94448	2.36094	5.61779
2.94498	2.36077	5.75828
2.94547	2.36041	5.99564
2.94596	2.36006	6.20673
2.94645	2.36006	6.20673
2.94694	2.35988	6.33144
2.94743	2.35962	6.48437
2.94792	2.35917	6.74955
2.94841	2.35882	6.90196
2.9489	2.35829	7.17657
2.94939	2.35784	7.36943
2.94988	2.35749	7.55352
2.95036	2.35686	7.79245
2.95085	2.35668	7.84339
2.95134	2.35624	8.01904
2.95182	2.35579	8.18848
2.95231	2.35526	8.35854
2.95279	2.3549	8.48597
2.95328	2.35463	8.57933
2.95376	2.35428	8.71146
2.95424	2.35374	8.88952
2.95472	2.35338	8.99621
2.95521	2.35285	9.18115
2.95569	2.35204	9.3981
2.95617	2.35178	9.46398
2.95665	2.35133	9.57305
2.95713	2.3507	9.69458
2.95761	2.35007	9.83618
2.95809	2.34971	9.89844
2.95856	2.34917	9.976
2.95904	2.34853	10.0521
2.95952	2.34772	10.1727
2.95999	2.347	10.2623
2.96047	2.34646	10.3423
2.96095	2.34582	10.4064
2.96142	2.34564	10.414
2.9619	2.3441	10.5032
2.96237	2.34337	10.5192
2.96284	2.34282	10.5392
2.96332	2.342	10.5335
2.96379	2.34135	10.512
2.96426	2.3408	10.4878
2.96473	2.34034	10.4686
2.9652	2.33942	10.4153
2.96567	2.33896	10.3853
2.96614	2.33841	10.3515
2.96661	2.33777	10.3004
2.96708	2.3374	10.2567
2.96755	2.33684	10.1823
2.96802	2.3361	10.1011
2.96848	2.33536	9.9883
2.96895	2.33508	9.94162
2.96942	2.3348	9.88715
2.96988	2.33453	9.85449
2.97035	2.3336	9.67362
2.97081	2.33341	9.63476
2.97128	2.33304	9.56206
2.97174	2.33295	9.53991
2.9722	2.33257	9.47825
2.97267	2.3322	9.41794
2.97313	2.33164	9.29935
2.97359	2.33099	9.17153
2.97405	2.33071	9.10733
2.97451	2.33053	9.0704
2.97497	2.32969	8.86566
2.97543	2.32922	8.72249
2.97589	2.32894	8.65609
2.97635	2.32838	8.50188
2.97681	2.328	8.37648
2.97727	2.32753	8.22927
2.97772	2.32707	8.07544
2.97818	2.3265	7.84947
2.97864	2.32603	7.63493
2.97909	2.32546	7.39251
2.97955	2.32508	7.21857
2.98	2.3249	7.13481
2.98046	2.32452	6.96164
2.98091	2.32414	6.78836
2.98137	2.32414	6.78836
2.98182	2.32405	6.74341
2.98227	2.32367	6.54141
2.98272	2.32329	6.34476
2.98318	2.32329	6.34476
2.98363	2.32301	6.19667
2.98408	2.32291	6.15167
2.98453	2.32234	5.78322
2.98498	2.32206	5.59758
2.98543	2.32178	5.39495
2.98588	2.32149	5.17771
2.98632	2.32121	4.99567
2.98677	2.32121	4.99567
2.98722	2.32102	4.85215
2.98767	2.32092	4.77217
2.98811	2.32064	4.51038
2.98856	2.32064	4.51038
2.989	2.32045	4.35557
2.98945	2.32016	4.11194
2.98989	2.32007	4.02819
2.99034	2.32007	4.02819
2.99078	2.31997	3.93044
2.99123	2.31978	3.73837
2.99167	2.31969	3.646
2.99211	2.31969	3.646
2.99255	2.31969	3.646
2.993	2.31931	3.1787
2.99344	2.31921	3.08196
2.99388	2.31912	2.94649
2.99432	2.31902	2.80315
2.99476	2.31902	2.80315
2.9952	2.31893	2.65539
2.99564	2.31883	2.50899
2.99607	2.31883	2.50899
2.99651	2.31883	2.50899
2.99695	2.31883	2.50899
2.99739	2.31883	2.50899
2.99782	2.31883	2.50899
2.99826	2.31883	2.50899
2.9987	2.31883	2.50899
2.99913	2.31874	2.36527
2.99957	2.31874	2.36527
3	2.31874	2.36527
3.00043	2.31874	2.36527
3.00087	2.31855	2.01751
3.0013	2.31855	2.01751
3.00173	2.31855	2.01751
3.00217	2.31855	2.01751
3.0026	2.31855	2.01751
3.00303	2.31855	2.01751
3.00346	2.31855	2.01751
3.00389	2.31855	2.01751
3.00432	2.31855	2.01751
3.00475	2.31855	2.01751
3.00518	2.31855	2.01751
3.00561	2.31855	2.01751
3.00604	2.31855	2.01751
3.00647	2.31855	2.01751
3.00689	2.31855	2.01751
3.00732	2.31855	2.01751
3.00775	2.31855	2.01751
3.00817	2.31855	2.01751
3.0086	2.31855	2.01751
3.00903	2.31855	2.01751
3.00945	2.31855	2.01751
3.00988	2.31855	2.01751
3.0103	2.31845	1.8366
3.01072	2.31845	1.8366
3.01115	2.31845	1.8366
3.01157	2.31845	1.8366
3.01199	2.31845	1.8366
3.01242	2.31845	1.8366
3.01284	2.31845	1.8366
3.01326	2.31845	1.8366
3.01368	2.31845	1.8366
3.0141	2.31845	1.8366
3.01452	2.31845	1.8366
3.01494	2.31845	1.8366
3.01536	2.31845	1.8366
3.01578	2.31845	1.8366
3.0162	2.31845	1.8366
3.01662	2.31845	1.8366
3.01703	2.31845	1.8366
3.01745	2.31845	1.8366
3.01787	2.31845	1.8366
3.01828	2.31845	1.8366
3.0187	2.31845	1.8366
3.01912	2.31845	1.8366
3.01953	2.31845	1.8366
3.01995	2.31845	1.8366
3.02036	2.31845	1.8366
3.02078	2.31845	1.8366
3.02119	2.31845	1.8366
3.0216	2.31845	1.8366
3.02202	2.31845	1.8366
3.02243	2.31845	1.8366
3.02284	2.31845	1.8366
3.02325	2.31845	1.8366
3.02366	2.31845	1.8366
3.02407	2.31845	1.8366
3.02449	2.31845	1.8366
3.0249	2.31845	1.8366
3.02531	2.31845	1.8366
3.02572	2.31845	1.8366
3.02612	2.31845	1.8366
3.02653	2.31845	1.8366
3.02694	2.31845	1.8366
3.02735	2.31845	1.8366
3.02776	2.31845	1.8366
3.02816	2.31845	1.8366
3.02857	2.31845	1.8366
3.02898	2.31845	1.8366
3.02938	2.31845	1.8366
3.02979	2.31845	1.8366
3.03019	2.31845	1.8366
3.0306	2.31845	1.8366
3.031	2.31845	1.8366
3.03141	2.31845	1.8366
3.03181	2.31845	1.8366
3.03222	2.31845	1.8366
3.03262	2.31845	1.8366
3.03302	2.31845	1.8366
3.03342	2.31845	1.8366
3.03383	2.31845	1.8366
3.03423	2.31845	1.8366
3.03463	2.31845	1.8366
3.03503	2.31845	1.8366
3.03543	2.31845	1.8366
3.03583	2.31845	1.8366
3.03623	2.31845	1.8366
3.03663	2.31845	1.8366
3.03703	2.31845	1.8366
3.03743	2.31845	1.8366
3.03782	2.31845	1.8366
3.03822	2.31845	1.8366
3.03862	2.31845	1.8366
3.03902	2.31845	1.8366
3.03941	2.31845	1.8366
3.03981	2.31845	1.8366
3.04021	2.31845	1.8366
3.0406	2.31845	1.8366
3.041	2.31845	1.8366
3.04139	2.31845	1.8366
3.04179	2.31845	1.8366
3.04218	2.31845	1.8366
3.04258	2.31845	1.8366
3.04297	2.31845	1.8366
3.04336	2.31845	1.8366
3.04376	2.31845	1.8366
3.04415	2.31845	1.8366
3.04454	2.31845	1.8366
3.04493	2.31845	1.8366
3.04532	2.31845	1.8366
3.04571	2.31835	1.98281
3.0461	2.31835	1.98281
3.0465	2.31835	1.98281
3.04689	2.31826	2.1843
3.04727	2.31806	2.51346
3.04766	2.31796	2.65006
3.04805	2.31776	2.8908
3.04844	2.31776	2.8908
3.04883	2.31776	2.8908
3.04922	2.31767	3.02962
3.04961	2.31767	3.02962
3.04999	2.31757	3.15306
3.05038	2.31747	3.28188
3.05077	2.31747	3.28188
3.05115	2.31747	3.28188
3.05154	2.31737	3.41527
3.05192	2.31737	3.41527
3.05231	2.31727	3.53017
3.05269	2.31698	3.84166
3.05308	2.31688	3.9407
3.05346	2.31678	4.02834
3.05385	2.31668	4.10074
3.05423	2.31659	4.20216
3.05461	2.31659	4.20216
3.055	2.31629	4.44071
3.05538	2.31609	4.59142
3.05576	2.31599	4.67506
3.05614	2.3159	4.75365
3.05652	2.3159	4.75365
3.0569	2.3156	4.99867
3.05729	2.31511	5.32616
3.05767	2.31481	5.53803
3.05805	2.31472	5.59036
3.05843	2.31462	5.65795
3.05881	2.31432	5.84858
3.05918	2.31422	5.90527
3.05956	2.31373	6.17454
3.05994	2.31344	6.35926
3.06032	2.31344	6.35926
3.0607	2.31324	6.47124
3.06108	2.31324	6.47124
3.06145	2.31314	6.52942
3.06183	2.31265	6.79113
3.06221	2.31235	6.94893
3.06258	2.31206	7.07346
3.06296	2.31196	7.13017
3.06333	2.31156	7.30577
3.06371	2.31117	7.48099
3.06408	2.31097	7.55395
3.06446	2.30988	7.95066
3.06483	2.30938	8.12899
3.06521	2.30909	8.24748
3.06558	2.30879	8.32393
3.06595	2.30809	8.52206
3.06633	2.30789	8.58762
3.0667	2.30759	8.68391
3.06707	2.3069	8.8839
3.06744	2.3066	8.95718
3.06781	2.3056	9.20684
3.06819	2.3054	9.25142
3.06856	2.3047	9.39424
3.06893	2.3036	9.61901
3.0693	2.3027	9.79799
3.06967	2.302	9.91493
3.07004	2.30139	9.98654
3.07041	2.30099	10.0311
3.07078	2.30058	10.0818
3.07115	2.29998	10.1537
3.07151	2.29927	10.2514
3.07188	2.29877	10.3
3.07225	2.29826	10.3339
3.07262	2.29776	10.373
3.07298	2.29735	10.3897
3.07335	2.29674	10.4306
3.07372	2.29603	10.476
3.07408	2.29522	10.5313
3.07445	2.29491	10.5363
3.07482	2.2942	10.5425
3.07518	2.29379	10.5441
3.07555	2.29307	10.5316
3.07591	2.29266	10.5194
3.07628	2.29205	10.5126
3.07664	2.29143	10.4834
3.077	2.2903	10.4382
3.07737	2.28958	10.4033
3.07773	2.28907	10.3706
3.07809	2.28824	10.3036
3.07846	2.28773	10.2427
3.07882	2.28711	10.1792
3.07918	2.28648	10.1105
3.07954	2.28617	10.0754
3.0799	2.28565	9.99954
3.08027	2.28524	9.94307
3.08063	2.28482	9.87856
3.08099	2.2841	9.77432
3.08135	2.28358	9.69002
3.08171	2.28295	9.56986
3.08207	2.28253	9.50616
3.08243	2.28211	9.41508
3.08279	2.2818	9.34393
3.08314	2.2817	9.33376
3.0835	2.28128	9.24627
3.08386	2.28054	9.05587
3.08422	2.28034	9.01772
3.08458	2.27971	8.87026
3.08493	2.27939	8.77206
3.08529	2.27907	8.67855
3.08565	2.27844	8.48768
3.086	2.27802	8.35211
3.08636	2.2775	8.21078
3.08672	2.27707	8.08786
3.08707	2.27707	8.08786
3.08743	2.27655	7.91821
3.08778	2.27602	7.72485
3.08814	2.2757	7.59598
3.08849	2.27528	7.47058
3.08884	2.27454	7.19156
3.0892	2.27401	6.97471
3.08955	2.27359	6.81803
3.08991	2.27295	6.49184
3.09026	2.27285	6.4346
3.09061	2.27285	6.4346
3.09096	2.27274	6.38527
3.09132	2.27253	6.2943
3.09167	2.27231	6.16838
3.09202	2.27221	6.12806
3.09237	2.27189	5.93482
3.09272	2.27168	5.83678
3.09307	2.27157	5.78513
3.09342	2.27115	5.54097
3.09377	2.27115	5.54097
3.09412	2.27104	5.47559
3.09447	2.27083	5.33616
3.09482	2.27061	5.19908
3.09517	2.27029	4.97608
3.09552	2.26997	4.72708
3.09587	2.26997	4.72708
3.09621	2.26997	4.72708
3.09656	2.26954	4.37023
3.09691	2.26954	4.37023
3.09726	2.26944	4.28582
3.0976	2.26901	3.91813
3.09795	2.2689	3.81355
3.0983	2.2688	3.70037
3.09864	2.26858	3.4543
3.09899	2.26858	3.4543
3.09934	2.26858	3.4543
3.09968	2.26858	3.4543
3.10003	2.26837	3.19978
3.10037	2.26837	3.19978
3.10072	2.26826	3.09741
3.10106	2.26815	2.97603
3.1014	2.26794	2.70632
3.10175	2.26783	2.56832
3.10209	2.26773	2.40575
3.10243	2.26751	2.05394
3.10278	2.26741	1.84382
3.10312	2.26741	1.84382
3.10346	2.26741	1.84382
3.1038	2.26741	1.84382
3.10415	2.26741	1.84382
3.10449	2.26741	1.84382
3.10483	2.26741	1.84382
3.10517	2.26741	1.84382
3.10551	2.26741	1.84382
3.10585	2.26741	1.84382
3.10619	2.26741	1.84382
3.10653	2.26741	1.84382
3.10687	2.26741	1.84382
3.10721	2.26741	1.84382
3.10755	2.26741	1.84382
3.10789	2.26741	1.84382
3.10823	2.26741	1.84382
3.10857	2.26741	1.84382
3.1089	2.26741	1.84382
3.10924	2.26741	1.84382
3.10958	2.26741	1.84382
3.10992	2.26741	1.84382
3.11025	2.26741	1.84382
3.11059	2.26741	1.84382
3.11093	2.26741	1.84382
3.11126	2.26741	1.84382
3.1116	2.26741	1.84382
3.11193	2.2673	1.63253
3.11227	2.2673	1.63253
3.11261	2.2673	1.63253
3.11294	2.2673	1.63253
3.11327	2.2673	1.63253
3.11361	2.2673	1.63253
3.11394	2.2673	1.63253
3.11428	2.2673	1.63253
3.11461	2.2673	1.63253
3.11494	2.2673	1.63253
3.11528	2.2673	1.63253
3.11561	2.2673	1.63253
3.11594	2.2673	1.63253
3.11628	2.2673	1.63253
3.11661	2.2673	1.63253
3.11694	2.2673	1.63253
3.11727	2.2673	1.63253
3.1176	2.2673	1.63253
3.11793	2.2673	1.63253
3.11826	2.2673	1.63253
3.1186	2.2673	1.63253
3.11893	2.2673	1.63253
3.11926	2.2673	1.63253
3.11959	2.2673	1.63253
3.11992	2.2673	1.63253
3.12024	2.2673	1.63253
3.12057	2.2673	1.63253
3.1209	2.2673	1.63253
3.12123	2.2673	1.63253
3.12156	2.2673	1.63253
3.12189	2.2673	1.63253
3.12222	2.2673	1.63253
3.12254	2.2673	1.63253
3.12287	2.2673	1.63253
3.1232	2.2673	1.63253
3.12352	2.2673	1.63253
3.12385	2.2673	1.63253
3.12418	2.2673	1.63253
3.1245	2.2673	1.63253
3.12483	2.2673	1.63253
3.12516	2.2673	1.63253
3.12548	2.2673	1.63253
3.12581	2.2673	1.63253
3.12613	2.2673	1.63253
3.12646	2.2673	1.63253
3.12678	2.2673	1.63253
3.1271	2.2673	1.63253
3.12743	2.2673	1.63253
3.12775	2.2673	1.63253
3.12808	2.2673	1.63253
3.1284	2.2673	1.63253
3.12872	2.2673	1.63253
3.12905	2.2673	1.63253
3.12937	2.2673	1.63253
3.12969	2.2673	1.63253
3.13001	2.2673	1.63253
3.13033	2.2673	1.63253
3.13066	2.2673	1.63253
3.13098	2.2673	1.63253
3.1313	2.2673	1.63253
3.13162	2.2673	1.63253
3.13194	2.2673	1.63253
3.13226	2.2673	1.63253
3.13258	2.2673	1.63253
3.1329	2.2673	1.63253
3.13322	2.2673	1.63253
3.13354	2.2673	1.63253
3.13386	2.2673	1.63253
3.13418	2.2673	1.63253
3.1345	2.2673	1.63253
3.13481	2.2673	1.63253
3.13513	2.2673	1.63253
3.13545	2.2673	1.63253
3.13577	2.2673	1.63253
3.13609	2.2673	1.63253
3.1364	2.2673	1.63253
3.13672	2.2673	1.63253
3.13704	2.2673	1.63253
3.13735	2.2673	1.63253
3.13767	2.2673	1.63253
3.13799	2.2673	1.63253
3.1383	2.2673	1.63253
3.13862	2.2673	1.63253
3.13893	2.2673	1.63253
3.13925	2.2673	1.63253
3.13956	2.2673	1.63253
3.13988	2.2673	1.63253
3.14019	2.2673	1.63253
3.14051	2.2673	1.63253
3.14082	2.2673	1.63253
3.14114	2.2673	1.63253
3.14145	2.2673	1.63253
3.14176	2.2673	1.63253
3.14208	2.2673	1.63253
3.14239	2.2673	1.63253
3.1427	2.2673	1.63253
3.14301	2.2673	1.63253
3.14333	2.2673	1.63253
3.14364	2.2673	1.63253
3.14395	2.2673	1.63253
3.14426	2.2673	1.63253
3.14457	2.2673	1.63253
3.14489	2.2673	1.63253
3.1452	2.2673	1.63253
3.14551	2.2673	1.63253
3.14582	2.2673	1.63253
3.14613	2.2673	1.63253
3.14644	2.2673	1.63253
3.14675	2.2673	1.63253
3.14706	2.2673	1.63253
3.14737	2.2673	1.63253
3.14768	2.2673	1.63253
3.14799	2.2673	1.63253
3.14829	2.2673	1.63253
3.1486	2.2673	1.63253
3.14891	2.2673	1.63253
3.14922	2.2673	1.63253
3.14953	2.2673	1.63253
3.14983	2.2673	1.63253
3.15014	2.2673	1.63253
3.15045	2.2673	1.63253
3.15076	2.2673	1.63253
3.15106	2.2673	1.63253
3.15137	2.2673	1.63253
3.15168	2.2673	1.63253
3.15198	2.2673	1.63253
3.15229	2.2673	1.63253
3.15259	2.2673	1.63253
3.1529	2.2673	1.63253
3.1532	2.2673	1.63253
3.15351	2.2673	1.63253
3.15381	2.2673	1.63253
3.15412	2.2673	1.63253
3.15442	2.2673	1.63253
3.15473	2.2673	1.63253
3.15503	2.2673	1.63253
3.15534	2.2673	1.63253
3.15564	2.2673	1.63253
3.15594	2.2673	1.63253
3.15625	2.2673	1.63253
3.15655	2.2673	1.63253
3.15685	2.2673	1.63253
3.15715	2.26719	1.86175
3.15746	2.26719	1.86175
3.15776	2.26719	1.86175
3.15806	2.26708	2.08184
3.15836	2.26708	2.08184
3.15866	2.26708	2.08184
3.15897	2.26708	2.08184
3.15927	2.26697	2.2815
3.15957	2.26697	2.2815
3.15987	2.26697	2.2815
3.16017	2.26686	2.45661
3.16047	2.26686	2.45661
3.16077	2.26686	2.45661
3.16107	2.26686	2.45661
3.16137	2.26686	2.45661
3.16167	2.26675	2.61409
3.16197	2.26664	2.76208
3.16227	2.26664	2.76208
3.16256	2.26653	2.91488
3.16286	2.26642	3.06481
3.16316	2.26642	3.06481
3.16346	2.26642	3.06481
3.16376	2.26631	3.18414
3.16406	2.26631	3.18414
3.16435	2.2662	3.30628
3.16465	2.26597	3.51092
3.16495	2.26597	3.51092
3.16524	2.26597	3.51092
3.16554	2.26586	3.628
3.16584	2.26586	3.628
3.16613	2.26586	3.628
3.16643	2.26586	3.628
3.16673	2.26564	3.83025
3.16702	2.26542	4.03859
3.16732	2.26542	4.03859
3.16761	2.26509	4.30158
3.16791	2.26498	4.37825
3.1682	2.26476	4.55776
3.1685	2.26453	4.70316
3.16879	2.26442	4.7895
3.16909	2.26442	4.7895
3.16938	2.26431	4.86658
3.16967	2.26409	5.02907
3.16997	2.26409	5.02907
3.17026	2.26398	5.11113
3.17056	2.26398	5.11113
3.17085	2.26387	5.18643
3.17114	2.26376	5.25708
3.17143	2.26331	5.49867
3.17173	2.26298	5.68691
3.17202	2.26298	5.68691
3.17231	2.26287	5.75277
3.1726	2.26254	5.91576
3.17289	2.26209	6.13248
3.17319	2.26187	6.23298
3.17348	2.26154	6.41403
3.17377	2.26131	6.51688
3.17406	2.26087	6.71223
3.17435	2.26064	6.81026
3.17464	2.26042	6.91205
3.17493	2.26009	7.06769
3.17522	2.26009	7.06769
3.17551	2.25965	7.26678
3.1758	2.25876	7.62152
3.17609	2.25831	7.7748
3.17638	2.2582	7.81644
3.17667	2.25786	7.92758
3.17696	2.25753	8.03705
3.17725	2.25741	8.06954
3.17754	2.25719	8.13259
3.17782	2.25663	8.31918
3.17811	2.2563	8.42564
3.1784	2.25585	8.57062
3.17869	2.25484	8.83035
3.17898	2.25428	8.96976
3.17926	2.25394	9.06365
3.17955	2.2536	9.1429
3.17984	2.25338	9.19389
3.18013	2.25315	9.24176
3.18041	2.25282	9.32102
3.1807	2.25191	9.50218
3.18099	2.25169	9.55417
3.18127	2.25135	9.61809
3.18156	2.25067	9.74421
3.18184	2.25011	9.83425
3.18213	2.24954	9.91846
3.18241	2.24897	9.99567
3.1827	2.24851	10.0514
3.18298	2.24795	10.1262
3.18327	2.24726	10.1916
3.18355	2.24646	10.2932
3.18384	2.24578	10.3594
3.18412	2.24487	10.4454
3.18441	2.24406	10.5018
3.18469	2.24337	10.5383
3.18498	2.24211	10.6222
3.18526	2.24084	10.6507
3.18554	2.24004	10.674
3.18583	2.23957	10.6696
3.18611	2.23899	10.6663
3.18639	2.2383	10.6563
3.18667	2.23795	10.6388
3.18696	2.23702	10.6141
3.18724	2.23655	10.596
3.18752	2.23596	10.5564
3.1878	2.2355	10.5288
3.18808	2.23503	10.5085
3.18837	2.23468	10.4916
3.18865	2.2341	10.4526
3.18893	2.23339	10.3945
3.18921	2.23281	10.3445
3.18949	2.23175	10.2442
3.18977	2.23139	10.2059
3.19005	2.23116	10.1832
3.19033	2.23093	10.1643
3.19061	2.22987	10.0488
3.19089	2.22916	9.95295
3.19117	2.22869	9.89544
3.19145	2.22845	9.84986
3.19173	2.22762	9.72904
3.19201	2.22727	9.68569
3.19229	2.22691	9.62733
3.19257	2.22596	9.45727
3.19285	2.22572	9.40873
3.19312	2.22512	9.28748
3.1934	2.22465	9.19335
3.19368	2.22417	9.09721
3.19396	2.22321	8.86371
3.19424	2.2225	8.69451
3.19451	2.22202	8.57318
3.19479	2.22166	8.47022
3.19507	2.22142	8.39817
3.19535	2.2213	8.35662
3.19562	2.22118	8.32949
3.1959	2.22094	8.27225
3.19618	2.22082	8.23323
3.19645	2.21986	7.95861
3.19673	2.21986	7.95861
3.197	2.21913	7.72871
3.19728	2.21865	7.5823
3.19756	2.21841	7.49572
3.19783	2.21757	7.1829
3.19811	2.21696	6.97288
3.19838	2.2166	6.81799
3.19866	2.2166	6.81799
3.19893	2.21612	6.62063
3.19921	2.21575	6.47044
3.19948	2.21539	6.28845
3.19976	2.21527	6.23471
3.20003	2.2149	6.06334
3.2003	2.2143	5.76731
3.20058	2.21382	5.53268
3.20085	2.21382	5.53268
3.20112	2.21357	5.39458
3.2014	2.21333	5.24418
3.20167	2.21321	5.17771
3.20194	2.21296	5.0387
3.20222	2.21284	4.97406
3.20249	2.21272	4.90158
3.20276	2.21248	4.71782
3.20303	2.21211	4.4864
3.2033	2.21162	4.11632
3.20358	2.21162	4.11632
3.20385	2.21162	4.11632
3.20412	2.21138	3.91915
3.20439	2.21114	3.7164
3.20466	2.21089	3.52284
3.20493	2.21077	3.40378
3.2052	2.21053	3.17636
3.20548	2.21053	3.17636
3.20575	2.21041	3.04673
3.20602	2.21041	3.04673
3.20629	2.21016	2.74545
3.20656	2.21016	2.74545
3.20683	2.21004	2.60175
3.2071	2.21004	2.60175
3.20737	2.21004	2.60175
3.20763	2.21004	2.60175
3.2079	2.21004	2.60175
3.20817	2.20992	2.45393
3.20844	2.2098	2.29491
3.20871	2.2098	2.29491
3.20898	2.2098	2.29491
3.20925	2.2098	2.29491
3.20952	2.2098	2.29491
3.20978	2.20967	2.11682
3.21005	2.20955	1.91656
3.21032	2.20955	1.91656
3.21059	2.20955	1.91656
3.21085	2.20955	1.91656
3.21112	2.20955	1.91656
3.21139	2.20943	1.70088
3.21165	2.20943	1.70088
3.21192	2.20931	1.42847
3.21219	2.20931	1.42847
3.21245	2.20931	1.42847
3.21272	2.20931	1.42847
3.21299	2.20931	1.42847
3.21325	2.20931	1.42847
3.21352	2.20931	1.42847
3.21378	2.20931	1.42847
3.21405	2.20931	1.42847
3.21431	2.20931	1.42847
3.21458	2.20931	1.42847
3.21484	2.20931	1.42847
3.21511	2.20931	1.42847
3.21537	2.20931	1.42847
3.21564	2.20931	1.42847
3.2159	2.20931	1.42847
3.21617	2.20931	1.42847
3.21643	2.20931	1.42847
3.21669	2.20931	1.42847
3.21696	2.20931	1.42847
3.21722	2.20931	1.42847
3.21748	2.20931	1.42847
3.21775	2.20931	1.42847
3.21801	2.20931	1.42847
3.21827	2.20931	1.42847
3.21854	2.20931	1.42847
3.2188	2.20931	1.42847
3.21906	2.20931	1.42847
3.21932	2.20931	1.42847
3.21958	2.20931	1.42847
3.21985	2.20931	1.42847
3.22011	2.20931	1.42847
3.22037	2.20931	1.42847
3.22063	2.20931	1.42847
3.22089	2.20931	1.42847
3.22115	2.20931	1.42847
3.22141	2.20931	1.42847
3.22167	2.20931	1.42847
3.22194	2.20931	1.42847
3.2222	2.20931	1.42847
3.22246	2.20931	1.42847
3.22272	2.20931	1.42847
3.22298	2.20931	1.42847
3.22324	2.20931	1.42847
3.2235	2.20931	1.42847
3.22376	2.20931	1.42847
3.22401	2.20931	1.42847
3.22427	2.20931	1.42847
3.22453	2.20931	1.42847
3.22479	2.20931	1.42847
3.22505	2.20931	1.42847
3.22531	2.20931	1.42847
3.22557	2.20931	1.42847
3.22583	2.20931	1.42847
3.22608	2.20931	1.42847
3.22634	2.20931	1.42847
3.2266	2.20931	1.42847
3.22686	2.20931	1.42847
3.22712	2.20931	1.42847
3.22737	2.20931	1.42847
3.22763	2.20931	1.42847
3.22789	2.20931	1.42847
3.22814	2.20931	1.42847
3.2284	2.20931	1.42847
3.22866	2.20931	1.42847
3.22891	2.20931	1.42847
3.22917	2.20931	1.42847
3.22943	2.20931	1.42847
3.22968	2.20931	1.42847
3.22994	2.20931	1.42847
3.23019	2.20931	1.42847
3.23045	2.20931	1.42847
3.2307	2.20931	1.42847
3.23096	2.20931	1.42847
3.23121	2.20931	1.42847
3.23147	2.20931	1.42847
3.23172	2.20931	1.42847
3.23198	2.20931	1.42847
3.23223	2.20931	1.42847
3.23249	2.20931	1.42847
3.23274	2.20931	1.42847
3.233	2.20931	1.42847
3.23325	2.20931	1.42847
3.2335	2.20931	1.42847
3.23376	2.20931	1.42847
3.23401	2.20931	1.42847
3.23426	2.20931	1.42847
3.23452	2.20931	1.42847
3.23477	2.20931	1.42847
3.23502	2.20931	1.42847
3.23528	2.20931	1.42847
3.23553	2.20931	1.42847
3.23578	2.20931	1.42847
3.23603	2.20931	1.42847
3.23629	2.20931	1.42847
3.23654	2.20931	1.42847
3.23679	2.20931	1.42847
3.23704	2.20931	1.42847
3.23729	2.20931	1.42847
3.23754	2.20931	1.42847
3.23779	2.20931	1.42847
3.23805	2.20931	1.42847
3.2383	2.20931	1.42847
3.23855	2.20931	1.42847
3.2388	2.20931	1.42847
3.23905	2.20931	1.42847
3.2393	2.20931	1.42847
3.23955	2.20931	1.42847
3.2398	2.20931	1.42847
3.24005	2.20931	1.42847
3.2403	2.20931	1.42847
3.24055	2.20931	1.42847
3.2408	2.20931	1.42847
3.24105	2.20931	1.42847
3.2413	2.20931	1.42847
3.24155	2.20931	1.42847
3.2418	2.20931	1.42847
3.24204	2.20931	1.42847
3.24229	2.20931	1.42847
3.24254	2.20931	1.42847
3.24279	2.20931	1.42847
3.24304	2.20931	1.42847
3.24329	2.20931	1.42847
3.24353	2.20931	1.42847
3.24378	2.20931	1.42847
3.24403	2.20931	1.42847
3.24428	2.20931	1.42847
3.24452	2.20931	1.42847
3.24477	2.20931	1.42847
3.24502	2.20931	1.42847
3.24527	2.20931	1.42847
3.24551	2.20931	1.42847
3.24576	2.20931	1.42847
3.24601	2.20931	1.42847
3.24625	2.20931	1.42847
3.2465	2.20931	1.42847
3.24674	2.20931	1.42847
3.24699	2.20931	1.42847
3.24724	2.20931	1.42847
3.24748	2.20931	1.42847
3.24773	2.20931	1.42847
3.24797	2.20931	1.42847
3.24822	2.20931	1.42847
3.24846	2.20931	1.42847
3.24871	2.20931	1.42847
3.24895	2.20931	1.42847
3.2492	2.20931	1.42847
3.24944	2.20931	1.42847
3.24969	2.20931	1.42847
3.24993	2.20931	1.42847
3.25018	2.20931	1.42847
3.25042	2.20931	1.42847
3.25066	2.20931	1.42847
3.25091	2.20931	1.42847
3.25115	2.20931	1.42847
3.25139	2.20931	1.42847
3.25164	2.20931	1.42847
3.25188	2.20931	1.42847
3.25212	2.20931	1.42847
3.25237	2.20931	1.42847
3.25261	2.20931	1.42847
3.25285	2.20931	1.42847
3.2531	2.20931	1.42847
3.25334	2.20931	1.42847
3.25358	2.20931	1.42847
3.25382	2.20931	1.42847
3.25406	2.20931	1.42847
3.25431	2.20931	1.42847
3.25455	2.20931	1.42847
3.25479	2.20931	1.42847
3.25503	2.20931	1.42847
3.25527	2.20931	1.42847
3.25551	2.20931	1.42847
3.25575	2.20931	1.42847
3.256	2.20931	1.42847
3.25624	2.20931	1.42847
3.25648	2.20931	1.42847
3.25672	2.20931	1.42847
3.25696	2.20931	1.42847
3.2572	2.20931	1.42847
3.25744	2.20931	1.42847
3.25768	2.20931	1.42847
3.25792	2.20931	1.42847
3.25816	2.20931	1.42847
3.2584	2.20931	1.42847
3.25864	2.20931	1.42847
3.25888	2.20931	1.42847
3.25912	2.20931	1.42847
3.25935	2.20931	1.42847
3.25959	2.20931	1.42847
3.25983	2.20931	1.42847
3.26007	2.20931	1.42847
3.26031	2.20931	1.42847
3.26055	2.20931	1.42847
3.26079	2.20931	1.42847
3.26102	2.20931	1.42847
3.26126	2.20931	1.42847
3.2615	2.20931	1.42847
3.26174	2.20931	1.42847
3.26198	2.20931	1.42847
3.26221	2.20931	1.42847
3.26245	2.20931	1.42847
3.26269	2.20931	1.42847
3.26293	2.20931	1.42847
3.26316	2.20931	1.42847
3.2634	2.20931	1.42847
3.26364	2.20931	1.42847
3.26387	2.20931	1.42847
3.26411	2.20931	1.42847
3.26435	2.20931	1.42847
3.26458	2.20931	1.42847
3.26482	2.20931	1.42847
3.26505	2.20931	1.42847
3.26529	2.20931	1.42847
3.26553	2.20931	1.42847
3.26576	2.20931	1.42847
3.266	2.20931	1.42847
3.26623	2.20931	1.42847
3.26647	2.20931	1.42847
3.2667	2.20931	1.42847
3.26694	2.20931	1.42847
3.26717	2.20931	1.42847
3.26741	2.20931	1.42847
3.26764	2.20931	1.42847
3.26788	2.20931	1.42847
3.26811	2.20931	1.42847
3.26834	2.20931	1.42847
3.26858	2.20931	1.42847
3.26881	2.20931	1.42847
3.26905	2.20931	1.42847
3.26928	2.20931	1.42847
3.26951	2.20931	1.42847
3.26975	2.20931	1.42847
3.26998	2.20931	1.42847
3.27021	2.20931	1.42847
3.27045	2.20931	1.42847
3.27068	2.20931	1.42847
3.27091	2.20918	1.67631
3.27114	2.20918	1.67631
3.27138	2.20918	1.67631
3.27161	2.20918	1.67631
3.27184	2.20918	1.67631
3.27207	2.20906	1.92684
3.27231	2.20906	1.92684
3.27254	2.20906	1.92684
3.27277	2.20906	1.92684
3.273	2.20906	1.92684
3.27323	2.20906	1.92684
3.27346	2.20893	2.1458
3.2737	2.2088	2.35932
3.27393	2.2088	2.35932
3.27416	2.2088	2.35932
3.27439	2.20868	2.52504
3.27462	2.20855	2.68467
3.27485	2.20855	2.68467
3.27508	2.20855	2.68467
3.27531	2.2083	2.96142
3.27554	2.20817	3.07684
3.27577	2.20817	3.07684
3.276	2.20817	3.07684
3.27623	2.20817	3.07684
3.27646	2.20817	3.07684
3.27669	2.20804	3.20145
3.27692	2.20804	3.20145
3.27715	2.20804	3.20145
3.27738	2.20804	3.20145
3.27761	2.20792	3.32871
3.27784	2.20792	3.32871
3.27807	2.20792	3.32871
3.2783	2.20754	3.6661
3.27852	2.20728	3.87192
3.27875	2.20728	3.87192
3.27898	2.20728	3.87192
3.27921	2.20728	3.87192
3.27944	2.20716	3.97489
3.27967	2.20703	4.08297
3.27989	2.20678	4.26714
3.28012	2.2064	4.54041
3.28035	2.20615	4.72359
3.28058	2.20615	4.72359
3.28081	2.20615	4.72359
3.28103	2.20589	4.88211
3.28126	2.20564	5.05123
3.28149	2.20539	5.20289
3.28171	2.20526	5.27842
3.28194	2.20513	5.34943
3.28217	2.20501	5.42393
3.2824	2.20501	5.42393
3.28262	2.20462	5.6188
3.28285	2.2045	5.70132
3.28307	2.20399	5.96347
3.2833	2.20361	6.15348
3.28353	2.20348	6.21287
3.28375	2.20336	6.26937
3.28398	2.20336	6.26937
3.28421	2.20297	6.42778
3.28443	2.20285	6.48973
3.28466	2.20259	6.58407
3.28488	2.20246	6.63974
3.28511	2.20221	6.74481
3.28533	2.20196	6.85084
3.28556	2.20132	7.09675
3.28578	2.20094	7.2493
3.28601	2.20068	7.34526
3.28623	2.20055	7.39287
3.28646	2.20055	7.39287
3.28668	2.19979	7.65836
3.28691	2.19941	7.78069
3.28713	2.19902	7.89738
3.28735	2.19864	8.01423
3.28758	2.19838	8.09298
3.2878	2.198	8.20034
3.28803	2.19787	8.24451
3.28825	2.19736	8.3905
3.28847	2.19671	8.55504
3.2887	2.19633	8.65923
3.28892	2.19633	8.65923
3.28914	2.19607	8.73219
3.28937	2.19543	8.88942
3.28959	2.19478	9.02346
3.28981	2.19414	9.15543
3.29003	2.19323	9.33167
3.29026	2.19259	9.46467
3.29048	2.19168	9.62525
3.2907	2.1909	9.74756
3.29092	2.19038	9.83326
3.29115	2.18973	9.92637
3.29137	2.18869	10.0555
3.29159	2.18856	10.0744
3.29181	2.18817	10.1263
3.29203	2.18777	10.1658
3.29226	2.18673	10.2889
3.29248	2.1862	10.3436
3.2927	2.18581	10.3814
3.29292	2.18489	10.4623
3.29314	2.18463	10.4836
3.29336	2.18449	10.4911
3.29358	2.18331	10.574
3.2938	2.18238	10.6204
3.29403	2.18172	10.6521
3.29425	2.18132	10.663
3.29447	2.18053	10.6951
3.29469	2.17986	10.7106
3.29491	2.17946	10.7232
3.29513	2.17933	10.7227
3.29535	2.1792	10.7267
3.29557	2.17813	10.7409
3.29579	2.1776	10.7532
3.29601	2.17706	10.7459
3.29623	2.17653	10.7378
3.29645	2.17613	10.7425
3.29667	2.17572	10.7291
3.29688	2.17559	10.7235
3.2971	2.17505	10.7087
3.29732	2.17438	10.6933
3.29754	2.17384	10.678
3.29776	2.17303	10.6477
3.29798	2.17182	10.5793
3.2982	2.17114	10.5478
3.29842	2.17074	10.5236
3.29863	2.17019	10.4881
3.29885	2.16992	10.463
3.29907	2.16965	10.4372
3.29929	2.16884	10.3849
3.29951	2.16843	10.3418
3.29973	2.16761	10.2724
3.29994	2.16666	10.1718
3.30016	2.16584	10.081
3.30038	2.16543	10.0444
3.3006	2.16488	9.98373
3.30081	2.16434	9.92527
[truncated: 62,142 more rows]

## Sheet: Fig.2-g
RPM log10	Rank log10	Day
3.87628	0	13
3.77433	0.30103	13
3.56789	0.477121	13
3.50223	0.60206	13
3.46354	0.69897	13
3.43628	0.778151	13
3.42623	0.845098	13
3.40427	0.90309	13
3.37925	0.954243	13
3.36919	1	13
3.36121	1.04139	13
3.35662	1.07918	13
3.34813	1.11394	13
3.34598	1.14613	13
3.33218	1.17609	13
3.32737	1.20412	13
3.32381	1.23045	13
3.31475	1.25527	13
3.30249	1.27875	13
3.29968	1.30103	13
3.29412	1.32222	13
3.28816	1.34242	13
3.27665	1.36173	13
3.27253	1.38021	13
3.26468	1.39794	13
3.24482	1.41497	13
3.24311	1.43136	13
3.23908	1.44716	13
3.22661	1.4624	13
3.22085	1.47712	13
3.21146	1.49136	13
3.20487	1.50515	13
3.19834	1.51851	13
3.19429	1.53148	13
3.19139	1.54407	13
3.1856	1.5563	13
3.18295	1.5682	13
3.17685	1.57978	13
3.17089	1.60206	13
3.16649	1.62325	13
3.16291	1.64345	13
3.15847	1.66276	13
3.15541	1.68124	13
3.14876	1.69897	13
3.1379	1.716	13
3.13413	1.73239	13
3.12743	1.74819	13
3.12387	1.76343	13
3.1206	1.77815	13
3.11669	1.79239	13
3.1086	1.80618	13
3.10576	1.81954	13
3.1016	1.83251	13
3.09866	1.8451	13
3.09489	1.85733	13
3.088	1.86923	13
3.08472	1.88081	13
3.08064	1.89209	13
3.07545	1.90309	13
3.06913	1.91908	13
3.06293	1.9345	13
3.05521	1.94939	13
3.04791	1.96379	13
3.0417	1.97772	13
3.0329	1.99123	13
3.02737	2.00432	13
3.02115	2.01703	13
3.0147	2.02938	13
3.00802	2.04139	13
3.00246	2.05308	13
2.9991	2.06446	13
2.99378	2.07918	13
2.98662	2.08991	13
2.98144	2.1038	13
2.97545	2.11727	13
2.96956	2.13033	13
2.96525	2.14301	13
2.95994	2.15534	13
2.9524	2.16732	13
2.94527	2.17898	13
2.93963	2.19033	13
2.9347	2.2014	13
2.93003	2.21484	13
2.92371	2.22531	13
2.91877	2.23805	13
2.91467	2.25042	13
2.90669	2.26245	13
2.90151	2.27416	13
2.89604	2.28556	13
2.89023	2.29667	13
2.88473	2.3075	13
2.88065	2.32015	13
2.87568	2.33244	13
2.87172	2.34439	13
2.86565	2.35603	13
2.86198	2.36736	13
2.85791	2.38021	13
2.85188	2.3927	13
2.84339	2.40312	13
2.83608	2.4133	13
2.82774	2.42325	13
2.82061	2.43457	13
2.81507	2.4456	13
2.80843	2.45637	13
2.80207	2.46687	13
2.79632	2.47857	13
2.78948	2.48996	13
2.78257	2.50106	13
2.77606	2.51188	13
2.77049	2.52375	13
2.76364	2.53403	13
2.75642	2.54531	13
2.74937	2.5563	13
2.74119	2.56703	13
2.73205	2.57749	13
2.7257	2.58883	13
2.721	2.59988	13
2.71651	2.61172	13
2.70927	2.62221	13
2.70213	2.63246	13
2.69411	2.64246	13
2.68716	2.65321	13
2.68038	2.6637	13
2.67385	2.67486	13
2.66678	2.68574	13
2.66043	2.69636	13
2.65349	2.70757	13
2.64542	2.71767	13
2.6368	2.72754	13
2.62885	2.73799	13
2.62136	2.74819	13
2.61342	2.75815	13
2.60513	2.76864	13
2.59752	2.77887	13
2.5906	2.78958	13
2.58351	2.80003	13
2.57548	2.81023	13
2.56672	2.8202	13
2.56004	2.83059	13
2.55208	2.84073	13
2.54422	2.85126	13
2.53687	2.86153	13
2.52885	2.87157	13
2.52152	2.88195	13
2.51405	2.89209	13
2.50635	2.90255	13
2.49941	2.91275	13
2.49023	2.92221	13
2.4818	2.93197	13
2.47508	2.9425	13
2.46651	2.95231	13
2.45773	2.96237	13
2.4488	2.9722	13
2.4413	2.98272	13
2.43344	2.99255	13
2.4249	3.0026	13
2.41604	3.01199	13
2.40701	3.02119	13
2.39886	3.031	13
2.3898	3.0406	13
2.38168	3.05077	13
2.37199	3.05994	13
2.36299	3.0693	13
2.35391	3.07882	13
2.34503	3.08814	13
2.33506	3.09726	13
2.32581	3.10687	13
2.31682	3.11661	13
2.30723	3.12548	13
2.29801	3.13481	13
2.28812	3.14395	13
2.27837	3.1529	13
2.26828	3.16167	13
2.25816	3.17056	13
2.24918	3.18013	13
2.23859	3.18865	13
2.22861	3.19728	13
2.21901	3.20629	13
2.21001	3.2159	13
2.19945	3.22427	13
2.18885	3.23274	13
2.17715	3.24055	13
2.16705	3.2492	13
2.15581	3.2572	13
2.14468	3.26529	13
2.13327	3.27323	13
2.12371	3.28217	13
2.11352	3.29092	13
2.10199	3.29885	13
2.09054	3.30664	13
2.07919	3.31429	13
2.06812	3.32243	13
2.05653	3.33001	13
2.04551	3.33786	13
2.03363	3.34557	13
2.02257	3.35353	13
2.01086	3.36135	13
1.99892	3.36866	13
1.98694	3.37566	13
1.9755	3.38328	13
1.96391	3.39094	13
1.95213	3.39846	13
1.94024	3.40569	13
1.9279	3.41246	13
1.91675	3.42029	13
1.90511	3.42797	13
1.89335	3.43521	13
1.88135	3.44232	13
1.86926	3.44932	13
1.85661	3.45561	13
1.84398	3.46195	13
1.83216	3.46923	13
1.81997	3.47596	13
1.80753	3.48244	13
1.79495	3.48883	13
1.7825	3.49527	13
1.76949	3.50161	13
1.75706	3.50826	13
1.7441	3.51415	13
1.73143	3.52048	13
1.71865	3.52673	13
1.70636	3.53339	13
1.6938	3.5397	13
1.68084	3.54555	13
1.66709	3.55084	13
1.6536	3.55666	13
1.64019	3.56205	13
1.6271	3.56773	13
1.61451	3.57415	13
1.60089	3.57933	13
1.58767	3.58478	13
1.57439	3.59062	13
1.56073	3.59605	13
1.54698	3.60086	13
1.53353	3.60606	13
1.52038	3.61162	13
1.50676	3.61669	13
1.4934	3.62211	13
1.47986	3.62726	13
1.46582	3.63165	13
1.45233	3.63699	13
1.43904	3.64256	13
1.4256	3.64787	13
1.41176	3.65273	13
1.39823	3.65792	13
1.3846	3.66304	13
1.37051	3.66755	13
1.35653	3.6721	13
1.34306	3.67724	13
1.3293	3.68233	13
1.31555	3.68726	13
1.30136	3.69258	13
1.28778	3.69749	13
1.27346	3.70278	13
1.25911	3.70731	13
1.24481	3.71265	13
1.23151	3.71809	13
1.21786	3.72321	13
1.20352	3.72868	13
1.19011	3.73392	13
1.17684	3.73933	13
1.16332	3.74437	13
1.14969	3.74935	13
1.13563	3.75366	13
1.12202	3.75861	13
1.10814	3.76358	13
1.09352	3.76916	13
1.07934	3.77503	13
1.06612	3.78053	13
1.0524	3.78547	13
1.03948	3.79148	13
1.02644	3.79727	13
1.0128	3.8025	13
0.99986	3.80835	13
0.986434	3.81544	13
0.97303	3.82073	13
0.959959	3.82711	13
0.947389	3.8334	13
0.935564	3.84048	13
0.922103	3.84597	13
0.909092	3.85181	13
0.897273	3.8589	13
0.885986	3.86652	13
0.873075	3.87262	13
0.862363	3.88087	13
0.850507	3.88795	13
0.838867	3.89526	13
0.825787	3.90091	13
0.812068	3.90843	13
0.798076	3.91551	13
0.78654	3.92288	13
0.774025	3.93054	13
0.762067	3.93752	13
0.748707	3.94354	13
0.736451	3.95032	13
0.72207	3.95429	13
0.709185	3.96028	13
0.695055	3.96417	13
0.681318	3.96965	13
0.668173	3.97552	13
0.653404	3.97991	13
0.639236	3.98372	13
0.626231	3.98976	13
0.611623	3.99396	13
0.59705	3.99726	13
0.583679	4.00255	13
0.570116	4.00749	13
0.553138	4.00992	13
0.540287	4.01586	13
0.52406	4.01632	13
0.518963	4.02309	13
4.1202	0	16
4.09323	0.30103	16
4.05151	0.477121	16
4.01758	0.60206	16
3.9436	0.69897	16
3.87643	0.778151	16
3.85668	0.845098	16
3.81665	0.90309	16
3.77646	0.954243	16
3.75786	1	16
3.73851	1.04139	16
3.70976	1.07918	16
3.6819	1.11394	16
3.65247	1.14613	16
3.64422	1.17609	16
3.62419	1.20412	16
3.59388	1.23045	16
3.56093	1.25527	16
3.554	1.27875	16
3.50554	1.30103	16
3.48529	1.32222	16
3.482	1.34242	16
3.47123	1.36173	16
3.45981	1.38021	16
3.44896	1.39794	16
3.43563	1.41497	16
3.41853	1.43136	16
3.40792	1.44716	16
3.40435	1.4624	16
3.39816	1.47712	16
3.39558	1.49136	16
3.39133	1.50515	16
3.38709	1.51851	16
3.38552	1.53148	16
3.38359	1.54407	16
3.36994	1.5563	16
3.35543	1.5682	16
3.34898	1.57978	16
3.33718	1.59106	16
3.31167	1.60206	16
3.29983	1.62325	16
3.28173	1.63347	16
3.2723	1.64345	16
3.26674	1.66276	16
3.26229	1.68124	16
3.24956	1.69897	16
3.23936	1.70757	16
3.23743	1.72428	16
3.23112	1.74036	16
3.22482	1.75587	16
3.20693	1.77085	16
3.19796	1.78533	16
3.18512	1.79934	16
3.17879	1.81291	16
3.17256	1.82607	16
3.16958	1.83885	16
3.16234	1.85126	16
3.15455	1.86332	16
3.14926	1.87506	16
3.14448	1.88649	16
3.12866	1.89209	16
3.12066	1.90309	16
3.11419	1.91908	16
3.10984	1.9345	16
3.10481	1.94939	16
3.09537	1.96379	16
3.08756	1.97772	16
3.08089	1.99123	16
3.07101	2.00432	16
3.06371	2.01703	16
3.05668	2.02938	16
3.04902	2.04139	16
3.04102	2.05308	16
3.03445	2.06446	16
3.02865	2.07555	16
3.01817	2.08636	16
3.01113	2.10037	16
3.00141	2.11059	16
2.99132	2.12385	16
2.98132	2.13672	16
2.9724	2.14922	16
2.9623	2.16137	16
2.95618	2.17319	16
2.95117	2.18469	16
2.94638	2.1959	16
2.9417	2.20952	16
2.93411	2.22272	16
2.92685	2.233	16
2.92141	2.24551	16
2.91676	2.25768	16
2.90995	2.26951	16
2.90425	2.28103	16
2.9002	2.29226	16
2.89421	2.3032	16
2.88735	2.31597	16
2.88167	2.32838	16
2.87463	2.34044	16
2.8689	2.35218	16
2.8636	2.36361	16
2.85468	2.37475	16
2.84832	2.38561	16
2.8412	2.3962	16
2.83403	2.40824	16
2.82926	2.41996	16
2.82296	2.43136	16
2.81618	2.44248	16
2.80934	2.45332	16
2.80202	2.46389	16
2.79472	2.47422	16
2.78671	2.48572	16
2.78075	2.49693	16
2.77271	2.50786	16
2.767	2.51851	16
2.76125	2.5302	16
2.75461	2.54158	16
2.74861	2.55267	16
2.74073	2.56348	16
2.73562	2.57519	16
2.73005	2.58659	16
2.72359	2.5977	16
2.71734	2.60853	16
2.70864	2.61909	16
2.70136	2.62941	16
2.69455	2.64048	16
2.6866	2.65128	16
2.67768	2.66087	16
2.67006	2.67117	16
2.66159	2.68215	16
2.65414	2.69285	16
2.64672	2.70329	16
2.63926	2.71349	16
2.63213	2.72428	16
2.62583	2.7348	16
2.6187	2.74586	16
2.61205	2.75664	16
2.60361	2.76641	16
2.59467	2.77597	16
2.58617	2.78604	16
2.57782	2.79588	16
2.57076	2.80618	16
2.56266	2.81624	16
2.55553	2.82672	16
2.5468	2.83632	16
2.541	2.84757	16
2.53129	2.85733	16
2.52227	2.86688	16
2.51367	2.87679	16
2.50496	2.88649	16
2.49526	2.89597	16
2.48616	2.9058	16
2.47718	2.9154	16
2.46755	2.92428	16
2.45892	2.93399	16
2.45007	2.94349	16
2.44039	2.95279	16
2.43033	2.9619	16
2.42198	2.97174	16
2.41284	2.98091	16
2.40249	2.98989	16
2.39271	2.99913	16
2.38168	3.00732	16
2.37172	3.0162	16
2.36238	3.02531	16
2.35288	3.03423	16
2.34415	3.04376	16
2.33498	3.05308	16
2.32554	3.06258	16
2.31573	3.07151	16
2.30645	3.08063	16
2.29721	3.08991	16
2.288	3.09899	16
2.2772	3.10721	16
2.26821	3.11694	16
2.25858	3.12613	16
2.24858	3.13513	16
2.23762	3.14364	16
2.2279	3.15259	16
2.2176	3.16107	16
2.20699	3.16938	16
2.19799	3.17869	16
2.18794	3.18752	16
2.17769	3.19645	16
2.16654	3.20466	16
2.15489	3.21192	16
2.14429	3.22037	16
2.13242	3.22763	16
2.12202	3.23603	16
2.11023	3.24329	16
2.09855	3.25066	16
2.08702	3.25816	16
2.07519	3.26576	16
2.06352	3.273	16
2.05102	3.28035	16
2.03871	3.28713	16
2.02646	3.2938	16
2.01395	3.30103	16
2.00117	3.30771	16
1.98844	3.3145	16
1.97572	3.32098	16
1.96302	3.32756	16
1.95056	3.33445	16
1.93801	3.34124	16
1.92565	3.34811	16
1.91344	3.35507	16
1.90016	3.36097	16
1.88754	3.36754	16
1.87475	3.37401	16
1.86146	3.38003	16
1.84924	3.38686	16
1.83654	3.39305	16
1.82364	3.3995	16
1.81051	3.40518	16
1.7974	3.41111	16
1.78467	3.41731	16
1.77192	3.42357	16
1.75874	3.42911	16
1.74556	3.43553	16
1.7327	3.44154	16
1.71905	3.44669	16
1.70563	3.45209	16
1.69266	3.45803	16
1.67868	3.463	16
1.66455	3.4679	16
1.6509	3.47334	16
1.63745	3.47871	16
1.62423	3.48416	16
1.61025	3.48911	16
1.597	3.49457	16
1.58376	3.50024	16
1.57005	3.50501	16
1.5563	3.50974	16
1.54245	3.51468	16
1.52829	3.51904	16
1.51416	3.52388	16
1.50022	3.52879	16
1.48631	3.53314	16
1.47259	3.53794	16
1.45772	3.54183	16
1.44347	3.54555	16
1.42902	3.54986	16
1.41487	3.55413	16
1.40102	3.55883	16
1.38676	3.56289	16
1.37256	3.56703	16
1.35802	3.57136	16
1.34289	3.57484	16
1.32824	3.57887	16
1.31416	3.58297	16
1.29984	3.58692	16
1.28572	3.59118	16
1.27167	3.59572	16
1.25741	3.59956	16
1.2431	3.60347	16
1.22907	3.60799	16
1.21492	3.61215	16
1.20063	3.61606	16
1.18637	3.62014	16
1.17116	3.62377	16
1.15672	3.62747	16
1.14267	3.63195	16
1.1285	3.63599	16
1.11408	3.63959	16
1.09964	3.64296	16
1.08541	3.6467	16
1.07105	3.6504	16
1.05695	3.65437	16
1.04216	3.65839	16
1.02733	3.66172	16
1.01287	3.66624	16
0.998834	3.67062	16
0.984231	3.67449	16
0.96875	3.67852	16
0.954506	3.68251	16
0.940317	3.68646	16
0.925496	3.69073	16
0.911575	3.69522	16
0.896274	3.69845	16
0.882149	3.70252	16
0.867733	3.70629	16
0.852892	3.71096	16
0.838407	3.71575	16
0.824463	3.71999	16
0.809598	3.72567	16
0.794488	3.73022	16
0.780464	3.73488	16
0.765305	3.73838	16
0.750505	3.74382	16
0.736884	3.7492	16
0.723036	3.75381	16
0.707392	3.75891	16
0.691473	3.76403	16
0.677884	3.76945	16
0.663654	3.77401	16
0.648676	3.77924	16
0.635992	3.78547	16
0.622612	3.79078	16
0.609603	3.79706	16
0.597034	3.80387	16
0.583976	3.8099	16
0.570635	3.81544	16
0.556809	3.82302	16
0.545566	3.83065	16
0.531363	3.83544	16
0.519903	3.84292	16
0.504333	3.84954	16
0.492402	3.85667	16
0.481549	3.86469	16
0.467343	3.87163	16
0.455003	3.87892	16
0.443987	3.88728	16
0.430599	3.89653	16
0.420748	3.90526	16
0.40641	3.90966	16
0.396192	3.9185	16
0.385551	3.92665	16
0.37461	3.93455	16
0.362048	3.94101	16
0.346314	3.94787	16
0.334324	3.95482	16
0.321895	3.96128	16
0.3092	3.96741	16
0.296164	3.97331	16
0.283797	3.98009	16
0.270441	3.98534	16
0.259886	3.99405	16
0.245035	3.99577	16
0.232162	4.00169	16
0.217761	4.00685	16
0.206432	4.01465	16
0.184601	4.01749	16
0.172844	4.02477	16
0.158162	4.028	16
0.144594	4.03346	16
0.129645	4.03479	16
0.109558	4.0412	16
0.0937521	4.0477	16
0.0786093	4.0515	16
0.0592539	4.05507	16
0.0561308	4.06175	16
4.25359	0	21
4.15713	0.30103	21
4.0944	0.477121	21
4.04634	0.60206	21
3.96339	0.69897	21
3.94043	0.778151	21
3.91842	0.845098	21
3.89096	0.90309	21
3.85667	0.954243	21
3.84294	1	21
3.79774	1.04139	21
3.77719	1.07918	21
3.76177	1.11394	21
3.70419	1.14613	21
3.69012	1.17609	21
3.67512	1.20412	21
3.64726	1.23045	21
3.63741	1.25527	21
3.628	1.27875	21
3.61767	1.30103	21
3.60896	1.32222	21
3.6013	1.34242	21
3.59303	1.36173	21
3.58225	1.38021	21
3.57748	1.39794	21
3.56336	1.41497	21
3.55313	1.43136	21
3.54551	1.44716	21
3.52763	1.4624	21
3.51975	1.47712	21
3.51062	1.49136	21
3.5034	1.50515	21
3.49553	1.51851	21
3.49096	1.53148	21
3.48396	1.54407	21
3.48069	1.5563	21
3.47651	1.5682	21
3.47207	1.57978	21
3.46412	1.59106	21
3.45085	1.60206	21
3.43893	1.62325	21
3.43195	1.63347	21
3.42061	1.65321	21
3.41171	1.6721	21
3.4005	1.6902	21
3.38893	1.70757	21
3.36923	1.72428	21
3.35771	1.74036	21
3.34767	1.75587	21
3.33507	1.77085	21
3.31709	1.78533	21
3.3046	1.79934	21
3.29387	1.81291	21
3.28669	1.82607	21
3.27626	1.83885	21
3.26739	1.85126	21
3.26184	1.86332	21
3.25275	1.87506	21
3.2464	1.88649	21
3.23981	1.89763	21
3.23198	1.90849	21
3.22609	1.91908	21
3.21829	1.9345	21
3.21048	1.94939	21
3.20249	1.96379	21
3.19233	1.97772	21
3.18456	1.99123	21
3.1754	2.00432	21
3.16731	2.01703	21
3.15894	2.02938	21
3.1502	2.04139	21
3.13843	2.05308	21
3.1312	2.06446	21
3.12279	2.07555	21
3.10969	2.08636	21
3.10316	2.09691	21
3.09499	2.11059	21
3.08564	2.12057	21
3.07655	2.13354	21
3.06727	2.14301	21
3.05563	2.15229	21
3.04569	2.16435	21
3.03868	2.17609	21
3.03057	2.18752	21
3.02336	2.19866	21
3.01813	2.20952	21
3.01223	2.22011	21
3.00425	2.233	21
2.99727	2.24551	21
2.9902	2.25768	21
2.98063	2.26717	21
2.97148	2.27646	21
2.96233	2.2878	21
2.95549	2.29885	21
2.94861	2.30963	21
2.94143	2.32015	21
2.9344	2.33244	21
2.92709	2.34439	21
2.92034	2.35603	21
2.91184	2.36736	21
2.90555	2.3784	21
2.89838	2.38917	21
2.89129	2.39967	21
2.88263	2.40993	21
2.87366	2.41996	21
2.8656	2.42975	21
2.85806	2.44091	21
2.8483	2.45179	21
2.83853	2.4609	21
2.8285	2.47129	21
2.82071	2.48144	21
2.81213	2.49136	21
2.80388	2.50243	21
2.79594	2.51322	21
2.78675	2.52375	21
2.77752	2.53403	21
2.76821	2.54407	21
2.75965	2.55388	21
2.75108	2.56467	21
2.74349	2.57519	21
2.73636	2.58546	21
2.72924	2.5966	21
2.72157	2.60746	21
2.71358	2.61805	21
2.70438	2.62839	21
2.69604	2.63849	21
2.68579	2.64836	21
2.67587	2.65801	21
2.66692	2.66839	21
2.65821	2.67852	21
2.65044	2.68931	21
2.64196	2.69897	21
2.63457	2.70927	21
2.62572	2.71933	21
2.61806	2.72997	21
2.60808	2.73878	21
2.59849	2.74896	21
2.58943	2.75891	21
2.58039	2.76864	21
2.57216	2.77887	21
2.56301	2.78817	21
2.55454	2.79796	21
2.54574	2.80754	21
2.53707	2.81757	21
2.52756	2.82737	21
2.51746	2.83632	21
2.50881	2.84634	21
2.49997	2.85612	21
2.49088	2.86629	21
2.48177	2.87622	21
2.47192	2.88593	21
2.46219	2.89542	21
2.45267	2.90472	21
2.44299	2.91381	21
2.4327	2.92221	21
2.42294	2.93095	21
2.4128	2.94002	21
2.4028	2.94939	21
2.39288	2.95856	21
2.38263	2.96708	21
2.3719	2.97589	21
2.36125	2.98453	21
2.351	2.993	21
2.34006	3.0013	21
2.32931	3.00988	21
2.31925	3.0187	21
2.30903	3.02776	21
2.29754	3.03583	21
2.28621	3.04415	21
2.2748	3.05231	21
2.26379	3.06032	21
2.25308	3.06856	21
2.24133	3.07628	21
2.22982	3.08422	21
2.21993	3.09307	21
2.20901	3.1014	21
2.19788	3.10924	21
2.18687	3.11727	21
2.17533	3.12516	21
2.16362	3.13258	21
2.15137	3.14019	21
2.13994	3.14768	21
2.12848	3.15564	21
2.11741	3.16376	21
2.10497	3.17056	21
2.09317	3.1784	21
2.08073	3.18554	21
2.06905	3.19312	21
2.05725	3.2003	21
2.04528	3.20763	21
2.0335	3.21537	21
2.02187	3.22272	21
2.00971	3.23019	21
1.99776	3.23754	21
1.98596	3.24477	21
1.97358	3.25164	21
1.96123	3.25864	21
1.94829	3.26505	21
1.93549	3.27161	21
1.92275	3.27784	21
1.90973	3.28398	21
1.89692	3.29026	21
1.8841	3.29645	21
1.87136	3.30298	21
1.85849	3.30942	21
1.84537	3.31576	21
1.83248	3.32201	21
1.81956	3.32838	21
1.80706	3.33506	21
1.79467	3.34163	21
1.7811	3.34753	21
1.76824	3.35372	21
1.75486	3.35908	21
1.7415	3.36455	21
1.72697	3.37014	21
1.71337	3.37548	21
1.69998	3.3813	21
1.68629	3.3865	21
1.67246	3.39164	21
1.65861	3.39637	21
1.64507	3.4014	21
1.63033	3.4062	21
1.61586	3.41027	21
1.60189	3.41464	21
1.58807	3.41929	21
1.5736	3.42439	21
1.55935	3.42943	21
1.54518	3.43425	21
1.53098	3.43886	21
1.51716	3.44342	21
1.50313	3.44809	21
1.48911	3.45255	21
1.47473	3.45667	21
1.46045	3.46045	21
1.44583	3.46419	21
1.43121	3.4682	21
1.41602	3.47217	21
1.40175	3.4764	21
1.38749	3.48029	21
1.37339	3.48487	21
1.35851	3.48911	21
1.344	3.4929	21
1.3293	3.49693	21
1.31508	3.50161	21
1.3003	3.50542	21
1.28629	3.50974	21
1.27184	3.51322	21
1.25739	3.5168	21
1.24232	3.52022	21
1.22807	3.52388	21
1.21338	3.52737	21
1.19861	3.53161	21
1.18429	3.53529	21
1.17012	3.53958	21
1.15548	3.54357	21
1.14089	3.54704	21
1.12617	3.55072	21
1.11112	3.55437	21
1.09617	3.55811	21
1.08135	3.56158	21
1.06648	3.56549	21
1.052	3.56926	21
1.03677	3.57252	21
1.02178	3.57576	21
1.00672	3.5791	21
0.992069	3.58206	21
0.977263	3.5849	21
0.961975	3.58838	21
0.947139	3.59195	21
0.932927	3.59616	21
0.918534	3.59966	21
0.903402	3.60239	21
0.888015	3.60584	21
0.873254	3.60831	21
0.858451	3.61066	21
0.843422	3.6131	21
0.827527	3.61584	21
0.812975	3.61888	21
0.798544	3.62221	21
0.783954	3.62531	21
0.769294	3.62818	21
0.7548	3.63124	21
0.739363	3.63448	21
0.724513	3.63729	21
0.709909	3.64028	21
0.695242	3.64316	21
0.680642	3.6464	21
0.666081	3.64933	21
0.651597	3.65244	21
0.637116	3.65571	21
0.622581	3.65916	21
0.607926	3.66172	21
0.593346	3.66511	21
0.578618	3.6682	21
0.564356	3.67182	21
0.549922	3.67495	21
0.534892	3.67779	21
0.520314	3.68079	21
0.505266	3.68359	21
0.488943	3.68699	21
0.474445	3.69055	21
0.460102	3.69399	21
0.44366	3.69749	21
0.429399	3.70157	21
0.415198	3.70535	21
0.401222	3.70986	21
0.386881	3.71341	21
0.372962	3.718	21
0.357997	3.72165	21
0.341556	3.72624	21
0.32827	3.73167	21
0.311122	3.736	21
0.298454	3.74233	21
0.284082	3.74593	21
0.26756	3.7522	21
0.253935	3.75709	21
0.241017	3.76298	21
0.227779	3.76842	21
0.21412	3.77327	21
0.197578	3.78025	21
0.185648	3.78725	21
0.171714	3.79183	21
0.160061	3.79913	21
0.147957	3.80638	21
0.134894	3.81218	21
0.118538	3.81908	21
0.102926	3.82692	21
0.0891656	3.83506	21
0.0795394	3.84392	21
0.0661991	3.84924	21
0.0572375	3.85848	21
0.0440567	3.86404	21
0.0318825	3.8714	21
0.0215468	3.88001	21
0.0121146	3.88897	21
-0.000462193	3.89548	21
-0.0141599	3.9002	21
-0.0217699	3.91014	21
-0.0335766	3.91772	21
-0.0480629	3.92085	21
-0.0585236	3.92911	21
-0.0686074	3.94027	21
-0.0834379	3.94231	21
-0.0986777	3.95265	21
-0.103156	3.96374	21
-0.127472	3.9652	21
-0.132896	3.97594	21
-0.143378	3.98417	21
-0.15779	3.98744	21
-0.174535	3.98874	21
-0.180979	3.99913	21
-0.19389	4.00561	21
-0.208709	4.00792	21
-0.221669	4.01389	21
-0.235058	4.01912	21
-0.247788	4.02522	21
-0.262415	4.02812	21
-0.281133	4.03683	21
-0.295084	4.04261	21
-0.309034	4.04743	21
-0.332247	4.04801	21
-0.35041	4.05865	21
-0.35041	4.06889	21
4.86951	0	25
4.60405	0.30103	25
4.26352	0.477121	25
4.18215	0.60206	25
4.12837	0.69897	25
4.08395	0.778151	25
4.05324	0.845098	25
4.03641	0.90309	25
4.01602	0.954243	25
3.99258	1	25
3.96043	1.04139	25
3.8855	1.07918	25
3.85229	1.11394	25
3.78251	1.14613	25
3.74744	1.17609	25
3.71447	1.20412	25
3.68363	1.23045	25
3.67062	1.25527	25
3.65281	1.27875	25
3.63482	1.30103	25
3.62193	1.32222	25
3.60776	1.34242	25
3.59025	1.36173	25
3.58437	1.38021	25
3.57609	1.39794	25
3.55902	1.41497	25
3.5259	1.43136	25
3.49626	1.44716	25
3.48512	1.4624	25
3.47795	1.47712	25
3.47202	1.49136	25
3.4676	1.50515	25
3.45827	1.51851	25
3.45404	1.53148	25
3.44965	1.54407	25
3.44479	1.5563	25
3.44099	1.5682	25
3.4353	1.57978	25
3.42955	1.59106	25
3.42194	1.60206	25
3.41485	1.61278	25
3.40583	1.62325	25
3.39714	1.63347	25
3.38743	1.65321	25
3.37668	1.6721	25
3.36667	1.6902	25
3.35783	1.70757	25
3.34197	1.72428	25
3.33201	1.74036	25
3.32635	1.75587	25
3.31846	1.77085	25
3.30523	1.78533	25
3.28765	1.79934	25
3.27569	1.81291	25
3.26614	1.82607	25
3.25893	1.83885	25
3.25217	1.85126	25
3.24451	1.86332	25
3.23865	1.87506	25
3.23341	1.88649	25
3.22594	1.89763	25
3.2192	1.90849	25
3.21215	1.91908	25
3.20487	1.92942	25
3.19207	1.94448	25
3.18278	1.95904	25
3.17354	1.97313	25
3.1656	1.98677	25
3.1551	2	25
3.14579	2.01284	25
3.13562	2.02531	25
3.12813	2.03743	25
3.11974	2.04922	25
3.10958	2.0607	25
3.10231	2.07188	25
3.09612	2.08279	25
3.08492	2.09342	25
3.07184	2.1038	25
3.06094	2.11394	25
3.05256	2.12385	25
3.04408	2.13354	25
3.03545	2.14613	25
3.02528	2.15836	25
3.01508	2.16732	25
3.00723	2.17898	25
2.99957	2.19033	25
2.99171	2.2014	25
2.98069	2.21219	25
2.9692	2.22272	25
2.96138	2.233	25
2.95186	2.24304	25
2.94395	2.25527	25
2.93554	2.26482	25
2.92595	2.27646	25
2.91903	2.2878	25
2.91269	2.29885	25
2.90069	2.3075	25
2.89157	2.31806	25
2.88412	2.33041	25
2.87604	2.34044	25
2.86639	2.35025	25
2.85716	2.36173	25
2.8498	2.37291	25
2.84381	2.38382	25
2.83561	2.39445	25
2.82791	2.40483	25
2.82007	2.41664	25
2.81171	2.42813	25
2.80286	2.43933	25
2.79592	2.45025	25
2.78676	2.45939	25
2.77801	2.46982	25
2.77009	2.48001	25
2.76128	2.48996	25
2.75278	2.49969	25
2.74395	2.51055	25
2.73502	2.51983	25
2.72225	2.5302	25
2.71305	2.54033	25
2.70389	2.55023	25
2.69565	2.5611	25
2.6877	2.57171	25
2.67876	2.58206	25
2.66928	2.59106	25
2.66011	2.60097	25
2.65152	2.61066	25
2.64096	2.62014	25
2.63141	2.62941	25
2.62322	2.63949	25
2.6135	2.64933	25
2.60526	2.65896	25
2.59671	2.66932	25
2.58984	2.68034	25
2.58186	2.69108	25
2.57406	2.70157	25
2.56448	2.71096	25
2.55447	2.72016	25
2.54523	2.72997	25
2.53549	2.73878	25
2.52601	2.74896	25
2.51608	2.75815	25
2.5064	2.7679	25
2.49758	2.77743	25
2.48727	2.78675	25
2.4783	2.79657	25
2.46937	2.80686	25
2.46041	2.81624	25
2.45165	2.82607	25
2.4422	2.83569	25
2.43222	2.84448	25
2.42233	2.8537	25
2.4126	2.86332	25
2.40295	2.87274	25
2.39491	2.88252	25
2.38451	2.89154	25
2.37386	2.89982	25
2.3634	2.90849	25
2.35414	2.91803	25
2.34445	2.92737	25
2.33409	2.93601	25
2.32363	2.94498	25
2.31364	2.95424	25
2.30487	2.96379	25
2.2955	2.97359	25
2.28501	2.98182	25
2.27458	2.99078	25
2.26461	2.99957	25
2.25524	3.0086	25
2.24423	3.01662	25
2.23392	3.02531	25
2.22398	3.03463	25
2.21352	3.04336	25
2.20328	3.05269	25
2.19229	3.0607	25
2.18157	3.06893	25
2.1707	3.07737	25
2.15909	3.08529	25
2.14692	3.09202	25
2.13478	3.09934	25
2.1233	3.10721	25
2.11248	3.11528	25
2.09944	3.12123	25
2.08662	3.1284	25
2.07484	3.13609	25
2.06315	3.14333	25
2.05061	3.15045	25
2.03865	3.15806	25
2.02627	3.16524	25
2.01414	3.17202	25
2.0011	3.17811	25
1.98807	3.18469	25
1.97489	3.19117	25
1.96258	3.19783	25
1.94971	3.20412	25
1.9371	3.21112	25
1.92416	3.21775	25
1.91139	3.22401	25
1.89892	3.23045	25
1.88568	3.23654	25
1.87237	3.24279	25
1.85951	3.2492	25
1.8469	3.25551	25
1.83377	3.26126	25
1.82102	3.26741	25
1.80776	3.273	25
1.79477	3.27921	25
1.78171	3.28511	25
1.7689	3.29137	25
1.75599	3.29798	25
1.74245	3.3032	25
1.72905	3.30856	25
1.71449	3.31323	25
1.70108	3.31869	25
1.68754	3.32408	25
1.67343	3.32919	25
1.65995	3.33425	25
1.64606	3.33925	25
1.63178	3.34321	25
1.61745	3.34772	25
1.60312	3.35218	25
1.58925	3.35698	25
1.57552	3.36173	25
1.56153	3.3668	25
1.54778	3.37181	25
1.53358	3.37566	25
1.51892	3.37949	25
1.50507	3.38399	25
1.49051	3.38775	25
1.47605	3.39217	25
1.46089	3.39568	25
1.44661	3.3995	25
1.43268	3.40398	25
1.4184	3.40807	25
1.40406	3.41196	25
1.38975	3.41647	25
1.37611	3.42127	25
1.36174	3.42504	25
1.34765	3.42911	25
1.33341	3.43281	25
1.31938	3.43775	25
1.30511	3.44232	25
1.2907	3.44638	25
1.27609	3.44994	25
1.26186	3.45378	25
1.24645	3.45697	25
1.23152	3.4606	25
1.21676	3.46419	25
1.20201	3.46702	25
1.18726	3.471	25
1.17273	3.47407	25
1.15814	3.47784	25
1.1429	3.48101	25
1.12825	3.48401	25
1.1135	3.48799	25
1.09908	3.4915	25
1.08419	3.49527	25
1.06943	3.49872	25
1.05532	3.5027	25
1.04008	3.50556	25
1.02538	3.50853	25
1.01089	3.51188	25
0.996196	3.51521	25
0.981474	3.51891	25
0.965662	3.52231	25
0.949931	3.5253	25
0.935263	3.52853	25
0.920807	3.53224	25
0.905496	3.53491	25
0.890495	3.53807	25
0.875944	3.54133	25
0.861024	3.54419	25
0.846536	3.54765	25
0.831203	3.5506	25
0.815641	3.55388	25
0.800569	3.55715	25
0.785672	3.56074	25
0.771021	3.56348	25
0.756381	3.56656	25
0.741436	3.56937	25
0.726805	3.57229	25
0.712233	3.57553	25
0.697276	3.57795	25
0.68148	3.58092	25
0.666585	3.58331	25
0.651515	3.58546	25
0.635798	3.58883	25
0.621034	3.59151	25
0.605755	3.59461	25
0.590935	3.5978	25
0.576318	3.60076	25
0.561576	3.60304	25
0.546395	3.60563	25
0.531051	3.60842	25
0.515436	3.6114	25
0.500973	3.61469	25
0.486216	3.61752	25
0.471269	3.61951	25
0.456447	3.6218	25
0.441918	3.6248	25
0.425155	3.62818	25
0.410577	3.63134	25
0.395523	3.63407	25
0.380976	3.63759	25
0.366112	3.64038	25
0.351492	3.64375	25
0.337283	3.64748	25
0.322386	3.65089	25
0.306337	3.65504	25
0.292504	3.65954	25
0.278615	3.66417	25
0.264238	3.66764	25
0.250359	3.67219	25
0.236509	3.67669	25
0.222403	3.68061	25
0.20819	3.68431	25
0.195054	3.69002	25
0.180865	3.69425	25
0.164784	3.70001	25
0.15129	3.70509	25
0.137898	3.71029	25
0.124457	3.71584	25
0.111274	3.72156	25
0.0979239	3.72689	25
0.0863091	3.73424	25
0.0733004	3.74005	25
0.0585104	3.74312	25
0.0447722	3.74966	25
0.0332967	3.75709	25
0.0204016	3.76328	25
0.00698651	3.76864	25
-0.00404477	3.77648	25
-0.018343	3.78046	25
-0.0331725	3.78597	25
-0.0438434	3.79407	25
-0.0577274	3.80298	25
-0.0722215	3.80733	25
-0.0842034	3.81431	25
-0.0944093	3.82289	25
-0.109428	3.8253	25
-0.120041	3.83347	25
-0.131854	3.84073	25
-0.144089	3.84763	25
-0.159103	3.84973	25
-0.170785	3.85968	25
-0.183231	3.86611	25
-0.20203	3.87058	25
-0.21113	3.88076	25
-0.225519	3.88491	25
-0.239401	3.8893	25
-0.249669	3.89774	25
-0.259837	3.90623	25
-0.28358	3.90982	25
-0.298518	3.91174	25
-0.314705	3.92101	25
-0.327323	3.92763	25
-0.34035	3.93334	25
-0.353564	3.93927	25
-0.3755	3.94002	25
-0.387261	3.94778	25
-0.407297	3.95075	25
-0.421989	3.96023	25
-0.421989	3.9697	25
4.39727	0	32
4.26324	0.30103	32
4.23428	0.477121	32
4.17955	0.60206	32
4.16818	0.69897	32
4.14729	0.778151	32
4.13369	0.845098	32
4.07813	0.90309	32
3.99036	0.954243	32
3.95492	1	32
3.93451	1.04139	32
3.91868	1.07918	32
3.90227	1.11394	32
3.87463	1.14613	32
3.83895	1.17609	32
3.82797	1.20412	32
3.81227	1.23045	32
3.7879	1.25527	32
3.75412	1.27875	32
3.7459	1.30103	32
3.73656	1.32222	32
3.73036	1.34242	32
3.71733	1.36173	32
3.70827	1.38021	32
3.69005	1.39794	32
3.66343	1.41497	32
3.65389	1.43136	32
3.64324	1.44716	32
3.63321	1.4624	32
3.62511	1.47712	32
3.61152	1.49136	32
3.5857	1.50515	32
3.57014	1.51851	32
3.55804	1.53148	32
3.54631	1.54407	32
3.52796	1.5563	32
3.51432	1.5682	32
3.50683	1.57978	32
3.49875	1.59106	32
3.48991	1.60206	32
3.48195	1.61278	32
3.46765	1.62325	32
3.45925	1.63347	32
3.44447	1.65321	32
3.43459	1.6721	32
3.42718	1.6902	32
3.42126	1.70757	32
3.41752	1.72428	32
3.41169	1.74036	32
3.40594	1.75587	32
3.40107	1.77085	32
3.39575	1.78533	32
3.38859	1.79934	32
3.37764	1.81291	32
3.36637	1.82607	32
3.3531	1.83885	32
3.34457	1.85126	32
3.33515	1.86332	32
3.32278	1.87506	32
3.31456	1.88649	32
3.30735	1.89763	32
3.2995	1.90849	32
3.28915	1.91908	32
3.27921	1.92942	32
3.27145	1.93952	32
3.26349	1.94939	32
3.25443	1.95904	32
3.24208	1.97313	32
3.23413	1.98677	32
3.22681	2	32
3.21804	2.01284	32
3.21125	2.02531	32
3.20484	2.03743	32
3.1976	2.04922	32
3.19203	2.0607	32
3.18515	2.07188	32
3.17575	2.08279	32
3.16797	2.09342	32
3.15923	2.1038	32
3.15044	2.11394	32
3.13979	2.1271	32
3.13032	2.13672	32
3.11866	2.14613	32
3.11049	2.15836	32
3.10073	2.17026	32
3.09034	2.17898	32
3.07963	2.19033	32
3.06982	2.2014	32
3.06215	2.21219	32
3.0516	2.22272	32
3.04348	2.233	32
3.03317	2.24304	32
3.02327	2.25285	32
3.01265	2.26245	32
3.00294	2.27184	32
2.98923	2.28103	32
2.97482	2.29003	32
2.96255	2.29885	32
2.95166	2.30963	32
2.9433	2.32015	32
2.93555	2.33041	32
2.92646	2.34044	32
2.91872	2.35218	32
2.9102	2.36361	32
2.90052	2.37475	32
2.89094	2.38382	32
2.8813	2.39445	32
2.87049	2.40483	32
2.86046	2.41497	32
2.85044	2.42488	32
2.83943	2.43457	32
2.83049	2.4456	32
2.82029	2.45484	32
2.81298	2.46538	32
2.80503	2.47712	32
2.79823	2.48855	32
2.78976	2.49969	32
2.78019	2.51055	32
2.77008	2.51983	32
2.75998	2.5302	32
2.75061	2.54033	32
2.74097	2.55023	32
2.73075	2.55871	32
2.71947	2.5682	32
2.7089	2.57749	32
2.6988	2.58659	32
2.69098	2.5966	32
2.68075	2.60531	32
2.67094	2.6149	32
2.66316	2.62531	32
2.65344	2.63548	32
2.64399	2.64542	32
2.63563	2.65514	32
2.62611	2.66464	32
2.61649	2.67394	32
2.60677	2.68305	32
2.59814	2.69285	32
2.58858	2.70243	32
2.57771	2.71096	32
2.56644	2.71933	32
2.55517	2.72754	32
2.54422	2.7364	32
2.53532	2.74586	32
2.52383	2.75358	32
2.51182	2.76193	32
2.50073	2.77085	32
2.49194	2.78032	32
2.48126	2.78958	32
2.46969	2.79796	32
2.45834	2.80618	32
2.44763	2.81491	32
2.43719	2.82347	32
2.42556	2.83187	32
2.41508	2.84073	32
2.40474	2.85003	32
2.39346	2.85854	32
2.38342	2.86747	32
2.37421	2.87737	32
2.36324	2.88593	32
2.35245	2.89432	32
2.34108	2.902	32
2.33038	2.91009	32
2.3196	2.91855	32
2.30728	2.92634	32
2.29593	2.9345	32
2.28458	2.9425	32
2.27435	2.95134	32
2.26405	2.95999	32
2.25436	2.96895	32
2.24367	2.97772	32
2.23338	2.98632	32
2.2232	2.9952	32
2.21148	3.00303	32
2.19981	3.0103	32
2.18755	3.01787	32
2.17544	3.02531	32
2.16418	3.03342	32
2.15363	3.04218	32
2.14189	3.04999	32
2.1314	3.05843	32
2.12141	3.06707	32
2.11023	3.07482	32
2.09815	3.08243	32
2.08671	3.09061	32
2.07537	3.09864	32
2.06395	3.10619	32
2.05321	3.11461	32
2.04152	3.12189	32
2.02846	3.12905	32
2.01604	3.13577	32
2.00399	3.1427	32
1.99168	3.14983	32
1.97898	3.15655	32
1.96688	3.16346	32
1.95546	3.17114	32
1.94311	3.17811	32
1.93123	3.18526	32
1.91934	3.19257	32
1.90704	3.19948	32
1.89521	3.20656	32
1.88251	3.21299	32
1.86953	3.21932	32
1.85669	3.22583	32
1.84423	3.23249	32
1.83157	3.2388	32
1.81873	3.24477	32
1.80612	3.25188	32
1.7937	3.2584	32
1.78064	3.26458	32
1.76732	3.26998	32
1.75432	3.27577	32
1.74158	3.28217	32
1.72814	3.2878	32
1.71513	3.2938	32
1.70242	3.30016	32
1.68961	3.30643	32
1.67648	3.31239	32
1.66303	3.31806	32
1.64945	3.32366	32
1.63571	3.3296	32
1.62203	3.33445	32
1.60864	3.34005	32
1.59539	3.34577	32
1.58191	3.3516	32
1.56759	3.35603	32
1.55418	3.36135	32
1.54063	3.36661	32
1.52687	3.37125	32
1.51322	3.37639	32
1.49884	3.38039	32
1.48513	3.38596	32
1.47159	3.39129	32
1.4577	3.39637	32
1.44358	3.40106	32
1.42966	3.40586	32
1.41503	3.40943	32
1.40054	3.41414	32
1.38651	3.41847	32
1.37264	3.42292	32
1.35798	3.42635	32
1.34338	3.43024	32
1.32868	3.43409	32
1.31481	3.43854	32
1.30056	3.44232	32
1.28646	3.44654	32
1.27238	3.45102	32
1.25845	3.4553	32
1.244	3.45849	32
1.22958	3.46255	32
1.21558	3.46672	32
1.20061	3.47129	32
1.18562	3.47524	32
1.17129	3.47986	32
1.15687	3.48359	32
1.14224	3.48714	32
1.12721	3.49094	32
1.11267	3.49485	32
1.09825	3.49845	32
1.08374	3.50202	32
1.06901	3.50556	32
1.0537	3.5088	32
1.03913	3.51242	32
1.02421	3.51614	32
1.00961	3.51957	32
0.994108	3.5227	32
0.9795	3.52582	32
0.964917	3.52879	32
0.9499	3.53224	32
0.935061	3.53529	32
0.919933	3.5387	32
0.905135	3.54133	32
0.889588	3.54444	32
0.875103	3.5479	32
0.860311	3.55072	32
0.845614	3.55376	32
0.830951	3.55691	32
0.815929	3.55967	32
0.801319	3.56265	32
0.786083	3.56573	32
0.771406	3.56879	32
0.755987	3.57183	32
0.740692	3.57438	32
0.726049	3.57761	32
0.710871	3.58024	32
0.696187	3.58365	32
0.681445	3.58647	32
0.66679	3.5895	32
0.651174	3.59229	32
0.636022	3.59539	32
0.621348	3.59824	32
0.606772	3.6013	32
0.590964	3.6039	32
0.575831	3.60724	32
0.561384	3.61066	32
0.546178	3.6131	32
0.531603	3.61584	32
0.515944	3.61878	32
0.500065	3.6219	32
0.485385	3.62469	32
0.469603	3.62757	32
0.455177	3.63083	32
0.438737	3.63347	32
0.424008	3.63639	32
0.409233	3.63879	32
0.394857	3.64227	32
0.380289	3.64532	32
0.363365	3.64846	32
0.346132	3.65167	32
0.33161	3.65504	32
0.317152	3.65839	32
0.302629	3.66134	32
0.288325	3.66492	32
0.273782	3.6682	32
0.259233	3.67145	32
0.244104	3.67348	32
0.226534	3.67715	32
0.209168	3.68115	32
0.194281	3.68368	32
0.179475	3.68699	32
0.165076	3.69028	32
0.150516	3.69338	32
0.135958	3.69662	32
0.118531	3.69958	32
0.104358	3.70372	32
0.090019	3.70731	32
0.0713925	3.71071	32
0.0543647	3.71567	32
0.0391252	3.71966	32
0.0235397	3.72362	32
0.0107734	3.72997	32
-0.00325064	3.73408	32
-0.0169119	3.73886	32
-0.0352989	3.7439	32
-0.050905	3.74889	32
-0.0677099	3.75442	32
-0.0816698	3.76057	32
-0.0943561	3.76686	32
-0.108288	3.77217	32
-0.120795	3.77902	32
-0.136909	3.78476	32
-0.149403	3.79113	32
-0.161657	3.79831	32
-0.179239	3.80577	32
-0.192045	3.81178	32
-0.203227	3.82	32
-0.21496	3.8273	32
-0.22903	3.83136	32
-0.239334	3.83973	32
-0.251821	3.84671	32
-0.265451	3.85181	32
-0.280549	3.86255	32
-0.292409	3.86964	32
-0.301729	3.87881	32
-0.326261	3.88258	32
-0.327172	3.89409	32
-0.337986	3.90271	32
-0.353005	3.90369	32
-0.36496	3.91068	32
-0.36496	3.92221	32
-0.377941	3.92804	32
-0.393089	3.92983	32
-0.406353	3.9352	32
-0.406353	3.94675	32
-0.417274	3.95482	32
-0.437398	3.95655	32
-0.451213	3.96133	32
-0.45211	3.97285	32
-0.468332	3.98367	32
-0.483934	3.9843	32
-0.498908	3.98659	32
-0.503263	3.9976	32
-0.503263	4.00911	32
-0.503263	4.01431	32
4.44896	0	40
4.36021	0.30103	40
4.20316	0.477121	40
4.16794	0.60206	40
4.11309	0.69897	40
4.09016	0.778151	40
4.04538	0.845098	40
3.95746	0.90309	40
3.94496	0.954243	40
3.93692	1	40
3.92824	1.04139	40
3.91464	1.07918	40
3.90524	1.11394	40
3.89685	1.14613	40
3.89267	1.17609	40
3.88478	1.20412	40
3.85433	1.23045	40
3.84412	1.25527	40
3.82367	1.27875	40
3.81383	1.30103	40
3.79248	1.32222	40
3.76417	1.34242	40
3.74454	1.36173	40
3.71284	1.38021	40
3.6995	1.39794	40
3.6932	1.41497	40
3.68654	1.43136	40
3.68143	1.44716	40
3.67439	1.4624	40
3.66837	1.47712	40
3.66277	1.49136	40
3.65647	1.50515	40
3.64756	1.51851	40
3.6411	1.53148	40
3.63456	1.54407	40
3.63008	1.5563	40
3.6249	1.5682	40
3.61954	1.57978	40
3.61412	1.59106	40
3.60822	1.60206	40
3.6018	1.61278	40
3.58911	1.63347	40
3.57923	1.65321	40
3.56829	1.6721	40
3.55117	1.6902	40
3.53263	1.70757	40
3.51934	1.72428	40
3.50736	1.74036	40
3.49514	1.75587	40
3.48647	1.77085	40
3.47881	1.78533	40
3.47006	1.79934	40
3.46326	1.81291	40
3.4558	1.82607	40
3.44884	1.83885	40
3.44288	1.85126	40
3.43716	1.86332	40
3.42876	1.87506	40
3.41811	1.88649	40
3.40694	1.89763	40
3.39404	1.90849	40
3.38212	1.91908	40
3.37437	1.92942	40
3.36231	1.93952	40
3.35375	1.94939	40
3.34441	1.96379	40
3.33502	1.97772	40
3.32684	1.99123	40
3.31854	2.00432	40
3.31123	2.01703	40
3.30147	2.02938	40
3.29309	2.04139	40
3.28232	2.05308	40
3.27334	2.06446	40
3.26568	2.07555	40
3.25282	2.08636	40
3.24404	2.10037	40
3.23613	2.11059	40
3.22733	2.12057	40
3.21652	2.13354	40
3.20721	2.14301	40
3.1962	2.15229	40
3.18401	2.16435	40
3.17201	2.17319	40
3.16291	2.18469	40
3.15261	2.1959	40
3.14144	2.20683	40
3.13284	2.21748	40
3.12397	2.22789	40
3.11195	2.23805	40
3.10176	2.25042	40
3.09231	2.26245	40
3.08267	2.27416	40
3.07211	2.2833	40
3.06159	2.29447	40
3.05004	2.30535	40
3.03815	2.31387	40
3.02677	2.32428	40
3.01823	2.33445	40
3.00815	2.34439	40
2.99938	2.35411	40
2.98975	2.36361	40
2.97844	2.37291	40
2.96912	2.38382	40
2.95895	2.3927	40
2.94797	2.40312	40
2.93896	2.4133	40
2.92777	2.42325	40
2.9173	2.43297	40
2.90703	2.44248	40
2.89581	2.45179	40
2.88487	2.4609	40
2.87354	2.46982	40
2.86292	2.47857	40
2.85162	2.48714	40
2.84134	2.49693	40
2.82837	2.50515	40
2.81548	2.51322	40
2.80179	2.52114	40
2.78992	2.52892	40
2.77706	2.53782	40
2.76551	2.54654	40
2.75494	2.5563	40
2.74381	2.56467	40
2.73352	2.57403	40
2.72156	2.5832	40
2.7111	2.59218	40
2.69973	2.60206	40
2.68838	2.61066	40
2.67881	2.62014	40
2.66764	2.62941	40
2.65591	2.63749	40
2.64574	2.6464	40
2.63423	2.65514	40
2.62157	2.66276	40
2.60979	2.67025	40
2.59773	2.67852	40
2.5841	2.68574	40
2.57293	2.69373	40
2.55993	2.70157	40
2.54795	2.70927	40
2.53608	2.71684	40
2.52495	2.72509	40
2.51272	2.73239	40
2.50027	2.74036	40
2.48733	2.74741	40
2.47513	2.75587	40
2.46251	2.76343	40
2.45083	2.77085	40
2.43918	2.77815	40
2.42679	2.78604	40
2.41428	2.79379	40
2.40303	2.8014	40
2.39033	2.80821	40
2.37649	2.81425	40
2.36403	2.82151	40
2.35263	2.8293	40
2.34164	2.83822	40
2.32941	2.84634	40
2.31717	2.8537	40
2.30538	2.86094	40
2.29179	2.86747	40
2.2791	2.87448	40
2.26544	2.88138	40
2.25177	2.88874	40
2.23869	2.89597	40
2.2261	2.90417	40
2.21391	2.91169	40
2.20072	2.91908	40
2.18858	2.92634	40
2.17543	2.93349	40
2.16148	2.94002	40
2.14894	2.94694	40
2.13654	2.95424	40
2.12475	2.96142	40
2.1118	2.96802	40
2.0981	2.97405	40
2.08571	2.98091	40
2.07353	2.98811	40
2.06046	2.99388	40
2.04681	3	40
2.03299	3.00647	40
2.01915	3.01242	40
2.00542	3.01828	40
1.992	3.02449	40
1.97945	3.031	40
1.96637	3.03743	40
1.95377	3.04376	40
1.9407	3.05077	40
1.92682	3.05652	40
1.91313	3.06183	40
1.89985	3.06819	40
1.88656	3.07372	40
1.87335	3.07954	40
1.86019	3.08529	40
1.84638	3.09167	40
1.83379	3.09795	40
1.82048	3.1038	40
1.80666	3.1089	40
1.79295	3.11461	40
1.77939	3.11959	40
1.76558	3.12516	40
1.75093	3.13001	40
1.73711	3.13545	40
1.72361	3.14082	40
1.71016	3.14675	40
1.69616	3.15198	40
1.68178	3.15776	40
1.66781	3.16286	40
1.65431	3.1685	40
1.64024	3.17406	40
1.62625	3.17898	40
1.61202	3.18384	40
1.5979	3.18921	40
1.58392	3.19424	40
1.57005	3.19921	40
1.5567	3.20466	40
1.54281	3.20978	40
1.5294	3.21511	40
1.51573	3.22037	40
1.50215	3.22531	40
1.48749	3.22943	40
1.47384	3.23477	40
1.46017	3.23955	40
1.44663	3.24452	40
1.43225	3.24895	40
1.41796	3.25358	40
1.40388	3.2584	40
1.38923	3.26269	40
1.37524	3.26694	40
1.36174	3.27207	40
1.34731	3.27692	40
1.33265	3.28171	40
1.31809	3.28646	40
1.30357	3.2907	40
1.28889	3.29469	40
1.27455	3.29885	40
1.26024	3.30363	40
1.24597	3.3075	40
1.23162	3.31133	40
1.21663	3.31534	40
1.20222	3.31931	40
1.18797	3.32305	40
1.17341	3.32695	40
1.15902	3.33143	40
1.14489	3.33626	40
1.13069	3.34044	40
1.11627	3.34537	40
1.10195	3.34967	40
1.08705	3.35411	40
1.07292	3.3587	40
[truncated: 117 more rows]

## Sheet: Fig.2-h
RPM log10	Rank log10	Day
3.87628	0	13
3.77433	0.30103	13
3.56789	0.477121	13
3.50223	0.60206	13
3.46354	0.69897	13
3.43628	0.778151	13
3.42623	0.845098	13
3.40427	0.90309	13
3.37925	0.954243	13
3.36919	1	13
3.36121	1.04139	13
3.35662	1.07918	13
3.34813	1.11394	13
3.34598	1.14613	13
3.33218	1.17609	13
3.32737	1.20412	13
3.32381	1.23045	13
3.31475	1.25527	13
3.30249	1.27875	13
3.29968	1.30103	13
3.29412	1.32222	13
3.28816	1.34242	13
3.27665	1.36173	13
3.27253	1.38021	13
3.26468	1.39794	13
3.24482	1.41497	13
3.24311	1.43136	13
3.23908	1.44716	13
3.22661	1.4624	13
3.22085	1.47712	13
3.21146	1.49136	13
3.20487	1.50515	13
3.19834	1.51851	13
3.19429	1.53148	13
3.19139	1.54407	13
3.1856	1.5563	13
3.18295	1.5682	13
3.17685	1.57978	13
3.17089	1.60206	13
3.16649	1.62325	13
3.16291	1.64345	13
3.15847	1.66276	13
3.15541	1.68124	13
3.14876	1.69897	13
3.1379	1.716	13
3.13413	1.73239	13
3.12743	1.74819	13
3.12387	1.76343	13
3.1206	1.77815	13
3.11669	1.79239	13
3.1086	1.80618	13
3.10576	1.81954	13
3.1016	1.83251	13
3.09866	1.8451	13
3.09489	1.85733	13
3.088	1.86923	13
3.08472	1.88081	13
3.08064	1.89209	13
3.07545	1.90309	13
3.06913	1.91908	13
3.06293	1.9345	13
3.05521	1.94939	13
3.04791	1.96379	13
3.0417	1.97772	13
3.0329	1.99123	13
3.02737	2.00432	13
3.02115	2.01703	13
3.0147	2.02938	13
3.00802	2.04139	13
3.00246	2.05308	13
2.9991	2.06446	13
2.99378	2.07918	13
2.98662	2.08991	13
2.98144	2.1038	13
2.97545	2.11727	13
2.96956	2.13033	13
2.96525	2.14301	13
2.95994	2.15534	13
2.9524	2.16732	13
2.94527	2.17898	13
2.93963	2.19033	13
2.9347	2.2014	13
2.93003	2.21484	13
2.92371	2.22531	13
2.91877	2.23805	13
2.91467	2.25042	13
2.90669	2.26245	13
2.90151	2.27416	13
2.89604	2.28556	13
2.89023	2.29667	13
2.88473	2.3075	13
2.88065	2.32015	13
2.87568	2.33244	13
2.87172	2.34439	13
2.86565	2.35603	13
2.86198	2.36736	13
2.85791	2.38021	13
2.85188	2.3927	13
2.84339	2.40312	13
2.83608	2.4133	13
2.82774	2.42325	13
2.82061	2.43457	13
2.81507	2.4456	13
2.80843	2.45637	13
2.80207	2.46687	13
2.79632	2.47857	13
2.78948	2.48996	13
2.78257	2.50106	13
2.77606	2.51188	13
2.77049	2.52375	13
2.76364	2.53403	13
2.75642	2.54531	13
2.74937	2.5563	13
2.74119	2.56703	13
2.73205	2.57749	13
2.7257	2.58883	13
2.721	2.59988	13
2.71651	2.61172	13
2.70927	2.62221	13
2.70213	2.63246	13
2.69411	2.64246	13
2.68716	2.65321	13
2.68038	2.6637	13
2.67385	2.67486	13
2.66678	2.68574	13
2.66043	2.69636	13
2.65349	2.70757	13
2.64542	2.71767	13
2.6368	2.72754	13
2.62885	2.73799	13
2.62136	2.74819	13
2.61342	2.75815	13
2.60513	2.76864	13
2.59752	2.77887	13
2.5906	2.78958	13
2.58351	2.80003	13
2.57548	2.81023	13
2.56672	2.8202	13
2.56004	2.83059	13
2.55208	2.84073	13
2.54422	2.85126	13
2.53687	2.86153	13
2.52885	2.87157	13
2.52152	2.88195	13
2.51405	2.89209	13
2.50635	2.90255	13
2.49941	2.91275	13
2.49023	2.92221	13
2.4818	2.93197	13
2.47508	2.9425	13
2.46651	2.95231	13
2.45773	2.96237	13
2.4488	2.9722	13
2.4413	2.98272	13
2.43344	2.99255	13
2.4249	3.0026	13
2.41604	3.01199	13
2.40701	3.02119	13
2.39886	3.031	13
2.3898	3.0406	13
2.38168	3.05077	13
2.37199	3.05994	13
2.36299	3.0693	13
2.35391	3.07882	13
2.34503	3.08814	13
2.33506	3.09726	13
2.32581	3.10687	13
2.31682	3.11661	13
2.30723	3.12548	13
2.29801	3.13481	13
2.28812	3.14395	13
2.27837	3.1529	13
2.26828	3.16167	13
2.25816	3.17056	13
2.24918	3.18013	13
2.23859	3.18865	13
2.22861	3.19728	13
2.21901	3.20629	13
2.21001	3.2159	13
2.19945	3.22427	13
2.18885	3.23274	13
2.17715	3.24055	13
2.16705	3.2492	13
2.15581	3.2572	13
2.14468	3.26529	13
2.13327	3.27323	13
2.12371	3.28217	13
2.11352	3.29092	13
2.10199	3.29885	13
2.09054	3.30664	13
2.07919	3.31429	13
2.06812	3.32243	13
2.05653	3.33001	13
2.04551	3.33786	13
2.03363	3.34557	13
2.02257	3.35353	13
2.01086	3.36135	13
1.99892	3.36866	13
1.98694	3.37566	13
1.9755	3.38328	13
1.96391	3.39094	13
1.95213	3.39846	13
1.94024	3.40569	13
1.9279	3.41246	13
1.91675	3.42029	13
1.90511	3.42797	13
1.89335	3.43521	13
1.88135	3.44232	13
1.86926	3.44932	13
1.85661	3.45561	13
1.84398	3.46195	13
1.83216	3.46923	13
1.81997	3.47596	13
1.80753	3.48244	13
1.79495	3.48883	13
1.7825	3.49527	13
1.76949	3.50161	13
1.75706	3.50826	13
1.7441	3.51415	13
1.73143	3.52048	13
1.71865	3.52673	13
1.70636	3.53339	13
1.6938	3.5397	13
1.68084	3.54555	13
1.66709	3.55084	13
1.6536	3.55666	13
1.64019	3.56205	13
1.6271	3.56773	13
1.61451	3.57415	13
1.60089	3.57933	13
1.58767	3.58478	13
1.57439	3.59062	13
1.56073	3.59605	13
1.54698	3.60086	13
1.53353	3.60606	13
1.52038	3.61162	13
1.50676	3.61669	13
1.4934	3.62211	13
1.47986	3.62726	13
1.46582	3.63165	13
1.45233	3.63699	13
1.43904	3.64256	13
1.4256	3.64787	13
1.41176	3.65273	13
1.39823	3.65792	13
1.3846	3.66304	13
1.37051	3.66755	13
1.35653	3.6721	13
1.34306	3.67724	13
1.3293	3.68233	13
1.31555	3.68726	13
1.30136	3.69258	13
1.28778	3.69749	13
1.27346	3.70278	13
1.25911	3.70731	13
1.24481	3.71265	13
1.23151	3.71809	13
1.21786	3.72321	13
1.20352	3.72868	13
1.19011	3.73392	13
1.17684	3.73933	13
1.16332	3.74437	13
1.14969	3.74935	13
1.13563	3.75366	13
1.12202	3.75861	13
1.10814	3.76358	13
1.09352	3.76916	13
1.07934	3.77503	13
1.06612	3.78053	13
1.0524	3.78547	13
1.03948	3.79148	13
1.02644	3.79727	13
1.0128	3.8025	13
0.99986	3.80835	13
0.986434	3.81544	13
0.97303	3.82073	13
0.959959	3.82711	13
0.947389	3.8334	13
0.935564	3.84048	13
0.922103	3.84597	13
0.909092	3.85181	13
0.897273	3.8589	13
0.885986	3.86652	13
0.873075	3.87262	13
0.862363	3.88087	13
0.850507	3.88795	13
0.838867	3.89526	13
0.825787	3.90091	13
0.812068	3.90843	13
0.798076	3.91551	13
0.78654	3.92288	13
0.774025	3.93054	13
0.762067	3.93752	13
0.748707	3.94354	13
0.736451	3.95032	13
0.72207	3.95429	13
0.709185	3.96028	13
0.695055	3.96417	13
0.681318	3.96965	13
0.668173	3.97552	13
0.653404	3.97991	13
0.639236	3.98372	13
0.626231	3.98976	13
0.611623	3.99396	13
0.59705	3.99726	13
0.583679	4.00255	13
0.570116	4.00749	13
0.553138	4.00992	13
0.540287	4.01586	13
0.52406	4.01632	13
0.518963	4.02309	13
4.1202	0	16
4.09323	0.30103	16
4.05151	0.477121	16
4.01758	0.60206	16
3.9436	0.69897	16
3.87643	0.778151	16
3.85668	0.845098	16
3.81665	0.90309	16
3.77646	0.954243	16
3.75786	1	16
3.73851	1.04139	16
3.70976	1.07918	16
3.6819	1.11394	16
3.65247	1.14613	16
3.64422	1.17609	16
3.62419	1.20412	16
3.59388	1.23045	16
3.56093	1.25527	16
3.554	1.27875	16
3.50554	1.30103	16
3.48529	1.32222	16
3.482	1.34242	16
3.47123	1.36173	16
3.45981	1.38021	16
3.44896	1.39794	16
3.43563	1.41497	16
3.41853	1.43136	16
3.40792	1.44716	16
3.40435	1.4624	16
3.39816	1.47712	16
3.39558	1.49136	16
3.39133	1.50515	16
3.38709	1.51851	16
3.38552	1.53148	16
3.38359	1.54407	16
3.36994	1.5563	16
3.35543	1.5682	16
3.34898	1.57978	16
3.33718	1.59106	16
3.31167	1.60206	16
3.29983	1.62325	16
3.28173	1.63347	16
3.2723	1.64345	16
3.26674	1.66276	16
3.26229	1.68124	16
3.24956	1.69897	16
3.23936	1.70757	16
3.23743	1.72428	16
3.23112	1.74036	16
3.22482	1.75587	16
3.20693	1.77085	16
3.19796	1.78533	16
3.18512	1.79934	16
3.17879	1.81291	16
3.17256	1.82607	16
3.16958	1.83885	16
3.16234	1.85126	16
3.15455	1.86332	16
3.14926	1.87506	16
3.14448	1.88649	16
3.12866	1.89209	16
3.12066	1.90309	16
3.11419	1.91908	16
3.10984	1.9345	16
3.10481	1.94939	16
3.09537	1.96379	16
3.08756	1.97772	16
3.08089	1.99123	16
3.07101	2.00432	16
3.06371	2.01703	16
3.05668	2.02938	16
3.04902	2.04139	16
3.04102	2.05308	16
3.03445	2.06446	16
3.02865	2.07555	16
3.01817	2.08636	16
3.01113	2.10037	16
3.00141	2.11059	16
2.99132	2.12385	16
2.98132	2.13672	16
2.9724	2.14922	16
2.9623	2.16137	16
2.95618	2.17319	16
2.95117	2.18469	16
2.94638	2.1959	16
2.9417	2.20952	16
2.93411	2.22272	16
2.92685	2.233	16
2.92141	2.24551	16
2.91676	2.25768	16
2.90995	2.26951	16
2.90425	2.28103	16
2.9002	2.29226	16
2.89421	2.3032	16
2.88735	2.31597	16
2.88167	2.32838	16
2.87463	2.34044	16
2.8689	2.35218	16
2.8636	2.36361	16
2.85468	2.37475	16
2.84832	2.38561	16
2.8412	2.3962	16
2.83403	2.40824	16
2.82926	2.41996	16
2.82296	2.43136	16
2.81618	2.44248	16
2.80934	2.45332	16
2.80202	2.46389	16
2.79472	2.47422	16
2.78671	2.48572	16
2.78075	2.49693	16
2.77271	2.50786	16
2.767	2.51851	16
2.76125	2.5302	16
2.75461	2.54158	16
2.74861	2.55267	16
2.74073	2.56348	16
2.73562	2.57519	16
2.73005	2.58659	16
2.72359	2.5977	16
2.71734	2.60853	16
2.70864	2.61909	16
2.70136	2.62941	16
2.69455	2.64048	16
2.6866	2.65128	16
2.67768	2.66087	16
2.67006	2.67117	16
2.66159	2.68215	16
2.65414	2.69285	16
2.64672	2.70329	16
2.63926	2.71349	16
2.63213	2.72428	16
2.62583	2.7348	16
2.6187	2.74586	16
2.61205	2.75664	16
2.60361	2.76641	16
2.59467	2.77597	16
2.58617	2.78604	16
2.57782	2.79588	16
2.57076	2.80618	16
2.56266	2.81624	16
2.55553	2.82672	16
2.5468	2.83632	16
2.541	2.84757	16
2.53129	2.85733	16
2.52227	2.86688	16
2.51367	2.87679	16
2.50496	2.88649	16
2.49526	2.89597	16
2.48616	2.9058	16
2.47718	2.9154	16
2.46755	2.92428	16
2.45892	2.93399	16
2.45007	2.94349	16
2.44039	2.95279	16
2.43033	2.9619	16
2.42198	2.97174	16
2.41284	2.98091	16
2.40249	2.98989	16
2.39271	2.99913	16
2.38168	3.00732	16
2.37172	3.0162	16
2.36238	3.02531	16
2.35288	3.03423	16
2.34415	3.04376	16
2.33498	3.05308	16
2.32554	3.06258	16
2.31573	3.07151	16
2.30645	3.08063	16
2.29721	3.08991	16
2.288	3.09899	16
2.2772	3.10721	16
2.26821	3.11694	16
2.25858	3.12613	16
2.24858	3.13513	16
2.23762	3.14364	16
2.2279	3.15259	16
2.2176	3.16107	16
2.20699	3.16938	16
2.19799	3.17869	16
2.18794	3.18752	16
2.17769	3.19645	16
2.16654	3.20466	16
2.15489	3.21192	16
2.14429	3.22037	16
2.13242	3.22763	16
2.12202	3.23603	16
2.11023	3.24329	16
2.09855	3.25066	16
2.08702	3.25816	16
2.07519	3.26576	16
2.06352	3.273	16
2.05102	3.28035	16
2.03871	3.28713	16
2.02646	3.2938	16
2.01395	3.30103	16
2.00117	3.30771	16
1.98844	3.3145	16
1.97572	3.32098	16
1.96302	3.32756	16
1.95056	3.33445	16
1.93801	3.34124	16
1.92565	3.34811	16
1.91344	3.35507	16
1.90016	3.36097	16
1.88754	3.36754	16
1.87475	3.37401	16
1.86146	3.38003	16
1.84924	3.38686	16
1.83654	3.39305	16
1.82364	3.3995	16
1.81051	3.40518	16
1.7974	3.41111	16
1.78467	3.41731	16
1.77192	3.42357	16
1.75874	3.42911	16
1.74556	3.43553	16
1.7327	3.44154	16
1.71905	3.44669	16
1.70563	3.45209	16
1.69266	3.45803	16
1.67868	3.463	16
1.66455	3.4679	16
1.6509	3.47334	16
1.63745	3.47871	16
1.62423	3.48416	16
1.61025	3.48911	16
1.597	3.49457	16
1.58376	3.50024	16
1.57005	3.50501	16
1.5563	3.50974	16
1.54245	3.51468	16
1.52829	3.51904	16
1.51416	3.52388	16
1.50022	3.52879	16
1.48631	3.53314	16
1.47259	3.53794	16
1.45772	3.54183	16
1.44347	3.54555	16
1.42902	3.54986	16
1.41487	3.55413	16
1.40102	3.55883	16
1.38676	3.56289	16
1.37256	3.56703	16
1.35802	3.57136	16
1.34289	3.57484	16
1.32824	3.57887	16
1.31416	3.58297	16
1.29984	3.58692	16
1.28572	3.59118	16
1.27167	3.59572	16
1.25741	3.59956	16
1.2431	3.60347	16
1.22907	3.60799	16
1.21492	3.61215	16
1.20063	3.61606	16
1.18637	3.62014	16
1.17116	3.62377	16
1.15672	3.62747	16
1.14267	3.63195	16
1.1285	3.63599	16
1.11408	3.63959	16
1.09964	3.64296	16
1.08541	3.6467	16
1.07105	3.6504	16
1.05695	3.65437	16
1.04216	3.65839	16
1.02733	3.66172	16
1.01287	3.66624	16
0.998834	3.67062	16
0.984231	3.67449	16
0.96875	3.67852	16
0.954506	3.68251	16
0.940317	3.68646	16
0.925496	3.69073	16
0.911575	3.69522	16
0.896274	3.69845	16
0.882149	3.70252	16
0.867733	3.70629	16
0.852892	3.71096	16
0.838407	3.71575	16
0.824463	3.71999	16
0.809598	3.72567	16
0.794488	3.73022	16
0.780464	3.73488	16
0.765305	3.73838	16
0.750505	3.74382	16
0.736884	3.7492	16
0.723036	3.75381	16
0.707392	3.75891	16
0.691473	3.76403	16
0.677884	3.76945	16
0.663654	3.77401	16
0.648676	3.77924	16
0.635992	3.78547	16
0.622612	3.79078	16
0.609603	3.79706	16
0.597034	3.80387	16
0.583976	3.8099	16
0.570635	3.81544	16
0.556809	3.82302	16
0.545566	3.83065	16
0.531363	3.83544	16
0.519903	3.84292	16
0.504333	3.84954	16
0.492402	3.85667	16
0.481549	3.86469	16
0.467343	3.87163	16
0.455003	3.87892	16
0.443987	3.88728	16
0.430599	3.89653	16
0.420748	3.90526	16
0.40641	3.90966	16
0.396192	3.9185	16
0.385551	3.92665	16
0.37461	3.93455	16
0.362048	3.94101	16
0.346314	3.94787	16
0.334324	3.95482	16
0.321895	3.96128	16
0.3092	3.96741	16
0.296164	3.97331	16
0.283797	3.98009	16
0.270441	3.98534	16
0.259886	3.99405	16
0.245035	3.99577	16
0.232162	4.00169	16
0.217761	4.00685	16
0.206432	4.01465	16
0.184601	4.01749	16
0.172844	4.02477	16
0.158162	4.028	16
0.144594	4.03346	16
0.129645	4.03479	16
0.109558	4.0412	16
0.0937521	4.0477	16
0.0786093	4.0515	16
0.0592539	4.05507	16
0.0561308	4.06175	16
4.25359	0	21
4.15713	0.30103	21
4.0944	0.477121	21
4.04634	0.60206	21
3.96339	0.69897	21
3.94043	0.778151	21
3.91842	0.845098	21
3.89096	0.90309	21
3.85667	0.954243	21
3.84294	1	21
3.79774	1.04139	21
3.77719	1.07918	21
3.76177	1.11394	21
3.70419	1.14613	21
3.69012	1.17609	21
3.67512	1.20412	21
3.64726	1.23045	21
3.63741	1.25527	21
3.628	1.27875	21
3.61767	1.30103	21
3.60896	1.32222	21
3.6013	1.34242	21
3.59303	1.36173	21
3.58225	1.38021	21
3.57748	1.39794	21
3.56336	1.41497	21
3.55313	1.43136	21
3.54551	1.44716	21
3.52763	1.4624	21
3.51975	1.47712	21
3.51062	1.49136	21
3.5034	1.50515	21
3.49553	1.51851	21
3.49096	1.53148	21
3.48396	1.54407	21
3.48069	1.5563	21
3.47651	1.5682	21
3.47207	1.57978	21
3.46412	1.59106	21
3.45085	1.60206	21
3.43893	1.62325	21
3.43195	1.63347	21
3.42061	1.65321	21
3.41171	1.6721	21
3.4005	1.6902	21
3.38893	1.70757	21
3.36923	1.72428	21
3.35771	1.74036	21
3.34767	1.75587	21
3.33507	1.77085	21
3.31709	1.78533	21
3.3046	1.79934	21
3.29387	1.81291	21
3.28669	1.82607	21
3.27626	1.83885	21
3.26739	1.85126	21
3.26184	1.86332	21
3.25275	1.87506	21
3.2464	1.88649	21
3.23981	1.89763	21
3.23198	1.90849	21
3.22609	1.91908	21
3.21829	1.9345	21
3.21048	1.94939	21
3.20249	1.96379	21
3.19233	1.97772	21
3.18456	1.99123	21
3.1754	2.00432	21
3.16731	2.01703	21
3.15894	2.02938	21
3.1502	2.04139	21
3.13843	2.05308	21
3.1312	2.06446	21
3.12279	2.07555	21
3.10969	2.08636	21
3.10316	2.09691	21
3.09499	2.11059	21
3.08564	2.12057	21
3.07655	2.13354	21
3.06727	2.14301	21
3.05563	2.15229	21
3.04569	2.16435	21
3.03868	2.17609	21
3.03057	2.18752	21
3.02336	2.19866	21
3.01813	2.20952	21
3.01223	2.22011	21
3.00425	2.233	21
2.99727	2.24551	21
2.9902	2.25768	21
2.98063	2.26717	21
2.97148	2.27646	21
2.96233	2.2878	21
2.95549	2.29885	21
2.94861	2.30963	21
2.94143	2.32015	21
2.9344	2.33244	21
2.92709	2.34439	21
2.92034	2.35603	21
2.91184	2.36736	21
2.90555	2.3784	21
2.89838	2.38917	21
2.89129	2.39967	21
2.88263	2.40993	21
2.87366	2.41996	21
2.8656	2.42975	21
2.85806	2.44091	21
2.8483	2.45179	21
2.83853	2.4609	21
2.8285	2.47129	21
2.82071	2.48144	21
2.81213	2.49136	21
2.80388	2.50243	21
2.79594	2.51322	21
2.78675	2.52375	21
2.77752	2.53403	21
2.76821	2.54407	21
2.75965	2.55388	21
2.75108	2.56467	21
2.74349	2.57519	21
2.73636	2.58546	21
2.72924	2.5966	21
2.72157	2.60746	21
2.71358	2.61805	21
2.70438	2.62839	21
2.69604	2.63849	21
2.68579	2.64836	21
2.67587	2.65801	21
2.66692	2.66839	21
2.65821	2.67852	21
2.65044	2.68931	21
2.64196	2.69897	21
2.63457	2.70927	21
2.62572	2.71933	21
2.61806	2.72997	21
2.60808	2.73878	21
2.59849	2.74896	21
2.58943	2.75891	21
2.58039	2.76864	21
2.57216	2.77887	21
2.56301	2.78817	21
2.55454	2.79796	21
2.54574	2.80754	21
2.53707	2.81757	21
2.52756	2.82737	21
2.51746	2.83632	21
2.50881	2.84634	21
2.49997	2.85612	21
2.49088	2.86629	21
2.48177	2.87622	21
2.47192	2.88593	21
2.46219	2.89542	21
2.45267	2.90472	21
2.44299	2.91381	21
2.4327	2.92221	21
2.42294	2.93095	21
2.4128	2.94002	21
2.4028	2.94939	21
2.39288	2.95856	21
2.38263	2.96708	21
2.3719	2.97589	21
2.36125	2.98453	21
2.351	2.993	21
2.34006	3.0013	21
2.32931	3.00988	21
2.31925	3.0187	21
2.30903	3.02776	21
2.29754	3.03583	21
2.28621	3.04415	21
2.2748	3.05231	21
2.26379	3.06032	21
2.25308	3.06856	21
2.24133	3.07628	21
2.22982	3.08422	21
2.21993	3.09307	21
2.20901	3.1014	21
2.19788	3.10924	21
2.18687	3.11727	21
2.17533	3.12516	21
2.16362	3.13258	21
2.15137	3.14019	21
2.13994	3.14768	21
2.12848	3.15564	21
2.11741	3.16376	21
2.10497	3.17056	21
2.09317	3.1784	21
2.08073	3.18554	21
2.06905	3.19312	21
2.05725	3.2003	21
2.04528	3.20763	21
2.0335	3.21537	21
2.02187	3.22272	21
2.00971	3.23019	21
1.99776	3.23754	21
1.98596	3.24477	21
1.97358	3.25164	21
1.96123	3.25864	21
1.94829	3.26505	21
1.93549	3.27161	21
1.92275	3.27784	21
1.90973	3.28398	21
1.89692	3.29026	21
1.8841	3.29645	21
1.87136	3.30298	21
1.85849	3.30942	21
1.84537	3.31576	21
1.83248	3.32201	21
1.81956	3.32838	21
1.80706	3.33506	21
1.79467	3.34163	21
1.7811	3.34753	21
1.76824	3.35372	21
1.75486	3.35908	21
1.7415	3.36455	21
1.72697	3.37014	21
1.71337	3.37548	21
1.69998	3.3813	21
1.68629	3.3865	21
1.67246	3.39164	21
1.65861	3.39637	21
1.64507	3.4014	21
1.63033	3.4062	21
1.61586	3.41027	21
1.60189	3.41464	21
1.58807	3.41929	21
1.5736	3.42439	21
1.55935	3.42943	21
1.54518	3.43425	21
1.53098	3.43886	21
1.51716	3.44342	21
1.50313	3.44809	21
1.48911	3.45255	21
1.47473	3.45667	21
1.46045	3.46045	21
1.44583	3.46419	21
1.43121	3.4682	21
1.41602	3.47217	21
1.40175	3.4764	21
1.38749	3.48029	21
1.37339	3.48487	21
1.35851	3.48911	21
1.344	3.4929	21
1.3293	3.49693	21
1.31508	3.50161	21
1.3003	3.50542	21
1.28629	3.50974	21
1.27184	3.51322	21
1.25739	3.5168	21
1.24232	3.52022	21
1.22807	3.52388	21
1.21338	3.52737	21
1.19861	3.53161	21
1.18429	3.53529	21
1.17012	3.53958	21
1.15548	3.54357	21
1.14089	3.54704	21
1.12617	3.55072	21
1.11112	3.55437	21
1.09617	3.55811	21
1.08135	3.56158	21
1.06648	3.56549	21
1.052	3.56926	21
1.03677	3.57252	21
1.02178	3.57576	21
1.00672	3.5791	21
0.992069	3.58206	21
0.977263	3.5849	21
0.961975	3.58838	21
0.947139	3.59195	21
0.932927	3.59616	21
0.918534	3.59966	21
0.903402	3.60239	21
0.888015	3.60584	21
0.873254	3.60831	21
0.858451	3.61066	21
0.843422	3.6131	21
0.827527	3.61584	21
0.812975	3.61888	21
0.798544	3.62221	21
0.783954	3.62531	21
0.769294	3.62818	21
0.7548	3.63124	21
0.739363	3.63448	21
0.724513	3.63729	21
0.709909	3.64028	21
0.695242	3.64316	21
0.680642	3.6464	21
0.666081	3.64933	21
0.651597	3.65244	21
0.637116	3.65571	21
0.622581	3.65916	21
0.607926	3.66172	21
0.593346	3.66511	21
0.578618	3.6682	21
0.564356	3.67182	21
0.549922	3.67495	21
0.534892	3.67779	21
0.520314	3.68079	21
0.505266	3.68359	21
0.488943	3.68699	21
0.474445	3.69055	21
0.460102	3.69399	21
0.44366	3.69749	21
0.429399	3.70157	21
0.415198	3.70535	21
0.401222	3.70986	21
0.386881	3.71341	21
0.372962	3.718	21
0.357997	3.72165	21
0.341556	3.72624	21
0.32827	3.73167	21
0.311122	3.736	21
0.298454	3.74233	21
0.284082	3.74593	21
0.26756	3.7522	21
0.253935	3.75709	21
0.241017	3.76298	21
0.227779	3.76842	21
0.21412	3.77327	21
0.197578	3.78025	21
0.185648	3.78725	21
0.171714	3.79183	21
0.160061	3.79913	21
0.147957	3.80638	21
0.134894	3.81218	21
0.118538	3.81908	21
0.102926	3.82692	21
0.0891656	3.83506	21
0.0795394	3.84392	21
0.0661991	3.84924	21
0.0572375	3.85848	21
0.0440567	3.86404	21
0.0318825	3.8714	21
0.0215468	3.88001	21
0.0121146	3.88897	21
-0.000462193	3.89548	21
-0.0141599	3.9002	21
-0.0217699	3.91014	21
-0.0335766	3.91772	21
-0.0480629	3.92085	21
-0.0585236	3.92911	21
-0.0686074	3.94027	21
-0.0834379	3.94231	21
-0.0986777	3.95265	21
-0.103156	3.96374	21
-0.127472	3.9652	21
-0.132896	3.97594	21
-0.143378	3.98417	21
-0.15779	3.98744	21
-0.174535	3.98874	21
-0.180979	3.99913	21
-0.19389	4.00561	21
-0.208709	4.00792	21
-0.221669	4.01389	21
-0.235058	4.01912	21
-0.247788	4.02522	21
-0.262415	4.02812	21
-0.281133	4.03683	21
-0.295084	4.04261	21
-0.309034	4.04743	21
-0.332247	4.04801	21
-0.35041	4.05865	21
-0.35041	4.06889	21
4.86951	0	25
4.60405	0.30103	25
4.26352	0.477121	25
4.18215	0.60206	25
4.12837	0.69897	25
4.08395	0.778151	25
4.05324	0.845098	25
4.03641	0.90309	25
4.01602	0.954243	25
3.99258	1	25
3.96043	1.04139	25
3.8855	1.07918	25
3.85229	1.11394	25
3.78251	1.14613	25
3.74744	1.17609	25
3.71447	1.20412	25
3.68363	1.23045	25
3.67062	1.25527	25
3.65281	1.27875	25
3.63482	1.30103	25
3.62193	1.32222	25
3.60776	1.34242	25
3.59025	1.36173	25
3.58437	1.38021	25
3.57609	1.39794	25
3.55902	1.41497	25
3.5259	1.43136	25
3.49626	1.44716	25
3.48512	1.4624	25
3.47795	1.47712	25
3.47202	1.49136	25
3.4676	1.50515	25
3.45827	1.51851	25
3.45404	1.53148	25
3.44965	1.54407	25
3.44479	1.5563	25
3.44099	1.5682	25
3.4353	1.57978	25
3.42955	1.59106	25
3.42194	1.60206	25
3.41485	1.61278	25
3.40583	1.62325	25
3.39714	1.63347	25
3.38743	1.65321	25
3.37668	1.6721	25
3.36667	1.6902	25
3.35783	1.70757	25
3.34197	1.72428	25
3.33201	1.74036	25
3.32635	1.75587	25
3.31846	1.77085	25
3.30523	1.78533	25
3.28765	1.79934	25
3.27569	1.81291	25
3.26614	1.82607	25
3.25893	1.83885	25
3.25217	1.85126	25
3.24451	1.86332	25
3.23865	1.87506	25
3.23341	1.88649	25
3.22594	1.89763	25
3.2192	1.90849	25
3.21215	1.91908	25
3.20487	1.92942	25
3.19207	1.94448	25
3.18278	1.95904	25
3.17354	1.97313	25
3.1656	1.98677	25
3.1551	2	25
3.14579	2.01284	25
3.13562	2.02531	25
3.12813	2.03743	25
3.11974	2.04922	25
3.10958	2.0607	25
3.10231	2.07188	25
3.09612	2.08279	25
3.08492	2.09342	25
3.07184	2.1038	25
3.06094	2.11394	25
3.05256	2.12385	25
3.04408	2.13354	25
3.03545	2.14613	25
3.02528	2.15836	25
3.01508	2.16732	25
3.00723	2.17898	25
2.99957	2.19033	25
2.99171	2.2014	25
2.98069	2.21219	25
2.9692	2.22272	25
2.96138	2.233	25
2.95186	2.24304	25
2.94395	2.25527	25
2.93554	2.26482	25
2.92595	2.27646	25
2.91903	2.2878	25
2.91269	2.29885	25
2.90069	2.3075	25
2.89157	2.31806	25
2.88412	2.33041	25
2.87604	2.34044	25
2.86639	2.35025	25
2.85716	2.36173	25
2.8498	2.37291	25
2.84381	2.38382	25
2.83561	2.39445	25
2.82791	2.40483	25
2.82007	2.41664	25
2.81171	2.42813	25
2.80286	2.43933	25
2.79592	2.45025	25
2.78676	2.45939	25
2.77801	2.46982	25
2.77009	2.48001	25
2.76128	2.48996	25
2.75278	2.49969	25
2.74395	2.51055	25
2.73502	2.51983	25
2.72225	2.5302	25
2.71305	2.54033	25
2.70389	2.55023	25
2.69565	2.5611	25
2.6877	2.57171	25
2.67876	2.58206	25
2.66928	2.59106	25
2.66011	2.60097	25
2.65152	2.61066	25
2.64096	2.62014	25
2.63141	2.62941	25
2.62322	2.63949	25
2.6135	2.64933	25
2.60526	2.65896	25
2.59671	2.66932	25
2.58984	2.68034	25
2.58186	2.69108	25
2.57406	2.70157	25
2.56448	2.71096	25
2.55447	2.72016	25
2.54523	2.72997	25
2.53549	2.73878	25
2.52601	2.74896	25
2.51608	2.75815	25
2.5064	2.7679	25
2.49758	2.77743	25
2.48727	2.78675	25
2.4783	2.79657	25
2.46937	2.80686	25
2.46041	2.81624	25
2.45165	2.82607	25
2.4422	2.83569	25
2.43222	2.84448	25
2.42233	2.8537	25
2.4126	2.86332	25
2.40295	2.87274	25
2.39491	2.88252	25
2.38451	2.89154	25
2.37386	2.89982	25
2.3634	2.90849	25
2.35414	2.91803	25
2.34445	2.92737	25
2.33409	2.93601	25
2.32363	2.94498	25
2.31364	2.95424	25
2.30487	2.96379	25
2.2955	2.97359	25
2.28501	2.98182	25
2.27458	2.99078	25
2.26461	2.99957	25
2.25524	3.0086	25
2.24423	3.01662	25
2.23392	3.02531	25
2.22398	3.03463	25
2.21352	3.04336	25
2.20328	3.05269	25
2.19229	3.0607	25
2.18157	3.06893	25
2.1707	3.07737	25
2.15909	3.08529	25
2.14692	3.09202	25
2.13478	3.09934	25
2.1233	3.10721	25
2.11248	3.11528	25
2.09944	3.12123	25
2.08662	3.1284	25
2.07484	3.13609	25
2.06315	3.14333	25
2.05061	3.15045	25
2.03865	3.15806	25
2.02627	3.16524	25
2.01414	3.17202	25
2.0011	3.17811	25
1.98807	3.18469	25
1.97489	3.19117	25
1.96258	3.19783	25
1.94971	3.20412	25
1.9371	3.21112	25
1.92416	3.21775	25
1.91139	3.22401	25
1.89892	3.23045	25
1.88568	3.23654	25
1.87237	3.24279	25
1.85951	3.2492	25
1.8469	3.25551	25
1.83377	3.26126	25
1.82102	3.26741	25
1.80776	3.273	25
1.79477	3.27921	25
1.78171	3.28511	25
1.7689	3.29137	25
1.75599	3.29798	25
1.74245	3.3032	25
1.72905	3.30856	25
1.71449	3.31323	25
1.70108	3.31869	25
1.68754	3.32408	25
1.67343	3.32919	25
1.65995	3.33425	25
1.64606	3.33925	25
1.63178	3.34321	25
1.61745	3.34772	25
1.60312	3.35218	25
1.58925	3.35698	25
1.57552	3.36173	25
1.56153	3.3668	25
1.54778	3.37181	25
1.53358	3.37566	25
1.51892	3.37949	25
1.50507	3.38399	25
1.49051	3.38775	25
1.47605	3.39217	25
1.46089	3.39568	25
1.44661	3.3995	25
1.43268	3.40398	25
1.4184	3.40807	25
1.40406	3.41196	25
1.38975	3.41647	25
1.37611	3.42127	25
1.36174	3.42504	25
1.34765	3.42911	25
1.33341	3.43281	25
1.31938	3.43775	25
1.30511	3.44232	25
1.2907	3.44638	25
1.27609	3.44994	25
1.26186	3.45378	25
1.24645	3.45697	25
1.23152	3.4606	25
1.21676	3.46419	25
1.20201	3.46702	25
1.18726	3.471	25
1.17273	3.47407	25
1.15814	3.47784	25
1.1429	3.48101	25
1.12825	3.48401	25
1.1135	3.48799	25
1.09908	3.4915	25
1.08419	3.49527	25
1.06943	3.49872	25
1.05532	3.5027	25
1.04008	3.50556	25
1.02538	3.50853	25
1.01089	3.51188	25
0.996196	3.51521	25
0.981474	3.51891	25
0.965662	3.52231	25
0.949931	3.5253	25
0.935263	3.52853	25
0.920807	3.53224	25
0.905496	3.53491	25
0.890495	3.53807	25
0.875944	3.54133	25
0.861024	3.54419	25
0.846536	3.54765	25
0.831203	3.5506	25
0.815641	3.55388	25
0.800569	3.55715	25
0.785672	3.56074	25
0.771021	3.56348	25
0.756381	3.56656	25
0.741436	3.56937	25
0.726805	3.57229	25
0.712233	3.57553	25
0.697276	3.57795	25
0.68148	3.58092	25
0.666585	3.58331	25
0.651515	3.58546	25
0.635798	3.58883	25
0.621034	3.59151	25
0.605755	3.59461	25
0.590935	3.5978	25
0.576318	3.60076	25
0.561576	3.60304	25
0.546395	3.60563	25
0.531051	3.60842	25
0.515436	3.6114	25
0.500973	3.61469	25
0.486216	3.61752	25
0.471269	3.61951	25
0.456447	3.6218	25
0.441918	3.6248	25
0.425155	3.62818	25
0.410577	3.63134	25
0.395523	3.63407	25
0.380976	3.63759	25
0.366112	3.64038	25
0.351492	3.64375	25
0.337283	3.64748	25
0.322386	3.65089	25
0.306337	3.65504	25
0.292504	3.65954	25
0.278615	3.66417	25
0.264238	3.66764	25
0.250359	3.67219	25
0.236509	3.67669	25
0.222403	3.68061	25
0.20819	3.68431	25
0.195054	3.69002	25
0.180865	3.69425	25
0.164784	3.70001	25
0.15129	3.70509	25
0.137898	3.71029	25
0.124457	3.71584	25
0.111274	3.72156	25
0.0979239	3.72689	25
0.0863091	3.73424	25
0.0733004	3.74005	25
0.0585104	3.74312	25
0.0447722	3.74966	25
0.0332967	3.75709	25
0.0204016	3.76328	25
0.00698651	3.76864	25
-0.00404477	3.77648	25
-0.018343	3.78046	25
-0.0331725	3.78597	25
-0.0438434	3.79407	25
-0.0577274	3.80298	25
-0.0722215	3.80733	25
-0.0842034	3.81431	25
-0.0944093	3.82289	25
-0.109428	3.8253	25
-0.120041	3.83347	25
-0.131854	3.84073	25
-0.144089	3.84763	25
-0.159103	3.84973	25
-0.170785	3.85968	25
-0.183231	3.86611	25
-0.20203	3.87058	25
-0.21113	3.88076	25
-0.225519	3.88491	25
-0.239401	3.8893	25
-0.249669	3.89774	25
-0.259837	3.90623	25
-0.28358	3.90982	25
-0.298518	3.91174	25
-0.314705	3.92101	25
-0.327323	3.92763	25
-0.34035	3.93334	25
-0.353564	3.93927	25
-0.3755	3.94002	25
-0.387261	3.94778	25
-0.407297	3.95075	25
-0.421989	3.96023	25
-0.421989	3.9697	25
4.39727	0	32
4.26324	0.30103	32
4.23428	0.477121	32
4.17955	0.60206	32
4.16818	0.69897	32
4.14729	0.778151	32
4.13369	0.845098	32
4.07813	0.90309	32
3.99036	0.954243	32
3.95492	1	32
3.93451	1.04139	32
3.91868	1.07918	32
3.90227	1.11394	32
3.87463	1.14613	32
3.83895	1.17609	32
3.82797	1.20412	32
3.81227	1.23045	32
3.7879	1.25527	32
3.75412	1.27875	32
3.7459	1.30103	32
3.73656	1.32222	32
3.73036	1.34242	32
3.71733	1.36173	32
3.70827	1.38021	32
3.69005	1.39794	32
3.66343	1.41497	32
3.65389	1.43136	32
3.64324	1.44716	32
3.63321	1.4624	32
3.62511	1.47712	32
3.61152	1.49136	32
3.5857	1.50515	32
3.57014	1.51851	32
3.55804	1.53148	32
3.54631	1.54407	32
3.52796	1.5563	32
3.51432	1.5682	32
3.50683	1.57978	32
3.49875	1.59106	32
3.48991	1.60206	32
3.48195	1.61278	32
3.46765	1.62325	32
3.45925	1.63347	32
3.44447	1.65321	32
3.43459	1.6721	32
3.42718	1.6902	32
3.42126	1.70757	32
3.41752	1.72428	32
3.41169	1.74036	32
3.40594	1.75587	32
3.40107	1.77085	32
3.39575	1.78533	32
3.38859	1.79934	32
3.37764	1.81291	32
3.36637	1.82607	32
3.3531	1.83885	32
3.34457	1.85126	32
3.33515	1.86332	32
3.32278	1.87506	32
3.31456	1.88649	32
3.30735	1.89763	32
3.2995	1.90849	32
3.28915	1.91908	32
3.27921	1.92942	32
3.27145	1.93952	32
3.26349	1.94939	32
3.25443	1.95904	32
3.24208	1.97313	32
3.23413	1.98677	32
3.22681	2	32
3.21804	2.01284	32
3.21125	2.02531	32
3.20484	2.03743	32
3.1976	2.04922	32
3.19203	2.0607	32
3.18515	2.07188	32
3.17575	2.08279	32
3.16797	2.09342	32
3.15923	2.1038	32
3.15044	2.11394	32
3.13979	2.1271	32
3.13032	2.13672	32
3.11866	2.14613	32
3.11049	2.15836	32
3.10073	2.17026	32
3.09034	2.17898	32
3.07963	2.19033	32
3.06982	2.2014	32
3.06215	2.21219	32
3.0516	2.22272	32
3.04348	2.233	32
3.03317	2.24304	32
3.02327	2.25285	32
3.01265	2.26245	32
3.00294	2.27184	32
2.98923	2.28103	32
2.97482	2.29003	32
2.96255	2.29885	32
2.95166	2.30963	32
2.9433	2.32015	32
2.93555	2.33041	32
2.92646	2.34044	32
2.91872	2.35218	32
2.9102	2.36361	32
2.90052	2.37475	32
2.89094	2.38382	32
2.8813	2.39445	32
2.87049	2.40483	32
2.86046	2.41497	32
2.85044	2.42488	32
2.83943	2.43457	32
2.83049	2.4456	32
2.82029	2.45484	32
2.81298	2.46538	32
2.80503	2.47712	32
2.79823	2.48855	32
2.78976	2.49969	32
2.78019	2.51055	32
2.77008	2.51983	32
2.75998	2.5302	32
2.75061	2.54033	32
2.74097	2.55023	32
2.73075	2.55871	32
2.71947	2.5682	32
2.7089	2.57749	32
2.6988	2.58659	32
2.69098	2.5966	32
2.68075	2.60531	32
2.67094	2.6149	32
2.66316	2.62531	32
2.65344	2.63548	32
2.64399	2.64542	32
2.63563	2.65514	32
2.62611	2.66464	32
2.61649	2.67394	32
2.60677	2.68305	32
2.59814	2.69285	32
2.58858	2.70243	32
2.57771	2.71096	32
2.56644	2.71933	32
2.55517	2.72754	32
2.54422	2.7364	32
2.53532	2.74586	32
2.52383	2.75358	32
2.51182	2.76193	32
2.50073	2.77085	32
2.49194	2.78032	32
2.48126	2.78958	32
2.46969	2.79796	32
2.45834	2.80618	32
2.44763	2.81491	32
2.43719	2.82347	32
2.42556	2.83187	32
2.41508	2.84073	32
2.40474	2.85003	32
2.39346	2.85854	32
2.38342	2.86747	32
2.37421	2.87737	32
2.36324	2.88593	32
2.35245	2.89432	32
2.34108	2.902	32
2.33038	2.91009	32
2.3196	2.91855	32
2.30728	2.92634	32
2.29593	2.9345	32
2.28458	2.9425	32
2.27435	2.95134	32
2.26405	2.95999	32
2.25436	2.96895	32
2.24367	2.97772	32
2.23338	2.98632	32
2.2232	2.9952	32
2.21148	3.00303	32
2.19981	3.0103	32
2.18755	3.01787	32
2.17544	3.02531	32
2.16418	3.03342	32
2.15363	3.04218	32
2.14189	3.04999	32
2.1314	3.05843	32
2.12141	3.06707	32
2.11023	3.07482	32
2.09815	3.08243	32
2.08671	3.09061	32
2.07537	3.09864	32
2.06395	3.10619	32
2.05321	3.11461	32
2.04152	3.12189	32
2.02846	3.12905	32
2.01604	3.13577	32
2.00399	3.1427	32
1.99168	3.14983	32
1.97898	3.15655	32
1.96688	3.16346	32
1.95546	3.17114	32
1.94311	3.17811	32
1.93123	3.18526	32
1.91934	3.19257	32
1.90704	3.19948	32
1.89521	3.20656	32
1.88251	3.21299	32
1.86953	3.21932	32
1.85669	3.22583	32
1.84423	3.23249	32
1.83157	3.2388	32
1.81873	3.24477	32
1.80612	3.25188	32
1.7937	3.2584	32
1.78064	3.26458	32
1.76732	3.26998	32
1.75432	3.27577	32
1.74158	3.28217	32
1.72814	3.2878	32
1.71513	3.2938	32
1.70242	3.30016	32
1.68961	3.30643	32
1.67648	3.31239	32
1.66303	3.31806	32
1.64945	3.32366	32
1.63571	3.3296	32
1.62203	3.33445	32
1.60864	3.34005	32
1.59539	3.34577	32
1.58191	3.3516	32
1.56759	3.35603	32
1.55418	3.36135	32
1.54063	3.36661	32
1.52687	3.37125	32
1.51322	3.37639	32
1.49884	3.38039	32
1.48513	3.38596	32
1.47159	3.39129	32
1.4577	3.39637	32
1.44358	3.40106	32
1.42966	3.40586	32
1.41503	3.40943	32
1.40054	3.41414	32
1.38651	3.41847	32
1.37264	3.42292	32
1.35798	3.42635	32
1.34338	3.43024	32
1.32868	3.43409	32
1.31481	3.43854	32
1.30056	3.44232	32
1.28646	3.44654	32
1.27238	3.45102	32
1.25845	3.4553	32
1.244	3.45849	32
1.22958	3.46255	32
1.21558	3.46672	32
1.20061	3.47129	32
1.18562	3.47524	32
1.17129	3.47986	32
1.15687	3.48359	32
1.14224	3.48714	32
1.12721	3.49094	32
1.11267	3.49485	32
1.09825	3.49845	32
1.08374	3.50202	32
1.06901	3.50556	32
1.0537	3.5088	32
1.03913	3.51242	32
1.02421	3.51614	32
1.00961	3.51957	32
0.994108	3.5227	32
0.9795	3.52582	32
0.964917	3.52879	32
0.9499	3.53224	32
0.935061	3.53529	32
0.919933	3.5387	32
0.905135	3.54133	32
0.889588	3.54444	32
0.875103	3.5479	32
0.860311	3.55072	32
0.845614	3.55376	32
0.830951	3.55691	32
0.815929	3.55967	32
0.801319	3.56265	32
0.786083	3.56573	32
0.771406	3.56879	32
0.755987	3.57183	32
0.740692	3.57438	32
0.726049	3.57761	32
0.710871	3.58024	32
0.696187	3.58365	32
0.681445	3.58647	32
0.66679	3.5895	32
0.651174	3.59229	32
0.636022	3.59539	32
0.621348	3.59824	32
0.606772	3.6013	32
0.590964	3.6039	32
0.575831	3.60724	32
0.561384	3.61066	32
0.546178	3.6131	32
0.531603	3.61584	32
0.515944	3.61878	32
0.500065	3.6219	32
0.485385	3.62469	32
0.469603	3.62757	32
0.455177	3.63083	32
0.438737	3.63347	32
0.424008	3.63639	32
0.409233	3.63879	32
0.394857	3.64227	32
0.380289	3.64532	32
0.363365	3.64846	32
0.346132	3.65167	32
0.33161	3.65504	32
0.317152	3.65839	32
0.302629	3.66134	32
0.288325	3.66492	32
0.273782	3.6682	32
0.259233	3.67145	32
0.244104	3.67348	32
0.226534	3.67715	32
0.209168	3.68115	32
0.194281	3.68368	32
0.179475	3.68699	32
0.165076	3.69028	32
0.150516	3.69338	32
0.135958	3.69662	32
0.118531	3.69958	32
0.104358	3.70372	32
0.090019	3.70731	32
0.0713925	3.71071	32
0.0543647	3.71567	32
0.0391252	3.71966	32
0.0235397	3.72362	32
0.0107734	3.72997	32
-0.00325064	3.73408	32
-0.0169119	3.73886	32
-0.0352989	3.7439	32
-0.050905	3.74889	32
-0.0677099	3.75442	32
-0.0816698	3.76057	32
-0.0943561	3.76686	32
-0.108288	3.77217	32
-0.120795	3.77902	32
-0.136909	3.78476	32
-0.149403	3.79113	32
-0.161657	3.79831	32
-0.179239	3.80577	32
-0.192045	3.81178	32
-0.203227	3.82	32
-0.21496	3.8273	32
-0.22903	3.83136	32
-0.239334	3.83973	32
-0.251821	3.84671	32
-0.265451	3.85181	32
-0.280549	3.86255	32
-0.292409	3.86964	32
-0.301729	3.87881	32
-0.326261	3.88258	32
-0.327172	3.89409	32
-0.337986	3.90271	32
-0.353005	3.90369	32
-0.36496	3.91068	32
-0.36496	3.92221	32
-0.377941	3.92804	32
-0.393089	3.92983	32
-0.406353	3.9352	32
-0.406353	3.94675	32
-0.417274	3.95482	32
-0.437398	3.95655	32
-0.451213	3.96133	32
-0.45211	3.97285	32
-0.468332	3.98367	32
-0.483934	3.9843	32
-0.498908	3.98659	32
-0.503263	3.9976	32
-0.503263	4.00911	32
-0.503263	4.01431	32
4.44896	0	40
4.36021	0.30103	40
4.20316	0.477121	40
4.16794	0.60206	40
4.11309	0.69897	40
4.09016	0.778151	40
4.04538	0.845098	40
3.95746	0.90309	40
3.94496	0.954243	40
3.93692	1	40
3.92824	1.04139	40
3.91464	1.07918	40
3.90524	1.11394	40
3.89685	1.14613	40
3.89267	1.17609	40
3.88478	1.20412	40
3.85433	1.23045	40
3.84412	1.25527	40
3.82367	1.27875	40
3.81383	1.30103	40
3.79248	1.32222	40
3.76417	1.34242	40
3.74454	1.36173	40
3.71284	1.38021	40
3.6995	1.39794	40
3.6932	1.41497	40
3.68654	1.43136	40
3.68143	1.44716	40
3.67439	1.4624	40
3.66837	1.47712	40
3.66277	1.49136	40
3.65647	1.50515	40
3.64756	1.51851	40
3.6411	1.53148	40
3.63456	1.54407	40
3.63008	1.5563	40
3.6249	1.5682	40
3.61954	1.57978	40
3.61412	1.59106	40
3.60822	1.60206	40
3.6018	1.61278	40
3.58911	1.63347	40
3.57923	1.65321	40
3.56829	1.6721	40
3.55117	1.6902	40
3.53263	1.70757	40
3.51934	1.72428	40
3.50736	1.74036	40
3.49514	1.75587	40
3.48647	1.77085	40
3.47881	1.78533	40
3.47006	1.79934	40
3.46326	1.81291	40
3.4558	1.82607	40
3.44884	1.83885	40
3.44288	1.85126	40
3.43716	1.86332	40
3.42876	1.87506	40
3.41811	1.88649	40
3.40694	1.89763	40
3.39404	1.90849	40
3.38212	1.91908	40
3.37437	1.92942	40
3.36231	1.93952	40
3.35375	1.94939	40
3.34441	1.96379	40
3.33502	1.97772	40
3.32684	1.99123	40
3.31854	2.00432	40
3.31123	2.01703	40
3.30147	2.02938	40
3.29309	2.04139	40
3.28232	2.05308	40
3.27334	2.06446	40
3.26568	2.07555	40
3.25282	2.08636	40
3.24404	2.10037	40
3.23613	2.11059	40
3.22733	2.12057	40
3.21652	2.13354	40
3.20721	2.14301	40
3.1962	2.15229	40
3.18401	2.16435	40
3.17201	2.17319	40
3.16291	2.18469	40
3.15261	2.1959	40
3.14144	2.20683	40
3.13284	2.21748	40
3.12397	2.22789	40
3.11195	2.23805	40
3.10176	2.25042	40
3.09231	2.26245	40
3.08267	2.27416	40
3.07211	2.2833	40
3.06159	2.29447	40
3.05004	2.30535	40
3.03815	2.31387	40
3.02677	2.32428	40
3.01823	2.33445	40
3.00815	2.34439	40
2.99938	2.35411	40
2.98975	2.36361	40
2.97844	2.37291	40
2.96912	2.38382	40
2.95895	2.3927	40
2.94797	2.40312	40
2.93896	2.4133	40
2.92777	2.42325	40
2.9173	2.43297	40
2.90703	2.44248	40
2.89581	2.45179	40
2.88487	2.4609	40
2.87354	2.46982	40
2.86292	2.47857	40
2.85162	2.48714	40
2.84134	2.49693	40
2.82837	2.50515	40
2.81548	2.51322	40
2.80179	2.52114	40
2.78992	2.52892	40
2.77706	2.53782	40
2.76551	2.54654	40
2.75494	2.5563	40
2.74381	2.56467	40
2.73352	2.57403	40
2.72156	2.5832	40
2.7111	2.59218	40
2.69973	2.60206	40
2.68838	2.61066	40
2.67881	2.62014	40
2.66764	2.62941	40
2.65591	2.63749	40
2.64574	2.6464	40
2.63423	2.65514	40
2.62157	2.66276	40
2.60979	2.67025	40
2.59773	2.67852	40
2.5841	2.68574	40
2.57293	2.69373	40
2.55993	2.70157	40
2.54795	2.70927	40
2.53608	2.71684	40
2.52495	2.72509	40
2.51272	2.73239	40
2.50027	2.74036	40
2.48733	2.74741	40
2.47513	2.75587	40
2.46251	2.76343	40
2.45083	2.77085	40
2.43918	2.77815	40
2.42679	2.78604	40
2.41428	2.79379	40
2.40303	2.8014	40
2.39033	2.80821	40
2.37649	2.81425	40
2.36403	2.82151	40
2.35263	2.8293	40
2.34164	2.83822	40
2.32941	2.84634	40
2.31717	2.8537	40
2.30538	2.86094	40
2.29179	2.86747	40
2.2791	2.87448	40
2.26544	2.88138	40
2.25177	2.88874	40
2.23869	2.89597	40
2.2261	2.90417	40
2.21391	2.91169	40
2.20072	2.91908	40
2.18858	2.92634	40
2.17543	2.93349	40
2.16148	2.94002	40
2.14894	2.94694	40
2.13654	2.95424	40
2.12475	2.96142	40
2.1118	2.96802	40
2.0981	2.97405	40
2.08571	2.98091	40
2.07353	2.98811	40
2.06046	2.99388	40
2.04681	3	40
2.03299	3.00647	40
2.01915	3.01242	40
2.00542	3.01828	40
1.992	3.02449	40
1.97945	3.031	40
1.96637	3.03743	40
1.95377	3.04376	40
1.9407	3.05077	40
1.92682	3.05652	40
1.91313	3.06183	40
1.89985	3.06819	40
1.88656	3.07372	40
1.87335	3.07954	40
1.86019	3.08529	40
1.84638	3.09167	40
1.83379	3.09795	40
1.82048	3.1038	40
1.80666	3.1089	40
1.79295	3.11461	40
1.77939	3.11959	40
1.76558	3.12516	40
1.75093	3.13001	40
1.73711	3.13545	40
1.72361	3.14082	40
1.71016	3.14675	40
1.69616	3.15198	40
1.68178	3.15776	40
1.66781	3.16286	40
1.65431	3.1685	40
1.64024	3.17406	40
1.62625	3.17898	40
1.61202	3.18384	40
1.5979	3.18921	40
1.58392	3.19424	40
1.57005	3.19921	40
1.5567	3.20466	40
1.54281	3.20978	40
1.5294	3.21511	40
1.51573	3.22037	40
1.50215	3.22531	40
1.48749	3.22943	40
1.47384	3.23477	40
1.46017	3.23955	40
1.44663	3.24452	40
1.43225	3.24895	40
1.41796	3.25358	40
1.40388	3.2584	40
1.38923	3.26269	40
1.37524	3.26694	40
1.36174	3.27207	40
1.34731	3.27692	40
1.33265	3.28171	40
1.31809	3.28646	40
1.30357	3.2907	40
1.28889	3.29469	40
1.27455	3.29885	40
1.26024	3.30363	40
1.24597	3.3075	40
1.23162	3.31133	40
1.21663	3.31534	40
1.20222	3.31931	40
1.18797	3.32305	40
1.17341	3.32695	40
1.15902	3.33143	40
1.14489	3.33626	40
1.13069	3.34044	40
1.11627	3.34537	40
1.10195	3.34967	40
1.08705	3.35411	40
1.07292	3.3587	40
[truncated: 117 more rows]

## Sheet: Fig.2-i
Rank Log10	Reads RPM Log10	std	celltype
0	2.78569	83.8125	S
0.30103	2.7345	49.6823	S
0.477121	2.7084	39.3518	S
0.60206	2.68991	35.1023	S
0.69897	2.67537	30.2552	S
0.778151	2.66234	27.6707	S
0.845098	2.65197	25.5676	S
0.90309	2.64261	23.2765	S
0.954243	2.63384	22.1072	S
1	2.62655	20.9672	S
1.04139	2.61989	20.2117	S
1.07918	2.61393	18.9718	S
1.11394	2.60816	18.664	S
1.14613	2.60197	18.0674	S
1.17609	2.59689	17.251	S
1.20412	2.59173	16.5895	S
1.23045	2.58726	15.9082	S
1.25527	2.58306	15.5239	S
1.27875	2.5787	14.8094	S
1.30103	2.57479	14.3495	S
1.32222	2.57074	14.0669	S
1.34242	2.56705	13.6156	S
1.36173	2.56371	13.454	S
1.38021	2.56023	12.9573	S
1.39794	2.55697	12.8352	S
1.41497	2.55355	12.3474	S
1.43136	2.55065	12.2446	S
1.44716	2.54759	11.6897	S
1.4624	2.5445	11.6022	S
1.47712	2.54153	11.4495	S
1.49136	2.53883	11.2243	S
1.50515	2.53612	10.9752	S
1.51851	2.53329	10.7546	S
1.53148	2.53073	10.5496	S
1.54407	2.52836	10.4008	S
1.5563	2.52579	10.3401	S
1.5682	2.52322	10.2093	S
1.57978	2.52081	10.142	S
1.59106	2.51841	9.91945	S
1.60206	2.51625	9.95609	S
1.61278	2.514	9.93254	S
1.62325	2.51182	9.65782	S
1.63347	2.50977	9.47477	S
1.64345	2.5076	9.43164	S
1.65321	2.50568	9.31568	S
1.66276	2.50361	9.2064	S
1.6721	2.50165	8.9336	S
1.68124	2.4998	8.82276	S
1.6902	2.49803	8.77642	S
1.69897	2.49614	8.605	S
1.70757	2.49415	8.54051	S
1.716	2.49234	8.38781	S
1.72428	2.49051	8.36075	S
1.73239	2.48882	8.21644	S
1.74036	2.48698	8.0286	S
1.74819	2.48524	7.88167	S
1.75587	2.4836	7.73421	S
1.76343	2.48187	7.60838	S
1.77085	2.48013	7.55249	S
1.77815	2.47848	7.53007	S
1.78533	2.47687	7.51834	S
1.79239	2.47534	7.51295	S
1.79934	2.47377	7.47751	S
1.80618	2.47231	7.46548	S
1.81291	2.4706	7.33096	S
1.81954	2.46902	7.21991	S
1.82607	2.46751	7.21346	S
1.83251	2.46616	7.10942	S
1.83885	2.46469	7.1504	S
1.8451	2.46322	7.10618	S
1.85126	2.46177	7.04563	S
1.85733	2.46034	6.96248	S
1.86332	2.45899	6.93633	S
1.86923	2.4576	6.87558	S
1.87506	2.45619	6.80128	S
1.88081	2.45491	6.75449	S
1.88649	2.45359	6.67689	S
1.89209	2.4522	6.64877	S
1.89763	2.45096	6.57558	S
1.90309	2.44961	6.54241	S
1.90849	2.4484	6.49135	S
1.91381	2.44719	6.47914	S
1.91908	2.44597	6.49441	S
1.92428	2.44467	6.44466	S
1.92942	2.44353	6.43209	S
1.9345	2.44243	6.39515	S
1.93952	2.44116	6.35219	S
1.94448	2.43997	6.31685	S
1.94939	2.43883	6.31545	S
1.95424	2.43773	6.31019	S
1.95904	2.43653	6.27139	S
1.96379	2.43538	6.26077	S
1.96848	2.4342	6.22129	S
1.97313	2.43308	6.18617	S
1.97772	2.432	6.11203	S
1.98227	2.43081	6.00015	S
1.98677	2.42973	5.97738	S
1.99123	2.4285	5.98727	S
1.99564	2.4274	5.90876	S
2	2.4262	5.90003	S
2.00432	2.42508	5.82542	S
2.0086	2.42408	5.8046	S
2.01284	2.42295	5.76776	S
2.01703	2.42185	5.71583	S
2.02119	2.42088	5.6938	S
2.02531	2.41983	5.73373	S
2.02938	2.41868	5.73227	S
2.03342	2.41763	5.73751	S
2.03743	2.41659	5.64292	S
2.04139	2.41553	5.61691	S
2.04532	2.4145	5.58716	S
2.04922	2.41347	5.4811	S
2.05308	2.41252	5.46316	S
2.0569	2.41157	5.46321	S
2.0607	2.41062	5.41099	S
2.06446	2.40971	5.41266	S
2.06819	2.40871	5.32815	S
2.07188	2.40775	5.28747	S
2.07555	2.40677	5.22477	S
2.07918	2.40579	5.19946	S
2.08279	2.4048	5.1751	S
2.08636	2.40383	5.18194	S
2.08991	2.40286	5.1659	S
2.09342	2.40187	5.14821	S
2.09691	2.40101	5.16465	S
2.10037	2.39997	5.13096	S
2.1038	2.39908	5.113	S
2.10721	2.39819	5.08543	S
2.11059	2.39731	5.05553	S
2.11394	2.39646	5.04472	S
2.11727	2.39547	5.02813	S
2.12057	2.3946	5.01053	S
2.12385	2.39378	5.01933	S
2.1271	2.39292	4.97572	S
2.13033	2.39204	4.98279	S
2.13354	2.39118	4.91311	S
2.13672	2.39038	4.92652	S
2.13988	2.38958	4.89864	S
2.14301	2.38872	4.89042	S
2.14613	2.38779	4.86581	S
2.14922	2.38695	4.83634	S
2.15229	2.38602	4.80697	S
2.15534	2.38515	4.80987	S
2.15836	2.38432	4.76843	S
2.16137	2.38346	4.75976	S
2.16435	2.38263	4.69143	S
2.16732	2.38181	4.67066	S
2.17026	2.381	4.652	S
2.17319	2.38021	4.63163	S
2.17609	2.37944	4.62434	S
2.17898	2.37865	4.5724	S
2.18184	2.37783	4.56621	S
2.18469	2.37706	4.57564	S
2.18752	2.37627	4.56866	S
2.19033	2.37552	4.57409	S
2.19312	2.3747	4.55232	S
2.1959	2.37392	4.52987	S
2.19866	2.3732	4.51436	S
2.2014	2.37246	4.50247	S
2.20412	2.37164	4.48005	S
2.20683	2.37082	4.4617	S
2.20952	2.37011	4.45434	S
2.21219	2.36934	4.42241	S
2.21484	2.36853	4.43952	S
2.21748	2.36777	4.41839	S
2.22011	2.36698	4.38389	S
2.22272	2.3662	4.36559	S
2.22531	2.36544	4.31955	S
2.22789	2.3647	4.30206	S
2.23045	2.36398	4.29413	S
2.233	2.36322	4.27328	S
2.23553	2.36249	4.24046	S
2.23805	2.36173	4.19552	S
2.24055	2.36102	4.15378	S
2.24304	2.36037	4.14499	S
2.24551	2.35965	4.13006	S
2.24797	2.35895	4.07992	S
2.25042	2.35823	4.0449	S
2.25285	2.35749	4.02193	S
2.25527	2.35671	3.9902	S
2.25768	2.35607	3.9707	S
2.26007	2.35535	3.94399	S
2.26245	2.35468	3.92317	S
2.26482	2.35398	3.88678	S
2.26717	2.35326	3.86623	S
2.26951	2.3526	3.83916	S
2.27184	2.35185	3.81936	S
2.27416	2.3512	3.81204	S
2.27646	2.35046	3.79611	S
2.27875	2.34975	3.80955	S
2.28103	2.34912	3.77977	S
2.2833	2.34844	3.7473	S
2.28556	2.34774	3.73985	S
2.2878	2.34705	3.69969	S
2.29003	2.34638	3.70338	S
2.29226	2.34572	3.70167	S
2.29447	2.34505	3.70368	S
2.29667	2.34435	3.67548	S
2.29885	2.34368	3.67613	S
2.30103	2.34302	3.66924	S
2.3032	2.34238	3.67913	S
2.30535	2.34176	3.65138	S
2.3075	2.34112	3.6297	S
2.30963	2.34049	3.63114	S
2.31175	2.33982	3.65354	S
2.31387	2.33917	3.63793	S
2.31597	2.33853	3.64208	S
2.31806	2.33789	3.6143	S
2.32015	2.33724	3.59439	S
2.32222	2.33661	3.5821	S
2.32428	2.33601	3.57321	S
2.32634	2.33533	3.55275	S
2.32838	2.33476	3.54282	S
2.33041	2.33413	3.53227	S
2.33244	2.33352	3.5101	S
2.33445	2.33287	3.48026	S
2.33646	2.33221	3.45657	S
2.33846	2.33161	3.43864	S
2.34044	2.33102	3.42247	S
2.34242	2.33038	3.43663	S
2.34439	2.32971	3.39483	S
2.34635	2.32907	3.35516	S
2.3483	2.32849	3.34724	S
2.35025	2.3279	3.32978	S
2.35218	2.3273	3.31861	S
2.35411	2.32669	3.32924	S
2.35603	2.32604	3.3072	S
2.35793	2.32547	3.30398	S
2.35984	2.32478	3.31597	S
2.36173	2.32415	3.3168	S
2.36361	2.32353	3.32796	S
2.36549	2.32293	3.29892	S
2.36736	2.32234	3.29566	S
2.36922	2.32176	3.27876	S
2.37107	2.32112	3.23323	S
2.37291	2.32056	3.21203	S
2.37475	2.31999	3.176	S
2.37658	2.31943	3.16847	S
2.3784	2.31891	3.16146	S
2.38021	2.31835	3.15642	S
2.38202	2.31779	3.16001	S
2.38382	2.31722	3.15628	S
2.38561	2.31663	3.14407	S
2.38739	2.31606	3.12134	S
2.38917	2.3155	3.10407	S
2.39094	2.31487	3.0952	S
2.3927	2.31431	3.0645	S
2.39445	2.31373	3.07609	S
2.3962	2.31315	3.06241	S
2.39794	2.31259	3.06091	S
2.39967	2.31201	3.05608	S
2.4014	2.31143	3.04582	S
2.40312	2.31089	3.03236	S
2.40483	2.31032	3.02984	S
2.40654	2.30975	3.03629	S
2.40824	2.30919	3.01099	S
2.40993	2.30866	3.01462	S
2.41162	2.30813	3.01246	S
2.4133	2.30758	2.99464	S
2.41497	2.30702	2.97566	S
2.41664	2.30648	2.97501	S
2.4183	2.30591	2.95875	S
2.41996	2.30538	2.95984	S
2.4216	2.30478	2.9479	S
2.42325	2.30428	2.92889	S
2.42488	2.3038	2.92837	S
2.42651	2.30327	2.91509	S
2.42813	2.30274	2.90982	S
2.42975	2.30218	2.92123	S
2.43136	2.30169	2.91514	S
2.43297	2.30114	2.90366	S
2.43457	2.30063	2.89393	S
2.43616	2.30006	2.8913	S
2.43775	2.29952	2.88894	S
2.43933	2.29897	2.88679	S
2.44091	2.29844	2.89665	S
2.44248	2.29787	2.87645	S
2.44404	2.29735	2.87326	S
2.4456	2.29683	2.87064	S
2.44716	2.29632	2.84786	S
2.44871	2.29577	2.84235	S
2.45025	2.29526	2.84804	S
2.45179	2.29477	2.84243	S
2.45332	2.29422	2.83233	S
2.45484	2.29369	2.84068	S
2.45637	2.29318	2.83691	S
2.45788	2.29264	2.84601	S
2.45939	2.29214	2.84462	S
2.4609	2.29164	2.83247	S
2.4624	2.29115	2.84612	S
2.46389	2.29062	2.85104	S
2.46538	2.29009	2.85092	S
2.46687	2.28958	2.85419	S
2.46835	2.28906	2.84425	S
2.46982	2.28857	2.82403	S
2.47129	2.28803	2.83664	S
2.47276	2.28751	2.83328	S
2.47422	2.28701	2.82325	S
2.47567	2.28649	2.79914	S
2.47712	2.28601	2.79137	S
2.47857	2.28552	2.79958	S
2.48001	2.28503	2.80905	S
2.48144	2.28455	2.80906	S
2.48287	2.28406	2.81429	S
2.4843	2.28357	2.82237	S
2.48572	2.28314	2.82698	S
2.48714	2.28262	2.80136	S
2.48855	2.28214	2.80491	S
2.48996	2.28165	2.81168	S
2.49136	2.28114	2.81363	S
2.49276	2.28067	2.80971	S
2.49415	2.2802	2.8061	S
2.49554	2.27975	2.80422	S
2.49693	2.27929	2.78455	S
2.49831	2.27878	2.77962	S
2.49969	2.27831	2.76897	S
2.50106	2.27782	2.76884	S
2.50243	2.27736	2.79295	S
2.50379	2.27691	2.77974	S
2.50515	2.27643	2.77793	S
2.50651	2.27596	2.77287	S
2.50786	2.2755	2.77233	S
2.5092	2.27504	2.78261	S
2.51055	2.27455	2.76525	S
2.51188	2.27407	2.75413	S
2.51322	2.27358	2.75502	S
2.51455	2.27312	2.74751	S
2.51587	2.27266	2.74491	S
2.5172	2.27221	2.73948	S
2.51851	2.27175	2.73094	S
2.51983	2.27128	2.73383	S
2.52114	2.27083	2.73735	S
2.52244	2.27032	2.71765	S
2.52375	2.26982	2.7096	S
2.52504	2.26932	2.71437	S
2.52634	2.26884	2.71018	S
2.52763	2.26837	2.69447	S
2.52892	2.26793	2.69278	S
2.5302	2.26746	2.67955	S
2.53148	2.26697	2.66913	S
2.53275	2.26649	2.66419	S
2.53403	2.26603	2.65684	S
2.53529	2.26555	2.66167	S
2.53656	2.26509	2.65091	S
2.53782	2.26463	2.63825	S
2.53908	2.26419	2.63385	S
2.54033	2.26374	2.63523	S
2.54158	2.26329	2.64534	S
2.54283	2.26285	2.64715	S
2.54407	2.26236	2.6222	S
2.54531	2.2619	2.62785	S
2.54654	2.26146	2.63157	S
2.54777	2.26097	2.63067	S
2.549	2.26056	2.62176	S
2.55023	2.2601	2.63538	S
2.55145	2.25965	2.63432	S
2.55267	2.25919	2.62102	S
2.55388	2.25872	2.62699	S
2.55509	2.25833	2.62179	S
2.5563	2.25788	2.60957	S
2.55751	2.25741	2.59676	S
2.55871	2.25697	2.5806	S
2.55991	2.25652	2.57459	S
2.5611	2.2561	2.56599	S
2.56229	2.25565	2.55972	S
2.56348	2.25519	2.54482	S
2.56467	2.25476	2.55038	S
2.56585	2.25431	2.54668	S
2.56703	2.25389	2.55527	S
2.5682	2.25346	2.55618	S
2.56937	2.253	2.55602	S
2.57054	2.2526	2.56631	S
2.57171	2.25219	2.5667	S
2.57287	2.25178	2.55459	S
2.57403	2.25134	2.55884	S
2.57519	2.25089	2.5568	S
2.57634	2.25044	2.53629	S
2.57749	2.24999	2.53605	S
2.57864	2.24958	2.5354	S
2.57978	2.24914	2.5129	S
2.58092	2.24869	2.51429	S
2.58206	2.24827	2.51482	S
2.5832	2.24784	2.49877	S
2.58433	2.24739	2.49108	S
2.58546	2.24697	2.48291	S
2.58659	2.24652	2.47279	S
2.58771	2.2461	2.46555	S
2.58883	2.24567	2.4574	S
2.58995	2.24528	2.43977	S
2.59106	2.24486	2.43614	S
2.59218	2.24445	2.44767	S
2.59329	2.24403	2.44609	S
2.59439	2.24363	2.45106	S
2.5955	2.24322	2.45063	S
2.5966	2.24281	2.44793	S
2.5977	2.24238	2.45951	S
2.59879	2.24196	2.46206	S
2.59988	2.24152	2.45671	S
2.60097	2.2411	2.45093	S
2.60206	2.24071	2.45366	S
2.60314	2.2403	2.44422	S
2.60423	2.23986	2.44248	S
2.60531	2.23946	2.4383	S
2.60638	2.23904	2.43695	S
2.60746	2.23864	2.42542	S
2.60853	2.2382	2.43537	S
2.60959	2.23775	2.43626	S
2.61066	2.23734	2.42715	S
2.61172	2.23691	2.43676	S
2.61278	2.23653	2.43446	S
2.61384	2.23611	2.43215	S
2.6149	2.23571	2.42628	S
2.61595	2.23528	2.4149	S
2.617	2.23486	2.3982	S
2.61805	2.23444	2.38187	S
2.61909	2.23405	2.38781	S
2.62014	2.23366	2.38983	S
2.62118	2.23328	2.38611	S
2.62221	2.23289	2.382	S
2.62325	2.23249	2.37569	S
2.62428	2.23206	2.37662	S
2.62531	2.23169	2.37465	S
2.62634	2.23128	2.36855	S
2.62737	2.23086	2.36193	S
2.62839	2.23046	2.35873	S
2.62941	2.23007	2.34695	S
2.63043	2.22966	2.33858	S
2.63144	2.22925	2.33806	S
2.63246	2.22885	2.32469	S
2.63347	2.22843	2.3213	S
2.63448	2.22805	2.31822	S
2.63548	2.22766	2.31731	S
2.63649	2.22725	2.30461	S
2.63749	2.22687	2.30692	S
2.63849	2.22647	2.29027	S
2.63949	2.22605	2.29285	S
2.64048	2.22566	2.28247	S
2.64147	2.22526	2.28138	S
2.64246	2.22488	2.26753	S
2.64345	2.22447	2.26284	S
2.64444	2.22408	2.2616	S
2.64542	2.22367	2.25838	S
2.6464	2.22328	2.25869	S
2.64738	2.22291	2.26019	S
2.64836	2.22253	2.26651	S
2.64933	2.22216	2.26465	S
2.65031	2.22177	2.27402	S
2.65128	2.22136	2.26593	S
2.65225	2.22098	2.26851	S
2.65321	2.22058	2.2772	S
2.65418	2.22022	2.28406	S
2.65514	2.21984	2.27805	S
2.6561	2.21943	2.27082	S
2.65706	2.21904	2.27136	S
2.65801	2.21866	2.26884	S
2.65896	2.21826	2.25916	S
2.65992	2.21787	2.25192	S
2.66087	2.21748	2.24146	S
2.66181	2.2171	2.23317	S
2.66276	2.2167	2.22539	S
2.6637	2.21632	2.22042	S
2.66464	2.21593	2.21583	S
2.66558	2.21557	2.20867	S
2.66652	2.21517	2.2016	S
2.66745	2.21479	2.19881	S
2.66839	2.2144	2.19887	S
2.66932	2.21403	2.19741	S
2.67025	2.21365	2.19421	S
2.67117	2.21326	2.18903	S
2.6721	2.21287	2.18296	S
2.67302	2.21249	2.18063	S
2.67394	2.21212	2.17346	S
2.67486	2.21174	2.17082	S
2.67578	2.21138	2.17366	S
2.67669	2.21099	2.16028	S
2.67761	2.21063	2.15944	S
2.67852	2.21027	2.1512	S
2.67943	2.2099	2.14765	S
2.68034	2.20953	2.15405	S
2.68124	2.20916	2.15872	S
2.68215	2.20881	2.15667	S
2.68305	2.20844	2.16232	S
2.68395	2.20808	2.15591	S
2.68485	2.20772	2.15477	S
2.68574	2.20734	2.14745	S
2.68664	2.20696	2.15117	S
2.68753	2.20659	2.14484	S
2.68842	2.20618	2.14123	S
2.68931	2.20581	2.14367	S
2.6902	2.20546	2.14048	S
2.69108	2.20508	2.14444	S
2.69197	2.20467	2.13655	S
2.69285	2.2043	2.13577	S
2.69373	2.20393	2.13383	S
2.69461	2.20356	2.13234	S
2.69548	2.20315	2.12589	S
2.69636	2.20277	2.12319	S
2.69723	2.2024	2.12299	S
2.6981	2.20203	2.11745	S
2.69897	2.20168	2.11869	S
2.69984	2.20131	2.12499	S
2.7007	2.20095	2.11405	S
2.70157	2.20056	2.1165	S
2.70243	2.2002	2.11094	S
2.70329	2.19987	2.11163	S
2.70415	2.19951	2.11064	S
2.70501	2.19917	2.11505	S
2.70586	2.19882	2.11139	S
2.70672	2.19848	2.1052	S
2.70757	2.19814	2.0958	S
2.70842	2.19778	2.08816	S
2.70927	2.19743	2.0847	S
2.71012	2.19705	2.07108	S
2.71096	2.19669	2.06712	S
2.71181	2.19633	2.06451	S
2.71265	2.19598	2.06243	S
2.71349	2.19564	2.0576	S
2.71433	2.19524	2.0556	S
2.71517	2.19485	2.04965	S
2.716	2.19451	2.04569	S
2.71684	2.19415	2.03683	S
2.71767	2.19381	2.03926	S
2.7185	2.19346	2.03561	S
2.71933	2.19311	2.02656	S
2.72016	2.19273	2.02262	S
2.72099	2.19236	2.02476	S
2.72181	2.192	2.02453	S
2.72263	2.19168	2.0296	S
2.72346	2.19132	2.03064	S
2.72428	2.19096	2.02087	S
2.72509	2.19059	2.0366	S
2.72591	2.19025	2.03175	S
2.72673	2.18987	2.02761	S
2.72754	2.18952	2.02821	S
2.72835	2.18913	2.03377	S
2.72916	2.18876	2.03791	S
2.72997	2.18844	2.03239	S
2.73078	2.1881	2.03415	S
2.73159	2.18777	2.03583	S
2.73239	2.1874	2.03273	S
2.7332	2.18708	2.02905	S
2.734	2.18673	2.02262	S
2.7348	2.18636	2.01649	S
2.7356	2.18602	2.00727	S
2.7364	2.1857	2.00275	S
2.73719	2.18535	1.99882	S
2.73799	2.18501	1.99356	S
2.73878	2.18468	1.99139	S
2.73957	2.18433	1.97804	S
2.74036	2.18399	1.98345	S
2.74115	2.18365	1.98819	S
2.74194	2.1833	1.98946	S
2.74273	2.18295	1.97925	S
2.74351	2.18261	1.97546	S
2.74429	2.18225	1.97709	S
2.74507	2.1819	1.97784	S
2.74586	2.18159	1.96917	S
2.74663	2.18124	1.96567	S
2.74741	2.18089	1.96874	S
2.74819	2.18054	1.96571	S
2.74896	2.18021	1.97198	S
2.74974	2.17986	1.97033	S
2.75051	2.17953	1.96429	S
2.75128	2.17919	1.96146	S
2.75205	2.17883	1.95063	S
2.75282	2.17848	1.9421	S
2.75358	2.17815	1.93772	S
2.75435	2.17782	1.93736	S
2.75511	2.17749	1.92918	S
2.75587	2.17713	1.92874	S
2.75664	2.17679	1.92533	S
2.7574	2.17643	1.93063	S
2.75815	2.17606	1.92413	S
2.75891	2.17571	1.93413	S
2.75967	2.17538	1.9324	S
2.76042	2.17506	1.91989	S
2.76118	2.17471	1.9074	S
2.76193	2.17439	1.9039	S
2.76268	2.17405	1.90317	S
2.76343	2.17373	1.90107	S
2.76418	2.17338	1.88945	S
2.76492	2.17305	1.87927	S
2.76567	2.17271	1.87883	S
2.76641	2.1724	1.87996	S
2.76716	2.17206	1.87928	S
2.7679	2.17173	1.87691	S
2.76864	2.17141	1.86559	S
2.76938	2.17109	1.86097	S
2.77012	2.17074	1.85735	S
2.77085	2.17043	1.84748	S
2.77159	2.17011	1.84679	S
2.77232	2.16979	1.83902	S
2.77305	2.16945	1.83238	S
2.77379	2.16913	1.83204	S
2.77452	2.16879	1.83078	S
2.77525	2.16848	1.83057	S
2.77597	2.16818	1.83616	S
2.7767	2.16786	1.83887	S
2.77743	2.16751	1.8453	S
2.77815	2.16721	1.84103	S
2.77887	2.16691	1.84273	S
2.7796	2.16658	1.8477	S
2.78032	2.16624	1.84588	S
2.78104	2.16591	1.84208	S
2.78176	2.16558	1.83232	S
2.78247	2.16525	1.8293	S
2.78319	2.16492	1.82895	S
2.7839	2.16462	1.8309	S
2.78462	2.16427	1.82083	S
2.78533	2.16391	1.81683	S
2.78604	2.16358	1.81433	S
2.78675	2.16327	1.81424	S
2.78746	2.16293	1.8053	S
2.78817	2.16261	1.80253	S
2.78888	2.16231	1.79868	S
2.78958	2.16201	1.79527	S
2.79029	2.1617	1.79181	S
2.79099	2.16136	1.79294	S
2.79169	2.16105	1.79855	S
2.79239	2.16073	1.79028	S
2.79309	2.16042	1.78726	S
2.79379	2.16009	1.77866	S
2.79449	2.15975	1.76788	S
2.79518	2.15944	1.76344	S
2.79588	2.15912	1.75449	S
2.79657	2.1588	1.75383	S
2.79727	2.15848	1.74319	S
2.79796	2.15814	1.74479	S
2.79865	2.1578	1.73677	S
2.79934	2.1575	1.73037	S
2.80003	2.15717	1.73119	S
2.80072	2.15687	1.72545	S
2.8014	2.15656	1.71785	S
2.80209	2.15624	1.71086	S
2.80277	2.15592	1.70742	S
2.80346	2.15563	1.69308	S
2.80414	2.15531	1.68032	S
2.80482	2.15496	1.67666	S
2.8055	2.15462	1.67401	S
2.80618	2.15431	1.66718	S
2.80686	2.15401	1.66371	S
2.80754	2.15369	1.66689	S
2.80821	2.15334	1.6616	S
2.80889	2.15304	1.65789	S
2.80956	2.15274	1.65531	S
2.81023	2.15244	1.64894	S
2.8109	2.15213	1.65125	S
2.81158	2.15181	1.65424	S
2.81224	2.15148	1.65622	S
2.81291	2.15116	1.65758	S
2.81358	2.15085	1.65189	S
2.81425	2.15053	1.64776	S
2.81491	2.15022	1.63642	S
2.81558	2.14993	1.63763	S
2.81624	2.14962	1.63998	S
2.8169	2.14931	1.64563	S
2.81757	2.14898	1.64242	S
2.81823	2.14863	1.63784	S
2.81889	2.14832	1.63198	S
2.81954	2.14802	1.63155	S
2.8202	2.14773	1.63456	S
2.82086	2.1474	1.63332	S
2.82151	2.14709	1.64114	S
2.82217	2.14679	1.63019	S
2.82282	2.14647	1.62021	S
2.82347	2.14617	1.6127	S
2.82413	2.14584	1.61138	S
2.82478	2.14553	1.61444	S
2.82543	2.14523	1.62684	S
2.82607	2.14495	1.62128	S
2.82672	2.14464	1.61476	S
2.82737	2.14432	1.611	S
2.82802	2.14402	1.60582	S
2.82866	2.14372	1.60342	S
2.8293	2.14343	1.5964	S
2.82995	2.1431	1.59137	S
2.83059	2.14283	1.58592	S
2.83123	2.14252	1.58072	S
2.83187	2.1422	1.58238	S
2.83251	2.1419	1.58626	S
2.83315	2.1416	1.58303	S
2.83378	2.14131	1.58309	S
2.83442	2.14099	1.57064	S
2.83506	2.14068	1.57116	S
2.83569	2.14038	1.56746	S
2.83632	2.14007	1.56415	S
2.83696	2.13977	1.56241	S
2.83759	2.13945	1.5594	S
2.83822	2.13913	1.55702	S
2.83885	2.1388	1.55847	S
2.83948	2.13849	1.55891	S
2.84011	2.13819	1.55419	S
2.84073	2.13789	1.54819	S
2.84136	2.13757	1.53597	S
2.84198	2.13725	1.54262	S
2.84261	2.13695	1.54834	S
2.84323	2.13664	1.54696	S
2.84386	2.13634	1.54795	S
2.84448	2.13605	1.54047	S
2.8451	2.13571	1.53566	S
2.84572	2.1354	1.53235	S
2.84634	2.13508	1.52271	S
2.84696	2.13478	1.51775	S
2.84757	2.13448	1.51734	S
2.84819	2.13418	1.51563	S
2.8488	2.13386	1.51196	S
2.84942	2.13355	1.51728	S
2.85003	2.13325	1.52268	S
2.85065	2.13294	1.51881	S
2.85126	2.13265	1.5189	S
2.85187	2.13236	1.51744	S
2.85248	2.13205	1.51058	S
2.85309	2.13175	1.5093	S
2.8537	2.13147	1.51074	S
2.85431	2.13115	1.50713	S
2.85491	2.13088	1.51301	S
2.85552	2.13058	1.51478	S
2.85612	2.13032	1.51436	S
2.85673	2.13002	1.51235	S
2.85733	2.12971	1.51632	S
2.85794	2.12944	1.51095	S
2.85854	2.12914	1.50661	S
2.85914	2.12885	1.50249	S
2.85974	2.12855	1.5013	S
2.86034	2.12826	1.49955	S
2.86094	2.12796	1.49926	S
2.86153	2.12766	1.499	S
2.86213	2.12734	1.50289	S
2.86273	2.12707	1.50342	S
2.86332	2.1268	1.49759	S
2.86392	2.1265	1.49185	S
2.86451	2.12621	1.48604	S
2.8651	2.1259	1.48557	S
2.8657	2.12561	1.48529	S
2.86629	2.1253	1.47761	S
2.86688	2.12501	1.47415	S
2.86747	2.1247	1.47209	S
2.86806	2.12441	1.47444	S
2.86864	2.1241	1.47461	S
2.86923	2.12381	1.47753	S
2.86982	2.12355	1.47569	S
2.8704	2.12326	1.47978	S
2.87099	2.12295	1.47559	S
2.87157	2.12265	1.47037	S
2.87216	2.12235	1.47269	S
2.87274	2.12204	1.47854	S
2.87332	2.12174	1.47705	S
2.8739	2.12144	1.47758	S
2.87448	2.12114	1.47442	S
2.87506	2.12084	1.47368	S
2.87564	2.12055	1.47295	S
2.87622	2.12028	1.47188	S
2.87679	2.11999	1.47042	S
2.87737	2.1197	1.47108	S
2.87795	2.1194	1.46972	S
2.87852	2.11909	1.4682	S
2.8791	2.11879	1.4699	S
2.87967	2.11852	1.46451	S
2.88024	2.11824	1.46447	S
2.88081	2.11796	1.4652	S
2.88138	2.11767	1.46816	S
2.88195	2.11739	1.46547	S
2.88252	2.1171	1.46713	S
2.88309	2.1168	1.45908	S
2.88366	2.11651	1.46641	S
2.88423	2.11621	1.46379	S
2.8848	2.11593	1.46313	S
2.88536	2.11566	1.46535	S
2.88593	2.11538	1.45705	S
2.88649	2.11509	1.45758	S
2.88705	2.11482	1.45948	S
2.88762	2.11455	1.46693	S
2.88818	2.11426	1.46168	S
2.88874	2.11398	1.46571	S
2.8893	2.11369	1.46839	S
2.88986	2.11339	1.46655	S
2.89042	2.1131	1.46193	S
2.89098	2.11283	1.45835	S
2.89154	2.11253	1.4536	S
2.89209	2.11224	1.45092	S
2.89265	2.11197	1.4509	S
2.89321	2.11165	1.44729	S
2.89376	2.11139	1.44166	S
2.89432	2.1111	1.43931	S
2.89487	2.1108	1.43736	S
2.89542	2.11052	1.44004	S
2.89597	2.11023	1.43685	S
2.89653	2.10993	1.4338	S
2.89708	2.10965	1.42449	S
2.89763	2.10936	1.42105	S
2.89818	2.10907	1.42554	S
2.89873	2.10874	1.42245	S
2.89927	2.10845	1.42193	S
2.89982	2.10816	1.42516	S
2.90037	2.10787	1.42378	S
2.90091	2.10756	1.42302	S
2.90146	2.10729	1.4228	S
2.902	2.10702	1.42384	S
2.90255	2.10676	1.42519	S
2.90309	2.1065	1.42365	S
2.90363	2.10618	1.41926	S
2.90417	2.10592	1.41899	S
2.90472	2.10564	1.41951	S
2.90526	2.10539	1.4174	S
2.9058	2.1051	1.41432	S
2.90634	2.10484	1.41755	S
2.90687	2.10456	1.41935	S
2.90741	2.10428	1.41845	S
2.90795	2.104	1.41415	S
2.90849	2.10372	1.41097	S
2.90902	2.10342	1.41068	S
2.90956	2.10313	1.41341	S
2.91009	2.10289	1.41565	S
2.91062	2.10258	1.41379	S
2.91116	2.1023	1.41924	S
2.91169	2.10201	1.42511	S
2.91222	2.10172	1.42299	S
2.91275	2.10143	1.41577	S
2.91328	2.10114	1.41535	S
2.91381	2.10088	1.41807	S
2.91434	2.10057	1.42734	S
2.91487	2.1003	1.43274	S
2.9154	2.10002	1.43107	S
2.91593	2.09975	1.43032	S
2.91645	2.09947	1.42817	S
2.91698	2.09917	1.42158	S
2.91751	2.0989	1.41791	S
2.91803	2.0986	1.40964	S
2.91855	2.09833	1.40831	S
2.91908	2.09806	1.41144	S
2.9196	2.09776	1.41207	S
2.92012	2.09747	1.4122	S
2.92065	2.0972	1.41257	S
2.92117	2.0969	1.41387	S
2.92169	2.09663	1.40825	S
2.92221	2.09635	1.41065	S
2.92273	2.09606	1.41144	S
2.92324	2.09578	1.40672	S
2.92376	2.09549	1.40961	S
2.92428	2.09522	1.40304	S
2.9248	2.09492	1.40757	S
2.92531	2.09465	1.4057	S
2.92583	2.09438	1.40717	S
2.92634	2.09409	1.40514	S
2.92686	2.09382	1.39999	S
2.92737	2.09354	1.39144	S
2.92788	2.09327	1.39245	S
2.9284	2.09301	1.39237	S
2.92891	2.09274	1.38776	S
2.92942	2.09246	1.38647	S
2.92993	2.09218	1.38341	S
2.93044	2.09188	1.38285	S
2.93095	2.09161	1.38363	S
2.93146	2.09133	1.37851	S
2.93197	2.09105	1.37446	S
2.93247	2.09076	1.36989	S
2.93298	2.09049	1.37035	S
2.93349	2.09021	1.37155	S
2.93399	2.08993	1.3683	S
2.9345	2.08963	1.36329	S
2.935	2.08934	1.36173	S
2.93551	2.08907	1.35914	S
2.93601	2.0888	1.35523	S
2.93651	2.08853	1.35285	S
2.93702	2.08822	1.34762	S
2.93752	2.08795	1.34797	S
2.93802	2.08768	1.34616	S
2.93852	2.08741	1.34941	S
2.93902	2.08712	1.34492	S
2.93952	2.08686	1.34498	S
2.94002	2.08659	1.34435	S
2.94052	2.08633	1.34632	S
2.94101	2.08605	1.33984	S
2.94151	2.08579	1.34015	S
2.94201	2.08552	1.33845	S
2.9425	2.08527	1.33389	S
2.943	2.08498	1.33954	S
2.94349	2.08471	1.34067	S
2.94399	2.08444	1.34399	S
2.94448	2.08416	1.33862	S
2.94498	2.08386	1.33683	S
2.94547	2.0836	1.33913	S
2.94596	2.08331	1.34016	S
2.94645	2.08305	1.33974	S
2.94694	2.08277	1.34231	S
2.94743	2.08249	1.34649	S
2.94792	2.08222	1.34679	S
2.94841	2.08193	1.34952	S
2.9489	2.08166	1.35059	S
2.94939	2.0814	1.34823	S
2.94988	2.08115	1.34575	S
2.95036	2.08088	1.34492	S
2.95085	2.0806	1.34801	S
2.95134	2.08033	1.34718	S
2.95182	2.08006	1.35043	S
2.95231	2.0798	1.34561	S
2.95279	2.07952	1.34707	S
2.95328	2.07927	1.34878	S
2.95376	2.079	1.34373	S
2.95424	2.07875	1.34281	S
2.95472	2.07848	1.3434	S
2.95521	2.07822	1.34042	S
2.95569	2.07793	1.33936	S
2.95617	2.07765	1.33328	S
2.95665	2.07739	1.33099	S
2.95713	2.07713	1.32783	S
2.95761	2.07687	1.32729	S
2.95809	2.0766	1.32783	S
2.95856	2.07635	1.32846	S
2.95904	2.0761	1.33037	S
2.95952	2.07583	1.3275	S
2.95999	2.07557	1.33374	S
2.96047	2.0753	1.32733	S
2.96095	2.07504	1.32332	S
2.96142	2.07476	1.32202	S
2.9619	2.07449	1.32149	S
2.96237	2.0742	1.32116	S
2.96284	2.07392	1.31702	S
2.96332	2.07364	1.3148	S
2.96379	2.07338	1.31891	S
2.96426	2.0731	1.31859	S
2.96473	2.07281	1.31607	S
2.9652	2.07255	1.3188	S
2.96567	2.0723	1.31997	S
2.96614	2.07205	1.31543	S
2.96661	2.07178	1.31342	S
2.96708	2.07152	1.31492	S
2.96755	2.07124	1.31314	S
2.96802	2.07095	1.31223	S
2.96848	2.07069	1.31272	S
2.96895	2.07044	1.30928	S
2.96942	2.07018	1.30993	S
2.96988	2.06992	1.30893	S
2.97035	2.06963	1.31004	S
2.97081	2.06937	1.31074	S
2.97128	2.0691	1.31087	S
2.97174	2.06886	1.30706	S
2.9722	2.06858	1.31371	S
2.97267	2.06832	1.31235	S
2.97313	2.06805	1.31464	S
2.97359	2.06779	1.31042	S
2.97405	2.0675	1.31507	S
2.97451	2.06723	1.31422	S
2.97497	2.06698	1.31191	S
2.97543	2.06672	1.31777	S
2.97589	2.06644	1.31652	S
2.97635	2.06618	1.31755	S
2.97681	2.06593	1.31686	S
2.97727	2.06565	1.31812	S
2.97772	2.0654	1.31736	S
2.97818	2.06516	1.32255	S
2.97864	2.0649	1.31873	S
2.97909	2.06464	1.32451	S
2.97955	2.06435	1.32742	S
2.98	2.0641	1.33574	S
2.98046	2.06386	1.33648	S
2.98091	2.06359	1.33515	S
2.98137	2.06334	1.33131	S
2.98182	2.06309	1.32944	S
2.98227	2.06283	1.3282	S
2.98272	2.06254	1.33249	S
2.98318	2.06229	1.33147	S
2.98363	2.06203	1.32947	S
2.98408	2.06176	1.32807	S
2.98453	2.0615	1.32978	S
2.98498	2.06124	1.33158	S
2.98543	2.06098	1.33117	S
2.98588	2.06071	1.33455	S
2.98632	2.06046	1.33135	S
2.98677	2.0602	1.33079	S
2.98722	2.05995	1.33071	S
2.98767	2.05969	1.33027	S
2.98811	2.05943	1.32748	S
2.98856	2.05916	1.32507	S
2.989	2.0589	1.31969	S
2.98945	2.05864	1.32008	S
2.98989	2.05837	1.31894	S
2.99034	2.05811	1.32096	S
2.99078	2.05784	1.3181	S
2.99123	2.05759	1.31464	S
2.99167	2.0573	1.31519	S
2.99211	2.05705	1.31574	S
2.99255	2.05679	1.31454	S
2.993	2.05654	1.31268	S
2.99344	2.05627	1.30363	S
2.99388	2.05602	1.30032	S
2.99432	2.05577	1.30157	S
2.99476	2.0555	1.29888	S
2.9952	2.05525	1.29766	S
2.99564	2.05499	1.2899	S
2.99607	2.05473	1.28873	S
2.99651	2.05448	1.29023	S
2.99695	2.05423	1.29179	S
2.99739	2.05398	1.29108	S
2.99782	2.05371	1.29171	S
2.99826	2.05345	1.28828	S
2.9987	2.05318	1.28506	S
2.99913	2.05293	1.28804	S
2.99957	2.05265	1.28486	S
3	2.05239	1.28299	S
3.00043	2.05214	1.28442	S
3.00087	2.05188	1.27972	S
3.0013	2.05162	1.2812	S
3.00173	2.05137	1.27995	S
3.00217	2.05109	1.27607	S
3.0026	2.05083	1.27297	S
3.00303	2.05058	1.27386	S
3.00346	2.05031	1.27234	S
3.00389	2.05006	1.27449	S
3.00432	2.04979	1.27384	S
3.00475	2.04953	1.27312	S
3.00518	2.04926	1.27137	S
3.00561	2.04899	1.26968	S
3.00604	2.04874	1.2665	S
3.00647	2.04849	1.26598	S
3.00689	2.04822	1.26826	S
3.00732	2.04797	1.27004	S
3.00775	2.04772	1.26933	S
3.00817	2.04745	1.27295	S
3.0086	2.04718	1.26932	S
3.00903	2.04693	1.26625	S
3.00945	2.04668	1.2638	S
3.00988	2.04642	1.26182	S
3.0103	2.04615	1.25691	S
3.01072	2.0459	1.25178	S
3.01115	2.04564	1.24995	S
3.01157	2.04539	1.24842	S
3.01199	2.04515	1.25243	S
3.01242	2.0449	1.25424	S
3.01284	2.04464	1.25726	S
3.01326	2.04437	1.24959	S
3.01368	2.04412	1.24917	S
3.0141	2.04387	1.24556	S
3.01452	2.04362	1.24621	S
3.01494	2.04334	1.24787	S
3.01536	2.04308	1.25115	S
3.01578	2.04283	1.24795	S
3.0162	2.0426	1.25035	S
3.01662	2.04234	1.24992	S
3.01703	2.04209	1.24695	S
3.01745	2.04184	1.24474	S
3.01787	2.04155	1.24311	S
3.01828	2.04129	1.24306	S
3.0187	2.04102	1.24076	S
3.01912	2.04077	1.24298	S
3.01953	2.0405	1.23958	S
3.01995	2.04024	1.23662	S
3.02036	2.03998	1.23699	S
3.02078	2.03972	1.23849	S
3.02119	2.03947	1.23535	S
3.0216	2.03923	1.23834	S
3.02202	2.03897	1.23847	S
3.02243	2.03871	1.23955	S
3.02284	2.03846	1.23795	S
3.02325	2.03819	1.2321	S
3.02366	2.03793	1.23173	S
3.02407	2.03768	1.2276	S
3.02449	2.03744	1.22568	S
3.0249	2.03718	1.23083	S
3.02531	2.03692	1.2317	S
3.02572	2.03668	1.23189	S
3.02612	2.03642	1.23261	S
3.02653	2.03616	1.22855	S
3.02694	2.03591	1.22427	S
3.02735	2.03565	1.22495	S
3.02776	2.0354	1.22156	S
3.02816	2.03514	1.21743	S
3.02857	2.03488	1.21666	S
3.02898	2.03463	1.21684	S
3.02938	2.03436	1.21394	S
3.02979	2.0341	1.20915	S
3.03019	2.03386	1.20453	S
3.0306	2.03362	1.20528	S
3.031	2.03335	1.19944	S
3.03141	2.03311	1.20195	S
3.03181	2.03285	1.19569	S
3.03222	2.03261	1.19485	S
3.03262	2.03236	1.19398	S
3.03302	2.03211	1.19403	S
3.03342	2.03187	1.18934	S
3.03383	2.03163	1.18826	S
3.03423	2.03139	1.19139	S
3.03463	2.03114	1.18804	S
3.03503	2.0309	1.18587	S
3.03543	2.03065	1.18497	S
3.03583	2.0304	1.18458	S
3.03623	2.03016	1.18331	S
3.03663	2.02992	1.17937	S
3.03703	2.02965	1.17743	S
3.03743	2.02938	1.17906	S
3.03782	2.02913	1.18045	S
3.03822	2.02888	1.1812	S
3.03862	2.02863	1.18119	S
3.03902	2.02837	1.18301	S
3.03941	2.02812	1.18368	S
3.03981	2.02786	1.18464	S
3.04021	2.02761	1.18263	S
3.0406	2.02738	1.17957	S
3.041	2.02714	1.18295	S
3.04139	2.02689	1.18384	S
3.04179	2.02665	1.1853	S
3.04218	2.0264	1.18203	S
3.04258	2.02616	1.18377	S
3.04297	2.02591	1.18143	S
3.04336	2.02566	1.17768	S
3.04376	2.02541	1.17684	S
3.04415	2.02517	1.17013	S
3.04454	2.02493	1.16866	S
3.04493	2.02468	1.16869	S
3.04532	2.02443	1.16833	S
3.04571	2.02419	1.16918	S
3.0461	2.02396	1.16528	S
3.0465	2.02371	1.16224	S
3.04689	2.02346	1.1642	S
3.04727	2.0232	1.16644	S
3.04766	2.02294	1.16139	S
3.04805	2.02269	1.16378	S
3.04844	2.02246	1.1601	S
3.04883	2.02223	1.16266	S
3.04922	2.02199	1.16289	S
3.04961	2.02174	1.16317	S
3.04999	2.02152	1.16445	S
3.05038	2.02129	1.16263	S
3.05077	2.02104	1.16083	S
3.05115	2.02079	1.16422	S
3.05154	2.02055	1.17097	S
3.05192	2.02031	1.16923	S
3.05231	2.02008	1.16659	S
3.05269	2.01984	1.16639	S
3.05308	2.0196	1.16834	S
3.05346	2.01936	1.16696	S
3.05385	2.01911	1.16565	S
3.05423	2.01885	1.16248	S
3.05461	2.0186	1.15681	S
3.055	2.01835	1.1622	S
3.05538	2.01809	1.16189	S
3.05576	2.01783	1.16125	S
3.05614	2.01759	1.15696	S
3.05652	2.01734	1.15553	S
3.0569	2.01708	1.16106	S
3.05729	2.01684	1.15637	S
3.05767	2.01659	1.157	S
3.05805	2.01633	1.15349	S
3.05843	2.0161	1.1536	S
3.05881	2.01585	1.15721	S
3.05918	2.01561	1.15987	S
3.05956	2.01539	1.15725	S
3.05994	2.01513	1.15183	S
3.06032	2.0149	1.15024	S
3.0607	2.01465	1.15312	S
3.06108	2.01441	1.15185	S
3.06145	2.01416	1.15175	S
3.06183	2.01393	1.15285	S
3.06221	2.01368	1.14983	S
3.06258	2.01343	1.15026	S
3.06296	2.01318	1.14924	S
3.06333	2.01293	1.14871	S
3.06371	2.01268	1.14737	S
3.06408	2.01241	1.13886	S
3.06446	2.01218	1.13983	S
3.06483	2.01194	1.13908	S
3.06521	2.01169	1.13836	S
3.06558	2.01145	1.1365	S
3.06595	2.01122	1.13732	S
3.06633	2.01099	1.13653	S
3.0667	2.01074	1.13567	S
3.06707	2.0105	1.13661	S
3.06744	2.01025	1.13313	S
3.06781	2.01003	1.12992	S
3.06819	2.0098	1.13298	S
3.06856	2.00953	1.13153	S
3.06893	2.0093	1.12968	S
3.0693	2.00906	1.1303	S
3.06967	2.00881	1.12892	S
3.07004	2.00856	1.12823	S
3.07041	2.00831	1.12892	S
3.07078	2.00809	1.1306	S
3.07115	2.00785	1.12755	S
3.07151	2.0076	1.1253	S
3.07188	2.00736	1.12277	S
3.07225	2.00712	1.12054	S
3.07262	2.00687	1.12186	S
3.07298	2.00663	1.12422	S
3.07335	2.0064	1.12964	S
3.07372	2.00616	1.12787	S
3.07408	2.0059	1.12827	S
3.07445	2.00566	1.13025	S
3.07482	2.00543	1.12878	S
3.07518	2.00518	1.13761	S
3.07555	2.00494	1.13911	S
3.07591	2.00469	1.1412	S
3.07628	2.00445	1.13876	S
3.07664	2.00421	1.13882	S
3.077	2.00396	1.13238	S
3.07737	2.00373	1.13407	S
3.07773	2.00349	1.13335	S
3.07809	2.00326	1.13302	S
3.07846	2.00303	1.13728	S
3.07882	2.00278	1.13875	S
3.07918	2.00254	1.13231	S
3.07954	2.00229	1.12949	S
3.0799	2.00204	1.13461	S
3.08027	2.00181	1.13254	S
3.08063	2.00157	1.12636	S
3.08099	2.00132	1.12567	S
3.08135	2.00107	1.11983	S
3.08171	2.00084	1.11844	S
3.08207	2.00062	1.11751	S
3.08243	2.00038	1.1176	S
3.08279	2.00013	1.11787	S
3.08314	1.9999	1.11467	S
3.0835	1.99965	1.11281	S
3.08386	1.9994	1.10872	S
3.08422	1.99917	1.10753	S
3.08458	1.99893	1.11079	S
3.08493	1.99869	1.10879	S
3.08529	1.99845	1.10761	S
3.08565	1.99822	1.1019	S
3.086	1.99799	1.09916	S
3.08636	1.99774	1.09859	S
3.08672	1.99749	1.09448	S
3.08707	1.99726	1.09513	S
3.08743	1.99701	1.0974	S
3.08778	1.99679	1.09608	S
3.08814	1.99653	1.09583	S
3.08849	1.99628	1.09828	S
3.08884	1.99605	1.0979	S
3.0892	1.9958	1.09572	S
3.08955	1.99557	1.09524	S
3.08991	1.99534	1.09281	S
3.09026	1.99511	1.09112	S
3.09061	1.99487	1.09238	S
3.09096	1.99463	1.09453	S
3.09132	1.9944	1.09486	S
3.09167	1.99416	1.09446	S
3.09202	1.99393	1.09479	S
3.09237	1.99368	1.09251	S
3.09272	1.99345	1.0892	S
3.09307	1.99321	1.09033	S
3.09342	1.99298	1.09003	S
3.09377	1.99274	1.09161	S
3.09412	1.9925	1.09214	S
3.09447	1.99226	1.09171	S
3.09482	1.99202	1.0892	S
3.09517	1.99178	1.08787	S
3.09552	1.99154	1.09079	S
3.09587	1.99129	1.08975	S
3.09621	1.99107	1.08552	S
3.09656	1.99083	1.08767	S
3.09691	1.9906	1.08792	S
3.09726	1.99038	1.08847	S
3.0976	1.99016	1.08888	S
3.09795	1.98989	1.08815	S
3.0983	1.98965	1.08966	S
3.09864	1.98942	1.08264	S
3.09899	1.98919	1.08073	S
3.09934	1.98896	1.07493	S
3.09968	1.98871	1.07556	S
3.10003	1.98849	1.07595	S
3.10037	1.98826	1.07306	S
3.10072	1.98804	1.07187	S
3.10106	1.98778	1.0699	S
3.1014	1.98756	1.06908	S
3.10175	1.98732	1.07065	S
3.10209	1.98709	1.06934	S
3.10243	1.98686	1.07033	S
3.10278	1.98662	1.06819	S
3.10312	1.98638	1.06675	S
3.10346	1.98614	1.06538	S
3.1038	1.9859	1.06443	S
3.10415	1.98566	1.06397	S
3.10449	1.98544	1.06642	S
3.10483	1.98522	1.06603	S
3.10517	1.98501	1.06518	S
3.10551	1.98476	1.0613	S
3.10585	1.98453	1.06293	S
3.10619	1.98428	1.06276	S
3.10653	1.98405	1.06011	S
3.10687	1.9838	1.06403	S
3.10721	1.98358	1.06274	S
3.10755	1.98332	1.06226	S
3.10789	1.98308	1.06411	S
3.10823	1.98284	1.06405	S
3.10857	1.98259	1.05956	S
3.1089	1.98235	1.05665	S
3.10924	1.98211	1.05543	S
3.10958	1.98186	1.05158	S
3.10992	1.98162	1.0452	S
3.11025	1.9814	1.04719	S
3.11059	1.98115	1.04441	S
3.11093	1.98092	1.03869	S
3.11126	1.98068	1.04004	S
3.1116	1.98045	1.04066	S
3.11193	1.98023	1.0377	S
3.11227	1.97999	1.03634	S
3.11261	1.97976	1.03492	S
3.11294	1.97952	1.03577	S
3.11327	1.97927	1.03659	S
3.11361	1.97902	1.03627	S
3.11394	1.97879	1.0392	S
3.11428	1.97855	1.03777	S
3.11461	1.97831	1.03407	S
3.11494	1.97806	1.03644	S
3.11528	1.97785	1.03481	S
3.11561	1.9776	1.02941	S
3.11594	1.97737	1.02605	S
3.11628	1.97712	1.02359	S
3.11661	1.97689	1.0252	S
3.11694	1.97666	1.02433	S
3.11727	1.97641	1.02012	S
3.1176	1.97618	1.01848	S
3.11793	1.97595	1.01851	S
3.11826	1.97571	1.01932	S
3.1186	1.97545	1.01935	S
3.11893	1.97522	1.01735	S
3.11926	1.97498	1.01894	S
3.11959	1.97474	1.02305	S
3.11992	1.9745	1.02403	S
3.12024	1.97425	1.02438	S
3.12057	1.974	1.0239	S
3.1209	1.97378	1.02409	S
3.12123	1.97355	1.02147	S
3.12156	1.9733	1.02203	S
3.12189	1.97307	1.02442	S
3.12222	1.97285	1.026	S
3.12254	1.97261	1.02129	S
3.12287	1.97238	1.01862	S
3.1232	1.97215	1.01996	S
3.12352	1.9719	1.01716	S
3.12385	1.97167	1.01298	S
3.12418	1.97143	1.01215	S
3.1245	1.97117	1.01043	S
3.12483	1.97095	1.00852	S
3.12516	1.9707	1.0042	S
3.12548	1.97049	1.00463	S
3.12581	1.97024	1.00182	S
3.12613	1.97001	1.00193	S
3.12646	1.96979	1.00136	S
3.12678	1.96955	0.999342	S
3.1271	1.96932	0.999546	S
3.12743	1.96909	1.00107	S
3.12775	1.96887	0.997207	S
3.12808	1.96866	1.00077	S
3.1284	1.96842	0.998816	S
3.12872	1.96815	0.998819	S
3.12905	1.96793	0.996699	S
3.12937	1.96769	0.99509	S
3.12969	1.96748	0.995501	S
3.13001	1.96723	0.996307	S
3.13033	1.96701	0.99213	S
3.13066	1.96678	0.99024	S
3.13098	1.96654	0.990692	S
3.1313	1.96632	0.992933	S
3.13162	1.96608	0.994025	S
3.13194	1.96586	0.995405	S
3.13226	1.96562	0.993774	S
3.13258	1.9654	0.994085	S
3.1329	1.96516	0.993379	S
3.13322	1.96493	0.990421	S
3.13354	1.96471	0.992429	S
3.13386	1.96447	0.992548	S
3.13418	1.96423	0.992416	S
3.1345	1.964	0.99253	S
3.13481	1.96374	0.993975	S
3.13513	1.96351	0.993948	S
3.13545	1.96327	0.99331	S
3.13577	1.96304	0.995179	S
3.13609	1.9628	0.991914	S
3.1364	1.96257	0.990647	S
3.13672	1.96234	0.988296	S
3.13704	1.96211	0.981448	S
3.13735	1.96188	0.982116	S
3.13767	1.96166	0.982862	S
3.13799	1.96142	0.985986	S
3.1383	1.96117	0.983125	S
3.13862	1.96094	0.982554	S
3.13893	1.9607	0.983887	S
3.13925	1.96048	0.986307	S
3.13956	1.96025	0.984864	S
3.13988	1.96001	0.982297	S
3.14019	1.95979	0.980857	S
3.14051	1.95956	0.978953	S
3.14082	1.95934	0.977877	S
3.14114	1.95912	0.978387	S
3.14145	1.95889	0.975691	S
3.14176	1.95866	0.975175	S
3.14208	1.95842	0.971235	S
3.14239	1.95819	0.973024	S
3.1427	1.95796	0.973276	S
3.14301	1.95773	0.972875	S
3.14333	1.95751	0.9727	S
3.14364	1.95729	0.975697	S
3.14395	1.95705	0.969907	S
3.14426	1.95682	0.970854	S
3.14457	1.95659	0.967924	S
3.14489	1.95635	0.967374	S
3.1452	1.95612	0.966644	S
3.14551	1.95588	0.962699	S
3.14582	1.95566	0.963399	S
3.14613	1.95542	0.960778	S
3.14644	1.95518	0.957687	S
3.14675	1.95495	0.957137	S
3.14706	1.95473	0.959268	S
3.14737	1.95447	0.957868	S
3.14768	1.95425	0.958125	S
3.14799	1.95401	0.960147	S
3.14829	1.95377	0.960649	S
3.1486	1.95353	0.959424	S
3.14891	1.95332	0.958776	S
3.14922	1.95309	0.954106	S
3.14953	1.95286	0.953686	S
3.14983	1.95264	0.954689	S
3.15014	1.95241	0.952365	S
3.15045	1.95216	0.950945	S
3.15076	1.95193	0.948429	S
3.15106	1.95171	0.94718	S
3.15137	1.95147	0.945538	S
3.15168	1.95125	0.943671	S
3.15198	1.95103	0.945524	S
3.15229	1.9508	0.945418	S
3.15259	1.95058	0.946194	S
3.1529	1.95035	0.947538	S
3.1532	1.95012	0.949069	S
3.15351	1.94988	0.950376	S
3.15381	1.94964	0.94836	S
3.15412	1.94942	0.950918	S
3.15442	1.94918	0.954894	S
3.15473	1.94895	0.953641	S
3.15503	1.94872	0.952613	S
3.15534	1.94851	0.952897	S
3.15564	1.94827	0.954042	S
3.15594	1.94804	0.954822	S
3.15625	1.94781	0.955615	S
3.15655	1.94759	0.955388	S
3.15685	1.94736	0.958924	S
3.15715	1.94713	0.958088	S
3.15746	1.9469	0.960665	S
3.15776	1.94666	0.957691	S
3.15806	1.94641	0.956337	S
3.15836	1.94616	0.953966	S
3.15866	1.94592	0.950664	S
3.15897	1.9457	0.95115	S
3.15927	1.94545	0.950381	S
3.15957	1.94524	0.950688	S
3.15987	1.945	0.953721	S
3.16017	1.94478	0.953009	S
3.16047	1.94454	0.951314	S
3.16077	1.94432	0.950112	S
3.16107	1.94408	0.949863	S
3.16137	1.94383	0.949843	S
3.16167	1.9436	0.949438	S
3.16197	1.94337	0.945685	S
3.16227	1.94316	0.946115	S
3.16256	1.94294	0.94541	S
3.16286	1.94273	0.948461	S
3.16316	1.94249	0.945683	S
3.16346	1.94225	0.944875	S
3.16376	1.94201	0.947139	S
3.16406	1.9418	0.947973	S
3.16435	1.94158	0.948231	S
3.16465	1.94135	0.949178	S
3.16495	1.94111	0.950541	S
3.16524	1.94087	0.949993	S
3.16554	1.94064	0.949131	S
3.16584	1.94041	0.954815	S
3.16613	1.94018	0.954946	S
3.16643	1.93996	0.957151	S
3.16673	1.93973	0.958104	S
3.16702	1.93951	0.956956	S
3.16732	1.93929	0.954806	S
3.16761	1.93906	0.957136	S
3.16791	1.93885	0.955087	S
3.1682	1.93862	0.953034	S
3.1685	1.9384	0.951077	S
3.16879	1.93816	0.948623	S
3.16909	1.93794	0.951006	S
3.16938	1.93771	0.949439	S
3.16967	1.93749	0.950264	S
3.16997	1.93726	0.953	S
3.17026	1.93705	0.950806	S
3.17056	1.93683	0.950335	S
3.17085	1.9366	0.950573	S
3.17114	1.93636	0.94694	S
3.17143	1.93613	0.946376	S
3.17173	1.9359	0.948428	S
3.17202	1.93566	0.949992	S
3.17231	1.93544	0.943432	S
3.1726	1.93521	0.941704	S
3.17289	1.935	0.939097	S
3.17319	1.93477	0.937361	S
3.17348	1.93455	0.935755	S
3.17377	1.93432	0.935431	S
3.17406	1.93409	0.935129	S
3.17435	1.93386	0.935042	S
3.17464	1.93364	0.933839	S
3.17493	1.9334	0.935864	S
3.17522	1.93317	0.936085	S
3.17551	1.93295	0.93532	S
3.1758	1.93272	0.9345	S
3.17609	1.93248	0.932802	S
3.17638	1.93226	0.931611	S
3.17667	1.93201	0.930628	S
3.17696	1.93177	0.928672	S
3.17725	1.93156	0.932179	S
3.17754	1.93132	0.932299	S
3.17782	1.93109	0.931461	S
3.17811	1.93086	0.932794	S
3.1784	1.93063	0.93387	S
3.17869	1.93039	0.933692	S
3.17898	1.93016	0.936939	S
3.17926	1.92994	0.937556	S
3.17955	1.92971	0.939646	S
3.17984	1.92948	0.93989	S
3.18013	1.92928	0.939927	S
3.18041	1.92906	0.937218	S
3.1807	1.92884	0.936827	S
3.18099	1.92863	0.931815	S
3.18127	1.92841	0.931732	S
3.18156	1.92818	0.935439	S
3.18184	1.92795	0.935508	S
3.18213	1.92774	0.935006	S
3.18241	1.92752	0.935806	S
3.1827	1.9273	0.934487	S
3.18298	1.92707	0.934841	S
3.18327	1.92684	0.932092	S
3.18355	1.92661	0.936149	S
3.18384	1.92638	0.935296	S
3.18412	1.92615	0.937562	S
3.18441	1.92591	0.938518	S
3.18469	1.92569	0.935771	S
3.18498	1.92546	0.938437	S
3.18526	1.92524	0.938214	S
3.18554	1.925	0.935036	S
3.18583	1.92475	0.931419	S
3.18611	1.92453	0.928278	S
3.18639	1.9243	0.926132	S
3.18667	1.92407	0.924762	S
3.18696	1.92385	0.926228	S
3.18724	1.92362	0.924767	S
3.18752	1.92339	0.923685	S
3.1878	1.92317	0.922764	S
3.18808	1.92294	0.923369	S
3.18837	1.92272	0.926073	S
3.18865	1.92249	0.926277	S
3.18893	1.92227	0.926614	S
3.18921	1.92203	0.923331	S
3.18949	1.9218	0.921706	S
3.18977	1.92158	0.919722	S
3.19005	1.92134	0.92149	S
3.19033	1.92111	0.919496	S
3.19061	1.92088	0.920061	S
3.19089	1.92064	0.9171	S
3.19117	1.92042	0.916526	S
3.19145	1.92021	0.91744	S
3.19173	1.91999	0.917314	S
3.19201	1.91978	0.915162	S
3.19229	1.91956	0.915371	S
3.19257	1.91934	0.915708	S
3.19285	1.91912	0.918304	S
3.19312	1.91888	0.916028	S
3.1934	1.91866	0.91423	S
3.19368	1.91845	0.914059	S
3.19396	1.91822	0.910361	S
3.19424	1.91799	0.908516	S
3.19451	1.91775	0.912849	S
3.19479	1.91752	0.9094	S
3.19507	1.91729	0.908954	S
3.19535	1.91708	0.909072	S
3.19562	1.91685	0.907495	S
3.1959	1.91662	0.909173	S
3.19618	1.91641	0.907999	S
3.19645	1.91619	0.905137	S
3.19673	1.91596	0.906765	S
3.197	1.91572	0.90807	S
3.19728	1.91548	0.907864	S
3.19756	1.91527	0.906643	S
3.19783	1.91505	0.907256	S
3.19811	1.91484	0.908199	S
3.19838	1.91459	0.906145	S
3.19866	1.91435	0.903405	S
3.19893	1.91414	0.902714	S
3.19921	1.91392	0.903785	S
3.19948	1.9137	0.902868	S
3.19976	1.91349	0.905118	S
3.20003	1.91327	0.902888	S
3.2003	1.91305	0.897157	S
3.20058	1.91282	0.897101	S
3.20085	1.91259	0.89678	S
3.20112	1.91237	0.892722	S
3.2014	1.91215	0.889387	S
3.20167	1.91192	0.887982	S
3.20194	1.91169	0.889292	S
3.20222	1.91149	0.885855	S
3.20249	1.91126	0.88512	S
3.20276	1.91105	0.883629	S
3.20303	1.91083	0.878982	S
3.2033	1.91061	0.877054	S
3.20358	1.91038	0.874841	S
3.20385	1.91015	0.876345	S
3.20412	1.90993	0.874936	S
3.20439	1.9097	0.877599	S
3.20466	1.90947	0.878239	S
3.20493	1.90924	0.87778	S
3.2052	1.90901	0.880778	S
3.20548	1.90879	0.876931	S
3.20575	1.90855	0.877627	S
3.20602	1.9083	0.880469	S
3.20629	1.90808	0.880965	S
3.20656	1.90786	0.882412	S
3.20683	1.90766	0.882753	S
3.2071	1.90744	0.884391	S
3.20737	1.90721	0.880316	S
3.20763	1.90696	0.881338	S
3.2079	1.90673	0.88299	S
3.20817	1.90651	0.883798	S
3.20844	1.90629	0.882882	S
3.20871	1.90606	0.885359	S
3.20898	1.90584	0.886914	S
3.20925	1.90564	0.887517	S
3.20952	1.90542	0.887048	S
3.20978	1.90521	0.883481	S
3.21005	1.90499	0.882417	S
3.21032	1.90477	0.879412	S
3.21059	1.90455	0.879137	S
3.21085	1.90432	0.880359	S
3.21112	1.90411	0.878045	S
3.21139	1.90388	0.878822	S
3.21165	1.90365	0.879452	S
3.21192	1.90342	0.876441	S
3.21219	1.9032	0.875575	S
3.21245	1.90297	0.872821	S
3.21272	1.90273	0.870148	S
3.21299	1.90251	0.869848	S
3.21325	1.90229	0.871562	S
3.21352	1.90208	0.866927	S
3.21378	1.90186	0.866439	S
3.21405	1.90162	0.86638	S
3.21431	1.90139	0.866535	S
3.21458	1.90116	0.865424	S
3.21484	1.90093	0.864269	S
3.21511	1.90069	0.865226	S
3.21537	1.90049	0.866588	S
3.21564	1.90028	0.866163	S
3.2159	1.90007	0.864443	S
3.21617	1.89985	0.862763	S
3.21643	1.89961	0.864389	S
3.21669	1.89938	0.864347	S
3.21696	1.89915	0.859343	S
3.21722	1.89893	0.861468	S
3.21748	1.89872	0.865028	S
3.21775	1.8985	0.863546	S
3.21801	1.89826	0.866893	S
3.21827	1.89804	0.868488	S
3.21854	1.89781	0.868974	S
3.2188	1.89758	0.867932	S
3.21906	1.89735	0.867308	S
3.21932	1.89713	0.865656	S
3.21958	1.8969	0.866117	S
3.21985	1.89669	0.866301	S
3.22011	1.89645	0.870325	S
3.22037	1.89622	0.867559	S
3.22063	1.896	0.868701	S
3.22089	1.89579	0.869092	S
3.22115	1.89556	0.869342	S
3.22141	1.89535	0.865834	S
3.22167	1.89513	0.865239	S
3.22194	1.89493	0.869107	S
3.2222	1.89469	0.864961	S
3.22246	1.89447	0.86648	S
3.22272	1.89425	0.861579	S
3.22298	1.89404	0.857035	S
3.22324	1.89383	0.857433	S
3.2235	1.89359	0.86033	S
3.22376	1.89339	0.860268	S
3.22401	1.89318	0.857515	S
3.22427	1.89296	0.856845	S
3.22453	1.89273	0.856549	S
3.22479	1.89251	0.855101	S
3.22505	1.89227	0.853012	S
3.22531	1.89203	0.85156	S
3.22557	1.89179	0.850774	S
3.22583	1.89157	0.85097	S
3.22608	1.89136	0.853831	S
3.22634	1.89115	0.854078	S
3.2266	1.89091	0.850628	S
3.22686	1.8907	0.852791	S
3.22712	1.89048	0.852988	S
3.22737	1.89025	0.85776	S
3.22763	1.89003	0.859376	S
3.22789	1.88981	0.859308	S
3.22814	1.88958	0.860672	S
3.2284	1.88936	0.861259	S
3.22866	1.88914	0.860345	S
3.22891	1.88892	0.857372	S
3.22917	1.88869	0.852562	S
3.22943	1.88848	0.853716	S
3.22968	1.88825	0.853058	S
3.22994	1.88804	0.853091	S
3.23019	1.8878	0.85497	S
3.23045	1.88757	0.854292	S
3.2307	1.88735	0.855595	S
3.23096	1.88713	0.854246	S
3.23121	1.88692	0.853505	S
3.23147	1.88668	0.852325	S
3.23172	1.88646	0.851834	S
3.23198	1.88624	0.848024	S
3.23223	1.88601	0.846171	S
3.23249	1.8858	0.845805	S
3.23274	1.88559	0.845538	S
3.233	1.88538	0.846297	S
3.23325	1.88515	0.846568	S
3.2335	1.88493	0.846319	S
3.23376	1.88469	0.846613	S
3.23401	1.88449	0.848564	S
3.23426	1.88427	0.849229	S
3.23452	1.88404	0.847186	S
3.23477	1.88382	0.847604	S
3.23502	1.88358	0.844773	S
3.23528	1.88335	0.846902	S
3.23553	1.88314	0.846091	S
3.23578	1.88292	0.846555	S
3.23603	1.8827	0.843892	S
3.23629	1.88246	0.844932	S
3.23654	1.88225	0.842521	S
3.23679	1.88203	0.841731	S
3.23704	1.88181	0.841001	S
3.23729	1.88159	0.84605	S
3.23754	1.88139	0.8446	S
3.23779	1.88116	0.849304	S
3.23805	1.88094	0.851069	S
3.2383	1.88071	0.847298	S
3.23855	1.88048	0.845457	S
3.2388	1.88025	0.843853	S
3.23905	1.88002	0.845319	S
3.2393	1.8798	0.846841	S
3.23955	1.87958	0.846296	S
3.2398	1.87934	0.846704	S
3.24005	1.8791	0.845936	S
3.2403	1.87887	0.847187	S
3.24055	1.87865	0.845281	S
3.2408	1.87844	0.844811	S
3.24105	1.87821	0.846462	S
3.2413	1.878	0.846365	S
3.24155	1.87778	0.843399	S
3.2418	1.87755	0.839165	S
3.24204	1.87732	0.84123	S
3.24229	1.87709	0.843512	S
3.24254	1.87687	0.843547	S
3.24279	1.87667	0.844785	S
3.24304	1.87643	0.843289	S
3.24329	1.8762	0.841885	S
3.24353	1.87599	0.842082	S
3.24378	1.87574	0.840969	S
3.24403	1.87551	0.840936	S
3.24428	1.87529	0.839404	S
3.24452	1.87506	0.83875	S
3.24477	1.87484	0.839627	S
3.24502	1.87463	0.840123	S
3.24527	1.8744	0.842996	S
3.24551	1.87419	0.843831	S
3.24576	1.87397	0.841465	S
3.24601	1.87376	0.839597	S
3.24625	1.87354	0.839541	S
3.2465	1.87333	0.839267	S
3.24674	1.87311	0.836606	S
3.24699	1.87288	0.834359	S
3.24724	1.87264	0.835181	S
3.24748	1.87241	0.834195	S
3.24773	1.8722	0.835558	S
3.24797	1.87197	0.836017	S
3.24822	1.87173	0.835353	S
3.24846	1.87151	0.83435	S
3.24871	1.8713	0.833258	S
3.24895	1.87109	0.835552	S
3.2492	1.87086	0.836233	S
3.24944	1.87063	0.838432	S
3.24969	1.87041	0.839473	S
3.24993	1.8702	0.842581	S
3.25018	1.86997	0.842169	S
3.25042	1.86975	0.838537	S
3.25066	1.86953	0.835322	S
3.25091	1.86933	0.834319	S
3.25115	1.86912	0.834517	S
3.25139	1.86889	0.835757	S
3.25164	1.86868	0.835943	S
3.25188	1.86846	0.836758	S
3.25212	1.86823	0.836085	S
3.25237	1.86798	0.832391	S
3.25261	1.86777	0.833912	S
3.25285	1.86756	0.83275	S
3.2531	1.86733	0.834467	S
3.25334	1.86712	0.83238	S
3.25358	1.86691	0.831926	S
3.25382	1.86669	0.830779	S
3.25406	1.86645	0.830201	S
3.25431	1.86625	0.830064	S
3.25455	1.86602	0.826545	S
3.25479	1.86581	0.825351	S
3.25503	1.86559	0.824333	S
3.25527	1.86535	0.826138	S
3.25551	1.86511	0.82518	S
3.25575	1.86488	0.820928	S
3.256	1.86466	0.823658	S
3.25624	1.86444	0.824282	S
3.25648	1.86423	0.828174	S
3.25672	1.864	0.825035	S
3.25696	1.86379	0.826654	S
3.2572	1.86356	0.827651	S
3.25744	1.86334	0.828267	S
3.25768	1.86313	0.827755	S
3.25792	1.8629	0.827527	S
3.25816	1.86268	0.825879	S
3.2584	1.86246	0.826665	S
3.25864	1.86225	0.824465	S
3.25888	1.86202	0.819704	S
3.25912	1.8618	0.818668	S
3.25935	1.86155	0.821499	S
3.25959	1.86133	0.8218	S
3.25983	1.86111	0.82148	S
3.26007	1.86088	0.819036	S
3.26031	1.86067	0.821165	S
3.26055	1.86045	0.819775	S
3.26079	1.86021	0.822273	S
3.26102	1.85999	0.8238	S
3.26126	1.85977	0.822489	S
3.2615	1.85952	0.819756	S
3.26174	1.85929	0.818888	S
3.26198	1.85907	0.819257	S
3.26221	1.85883	0.818466	S
3.26245	1.85861	0.816917	S
3.26269	1.85839	0.818755	S
3.26293	1.85815	0.819916	S
3.26316	1.85791	0.819173	S
3.2634	1.85769	0.819689	S
3.26364	1.85747	0.822052	S
3.26387	1.85727	0.819836	S
3.26411	1.85705	0.819425	S
3.26435	1.85683	0.81705	S
3.26458	1.85662	0.818145	S
3.26482	1.8564	0.819907	S
3.26505	1.85616	0.818677	S
3.26529	1.85596	0.817984	S
3.26553	1.85575	0.818279	S
3.26576	1.85553	0.824459	S
3.266	1.85531	0.827024	S
3.26623	1.85509	0.826224	S
3.26647	1.85486	0.826515	S
3.2667	1.85466	0.827789	S
3.26694	1.85444	0.829102	S
3.26717	1.85421	0.827114	S
3.26741	1.854	0.82766	S
3.26764	1.85378	0.826048	S
3.26788	1.85355	0.829282	S
3.26811	1.85335	0.828007	S
3.26834	1.85311	0.82736	S
3.26858	1.85289	0.827193	S
3.26881	1.85268	0.826528	S
3.26905	1.85247	0.824861	S
3.26928	1.85225	0.824242	S
3.26951	1.85202	0.823145	S
3.26975	1.85179	0.823623	S
3.26998	1.85155	0.823632	S
3.27021	1.85134	0.823459	S
3.27045	1.85112	0.822182	S
3.27068	1.85089	0.82542	S
3.27091	1.85065	0.824217	S
3.27114	1.85043	0.822448	S
3.27138	1.85022	0.824156	S
3.27161	1.85002	0.825406	S
3.27184	1.8498	0.824564	S
3.27207	1.84957	0.824266	S
3.27231	1.84935	0.82488	S
3.27254	1.84913	0.82623	S
3.27277	1.84893	0.823597	S
3.273	1.84869	0.823752	S
3.27323	1.84849	0.824078	S
3.27346	1.84828	0.824985	S
3.2737	1.84806	0.82444	S
3.27393	1.84782	0.821777	S
3.27416	1.84761	0.820495	S
3.27439	1.84739	0.82129	S
3.27462	1.84716	0.821964	S
3.27485	1.84694	0.82166	S
3.27508	1.84672	0.818898	S
3.27531	1.8465	0.819075	S
3.27554	1.84629	0.818134	S
3.27577	1.84607	0.816678	S
3.276	1.84586	0.816006	S
3.27623	1.84565	0.817065	S
3.27646	1.84545	0.818455	S
3.27669	1.84523	0.817827	S
3.27692	1.84501	0.818154	S
3.27715	1.84479	0.817384	S
3.27738	1.84458	0.81827	S
3.27761	1.84435	0.816928	S
3.27784	1.84414	0.815704	S
3.27807	1.84392	0.814775	S
3.2783	1.84369	0.81208	S
3.27852	1.84347	0.812647	S
3.27875	1.84324	0.810622	S
3.27898	1.84302	0.810038	S
3.27921	1.84281	0.811268	S
3.27944	1.84258	0.811446	S
3.27967	1.84237	0.810264	S
3.27989	1.84215	0.809817	S
3.28012	1.84194	0.808196	S
3.28035	1.84173	0.805669	S
3.28058	1.84152	0.804411	S
3.28081	1.84131	0.804286	S
3.28103	1.8411	0.805689	S
3.28126	1.84088	0.805285	S
3.28149	1.84066	0.805855	S
3.28171	1.84044	0.802515	S
3.28194	1.84022	0.801427	S
3.28217	1.83999	0.801108	S
3.2824	1.83975	0.800265	S
3.28262	1.83954	0.798917	S
3.28285	1.83932	0.796392	S
3.28307	1.8391	0.797016	S
3.2833	1.83888	0.79632	S
3.28353	1.83865	0.795981	S
3.28375	1.83844	0.799324	S
3.28398	1.83821	0.79664	S
3.28421	1.83799	0.795256	S
3.28443	1.83776	0.797428	S
3.28466	1.83753	0.79558	S
3.28488	1.8373	0.795856	S
3.28511	1.83708	0.796615	S
3.28533	1.83687	0.796148	S
3.28556	1.83665	0.796606	S
3.28578	1.83642	0.797384	S
3.28601	1.83617	0.79621	S
3.28623	1.83597	0.796335	S
3.28646	1.83576	0.794887	S
3.28668	1.83552	0.793914	S
3.28691	1.83531	0.792729	S
3.28713	1.83507	0.795589	S
3.28735	1.83483	0.794738	S
3.28758	1.83462	0.794071	S
3.2878	1.83441	0.793475	S
3.28803	1.83419	0.794039	S
3.28825	1.83396	0.793941	S
3.28847	1.83374	0.796202	S
3.2887	1.83352	0.793712	S
3.28892	1.83331	0.793074	S
3.28914	1.83308	0.793838	S
3.28937	1.83284	0.792534	S
3.28959	1.83261	0.79108	S
3.28981	1.83237	0.79371	S
3.29003	1.83214	0.794757	S
3.29026	1.83192	0.794113	S
3.29048	1.83171	0.794232	S
3.2907	1.8315	0.795013	S
3.29092	1.83127	0.793151	S
3.29115	1.83101	0.794665	S
3.29137	1.8308	0.794889	S
3.29159	1.83056	0.795399	S
3.29181	1.83032	0.794651	S
3.29203	1.83011	0.792243	S
3.29226	1.8299	0.790224	S
3.29248	1.8297	0.790352	S
3.2927	1.82947	0.785438	S
3.29292	1.82925	0.785708	S
3.29314	1.82904	0.78626	S
3.29336	1.82883	0.785127	S
3.29358	1.82862	0.784169	S
3.2938	1.8284	0.783823	S
3.29403	1.82816	0.782149	S
3.29425	1.82795	0.783349	S
3.29447	1.82774	0.784771	S
3.29469	1.82753	0.785625	S
3.29491	1.82732	0.782834	S
3.29513	1.82709	0.780332	S
3.29535	1.82686	0.782482	S
3.29557	1.82664	0.780763	S
3.29579	1.82642	0.779604	S
3.29601	1.82618	0.779034	S
3.29623	1.82596	0.780517	S
3.29645	1.82574	0.779862	S
3.29667	1.82551	0.779705	S
3.29688	1.82528	0.778064	S
3.2971	1.82506	0.775082	S
3.29732	1.82483	0.774487	S
3.29754	1.8246	0.773931	S
3.29776	1.82437	0.773638	S
3.29798	1.82415	0.775195	S
3.2982	1.82394	0.774457	S
3.29842	1.82372	0.775387	S
3.29863	1.8235	0.775645	S
3.29885	1.82329	0.771491	S
3.29907	1.82307	0.771429	S
3.29929	1.82284	0.770419	S
3.29951	1.82261	0.770506	S
3.29973	1.82238	0.770356	S
3.29994	1.82214	0.771146	S
3.30016	1.82192	0.773467	S
3.30038	1.8217	0.773429	S
3.3006	1.82147	0.770378	S
3.30081	1.82124	0.768237	S
[truncated: 19,140 more rows]
