# Supplementary material for: Cerebral organoids display dynamic clonal growth and tunable tissue replenishment
Source: Nat Cell Biol. 2024 May 7;26(5):710–8. doi: 10.1038/s41556-024-01412-z (PMC11098754; doi:10.1038/s41556-024-01412-z)
Supplement: Supplementary file 7 — Source data. [file 41556_2024_1412_MOESM7_ESM.zip › Lindenhoferetal-Fig-4-sourcedata-NCB/Lindenhoferetal-Fig-4-bcdef-table.xlsx]

## Sheet: Fig.4-b
Flow cytometry of puromycin chimeric organoids
Experiment	Replicate	Puromycin-resistant [%]	H9 WT [%]	sample name	Day	Puromycin	GFP pos. [%]
1	1	100	0	100-GFP-puro-0-H9-org1	10	no puro	98.9
1	2	100	0	100-GFP-puro-0-H9-org2	10	no puro	98.5
1	3	100	0	100-GFP-puro-0-H9-org3	10	no puro	99
2	1	100	0	100-GFP-puro-0-H9-org1	10	no puro	99.4
2	2	100	0	100-GFP-puro-0-H9-org2	10	no puro	93.7
2	3	100	0	100-GFP-puro-0-H9-org3	10	no puro	99.6
1	1	50	50	50-GFP-puro-50-H9-org1	10	no puro	39.6
1	2	50	50	50-GFP-puro-50-H9-org2	10	no puro	44.4
1	3	50	50	50-GFP-puro-50-H9-org3	10	no puro	41.7
2	1	50	50	50-GFP-puro-50-H9-org1	10	no puro	61.1
2	2	50	50	50-GFP-puro-50-H9-org2	10	no puro	53.4
2	3	50	50	50-GFP-puro-50-H9-org3	10	no puro	63.2
1	1	10	90	10-GFP-puro-90-H9-org1	10	no puro	9.8
1	2	10	90	10-GFP-puro-90-H9-org2	10	no puro	9.4
1	3	10	90	10-GFP-puro-90-H9-org3	10	no puro	8
2	1	10	90	10-GFP-puro-90-H9-org1	10	no puro	16.3
2	2	10	90	10-GFP-puro-90-H9-org2	10	no puro	13.6
2	3	10	90	10-GFP-puro-90-H9-org3	10	no puro	12.2
1	1	5	95	5-GFP-puro-95-H9-org1	10	no puro	4.6
1	2	5	95	5-GFP-puro-95-H9-org2	10	no puro	4.2
1	3	5	95	5-GFP-puro-95-H9-org3	10	no puro	2.8
2	1	5	95	5-GFP-puro-95-H9-org1	10	no puro	6.7
2	2	5	95	5-GFP-puro-95-H9-org2	10	no puro	8
2	3	5	95	5-GFP-puro-95-H9-org3	10	no puro	6.9
1	1	1	99	1-GFP-puro-99-H9-org1	10	no puro	0
1	2	1	99	1-GFP-puro-99-H9-org2	10	no puro	1.1
1	3	1	99	1-GFP-puro-99-H9-org3	10	no puro	0.8
2	1	1	99	1-GFP-puro-99-H9-org1	10	no puro	0.6
2	2	1	99	1-GFP-puro-99-H9-org2	10	no puro	1.3
2	3	1	99	1-GFP-puro-99-H9-org3	10	no puro	1.1
1	1	0	100	0-GFP-puro-100-H9-org1	10	no puro	0
1	2	0	100	0-GFP-puro-100-H9-org2	10	no puro	0
1	3	0	100	0-GFP-puro-100-H9-org3	10	no puro	0
2	1	0	100	0-GFP-puro-100-H9-org1	10	no puro	0
2	2	0	100	0-GFP-puro-100-H9-org2	10	no puro	0
2	3	0	100	0-GFP-puro-100-H9-org3	10	no puro	0
1	1	100	0	100-GFP-puro-0-H9-org1	10	with puro	98.9
1	2	100	0	100-GFP-puro-0-H9-org2	10	with puro	98.5
1	3	100	0	100-GFP-puro-0-H9-org3	10	with puro	99
2	1	100	0	100-GFP-puro-0-H9-org1	10	with puro	99.4
2	2	100	0	100-GFP-puro-0-H9-org2	10	with puro	93.7
2	3	100	0	100-GFP-puro-0-H9-org3	10	with puro	99.6
1	1	50	50	50-GFP-puro-50-H9-org1	10	with puro	39.6
1	2	50	50	50-GFP-puro-50-H9-org2	10	with puro	44.4
1	3	50	50	50-GFP-puro-50-H9-org3	10	with puro	41.7
2	1	50	50	50-GFP-puro-50-H9-org1	10	with puro	61.1
2	2	50	50	50-GFP-puro-50-H9-org2	10	with puro	53.4
2	3	50	50	50-GFP-puro-50-H9-org3	10	with puro	63.2
1	1	10	90	10-GFP-puro-90-H9-org1	10	with puro	9.8
1	2	10	90	10-GFP-puro-90-H9-org2	10	with puro	9.4
1	3	10	90	10-GFP-puro-90-H9-org3	10	with puro	8
2	1	10	90	10-GFP-puro-90-H9-org1	10	with puro	16.3
2	2	10	90	10-GFP-puro-90-H9-org2	10	with puro	13.6
2	3	10	90	10-GFP-puro-90-H9-org3	10	with puro	12.2
1	1	5	95	5-GFP-puro-95-H9-org1	10	with puro	4.6
1	2	5	95	5-GFP-puro-95-H9-org2	10	with puro	4.2
1	3	5	95	5-GFP-puro-95-H9-org3	10	with puro	2.8
2	1	5	95	5-GFP-puro-95-H9-org1	10	with puro	6.7
2	2	5	95	5-GFP-puro-95-H9-org2	10	with puro	8
2	3	5	95	5-GFP-puro-95-H9-org3	10	with puro	6.9
1	1	1	99	1-GFP-puro-99-H9-org1	10	with puro	0
1	2	1	99	1-GFP-puro-99-H9-org2	10	with puro	1.1
1	3	1	99	1-GFP-puro-99-H9-org3	10	with puro	0.8
2	1	1	99	1-GFP-puro-99-H9-org1	10	with puro	0.6
2	2	1	99	1-GFP-puro-99-H9-org2	10	with puro	1.3
2	3	1	99	1-GFP-puro-99-H9-org3	10	with puro	1.1
1	1	0	100	0-GFP-puro-100-H9-org1	10	with puro	0
1	2	0	100	0-GFP-puro-100-H9-org2	10	with puro	0
1	3	0	100	0-GFP-puro-100-H9-org3	10	with puro	0
2	1	0	100	0-GFP-puro-100-H9-org1	10	with puro	0
2	2	0	100	0-GFP-puro-100-H9-org2	10	with puro	0
2	3	0	100	0-GFP-puro-100-H9-org3	10	with puro	0
1	1	100	0	100-GFP-puro-0-H9-org1	13	no puro	99.6
1	2	100	0	100-GFP-puro-0-H9-org2	13	no puro	99.9
1	3	100	0	100-GFP-puro-0-H9-org3	13	no puro	99.7
2	1	100	0	100-GFP-puro-0-H9-org1	13	no puro	99.9
2	2	100	0	100-GFP-puro-0-H9-org2	13	no puro	99.8
2	3	100	0	100-GFP-puro-0-H9-org3	13	no puro	99.9
1	1	50	50	50-GFP-puro-50-H9-org1	13	no puro	44.2
1	2	50	50	50-GFP-puro-50-H9-org2	13	no puro	44.8
1	3	50	50	50-GFP-puro-50-H9-org3	13	no puro	42.8
2	1	50	50	50-GFP-puro-50-H9-org1	13	no puro	59.8
2	2	50	50	50-GFP-puro-50-H9-org2	13	no puro	55.5
2	3	50	50	50-GFP-puro-50-H9-org3	13	no puro	55.5
1	1	10	90	10-GFP-puro-90-H9-org1	13	no puro	10.7
1	2	10	90	10-GFP-puro-90-H9-org2	13	no puro	10.3
1	3	10	90	10-GFP-puro-90-H9-org3	13	no puro	10.3
2	1	10	90	10-GFP-puro-90-H9-org1	13	no puro	13
2	2	10	90	10-GFP-puro-90-H9-org2	13	no puro	14.3
2	3	10	90	10-GFP-puro-90-H9-org3	13	no puro	14.1
1	1	5	95	5-GFP-puro-95-H9-org1	13	no puro	4.6
1	2	5	95	5-GFP-puro-95-H9-org2	13	no puro	5
1	3	5	95	5-GFP-puro-95-H9-org3	13	no puro	4.8
2	1	5	95	5-GFP-puro-95-H9-org1	13	no puro	5.2
2	2	5	95	5-GFP-puro-95-H9-org2	13	no puro	4.6
2	3	5	95	5-GFP-puro-95-H9-org3	13	no puro	4
1	1	1	99	1-GFP-puro-99-H9-org1	13	no puro	0.8
1	2	1	99	1-GFP-puro-99-H9-org2	13	no puro	1
1	3	1	99	1-GFP-puro-99-H9-org3	13	no puro	0.9
2	1	1	99	1-GFP-puro-99-H9-org1	13	no puro	1.1
2	2	1	99	1-GFP-puro-99-H9-org2	13	no puro	0.7
2	3	1	99	1-GFP-puro-99-H9-org3	13	no puro	1.2
1	1	0	100	0-GFP-puro-100-H9-org1	13	no puro	0
1	2	0	100	0-GFP-puro-100-H9-org2	13	no puro	0
1	3	0	100	0-GFP-puro-100-H9-org3	13	no puro	0
2	1	0	100	0-GFP-puro-100-H9-org1	13	no puro	0
2	2	0	100	0-GFP-puro-100-H9-org2	13	no puro	0
2	3	0	100	0-GFP-puro-100-H9-org3	13	no puro	0
1	1	100	0	100-GFP-puro-0-H9-org1	13	with puro	99.7
1	2	100	0	100-GFP-puro-0-H9-org2	13	with puro	99.8
1	3	100	0	100-GFP-puro-0-H9-org3	13	with puro	99.9
2	1	100	0	100-GFP-puro-0-H9-org1	13	with puro	99.9
2	2	100	0	100-GFP-puro-0-H9-org2	13	with puro	99.9
2	3	100	0	100-GFP-puro-0-H9-org3	13	with puro	99.8
1	1	50	50	50-GFP-puro-50-H9-org1	13	with puro	51
1	2	50	50	50-GFP-puro-50-H9-org2	13	with puro	54.8
1	3	50	50	50-GFP-puro-50-H9-org3	13	with puro	52.8
2	1	50	50	50-GFP-puro-50-H9-org1	13	with puro	70.9
2	2	50	50	50-GFP-puro-50-H9-org2	13	with puro	61.8
2	3	50	50	50-GFP-puro-50-H9-org3	13	with puro	61.4
1	1	10	90	10-GFP-puro-90-H9-org1	13	with puro	13
1	2	10	90	10-GFP-puro-90-H9-org2	13	with puro	12.5
1	3	10	90	10-GFP-puro-90-H9-org3	13	with puro	12
2	1	10	90	10-GFP-puro-90-H9-org1	13	with puro	20.1
2	2	10	90	10-GFP-puro-90-H9-org2	13	with puro	25.2
2	3	10	90	10-GFP-puro-90-H9-org3	13	with puro	19.3
1	1	5	95	5-GFP-puro-95-H9-org1	13	with puro	9.6
1	2	5	95	5-GFP-puro-95-H9-org2	13	with puro	9.3
1	3	5	95	5-GFP-puro-95-H9-org3	13	with puro	7.2
2	1	5	95	5-GFP-puro-95-H9-org1	13	with puro	13.6
2	2	5	95	5-GFP-puro-95-H9-org2	13	with puro	12.3
2	3	5	95	5-GFP-puro-95-H9-org3	13	with puro	12.1
1	1	1	99	1-GFP-puro-99-H9-org1	13	with puro	1.3
1	2	1	99	1-GFP-puro-99-H9-org2	13	with puro	1.2
1	3	1	99	1-GFP-puro-99-H9-org3	13	with puro	0.9
2	1	1	99	1-GFP-puro-99-H9-org1	13	with puro	5.4
2	2	1	99	1-GFP-puro-99-H9-org2	13	with puro	4.5
2	3	1	99	1-GFP-puro-99-H9-org3	13	with puro	10.7
1	1	0	100	0-GFP-puro-100-H9-org1	13	with puro	0
1	2	0	100	0-GFP-puro-100-H9-org2	13	with puro	0
1	3	0	100	0-GFP-puro-100-H9-org3	13	with puro	0
2	1	0	100	0-GFP-puro-100-H9-org1	13	with puro	0
2	2	0	100	0-GFP-puro-100-H9-org2	13	with puro	0
2	3	0	100	0-GFP-puro-100-H9-org3	13	with puro	0
1	1	100	0	100-GFP-puro-0-H9-org1	17	no puro	100
1	2	100	0	100-GFP-puro-0-H9-org2	17	no puro	99.9
1	3	100	0	100-GFP-puro-0-H9-org3	17	no puro	99.9
2	1	100	0	100-GFP-puro-0-H9-org1	17	no puro	100
2	2	100	0	100-GFP-puro-0-H9-org2	17	no puro	100
2	3	100	0	100-GFP-puro-0-H9-org3	17	no puro	99.9
1	1	50	50	50-GFP-puro-50-H9-org1	17	no puro	39.4
1	2	50	50	50-GFP-puro-50-H9-org2	17	no puro	38.4
1	3	50	50	50-GFP-puro-50-H9-org3	17	no puro	37.4
2	1	50	50	50-GFP-puro-50-H9-org1	17	no puro	53.5
2	2	50	50	50-GFP-puro-50-H9-org2	17	no puro	50.4
2	3	50	50	50-GFP-puro-50-H9-org3	17	no puro	41.5
1	1	10	90	10-GFP-puro-90-H9-org1	17	no puro	8.2
1	2	10	90	10-GFP-puro-90-H9-org2	17	no puro	8.3
1	3	10	90	10-GFP-puro-90-H9-org3	17	no puro	7.3
2	1	10	90	10-GFP-puro-90-H9-org1	17	no puro	12.3
2	2	10	90	10-GFP-puro-90-H9-org2	17	no puro	12.5
2	3	10	90	10-GFP-puro-90-H9-org3	17	no puro	15.3
1	1	5	95	5-GFP-puro-95-H9-org1	17	no puro	3.6
1	2	5	95	5-GFP-puro-95-H9-org2	17	no puro	2.8
1	3	5	95	5-GFP-puro-95-H9-org3	17	no puro	4
2	1	5	95	5-GFP-puro-95-H9-org1	17	no puro	3
2	2	5	95	5-GFP-puro-95-H9-org2	17	no puro	5.2
2	3	5	95	5-GFP-puro-95-H9-org3	17	no puro	9.5
1	1	1	99	1-GFP-puro-99-H9-org1	17	no puro	0.9
1	2	1	99	1-GFP-puro-99-H9-org2	17	no puro	0.6
1	3	1	99	1-GFP-puro-99-H9-org3	17	no puro	0.5
2	1	1	99	1-GFP-puro-99-H9-org1	17	no puro	0.6
2	2	1	99	1-GFP-puro-99-H9-org2	17	no puro	0.5
2	3	1	99	1-GFP-puro-99-H9-org3	17	no puro	0.6
1	1	0	100	0-GFP-puro-100-H9-org1	17	no puro	0
1	2	0	100	0-GFP-puro-100-H9-org2	17	no puro	0
1	3	0	100	0-GFP-puro-100-H9-org3	17	no puro	0
2	1	0	100	0-GFP-puro-100-H9-org1	17	no puro	0
2	2	0	100	0-GFP-puro-100-H9-org2	17	no puro	0
2	3	0	100	0-GFP-puro-100-H9-org3	17	no puro	0
1	1	100	0	100-GFP-puro-0-H9-org1	17	with puro	99.8
1	2	100	0	100-GFP-puro-0-H9-org2	17	with puro	99.9
1	3	100	0	100-GFP-puro-0-H9-org3	17	with puro	99.9
2	1	100	0	100-GFP-puro-0-H9-org1	17	with puro	100
2	2	100	0	100-GFP-puro-0-H9-org2	17	with puro	100
2	3	100	0	100-GFP-puro-0-H9-org3	17	with puro	100
1	1	50	50	50-GFP-puro-50-H9-org1	17	with puro	67.7
1	2	50	50	50-GFP-puro-50-H9-org2	17	with puro	62.6
1	3	50	50	50-GFP-puro-50-H9-org3	17	with puro	60.8
2	1	50	50	50-GFP-puro-50-H9-org1	17	with puro	82.8
2	2	50	50	50-GFP-puro-50-H9-org2	17	with puro	82.8
2	3	50	50	50-GFP-puro-50-H9-org3	17	with puro	79.3
1	1	10	90	10-GFP-puro-90-H9-org1	17	with puro	38.6
1	2	10	90	10-GFP-puro-90-H9-org2	17	with puro	49.7
1	3	10	90	10-GFP-puro-90-H9-org3	17	with puro	60.9
2	1	10	90	10-GFP-puro-90-H9-org1	17	with puro	51.4
2	2	10	90	10-GFP-puro-90-H9-org2	17	with puro	75.1
2	3	10	90	10-GFP-puro-90-H9-org3	17	with puro	64.8
1	1	5	95	5-GFP-puro-95-H9-org1	17	with puro	30.9
1	2	5	95	5-GFP-puro-95-H9-org2	17	with puro	73.6
1	3	5	95	5-GFP-puro-95-H9-org3	17	with puro	70.8
2	1	5	95	5-GFP-puro-95-H9-org1	17	with puro	38.8
2	2	5	95	5-GFP-puro-95-H9-org2	17	with puro	90.7
2	3	5	95	5-GFP-puro-95-H9-org3	17	with puro	49.2
1	1	1	99	1-GFP-puro-99-H9-org1	17	with puro	54.3
1	2	1	99	1-GFP-puro-99-H9-org2	17	with puro	34.8
1	3	1	99	1-GFP-puro-99-H9-org3	17	with puro	68.5
2	1	1	99	1-GFP-puro-99-H9-org1	17	with puro	95.6
2	2	1	99	1-GFP-puro-99-H9-org2	17	with puro	83.5
2	3	1	99	1-GFP-puro-99-H9-org3	17	with puro	96.5
1	1	0	100	0-GFP-puro-100-H9-org1	17	with puro	0
1	2	0	100	0-GFP-puro-100-H9-org2	17	with puro	0
1	3	0	100	0-GFP-puro-100-H9-org3	17	with puro	0
2	1	0	100	0-GFP-puro-100-H9-org1	17	with puro	0
2	2	0	100	0-GFP-puro-100-H9-org2	17	with puro	0
2	3	0	100	0-GFP-puro-100-H9-org3	17	with puro	0
1	1	100	0	100-GFP-puro-0-H9-org1	24	no puro	99.6
1	2	100	0	100-GFP-puro-0-H9-org2	24	no puro	99.5
1	3	100	0	100-GFP-puro-0-H9-org3	24	no puro	99.4
2	1	100	0	100-GFP-puro-0-H9-org1	24	no puro	99.7
2	2	100	0	100-GFP-puro-0-H9-org2	24	no puro	99.7
2	3	100	0	100-GFP-puro-0-H9-org3	24	no puro	99.7
1	1	50	50	50-GFP-puro-50-H9-org1	24	no puro	40.8
1	2	50	50	50-GFP-puro-50-H9-org2	24	no puro	40.7
1	3	50	50	50-GFP-puro-50-H9-org3	24	no puro	41.7
2	1	50	50	50-GFP-puro-50-H9-org1	24	no puro	53
2	2	50	50	50-GFP-puro-50-H9-org2	24	no puro	56.9
2	3	50	50	50-GFP-puro-50-H9-org3	24	no puro	51.1
1	1	10	90	10-GFP-puro-90-H9-org1	24	no puro	7.2
1	2	10	90	10-GFP-puro-90-H9-org2	24	no puro	5.6
1	3	10	90	10-GFP-puro-90-H9-org3	24	no puro	5.7
2	1	10	90	10-GFP-puro-90-H9-org1	24	no puro	8.5
2	2	10	90	10-GFP-puro-90-H9-org2	24	no puro	13.2
2	3	10	90	10-GFP-puro-90-H9-org3	24	no puro	6.2
1	1	5	95	5-GFP-puro-95-H9-org1	24	no puro	3.2
1	2	5	95	5-GFP-puro-95-H9-org2	24	no puro	3.4
1	3	5	95	5-GFP-puro-95-H9-org3	24	no puro	3.1
2	1	5	95	5-GFP-puro-95-H9-org1	24	no puro	5.7
2	2	5	95	5-GFP-puro-95-H9-org2	24	no puro	3
2	3	5	95	5-GFP-puro-95-H9-org3	24	no puro	3
1	1	1	99	1-GFP-puro-99-H9-org1	24	no puro	0.7
1	2	1	99	1-GFP-puro-99-H9-org2	24	no puro	0.6
1	3	1	99	1-GFP-puro-99-H9-org3	24	no puro	0.8
2	1	1	99	1-GFP-puro-99-H9-org1	24	no puro	0.4
2	2	1	99	1-GFP-puro-99-H9-org2	24	no puro	0.3
2	3	1	99	1-GFP-puro-99-H9-org3	24	no puro	0.3
1	1	0	100	0-GFP-puro-100-H9-org1	24	no puro	0
1	2	0	100	0-GFP-puro-100-H9-org2	24	no puro	0
1	3	0	100	0-GFP-puro-100-H9-org3	24	no puro	0
2	1	0	100	0-GFP-puro-100-H9-org1	24	no puro	0
2	2	0	100	0-GFP-puro-100-H9-org2	24	no puro	0
2	3	0	100	0-GFP-puro-100-H9-org3	24	no puro	0
1	1	100	0	100-GFP-puro-0-H9-org1	24	with puro	99.4
1	2	100	0	100-GFP-puro-0-H9-org2	24	with puro	99.7
1	3	100	0	100-GFP-puro-0-H9-org3	24	with puro	99.5
2	1	100	0	100-GFP-puro-0-H9-org1	24	with puro	99.8
2	2	100	0	100-GFP-puro-0-H9-org2	24	with puro	99.7
2	3	100	0	100-GFP-puro-0-H9-org3	24	with puro	99.8
1	1	50	50	50-GFP-puro-50-H9-org1	24	with puro	71.9
1	2	50	50	50-GFP-puro-50-H9-org2	24	with puro	69.5
1	3	50	50	50-GFP-puro-50-H9-org3	24	with puro	68.7
2	1	50	50	50-GFP-puro-50-H9-org1	24	with puro	88.9
2	2	50	50	50-GFP-puro-50-H9-org2	24	with puro	83.3
2	3	50	50	50-GFP-puro-50-H9-org3	24	with puro	82.5
1	1	10	90	10-GFP-puro-90-H9-org1	24	with puro	57.3
1	2	10	90	10-GFP-puro-90-H9-org2	24	with puro	55.9
1	3	10	90	10-GFP-puro-90-H9-org3	24	with puro	55
2	1	10	90	10-GFP-puro-90-H9-org1	24	with puro	69.7
2	2	10	90	10-GFP-puro-90-H9-org2	24	with puro	60.1
2	3	10	90	10-GFP-puro-90-H9-org3	24	with puro	70.4
1	1	5	95	5-GFP-puro-95-H9-org1	24	with puro	71.9
1	2	5	95	5-GFP-puro-95-H9-org2	24	with puro	91.3
1	3	5	95	5-GFP-puro-95-H9-org3	24	with puro	75.8
2	1	5	95	5-GFP-puro-95-H9-org1	24	with puro	86.4
2	2	5	95	5-GFP-puro-95-H9-org2	24	with puro	67.9
2	3	5	95	5-GFP-puro-95-H9-org3	24	with puro	70.6
1	1	1	99	1-GFP-puro-99-H9-org1	24	with puro	95.2
1	2	1	99	1-GFP-puro-99-H9-org2	24	with puro	92.8
1	3	1	99	1-GFP-puro-99-H9-org3	24	with puro	94.6
2	1	1	99	1-GFP-puro-99-H9-org1	24	with puro	88.6
2	2	1	99	1-GFP-puro-99-H9-org2	24	with puro	82.1
2	3	1	99	1-GFP-puro-99-H9-org3	24	with puro	86.9
1	1	0	100	0-GFP-puro-100-H9-org1	24	with puro	NA
1	2	0	100	0-GFP-puro-100-H9-org2	24	with puro	NA
1	3	0	100	0-GFP-puro-100-H9-org3	24	with puro	NA
2	1	0	100	0-GFP-puro-100-H9-org1	24	with puro	NA
2	2	0	100	0-GFP-puro-100-H9-org2	24	with puro	NA
2	3	0	100	0-GFP-puro-100-H9-org3	24	with puro	NA
1	1	100	0	100-GFP-puro-0-H9-org1	28	no puro	99.5
1	2	100	0	100-GFP-puro-0-H9-org2	28	no puro	99.5
1	3	100	0	100-GFP-puro-0-H9-org3	28	no puro	99.2
2	1	100	0	100-GFP-puro-0-H9-org1	28	no puro	99.3
2	2	100	0	100-GFP-puro-0-H9-org2	28	no puro	99.7
2	3	100	0	100-GFP-puro-0-H9-org3	28	no puro	99.3
1	1	50	50	50-GFP-puro-50-H9-org1	28	no puro	24.5
1	2	50	50	50-GFP-puro-50-H9-org2	28	no puro	27.2
1	3	50	50	50-GFP-puro-50-H9-org3	28	no puro	29.8
2	1	50	50	50-GFP-puro-50-H9-org1	28	no puro	43.4
2	2	50	50	50-GFP-puro-50-H9-org2	28	no puro	50.1
2	3	50	50	50-GFP-puro-50-H9-org3	28	no puro	32.8
1	1	10	90	10-GFP-puro-90-H9-org1	28	no puro	3.7
1	2	10	90	10-GFP-puro-90-H9-org2	28	no puro	5.2
1	3	10	90	10-GFP-puro-90-H9-org3	28	no puro	4
2	1	10	90	10-GFP-puro-90-H9-org1	28	no puro	8
2	2	10	90	10-GFP-puro-90-H9-org2	28	no puro	5.3
2	3	10	90	10-GFP-puro-90-H9-org3	28	no puro	9.6
1	1	5	95	5-GFP-puro-95-H9-org1	28	no puro	2
1	2	5	95	5-GFP-puro-95-H9-org2	28	no puro	3
1	3	5	95	5-GFP-puro-95-H9-org3	28	no puro	3.1
2	1	5	95	5-GFP-puro-95-H9-org1	28	no puro	6.2
2	2	5	95	5-GFP-puro-95-H9-org2	28	no puro	2.8
2	3	5	95	5-GFP-puro-95-H9-org3	28	no puro	3.9
1	1	1	99	1-GFP-puro-99-H9-org1	28	no puro	0.7
1	2	1	99	1-GFP-puro-99-H9-org2	28	no puro	0.4
1	3	1	99	1-GFP-puro-99-H9-org3	28	no puro	0.9
2	1	1	99	1-GFP-puro-99-H9-org1	28	no puro	0.4
2	2	1	99	1-GFP-puro-99-H9-org2	28	no puro	0.5
2	3	1	99	1-GFP-puro-99-H9-org3	28	no puro	2.1
1	1	0	100	0-GFP-puro-100-H9-org1	28	no puro	0
1	2	0	100	0-GFP-puro-100-H9-org2	28	no puro	0
1	3	0	100	0-GFP-puro-100-H9-org3	28	no puro	0
2	1	0	100	0-GFP-puro-100-H9-org1	28	no puro	0
2	2	0	100	0-GFP-puro-100-H9-org2	28	no puro	0
2	3	0	100	0-GFP-puro-100-H9-org3	28	no puro	0
1	1	100	0	100-GFP-puro-0-H9-org1	28	with puro	99.6
1	2	100	0	100-GFP-puro-0-H9-org2	28	with puro	99.7
1	3	100	0	100-GFP-puro-0-H9-org3	28	with puro	99.7
2	1	100	0	100-GFP-puro-0-H9-org1	28	with puro	99
2	2	100	0	100-GFP-puro-0-H9-org2	28	with puro	99.9
2	3	100	0	100-GFP-puro-0-H9-org3	28	with puro	99.9
1	1	50	50	50-GFP-puro-50-H9-org1	28	with puro	72.6
1	2	50	50	50-GFP-puro-50-H9-org2	28	with puro	74.2
1	3	50	50	50-GFP-puro-50-H9-org3	28	with puro	73.4
2	1	50	50	50-GFP-puro-50-H9-org1	28	with puro	88.8
2	2	50	50	50-GFP-puro-50-H9-org2	28	with puro	84.5
2	3	50	50	50-GFP-puro-50-H9-org3	28	with puro	87.9
1	1	10	90	10-GFP-puro-90-H9-org1	28	with puro	75.7
1	2	10	90	10-GFP-puro-90-H9-org2	28	with puro	70
1	3	10	90	10-GFP-puro-90-H9-org3	28	with puro	79.9
2	1	10	90	10-GFP-puro-90-H9-org1	28	with puro	70.5
2	2	10	90	10-GFP-puro-90-H9-org2	28	with puro	55.4
2	3	10	90	10-GFP-puro-90-H9-org3	28	with puro	60.8
1	1	5	95	5-GFP-puro-95-H9-org1	28	with puro	56.1
1	2	5	95	5-GFP-puro-95-H9-org2	28	with puro	58.5
1	3	5	95	5-GFP-puro-95-H9-org3	28	with puro	48.7
2	1	5	95	5-GFP-puro-95-H9-org1	28	with puro	74.6
2	2	5	95	5-GFP-puro-95-H9-org2	28	with puro	76.9
2	3	5	95	5-GFP-puro-95-H9-org3	28	with puro	87.9
1	1	1	99	1-GFP-puro-99-H9-org1	28	with puro	NA
1	2	1	99	1-GFP-puro-99-H9-org2	28	with puro	NA
1	3	1	99	1-GFP-puro-99-H9-org3	28	with puro	NA
2	1	1	99	1-GFP-puro-99-H9-org1	28	with puro	NA
2	2	1	99	1-GFP-puro-99-H9-org2	28	with puro	NA
2	3	1	99	1-GFP-puro-99-H9-org3	28	with puro	NA
1	1	0	100	0-GFP-puro-100-H9-org1	28	with puro	NA
1	2	0	100	0-GFP-puro-100-H9-org2	28	with puro	NA
1	3	0	100	0-GFP-puro-100-H9-org3	28	with puro	NA
2	1	0	100	0-GFP-puro-100-H9-org1	28	with puro	NA
2	2	0	100	0-GFP-puro-100-H9-org2	28	with puro	NA
2	3	0	100	0-GFP-puro-100-H9-org3	28	with puro	NA
1	1	100	0	100-GFP-puro-0-H9-org1	40	no puro	99.5
1	2	100	0	100-GFP-puro-0-H9-org2	40	no puro	99.6
1	3	100	0	100-GFP-puro-0-H9-org3	40	no puro	99.6
2	1	100	0	100-GFP-puro-0-H9-org1	40	no puro	99.5
2	2	100	0	100-GFP-puro-0-H9-org2	40	no puro	99.7
2	3	100	0	100-GFP-puro-0-H9-org3	40	no puro	99.5
1	1	50	50	50-GFP-puro-50-H9-org1	40	no puro	25.2
1	2	50	50	50-GFP-puro-50-H9-org2	40	no puro	18.3
1	3	50	50	50-GFP-puro-50-H9-org3	40	no puro	20.5
2	1	50	50	50-GFP-puro-50-H9-org1	40	no puro	33.1
2	2	50	50	50-GFP-puro-50-H9-org2	40	no puro	33.1
2	3	50	50	50-GFP-puro-50-H9-org3	40	no puro	44
1	1	10	90	10-GFP-puro-90-H9-org1	40	no puro	2.6
1	2	10	90	10-GFP-puro-90-H9-org2	40	no puro	3.4
1	3	10	90	10-GFP-puro-90-H9-org3	40	no puro	3.4
2	1	10	90	10-GFP-puro-90-H9-org1	40	no puro	4.5
2	2	10	90	10-GFP-puro-90-H9-org2	40	no puro	4.4
2	3	10	90	10-GFP-puro-90-H9-org3	40	no puro	7.5
1	1	5	95	5-GFP-puro-95-H9-org1	40	no puro	1.7
1	2	5	95	5-GFP-puro-95-H9-org2	40	no puro	2.2
1	3	5	95	5-GFP-puro-95-H9-org3	40	no puro	1.4
2	1	5	95	5-GFP-puro-95-H9-org1	40	no puro	2.3
2	2	5	95	5-GFP-puro-95-H9-org2	40	no puro	3.3
2	3	5	95	5-GFP-puro-95-H9-org3	40	no puro	2.9
1	1	1	99	1-GFP-puro-99-H9-org1	40	no puro	0.3
1	2	1	99	1-GFP-puro-99-H9-org2	40	no puro	0.3
1	3	1	99	1-GFP-puro-99-H9-org3	40	no puro	0.4
2	1	1	99	1-GFP-puro-99-H9-org1	40	no puro	0.7
2	2	1	99	1-GFP-puro-99-H9-org2	40	no puro	1
2	3	1	99	1-GFP-puro-99-H9-org3	40	no puro	0.7
1	1	0	100	0-GFP-puro-100-H9-org1	40	no puro	0
1	2	0	100	0-GFP-puro-100-H9-org2	40	no puro	0
1	3	0	100	0-GFP-puro-100-H9-org3	40	no puro	0
2	1	0	100	0-GFP-puro-100-H9-org1	40	no puro	0
2	2	0	100	0-GFP-puro-100-H9-org2	40	no puro	0
2	3	0	100	0-GFP-puro-100-H9-org3	40	no puro	0
1	1	100	0	100-GFP-puro-0-H9-org1	40	with puro	99.9
1	2	100	0	100-GFP-puro-0-H9-org2	40	with puro	99.6
1	3	100	0	100-GFP-puro-0-H9-org3	40	with puro	99.7
2	1	100	0	100-GFP-puro-0-H9-org1	40	with puro	99.4
2	2	100	0	100-GFP-puro-0-H9-org2	40	with puro	99.6
2	3	100	0	100-GFP-puro-0-H9-org3	40	with puro	99.8
1	1	50	50	50-GFP-puro-50-H9-org1	40	with puro	72.2
1	2	50	50	50-GFP-puro-50-H9-org2	40	with puro	71.6
1	3	50	50	50-GFP-puro-50-H9-org3	40	with puro	72.9
2	1	50	50	50-GFP-puro-50-H9-org1	40	with puro	88.3
2	2	50	50	50-GFP-puro-50-H9-org2	40	with puro	84.7
2	3	50	50	50-GFP-puro-50-H9-org3	40	with puro	81.2
1	1	10	90	10-GFP-puro-90-H9-org1	40	with puro	85.5
1	2	10	90	10-GFP-puro-90-H9-org2	40	with puro	75.6
1	3	10	90	10-GFP-puro-90-H9-org3	40	with puro	64.1
2	1	10	90	10-GFP-puro-90-H9-org1	40	with puro	82.8
2	2	10	90	10-GFP-puro-90-H9-org2	40	with puro	70.2
2	3	10	90	10-GFP-puro-90-H9-org3	40	with puro	74.5
1	1	5	95	5-GFP-puro-95-H9-org1	40	with puro	82.3
1	2	5	95	5-GFP-puro-95-H9-org2	40	with puro	78.8
1	3	5	95	5-GFP-puro-95-H9-org3	40	with puro	86.5
2	1	5	95	5-GFP-puro-95-H9-org1	40	with puro	96
2	2	5	95	5-GFP-puro-95-H9-org2	40	with puro	85.7
2	3	5	95	5-GFP-puro-95-H9-org3	40	with puro	90.7
1	1	1	99	1-GFP-puro-99-H9-org1	40	with puro	NA
1	2	1	99	1-GFP-puro-99-H9-org2	40	with puro	NA
1	3	1	99	1-GFP-puro-99-H9-org3	40	with puro	NA
2	1	1	99	1-GFP-puro-99-H9-org1	40	with puro	NA
2	2	1	99	1-GFP-puro-99-H9-org2	40	with puro	NA
2	3	1	99	1-GFP-puro-99-H9-org3	40	with puro	NA
1	1	0	100	0-GFP-puro-100-H9-org1	40	with puro	NA
1	2	0	100	0-GFP-puro-100-H9-org2	40	with puro	NA
1	3	0	100	0-GFP-puro-100-H9-org3	40	with puro	NA
2	1	0	100	0-GFP-puro-100-H9-org1	40	with puro	NA
2	2	0	100	0-GFP-puro-100-H9-org2	40	with puro	NA
2	3	0	100	0-GFP-puro-100-H9-org3	40	with puro	NA

## Sheet: Fig.4-c
Flow cytometry of puromycin chimeric organoids
Experiment	Replicate	Puromycin-resistant [%]	H9 WT [%]	sample name	Day	Puromycin	cell number
1	1	100	0	100-GFP-puro-0-H9-org1	10	no puro	39800
1	2	100	0	100-GFP-puro-0-H9-org2	10	no puro	62200
1	3	100	0	100-GFP-puro-0-H9-org3	10	no puro	41000
2	1	100	0	100-GFP-puro-0-H9-org1	10	no puro	78600
2	2	100	0	100-GFP-puro-0-H9-org2	10	no puro	48000
2	3	100	0	100-GFP-puro-0-H9-org3	10	no puro	51600
1	1	50	50	50-GFP-puro-50-H9-org1	10	no puro	30400
1	2	50	50	50-GFP-puro-50-H9-org2	10	no puro	75000
1	3	50	50	50-GFP-puro-50-H9-org3	10	no puro	28200
2	1	50	50	50-GFP-puro-50-H9-org1	10	no puro	29400
2	2	50	50	50-GFP-puro-50-H9-org2	10	no puro	66800
2	3	50	50	50-GFP-puro-50-H9-org3	10	no puro	32800
1	1	10	90	10-GFP-puro-90-H9-org1	10	no puro	45800
1	2	10	90	10-GFP-puro-90-H9-org2	10	no puro	25800
1	3	10	90	10-GFP-puro-90-H9-org3	10	no puro	88000
2	1	10	90	10-GFP-puro-90-H9-org1	10	no puro	16420
2	2	10	90	10-GFP-puro-90-H9-org2	10	no puro	31600
2	3	10	90	10-GFP-puro-90-H9-org3	10	no puro	10560
1	1	5	95	5-GFP-puro-95-H9-org1	10	no puro	61000
1	2	5	95	5-GFP-puro-95-H9-org2	10	no puro	52800
1	3	5	95	5-GFP-puro-95-H9-org3	10	no puro	32800
2	1	5	95	5-GFP-puro-95-H9-org1	10	no puro	36400
2	2	5	95	5-GFP-puro-95-H9-org2	10	no puro	28200
2	3	5	95	5-GFP-puro-95-H9-org3	10	no puro	52800
1	1	1	99	1-GFP-puro-99-H9-org1	10	no puro	23400
1	2	1	99	1-GFP-puro-99-H9-org2	10	no puro	47000
1	3	1	99	1-GFP-puro-99-H9-org3	10	no puro	45800
2	1	1	99	1-GFP-puro-99-H9-org1	10	no puro	78600
2	2	1	99	1-GFP-puro-99-H9-org2	10	no puro	37600
2	3	1	99	1-GFP-puro-99-H9-org3	10	no puro	37600
1	1	0	100	0-GFP-puro-100-H9-org1	10	no puro	62200
1	2	0	100	0-GFP-puro-100-H9-org2	10	no puro	64600
1	3	0	100	0-GFP-puro-100-H9-org3	10	no puro	46400
2	1	0	100	0-GFP-puro-100-H9-org1	10	no puro	11720
2	2	0	100	0-GFP-puro-100-H9-org2	10	no puro	25800
2	3	0	100	0-GFP-puro-100-H9-org3	10	no puro	28200
1	1	100	0	100-GFP-puro-0-H9-org1	10	with puro	39800
1	2	100	0	100-GFP-puro-0-H9-org2	10	with puro	62200
1	3	100	0	100-GFP-puro-0-H9-org3	10	with puro	41000
2	1	100	0	100-GFP-puro-0-H9-org1	10	with puro	78600
2	2	100	0	100-GFP-puro-0-H9-org2	10	with puro	48000
2	3	100	0	100-GFP-puro-0-H9-org3	10	with puro	51600
1	1	50	50	50-GFP-puro-50-H9-org1	10	with puro	30400
1	2	50	50	50-GFP-puro-50-H9-org2	10	with puro	75000
1	3	50	50	50-GFP-puro-50-H9-org3	10	with puro	28200
2	1	50	50	50-GFP-puro-50-H9-org1	10	with puro	29400
2	2	50	50	50-GFP-puro-50-H9-org2	10	with puro	66800
2	3	50	50	50-GFP-puro-50-H9-org3	10	with puro	32800
1	1	10	90	10-GFP-puro-90-H9-org1	10	with puro	45800
1	2	10	90	10-GFP-puro-90-H9-org2	10	with puro	25800
1	3	10	90	10-GFP-puro-90-H9-org3	10	with puro	88000
2	1	10	90	10-GFP-puro-90-H9-org1	10	with puro	16420
2	2	10	90	10-GFP-puro-90-H9-org2	10	with puro	31600
2	3	10	90	10-GFP-puro-90-H9-org3	10	with puro	10560
1	1	5	95	5-GFP-puro-95-H9-org1	10	with puro	61000
1	2	5	95	5-GFP-puro-95-H9-org2	10	with puro	52800
1	3	5	95	5-GFP-puro-95-H9-org3	10	with puro	32800
2	1	5	95	5-GFP-puro-95-H9-org1	10	with puro	36400
2	2	5	95	5-GFP-puro-95-H9-org2	10	with puro	28200
2	3	5	95	5-GFP-puro-95-H9-org3	10	with puro	52800
1	1	1	99	1-GFP-puro-99-H9-org1	10	with puro	23400
1	2	1	99	1-GFP-puro-99-H9-org2	10	with puro	47000
1	3	1	99	1-GFP-puro-99-H9-org3	10	with puro	45800
2	1	1	99	1-GFP-puro-99-H9-org1	10	with puro	78600
2	2	1	99	1-GFP-puro-99-H9-org2	10	with puro	37600
2	3	1	99	1-GFP-puro-99-H9-org3	10	with puro	37600
1	1	0	100	0-GFP-puro-100-H9-org1	10	with puro	62200
1	2	0	100	0-GFP-puro-100-H9-org2	10	with puro	64600
1	3	0	100	0-GFP-puro-100-H9-org3	10	with puro	46400
2	1	0	100	0-GFP-puro-100-H9-org1	10	with puro	11720
2	2	0	100	0-GFP-puro-100-H9-org2	10	with puro	25800
2	3	0	100	0-GFP-puro-100-H9-org3	10	with puro	28200
1	1	100	0	100-GFP-puro-0-H9-org1	13	no puro	7040
1	2	100	0	100-GFP-puro-0-H9-org2	13	no puro	11720
1	3	100	0	100-GFP-puro-0-H9-org3	13	no puro	19940
2	1	100	0	100-GFP-puro-0-H9-org1	13	no puro	36400
2	2	100	0	100-GFP-puro-0-H9-org2	13	no puro	50400
2	3	100	0	100-GFP-puro-0-H9-org3	13	no puro	25800
1	1	50	50	50-GFP-puro-50-H9-org1	13	no puro	31600
1	2	50	50	50-GFP-puro-50-H9-org2	13	no puro	28200
1	3	50	50	50-GFP-puro-50-H9-org3	13	no puro	28200
2	1	50	50	50-GFP-puro-50-H9-org1	13	no puro	36400
2	2	50	50	50-GFP-puro-50-H9-org2	13	no puro	41000
2	3	50	50	50-GFP-puro-50-H9-org3	13	no puro	47000
1	1	10	90	10-GFP-puro-90-H9-org1	13	no puro	54000
1	2	10	90	10-GFP-puro-90-H9-org2	13	no puro	23400
1	3	10	90	10-GFP-puro-90-H9-org3	13	no puro	23400
2	1	10	90	10-GFP-puro-90-H9-org1	13	no puro	23400
2	2	10	90	10-GFP-puro-90-H9-org2	13	no puro	57600
2	3	10	90	10-GFP-puro-90-H9-org3	13	no puro	50400
1	1	5	95	5-GFP-puro-95-H9-org1	13	no puro	27000
1	2	5	95	5-GFP-puro-95-H9-org2	13	no puro	31600
1	3	5	95	5-GFP-puro-95-H9-org3	13	no puro	34000
2	1	5	95	5-GFP-puro-95-H9-org1	13	no puro	30400
2	2	5	95	5-GFP-puro-95-H9-org2	13	no puro	28200
2	3	5	95	5-GFP-puro-95-H9-org3	13	no puro	38800
1	1	1	99	1-GFP-puro-99-H9-org1	13	no puro	49200
1	2	1	99	1-GFP-puro-99-H9-org2	13	no puro	34000
1	3	1	99	1-GFP-puro-99-H9-org3	13	no puro	52800
2	1	1	99	1-GFP-puro-99-H9-org1	13	no puro	14760
2	2	1	99	1-GFP-puro-99-H9-org2	13	no puro	16700
2	3	1	99	1-GFP-puro-99-H9-org3	13	no puro	25800
1	1	0	100	0-GFP-puro-100-H9-org1	13	no puro	29400
1	2	0	100	0-GFP-puro-100-H9-org2	13	no puro	52800
1	3	0	100	0-GFP-puro-100-H9-org3	13	no puro	28200
2	1	0	100	0-GFP-puro-100-H9-org1	13	no puro	10560
2	2	0	100	0-GFP-puro-100-H9-org2	13	no puro	57600
2	3	0	100	0-GFP-puro-100-H9-org3	13	no puro	21200
1	1	100	0	100-GFP-puro-0-H9-org1	13	with puro	65600
1	2	100	0	100-GFP-puro-0-H9-org2	13	with puro	96200
1	3	100	0	100-GFP-puro-0-H9-org3	13	with puro	64600
2	1	100	0	100-GFP-puro-0-H9-org1	13	with puro	52750
2	2	100	0	100-GFP-puro-0-H9-org2	13	with puro	64500
2	3	100	0	100-GFP-puro-0-H9-org3	13	with puro	52750
1	1	50	50	50-GFP-puro-50-H9-org1	13	with puro	68000
1	2	50	50	50-GFP-puro-50-H9-org2	13	with puro	64600
1	3	50	50	50-GFP-puro-50-H9-org3	13	with puro	68600
2	1	50	50	50-GFP-puro-50-H9-org1	13	with puro	15500
2	2	50	50	50-GFP-puro-50-H9-org2	13	with puro	26500
2	3	50	50	50-GFP-puro-50-H9-org3	13	with puro	55750
1	1	10	90	10-GFP-puro-90-H9-org1	13	with puro	56400
1	2	10	90	10-GFP-puro-90-H9-org2	13	with puro	50400
1	3	10	90	10-GFP-puro-90-H9-org3	13	with puro	75000
2	1	10	90	10-GFP-puro-90-H9-org1	13	with puro	14650
2	2	10	90	10-GFP-puro-90-H9-org2	13	with puro	13200
2	3	10	90	10-GFP-puro-90-H9-org3	13	with puro	15550
1	1	5	95	5-GFP-puro-95-H9-org1	13	with puro	14080
1	2	5	95	5-GFP-puro-95-H9-org2	13	with puro	15240
1	3	5	95	5-GFP-puro-95-H9-org3	13	with puro	89200
2	1	5	95	5-GFP-puro-95-H9-org1	13	with puro	10275
2	2	5	95	5-GFP-puro-95-H9-org2	13	with puro	32000
2	3	5	95	5-GFP-puro-95-H9-org3	13	with puro	11700
1	1	1	99	1-GFP-puro-99-H9-org1	13	with puro	48000
1	2	1	99	1-GFP-puro-99-H9-org2	13	with puro	42200
1	3	1	99	1-GFP-puro-99-H9-org3	13	with puro	47000
2	1	1	99	1-GFP-puro-99-H9-org1	13	with puro	8800
2	2	1	99	1-GFP-puro-99-H9-org2	13	with puro	9650
2	3	1	99	1-GFP-puro-99-H9-org3	13	with puro	19050
1	1	0	100	0-GFP-puro-100-H9-org1	13	with puro	53400
1	2	0	100	0-GFP-puro-100-H9-org2	13	with puro	62200
1	3	0	100	0-GFP-puro-100-H9-org3	13	with puro	38800
2	1	0	100	0-GFP-puro-100-H9-org1	13	with puro	10275
2	2	0	100	0-GFP-puro-100-H9-org2	13	with puro	14650
2	3	0	100	0-GFP-puro-100-H9-org3	13	with puro	5875
1	1	100	0	100-GFP-puro-0-H9-org1	17	no puro	151000
1	2	100	0	100-GFP-puro-0-H9-org2	17	no puro	105500
1	3	100	0	100-GFP-puro-0-H9-org3	17	no puro	115750
2	1	100	0	100-GFP-puro-0-H9-org1	17	no puro	163500
2	2	100	0	100-GFP-puro-0-H9-org2	17	no puro	126000
2	3	100	0	100-GFP-puro-0-H9-org3	17	no puro	233250
1	1	50	50	50-GFP-puro-50-H9-org1	17	no puro	113000
1	2	50	50	50-GFP-puro-50-H9-org2	17	no puro	127500
1	3	50	50	50-GFP-puro-50-H9-org3	17	no puro	145250
2	1	50	50	50-GFP-puro-50-H9-org1	17	no puro	255000
2	2	50	50	50-GFP-puro-50-H9-org2	17	no puro	285000
2	3	50	50	50-GFP-puro-50-H9-org3	17	no puro	310000
1	1	10	90	10-GFP-puro-90-H9-org1	17	no puro	113000
1	2	10	90	10-GFP-puro-90-H9-org2	17	no puro	133500
1	3	10	90	10-GFP-puro-90-H9-org3	17	no puro	146500
2	1	10	90	10-GFP-puro-90-H9-org1	17	no puro	152500
2	2	10	90	10-GFP-puro-90-H9-org2	17	no puro	236000
2	3	10	90	10-GFP-puro-90-H9-org3	17	no puro	222750
1	1	5	95	5-GFP-puro-95-H9-org1	17	no puro	177500
1	2	5	95	5-GFP-puro-95-H9-org2	17	no puro	202250
1	3	5	95	5-GFP-puro-95-H9-org3	17	no puro	121750
2	1	5	95	5-GFP-puro-95-H9-org1	17	no puro	203750
2	2	5	95	5-GFP-puro-95-H9-org2	17	no puro	190500
2	3	5	95	5-GFP-puro-95-H9-org3	17	no puro	146500
1	1	1	99	1-GFP-puro-99-H9-org1	17	no puro	80750
1	2	1	99	1-GFP-puro-99-H9-org2	17	no puro	99750
1	3	1	99	1-GFP-puro-99-H9-org3	17	no puro	91000
2	1	1	99	1-GFP-puro-99-H9-org1	17	no puro	277500
2	2	1	99	1-GFP-puro-99-H9-org2	17	no puro	240500
2	3	1	99	1-GFP-puro-99-H9-org3	17	no puro	181750
1	1	0	100	0-GFP-puro-100-H9-org1	17	no puro	135000
1	2	0	100	0-GFP-puro-100-H9-org2	17	no puro	58750
1	3	0	100	0-GFP-puro-100-H9-org3	17	no puro	270000
2	1	0	100	0-GFP-puro-100-H9-org1	17	no puro	270000
2	2	0	100	0-GFP-puro-100-H9-org2	17	no puro	236000
2	3	0	100	0-GFP-puro-100-H9-org3	17	no puro	198000
1	1	100	0	100-GFP-puro-0-H9-org1	17	with puro	73250
1	2	100	0	100-GFP-puro-0-H9-org2	17	with puro	140750
1	3	100	0	100-GFP-puro-0-H9-org3	17	with puro	130500
2	1	100	0	100-GFP-puro-0-H9-org1	17	with puro	220000
2	2	100	0	100-GFP-puro-0-H9-org2	17	with puro	272500
2	3	100	0	100-GFP-puro-0-H9-org3	17	with puro	161250
1	1	50	50	50-GFP-puro-50-H9-org1	17	with puro	121750
1	2	50	50	50-GFP-puro-50-H9-org2	17	with puro	129000
1	3	50	50	50-GFP-puro-50-H9-org3	17	with puro	124750
2	1	50	50	50-GFP-puro-50-H9-org1	17	with puro	140750
2	2	50	50	50-GFP-puro-50-H9-org2	17	with puro	179000
2	3	50	50	50-GFP-puro-50-H9-org3	17	with puro	177500
1	1	10	90	10-GFP-puro-90-H9-org1	17	with puro	108500
1	2	10	90	10-GFP-puro-90-H9-org2	17	with puro	139250
1	3	10	90	10-GFP-puro-90-H9-org3	17	with puro	80750
2	1	10	90	10-GFP-puro-90-H9-org1	17	with puro	184750
2	2	10	90	10-GFP-puro-90-H9-org2	17	with puro	135000
2	3	10	90	10-GFP-puro-90-H9-org3	17	with puro	201250
1	1	5	95	5-GFP-puro-95-H9-org1	17	with puro	98250
1	2	5	95	5-GFP-puro-95-H9-org2	17	with puro	60000
1	3	5	95	5-GFP-puro-95-H9-org3	17	with puro	64500
2	1	5	95	5-GFP-puro-95-H9-org1	17	with puro	110000
2	2	5	95	5-GFP-puro-95-H9-org2	17	with puro	47000
2	3	5	95	5-GFP-puro-95-H9-org3	17	with puro	161250
1	1	1	99	1-GFP-puro-99-H9-org1	17	with puro	10275
1	2	1	99	1-GFP-puro-99-H9-org2	17	with puro	27750
1	3	1	99	1-GFP-puro-99-H9-org3	17	with puro	4650
2	1	1	99	1-GFP-puro-99-H9-org1	17	with puro	15975
2	2	1	99	1-GFP-puro-99-H9-org2	17	with puro	1465
2	3	1	99	1-GFP-puro-99-H9-org3	17	with puro	14650
1	1	0	100	0-GFP-puro-100-H9-org1	17	with puro	23450
1	2	0	100	0-GFP-puro-100-H9-org2	17	with puro	4400
1	3	0	100	0-GFP-puro-100-H9-org3	17	with puro	2750
2	1	0	100	0-GFP-puro-100-H9-org1	17	with puro	2925
2	2	0	100	0-GFP-puro-100-H9-org2	17	with puro	5875
2	3	0	100	0-GFP-puro-100-H9-org3	17	with puro	2925
1	1	100	0	100-GFP-puro-0-H9-org1	24	no puro	54250
1	2	100	0	100-GFP-puro-0-H9-org2	24	no puro	61500
1	3	100	0	100-GFP-puro-0-H9-org3	24	no puro	102750
2	1	100	0	100-GFP-puro-0-H9-org1	24	no puro	171200
2	2	100	0	100-GFP-puro-0-H9-org2	24	no puro	145600
2	3	100	0	100-GFP-puro-0-H9-org3	24	no puro	182800
1	1	50	50	50-GFP-puro-50-H9-org1	24	no puro	167750
1	2	50	50	50-GFP-puro-50-H9-org2	24	no puro	605000
1	3	50	50	50-GFP-puro-50-H9-org3	24	no puro	203750
2	1	50	50	50-GFP-puro-50-H9-org1	24	no puro	178400
2	2	50	50	50-GFP-puro-50-H9-org2	24	no puro	246400
2	3	50	50	50-GFP-puro-50-H9-org3	24	no puro	468000
1	1	10	90	10-GFP-puro-90-H9-org1	24	no puro	124750
1	2	10	90	10-GFP-puro-90-H9-org2	24	no puro	375000
1	3	10	90	10-GFP-puro-90-H9-org3	24	no puro	222750
2	1	10	90	10-GFP-puro-90-H9-org1	24	no puro	103200
2	2	10	90	10-GFP-puro-90-H9-org2	24	no puro	182800
2	3	10	90	10-GFP-puro-90-H9-org3	24	no puro	396400
1	1	5	95	5-GFP-puro-95-H9-org1	24	no puro	153750
1	2	5	95	5-GFP-puro-95-H9-org2	24	no puro	118750
1	3	5	95	5-GFP-puro-95-H9-org3	24	no puro	158750
2	1	5	95	5-GFP-puro-95-H9-org1	24	no puro	290800
2	2	5	95	5-GFP-puro-95-H9-org2	24	no puro	404000
2	3	5	95	5-GFP-puro-95-H9-org3	24	no puro	416000
1	1	1	99	1-GFP-puro-99-H9-org1	24	no puro	177500
1	2	1	99	1-GFP-puro-99-H9-org2	24	no puro	129000
1	3	1	99	1-GFP-puro-99-H9-org3	24	no puro	149500
2	1	1	99	1-GFP-puro-99-H9-org1	24	no puro	255600
2	2	1	99	1-GFP-puro-99-H9-org2	24	no puro	520000
2	3	1	99	1-GFP-puro-99-H9-org3	24	no puro	335600
1	1	0	100	0-GFP-puro-100-H9-org1	24	no puro	117250
1	2	0	100	0-GFP-puro-100-H9-org2	24	no puro	170250
1	3	0	100	0-GFP-puro-100-H9-org3	24	no puro	164250
2	1	0	100	0-GFP-puro-100-H9-org1	24	no puro	428000
2	2	0	100	0-GFP-puro-100-H9-org2	24	no puro	232400
2	3	0	100	0-GFP-puro-100-H9-org3	24	no puro	420000
1	1	100	0	100-GFP-puro-0-H9-org1	24	with puro	79250
1	2	100	0	100-GFP-puro-0-H9-org2	24	with puro	194000
1	3	100	0	100-GFP-puro-0-H9-org3	24	with puro	161250
2	1	100	0	100-GFP-puro-0-H9-org1	24	with puro	700000
2	2	100	0	100-GFP-puro-0-H9-org2	24	with puro	524000
2	3	100	0	100-GFP-puro-0-H9-org3	24	with puro	321200
1	1	50	50	50-GFP-puro-50-H9-org1	24	with puro	118750
1	2	50	50	50-GFP-puro-50-H9-org2	24	with puro	112250
1	3	50	50	50-GFP-puro-50-H9-org3	24	with puro	74750
2	1	50	50	50-GFP-puro-50-H9-org1	24	with puro	596000
2	2	50	50	50-GFP-puro-50-H9-org2	24	with puro	279200
2	3	50	50	50-GFP-puro-50-H9-org3	24	with puro	117200
1	1	10	90	10-GFP-puro-90-H9-org1	24	with puro	55750
1	2	10	90	10-GFP-puro-90-H9-org2	24	with puro	83500
1	3	10	90	10-GFP-puro-90-H9-org3	24	with puro	124250
2	1	10	90	10-GFP-puro-90-H9-org1	24	with puro	412000
2	2	10	90	10-GFP-puro-90-H9-org2	24	with puro	140800
2	3	10	90	10-GFP-puro-90-H9-org3	24	with puro	168800
1	1	5	95	5-GFP-puro-95-H9-org1	24	with puro	27750
1	2	5	95	5-GFP-puro-95-H9-org2	24	with puro	20525
1	3	5	95	5-GFP-puro-95-H9-org3	24	with puro	58750
2	1	5	95	5-GFP-puro-95-H9-org1	24	with puro	79600
2	2	5	95	5-GFP-puro-95-H9-org2	24	with puro	90400
2	3	5	95	5-GFP-puro-95-H9-org3	24	with puro	100800
1	1	1	99	1-GFP-puro-99-H9-org1	24	with puro	4400
1	2	1	99	1-GFP-puro-99-H9-org2	24	with puro	5525
1	3	1	99	1-GFP-puro-99-H9-org3	24	with puro	7175
2	1	1	99	1-GFP-puro-99-H9-org1	24	with puro	4440
2	2	1	99	1-GFP-puro-99-H9-org2	24	with puro	98400
2	3	1	99	1-GFP-puro-99-H9-org3	24	with puro	162000
1	1	0	100	0-GFP-puro-100-H9-org1	24	with puro	NA
1	2	0	100	0-GFP-puro-100-H9-org2	24	with puro	NA
1	3	0	100	0-GFP-puro-100-H9-org3	24	with puro	NA
2	1	0	100	0-GFP-puro-100-H9-org1	24	with puro	NA
2	2	0	100	0-GFP-puro-100-H9-org2	24	with puro	NA
2	3	0	100	0-GFP-puro-100-H9-org3	24	with puro	NA
1	1	100	0	100-GFP-puro-0-H9-org1	28	no puro	360500
1	2	100	0	100-GFP-puro-0-H9-org2	28	no puro	231500
1	3	100	0	100-GFP-puro-0-H9-org3	28	no puro	199500
2	1	100	0	100-GFP-puro-0-H9-org1	28	no puro	396000
2	2	100	0	100-GFP-puro-0-H9-org2	28	no puro	740000
2	3	100	0	100-GFP-puro-0-H9-org3	28	no puro	199500
1	1	50	50	50-GFP-puro-50-H9-org1	28	no puro	670000
1	2	50	50	50-GFP-puro-50-H9-org2	28	no puro	312000
1	3	50	50	50-GFP-puro-50-H9-org3	28	no puro	328500
2	1	50	50	50-GFP-puro-50-H9-org1	28	no puro	231500
2	2	50	50	50-GFP-puro-50-H9-org2	28	no puro	264000
2	3	50	50	50-GFP-puro-50-H9-org3	28	no puro	407500
1	1	10	90	10-GFP-puro-90-H9-org1	28	no puro	434500
1	2	10	90	10-GFP-puro-90-H9-org2	28	no puro	780000
1	3	10	90	10-GFP-puro-90-H9-org3	28	no puro	454500
2	1	10	90	10-GFP-puro-90-H9-org1	28	no puro	211000
2	2	10	90	10-GFP-puro-90-H9-org2	28	no puro	361000
2	3	10	90	10-GFP-puro-90-H9-org3	28	no puro	199500
1	1	5	95	5-GFP-puro-95-H9-org1	28	no puro	401500
1	2	5	95	5-GFP-puro-95-H9-org2	28	no puro	610000
1	3	5	95	5-GFP-puro-95-H9-org3	28	no puro	665000
2	1	5	95	5-GFP-puro-95-H9-org1	28	no puro	205500
2	2	5	95	5-GFP-puro-95-H9-org2	28	no puro	173000
2	3	5	95	5-GFP-puro-95-H9-org3	28	no puro	258000
1	1	1	99	1-GFP-puro-99-H9-org1	28	no puro	525000
1	2	1	99	1-GFP-puro-99-H9-org2	28	no puro	660000
1	3	1	99	1-GFP-puro-99-H9-org3	28	no puro	735000
2	1	1	99	1-GFP-puro-99-H9-org1	28	no puro	123000
2	2	1	99	1-GFP-puro-99-H9-org2	28	no puro	155500
2	3	1	99	1-GFP-puro-99-H9-org3	28	no puro	139500
1	1	0	100	0-GFP-puro-100-H9-org1	28	no puro	425000
1	2	0	100	0-GFP-puro-100-H9-org2	28	no puro	560000
1	3	0	100	0-GFP-puro-100-H9-org3	28	no puro	334500
2	1	0	100	0-GFP-puro-100-H9-org1	28	no puro	202500
2	2	0	100	0-GFP-puro-100-H9-org2	28	no puro	275500
2	3	0	100	0-GFP-puro-100-H9-org3	28	no puro	278500
1	1	100	0	100-GFP-puro-0-H9-org1	28	with puro	425000
1	2	100	0	100-GFP-puro-0-H9-org2	28	with puro	451500
1	3	100	0	100-GFP-puro-0-H9-org3	28	with puro	276500
2	1	100	0	100-GFP-puro-0-H9-org1	28	with puro	123000
2	2	100	0	100-GFP-puro-0-H9-org2	28	with puro	152500
2	3	100	0	100-GFP-puro-0-H9-org3	28	with puro	142000
1	1	50	50	50-GFP-puro-50-H9-org1	28	with puro	281500
1	2	50	50	50-GFP-puro-50-H9-org2	28	with puro	290500
1	3	50	50	50-GFP-puro-50-H9-org3	28	with puro	390000
2	1	50	50	50-GFP-puro-50-H9-org1	28	with puro	281500
2	2	50	50	50-GFP-puro-50-H9-org2	28	with puro	325500
2	3	50	50	50-GFP-puro-50-H9-org3	28	with puro	104000
1	1	10	90	10-GFP-puro-90-H9-org1	28	with puro	305000
1	2	10	90	10-GFP-puro-90-H9-org2	28	with puro	108500
1	3	10	90	10-GFP-puro-90-H9-org3	28	with puro	170000
2	1	10	90	10-GFP-puro-90-H9-org1	28	with puro	266000
2	2	10	90	10-GFP-puro-90-H9-org2	28	with puro	91000
2	3	10	90	10-GFP-puro-90-H9-org3	28	with puro	278500
1	1	5	95	5-GFP-puro-95-H9-org1	28	with puro	76000
1	2	5	95	5-GFP-puro-95-H9-org2	28	with puro	44000
1	3	5	95	5-GFP-puro-95-H9-org3	28	with puro	49850
2	1	5	95	5-GFP-puro-95-H9-org1	28	with puro	192000
2	2	5	95	5-GFP-puro-95-H9-org2	28	with puro	143500
2	3	5	95	5-GFP-puro-95-H9-org3	28	with puro	249500
1	1	1	99	1-GFP-puro-99-H9-org1	28	with puro	NA
1	2	1	99	1-GFP-puro-99-H9-org2	28	with puro	NA
1	3	1	99	1-GFP-puro-99-H9-org3	28	with puro	NA
2	1	1	99	1-GFP-puro-99-H9-org1	28	with puro	NA
2	2	1	99	1-GFP-puro-99-H9-org2	28	with puro	NA
2	3	1	99	1-GFP-puro-99-H9-org3	28	with puro	NA
1	1	0	100	0-GFP-puro-100-H9-org1	28	with puro	NA
1	2	0	100	0-GFP-puro-100-H9-org2	28	with puro	NA
1	3	0	100	0-GFP-puro-100-H9-org3	28	with puro	NA
2	1	0	100	0-GFP-puro-100-H9-org1	28	with puro	NA
2	2	0	100	0-GFP-puro-100-H9-org2	28	with puro	NA
2	3	0	100	0-GFP-puro-100-H9-org3	28	with puro	NA
1	1	100	0	100-GFP-puro-0-H9-org1	40	no puro	126000
1	2	100	0	100-GFP-puro-0-H9-org2	40	no puro	170000
1	3	100	0	100-GFP-puro-0-H9-org3	40	no puro	253000
2	1	100	0	100-GFP-puro-0-H9-org1	40	no puro	1100000
2	2	100	0	100-GFP-puro-0-H9-org2	40	no puro	1150000
2	3	100	0	100-GFP-puro-0-H9-org3	40	no puro	1290000
1	1	50	50	50-GFP-puro-50-H9-org1	40	no puro	440000
1	2	50	50	50-GFP-puro-50-H9-org2	40	no puro	155500
1	3	50	50	50-GFP-puro-50-H9-org3	40	no puro	369500
2	1	50	50	50-GFP-puro-50-H9-org1	40	no puro	1045000
2	2	50	50	50-GFP-puro-50-H9-org2	40	no puro	880000
2	3	50	50	50-GFP-puro-50-H9-org3	40	no puro	990000
1	1	10	90	10-GFP-puro-90-H9-org1	40	no puro	237500
1	2	10	90	10-GFP-puro-90-H9-org2	40	no puro	330500
1	3	10	90	10-GFP-puro-90-H9-org3	40	no puro	255000
2	1	10	90	10-GFP-puro-90-H9-org1	40	no puro	1270000
2	2	10	90	10-GFP-puro-90-H9-org2	40	no puro	965000
2	3	10	90	10-GFP-puro-90-H9-org3	40	no puro	1595000
1	1	5	95	5-GFP-puro-95-H9-org1	40	no puro	179000
1	2	5	95	5-GFP-puro-95-H9-org2	40	no puro	217000
1	3	5	95	5-GFP-puro-95-H9-org3	40	no puro	152500
2	1	5	95	5-GFP-puro-95-H9-org1	40	no puro	1505000
2	2	5	95	5-GFP-puro-95-H9-org2	40	no puro	1240000
2	3	5	95	5-GFP-puro-95-H9-org3	40	no puro	1075000
1	1	1	99	1-GFP-puro-99-H9-org1	40	no puro	235500
1	2	1	99	1-GFP-puro-99-H9-org2	40	no puro	102500
1	3	1	99	1-GFP-puro-99-H9-org3	40	no puro	240500
2	1	1	99	1-GFP-puro-99-H9-org1	40	no puro	1280000
2	2	1	99	1-GFP-puro-99-H9-org2	40	no puro	1580000
2	3	1	99	1-GFP-puro-99-H9-org3	40	no puro	1205000
1	1	0	100	0-GFP-puro-100-H9-org1	40	no puro	281500
1	2	0	100	0-GFP-puro-100-H9-org2	40	no puro	311000
1	3	0	100	0-GFP-puro-100-H9-org3	40	no puro	305000
2	1	0	100	0-GFP-puro-100-H9-org1	40	no puro	1475000
2	2	0	100	0-GFP-puro-100-H9-org2	40	no puro	945000
2	3	0	100	0-GFP-puro-100-H9-org3	40	no puro	565000
1	1	100	0	100-GFP-puro-0-H9-org1	40	with puro	316500
1	2	100	0	100-GFP-puro-0-H9-org2	40	with puro	288500
1	3	100	0	100-GFP-puro-0-H9-org3	40	with puro	410500
2	1	100	0	100-GFP-puro-0-H9-org1	40	with puro	1370000
2	2	100	0	100-GFP-puro-0-H9-org2	40	with puro	1415000
2	3	100	0	100-GFP-puro-0-H9-org3	40	with puro	1580000
1	1	50	50	50-GFP-puro-50-H9-org1	40	with puro	328500
1	2	50	50	50-GFP-puro-50-H9-org2	40	with puro	340000
1	3	50	50	50-GFP-puro-50-H9-org3	40	with puro	237500
2	1	50	50	50-GFP-puro-50-H9-org1	40	with puro	1270000
2	2	50	50	50-GFP-puro-50-H9-org2	40	with puro	1355000
2	3	50	50	50-GFP-puro-50-H9-org3	40	with puro	1285000
1	1	10	90	10-GFP-puro-90-H9-org1	40	with puro	76000
1	2	10	90	10-GFP-puro-90-H9-org2	40	with puro	167000
1	3	10	90	10-GFP-puro-90-H9-org3	40	with puro	102500
2	1	10	90	10-GFP-puro-90-H9-org1	40	with puro	590000
2	2	10	90	10-GFP-puro-90-H9-org2	40	with puro	890000
2	3	10	90	10-GFP-puro-90-H9-org3	40	with puro	1250000
1	1	5	95	5-GFP-puro-95-H9-org1	40	with puro	37850
1	2	5	95	5-GFP-puro-95-H9-org2	40	with puro	13250
1	3	5	95	5-GFP-puro-95-H9-org3	40	with puro	38000
2	1	5	95	5-GFP-puro-95-H9-org1	40	with puro	430000
2	2	5	95	5-GFP-puro-95-H9-org2	40	with puro	495000
2	3	5	95	5-GFP-puro-95-H9-org3	40	with puro	530000
1	1	1	99	1-GFP-puro-99-H9-org1	40	with puro	NA
1	2	1	99	1-GFP-puro-99-H9-org2	40	with puro	NA
1	3	1	99	1-GFP-puro-99-H9-org3	40	with puro	NA
2	1	1	99	1-GFP-puro-99-H9-org1	40	with puro	NA
2	2	1	99	1-GFP-puro-99-H9-org2	40	with puro	NA
2	3	1	99	1-GFP-puro-99-H9-org3	40	with puro	NA
1	1	0	100	0-GFP-puro-100-H9-org1	40	with puro	NA
1	2	0	100	0-GFP-puro-100-H9-org2	40	with puro	NA
1	3	0	100	0-GFP-puro-100-H9-org3	40	with puro	NA
2	1	0	100	0-GFP-puro-100-H9-org1	40	with puro	NA
2	2	0	100	0-GFP-puro-100-H9-org2	40	with puro	NA
2	3	0	100	0-GFP-puro-100-H9-org3	40	with puro	NA

## Sheet: Fig.4-d
Lineage tracing - puromycin experiment - comparison
Sample	Category	LID	Library	Replicate	Day	Nreads
PURO-3D-10-WITH-11-1	PURO-3D-10-WITH	AAACATACGTGTGTCAGTGAGAGTCACAGTCTGTGTGAGAGTATGTACGT	resistant	1	11	80
PURO-3D-10-WITH-11-1	PURO-3D-10-WITH	AAACGACGTGAGTCACTGTGTCACTCACAGAGTCAGTGACTCAGTACGTA	resistant	1	11	129
PURO-3D-10-WITH-11-1	PURO-3D-10-WITH	AAAGCCACGTGTCTCACTGTCAGTGACTGACAGTGTCTGAGCTGTACGTA	resistant	1	11	77
PURO-3D-10-WITH-11-1	PURO-3D-10-WITH	AAAGGCACGTGAGAGACAGAGAGAGACAGTGTCTGTGTCTCACAGTACGT	resistant	1	11	558
PURO-3D-10-WITH-11-1	PURO-3D-10-WITH	AAATATACGTGTGTGTGTGTCTCTCTGAGTGTGACTGAGTGTGTGTACGT	resistant	1	11	24
PURO-3D-10-WITH-11-1	PURO-3D-10-WITH	AACACGACGTCACTCTGTCTCTCAGTGTGTGTGACAGTCTGAGTGTACGT	resistant	1	11	281
PURO-3D-10-WITH-11-1	PURO-3D-10-WITH	AACAGTACGTCTCAGAGAGTGTGACTGTGAGACTGAGAGTGAGTCAACGT	resistant	1	11	239
PURO-3D-10-WITH-11-1	PURO-3D-10-WITH	AACAGTACGTGTGTGTGTGAGTGTCACAGTCTCAGAGACAGACAGAACGT	resistant	1	11	264
PURO-3D-10-WITH-11-1	PURO-3D-10-WITH	AACCAAACGTGTCTGTCAGTGAGTCTCTGAGAGACTGTGTGACTGTACGT	resistant	1	11	376
PURO-3D-10-WITH-11-1	PURO-3D-10-WITH	AACCCCACGTCACAGTGACTCTGACAGAGTGTCTCACAGAGTGAGAACGT	resistant	1	11	53
PURO-3D-10-WITH-11-1	PURO-3D-10-WITH	AACCCGACGTGTGACACAGTGTCAGTGTCAGAGTGACAGTGAGTCAACGT	resistant	1	11	221
PURO-3D-10-WITH-11-1	PURO-3D-10-WITH	AACCGTACGTGTGTCAGTGAGTTCACAGTCACTCTCTCAGACAGAACGTA	resistant	1	11	49
PURO-3D-10-WITH-11-1	PURO-3D-10-WITH	ACGCACACGTGTCAGTCACTGTCACTCTCTGTGAGTGAGTGTCTGTACGT	resistant	1	11	195
PURO-3D-10-WITH-11-1	PURO-3D-10-WITH	ACGCCTACGTGTGTCTGTGTCAGTGTGTGTCAGACAGAGACTGTCAACGT	resistant	1	11	880
PURO-3D-10-WITH-11-1	PURO-3D-10-WITH	ACGCTGACGTCAGTGTGTGTGTGTCTCTGTCTCTGTGTGAGTCTCTACGT	resistant	1	11	159
PURO-3D-10-WITH-11-1	PURO-3D-10-WITH	ACGGATACGTGTGTGTGTCACTGAGAGAGTCTCTGAGTCAGTGTCAACGT	resistant	1	11	216
PURO-3D-10-WITH-11-1	PURO-3D-10-WITH	ACGGTTACGTGAGACAGTGAGAGAGAGTGACTGTGTGACTGTCAGTACGT	resistant	1	11	333
PURO-3D-10-WITH-11-1	PURO-3D-10-WITH	ACGTATACGTGACAGAGTGTGAGAGTGCAGTCTCACTGTCAGACAACGTA	resistant	1	11	1299
PURO-3D-10-WITH-11-1	PURO-3D-10-WITH	ACAGATACGTGTGTGAGACAGAGTGTCTGTGAGTGTCTGTCTGTCTACGT	resistant	1	11	178
PURO-3D-10-WITH-11-1	PURO-3D-10-WITH	ACAGTTACGTGTGAGAGAGTGAGTCAGAGTGACTGTCTGTGTCAGTACGT	resistant	1	11	207
PURO-3D-10-WITH-11-1	PURO-3D-10-WITH	ACATCCACGTGTGACTCACTCACACACTGTGTCAGACTGACTCTCTACGT	resistant	1	11	28
PURO-3D-10-WITH-11-1	PURO-3D-10-WITH	ACCAGTACGTGTGTGAGAGACTCACAGTCAGTGTGTCTCTCTGTGTACGT	resistant	1	11	1008
PURO-3D-10-WITH-11-1	PURO-3D-10-WITH	ACCATGACGTGACTCTCTGTCTCACACTGACAGTCTCACACTGTGAACGT	resistant	1	11	1260
PURO-3D-10-WITH-11-1	PURO-3D-10-WITH	ACCCAAACGTGTGACACTCTGTCTGTCAGAGTGTGTGTCTCAGTGAACGT	resistant	1	11	816
PURO-3D-10-WITH-11-1	PURO-3D-10-WITH	ACCCCGACGTCTGTCGATAGAGAGACTCACAGAGAGAGTCACTGTACGTA	resistant	1	11	116
PURO-3D-10-WITH-11-1	PURO-3D-10-WITH	ACCCGCACGTGTCTGTCTCAGTGTGAGTCAGAGTGACAGTGTGTGTACGT	resistant	1	11	238
PURO-3D-10-WITH-11-1	PURO-3D-10-WITH	ACCCGTACGTCAGTGTGTGTCTGTGTGAGAGAGAGAGTCAGTGTCTACGT	resistant	1	11	775
PURO-3D-10-WITH-11-1	PURO-3D-10-WITH	ACCCGTACGTCAGTGTGTGTCTGTGTGAGAGAGAGTCAGTGTCTACGTAT	resistant	1	11	31
PURO-3D-10-WITH-11-1	PURO-3D-10-WITH	ACGTCAACGTGTGAGACAGAGAGAGTCAGTGAGTGTCACTGTGAGAACGT	resistant	1	11	40
PURO-3D-10-WITH-11-1	PURO-3D-10-WITH	ACGTGGACGTGTCTGTCACTCTGTCTGTGAGAGAGTCACAGAGAGTACGT	resistant	1	11	43
PURO-3D-10-WITH-11-1	PURO-3D-10-WITH	ACGTTAACGTGAGACACAGACTGAGTCAGTGAGAGAGTCTCACAGTACGT	resistant	1	11	74
PURO-3D-10-WITH-11-1	PURO-3D-10-WITH	ACGTTGACGTCACAGTCTCTGTGTCACACTCTCAGAGTCACTGACAACGT	resistant	1	11	62
PURO-3D-10-WITH-11-1	PURO-3D-10-WITH	ACTCAAACGTGAGTCTCAGTCACAGAGACACAGTGACTCTGTGACTACGT	resistant	1	11	113
PURO-3D-10-WITH-11-1	PURO-3D-10-WITH	ACAGAGACATGTGTGTGCTCTCTGTCTCTCTGTCGTACATGGACAGTAGT	resistant	1	11	54
PURO-3D-10-WITH-11-1	PURO-3D-10-WITH	ACTCCCACGTGAGAGTGACTCTGTGAGAGTCAGTCAGTCACTGTGTACGT	resistant	1	11	26
PURO-3D-10-WITH-11-1	PURO-3D-10-WITH	ACTCGTACGTCACTGTCAGACAGTGTGTCAGTCTGACACACACCGTACGT	resistant	1	11	87
PURO-3D-10-WITH-11-1	PURO-3D-10-WITH	ACTGAAACGTGAGTCTGACTGTCTGTCTGACACAGAGACAGTCAGTACGT	resistant	1	11	86
PURO-3D-10-WITH-11-1	PURO-3D-10-WITH	AATGCTACGTGAGTGTGTGTCAGACTCAGTCAGTGAGTCTGTGTGTACGT	resistant	1	11	783
PURO-3D-10-WITH-11-1	PURO-3D-10-WITH	AATGGAACGTCTCACAGTCTCACACAGTGTGTCTGAGAGTGAGTGTACGT	resistant	1	11	511
PURO-3D-10-WITH-11-1	PURO-3D-10-WITH	AATGTCACGTGAGTCACTGTGAGACACAGTCTGAGTCAGAGTGTGTACGT	resistant	1	11	256
PURO-3D-10-WITH-11-1	PURO-3D-10-WITH	AATGTTACGTGAGAGTGTGTGGTCTGTGTCTCTGTCAGAGTGTGAACGTA	resistant	1	11	84
PURO-3D-10-WITH-11-1	PURO-3D-10-WITH	AATTATACGTGAGAGTGAGTGTGTGTGTGAGTGAGACTCAGACTCAACGT	resistant	1	11	329
PURO-3D-10-WITH-11-1	PURO-3D-10-WITH	AATTTGACGTCACACAGCTCACTCTGACTGTCTCTGTCACACAGTACGTA	resistant	1	11	131
PURO-3D-10-WITH-11-1	PURO-3D-10-WITH	AATTTGACGTGTGAGACAGTCAGTGTGACACAGACAGTGACACAGTACGT	resistant	1	11	34
PURO-3D-10-WITH-11-1	PURO-3D-10-WITH	AATTTTACGTGTCTCAGACAGTGTGAGACTTCTCTGACACTGTGTACGTA	resistant	1	11	142
PURO-3D-10-WITH-11-1	PURO-3D-10-WITH	ACAAATACGTGTGTCTCACAGACTGACAGTGACACTGTCTGTGTCTACGT	resistant	1	11	66
PURO-3D-10-WITH-11-1	PURO-3D-10-WITH	ACAACGACGTGAGACACTGTGAGTCTCTGTGTCTCTCAGTCTCTGTACGT	resistant	1	11	199
PURO-3D-10-WITH-11-1	PURO-3D-10-WITH	ACACGAACGTGACTGAGTGTGTGTCTGAGTCAGAGTGTGTCTGTCAACGT	resistant	1	11	481
PURO-3D-10-WITH-11-1	PURO-3D-10-WITH	ACACGGACGTGAGAGTCTCTGAGAGTCTCTCTCAGACTGTGTCAGTACGT	resistant	1	11	617
PURO-3D-10-WITH-11-1	PURO-3D-10-WITH	ACCGAAACGTGTGTCTCTCTCAGTGTGTCTGACTAAGTGTGTCAGAACGT	resistant	1	11	138
PURO-3D-10-WITH-11-1	PURO-3D-10-WITH	ACCGCAACGTGTGTGTGTGTGTGACTGTCAGTGTGTCTCACTACGTATGG	resistant	1	11	57
PURO-3D-10-WITH-11-1	PURO-3D-10-WITH	ACCGCAACGTGTGTGTGTGTGTGTGACTGTCAGTGTGTCTCACTACGTAT	resistant	1	11	188
PURO-3D-10-WITH-11-1	PURO-3D-10-WITH	ACCGGTACGTGAGAGTCTGAGTGTGAGAGAGAGACTGAGTGTCAGTACGT	resistant	1	11	202
PURO-3D-10-WITH-11-1	PURO-3D-10-WITH	ACCGTTACGTGTCACACTGTCAGAGTGAGAGTGAGAGTCAGAGTCTACGT	resistant	1	11	58
PURO-3D-10-WITH-11-1	PURO-3D-10-WITH	ACCTAGACGTGTCTGAGTGACTGTGTGTGAGAGTCAGACTGAGAGTACGT	resistant	1	11	662
PURO-3D-10-WITH-11-1	PURO-3D-10-WITH	ACCTTAACGTCTGTCACTCAGTGTCTGTCTGACTCTCTGTGTGAGAACGT	resistant	1	11	276
PURO-3D-10-WITH-11-1	PURO-3D-10-WITH	ACCTTGACGTGTCTGAGTCTCTGAGTGAGACTCTGTCTGACTCAGTACGT	resistant	1	11	113
PURO-3D-10-WITH-11-1	PURO-3D-10-WITH	ACCTTGACGTGTGTGTCACTCAGTCTCTGAGACTGTCTGAGTCACAACGT	resistant	1	11	121
PURO-3D-10-WITH-11-1	PURO-3D-10-WITH	ACGACCACGTCTGTGTGTGAGACTGTGACTCTGTGTCTGAGACTGAACGT	resistant	1	11	321
PURO-3D-10-WITH-11-1	PURO-3D-10-WITH	ACGAGTACGTGTCTAGACACAGAGAGTCAGTGAGTCTGAGTCAGTACGTA	resistant	1	11	204
PURO-3D-10-WITH-11-1	PURO-3D-10-WITH	AACGTCACGTGTCTGAGACAGTGTCTCACAGTCACACTCAGAGTGAACGT	resistant	1	11	191
PURO-3D-10-WITH-11-1	PURO-3D-10-WITH	AACGTTACGTGTGTCTGTGTCTCTGTCTGTCAGACTCAGTGACAGTACGT	resistant	1	11	209
PURO-3D-10-WITH-11-1	PURO-3D-10-WITH	AACTATACGTGAGACTGTGAGTCAGTGAGACTGTGAGAGTGTGTGTACGT	resistant	1	11	247
PURO-3D-10-WITH-11-1	PURO-3D-10-WITH	AAGAGTACGTCACTGTGTCTGAGTCTCAGTGACTGTGACTCAGACTACGT	resistant	1	11	139
PURO-3D-10-WITH-11-1	PURO-3D-10-WITH	AAGGCGACGTCTGTGTGTCTGTCACACAGACTGAGTCTGTGTCTCTACGT	resistant	1	11	547
PURO-3D-10-WITH-11-1	PURO-3D-10-WITH	AAGGGCACGTGACTGAGAGTGACTGTGAGTGTGACAGTGTGAGAGAACGT	resistant	1	11	461
PURO-3D-10-WITH-11-1	PURO-3D-10-WITH	AATAATACGTCAGTGTCAGACAGAGAGTTGTGACTCAGTGTGTCTACGTA	resistant	1	11	58
PURO-3D-10-WITH-11-1	PURO-3D-10-WITH	AATACGACGTCTGTGTCAGTGAGACTGTGAGACAGTGTGAGAGAGAACGT	resistant	1	11	1044
PURO-3D-10-WITH-11-1	PURO-3D-10-WITH	AATAGGACGTCAGTGACAGTCAGAGACTTGTGTCTCTGTCTCTGTACGTA	resistant	1	11	326
PURO-3D-10-WITH-11-1	PURO-3D-10-WITH	AATAGGACGTGAGTGAGTGACTGTGACAGTGTGACACTCAGTGTCTACGT	resistant	1	11	39
PURO-3D-10-WITH-11-1	PURO-3D-10-WITH	AATCAGACGTGTGAGACTGAGTCAGTGTGAGACAGTCTGAGAGTGTACGT	resistant	1	11	179
PURO-3D-10-WITH-11-1	PURO-3D-10-WITH	AATCCAACGTCTGAGTGTCACTGTGTGAGACTGTCTGTCACACTGTACGT	resistant	1	11	105
PURO-3D-10-WITH-11-1	PURO-3D-10-WITH	AATCCTACGTGTGTGAGTGAGTGAGAGTCTGTGAGTCTTCAGTGTACGTA	resistant	1	11	195
PURO-3D-10-WITH-11-1	PURO-3D-10-WITH	AATCGTACGTCTCACTGTCTGTGTCTGTGTGTGAGAGTCTCAGAGTACGT	resistant	1	11	46
PURO-3D-10-WITH-11-1	PURO-3D-10-WITH	ACTGCTACGTGTCAGTGTGTCTGAGTGTCAGTCTCTGAGTGTCTCAACGT	resistant	1	11	21
PURO-3D-10-WITH-11-1	PURO-3D-10-WITH	ACTGGAACGTGTCTCTCTGAGTGAGAGTCTCAGAGACAGTCTGTGAACGT	resistant	1	11	71
PURO-3D-10-WITH-11-1	PURO-3D-10-WITH	ACTTAGACGTGTGTGTGAGAGTCTGTCTGACACACTGTGTGTGTGAACGT	resistant	1	11	833
PURO-3D-10-WITH-11-1	PURO-3D-10-WITH	ACTTATACGTCAGTGTCTGAGTGTGTGTCAGTCAGACTGACTCTGTACGT	resistant	1	11	171
PURO-3D-10-WITH-11-1	PURO-3D-10-WITH	ACTTCGACGTGTCTGACTGACTCTGTGTGTGTGACAGTCACTGACAACGT	resistant	1	11	738
PURO-3D-10-WITH-11-1	PURO-3D-10-WITH	ACTTGAACGTCTGTCTCTGAGTGAGTGTGTCTCAGTGTGTGTCTGAACGT	resistant	1	11	94
PURO-3D-10-WITH-11-1	PURO-3D-10-WITH	ACTTGAACGTGAGACACAGTGACTCTGAGAGACAGTCTGAGTCTGAACGT	resistant	1	11	72
PURO-3D-10-WITH-11-1	PURO-3D-10-WITH	ACTTGTACGTGTGTGAGAGTCTGTCTGTCTCTCTCAGTGTGTGTCAACGT	resistant	1	11	777
PURO-3D-10-WITH-11-1	PURO-3D-10-WITH	ACTTTAACGTCAGAGTGTCTGTCAGAGTGTCAGACTGTGTCTCAGTACGT	resistant	1	11	160
PURO-3D-10-WITH-11-1	PURO-3D-10-WITH	ACTTTAACGTCTGACTGTGAGTCTGTCTCAGTCCAGTCAGACTGAACGTA	resistant	1	11	94
PURO-3D-10-WITH-11-1	PURO-3D-10-WITH	ACTTTGACGTCAGAGTCAGTGTCTCTGAGAGAGTGTCTCTGAGTGTACGT	resistant	1	11	1997
PURO-3D-10-WITH-11-1	PURO-3D-10-WITH	ACTTTTACGTCTCAGTCTCTGAGCCAGTGAGTCTCTCACAGTGTCAACGT	resistant	1	11	347
PURO-3D-10-WITH-11-1	PURO-3D-10-WITH	AGACCCACGTGACACACTGTGAGAGTGTCAGTGTGACTGTGTCAGAACGT	resistant	1	11	46
PURO-3D-10-WITH-11-1	PURO-3D-10-WITH	AGACGTACGTGTCTGAGAGAGAGTCACAGACTCAGAGACAGAGTGTACGT	resistant	1	11	109
PURO-3D-10-WITH-11-1	PURO-3D-10-WITH	AGCTGTACGTGAGACAGTGAGTCTGTGTCACAGTCTTTGTCTGAGTACGT	resistant	1	11	398
PURO-3D-10-WITH-11-1	PURO-3D-10-WITH	AGCTTCACGTGACAGTTGTGAGTCTGTGAGTCAGAGTCAGTCTCTACGTA	resistant	1	11	40
PURO-3D-10-WITH-11-1	PURO-3D-10-WITH	AGGACGACGTCAGTGACAGTCTGACAGACTGTCTCTCTCACTCACAACGT	resistant	1	11	123
PURO-3D-10-WITH-11-1	PURO-3D-10-WITH	AGGATCACGTGTCTCACTGTCTGAGTGTGTGTGTGTCAGACCGTCAACGT	resistant	1	11	255
PURO-3D-10-WITH-11-1	PURO-3D-10-WITH	AGGCATACGTGTCTGAGACTCTCACTGTCAGTCAGAGAGTCTGTCAACGT	resistant	1	11	38
PURO-3D-10-WITH-11-1	PURO-3D-10-WITH	AGGCCAACGTCAGTGTGTGTCACACTTTCTGTCTGAGTCTCTCAGTACGT	resistant	1	11	225
PURO-3D-10-WITH-11-1	PURO-3D-10-WITH	AGGCCCACGTGTCTGAGTCTCTGTTAGTCAGACAGACTGTGTCTGAACGT	resistant	1	11	254
PURO-3D-10-WITH-11-1	PURO-3D-10-WITH	AGGCGCACGTCAGAGTCTCTCTCACTCAGACAGTGAGACAGTCAGTACGT	resistant	1	11	625
PURO-3D-10-WITH-11-1	PURO-3D-10-WITH	AGGCGTACGTCTCAGAGAGTGACTGTGACTCTGACAGTGAGTGTGTACGT	resistant	1	11	28
PURO-3D-10-WITH-11-1	PURO-3D-10-WITH	AGGCTAACGTCAGTCACAGACACTCAGTGACTCTGTGAGTCTGAGTACGT	resistant	1	11	432
PURO-3D-10-WITH-11-1	PURO-3D-10-WITH	AGGCTGACGTCAGAGAGTGTCAGACTCTCAGTCACTGTGTGAGACTACGT	resistant	1	11	691
PURO-3D-10-WITH-11-1	PURO-3D-10-WITH	AGGCTGACGTGAGAGAGTGTCAGTCAGTCAGTCTGTGTGTCTCTCACGTA	resistant	1	11	169
PURO-3D-10-WITH-11-1	PURO-3D-10-WITH	AGGCTTACGTGTCTGTCTCACTGAGTGAGTCTGTCTGAGACTCAGAACGT	resistant	1	11	174
PURO-3D-10-WITH-11-1	PURO-3D-10-WITH	AGGGACACGTGAGTCTCTCTGTGTCAGACACTGTGTGTCAGTGTGTACGT	resistant	1	11	596
PURO-3D-10-WITH-11-1	PURO-3D-10-WITH	AGGTTTACGTCACTGTGACAGAGTCACTGTCAGTGTCAGTCTGTCTACGT	resistant	1	11	792
PURO-3D-10-WITH-11-1	PURO-3D-10-WITH	AGTACAACGTGTCACAGAGTCTCAGTGTGTGTGACACTGTCACTCAACGT	resistant	1	11	213
PURO-3D-10-WITH-11-1	PURO-3D-10-WITH	AGTCCAACGTGTCAGTCTGACTCAGTCTGTGTCAGAGTGAGTGAGTACGT	resistant	1	11	76
PURO-3D-10-WITH-11-1	PURO-3D-10-WITH	AGTCCCCGTACAGTCACACTGTGAGACTCACTGTGCGACTGTGTCACGTA	resistant	1	11	1060
PURO-3D-10-WITH-11-1	PURO-3D-10-WITH	AGTCGTACGTCTCACAGTGTGACTCTCAGTGAGTGTCTGAGTGTGAACGT	resistant	1	11	697
PURO-3D-10-WITH-11-1	PURO-3D-10-WITH	AGTCTTACGTGTCTGAGAGTGTCAGAGTGTCTGTCAGTGTGAGTGTACGT	resistant	1	11	49
PURO-3D-10-WITH-11-1	PURO-3D-10-WITH	AGAGGGACGTGTCTGTGAGACAGTGAGTGACTGTCAGTGTCTCTGAACGT	resistant	1	11	93
PURO-3D-10-WITH-11-1	PURO-3D-10-WITH	AGATGTACGTCTCAGAGAGTCTGTGTCAGAGTCTCTCTGAGACTCTACGT	resistant	1	11	247
PURO-3D-10-WITH-11-1	PURO-3D-10-WITH	AGATTGACGTGTGTGTGACTGAGTCAGACAGTCTGTGACTCAGTCTACGT	resistant	1	11	397
PURO-3D-10-WITH-11-1	PURO-3D-10-WITH	AGCCATACGTCACTATGACAGACAGTGTCACACAGTGTCAGACAGTACGT	resistant	1	11	540
PURO-3D-10-WITH-11-1	PURO-3D-10-WITH	ATAACAACGTCTGTGTCACAGAGACAGTTGAGTGAGTCTCAGAACGTATG	resistant	1	11	402
PURO-3D-10-WITH-11-1	PURO-3D-10-WITH	ATAAGAACGTGTGTCTGTGACTGTGAGTGAGTGAGACTGTGTGTGAACGT	resistant	1	11	45
PURO-3D-10-WITH-11-1	PURO-3D-10-WITH	ATAATGACGTCTCTCTGTGTGACACTCAGAGTCAGTGAGAGTGTGAACGT	resistant	1	11	865
PURO-3D-10-WITH-11-1	PURO-3D-10-WITH	ATACACACGTCTGTGTGAGTGAGTGTGTGACAGTCTGTGTCTGTGTACGT	resistant	1	11	278
PURO-3D-10-WITH-11-1	PURO-3D-10-WITH	ATACAGACGTCTCTGACTGAGTGTCAGTGAGACTCACTGTGTGTCAACGT	resistant	1	11	49
PURO-3D-10-WITH-11-1	PURO-3D-10-WITH	ATACATACGTGTGACACTCAGTCAGTGTCAGAGTCAGTCTCTGACAACGT	resistant	1	11	25
PURO-3D-10-WITH-11-1	PURO-3D-10-WITH	ATACCAACGTGTCTCAGTTCACTGTGTCAGTGTGTGAGAGACTCAACGTA	resistant	1	11	21
PURO-3D-10-WITH-11-1	PURO-3D-10-WITH	ATAGACACGTCTGAGAGTTCTGTGACTCAGTGTGAGAGTCTGTCTACGTA	resistant	1	11	75
PURO-3D-10-WITH-11-1	PURO-3D-10-WITH	ATAGAGACGTCAGACAGTCACAGTGAGTGAGTCTCTCTGACTCAGAACGT	resistant	1	11	24
PURO-3D-10-WITH-11-1	PURO-3D-10-WITH	ATAGAGACGTGTCAGTGTGAGTCTGAGTCACAGTCTGAGAGTGTGAACGT	resistant	1	11	469
PURO-3D-10-WITH-11-1	PURO-3D-10-WITH	ATAGTAACGTCACAGTGTGTGACACTCTGTGTGACAGAGTGAGTGAACGT	resistant	1	11	299
PURO-3D-10-WITH-11-1	PURO-3D-10-WITH	ATAGTGACGTGTGAGTCACTGTGAGTGTGTCTGTGTCTGTGTCACTACGT	resistant	1	11	59
PURO-3D-10-WITH-11-1	PURO-3D-10-WITH	ATAGTTACGTCTCTCTGTGAGTCAGACAGTGTCAGTGACTCAGTCAACGT	resistant	1	11	34
PURO-3D-10-WITH-11-1	PURO-3D-10-WITH	ATATATACGTGTCTCTGAGTCAGTGACAGTGAGTGAGTGTCTGTCAACGT	resistant	1	11	340
PURO-3D-10-WITH-11-1	PURO-3D-10-WITH	ATATCCACGTCTCACTGAGTCTCTGTGAGAGTCTGTCAGTGAGACAACGT	resistant	1	11	44
PURO-3D-10-WITH-11-1	PURO-3D-10-WITH	ATATCGACGTCTGAGTGTGTCAGTGTGTCTGTCAGACTCAGTGAGTACGT	resistant	1	11	116
PURO-3D-10-WITH-11-1	PURO-3D-10-WITH	ATATGCACGTCACTGTCAGTGTAAGAGACTCTCTGAGACTGACTGTACGT	resistant	1	11	771
PURO-3D-10-WITH-11-1	PURO-3D-10-WITH	AGTGATACGTGAGTGTGTGTCTGACAGTGTCTGTGTGTGTCTCACAACGT	resistant	1	11	126
PURO-3D-10-WITH-11-1	PURO-3D-10-WITH	AGTGCAACGTGTCTGTGACTGACTGACTGACTCTGTCACTGTCTGAACGT	resistant	1	11	149
PURO-3D-10-WITH-11-1	PURO-3D-10-WITH	AGTGCACGTCTCTCTGACTGTGTCTGACAGTGAGTGACTGAGTCAACGTA	resistant	1	11	63
PURO-3D-10-WITH-11-1	PURO-3D-10-WITH	AGTGCTACGTGACAGTGTCTGTGTCAGTCAGTCAGAGTCTCACTGAACGT	resistant	1	11	574
PURO-3D-10-WITH-11-1	PURO-3D-10-WITH	AGTGTTACGTGAGACAGTCACTCAGTCAGTCTCTGTGAGTCAGTCTACGT	resistant	1	11	208
PURO-3D-10-WITH-11-1	PURO-3D-10-WITH	AGTTGCACGTCTGTCAGTCAGTGTGTCTGACTCTGAGACAGTCACTACGT	resistant	1	11	65
PURO-3D-10-WITH-11-1	PURO-3D-10-WITH	AGTTGGACGTGAGACTCTGTCAGTGACTCACACTCAGTCTCTCAGTACGT	resistant	1	11	127
PURO-3D-10-WITH-11-1	PURO-3D-10-WITH	AGTTTAACGTGAGTGACACAGTGTCAGTCTCACAGTGTGAGTCACTACGT	resistant	1	11	245
PURO-3D-10-WITH-11-1	PURO-3D-10-WITH	AGTTTAACGTGTGTCTGTGTCACAGTGAGACTCACAGTGTCTGAGAACGT	resistant	1	11	1469
PURO-3D-10-WITH-11-1	PURO-3D-10-WITH	AGGGCCACGTCTGTGTCACACTCTCTCTCAGTCAGTCTCTGTCACAACGT	resistant	1	11	307
PURO-3D-10-WITH-11-1	PURO-3D-10-WITH	AGGGCTACGTGACTGTCTCTCTGTGTGTGACACAGTGTGAGTGTCTACGT	resistant	1	11	53
PURO-3D-10-WITH-11-1	PURO-3D-10-WITH	AGGGCTACGTGTGTCAGTGAGAGAGTGACTCTGTGAGTGTCAGATTACGT	resistant	1	11	157
PURO-3D-10-WITH-11-1	PURO-3D-10-WITH	AGGGGAACGTCTGTGTCAGAGTGTGTGACAGTGTGTGTCTCAGTGAACGT	resistant	1	11	54
PURO-3D-10-WITH-11-1	PURO-3D-10-WITH	AGGGGGACGTCACACTCAGTGAGTGTCACTGTGAGTCAGTCTGTGTACGT	resistant	1	11	52
PURO-3D-10-WITH-11-1	PURO-3D-10-WITH	AGGGGTACGTGTCTCTCTGACAGTCAGAGAGAGACTGTGTGAGAGTACGT	resistant	1	11	55
PURO-3D-10-WITH-11-1	PURO-3D-10-WITH	AGGGGTACGTGTGAGACTGTGAGAGTCAGTCTGACTCTGTGTGTCAACGT	resistant	1	11	162
PURO-3D-10-WITH-11-1	PURO-3D-10-WITH	AGGGTGACGTGACAGTCAGTCACTCAGTGACAGTGTGTGACTGTCTACGT	resistant	1	11	54
PURO-3D-10-WITH-11-1	PURO-3D-10-WITH	AGGTACACGTCTCAGTGTCTCTGTCAGACTGTGACTGAGTGTCACAACGT	resistant	1	11	145
PURO-3D-10-WITH-11-1	PURO-3D-10-WITH	AGGTAGACGTCAGAGACTGTGTCTCTGTGAGTGTCTGAGAGAGTGTACGT	resistant	1	11	190
PURO-3D-10-WITH-11-1	PURO-3D-10-WITH	AGGTAGACGTCTGAGTGACACTGTGAGACTCAGTGAGTCTCTGACAACGT	resistant	1	11	319
PURO-3D-10-WITH-11-1	PURO-3D-10-WITH	AGGTATACGTCTGAGACTCTGACTGAGTGTGTCTGTGTCTCACTGTACGT	resistant	1	11	177
PURO-3D-10-WITH-11-1	PURO-3D-10-WITH	AGGTCCACGTGAGAGAGTCAGTGTGTGTGTCAGTCAGTGTGTCACAACGT	resistant	1	11	82
PURO-3D-10-WITH-11-1	PURO-3D-10-WITH	AGCCCTACGTGTGAGTGAGTCTGTGTGTGTCAGAGTCAGTTTCACAACGT	resistant	1	11	31
PURO-3D-10-WITH-11-1	PURO-3D-10-WITH	AGCCGTACGTGACTCTCAGTCAGACTGACTCAGTCACTCTGTCAGTACGT	resistant	1	11	106
PURO-3D-10-WITH-11-1	PURO-3D-10-WITH	AGCCGTACGTGAGTGACTCAGTGAGTGACTCTGAGACAGTCTCAGAACGT	resistant	1	11	25
PURO-3D-10-WITH-11-1	PURO-3D-10-WITH	AGCCTTACGTGACACAGTCTGTCACAGACTGACACTCTGTGACTGTACGT	resistant	1	11	295
PURO-3D-10-WITH-11-1	PURO-3D-10-WITH	AGCGATACGTGTGTGAGACTGTCAGAGTCAGAGTGACACACTCAGAACGT	resistant	1	11	114
PURO-3D-10-WITH-11-1	PURO-3D-10-WITH	AGCGCACGTGACAGTGTGTCTCAGTGTCACACTGAGACACAGTCTACGTA	resistant	1	11	177
PURO-3D-10-WITH-11-1	PURO-3D-10-WITH	AGCGCCACGTCTCTGACTGTGTCAGTCAGAGACACAGTCTCAGTCTACGT	resistant	1	11	98
PURO-3D-10-WITH-11-1	PURO-3D-10-WITH	AGCGGAACGTGAGTCAGTCTGACACTGAGAGTGAGAGTCACTCTCAACGT	resistant	1	11	77
PURO-3D-10-WITH-11-1	PURO-3D-10-WITH	AGCGGTACGTCTCTCACTCACTGTGTCAGTGTGTCAGTCTCAGAGTACGT	resistant	1	11	195
PURO-3D-10-WITH-11-1	PURO-3D-10-WITH	AGCGGTACGTGAGTGACTCTGAGTCTCCTGAGTGAGTGAGTGACTACGTA	resistant	1	11	130
PURO-3D-10-WITH-11-1	PURO-3D-10-WITH	AGCGTAACGTCAGTCTCTGAGACTGAGTGAGTCTGAGACAGAGTCAACGT	resistant	1	11	26
PURO-3D-10-WITH-11-1	PURO-3D-10-WITH	AGCGTAACGTGTCTGTGTGTGACAGACTGAGTGAGACTCAGTCAGTACGT	resistant	1	11	33
PURO-3D-10-WITH-11-1	PURO-3D-10-WITH	AGCTAGACGTGTGTCTGTCTGAGTGAGTGTGTGAGACTCTGTCAGTACGT	resistant	1	11	42
PURO-3D-10-WITH-11-1	PURO-3D-10-WITH	AGCTGCACGTCAGAGTGTGAGTGAGTCTCTCAGAGTGTGTGTCTGTACGT	resistant	1	11	50
PURO-3D-10-WITH-11-1	PURO-3D-10-WITH	ATCTCAACGTCACTGAGTGACACTGTGTCACACTGTGTCTCTCTGAACGT	resistant	1	11	835
PURO-3D-10-WITH-11-1	PURO-3D-10-WITH	ATCTGGACGTGAGAGCTCTGTCAGTGTTTGACTGAGTGTGTGTGTACGTA	resistant	1	11	111
PURO-3D-10-WITH-11-1	PURO-3D-10-WITH	ATCTTCACGTCTCAGAGTGAGAGAGAGTCTGTCTCTGTGAGTGTGAACGT	resistant	1	11	912
PURO-3D-10-WITH-11-1	PURO-3D-10-WITH	ATCTTCACGTGAGAGTGACTGTCACAGAGTCTGTGTCAGTGACACTACGT	resistant	1	11	360
PURO-3D-10-WITH-11-1	PURO-3D-10-WITH	ATCTTTACGTGAGAGACTGTGTCAGTCTCAGTGTGACTCACACAGTACGT	resistant	1	11	24
PURO-3D-10-WITH-11-1	PURO-3D-10-WITH	ATGAATACGTGTCTCTGTGAGTCAGTCACAGACTCACAGACAGAGAACGT	resistant	1	11	282
PURO-3D-10-WITH-11-1	PURO-3D-10-WITH	ATGACCACGTCTGTTCTCAGTCTGACTGTGAGAGTCTGTCAGTCAACGTA	resistant	1	11	678
PURO-3D-10-WITH-11-1	PURO-3D-10-WITH	ATGACGACGTGACTCTGACAGTCAGTCTCAGTGTCAGTGTGTGAGAACGT	resistant	1	11	73
PURO-3D-10-WITH-11-1	PURO-3D-10-WITH	ATGAGCACGTGAGAGTGTGACTGTCAGACTGACACACACACACAGTACGT	resistant	1	11	324
PURO-3D-10-WITH-11-1	PURO-3D-10-WITH	ATGAGCACGTGAGAGTGTGACTGTCAGACTGACACACACACAGTACGTAT	resistant	1	11	36
PURO-3D-10-WITH-11-1	PURO-3D-10-WITH	ATGCAGACGTGACTGACAGTCAGTGTGTGAGTGACTCACACTGACAACGT	resistant	1	11	296
PURO-3D-10-WITH-11-1	PURO-3D-10-WITH	ATGCCCACGTCAGTGAGACAGTGAGTGATCACTGACTCTCTGTCTACGTA	resistant	1	11	839
PURO-3D-10-WITH-11-1	PURO-3D-10-WITH	ATGCGACGTCTGTCACAGAGAGAGAGTCTGAGACTCACACTGTGTACGTA	resistant	1	11	109
PURO-3D-10-WITH-11-1	PURO-3D-10-WITH	ATGCGCACGTGTCTGTCAGTCTCTCTCAGTGTCTGTCAGTGTGAGTACGT	resistant	1	11	1010
PURO-3D-10-WITH-11-1	PURO-3D-10-WITH	ATGCGGACGTGAGAGTGAGACAGTCTCACTCACTGTGTCAGAGACTACGT	resistant	1	11	482
PURO-3D-10-WITH-11-1	PURO-3D-10-WITH	CAAGCGACGTCTCACTGACAGTGTCACTGAGTGCTCTCAGACTCTACGTA	resistant	1	11	286
PURO-3D-10-WITH-11-1	PURO-3D-10-WITH	CAAGGAACGTGTGTCACTCTGTGAGTGACACTCAGTGTGACTGTCAACGT	resistant	1	11	374
PURO-3D-10-WITH-11-1	PURO-3D-10-WITH	CACAGAACGTCTCTGTGACAGAGTGTCACTGTGTGTACGTATGGACAGTA	resistant	1	11	94
PURO-3D-10-WITH-11-1	PURO-3D-10-WITH	CACCCCACGTGTGTGAGTCAGTCAGAGAGAGAGTGTCAGTCAGAGAACGT	resistant	1	11	20
PURO-3D-10-WITH-11-1	PURO-3D-10-WITH	CACCCGACGTGTCTGACTGAGAGAGACAGAGAGTGTGTGTCTCAGTACGT	resistant	1	11	281
PURO-3D-10-WITH-11-1	PURO-3D-10-WITH	CACCCGACGTGTGTGTCTCTGAGAGTGTGTCACTGTGTGTCTGTGTACGT	resistant	1	11	163
PURO-3D-10-WITH-11-1	PURO-3D-10-WITH	CACCGAACGTCTCAGTCTCAGAGTGTGTGTCTCACTCAGTGTGTGTACGT	resistant	1	11	138
PURO-3D-10-WITH-11-1	PURO-3D-10-WITH	ATCCAGACGTCTGTGTCTCTGTGTGTGACTGTGTCTGACAGTGTCTACGT	resistant	1	11	312
PURO-3D-10-WITH-11-1	PURO-3D-10-WITH	ATCCCCACGTCTGTCTCAGTGTGTCTGTGTCAGACAGAGTGTGTCAACGT	resistant	1	11	62
PURO-3D-10-WITH-11-1	PURO-3D-10-WITH	ATCCGGACGTGTCTCAGTCACTGAGTCACTCAGAGTGAGAGACTGTACGT	resistant	1	11	49
PURO-3D-10-WITH-11-1	PURO-3D-10-WITH	ATCCGTACGTCACAGTCAGTGTGAGAGTCTCAGTCAGAGTGTGTGTACGT	resistant	1	11	106
PURO-3D-10-WITH-11-1	PURO-3D-10-WITH	ATCGGAACGTCACTCAGACATCTGTGAGACTTGTCACTCTGTCTACGTAT	resistant	1	11	166
PURO-3D-10-WITH-11-1	PURO-3D-10-WITH	ATCGGTACGTCTCTCTCAGTGTGAGTCTGTGTGTGAGTGACAGTCTACGT	resistant	1	11	911
PURO-3D-10-WITH-11-1	PURO-3D-10-WITH	CACCTGACGTCACAGTCACAGTCTCTCAGTGTGTGTCTCTGACACAACGT	resistant	1	11	297
PURO-3D-10-WITH-11-1	PURO-3D-10-WITH	CACGTAACGTCTCAGAGTGTGTCTGTGTCACAGTCTGTGTGTGTCAACGT	resistant	1	11	62
PURO-3D-10-WITH-11-1	PURO-3D-10-WITH	CACTAAACGTGAGAGAGAGACACAGTCTCACTCAGAGAGAGTGAGAACGT	resistant	1	11	264
PURO-3D-10-WITH-11-1	PURO-3D-10-WITH	CACTGAACGTGAGAGACAGTCACAGTCAGAGTCAGTGTGAGTGAGTACGT	resistant	1	11	103
PURO-3D-10-WITH-11-1	PURO-3D-10-WITH	CACTTTACGTGTGACTGTGTGTGTCTCTCACTGTGTCTGTCTCTGTACGT	resistant	1	11	336
PURO-3D-10-WITH-11-1	PURO-3D-10-WITH	CAGAATACGTGAGTCACAGTCTGTGTGTGTGTGTGTGACTGTCACTACGT	resistant	1	11	26
PURO-3D-10-WITH-11-1	PURO-3D-10-WITH	CAGAGGACGTGACTGTGTCACAGACAGGTCAGAGTCAGTGTCTCTACGTA	resistant	1	11	537
PURO-3D-10-WITH-11-1	PURO-3D-10-WITH	ATGGCTACGTGTGAGACTGTCAGTCTGTGACTCTGTGTCTGACTCTACGT	resistant	1	11	1341
PURO-3D-10-WITH-11-1	PURO-3D-10-WITH	ATGGGAACGTGTCTGTCAGACTCTGTGTGTGAGTCACTCTCAGAGAACGT	resistant	1	11	422
PURO-3D-10-WITH-11-1	PURO-3D-10-WITH	ATGGGCACGTGTCTGTGTCAGACTGAGACTCTCTCAGAGTGTCTGTACGT	resistant	1	11	21
PURO-3D-10-WITH-11-1	PURO-3D-10-WITH	ATGGGCACGTGTGACTGACTGTCACTGTGTGAGTCTGTCAGTGACTACGT	resistant	1	11	654
PURO-3D-10-WITH-11-1	PURO-3D-10-WITH	ATGGTCACGTCAGTGTGTGTGAGTGAGTGAGAGTGTGTGAGTGACTACGT	resistant	1	11	136
PURO-3D-10-WITH-11-1	PURO-3D-10-WITH	ATGTCGACGTGTTGTGAGTGTGTGTCACACTGTCTGTCACTCTGAACGTA	resistant	1	11	72
PURO-3D-10-WITH-11-1	PURO-3D-10-WITH	ATGTGCACGTCTCAGTCTCACAGTCTGTCTGACAGTGAGTCTCTGTACGT	resistant	1	11	231
PURO-3D-10-WITH-11-1	PURO-3D-10-WITH	ATTTAAACGTGAGTGAGTGTGACAGTGAGTCTCACTCTCTGTCTCTACGT	resistant	1	11	118
PURO-3D-10-WITH-11-1	PURO-3D-10-WITH	ATTTATACGTCTCTGTGTGAGTCTGTCACTCTCACTCTGTCTCTGAACGT	resistant	1	11	1377
PURO-3D-10-WITH-11-1	PURO-3D-10-WITH	ATTTCAACGTGACACACTGAGTGAGAGTGACATTGAGAGTGTCACTACGT	resistant	1	11	306
PURO-3D-10-WITH-11-1	PURO-3D-10-WITH	ATTTCCACGTGTGTCTGTCTCTCTGTCACAGTCTCTGTGTGTCACTACGT	resistant	1	11	127
PURO-3D-10-WITH-11-1	PURO-3D-10-WITH	ATTTCTACGTCTGTCTGACTGTCTCACTGAGTCACTGTGTGACTGTACGT	resistant	1	11	556
PURO-3D-10-WITH-11-1	PURO-3D-10-WITH	CAAAATACGTGTGAGAGTGTGAGTGTCTGTGAGACACAGTCAGTCTACGT	resistant	1	11	78
PURO-3D-10-WITH-11-1	PURO-3D-10-WITH	CAAATCACGTGTCTGTCTGAGTGAGAGTGTGTCTGAGAGACACAGTACGT	resistant	1	11	58
PURO-3D-10-WITH-11-1	PURO-3D-10-WITH	CAACGCACGTGTGACAGAGTGAGTCAGTGAGTGTGATTGTCAGTGTACGT	resistant	1	11	249
PURO-3D-10-WITH-11-1	PURO-3D-10-WITH	CAACGGACGTGTCAGAGACTCTCACAGACTGTCTCTGTCTGAGTGAACGT	resistant	1	11	110
PURO-3D-10-WITH-11-1	PURO-3D-10-WITH	CAACTTACGTGTCTCACACTCTCTCAGTCAGTCTCACTGTGTCACAACGT	resistant	1	11	64
PURO-3D-10-WITH-11-1	PURO-3D-10-WITH	CAGCAAACGTGTGTCTCTCACAGACTGTCTGTCTCACTGTCACTGAACGT	resistant	1	11	131
PURO-3D-10-WITH-11-1	PURO-3D-10-WITH	CAGCGAACGTGTTGAGTCAGAGTGAGTCAGTCACACTGAGTGAGTACGTA	resistant	1	11	110
PURO-3D-10-WITH-11-1	PURO-3D-10-WITH	CAGCGCACGTGAGTCAGTCTGACACAGTGTCACAGAGTGACTGTCTACGT	resistant	1	11	158
PURO-3D-10-WITH-11-1	PURO-3D-10-WITH	CAGCGGACGTGTCTGTGAGAGTGACTGAGTGTGAGAGTGTCTCTCAACGT	resistant	1	11	553
PURO-3D-10-WITH-11-1	PURO-3D-10-WITH	CAGGAAACGTGACTCTCTCAGTGAGTGTGTCTCTCTCAGTCTGTGAACGT	resistant	1	11	101
PURO-3D-10-WITH-11-1	PURO-3D-10-WITH	CAGGAAACGTGAGTCAGAGTCAGTGTGTGAGTGTGTCTCAGTCAGTACGT	resistant	1	11	367
PURO-3D-10-WITH-11-1	PURO-3D-10-WITH	CAGGACACGTGACTGTCTCAGTGTCTGTGAGACACACTGAGTGTGTACGT	resistant	1	11	97
PURO-3D-10-WITH-11-1	PURO-3D-10-WITH	CAGGGGACGTGACTGTGTCAGAGAGACAGAGTGTGAGTGAGTCTCTACGT	resistant	1	11	23
PURO-3D-10-WITH-11-1	PURO-3D-10-WITH	CAGGGGACGTGTGTGTGAGTCACTCAGAGTGACACAGTGAGTGTCTACGT	resistant	1	11	414
PURO-3D-10-WITH-11-1	PURO-3D-10-WITH	ATTACGACGTGAGTCTGTGTGTCTGACTGTGTCAGACAGTGTGTCTACGT	resistant	1	11	25
PURO-3D-10-WITH-11-1	PURO-3D-10-WITH	ATTATAACGTGTCTCTGTCTGAGTGAGTCTCTGACTGTGAGTCTGTACGT	resistant	1	11	195
PURO-3D-10-WITH-11-1	PURO-3D-10-WITH	ATTATGACGTGAGACTCTGACAGTGTGACTGTGAGTGTCAGACAGTACGT	resistant	1	11	1163
PURO-3D-10-WITH-11-1	PURO-3D-10-WITH	ATTCAAACGTGTGTGTGACACTCTGTCTGTGAGTGTCACTGTCTCTACGT	resistant	1	11	841
PURO-3D-10-WITH-11-1	PURO-3D-10-WITH	ATTCATACGTGTGAGAGTCACTGAGACAGTGAGTGTGTGAGACTGTACGT	resistant	1	11	141
PURO-3D-10-WITH-11-1	PURO-3D-10-WITH	ATTCCCACGTCAGTGTGAGAGACAGACACACACAGTGTGTCAGAGTACGT	resistant	1	11	303
PURO-3D-10-WITH-11-1	PURO-3D-10-WITH	ATTCGCACGTCTCACAGACAGACTGTGTGAGTGTCTCAGTCAGAGAACGT	resistant	1	11	134
PURO-3D-10-WITH-11-1	PURO-3D-10-WITH	ATTCTTACGTGTGTGTGAGACTGACACAGACACTGTCAGACTGTCAACGT	resistant	1	11	248
PURO-3D-10-WITH-11-1	PURO-3D-10-WITH	ATTGAAACGTCTGAGAGTCTCTCCACAGACACACTGTGTGAGAGAACGTA	resistant	1	11	42
PURO-3D-10-WITH-11-1	PURO-3D-10-WITH	ATTGACACGTCAGTCAGTGTGTGTGAGTGTCTCACACTGTCTGACAACGT	resistant	1	11	584
PURO-3D-10-WITH-11-1	PURO-3D-10-WITH	ATTGAGACGTGACACTGAGAGTCTGACACACTGTCTGACTCTGAGAACGT	resistant	1	11	292
PURO-3D-10-WITH-11-1	PURO-3D-10-WITH	ATTGGAACGTCTCTGTCTGACTCTGTCAGTGACAGTGTCTGAGTCAACGT	resistant	1	11	104
PURO-3D-10-WITH-11-1	PURO-3D-10-WITH	ATTGGAACGTGTCTGAGTGTCTCACATCACTGTCAGTGACTGTGTACGTA	resistant	1	11	45
PURO-3D-10-WITH-11-1	PURO-3D-10-WITH	ATTGGGACGTCTCAGTGTGAGTGTGAGTGTGTGTGTCACTCTCTGTACGT	resistant	1	11	35
PURO-3D-10-WITH-11-1	PURO-3D-10-WITH	CATCTCACGTGAGTGTGTCTGTGTCTCAGTCTCTCTGAGTGACTCAACGT	resistant	1	11	242
PURO-3D-10-WITH-11-1	PURO-3D-10-WITH	CATCTGACGTCACTGTCAGAGAGTCTCACTCACTCTGTGAGTCTCAACGT	resistant	1	11	180
PURO-3D-10-WITH-11-1	PURO-3D-10-WITH	CATGCTACGTCTGTCGAGTGTGTGAGAGTGTGAGTGTCTCTGTCTACGTA	resistant	1	11	67
PURO-3D-10-WITH-11-1	PURO-3D-10-WITH	CATGGGACGTCACTCTGTGTGTGTCAGTGTGTGAGACAGTCAGACTACGT	resistant	1	11	59
PURO-3D-10-WITH-11-1	PURO-3D-10-WITH	CATGGGACGTGTGAGTCTGAGTGTCACACTGACAGTCTGACAGTCAACGT	resistant	1	11	870
PURO-3D-10-WITH-11-1	PURO-3D-10-WITH	CATGTCACGTCTCTGACTGGTGTGTGTCTCAGAGTGAGACTCTGAACGTA	resistant	1	11	237
PURO-3D-10-WITH-11-1	PURO-3D-10-WITH	CATGTCACGTGTGAGACTGAGTGTGTGACTGAGTGTGAGTGAGTGTACGT	resistant	1	11	237
PURO-3D-10-WITH-11-1	PURO-3D-10-WITH	CATGTTACGTCTGTGTGTGAGTGTCAGAGTGAGTGAGAGTCAGTCTACGT	resistant	1	11	181
PURO-3D-10-WITH-11-1	PURO-3D-10-WITH	CATGTTACGTGTGACAGTCTGACAGTCTGTGAGTGTCTGACTGACTACGT	resistant	1	11	195
PURO-3D-10-WITH-11-1	PURO-3D-10-WITH	CATTACACGTCTCACTCAGAGTGTGACTCAGTCACTGTGTGTGTGAACGT	resistant	1	11	461
PURO-3D-10-WITH-11-1	PURO-3D-10-WITH	CATTACACGTCTCTCACTGAGTCTCTGAGACAGTGTGTGTGAGTCTACGT	resistant	1	11	445
PURO-3D-10-WITH-11-1	PURO-3D-10-WITH	CATTGTACGTCTGAGTCACTCACTGTGAGTGTCAGTGTCTGTCTCTACGT	resistant	1	11	357
PURO-3D-10-WITH-11-1	PURO-3D-10-WITH	CATTTTACGTGACACAGTGTGTGTCTCACTCAGTGAGTGTCAGTGAACGT	resistant	1	11	47
PURO-3D-10-WITH-11-1	PURO-3D-10-WITH	CATTTTACGTGTGTCTCTGTGTGTCAGAGACTGACTCTCAGTGTCTACGT	resistant	1	11	720
PURO-3D-10-WITH-11-1	PURO-3D-10-WITH	CCAAAGACGTCAGAGAGTCTCTGTGTGTGTGTGACTGAGTCTCAGTACGT	resistant	1	11	174
PURO-3D-10-WITH-11-1	PURO-3D-10-WITH	CCAAGTACGTGAGAGAGTGTGTGTGTCAGTGAGACTGACTGAGTGAACGT	resistant	1	11	162
PURO-3D-10-WITH-11-1	PURO-3D-10-WITH	CCAAGTACGTGAGTGAGTGTCTGAGTGTGTGAGTGAGTGTCTCTCTACGT	resistant	1	11	987
PURO-3D-10-WITH-11-1	PURO-3D-10-WITH	CCACGGACGTGACTGTGTCTGTGTCTCACAGTGAGTGAGTCTCAGAACGT	resistant	1	11	64
PURO-3D-10-WITH-11-1	PURO-3D-10-WITH	CCACTTACGTGAGACTGAGTGAGTGTCTGTCTGACAGACACTCTGAACGT	resistant	1	11	152
PURO-3D-10-WITH-11-1	PURO-3D-10-WITH	CCAGAGACGTCTCAGTGTGTGACTGAGTGACACTGTGTGACTCAGTACGT	resistant	1	11	114
PURO-3D-10-WITH-11-1	PURO-3D-10-WITH	CCAGGAACGTCACTCTGTGAGTGTCAGAGTGTCAGTCAGTCACTGAACGT	resistant	1	11	235
PURO-3D-10-WITH-11-1	PURO-3D-10-WITH	CCAGGGACGTCTGTCTGTGACTCTCAGTCAGTCACACTGTCTCTCAACGT	resistant	1	11	114
PURO-3D-10-WITH-11-1	PURO-3D-10-WITH	CAGTGAACGTGAGTGACACTCAGTCTCACTCAGTCTGTCTCAGAGTACGT	resistant	1	11	601
PURO-3D-10-WITH-11-1	PURO-3D-10-WITH	CAGTGTACGTGTCTGTCAGTCTCAGACACTCTCTGTGTCTGACTGTACGT	resistant	1	11	230
PURO-3D-10-WITH-11-1	PURO-3D-10-WITH	CAGTTAACGTGACTGAGTCACTCTGAGTGAGTCAGTGTGTGAGTGAACGT	resistant	1	11	536
PURO-3D-10-WITH-11-1	PURO-3D-10-WITH	CAGTTGACGTGTGTGTGACACTCAGTGTCTCTGACAGAGTGTGAGAACGT	resistant	1	11	198
PURO-3D-10-WITH-11-1	PURO-3D-10-WITH	CAGTTTACGTGTCTGTGACTCACTGTGTGTGTGTGACTGTCAGACAACGT	resistant	1	11	282
PURO-3D-10-WITH-11-1	PURO-3D-10-WITH	CATAGTACGTCTCAGTCTCTGTCAGTGTGTGTGAGAGTCTCTGTGAACGT	resistant	1	11	172
PURO-3D-10-WITH-11-1	PURO-3D-10-WITH	CATCATACGTCTCTGAGACTGTGAGACTGTCAGTGAGTGAGTGTCTACGT	resistant	1	11	367
PURO-3D-10-WITH-11-1	PURO-3D-10-WITH	CATCGTACGTCTCTGAGACTGTCAGAGTGTCTGAGTGACTGTGACTACGT	resistant	1	11	58
PURO-3D-10-WITH-11-1	PURO-3D-10-WITH	CCATCCACGTGTGTGTGAGTCTCAGTCTCACTGTCTCTGTCAGTGAACGT	resistant	1	11	165
PURO-3D-10-WITH-11-1	PURO-3D-10-WITH	CCATCTACGTGAGTCTGTGTCTGAGTGACACTCTGTGTCTCTGTCTACGT	resistant	1	11	366
PURO-3D-10-WITH-11-1	PURO-3D-10-WITH	CCATGAACGTGTCTGTCAGAGTCAGAGAGTCAGACAGACTGTGAGTACGT	resistant	1	11	213
PURO-3D-10-WITH-11-1	PURO-3D-10-WITH	CCATGACGTCAGTCTCTGTCTGTGAGTCTGAGAGAGACTGAGACTACGTA	resistant	1	11	30
PURO-3D-10-WITH-11-1	PURO-3D-10-WITH	CCATTAACGTGTCTGTCTGAGTCAGTCAGTGTCTCTCACTCTGTGTACGT	resistant	1	11	151
PURO-3D-10-WITH-11-1	PURO-3D-10-WITH	CCATTCACGTGTGAGTCTCTCAGACTGTGACACTCACTGTGAGACAACGT	resistant	1	11	179
PURO-3D-10-WITH-11-1	PURO-3D-10-WITH	CCATTGACGTGTGTGAGTCTCTGAGTCAGACTCTGAGTCTGACTGAACGT	resistant	1	11	153
PURO-3D-10-WITH-11-1	PURO-3D-10-WITH	CCCAAGACGTCTGTGAGTGAGACTGAGAGAGAGTGTGTCACAGTCTACGT	resistant	1	11	496
PURO-3D-10-WITH-11-1	PURO-3D-10-WITH	CCCAATACGTGTGTCTCTCACTGTGAGTGAGTCAGTGACAGTGAGTACGT	resistant	1	11	729
PURO-3D-10-WITH-11-1	PURO-3D-10-WITH	CCCACGACGTGTCTCTGACTCTGTGTCACTCACTGTCTCTCACACTACGT	resistant	1	11	444
PURO-3D-10-WITH-11-1	PURO-3D-10-WITH	CCCACTACGTCTGAGAGTGTGAGTGACTGAGAGAGTGTCTCACAGTACGT	resistant	1	11	139
PURO-3D-10-WITH-11-1	PURO-3D-10-WITH	CCCAGCACGTCTCTGTCTCAGTCAGTGTGTCACTCTCTCAGAGTGAACGT	resistant	1	11	197
PURO-3D-10-WITH-11-1	PURO-3D-10-WITH	CCCATTACGTCAGTCTGTGTGTCTGTGTGACTGAGAGTGTGTGACAACGT	resistant	1	11	558
PURO-3D-10-WITH-11-1	PURO-3D-10-WITH	CCCCATACGTGTCACTGTGAGTCAGAGACAGTGTGAGTCTGTCAGAACGT	resistant	1	11	52
PURO-3D-10-WITH-11-1	PURO-3D-10-WITH	CCCCCAACGTCACAGAGAGTCTCTCACAGTGTCTGTCAGTCAGTGTACGT	resistant	1	11	52
PURO-3D-10-WITH-11-1	PURO-3D-10-WITH	CCCCCCACGTCTGTGTCTCTCTGACACTCTGTGTGTCTGACAGAGTACGT	resistant	1	11	67
PURO-3D-10-WITH-11-1	PURO-3D-10-WITH	CCCCCGACGTGACAGAGTCAGACAGAGTGTGACTCTGAGTGTGTCAACGT	resistant	1	11	446
PURO-3D-10-WITH-11-1	PURO-3D-10-WITH	CCCCCTACGTCTCTGAGTCTGAGACAGACAGAGTGACTCTGTCACAACGT	resistant	1	11	368
PURO-3D-10-WITH-11-1	PURO-3D-10-WITH	CCCCGGACGTGAGTGTCAGTGTGTCTGAGAGTCTCTGACTGAGTCAACGT	resistant	1	11	154
PURO-3D-10-WITH-11-1	PURO-3D-10-WITH	CCCGAAACGTGTCTCTCTGACTCTGTCTCTGTGAGTCTGTCAGAGTACGT	resistant	1	11	147
PURO-3D-10-WITH-11-1	PURO-3D-10-WITH	CCCGAACGTCTCACTGACACACACAGTGTGAGTGTGTGTGTGAGAACGTA	resistant	1	11	45
PURO-3D-10-WITH-11-1	PURO-3D-10-WITH	CCCGTTACGTCATCTGAGTCTCACTGAGTCACTCACTCTCAGAGTACGTA	resistant	1	11	890
PURO-3D-10-WITH-11-1	PURO-3D-10-WITH	CCCTACACGTGTGTCTCACAGTGTGTCACACACACAGACACACTGTACGT	resistant	1	11	20
PURO-3D-10-WITH-11-1	PURO-3D-10-WITH	CCCTATACGTGTCTCTGTCAGAGTCTGTCAGACAGTGTGTGACAGAACGT	resistant	1	11	183
PURO-3D-10-WITH-11-1	PURO-3D-10-WITH	CCCTGGACGTGTGTCAGAGTGAGTGAGTCACTCTGTGTGTGTCAGAACGT	resistant	1	11	97
PURO-3D-10-WITH-11-1	PURO-3D-10-WITH	CCGAAACGTGTGTGTCAGTGTCTCAGTCAGTGAGAGTGTGTGTGTACGTA	resistant	1	11	1161
PURO-3D-10-WITH-11-1	PURO-3D-10-WITH	CCGAAGACGTCTGTCACTGACTCAGACTCAGTCTGTGAGAGTGTGTACGT	resistant	1	11	255
PURO-3D-10-WITH-11-1	PURO-3D-10-WITH	CCGAGGACGTCACTGACAGAGTCTCTCTGTGTCTGACTGTGTGTGTACGT	resistant	1	11	149
PURO-3D-10-WITH-11-1	PURO-3D-10-WITH	CCGAGGACGTCTCTCAGAGAGTCTGACTGACAGAGTCTCTCTGTCTACGT	resistant	1	11	197
PURO-3D-10-WITH-11-1	PURO-3D-10-WITH	CCGCGAACGTGTCTGAGTCTGTCAGAGACTCAGTGTCAGAGTGAGAACGT	resistant	1	11	95
PURO-3D-10-WITH-11-1	PURO-3D-10-WITH	CCGCTCACGTCTGTCTGTCAGAGTCTGACAGTCACTGTCTGTCTCTACGT	resistant	1	11	63
PURO-3D-10-WITH-11-1	PURO-3D-10-WITH	CCGCTTACGTCAGTGTCTCTGTGTGTCACAGTCTCACACTGTGAGTACGT	resistant	1	11	1224
PURO-3D-10-WITH-11-1	PURO-3D-10-WITH	CCGGCTACGTCAGTGAGACACTGTGTCTGAGACTCAGTGAGAGAGAACGT	resistant	1	11	40
PURO-3D-10-WITH-11-1	PURO-3D-10-WITH	CCTACCACGTCTGTCAGTGTGTCAGAGTCACACTCACAGTGTCTCTACGT	resistant	1	11	186
PURO-3D-10-WITH-11-1	PURO-3D-10-WITH	CCTACCACGTGTGAGTCACAGTCAGTCTCTGACTGACACAGTCACAACGT	resistant	1	11	82
PURO-3D-10-WITH-11-1	PURO-3D-10-WITH	CCTACTACGTGTGTGTGTGACTGTGTCTGTCACAGACTGTGTGAACGTAT	resistant	1	11	38
PURO-3D-10-WITH-11-1	PURO-3D-10-WITH	CCTACTACGTGTGTGTGTGTGACTGTGTCTGTCACAGACTGTGTGAACGT	resistant	1	11	324
PURO-3D-10-WITH-11-1	PURO-3D-10-WITH	CCTATACGTGAGTGTCTCTGTGTGTGTGTCAGAGTCTGTCTGAACGTATG	resistant	1	11	36
PURO-3D-10-WITH-11-1	PURO-3D-10-WITH	CCTATACGTGAGTGTCTCTGTGTGTGTGTGTCAGAGTCTGTCTGAACGTA	resistant	1	11	272
PURO-3D-10-WITH-11-1	PURO-3D-10-WITH	CCTCGCACGTGAGTGTCTGTGAGTCTCTCTGACTGTCTCACTCTCTACGT	resistant	1	11	536
PURO-3D-10-WITH-11-1	PURO-3D-10-WITH	CCTCGTACGTGAGCTCATGTGTCTCAGTCACTCTGTGGTCTCAACGTATG	resistant	1	11	406
PURO-3D-10-WITH-11-1	PURO-3D-10-WITH	CCTCTTACGTCTCTGACAGTGAGTGAGAGTGTGAGTCACACTGTGTACGT	resistant	1	11	152
PURO-3D-10-WITH-11-1	PURO-3D-10-WITH	CCTGGAACGTCTGTGTGAGTCTCTGAGTGACCTCACTGTGTGAGAACGTA	resistant	1	11	147
PURO-3D-10-WITH-11-1	PURO-3D-10-WITH	CCTGGAACGTGTGTGAGAGTCAGTGACTGAGAGTGTCAGTCTCAAACGTA	resistant	1	11	66
PURO-3D-10-WITH-11-1	PURO-3D-10-WITH	CCGGGGACGTGACAGAGTGTCACTGACACACTCAGTCTCTGTGAGTACGT	resistant	1	11	1938
PURO-3D-10-WITH-11-1	PURO-3D-10-WITH	CCGGGTACGTCTCAGAGTGGTGTGTGACTGTGAGTGAGAGTGTGAACGTA	resistant	1	11	40
PURO-3D-10-WITH-11-1	PURO-3D-10-WITH	CCGGGTACGTGAGTGTGAGAGACTGTGAGACAGTGACTCTGAGTGTACGT	resistant	1	11	281
PURO-3D-10-WITH-11-1	PURO-3D-10-WITH	CCGGTAACGTGTGTGTGTGACAGAGTGAGTGTGTCACAGAGTGTGTACGT	resistant	1	11	23
PURO-3D-10-WITH-11-1	PURO-3D-10-WITH	CCGGTTACGTCTGGAGACTCTGTGTGAGTCACTGTGTCTGAGTGAACGTA	resistant	1	11	128
PURO-3D-10-WITH-11-1	PURO-3D-10-WITH	CCGGTTACGTGAGTCTGTGTGTGACTGAGAGACTGACAGTGACACTACGT	resistant	1	11	179
PURO-3D-10-WITH-11-1	PURO-3D-10-WITH	CCGTAGACGTCAGTGAGTGACTCTGTCACAGAGTCTGACAGTGTCTACGT	resistant	1	11	24
PURO-3D-10-WITH-11-1	PURO-3D-10-WITH	CCGTCTACGTGTCTGTCAGACTCAGTGTGTGTGAGAGTGAGTCAGAACGT	resistant	1	11	401
PURO-3D-10-WITH-11-1	PURO-3D-10-WITH	CCGTGTACGTCACTGTCTCACAGTGTCTCTGAGAGACACTGAGAGTACGT	resistant	1	11	185
PURO-3D-10-WITH-11-1	PURO-3D-10-WITH	CCGTTCACGTCTGACTCTCAGACAGTGTCAGTGTCTCAGTGTGAGTACGT	resistant	1	11	158
PURO-3D-10-WITH-11-1	PURO-3D-10-WITH	CCGTTTACGTGTGTGTCTGTGTGTCTGTCACACTGACACTGTGTGTACGT	resistant	1	11	25
PURO-3D-10-WITH-11-1	PURO-3D-10-WITH	CGGGTAACGTGTCAGTGTGACTGAGAGTGTCAGAGTCTGAGTCTGTACGT	resistant	1	11	34
PURO-3D-10-WITH-11-1	PURO-3D-10-WITH	CGGGTGACGTGTCTGACTGACTTTGACACACTGACAGAGACTGAGTACGT	resistant	1	11	139
PURO-3D-10-WITH-11-1	PURO-3D-10-WITH	CGGGTTACGTGTCTGACACTGTGAGTGTGTGAGACACTGTGTGTGAACGT	resistant	1	11	42
PURO-3D-10-WITH-11-1	PURO-3D-10-WITH	CGGTACACGTCAGTGAGTCAGACAGACTGTGAGACTCTGTCAGAGAACGT	resistant	1	11	197
PURO-3D-10-WITH-11-1	PURO-3D-10-WITH	CGGTCGACGTCAGTGTGTCTCTCAGTGACACTGAGAGACAGAGTGTACGT	resistant	1	11	240
PURO-3D-10-WITH-11-1	PURO-3D-10-WITH	CGGTCTACGTGTGTGAGTCTGACTGTCTGTGTCAGTGACTGTCTGTACGT	resistant	1	11	608
PURO-3D-10-WITH-11-1	PURO-3D-10-WITH	CGGTGAACGTGTCTGAGTCTGTCTCAGAGACTGAGACACAGAGACTACGT	resistant	1	11	153
PURO-3D-10-WITH-11-1	PURO-3D-10-WITH	CGGTGAACGTGTGTCTGTGTGAGAGACACAGTGTGACAGTGACAGTACGT	resistant	1	11	254
PURO-3D-10-WITH-11-1	PURO-3D-10-WITH	CGGTGGACGTCTCACAGAGAGAGTCTCTGAGTCACTGTCTGTGAGAACGT	resistant	1	11	162
PURO-3D-10-WITH-11-1	PURO-3D-10-WITH	CGGTTAACGTCTCTGTGAGTGTGAGTGTGTCTGTCTGTGTGAGTACGTAT	resistant	1	11	29
PURO-3D-10-WITH-11-1	PURO-3D-10-WITH	CGCTTCACGTCAGTCTGTGTCTGACACAGTGAGAGTGAGAGTGTGAACGT	resistant	1	11	463
PURO-3D-10-WITH-11-1	PURO-3D-10-WITH	CGCTTTACGTCACTCTGACTCACACTCTCTGAGTTCTGTCAGACAACGTA	resistant	1	11	866
PURO-3D-10-WITH-11-1	PURO-3D-10-WITH	CGCTTTACGTCAGAGTGTCTGTGTGTGACTGTCTCAGTCTGAGTGTACGT	resistant	1	11	81
PURO-3D-10-WITH-11-1	PURO-3D-10-WITH	CGGAACACGTCTCAGAGAGAGTGTGAGTCACAGTCTGTGTCTCTGTACGT	resistant	1	11	67
PURO-3D-10-WITH-11-1	PURO-3D-10-WITH	CGGACGACGTGACAGTGAGAGAGTGTGTGTCTGAGTGAGTCAGTCTACGT	resistant	1	11	229
PURO-3D-10-WITH-11-1	PURO-3D-10-WITH	CGGACTACGTCAGAGAGAGTGTGTCAGACTCACACTGAGAGTGAGAACGT	resistant	1	11	157
PURO-3D-10-WITH-11-1	PURO-3D-10-WITH	CGGAGTACGTGTCTCACTCAGTCTGTCTGTGTGACAGTCTGTGTCTACGT	resistant	1	11	34
PURO-3D-10-WITH-11-1	PURO-3D-10-WITH	CGGATCACGTGTCTCACAGAGTCTGTGTGAGAGTGTCACAGACACAACGT	resistant	1	11	23
PURO-3D-10-WITH-11-1	PURO-3D-10-WITH	CGGCAAACGTGTGTGACTCTGTGTGTGAGAGTCAGTGTGTCTCTCTACGT	resistant	1	11	1262
PURO-3D-10-WITH-11-1	PURO-3D-10-WITH	CGGCATACGTGTCTGAGTCAGTGTGTGTCTCTCACAGACTGTGTCTACGT	resistant	1	11	118
PURO-3D-10-WITH-11-1	PURO-3D-10-WITH	CGGCGAACGTCAGAGTCTGAGACTGTGACAGTGTCTCAGTGTCTGAACGT	resistant	1	11	138
PURO-3D-10-WITH-11-1	PURO-3D-10-WITH	CGGCGAACGTGTGTGTCTGACTCAGAGTGTCACTCTGACACAGTGTACGT	resistant	1	11	349
PURO-3D-10-WITH-11-1	PURO-3D-10-WITH	CGGCGCACGTGTCACTCTCTCTGTGTGTCTCAGACAGACTGTGTGTACGT	resistant	1	11	231
PURO-3D-10-WITH-11-1	PURO-3D-10-WITH	CGCACTACGTCTGTGTCAGAGTGTCTCTGTGTCACTGTGTCTGTACGTAT	resistant	1	11	50
PURO-3D-10-WITH-11-1	PURO-3D-10-WITH	CGCATCACGTGTCTCACAGAGTCTCTGAGTGTGAGACTGTGAGAGTACGT	resistant	1	11	63
PURO-3D-10-WITH-11-1	PURO-3D-10-WITH	CGCATTACGTCACTCTCTCTGACTCACACACTCTGAGACAGTGTGTACGT	resistant	1	11	251
PURO-3D-10-WITH-11-1	PURO-3D-10-WITH	CGCCAAACGTCTCTCTCTGACAGTCTGTGTGACAGAGAGTCTGAGTACGT	resistant	1	11	380
PURO-3D-10-WITH-11-1	PURO-3D-10-WITH	CGCCATACGTGTGACAGTGAGACACACTGTGTGACTGAGTCAGAGTACGT	resistant	1	11	1237
PURO-3D-10-WITH-11-1	PURO-3D-10-WITH	CGCGACACGTCACTGACTCTGTGTGAGACTCAGTCAGACAGTCTCAACGT	resistant	1	11	278
PURO-3D-10-WITH-11-1	PURO-3D-10-WITH	CGCGATACGTGAGAGAGACACTCTGTGAGAGACACTCACAGACTGAACGT	resistant	1	11	487
PURO-3D-10-WITH-11-1	PURO-3D-10-WITH	CGGCGTACGTCAGTGACACTCACAGAGTCAGTGTGTGAGACACTGTACGT	resistant	1	11	160
PURO-3D-10-WITH-11-1	PURO-3D-10-WITH	CGGCGTACGTGAGACACACAGACAGTGAGAGACTCAGTGAGACACAACGT	resistant	1	11	493
PURO-3D-10-WITH-11-1	PURO-3D-10-WITH	CGGCTCACGTGTCACTGTGACTCTGTCTCAGAGTCTCTATCTGTGTACGT	resistant	1	11	170
PURO-3D-10-WITH-11-1	PURO-3D-10-WITH	CGGCTGACGTTTGACACTCTCTGAGTGACTGACACTCTCACAGAGTACGT	resistant	1	11	30
PURO-3D-10-WITH-11-1	PURO-3D-10-WITH	CGGGAGACGTGTCTCTGTCACAGAGTGTCTGACTGAGACTGAGTGAACGT	resistant	1	11	207
PURO-3D-10-WITH-11-1	PURO-3D-10-WITH	CGGGCAACGTCTGTGAGACTCTCAGTGAGACAGTGTCACTCTGACAACGT	resistant	1	11	195
PURO-3D-10-WITH-11-1	PURO-3D-10-WITH	CGGGGCACGTGTCTCACTCAGTGTCAGAGAGTGTCACTGTCTCTCTACGT	resistant	1	11	82
PURO-3D-10-WITH-11-1	PURO-3D-10-WITH	CGGGGGACGTGAGAGTGAGTCTGTCTGAGTGTGTGACGGAGTGACTACGT	resistant	1	11	205
PURO-3D-10-WITH-11-1	PURO-3D-10-WITH	CGGGGTACGTGACTGTCTGAGTGTCTGAGTGAGTGAGTCTGAGTCTACGT	resistant	1	11	65
PURO-3D-10-WITH-11-1	PURO-3D-10-WITH	CGGTTTACGTGTCAGACTGTGTCTCAGTGAGACTGTCAGAGTGACAACGT	resistant	1	11	251
PURO-3D-10-WITH-11-1	PURO-3D-10-WITH	CGTACAACGTGAGAGTGTGAGTCACTGTGAGTCTGTGACAGTGTGTACGT	resistant	1	11	205
PURO-3D-10-WITH-11-1	PURO-3D-10-WITH	CGTACAACGTGTCAGTGTGAGAGTCTGTCTGTCAGACTCTCTCTCAACGT	resistant	1	11	133
PURO-3D-10-WITH-11-1	PURO-3D-10-WITH	CGTACTACGTGAGAGTGACAGAGAGTCACACACAGTCAGACTCTGAACGT	resistant	1	11	165
PURO-3D-10-WITH-11-1	PURO-3D-10-WITH	CGTAGAACGTCAGAGTCTGTGTCACTCACAGACAGACTCACTCTGTACGT	resistant	1	11	374
PURO-3D-10-WITH-11-1	PURO-3D-10-WITH	CGTAGACGTGAGTGTGTGAGTCTCAGAGTGTGTGTGTCTGTGTGTACGTA	resistant	1	11	424
PURO-3D-10-WITH-11-1	PURO-3D-10-WITH	CGTAGTACGTCTGTCTGTGACAGTCAGTCAGACTCTGAGTGACTCAACGT	resistant	1	11	1144
PURO-3D-10-WITH-11-1	PURO-3D-10-WITH	CGTATCACGTCTCACACTGTGTGAGTGACTCTGTCTGAGAGACAGAACGT	resistant	1	11	137
PURO-3D-10-WITH-11-1	PURO-3D-10-WITH	CGTATGACGTGAGTCTGAGTGAGTCTGTGAGACAGAGTGACTGTGTACGT	resistant	1	11	86
PURO-3D-10-WITH-11-1	PURO-3D-10-WITH	CGTCATACGTGTCTGAGTCTCAGACTGACAGTCACAGTCTCTGACTACGT	resistant	1	11	208
PURO-3D-10-WITH-11-1	PURO-3D-10-WITH	CGACTCACGTGTGTGTGTCACTCTGTCTCTGTGAGTGACTGAGTGTACGT	resistant	1	11	806
PURO-3D-10-WITH-11-1	PURO-3D-10-WITH	CGAGCAACGTCTGTCAGTGAGACACTCAGACTGACACTCTGACTGTACGT	resistant	1	11	410
PURO-3D-10-WITH-11-1	PURO-3D-10-WITH	CGAGCCACGTCTGTGTGTGTCTCAGAGTGACACTCTGTGACACAGTACGT	resistant	1	11	531
PURO-3D-10-WITH-11-1	PURO-3D-10-WITH	CGAGCTACGTCTCACTCTCAGTGAGAGTGTGTCAGTGAGTCAGTCAACGT	resistant	1	11	204
PURO-3D-10-WITH-11-1	PURO-3D-10-WITH	CGAGGGACGTGTGTGTGACTGTCAGACTCTGTCACAGTGAGTGTGAACGT	resistant	1	11	387
PURO-3D-10-WITH-11-1	PURO-3D-10-WITH	CGAGTCACGTCACTCTGACTGTGAGTGTGAGTGTGTGTCACTGTCTACGT	resistant	1	11	83
PURO-3D-10-WITH-11-1	PURO-3D-10-WITH	CGAGTCACGTCAGTGTCTGTGTGTCAGAGTCAGTGAGAGTCAGTCTACGT	resistant	1	11	66
PURO-3D-10-WITH-11-1	PURO-3D-10-WITH	CGATAGACGTGTCACACAGTGTCTGTGTCTCTGAGTGTCTGTGTCTACGT	resistant	1	11	71
PURO-3D-10-WITH-11-1	PURO-3D-10-WITH	CGATAGACGTGTGAGTGACTGACACAGAGACTCTGACTCTGTCAGTACGT	resistant	1	11	175
PURO-3D-10-WITH-11-1	PURO-3D-10-WITH	CGATCAACGTGAGAGTGTGACTCTGACTGTGTGTGAGTGTGTCTCAACGT	resistant	1	11	355
PURO-3D-10-WITH-11-1	PURO-3D-10-WITH	CGATCTACGTGTCTGTCAGAGTGACTGTGTGACTCAGTCAGAGTGAACGT	resistant	1	11	37
PURO-3D-10-WITH-11-1	PURO-3D-10-WITH	CGATGACGTCAGACTGAGACACTCTCTCAGTGAGACTGAAGTGAACGTAT	resistant	1	11	279
PURO-3D-10-WITH-11-1	PURO-3D-10-WITH	CGCGGAACGTCTGAGACAGTGTGAGTGAGACTGTGTGACAGTGTCAACGT	resistant	1	11	1380
PURO-3D-10-WITH-11-1	PURO-3D-10-WITH	CGCGGCACGTGAGAGAGACTGACTGTGTCTGAGTGAGTGTGTCTCAACGT	resistant	1	11	217
PURO-3D-10-WITH-11-1	PURO-3D-10-WITH	CGCGGGACGTCTGTGAGTGAGACTGTGTGTGTCTGACTGTGAGAGAACGT	resistant	1	11	48
PURO-3D-10-WITH-11-1	PURO-3D-10-WITH	CGCGGGACGTGAGTGTGAGACTGAGTCAGACACACTCTGAAGTGTACGTA	resistant	1	11	30
PURO-3D-10-WITH-11-1	PURO-3D-10-WITH	CGCGGGACGTGTGAGTCTCTGTCAGTGTGACACAGTCACTGTGTCAACGT	resistant	1	11	396
PURO-3D-10-WITH-11-1	PURO-3D-10-WITH	CGCGTCACGTGTCTCTGTCACAGTCACAGAGTCTGTCACAGTGACAACGT	resistant	1	11	31
PURO-3D-10-WITH-11-1	PURO-3D-10-WITH	CGCGTGACGTCACTGTCTCTGTGTGACTGACTGAGAGTCTGTGAGTACGT	resistant	1	11	161
PURO-3D-10-WITH-11-1	PURO-3D-10-WITH	CGCGTGACGTCAGAGAGAGTCTGTCACTCAGACTGTGAGTCTGTGTACGT	resistant	1	11	37
PURO-3D-10-WITH-11-1	PURO-3D-10-WITH	CGCTCGACGTGTGAGTCTGTCACAGACTGTCTCTCTCAGAGTGACAACGT	resistant	1	11	193
PURO-3D-10-WITH-11-1	PURO-3D-10-WITH	CGCTCTACGTGTCAGTGACTCTCAGAGTGTGTGAGTGTGTGTCAGTACGT	resistant	1	11	326
PURO-3D-10-WITH-11-1	PURO-3D-10-WITH	CGCTGAACGTCTGACAGTGAGTGTGTCTCTGTGACAGTCTCTGACAACGT	resistant	1	11	83
PURO-3D-10-WITH-11-1	PURO-3D-10-WITH	CGCTGAACGTGAGTCTCTGTGAGTCTGTCTGAGACAGAGAGTGTGAACGT	resistant	1	11	117
PURO-3D-10-WITH-11-1	PURO-3D-10-WITH	CGCTGGACGTCTGTCAGAGAGAGACTGACTGTGTGTCACTGTGTCTACGT	resistant	1	11	447
PURO-3D-10-WITH-11-1	PURO-3D-10-WITH	CGCTGGACGTGTCAGTGTCTCTCTGAGTGAGACAGTCACTGAGTGAACGT	resistant	1	11	138
PURO-3D-10-WITH-11-1	PURO-3D-10-WITH	CCTGGTACGTGTGTGACTGAGACAGAGACTGTGAGTGAGTCACACAACGT	resistant	1	11	366
PURO-3D-10-WITH-11-1	PURO-3D-10-WITH	CCTGTAACGTCACTCAGACAGACAGACTGTCAGTGTCAGTGTCTGTACGT	resistant	1	11	30
PURO-3D-10-WITH-11-1	PURO-3D-10-WITH	CCTGTAACGTCTGTCTGTCAGACACAGACTCAGTGTCAGTCAGTCTACGT	resistant	1	11	408
PURO-3D-10-WITH-11-1	PURO-3D-10-WITH	CCTTCGACGTCAGAGTGACTGTGTGTGAGACTGAGAGACTCTCTCAACGT	resistant	1	11	88
PURO-3D-10-WITH-11-1	PURO-3D-10-WITH	CCTTGCACGTCTGTGAGACACTGTGTGACAGTCTCACTGTGTCAGTACGT	resistant	1	11	93
PURO-3D-10-WITH-11-1	PURO-3D-10-WITH	CCTTGGACGTCACAGACAGTCTCAGTGAGAGAGACTGTGTCAACACGTAT	resistant	1	11	238
PURO-3D-10-WITH-11-1	PURO-3D-10-WITH	CCTTTAACGTCTGTCAGAGTGTGAGTGAGTGTCAGTCTGTCACACAACGT	resistant	1	11	142
PURO-3D-10-WITH-11-1	PURO-3D-10-WITH	CCTTTTACGTCACTGTGTCTGAGACTGAGTGACACACAGTGTGAGTACGT	resistant	1	11	988
PURO-3D-10-WITH-11-1	PURO-3D-10-WITH	CCTTTTACGTGTCAGACTCACTCTCTGTGAGACTCACTGAGAGTGTACGT	resistant	1	11	119
PURO-3D-10-WITH-11-1	PURO-3D-10-WITH	CGAACTACGTCACTGTCTGTGTCTCTCAGTCTCTCTGACAGTCTGTACGT	resistant	1	11	78
PURO-3D-10-WITH-11-1	PURO-3D-10-WITH	CGAAGAACGTGAGTCTCAGTCAGAGTGACTCAGAGTGAGAGTCTCTACGT	resistant	1	11	182
PURO-3D-10-WITH-11-1	PURO-3D-10-WITH	CGACACACGTGTCTCAGTCTGTCAGAGTGTCTGTGTCTGTCACTGTACGT	resistant	1	11	257
PURO-3D-10-WITH-11-1	PURO-3D-10-WITH	CGACAGACGTGAGAGTGAGTGACACTGACTCAGAGTGAGACAGTGTACGT	resistant	1	11	213
PURO-3D-10-WITH-11-1	PURO-3D-10-WITH	CGTCTAACGTCTCTTGTCTGTCAGTGTGAGTCTCTGAGTGACACTACGTA	resistant	1	11	65
PURO-3D-10-WITH-11-1	PURO-3D-10-WITH	CGTCTGACGTCTGAGAGTCAGTGTGTCTGTGTGTCACTCAGAGTGTACGT	resistant	1	11	159
PURO-3D-10-WITH-11-1	PURO-3D-10-WITH	CGTGACACGTCAGTGAGTGTCACACTGTCACTGACTCACTGACAGTACGT	resistant	1	11	309
PURO-3D-10-WITH-11-1	PURO-3D-10-WITH	CGTGAGACGTGAGTCAGTGTGTGTGTCAGACTCAGAGAGTGTGTGAACGT	resistant	1	11	384
PURO-3D-10-WITH-11-1	PURO-3D-10-WITH	CGTGCGACGTCTGACTCATGAGTGTGAGAGTGTCTCTGAGAGTGAGAACG	resistant	1	11	136
PURO-3D-10-WITH-11-1	PURO-3D-10-WITH	CGTGGAACGTGTGAGACTCTCAGTGTGAGTCACTAGTGTGAGTCTACGTA	resistant	1	11	1323
PURO-3D-10-WITH-11-1	PURO-3D-10-WITH	CGTGGTACGTGAGTCTGACACACTGACTGTGAGTGAGTGAGTCAGAACGT	resistant	1	11	440
PURO-3D-10-WITH-11-1	PURO-3D-10-WITH	CGTGTGACGTCAGTGTGTCAGTGTCTGTGTGAGACTGTCAGTGTCAACGT	resistant	1	11	243
PURO-3D-10-WITH-11-1	PURO-3D-10-WITH	CTACCTACGTCACACACAGAGTCAGTCTCTCACTCTGACACAGTGAACGT	resistant	1	11	106
PURO-3D-10-WITH-11-1	PURO-3D-10-WITH	CTACCTACGTGTGTGTGACTCAGAGTCACACAGTGAGTGAGTGTCTACGT	resistant	1	11	56
PURO-3D-10-WITH-11-1	PURO-3D-10-WITH	CTACGAACGTCTGTCTCTCTGTCTGTCACTCAGTCTGTGTCTCAGAACGT	resistant	1	11	23
PURO-3D-10-WITH-11-1	PURO-3D-10-WITH	CTACGGACGTCTGTGTGAGAGTGTCTGTGTGAGACAGTGTCTGTGTACGT	resistant	1	11	358
PURO-3D-10-WITH-11-1	PURO-3D-10-WITH	CTACGTACGTCTGTCTGTCAGTCAGAGACAGTGAGTCAGACTGAGTACGT	resistant	1	11	56
PURO-3D-10-WITH-11-1	PURO-3D-10-WITH	CTAGAGACGTGTGAGAGACAGACAGAGAGACAGTGTGTCTGTGAGAACGT	resistant	1	11	20
PURO-3D-10-WITH-11-1	PURO-3D-10-WITH	CTAGAGACGTGTGTGAGAGTCTGAGTCTCTGTGTGAGTCTCACTGAACGT	resistant	1	11	77
PURO-3D-10-WITH-11-1	PURO-3D-10-WITH	CTAGCAACGTGTGTGAGTCACTCTCACAGACACAGTCAGGTCTGTACGTA	resistant	1	11	955
PURO-3D-10-WITH-11-1	PURO-3D-10-WITH	CTAGCTACGTGACAGTGTGTCTGACTGACAGACAGAGTGACTCTCAACGT	resistant	1	11	144
PURO-3D-10-WITH-11-1	PURO-3D-10-WITH	CTAGGTACGTCTCACTGTGTCTCAGAGTCAGAGTGAGTGTGAGAGTACGT	resistant	1	11	173
PURO-3D-10-WITH-11-1	PURO-3D-10-WITH	CTAGGTACGTGAGTCAGTGTGTGTCTGAGTGAGACTCAGTGTGTCTACGT	resistant	1	11	1140
PURO-3D-10-WITH-11-1	PURO-3D-10-WITH	CTATCCACGTGTGTCTGTGTCTGTGAGACTGTGTCTGTGTGTGTGAACGT	resistant	1	11	591
PURO-3D-10-WITH-11-1	PURO-3D-10-WITH	CTATTGACGTGTGTGTCAGAGAGAGTCTCTGAGTCTGTGAGACTGTACGT	resistant	1	11	360
PURO-3D-10-WITH-11-1	PURO-3D-10-WITH	CTGCCAACGTCTGTGAGTGAGACTGTGGTGTGACTGTCAGTCTGTACGTA	resistant	1	11	335
PURO-3D-10-WITH-11-1	PURO-3D-10-WITH	CTGCGAACGTCTCTGTCACTGAGTGTCACAGAGTGTGAGTGTGTCTACGT	resistant	1	11	217
PURO-3D-10-WITH-11-1	PURO-3D-10-WITH	CTGCGAACGTGAGTGTGTCTCAGAGAGTGTCTCACTGTGTGACAGTACGT	resistant	1	11	199
PURO-3D-10-WITH-11-1	PURO-3D-10-WITH	CTGCTCACGTGTCAGACTCTCTCAGACTCTCAGTGTGTCTCAGTCTACGT	resistant	1	11	445
PURO-3D-10-WITH-11-1	PURO-3D-10-WITH	CTGCTTACGTGTCAGTCAGTGTGTCAGACAGTGTCTGACTCTCACAACGT	resistant	1	11	148
PURO-3D-10-WITH-11-1	PURO-3D-10-WITH	CTGGAGACGTGTGTGACACTGACACTGTCTGACTCAGTCTCTGTGTACGT	resistant	1	11	1104
PURO-3D-10-WITH-11-1	PURO-3D-10-WITH	CTGGCCACGTGTGTGAGTCAGTGAGACACTGAGACTCTGTGAGTCAACGT	resistant	1	11	331
PURO-3D-10-WITH-11-1	PURO-3D-10-WITH	CTGGCTACGTGAGACTCTGTGTCAGACAGAGAGAGTCTCTGTGTGTACGT	resistant	1	11	489
PURO-3D-10-WITH-11-1	PURO-3D-10-WITH	CTGGCTACGTGTGTGTGACAGTGTCTGTCAGTCAGAGAGACTCTCAACGT	resistant	1	11	172
PURO-3D-10-WITH-11-1	PURO-3D-10-WITH	CTGGGAACGTGAGTGACACACTCAGTGTCTGACTCACTCTGTGAGTACGT	resistant	1	11	32
PURO-3D-10-WITH-11-1	PURO-3D-10-WITH	CTGGGCACGTGTCTCTCTCTCTGTGAGTCACACAGTGTCAGTCAGTACGT	resistant	1	11	222
PURO-3D-10-WITH-11-1	PURO-3D-10-WITH	CTGGGGACGTCACTCTCAGTGAGACTGTGTCTGTCAGAGAGTGTGTACGT	resistant	1	11	63
PURO-3D-10-WITH-11-1	PURO-3D-10-WITH	CTGGGTACGTGTCAGAGTGTGAGACTGACTCTGTGACACAGTCTCTACGT	resistant	1	11	315
PURO-3D-10-WITH-11-1	PURO-3D-10-WITH	CTGGTCACGTCACTGAGACAGACAGTCTGTGTGAGGACACTCAGAACGTA	resistant	1	11	488
PURO-3D-10-WITH-11-1	PURO-3D-10-WITH	CTCACAACGTCAGTGTGTACTGAGCTCACTGTCTGTCTGTGACAACGTAT	resistant	1	11	68
PURO-3D-10-WITH-11-1	PURO-3D-10-WITH	CTCAGGACGTGAGTCAGTGACTGAGACTGACTCTCAGTGTCACTGTACGT	resistant	1	11	116
PURO-3D-10-WITH-11-1	PURO-3D-10-WITH	CTCATTACGTCTCTGTGACTCTCCTCTGTCTGAGAGACTGTGAGTACGTA	resistant	1	11	334
PURO-3D-10-WITH-11-1	PURO-3D-10-WITH	CTCCGAACGTGAGAGACTGTCTCACTCTCACAGTGTGACTGTCAGAACGT	resistant	1	11	292
PURO-3D-10-WITH-11-1	PURO-3D-10-WITH	CTCCGGACGTGAGTCTGTGTGAGTGAGTGAGTGTGACTCTGACTGAACGT	resistant	1	11	205
PURO-3D-10-WITH-11-1	PURO-3D-10-WITH	CTCGAAACGTCTGTGTCACTCAGTGTCTGAGTCTGTCTCAGAGTGTACGT	resistant	1	11	316
PURO-3D-10-WITH-11-1	PURO-3D-10-WITH	CTCGCGACGTGACTGTCACTCTGTCTGTGTGTGAGACTCAGACTCAACGT	resistant	1	11	1360
PURO-3D-10-WITH-11-1	PURO-3D-10-WITH	CTCGGCACGTGAGTGTGTGTCTGAGACACAGAGAGTGTGTCTCTGAACGT	resistant	1	11	91
PURO-3D-10-WITH-11-1	PURO-3D-10-WITH	CTCGGGACGTGTCAGTCACTGTGTGTGTGAGTGTCAGTGTGAGGTACGTA	resistant	1	11	339
PURO-3D-10-WITH-11-1	PURO-3D-10-WITH	CTGGTGACGTCTGACTGTGTGTCACACAGAGTGTGTGACTGTCTGTACGT	resistant	1	11	203
PURO-3D-10-WITH-11-1	PURO-3D-10-WITH	CTGGTGACGTGAGACACACACACTAGTCTCACACTGTGACACTGTACGTA	resistant	1	11	71
PURO-3D-10-WITH-11-1	PURO-3D-10-WITH	CTGTAAACGTGTCAGTGCACTCTCAGAGTGTGTGTGAAGTGTCTACGTAT	resistant	1	11	182
PURO-3D-10-WITH-11-1	PURO-3D-10-WITH	CTGTAAACGTGTGTCAGAGTGAGTCTCTCAGAGTGACTCAGTGACAACGT	resistant	1	11	363
PURO-3D-10-WITH-11-1	PURO-3D-10-WITH	CTGTCCACGTCTCAGTCACTAAGAGAGACTCTGACAGTCAGTCTGAACGT	resistant	1	11	248
PURO-3D-10-WITH-11-1	PURO-3D-10-WITH	CTGTCGACGTCAGTCAGTCAGACAGTGAGACTGACTCACAGTGACTACGT	resistant	1	11	392
PURO-3D-10-WITH-11-1	PURO-3D-10-WITH	CTGTCGACGTCTCTGTGAGTGTGTGAGAGTGTGTCTGTGTGTGTCAACGT	resistant	1	11	141
PURO-3D-10-WITH-11-1	PURO-3D-10-WITH	CTGTCGACGTGTGAGTCTCACTCAGAGTCAGTGTCTCTCTGTGTGAACGT	resistant	1	11	1037
PURO-3D-10-WITH-11-1	PURO-3D-10-WITH	CTGTCGACGTGTGTCAGTCAGTGAGTCTCTGTCAGTGACTCACTGAACGT	resistant	1	11	767
PURO-3D-10-WITH-11-1	PURO-3D-10-WITH	CTGTCTACGTGTCACAGTGAGAGTGAGTGTGTCAGAGAGAGAGTGTACGT	resistant	1	11	56
PURO-3D-10-WITH-11-1	PURO-3D-10-WITH	CTGTGGACGTGTGACTGACACTCTCAGTCTGTGAGAGTCAGTGTGAACGT	resistant	1	11	297
PURO-3D-10-WITH-11-1	PURO-3D-10-WITH	CTTAAAACGTCAGTGACTCTGACAGACAGTGAGAGAGTGTGACTCAACGT	resistant	1	11	1233
PURO-3D-10-WITH-11-1	PURO-3D-10-WITH	CTTACAACGTGACTGTGAGTCACTCTGTCTCTGAGAGTCTCAGTGTACGT	resistant	1	11	303
PURO-3D-10-WITH-11-1	PURO-3D-10-WITH	CTTACCACGTGTGTGTCTGTGTGACTGTCAGTGAGACAGAGAGTCAACGT	resistant	1	11	1176
PURO-3D-10-WITH-11-1	PURO-3D-10-WITH	CTTACTACGTGAGTGAGAGTCTGTCAGTCTGTGTGTGAGTGTGACAACGT	resistant	1	11	1503
PURO-3D-10-WITH-11-1	PURO-3D-10-WITH	CTTAGAACGTGAGAGTCACTGTGAGTGTGTGTGTTGTCTGTGTCAACGTA	resistant	1	11	1309
PURO-3D-10-WITH-11-1	PURO-3D-10-WITH	CTTAGAACGTGAGTGAGTGACTGTGTCAGACCTGTGACTGTGTCAACGTA	resistant	1	11	1148
PURO-3D-10-WITH-11-1	PURO-3D-10-WITH	CTTAGCACGTGAGACTCTGAGTGTGTCAGTGTGTCTGTGTGTGTACGTAT	resistant	1	11	288
PURO-3D-10-WITH-11-1	PURO-3D-10-WITH	CTTATTACGTGAGTCAGAGTCAGACAGTGTCTGTGTGTCACAGTGAACGT	resistant	1	11	1557
PURO-3D-10-WITH-11-1	PURO-3D-10-WITH	CGTTAGACGTCTGAGAGTGTCTCTCTGAGACAGTCTCACAGTCACAACGT	resistant	1	11	120
PURO-3D-10-WITH-11-1	PURO-3D-10-WITH	CGTTCAACGTCACTGAGTGTCTGTGAGTGAGAGTCAGTGTCACAGAACGT	resistant	1	11	393
PURO-3D-10-WITH-11-1	PURO-3D-10-WITH	CGTTCGACGTCTCTCTGTGTGTGACAGACACAGTGTGTGACAGACTACGT	resistant	1	11	459
PURO-3D-10-WITH-11-1	PURO-3D-10-WITH	CGTTGGACGTCTGTGAGTGAGTCTGTGTGTGTCAGTGTGTGAGTCTACGT	resistant	1	11	105
PURO-3D-10-WITH-11-1	PURO-3D-10-WITH	CGTTGTACGTCACACACTGTGTGAGACACACACAGTCAGTCACTCAACGT	resistant	1	11	170
PURO-3D-10-WITH-11-1	PURO-3D-10-WITH	CGTTTTACGTGTGTGTGTGACTGTCTCTGTGACTGAGAGTGTCAGAACGT	resistant	1	11	161
PURO-3D-10-WITH-11-1	PURO-3D-10-WITH	CTAAGAACGTCAGAGTCACTCAGTGTGAGTCAGTCACTGAGTCTCAACGT	resistant	1	11	617
PURO-3D-10-WITH-11-1	PURO-3D-10-WITH	CTAAGAACGTGTGTGAGTCACTGTGTCACTCAGTCTGACACTCAGTACGT	resistant	1	11	236
PURO-3D-10-WITH-11-1	PURO-3D-10-WITH	CTTCACACGTGTCAGTCTGTGTCTGTCACTGTCATGTGTGTCTATACGTA	resistant	1	11	677
PURO-3D-10-WITH-11-1	PURO-3D-10-WITH	CTTCTTACGTGACAGACTGACACACTGAGTCTGACAGAGTGTCTGTACGT	resistant	1	11	344
PURO-3D-10-WITH-11-1	PURO-3D-10-WITH	CTTGCCACGTGAGAGTCACTCTCTGTCTGTGCAGTGACTGACTGAACGTA	resistant	1	11	43
PURO-3D-10-WITH-11-1	PURO-3D-10-WITH	CTTGGAACGTCTCAGTGGTCTCAGAGTCAGTGAGACTGAGTGACAACGTA	resistant	1	11	21
PURO-3D-10-WITH-11-1	PURO-3D-10-WITH	CTTGGAACGTGTGTGTGTCTGTCTGACACTCTCTGTGAGTGAGAACGTAT	resistant	1	11	28
PURO-3D-10-WITH-11-1	PURO-3D-10-WITH	CTTGGAACGTGTGTGTGTGTCTGTCTGACACTCTCTGTGAGTGAGAACGT	resistant	1	11	537
PURO-3D-10-WITH-11-1	PURO-3D-10-WITH	CTTGGGACGTGACAGTGTGTCTCTGTGTCACTGTGAGACTCACTCTACGT	resistant	1	11	133
PURO-3D-10-WITH-11-1	PURO-3D-10-WITH	CTTGTAACGTCTCTGACTGTCTGTGACTCAGTGTGTCACTGAGTCTACGT	resistant	1	11	96
PURO-3D-10-WITH-11-1	PURO-3D-10-WITH	CTTGTCACGTCTGAGTCAGAGAGACTCAGTGTGTGTCACAGAGACAACGT	resistant	1	11	226
PURO-3D-10-WITH-11-1	PURO-3D-10-WITH	CTTGTGACGTGACTCTGTGTGAGTCACTCTCAGACACTTGTGTGTACGTA	resistant	1	11	195
PURO-3D-10-WITH-11-1	PURO-3D-10-WITH	CTCGTGACGTGAGTGTCTGTCACTGTCTCTGACAGTGTGACTGTGTACGT	resistant	1	11	1648
PURO-3D-10-WITH-11-1	PURO-3D-10-WITH	CTCTACACGTCACACAGTCTGTGAGACTGTGACTCTGTGTCACTCTACGT	resistant	1	11	2053
PURO-3D-10-WITH-11-1	PURO-3D-10-WITH	CTGAAGACGTGAGTCTCACTCTCAGTGAGAGACTGTGTGTGTGTCAACGT	resistant	1	11	218
PURO-3D-10-WITH-11-1	PURO-3D-10-WITH	CTGACCACGTGTGTGTGTGAGACAGTGTGTCTCAGTGTGACTCAGAACGT	resistant	1	11	23
PURO-3D-10-WITH-11-1	PURO-3D-10-WITH	CTGAGAACGTCTGAGTGTGTCTGTCAGTCAGAGTGACACACTCTCTACGT	resistant	1	11	48
PURO-3D-10-WITH-11-1	PURO-3D-10-WITH	CTGAGTACGTGTGAGTGTGAGAGTCTCTGTGTGTGAGAGTGTGTCTACGT	resistant	1	11	314
PURO-3D-10-WITH-11-1	PURO-3D-10-WITH	CTGCACACGTCAGTCTCTCACTCACTCTGTGACTGTCTGTGTGAGTACGT	resistant	1	11	225
PURO-3D-10-WITH-11-1	PURO-3D-10-WITH	GAGTACACGTGTGTGTGAGTCTGACTCACAGTGTGACTGAGTGTCAACGT	resistant	1	11	44
PURO-3D-10-WITH-11-1	PURO-3D-10-WITH	GAGTCAACGTCAGTGTGTCAGAGAGAGTGAGTCTCTCTGTGTGTGAACGT	resistant	1	11	187
PURO-3D-10-WITH-11-1	PURO-3D-10-WITH	GAGTCTACGTCAGAGTGACAGACAGTCTCTCTCTGTCTCTGTCACTACGT	resistant	1	11	168
PURO-3D-10-WITH-11-1	PURO-3D-10-WITH	GAGTGAACGTGTGTGAGTCAGTCACTGAGACTGACTGTCTGAGCTACGTA	resistant	1	11	208
PURO-3D-10-WITH-11-1	PURO-3D-10-WITH	GAGTGTACGTGTGAGACTGTGAGTGAGTCACTCACTCTCTCACAGTACGT	resistant	1	11	20
PURO-3D-10-WITH-11-1	PURO-3D-10-WITH	GATACCACGTCTGTGTGTCAGTGTGTGTGTGTGTCACTGACACAACGTAT	resistant	1	11	53
PURO-3D-10-WITH-11-1	PURO-3D-10-WITH	GATACCACGTCTGTGTGTCAGTGTGTGTGTGTGTGTCACTGACACAACGT	resistant	1	11	267
PURO-3D-10-WITH-11-1	PURO-3D-10-WITH	GATACCACGTGTGTGTCAGTCTGTGAGAGAGACTCTCTCTGTGACAACGT	resistant	1	11	70
PURO-3D-10-WITH-11-1	PURO-3D-10-WITH	GATACTACGTGACTGTTTCAGTGTGACAGACACTGTCTGTCTGAGAACGT	resistant	1	11	816
PURO-3D-10-WITH-11-1	PURO-3D-10-WITH	GATATGACGTGTCAGAGTCACACAGTGAGTCACTGAGTGTCTGTGAACGT	resistant	1	11	20
PURO-3D-10-WITH-11-1	PURO-3D-10-WITH	GATCCTACGTGTGACAGTCAGACACACACTCAGTCTGTGTCTGTCTACGT	resistant	1	11	175
PURO-3D-10-WITH-11-1	PURO-3D-10-WITH	GATCGCACGTCTGACTCTCTCTGTGACACAGTCTGACTGTCAGTCAACGT	resistant	1	11	285
PURO-3D-10-WITH-11-1	PURO-3D-10-WITH	GATCGTACGTGACTGTGACTGTGTCAGACTCACTGAGTGAGTCAGTACGT	resistant	1	11	597
PURO-3D-10-WITH-11-1	PURO-3D-10-WITH	GATCTGACGTGTGTGTGACTGAGACAGTCTGACACAGTGTGTCAGAACGT	resistant	1	11	44
PURO-3D-10-WITH-11-1	PURO-3D-10-WITH	CTTTATACGTCTGTGTCACAGTGACTCTCTCAGACACTGAGTGAGAACGT	resistant	1	11	65
PURO-3D-10-WITH-11-1	PURO-3D-10-WITH	CTTTCGACGTGTCAGTCACACTCACTGTCAGTCAGACTGTGTCTGTACGT	resistant	1	11	31
PURO-3D-10-WITH-11-1	PURO-3D-10-WITH	CTTTCTACGTGTGTGTGACTGTGAGTGTGTGACAGACTGACAGTCTACGT	resistant	1	11	1438
PURO-3D-10-WITH-11-1	PURO-3D-10-WITH	CTTTTCACGTGTCTGTCACACACACAGTGTGTGTGTGTCTCTGTACGTAT	resistant	1	11	28
PURO-3D-10-WITH-11-1	PURO-3D-10-WITH	CTTTTCACGTGTCTGTCACACACACAGTGTGTGTGTGTGTCTCTGTACGT	resistant	1	11	161
PURO-3D-10-WITH-11-1	PURO-3D-10-WITH	CTTTTTACGTGTGTGTGTCTGAGTCAGTGTCTCAGAGTGTCTGTGTACGT	resistant	1	11	293
PURO-3D-10-WITH-11-1	PURO-3D-10-WITH	GAACAGACGTGTGTGTCTGTGTGACTCAGACAGTCTGAGTCAGTGTACGT	resistant	1	11	229
PURO-3D-10-WITH-11-1	PURO-3D-10-WITH	GAGACACGTGTCAGAGTGAGAGAGTGTGTGACTCTCTCTGAGAGAACGTA	resistant	1	11	963
PURO-3D-10-WITH-11-1	PURO-3D-10-WITH	GAGATAACGTCAGTGTGAGTGTGAGTGTCTGAGTGTGTCTGTGAGTACGT	resistant	1	11	496
PURO-3D-10-WITH-11-1	PURO-3D-10-WITH	GAGATGACGTGAGACAGTGTGACTCACTGAGACAGTCTCTCCCTCTACGT	resistant	1	11	227
PURO-3D-10-WITH-11-1	PURO-3D-10-WITH	GAGCATACGTCTGTCTCTGTGAGTCACTGTGAGACTCTGAGTCACTACGT	resistant	1	11	887
PURO-3D-10-WITH-11-1	PURO-3D-10-WITH	GAGCCAACGTCTGTCTGTGACACAGAGTCAGTGTCAGTCTGACACAACGT	resistant	1	11	175
PURO-3D-10-WITH-11-1	PURO-3D-10-WITH	GAGCCAACGTGTGTGTCTCTCAGTGACTGTCAGAGAGTGTGTCACAACGT	resistant	1	11	411
PURO-3D-10-WITH-11-1	PURO-3D-10-WITH	GAGGAACGTCTGAGTGAGTCTCTCTGTCTCACTGTCACTGTCAGAACGTA	resistant	1	11	65
PURO-3D-10-WITH-11-1	PURO-3D-10-WITH	GAGGCAACGTCTGTCTCTCACAGTGTCACTGTGTCTCTGACAGTCTACGT	resistant	1	11	308
PURO-3D-10-WITH-11-1	PURO-3D-10-WITH	GAGGCAACGTGAGTGTGTGAGTCACTGAGAGTGTGTGTCTGAGATACGTA	resistant	1	11	99
PURO-3D-10-WITH-11-1	PURO-3D-10-WITH	GAGGGCACGTGTGTGTGTGAGTCACTCTGAGTGTGTCAGAGACAGTACGT	resistant	1	11	54
PURO-3D-10-WITH-11-1	PURO-3D-10-WITH	GAGGTTACGTCTGAGAGTGTCAGTGAGTGTGAGTCACTCTCTGTCAACGT	resistant	1	11	227
PURO-3D-10-WITH-11-1	PURO-3D-10-WITH	GCAGGGCGTGTCTGTCAGTGAGACAGTGACTCACTCAGTGTGAGAACGTA	resistant	1	11	97
PURO-3D-10-WITH-11-1	PURO-3D-10-WITH	GCAGGTACGTGACTGAGTGTGAGTGTCTCAGTGAGAGAGTCTGTGTACGT	resistant	1	11	512
PURO-3D-10-WITH-11-1	PURO-3D-10-WITH	GCAGGTAGGTCAGTGACTCACTCTGTGTCACAGTCTCTGTGTGTGTACGT	resistant	1	11	179
PURO-3D-10-WITH-11-1	PURO-3D-10-WITH	GCAGTCACGTGACTGTGAGAGTGTCACTGAGTGTGTCAGTGAGTGTACGT	resistant	1	11	21
PURO-3D-10-WITH-11-1	PURO-3D-10-WITH	GCATAAACGTCTCTGAGTGTGAGTGAGAGTGTGTCAGAGACAGTGTACGT	resistant	1	11	197
PURO-3D-10-WITH-11-1	PURO-3D-10-WITH	GCATCGACGTGAGTCTGACTGAGTCAGTCAGTGTCTCTGTGTCACAACGT	resistant	1	11	241
PURO-3D-10-WITH-11-1	PURO-3D-10-WITH	GCATCGACGTGTCTCTGAGACTCACAGAGTGTGTGAGTCTGACAGTACGT	resistant	1	11	70
PURO-3D-10-WITH-11-1	PURO-3D-10-WITH	GCATCGACGTGTGTCACAGTCAGAGTGAGTCTGAGTGAGTCTGTCTACGT	resistant	1	11	242
PURO-3D-10-WITH-11-1	PURO-3D-10-WITH	GAAGCGACGTGTCTCACAGTGTGTGTGTGTGAGACTGAGAGAGAGTACGT	resistant	1	11	159
PURO-3D-10-WITH-11-1	PURO-3D-10-WITH	GAAGGAACGTCAGTCTGACAGTCTGTGACTGTGAGTCAGAGTCTGTACGT	resistant	1	11	1039
PURO-3D-10-WITH-11-1	PURO-3D-10-WITH	GAAGGGACGTGAGTCTCAGAGTCTCTCTCACTCAGAGTGTGTGTGTACGT	resistant	1	11	335
PURO-3D-10-WITH-11-1	PURO-3D-10-WITH	GAAGGTACGTGAGTCTCAGTCTCTGAGTGTGAGTGACACACAGACAACGT	resistant	1	11	238
PURO-3D-10-WITH-11-1	PURO-3D-10-WITH	GAATAGACGTGACACTGTCAGAGTCTGTCTGAGTCAGTGAGTGTGAACGT	resistant	1	11	417
PURO-3D-10-WITH-11-1	PURO-3D-10-WITH	GAATCTACGTCTGAGTGTGTCAGTGTGAGACTCTCTGTGTGTGAGTACGT	resistant	1	11	932
PURO-3D-10-WITH-11-1	PURO-3D-10-WITH	GAATTGACGTCAGTGTGTCTGAGTGACTCAGTCTGACTCTGTGTGTACGT	resistant	1	11	383
PURO-3D-10-WITH-11-1	PURO-3D-10-WITH	GAATTTACGTGAGAGTCTGTGACACACTCTGACTGTGTCACTCTGTACGT	resistant	1	11	1119
PURO-3D-10-WITH-11-1	PURO-3D-10-WITH	GACACAACGTGTGTCTGTCTGAGTCTGAGTGTCAGTGTGTCTCTGAACGT	resistant	1	11	110
PURO-3D-10-WITH-11-1	PURO-3D-10-WITH	GACAGGACGTGTGTGTCACAGTGTCTGTGAGTGACAGTGTCTCTGTACGT	resistant	1	11	48
PURO-3D-10-WITH-11-1	PURO-3D-10-WITH	GACATCACGTGAGTGTCTGTCTGTCAGTGTGTCAGTCAGACACTGAACGT	resistant	1	11	39
PURO-3D-10-WITH-11-1	PURO-3D-10-WITH	GACCATACGTGTGTGAGTGAGTCTGACTCTGAGTACTGACACTCAACGTA	resistant	1	11	854
PURO-3D-10-WITH-11-1	PURO-3D-10-WITH	GACCGCACGTCTCACTGTGTGAGACAGAGAGACTGTCACAGACTGTACGT	resistant	1	11	190
PURO-3D-10-WITH-11-1	PURO-3D-10-WITH	GATGATACGTGTCTCTGCACTGTGTCAGTCTGTGTGTGTGTCAGTACGTA	resistant	1	11	359
PURO-3D-10-WITH-11-1	PURO-3D-10-WITH	GATGATACGTGTGTCAGAGACTGACTGACAGAGTGAGACAGTCACAACGT	resistant	1	11	190
PURO-3D-10-WITH-11-1	PURO-3D-10-WITH	GATGCCACGTCACACTGAGTCTCTGACTCACACTGTCTGAGAGAGTACGT	resistant	1	11	582
PURO-3D-10-WITH-11-1	PURO-3D-10-WITH	GATGGAACGTCTGTCAGAGTCTCTGTCACAGTCTCTGAGTGAGTCTACGT	resistant	1	11	182
PURO-3D-10-WITH-11-1	PURO-3D-10-WITH	GATGGGACGTCTGAGAGTCTCACTCAGACTGAGTCTGTGTGTGAGTACGT	resistant	1	11	294
PURO-3D-10-WITH-11-1	PURO-3D-10-WITH	GATGGGACGTCTGTCTGAGACACTCTGTGTCTCTCTGAGAGTACAACGTA	resistant	1	11	26
PURO-3D-10-WITH-11-1	PURO-3D-10-WITH	GATGTAACGTCTGTCACTGTCAGACAGTGTCTGTGACACAGTCAGAACGT	resistant	1	11	663
PURO-3D-10-WITH-11-1	PURO-3D-10-WITH	GATGTGACGTGAGAGACACTCAGACTGACAGTCAGAGACTGTCTGTACGT	resistant	1	11	220
PURO-3D-10-WITH-11-1	PURO-3D-10-WITH	GATTCAACGTGTCTGACACTGAGACTGTGTGTCTGTCTCACAGAGTACGT	resistant	1	11	244
PURO-3D-10-WITH-11-1	PURO-3D-10-WITH	GATTTAACGTCAGTGTGTGTGACTCAGTCACACTGACTCACAGAGAACGT	resistant	1	11	295
PURO-3D-10-WITH-11-1	PURO-3D-10-WITH	GATTTCACGTGACAGTGTGACTGTGTCTGAGACACACACTCAGAGTACGT	resistant	1	11	65
PURO-3D-10-WITH-11-1	PURO-3D-10-WITH	GATTTCACGTGTGTCTCAGTGAGACAGTCACACAGTCTCTCACTGTACGT	resistant	1	11	20
PURO-3D-10-WITH-11-1	PURO-3D-10-WITH	GATTTTACGTCAGACTGAGACTCACTCTGAGAGAGTGTGTGTGTCAACGT	resistant	1	11	520
PURO-3D-10-WITH-11-1	PURO-3D-10-WITH	GATTTTACGTGACAGTCTCTGACTGTGAGTGTGTGTGAGTCAGAGAACGT	resistant	1	11	164
PURO-3D-10-WITH-11-1	PURO-3D-10-WITH	GATTTTACGTGAGTCACTCTCTCTGACTCTGTCAGAGTCTGTCTGTACGT	resistant	1	11	108
PURO-3D-10-WITH-11-1	PURO-3D-10-WITH	GCAACGACGTCTCACTGTGTGTGAGTCTCAGACACAGACTCACTACGTAT	resistant	1	11	22
PURO-3D-10-WITH-11-1	PURO-3D-10-WITH	GCAACGACGTCTCACTGTGTGTGTGAGTCTCAGACACAGACTCACTACGT	resistant	1	11	1250
PURO-3D-10-WITH-11-1	PURO-3D-10-WITH	GACGGGACGTGTGACTGACAGTGAGTGAGAGTGTCTGAGACAGTGTACGT	resistant	1	11	54
PURO-3D-10-WITH-11-1	PURO-3D-10-WITH	GACGGTACGTCTCAGTGAGAGACAGAGAGTCAGAGTGAGTCAGTCAACGT	resistant	1	11	313
PURO-3D-10-WITH-11-1	PURO-3D-10-WITH	GACGTAACGTGTGTGTGTGAGTCTGACACAGAGTGTGTGTGTGTACGTAT	resistant	1	11	20
PURO-3D-10-WITH-11-1	PURO-3D-10-WITH	GACGTAACGTGTGTGTGTGAGTCTGACACAGAGTGTGTGTGTGTGTACGT	resistant	1	11	111
PURO-3D-10-WITH-11-1	PURO-3D-10-WITH	GACTAGACGTGAGTGTCAGTAGTCACTGTGTCTGACTGTCTCTGTACGTA	resistant	1	11	287
PURO-3D-10-WITH-11-1	PURO-3D-10-WITH	GACTATACGTCAGAGACAGTGTCTCACAGTCTGTGTCAGTGACAGTACGT	resistant	1	11	355
PURO-3D-10-WITH-11-1	PURO-3D-10-WITH	GACTCCACGTGTGTGTGTGAGAGTCTGTGTCTCTGAGTGTCTGTGAACGT	resistant	1	11	159
PURO-3D-10-WITH-11-1	PURO-3D-10-WITH	GACTTGACGTGTGTGTCTCTCTGAGTGAGTCACAGTCAGTGTCTGAACGT	resistant	1	11	554
PURO-3D-10-WITH-11-1	PURO-3D-10-WITH	GAGACGACGTGTCTCACAGAGTGTGAGACTGTGAGTGTGTCTGTCTACGT	resistant	1	11	167
PURO-3D-10-WITH-11-1	PURO-3D-10-WITH	GAGAGCACGTCAGAGAGAGTGTGTCTCTCTCACACTGAGTCTGAGTACGT	resistant	1	11	106
PURO-3D-10-WITH-11-1	PURO-3D-10-WITH	GCAAGTACGTCAGTCTGACTCTCTGACTCAGACACACACAGTCTGTACGT	resistant	1	11	323
PURO-3D-10-WITH-11-1	PURO-3D-10-WITH	GCAAGTACGTGAGTCTGTCAGAGTGTCAGTCTGACAGTCTGTGAGTACGT	resistant	1	11	65
PURO-3D-10-WITH-11-1	PURO-3D-10-WITH	GCAATAACGTCACTCAGACTGACACACTCTCACACTGTGTCAGAGTACGT	resistant	1	11	63
PURO-3D-10-WITH-11-1	PURO-3D-10-WITH	GCAATAACGTGACAGTGTGTGTCTGTCTGTGTCAGAGAGTGTCTCTACGT	resistant	1	11	241
PURO-3D-10-WITH-11-1	PURO-3D-10-WITH	GCACCCGCGTGTGTGACTCTGAGTCTGTGTGTCAGAGTGAGTGAGTACGT	resistant	1	11	70
PURO-3D-10-WITH-11-1	PURO-3D-10-WITH	GCACCGACGTCTCAGACACTGACAGTGTCTGACTCAGAGAGTGAGTACGT	resistant	1	11	25
PURO-3D-10-WITH-11-1	PURO-3D-10-WITH	GCACGGACGTGACTGTCTGAGTCACAGTCTGACTCAGAGTGTGTGAACGT	resistant	1	11	343
PURO-3D-10-WITH-11-1	PURO-3D-10-WITH	GCACTGACGTCTGTGTCTGTGTGTCTCAGTGTGTGTGAGTCTCAGTACGT	resistant	1	11	78
PURO-3D-10-WITH-11-1	PURO-3D-10-WITH	GCACTTACGTGTCAGACACAGTGACAGTCAGTCTCACACTGACAGTACGT	resistant	1	11	649
PURO-3D-10-WITH-11-1	PURO-3D-10-WITH	GCAGAAACGTGAGTCAGTCTCTCTGTGAGAGTCAGAGTGAGACTCTACGT	resistant	1	11	317
PURO-3D-10-WITH-11-1	PURO-3D-10-WITH	GCAGAACGTGTGAGTGTCTCTGTGTGTGAGTTGAGTCACTGTGAACGTAT	resistant	1	11	257
PURO-3D-10-WITH-11-1	PURO-3D-10-WITH	GCAGCCACGTGTGAGTGAGAGTGTGACAGTGTGTCACAGTGTCACTACGT	resistant	1	11	31
PURO-3D-10-WITH-11-1	PURO-3D-10-WITH	GCCGGCACGTGTGTCACTGTGTGACTGACACTGTGTCAGAGAGACTACGT	resistant	1	11	156
PURO-3D-10-WITH-11-1	PURO-3D-10-WITH	GCCGGCACGTGTGTCTGTCACACAGACTGTGTGAGAGAGTGAGTCAACGT	resistant	1	11	77
PURO-3D-10-WITH-11-1	PURO-3D-10-WITH	GCCTAAACGTGTCACACACTCAGTGTGTCTGAGAGAGTGTGAGTGAACGT	resistant	1	11	22
PURO-3D-10-WITH-11-1	PURO-3D-10-WITH	GCCTCCACGCTGTGTGAGACACAGAGTGACTGTCTGAGTGTGTCTACGTA	resistant	1	11	313
PURO-3D-10-WITH-11-1	PURO-3D-10-WITH	GCCTTGACGTCACTGTGTGAGTCAGAGAGAGTGACACTCTGTCTCAACGT	resistant	1	11	541
PURO-3D-10-WITH-11-1	PURO-3D-10-WITH	GCCTTTACGTGAGTGTGTCTGACAGTCAGTGTGTGAGTGAGCCTCTACGT	resistant	1	11	251
PURO-3D-10-WITH-11-1	PURO-3D-10-WITH	GCCTTTACGTGTGAGTGAGAGAGTGAGAGTGTGACTCTGAGTCTCTACGT	resistant	1	11	201
PURO-3D-10-WITH-11-1	PURO-3D-10-WITH	GCGACAACGTGTGAGTGTGAGTGTCAGTCTGAGTGAGTCTCTCTCTACGT	resistant	1	11	340
PURO-3D-10-WITH-11-1	PURO-3D-10-WITH	GCGAGAACGTGTGTGACTCAGACTCTCTGTGTGTGTGAGTGAGTGTACGT	resistant	1	11	124
PURO-3D-10-WITH-11-1	PURO-3D-10-WITH	GCGATTACGTGTGACAGTCTGAGAGTGTGTGAGTCTCACAGTCAGTACGT	resistant	1	11	1361
PURO-3D-10-WITH-11-1	PURO-3D-10-WITH	GCGCACACGTGTCACACAGACTGTGAGTCTGTGTCAGAGAGCCAGAACGT	resistant	1	11	68
PURO-3D-10-WITH-11-1	PURO-3D-10-WITH	GCGCCGACGTGTGTGTGTGTCTCAGTGTCAGTGTGTGTCTGACTCTACGT	resistant	1	11	24
PURO-3D-10-WITH-11-1	PURO-3D-10-WITH	GCGCGAACGTCAGTGACACAGTGTGTGAGAGTGAGTCACTGTCTCAACGT	resistant	1	11	96
PURO-3D-10-WITH-11-1	PURO-3D-10-WITH	GCGCTGACGTGACTGTGAGTCAGTCTCAGTGACTGAGTGAGTCTGTACGT	resistant	1	11	224
PURO-3D-10-WITH-11-1	PURO-3D-10-WITH	GCGGAAACGTGACACTCTGTGTCTCTGACTGAGACTCACACTGTGAACGT	resistant	1	11	824
PURO-3D-10-WITH-11-1	PURO-3D-10-WITH	GCCAGGACGTGTGAGTGACACTCTGAGAGAGTGTCAGTGTGTCAGTACGT	resistant	1	11	262
PURO-3D-10-WITH-11-1	PURO-3D-10-WITH	GCCCAGACGTGAGTGTGTCAGTCTGTGTGTCACTCAGTGTGTGTCAACGT	resistant	1	11	1415
PURO-3D-10-WITH-11-1	PURO-3D-10-WITH	GCCCATACGTCTGACTCTCTCTGTGTGTCTGTCACTGTCACTGTGTACGT	resistant	1	11	201
PURO-3D-10-WITH-11-1	PURO-3D-10-WITH	GCCCGAACGTGTGTGACTCTGTCAGACAGTCTGAGAGACTGAGAGAACGT	resistant	1	11	146
PURO-3D-10-WITH-11-1	PURO-3D-10-WITH	GCCCGGACGTCTCAGACTCTGACAGTCTCAGTGTGTCACACAGTGAACGT	resistant	1	11	44
PURO-3D-10-WITH-11-1	PURO-3D-10-WITH	GCCCGGACGTCTGAGTGTGACTCTGACTCACTGAGTCTGTCTCTGAACGT	resistant	1	11	339
PURO-3D-10-WITH-11-1	PURO-3D-10-WITH	GCCCGGACGTCTGTGTGTCACTCAGAGTGAGTGTGTCTCTCTCACTACGT	resistant	1	11	112
PURO-3D-10-WITH-11-1	PURO-3D-10-WITH	GCCCGTACGTCACTGTCACTGAGTCACACTCAGTCAGTGTCTGTCTACGT	resistant	1	11	479
PURO-3D-10-WITH-11-1	PURO-3D-10-WITH	GCCCTCACGTGACTCTCACTGAGACTCTCACTCTCTGACTGTGTGTACGT	resistant	1	11	520
PURO-3D-10-WITH-11-1	PURO-3D-10-WITH	GCCCTGACGTCACTGACTCTCACACAGAGACTCTGTGTGAGTGACAACGT	resistant	1	11	133
PURO-3D-10-WITH-11-1	PURO-3D-10-WITH	GCCGCTACGTGACAGTGTGAGAGTGTGTGAGACTCTGTCAGAGAGTACGT	resistant	1	11	30
PURO-3D-10-WITH-11-1	PURO-3D-10-WITH	GCCGCTACGTGAGTCAGTCTGAGTGTGTCAGAGTGACTGAGTGACTACGT	resistant	1	11	369
PURO-3D-10-WITH-11-1	PURO-3D-10-WITH	GCGTCAACGTGTGACAGAGAGACAGAGAGTGTGTGTCACTGTCTCAACGT	resistant	1	11	52
PURO-3D-10-WITH-11-1	PURO-3D-10-WITH	GCGTCGACGTGTGTGAGACTCTGTCAGAGTGTCACTGACAGTGAGTACGT	resistant	1	11	96
PURO-3D-10-WITH-11-1	PURO-3D-10-WITH	GCGTCTACGTGACTGAGTGAGAGACTGACTGTCTGAGAGACTCTCTACGT	resistant	1	11	108
PURO-3D-10-WITH-11-1	PURO-3D-10-WITH	GCGTCTACGTGTGTCTGAGAGAGAGAGACTGACACTGTGAGTGTACGTAT	resistant	1	11	36
PURO-3D-10-WITH-11-1	PURO-3D-10-WITH	GCGTCTACGTGTGTCTGAGAGAGAGAGAGACTGACACTGTGAGTGTACGT	resistant	1	11	211
PURO-3D-10-WITH-11-1	PURO-3D-10-WITH	GCGTGAACGTGTGTCAGACACTGTGTCAGTGTCTGACTGTGTCTCTACGT	resistant	1	11	61
PURO-3D-10-WITH-11-1	PURO-3D-10-WITH	GCGTGGACGTGAGACACAGAGAGTGAGAGTGTGTGAGAGTCACACAACGT	resistant	1	11	570
PURO-3D-10-WITH-11-1	PURO-3D-10-WITH	GCGTTAACGTCTCAGTGTGTCAGTCAGAGTGTCTGTGACTGTCTCAACGT	resistant	1	11	1109
PURO-3D-10-WITH-11-1	PURO-3D-10-WITH	GCGTTAACGTGTCTCTCTCAGACTCTCAGTCTGTGTCAGTCAGTCTACGT	resistant	1	11	410
PURO-3D-10-WITH-11-1	PURO-3D-10-WITH	GCTAAAACGTCACTCACTCAGTCTCTGAGACTGTGTGACAGTGAGAACGT	resistant	1	11	116
PURO-3D-10-WITH-11-1	PURO-3D-10-WITH	GCTACCACGTCTGAGAGTCAGTCACAGTCTCACACTGACAGTGTCTACGT	resistant	1	11	173
PURO-3D-10-WITH-11-1	PURO-3D-10-WITH	GCTAGAACGTGAGACAGAGTCTGTGTGACAGAGTGACACTGTGAGAACGT	resistant	1	11	184
PURO-3D-10-WITH-11-1	PURO-3D-10-WITH	GCTATTACGTCTGTGTCACTGTGAGTCACTCAGTGTGAGACTGTGAACGT	resistant	1	11	165
PURO-3D-10-WITH-11-1	PURO-3D-10-WITH	GCTATTACGTGTCAGAGAGTCTGAGTCAGACAGTGAGTCTGTGTCAACGT	resistant	1	11	1610
PURO-3D-10-WITH-11-1	PURO-3D-10-WITH	GCGGGGACGTGTCAGTGTGTGTCAGTCTGTGTCAGTCTCTCACTGAACGT	resistant	1	11	467
PURO-3D-10-WITH-11-1	PURO-3D-10-WITH	GCGGGTACGTCTCTGTGTGTGTCAGACAGTGACTGTGTGTCTGTCTACGT	resistant	1	11	66
PURO-3D-10-WITH-11-1	PURO-3D-10-WITH	GCGGGTACGTCTGTGACACAGAGAGAGAGTCTGTCAGTCTGTGAGAACGT	resistant	1	11	186
PURO-3D-10-WITH-11-1	PURO-3D-10-WITH	GCGGGTACGTGTGTCTGTCAGTGTGTCAGAGTCTCACTCAGTGTCAACGT	resistant	1	11	512
PURO-3D-10-WITH-11-1	PURO-3D-10-WITH	GCGGTTACGTGACACAGAGTCTCAGTGTCACACACTGACAGAGAGTACGT	resistant	1	11	122
PURO-3D-10-WITH-11-1	PURO-3D-10-WITH	GCGTAGACGTCTCACACACACAGTCTCAGTCACAGAGAGACACTGTACGT	resistant	1	11	383
PURO-3D-10-WITH-11-1	PURO-3D-10-WITH	GCTTATACGTGAGAGAGAGTGTGAGAGTGTCTCAGTCTGACAGACTACGT	resistant	1	11	113
PURO-3D-10-WITH-11-1	PURO-3D-10-WITH	GCTTCAACGTCTGTCTCTGTCTGTGACTGAGTGTCTGAGTCTGACTACGT	resistant	1	11	158
PURO-3D-10-WITH-11-1	PURO-3D-10-WITH	GCTTGGACGTGACTCACAGACACAGTGTGAGTGTGTGTCTGAGTGAACGT	resistant	1	11	126
PURO-3D-10-WITH-11-1	PURO-3D-10-WITH	GCTTGGACGTGACTCTCTGTGTCTCTGACACTCAGTCAGTGTCTGTACGT	resistant	1	11	749
PURO-3D-10-WITH-11-1	PURO-3D-10-WITH	GCTTGTACGTCTGAGTGTGTGTCTCTGACACTCTGAGAGACTGTGTACGT	resistant	1	11	121
PURO-3D-10-WITH-11-1	PURO-3D-10-WITH	GCTTTAACGTGAGAGTGAGTCTGTGTGACTCTCTGTCTGACAGAGTACGT	resistant	1	11	208
PURO-3D-10-WITH-11-1	PURO-3D-10-WITH	GCTTTTACGTCTGTGTCAGTGTGTCTGTGACAGACACTGAGTCACTACGT	resistant	1	11	209
PURO-3D-10-WITH-11-1	PURO-3D-10-WITH	GGAAGCACGTGACTGTCAGACTGTGTCTCTCACTGACACAGTGTGAACGT	resistant	1	11	57
PURO-3D-10-WITH-11-1	PURO-3D-10-WITH	GGAAGGACGTCAGTGACTGAGAGTGTGAGTGACTGTGTCTGTGACAACGT	resistant	1	11	119
PURO-3D-10-WITH-11-1	PURO-3D-10-WITH	GGAAGGACGTGTCTGTGTGTCTGACTGTGTCACACAGTCTCAGTCTACGT	resistant	1	11	466
PURO-3D-10-WITH-11-1	PURO-3D-10-WITH	GGAATGACGTCTGACACACTGTGTCAGAGAGAGTGACTCAGACAGAACGT	resistant	1	11	37
PURO-3D-10-WITH-11-1	PURO-3D-10-WITH	GGAATTACGTGTGAGAGTCTGTCAGTGTCAGTGTGTGTCTGACACTACGT	resistant	1	11	785
PURO-3D-10-WITH-11-1	PURO-3D-10-WITH	GGACAAACGTGTCTGACTGTGAGTGTGTGACACTGTGAGTCTCTCTACGT	resistant	1	11	143
PURO-3D-10-WITH-11-1	PURO-3D-10-WITH	GGACCCACGTGACTGAGTGTCAGAGACAGTGTGAGTGTCTGTGACTACGT	resistant	1	11	202
PURO-3D-10-WITH-11-1	PURO-3D-10-WITH	GGACGGACGTCAAGTGAGTGTCTGACACTCACACTGTCTGAGACTACGTA	resistant	1	11	168
PURO-3D-10-WITH-11-1	PURO-3D-10-WITH	GGACTGACGTGTGTCTCTCACTCAGAGAGTGTCACTCTGTCTGTCTACGT	resistant	1	11	110
PURO-3D-10-WITH-11-1	PURO-3D-10-WITH	GGACTTACGTTTCTCACTGTGTCAGTGTGACAGTGTCTGTGTGTCTACGT	resistant	1	11	1680
PURO-3D-10-WITH-11-1	PURO-3D-10-WITH	GGAGAAACGTGTCTGAGAGTGACTGACACAGTGAGTCTCTGTGTGTACGT	resistant	1	11	138
PURO-3D-10-WITH-11-1	PURO-3D-10-WITH	GGAGATACGTGTCTGACTGAGTGTCTCAGTCTCTCTGTGAGAGTGAACGT	resistant	1	11	24
PURO-3D-10-WITH-11-1	PURO-3D-10-WITH	GGAGCTACGTCTCTGAGACTGTGTGTGTCAGAGAGACAGTGACCAACGTA	resistant	1	11	228
PURO-3D-10-WITH-11-1	PURO-3D-10-WITH	GGAGCTACGTGTGACACACTGTCAGTGTCACTCTCTGTGTGAGAGAACGT	resistant	1	11	106
PURO-3D-10-WITH-11-1	PURO-3D-10-WITH	GCTCATACGTGAGTGTGTGACTCAGTCTGTGAGTGTGTCAGACTGAACGT	resistant	1	11	209
PURO-3D-10-WITH-11-1	PURO-3D-10-WITH	GCTCCCACGTGAGTGTGTGTGACTCTCTCTGTCTGTGAGACAGTGTACGT	resistant	1	11	66
PURO-3D-10-WITH-11-1	PURO-3D-10-WITH	GCTCCGACGTGTCAGAGTGACTCAGTCTGTCACAGTGTCACAGACAACGT	resistant	1	11	124
PURO-3D-10-WITH-11-1	PURO-3D-10-WITH	GCTCCTACGTGACAGACTCTCTGAGAGAGTGAGTGTGTCACACTGTACGT	resistant	1	11	221
PURO-3D-10-WITH-11-1	PURO-3D-10-WITH	GCTCGTACGTCAGAGTCTGTGTGTCTCAGAGTCTCAGTCTGTGTGTACGT	resistant	1	11	88
PURO-3D-10-WITH-11-1	PURO-3D-10-WITH	GCTCGTACGTGAGTGAGTCACAGAGTGTCACTCTGTGACACAGAGAACGT	resistant	1	11	228
PURO-3D-10-WITH-11-1	PURO-3D-10-WITH	GCTCTAACGTCACTCACTGAGTGAGTGAGAGAGAGAGTCAGTGTCTACGT	resistant	1	11	1238
PURO-3D-10-WITH-11-1	PURO-3D-10-WITH	GCTCTAACGTCACTCACTGAGTGAGTGAGAGAGAGTCAGTGTCTACGTAT	resistant	1	11	38
PURO-3D-10-WITH-11-1	PURO-3D-10-WITH	GCTCTGACGTGTCTCTGTGAGTGTGTGAGACTCTCACACTGTCACTACGT	resistant	1	11	26
PURO-3D-10-WITH-11-1	PURO-3D-10-WITH	GCTGACACGTGTCTCAGACAGTCAGTCTGTGTCAGAGTCAGAGTGAACGT	resistant	1	11	499
PURO-3D-10-WITH-11-1	PURO-3D-10-WITH	GCTGCAACGTCAGTCACAGTGAGACAGTGAGAGAGTGTCTGTGTGTACGT	resistant	1	11	150
PURO-3D-10-WITH-11-1	PURO-3D-10-WITH	GCTGCCACGTCAGACAGTCACAGAGTCTCAGTGAGTCAGTCTGTGAACGT	resistant	1	11	137
PURO-3D-10-WITH-11-1	PURO-3D-10-WITH	GCTGCTACGTCTGTGAGTGTCAGGTCTTCTGTGTGTCAGTGTGTACGTAT	resistant	1	11	86
PURO-3D-10-WITH-11-1	PURO-3D-10-WITH	GCTGGCACGTGTCTCAGACTCAGTCACACACAGTGACTCTGAGACAACGT	resistant	1	11	238
PURO-3D-10-WITH-11-1	PURO-3D-10-WITH	GGAGGAACGTCTGTGAGTGTGTGTCAGACTCTGTGTGAGTGTCACAACGT	resistant	1	11	1029
PURO-3D-10-WITH-11-1	PURO-3D-10-WITH	GGAGGCACGTCTGACTGACACAGTCAGTCAGTCACTCAGTGTGAGACGTA	resistant	1	11	1179
PURO-3D-10-WITH-11-1	PURO-3D-10-WITH	GGAGGGACGTGAGAGTCACAGACACTCTCTGACTGTCACTGTCTGAACGT	resistant	1	11	106
PURO-3D-10-WITH-11-1	PURO-3D-10-WITH	GGAGGTACGTGTGACTCTTTCCTGTCAGACAGTCTCTCTGTGTCTACGTA	resistant	1	11	75
PURO-3D-10-WITH-11-1	PURO-3D-10-WITH	GGATACACGTGACTGTGACTCTGAGAGACTGACAGTGTCTGAGAGTACGT	resistant	1	11	130
PURO-3D-10-WITH-11-1	PURO-3D-10-WITH	GGATAGACGTGAGAGTGTGACAGTCAGTGAGAGAGACTGTGTCAGTACGT	resistant	1	11	1464
PURO-3D-10-WITH-11-1	PURO-3D-10-WITH	GGATATACGTGAGTGTCAGTCTGAGAGTCTCTCAGAGTGACTGAGTACGT	resistant	1	11	418
PURO-3D-10-WITH-11-1	PURO-3D-10-WITH	GGATCGACGTGACTCTGAGAGACACTCTGTGTGTGTGTGAGTCTGTACGT	resistant	1	11	39
PURO-3D-10-WITH-11-1	PURO-3D-10-WITH	GGATGGACGTGTGACTCTGTCTGTCAGTCACTGTGACACAGAGTCTACGT	resistant	1	11	29
PURO-3D-10-WITH-11-1	PURO-3D-10-WITH	GGATTAACGTCAGAGTCTCACTGTGTGTGACTCTGTGTCTCTGACAACGT	resistant	1	11	224
PURO-3D-10-WITH-11-1	PURO-3D-10-WITH	GGATTAACGTGAGTGACAGTGTCACACACAGTCTCTGTGTGACTCTACGT	resistant	1	11	27
PURO-3D-10-WITH-11-1	PURO-3D-10-WITH	GGATTTACGTGTCTGAGTGAGAGAGTCTCACAGTCTGTCACTCACTACGT	resistant	1	11	198
PURO-3D-10-WITH-11-1	PURO-3D-10-WITH	GGCAAGACGTCAGTGTCTGTGTGACTCAGACTCACTCAGAGTCAGTACGT	resistant	1	11	172
PURO-3D-10-WITH-11-1	PURO-3D-10-WITH	GGCAAGACGTGTCTGTGTCAGTGTCTGTGTGAGACAGTGTGAGAGAACGT	resistant	1	11	209
PURO-3D-10-WITH-11-1	PURO-3D-10-WITH	GGCAATACGTGACACTCTCTCAGACAGTGTCAGAGTGTCTGTGACAACGT	resistant	1	11	161
PURO-3D-10-WITH-11-1	PURO-3D-10-WITH	GGCAATACGTGAGTCTGTCTGACTGAGTGAGACACAGTGTCACTCAACGT	resistant	1	11	259
PURO-3D-10-WITH-11-1	PURO-3D-10-WITH	GGCACGACGTGTCTGTCACTGTCAGAGTGTGTCTCACTCACTCAGTACGT	resistant	1	11	62
PURO-3D-10-WITH-11-1	PURO-3D-10-WITH	GGCAGCACGTGTGTGACTCTCTCACTGACAGTCACTGAGTGTGTGTACGT	resistant	1	11	595
PURO-3D-10-WITH-11-1	PURO-3D-10-WITH	GGCAGGACGTGTGTCAGAGTCTCACTGAGAGTGAGACTGACTGTCTACGT	resistant	1	11	67
PURO-3D-10-WITH-11-1	PURO-3D-10-WITH	GGCATAACGTCTGACTGAGTGTGACTGTCAGTGAGTCTGAGTCTGAACGT	resistant	1	11	41
PURO-3D-10-WITH-11-1	PURO-3D-10-WITH	GGCCGACGTGTGACATACAGTGACTGTCAGTAGAGTCAGTCACAACGTAT	resistant	1	11	1297
PURO-3D-10-WITH-11-1	PURO-3D-10-WITH	GGCCGCACGTGAGTGAGTGAGACTGACTGTCAGAGTGTCAGTGTGTACGT	resistant	1	11	83
PURO-3D-10-WITH-11-1	PURO-3D-10-WITH	GGCCGCACGTGAGTGTGTGACTGTGTGAGTGTCTCAGTCTCAGTGAACGT	resistant	1	11	725
PURO-3D-10-WITH-11-1	PURO-3D-10-WITH	GGCCGGACGTGAGTCTGACTGACTGTGTGTCTCTGTCTCACAGTGTACGT	resistant	1	11	36
PURO-3D-10-WITH-11-1	PURO-3D-10-WITH	GGGGCAACGTGTCAGTCAGTGAGAGGTGAGACTGTCACAGATTCAACGTA	resistant	1	11	268
PURO-3D-10-WITH-11-1	PURO-3D-10-WITH	GGGGCCACGTGACAGAGAGTGTGAGTCTGTGTCAGTGAGTGTCACAACGT	resistant	1	11	405
PURO-3D-10-WITH-11-1	PURO-3D-10-WITH	GGGGCCACGTGAGAGTCTGTGAGTGTGTGAGTCAGTCTCTGTGTCTACGT	resistant	1	11	201
PURO-3D-10-WITH-11-1	PURO-3D-10-WITH	GGGGCGACGTGAGTGAGTCTGAGTCTGTCTCTCACAGACTCTGAGTACGT	resistant	1	11	131
PURO-3D-10-WITH-11-1	PURO-3D-10-WITH	GGGGGCACGTGTCTGTGACTGTCTCAGTGAGAGAGTGTGTCTCAGAACGT	resistant	1	11	136
PURO-3D-10-WITH-11-1	PURO-3D-10-WITH	GGGGGTACGTCACTCACTGTGACTGTGAGTGACTCTCTCAGTGAGAACGT	resistant	1	11	173
PURO-3D-10-WITH-11-1	PURO-3D-10-WITH	GGGGTACGTCTGTGAGTCTCTCTGAGTCTGTGTCTGACTCAGTGTACGTA	resistant	1	11	244
PURO-3D-10-WITH-11-1	PURO-3D-10-WITH	GGGGTACGTGAGTCACTGAGACTCTGACTGAGTGTGTTCACAGTACGTAT	resistant	1	11	248
PURO-3D-10-WITH-11-1	PURO-3D-10-WITH	GGGAAAACGTCACTGAGTCTGACACAGACAGTCTGTCTGACTGTCAACGT	resistant	1	11	75
PURO-3D-10-WITH-11-1	PURO-3D-10-WITH	GGGAAGACGTCTCACAGAGACACACTGACAGAGTGTGACTCAGAGAACGT	resistant	1	11	57
PURO-3D-10-WITH-11-1	PURO-3D-10-WITH	GGGACGACGTCAGAGTCTGTGTGAGTCTCACTGAGACTGTGACTGTACGT	resistant	1	11	140
PURO-3D-10-WITH-11-1	PURO-3D-10-WITH	GGGAGCACGTGAGACTGTCAGAGTGAGTGTGAGTGAGAGACTGAGTACGT	resistant	1	11	274
PURO-3D-10-WITH-11-1	PURO-3D-10-WITH	GGGAGGACGTGTGTGTCACAGTGTCTCAGAGAGTGCTCTCACGAACGTAT	resistant	1	11	392
PURO-3D-10-WITH-11-1	PURO-3D-10-WITH	GGGAGTACGTCTCTGTCTGTCAGACTGACACTGTCTGACACAGAGAACGT	resistant	1	11	165
PURO-3D-10-WITH-11-1	PURO-3D-10-WITH	GGGATAACGTGAGTGAGAGAGTGTGTGTGTCTCTGAGTGTGAGTCTACGT	resistant	1	11	216
PURO-3D-10-WITH-11-1	PURO-3D-10-WITH	GGGCACACGTGAGTGTCTGACTTACACAGTCAGACAGACTGTCAGTACGT	resistant	1	11	104
PURO-3D-10-WITH-11-1	PURO-3D-10-WITH	GGGCATACGTCTCAGAGTCTCACTCTCACTCAGTCTGACACAGTCTACGT	resistant	1	11	141
PURO-3D-10-WITH-11-1	PURO-3D-10-WITH	GGGCCCACGTCTCTCACTGTCTCTCTGTCTCAGACTGTCAGACAGTACGT	resistant	1	11	115
PURO-3D-10-WITH-11-1	PURO-3D-10-WITH	GGGCCCACGTGAGTGTGACACACTGTGAGAGTCTGTCTGACAGAGAACGT	resistant	1	11	46
PURO-3D-10-WITH-11-1	PURO-3D-10-WITH	GGGCCCACGTGTCAGTCTCAGTGTCTGAGAGTGTGAGTGAGAGTCTACGT	resistant	1	11	39
PURO-3D-10-WITH-11-1	PURO-3D-10-WITH	GGCCGTACGTGTGTGTGAGTCAGAGTCAGAGAGTCACTGTGTGAGTACGT	resistant	1	11	187
PURO-3D-10-WITH-11-1	PURO-3D-10-WITH	GGCCTAACGTGTGTCACTCTCTGTCACTGTGAGTGTCAGTCAGTGTACGT	resistant	1	11	247
PURO-3D-10-WITH-11-1	PURO-3D-10-WITH	GGCCTCACGTGAGTGATGTCTCAGTCACTGTGTGTCTCACACTCAACGTA	resistant	1	11	338
PURO-3D-10-WITH-11-1	PURO-3D-10-WITH	GGCCTCACGTGTGTCTCTGAGACTGTCAGTCTCAGTCTGTCACTCAACGT	resistant	1	11	934
PURO-3D-10-WITH-11-1	PURO-3D-10-WITH	GGCGAGACGTCTGTGTGTGTGTGTCAGTGTCTCAGAGAGAGACTCTACGT	resistant	1	11	83
PURO-3D-10-WITH-11-1	PURO-3D-10-WITH	GGCGATACGTGACAGTGTGAGTGTGTCAGAGTCACTCTGTGTCACTACGT	resistant	1	11	67
PURO-3D-10-WITH-11-1	PURO-3D-10-WITH	GGCGCCACGTGAGTGTGTGTCTCTGAGTGTCTCTCAGTCAGAGACTACGT	resistant	1	11	632
PURO-3D-10-WITH-11-1	PURO-3D-10-WITH	GGCGCTACGTGAGAGTCAGTGTCACTCAGTGACTCAGAGTCACTCAACGT	resistant	1	11	96
PURO-3D-10-WITH-11-1	PURO-3D-10-WITH	GGCGGCACGTCACTCTCTGTCAGTGAGTGTGTCTGTGTGACAGAGAACGT	resistant	1	11	1179
PURO-3D-10-WITH-11-1	PURO-3D-10-WITH	GGCGGGACGTGAGACACTGTGTGTGTGTCTGTGAGACTGAGTGTCTACGT	resistant	1	11	70
PURO-3D-10-WITH-11-1	PURO-3D-10-WITH	GGCGTAACGTGTGTGTGTGTGAGTGAGTCACACAGTCTGTCACAGAACGT	resistant	1	11	67
PURO-3D-10-WITH-11-1	PURO-3D-10-WITH	GGCGTCACGTGTCACAGTGTGAGTGACAGACTCTGTCACACAGAGTACGT	resistant	1	11	143
PURO-3D-10-WITH-11-1	PURO-3D-10-WITH	GGCGTTACGTCACACACTGTCGTTGAGATCTGTCAGTCAGTGTACGTATG	resistant	1	11	114
PURO-3D-10-WITH-11-1	PURO-3D-10-WITH	GGCTATACGTGAGAGTCAGACAGAGTGTGAGAGACTGACTGTGTCAACGT	resistant	1	11	738
PURO-3D-10-WITH-11-1	PURO-3D-10-WITH	GGCTCAACGTCTGTCAACACTGAGAGACTGAGTCAGTGTGTCAGAACGTA	resistant	1	11	807
PURO-3D-10-WITH-11-1	PURO-3D-10-WITH	GGCTCGACGTCAGTGAGTGACTCTGTGTCTGTCTGACTGTGTCTCAACGT	resistant	1	11	66
PURO-3D-10-WITH-11-1	PURO-3D-10-WITH	GGCTCTACGTCTGTGAGAGTGTGACAGACAGTCACTGTGTGTGACTACGT	resistant	1	11	72
PURO-3D-10-WITH-11-1	PURO-3D-10-WITH	GGCTGTACGTCTCTGTGAGTCACTGTGTCAGTCAGTGAGTGACACAACGT	resistant	1	11	29
PURO-3D-10-WITH-11-1	PURO-3D-10-WITH	GGCTGTACGTCTGTGTCACTGTGTCTCAGTGAGTGTGTGTGACAGTACGT	resistant	1	11	22
PURO-3D-10-WITH-11-1	PURO-3D-10-WITH	GGCTGTACGTGAGAGACACTGTGACTCACAGAGTGAGTGTGACTCAACGT	resistant	1	11	715
PURO-3D-10-WITH-11-1	PURO-3D-10-WITH	GGCTTCACGTGTCTCTGTGTGAGACTGTTCAGTGAGTCTCACTGTACGTA	resistant	1	11	152
PURO-3D-10-WITH-11-1	PURO-3D-10-WITH	GGCTTCACGTGTGTGTCTCTGAGAGTGTGACACTCACTCTGTGAGTACGT	resistant	1	11	182
PURO-3D-10-WITH-11-1	PURO-3D-10-WITH	GGGCCGACGTGTCAGTCAGTGTCTGTGTGTGAGAGTCAGTCTCAGTACGT	resistant	1	11	632
PURO-3D-10-WITH-11-1	PURO-3D-10-WITH	GGGCCGACGTGTCAGTCTCTGAGTGTCTCAGTCACACACAGACAGAACGT	resistant	1	11	65
PURO-3D-10-WITH-11-1	PURO-3D-10-WITH	GGGCGGACGTGACTCTGACACTCAGTGTGTGTCTGTCTGTGAGTGAACGT	resistant	1	11	42
PURO-3D-10-WITH-11-1	PURO-3D-10-WITH	GGGCTCACGTGTCAGTGAGAGTGAGACACTGAGACTCTGTCTGTCTACGT	resistant	1	11	1966
PURO-3D-10-WITH-11-1	PURO-3D-10-WITH	GGGGCAACGTCTGAGAGTCACAGTGAGTGTGAGTGTGTGTCTCTCAACGT	resistant	1	11	199
PURO-3D-10-WITH-11-1	PURO-3D-10-WITH	GGGGTGACGTGTCTCAGACTGTGTGTGTCACTGAGACTGTCAGTGTACGT	resistant	1	11	190
PURO-3D-10-WITH-11-1	PURO-3D-10-WITH	GGGGTTACGTCAGTGTCTGAGACTCTCACTGACAGTGTCAGACAGTACGT	resistant	1	11	297
PURO-3D-10-WITH-11-1	PURO-3D-10-WITH	GGGTACACGTGAGAGTCTCAGTCTCTCTCTCTCTGAGTGAGTGTGTACGT	resistant	1	11	40
PURO-3D-10-WITH-11-1	PURO-3D-10-WITH	GGGTATACGTCAGTGACTGTGTGAGTCTCAGAGTGACAGTCTGAGTACGT	resistant	1	11	159
PURO-3D-10-WITH-11-1	PURO-3D-10-WITH	GGGTCAACGTGACAGTCTCTCTGAGAGTGAGTGACTCTCTGTGACTACGT	resistant	1	11	302
PURO-3D-10-WITH-11-1	PURO-3D-10-WITH	GGGTCCACGTGTCTGACAGAGACAGTGTGTCTGTGTGTGTGACAGAACGT	resistant	1	11	547
PURO-3D-10-WITH-11-1	PURO-3D-10-WITH	GGGTCGACGTCTGTGAGTGAGTCTGTCTGTGTCACAGAGACTGTGTACGT	resistant	1	11	246
PURO-3D-10-WITH-11-1	PURO-3D-10-WITH	GGGTCTACGTGTGACAGACTGTGTCTGTGTCTGTCTGACTGTGTGAACGT	resistant	1	11	375
PURO-3D-10-WITH-11-1	PURO-3D-10-WITH	GGGTGACGTCAGAGTGTCGACTCTGTCAGTGTGTGAGTCTCAACGTATGG	resistant	1	11	30
PURO-3D-10-WITH-11-1	PURO-3D-10-WITH	GGGTGCACGTCTGTCACACAGTGTGTCACTGTCTGTGTCACTGTGTACGT	resistant	1	11	149
PURO-3D-10-WITH-11-1	PURO-3D-10-WITH	GGGTGGACGTCACTGAGAGAGTGTGTGTGAGTGTCACTGAGTGTGTACGT	resistant	1	11	263
PURO-3D-10-WITH-11-1	PURO-3D-10-WITH	GGTATCACGTCTGAGTGAGTCTGTCAGTGTCACTGTCTCTCACTGTACGT	resistant	1	11	480
PURO-3D-10-WITH-11-1	PURO-3D-10-WITH	GGTATTACGTCACTCTCAGTGAGACAGACTCTGTGACAGTCACTCAACGT	resistant	1	11	358
PURO-3D-10-WITH-11-1	PURO-3D-10-WITH	GGTATTACGTGAGTCTCACTCAGAGACTGTGTCTCACTCAGTCAGAACGT	resistant	1	11	298
PURO-3D-10-WITH-11-1	PURO-3D-10-WITH	GGTATTACGTGTGTGAGAGTGAGTGTGTGAGTGAGTGTCTCTCTCAACGT	resistant	1	11	303
PURO-3D-10-WITH-11-1	PURO-3D-10-WITH	GGTCAAACGTCACTGAGACTCTCTCTCTGTCAGTCAGTCAGTCAGAACGT	resistant	1	11	922
PURO-3D-10-WITH-11-1	PURO-3D-10-WITH	GGTCAAACGTGTGTGTCAGACTCACTGTGTCTGTGAGTGTCTGTCTACGT	resistant	1	11	130
PURO-3D-10-WITH-11-1	PURO-3D-10-WITH	GGTCAGACGTGTGTGTGAGTGTGAGTCTGAGTCTTTGTGTCTGTCTACGT	resistant	1	11	140
PURO-3D-10-WITH-11-1	PURO-3D-10-WITH	GGTCATACGTCACTGTCACAGTGAGTGTGTCAGTGTCTCAGTGTCAACGT	resistant	1	11	443
PURO-3D-10-WITH-11-1	PURO-3D-10-WITH	GGTCCCACGTCAGACTGAGTCTGAGTGTGAGTGTGACAGAGAGTGTACGT	resistant	1	11	304
PURO-3D-10-WITH-11-1	PURO-3D-10-WITH	GGTCCCACGTCAGACTGTGAGTCTGTGTCACACTCTGTCTCTGTGAACGT	resistant	1	11	458
PURO-3D-10-WITH-11-1	PURO-3D-10-WITH	GGTCCCACGTCTGACAGAGACTGTGTGAGTGTCAGAGTGTGACAGAACGT	resistant	1	11	167
PURO-3D-10-WITH-11-1	PURO-3D-10-WITH	GGTCCCACGTGAGTGTCTGAGTGTCAGTCTCAGTCTGTGTGTGTGTACGT	resistant	1	11	401
PURO-3D-10-WITH-11-1	PURO-3D-10-WITH	GGTCCGACGTGACTGAGAGTGACTGTGTGAGTGAGTCTCTGTGAGTACGT	resistant	1	11	378
PURO-3D-10-WITH-11-1	PURO-3D-10-WITH	GGTCGTACGTGACAGTGACAGTGTGTGTCACAGAGTGTCACACTGAACGT	resistant	1	11	577
PURO-3D-10-WITH-11-1	PURO-3D-10-WITH	GGTCTAACGTGTCAGTCTGTCAGTGTGACACTCTGACTGTGTGAGTACGT	resistant	1	11	797
PURO-3D-10-WITH-11-1	PURO-3D-10-WITH	GGTCTCACGTGACTGTGTCTCAGTCTCAGTCTCACAGTGAGAGTCTACGT	resistant	1	11	112
PURO-3D-10-WITH-11-1	PURO-3D-10-WITH	GGTCTTACGTCAGTGTCAGTCTGTGAGTCTGTGTCACTGTCAGTCTACGT	resistant	1	11	22
PURO-3D-10-WITH-11-1	PURO-3D-10-WITH	GTCGGGACGTGTGAGAGTCTGTCAGTCTGACAGTGTGAGTCAGACAACGT	resistant	1	11	359
PURO-3D-10-WITH-11-1	PURO-3D-10-WITH	GTCGTAACGTCTGTGTCTCTGAGTGAGAGTCTGAGTCTGACAGTCTACGT	resistant	1	11	33
PURO-3D-10-WITH-11-1	PURO-3D-10-WITH	GTCTACACGTCTGTGAGTGTGTCTCTGAGTGTCACTCTCAGAGTGAACGT	resistant	1	11	266
PURO-3D-10-WITH-11-1	PURO-3D-10-WITH	GTCTGAACGTGTCAGTGTGTGACAGTGAGTGTCTCAGTCAGTGAAAACGT	resistant	1	11	23
PURO-3D-10-WITH-11-1	PURO-3D-10-WITH	GTCTGGACGTCAGTGTGTCAGAGTGTATGAGAGAGAGAGTGAGTCAACGT	resistant	1	11	733
PURO-3D-10-WITH-11-1	PURO-3D-10-WITH	GTCTGGACGTCTCTGTGTGTGTGACAGTCAGTGTGTGAGAGTCTGAACGT	resistant	1	11	146
PURO-3D-10-WITH-11-1	PURO-3D-10-WITH	GTCTTAACGTGAGTCAGAGAGTGTGACAGAGTGTCTGAGAGACACTACGT	resistant	1	11	402
PURO-3D-10-WITH-11-1	PURO-3D-10-WITH	GTCTTCACGTCTGAGAGACACACACTCACTCTCTCTCTCACTCTGAACGT	resistant	1	11	219
PURO-3D-10-WITH-11-1	PURO-3D-10-WITH	GTCTTCACGTGTCTGTGTGACTGAGTGTGTGTGACTCTGACTCTCAACGT	resistant	1	11	148
PURO-3D-10-WITH-11-1	PURO-3D-10-WITH	GTCTTTACGTGTCTCTGAGTGTGTCACACTGACTGTGAGGTGTCAACGTA	resistant	1	11	34
PURO-3D-10-WITH-11-1	PURO-3D-10-WITH	GTGAACACGTCTCTCTGTCTGTGTCTCTGTCTGTGTCTCTCTGTGTACGT	resistant	1	11	175
PURO-3D-10-WITH-11-1	PURO-3D-10-WITH	GGGTGTACGTCAGTGACTCTGTGTGTGTGTCAGTGTGTGACTCTGAACGT	resistant	1	11	459
PURO-3D-10-WITH-11-1	PURO-3D-10-WITH	GGGTGTACGTCTGAGTGTGTCACAGTGAGTCACTGAGAGTCTCTGTACGT	resistant	1	11	44
PURO-3D-10-WITH-11-1	PURO-3D-10-WITH	GGGTGTACGTGAGTCACACAGTGTGTCTGTCACTCAGTGAGTCTGAACGT	resistant	1	11	138
PURO-3D-10-WITH-11-1	PURO-3D-10-WITH	GGGTTCACGTCTCACTGAGTCACTGTGACACTCTGACACTCACACAACGT	resistant	1	11	1263
PURO-3D-10-WITH-11-1	PURO-3D-10-WITH	GGGTTCACGTCTCTGACTGTGTGAGTGAGTCAGTCAGTGTGTGTGTACGT	resistant	1	11	689
PURO-3D-10-WITH-11-1	PURO-3D-10-WITH	GGGTTGACGTGTCAGTGTGAGTCTCTCTCTGATGTGAGTGTGTCAACGTA	resistant	1	11	105
PURO-3D-10-WITH-11-1	PURO-3D-10-WITH	GGGTTTACGTCTCAGTGTGTGAGACAGACAGACACAGACACTCTGTACGT	resistant	1	11	44
PURO-3D-10-WITH-11-1	PURO-3D-10-WITH	GGTAACACGTCAGTGAGTGTGAGTGTGAGAGTCACTCTGTCTCTGTACGT	resistant	1	11	51
PURO-3D-10-WITH-11-1	PURO-3D-10-WITH	GGTAACACGTGTCACAGTCTCACACACAGTGAGTGTGAGTCTCTGAACGT	resistant	1	11	276
PURO-3D-10-WITH-11-1	PURO-3D-10-WITH	GGTAAGACGTGTCTGTGTGTCTCTGACTGTCAGTGTGTGACTGTACGTAT	resistant	1	11	586
PURO-3D-10-WITH-11-1	PURO-3D-10-WITH	GGTACACGTGTCTGAGAGTCACAGTGAGTCACAGTCACAGTCAGAACGTA	resistant	1	11	680
PURO-3D-10-WITH-11-1	PURO-3D-10-WITH	GGTACGACGTGTCACTCTGAGACACACTGAAGTGTGAGAGTGTGTACGTA	resistant	1	11	196
PURO-3D-10-WITH-11-1	PURO-3D-10-WITH	GGTACTACGTGTGACTGTGTCTGTGTGAGTGAGACTGTGTGAGTGTACGT	resistant	1	11	69
PURO-3D-10-WITH-11-1	PURO-3D-10-WITH	GGTAGCACGTGTCTCTGACTCTCTGAGTGACTGTCTACACAGTCAACGTA	resistant	1	11	70
PURO-3D-10-WITH-11-1	PURO-3D-10-WITH	GGTATAACGTCAGTGTCTGTGTGTCTGTGACTCAGAGAGTCTCTCTACGT	resistant	1	11	112
PURO-3D-10-WITH-11-1	PURO-3D-10-WITH	GGTTAAACGTGTCTGTGAGACAGAGAGAGACTGTCTGACTGTGTGAACGT	resistant	1	11	136
PURO-3D-10-WITH-11-1	PURO-3D-10-WITH	GGTTCCACGTAAGTCAGACTGTGTCTCTCTGTGTGAGTCAGTGTCTACGT	resistant	1	11	142
PURO-3D-10-WITH-11-1	PURO-3D-10-WITH	GGTTCCACGTGTCACTGTGAGACAGTGAGACAGACAGTGTCTCAGTACGT	resistant	1	11	105
PURO-3D-10-WITH-11-1	PURO-3D-10-WITH	GGTTCGACGTGAGTGTGAGTGACTGTCAGTGTCAGACTCACTCTCTACGT	resistant	1	11	709
PURO-3D-10-WITH-11-1	PURO-3D-10-WITH	GGTTCTACGTGTCTGACTCAGACAGAGAGTCACTCTGTGAGTGAGTACGT	resistant	1	11	100
PURO-3D-10-WITH-11-1	PURO-3D-10-WITH	GGTTGGACGTCAGTCTGAGTGACAGTCAGTGTGAGAGAGTGTCACTACGT	resistant	1	11	200
PURO-3D-10-WITH-11-1	PURO-3D-10-WITH	GGTTGGACGTGTCAGTGCGAGTCTCAGTCAGTGAGTGAGTGAGTGAACGT	resistant	1	11	682
PURO-3D-10-WITH-11-1	PURO-3D-10-WITH	GGTTGGACGTGTCTCACTCTCTGACTGAGTCAGTGTGTGAGTCAGAACGT	resistant	1	11	1153
PURO-3D-10-WITH-11-1	PURO-3D-10-WITH	GGTTGTACGTCTCAGAGTGAGTGAGACAGTGACACAGTCAGTCACAACGT	resistant	1	11	574
PURO-3D-10-WITH-11-1	PURO-3D-10-WITH	GGTTTAATGTGAGTCTGTGAGACACTCACACAGTCACTGTGTCTGAACGT	resistant	1	11	42
PURO-3D-10-WITH-11-1	PURO-3D-10-WITH	GGTTTACGTGTCACACTGTCACTGTGTCTCAGACACTCACTGAGTACGTA	resistant	1	11	679
PURO-3D-10-WITH-11-1	PURO-3D-10-WITH	GGTTTCACGTGTGTGTGAGTCTGAGTGACTGTGTGACAGACTGTCTACGT	resistant	1	11	517
PURO-3D-10-WITH-11-1	PURO-3D-10-WITH	GTAAACACGTGTCTCTGTGTCTCTCTCTCAGAGTCTCTCACACACTACGT	resistant	1	11	154
PURO-3D-10-WITH-11-1	PURO-3D-10-WITH	GTAAGGACGTCAGAGTGTGGCAGTCAGTGGTCACAGTGTCTGCGAACGTA	resistant	1	11	427
PURO-3D-10-WITH-11-1	PURO-3D-10-WITH	GTAAGTACGTGTGACACTGTGAGTGTGAGTCTGAGTGTGTGAGACAACGT	resistant	1	11	87
PURO-3D-10-WITH-11-1	PURO-3D-10-WITH	GTAATCACGTGAGACTCTGTCAGACACACTGAGAGAGTGTGACTGTACGT	resistant	1	11	124
PURO-3D-10-WITH-11-1	PURO-3D-10-WITH	GTAATGACGTGACAGTCTGTCTCACTGACACTGACACTCTGTGTGTACGT	resistant	1	11	479
PURO-3D-10-WITH-11-1	PURO-3D-10-WITH	GTACAAACGTCTGAGTGACTCTCTGAGTCACTGTGTCTGACTGTGTACGT	resistant	1	11	1078
PURO-3D-10-WITH-11-1	PURO-3D-10-WITH	GTACCAACGTGTCTCAGTCAGAGACAGTCAGTGTCTGTCTCTCACAACGT	resistant	1	11	423
PURO-3D-10-WITH-11-1	PURO-3D-10-WITH	GTACGTACGTGACAGACTGTCAGAGTCAGTCAGTGTCAGTCTCAGAACGT	resistant	1	11	22
PURO-3D-10-WITH-11-1	PURO-3D-10-WITH	GTACGTACGTGAGACTGAGTGTGACACTGTGAGTCAGACACTGAGTACGT	resistant	1	11	258
PURO-3D-10-WITH-11-1	PURO-3D-10-WITH	GTAGCGACGTGAGTCTGTGTCTGTCTCAGTGAGTCTCTCAGTCTCAACGT	resistant	1	11	24
PURO-3D-10-WITH-11-1	PURO-3D-10-WITH	GTCAGGACGTGTCTCTGTCACACTGAGTCTCTCTGTGTGTCTGTGTACGT	resistant	1	11	58
PURO-3D-10-WITH-11-1	PURO-3D-10-WITH	GTCAGTACGTGTCAGACAGTCAGTGAGAGTGTGTCAGACAGTCACAACGT	resistant	1	11	35
PURO-3D-10-WITH-11-1	PURO-3D-10-WITH	GTCATTACGTCAGTGTCACAGTGTCAGTGTGTGTGTCACTCACAGTACGT	resistant	1	11	46
PURO-3D-10-WITH-11-1	PURO-3D-10-WITH	GTCATTACGTGACTGACTGTGTGTGAGAGTGTCACTCTCAGTGTCTACGT	resistant	1	11	28
PURO-3D-10-WITH-11-1	PURO-3D-10-WITH	GTCATTACGTGACTGTGACAGAGTCTCAGTCACAGAGTGAGAGTGTACGT	resistant	1	11	59
PURO-3D-10-WITH-11-1	PURO-3D-10-WITH	GTCATTACGTGAGAGAGTGAGTGTGTGTCAGTCAGAGACACACTGAACGT	resistant	1	11	34
PURO-3D-10-WITH-11-1	PURO-3D-10-WITH	GTCCCTACGTCTGTCTCTGACAGTCTCTGTGAGACACTGAGTGTGAACGT	resistant	1	11	1128
PURO-3D-10-WITH-11-1	PURO-3D-10-WITH	GTCCGAACGTCTCACTGTGTGTGACAGAGTCTGAGACACAGAGACAACGT	resistant	1	11	60
PURO-3D-10-WITH-11-1	PURO-3D-10-WITH	GTCCGCACGTGTGTCTCTCTGTGAGTCAGTCTGTCTGTGAGAGAGTACGT	resistant	1	11	248
PURO-3D-10-WITH-11-1	PURO-3D-10-WITH	GTCCGGACGTGACTGACAGAGTGAGTGTCTCTCTCTGAGTGACAGTACGT	resistant	1	11	906
PURO-3D-10-WITH-11-1	PURO-3D-10-WITH	GTCCGGACGTGTGAGTGTGAGTCAGTGAGTGTGTGTCTCTGAGTCTACGT	resistant	1	11	750
PURO-3D-10-WITH-11-1	PURO-3D-10-WITH	GTCCGGACGTGTGTGTCAGTCAGACACTGTCTGTCACTGAGTGTGTACGT	resistant	1	11	115
PURO-3D-10-WITH-11-1	PURO-3D-10-WITH	GTCGCAACGTCTCTGACAGTGACAGTGTCTCACACTCACAGAGTGTACGT	resistant	1	11	1630
PURO-3D-10-WITH-11-1	PURO-3D-10-WITH	GTAGGTACGGTCACTGAGACTGTGTGAGTGACACTCTGAGTGTCTACGTA	resistant	1	11	49
PURO-3D-10-WITH-11-1	PURO-3D-10-WITH	GTAGGTACGTGTCACTGTCTGTGACTCTCTCAGAGTCTCACTCTGTACGT	resistant	1	11	239
PURO-3D-10-WITH-11-1	PURO-3D-10-WITH	GTAGGTACGTGTCTCTGACACACTCTGAGAGTCTCTGTGTCTGACTACGT	resistant	1	11	182
PURO-3D-10-WITH-11-1	PURO-3D-10-WITH	GTAGTAACGTGAGTGTCACTCTCTCTCTGTCTGTGTAGTGAGTGTACGTA	resistant	1	11	862
PURO-3D-10-WITH-11-1	PURO-3D-10-WITH	GTATAAACGTCTGAGTCTCACTGAGTGTCTCTGTGACACAGTGACTACGT	resistant	1	11	513
PURO-3D-10-WITH-11-1	PURO-3D-10-WITH	GTATACACGTCTGAGTCAGAGAGAGACACTGTGTGTCACTCTGTGTACGT	resistant	1	11	476
PURO-3D-10-WITH-11-1	PURO-3D-10-WITH	GTATACACGTGTGTGACACACTGAGTCACTGTGAGACTGACTGTGAACGT	resistant	1	11	87
PURO-3D-10-WITH-11-1	PURO-3D-10-WITH	GTATGTACGTCTGTGTGTCAGACTGACACTGTGAGTGTCACTCTGTACGT	resistant	1	11	48
PURO-3D-10-WITH-11-1	PURO-3D-10-WITH	GTATTAACGTGAGAGTGACTGTCTCTCTCTGAGTCTGAGTGAGTGAACGT	resistant	1	11	212
PURO-3D-10-WITH-11-1	PURO-3D-10-WITH	GTCAACACGTGAGAGTCTCACACTCTCTGTGTGTGTGTCTCAGAGAACGT	resistant	1	11	358
PURO-3D-10-WITH-11-1	PURO-3D-10-WITH	GTCAACACGTGAGAGTCTCTGACTCTGTGAGACTGTGAGTCTCACAACGT	resistant	1	11	978
PURO-3D-10-WITH-11-1	PURO-3D-10-WITH	GTCAATACGTGTCAGAGTGACAGAGTGACAGTGTCTCAGAGTGACAACGT	resistant	1	11	860
PURO-3D-10-WITH-11-1	PURO-3D-10-WITH	GTCAGGACGGTGTGAGAGAGTCTGTCTGAGAGACACAGAGTCAGTCAACG	resistant	1	11	398
PURO-3D-10-WITH-11-1	PURO-3D-10-WITH	GGTGATACGTGAGTGTCTCAGTCTCAGAGTGCGTGTGACTGCGTCTACGT	resistant	1	11	165
PURO-3D-10-WITH-11-1	PURO-3D-10-WITH	GGTGCAACGTGTGAAGAGAGTGTGTCAGTCTCAGTGTGTGACAGTACGTA	resistant	1	11	158
PURO-3D-10-WITH-11-1	PURO-3D-10-WITH	GGTGCAACGTGTGTGAGTGTGAGTCACTGACAGTCTGAGTCTGTGTACGT	resistant	1	11	248
PURO-3D-10-WITH-11-1	PURO-3D-10-WITH	GGTGCGACGTCTCTGACACTCACACTGTGTGAGTGACAGTGTCTGTACGT	resistant	1	11	79
PURO-3D-10-WITH-11-1	PURO-3D-10-WITH	GGTGGAACGTCTGAGTGACAGTCTGAGAGTCAGTCAGAGACTCTGAACGT	resistant	1	11	71
PURO-3D-10-WITH-11-1	PURO-3D-10-WITH	GGTGGTACGTCTCAGTGTGACTGTCTGTGAGAGTCTGTCTCTCTGTACGT	resistant	1	11	418
PURO-3D-10-WITH-11-1	PURO-3D-10-WITH	GGTGGTACGTCTGTCTCTCTGTGTGTCAGTGAGTCTCAGTGACTGAACGT	resistant	1	11	94
PURO-3D-10-WITH-11-1	PURO-3D-10-WITH	GGTGTAACGTCTGTGAGTCTGACAGTCTCTGAGAGAGAGTGAGTGTACGT	resistant	1	11	149
PURO-3D-10-WITH-11-1	PURO-3D-10-WITH	GTGGTGACGTGTCAGTCTGACTGAGTCACTCAGTGTGAGTGTGAGAACGT	resistant	1	11	81
PURO-3D-10-WITH-11-1	PURO-3D-10-WITH	GTGGTGACGTGTGAGACTGAGTGTCAGACACAGTCAGAGTCTGTACGTAT	resistant	1	11	822
PURO-3D-10-WITH-11-1	PURO-3D-10-WITH	GTGTAAACGTGTGACAGTCAGTCACTGTCAGTCAGAGTCAGAGACAACGT	resistant	1	11	693
PURO-3D-10-WITH-11-1	PURO-3D-10-WITH	GTGTCTACGTGAGTGTCACTCTCTGAGTGTGTGAGTCTGTGTCTGTACGT	resistant	1	11	393
PURO-3D-10-WITH-11-1	PURO-3D-10-WITH	GTGTGAACGTGTGACACTGACTGAGAGTGTGAGTCAGGTTCACAACGTAT	resistant	1	11	683
PURO-3D-10-WITH-11-1	PURO-3D-10-WITH	GTGTTTACGTCAGTGTGTGAGTCAGACACTGAGTGAGTGTGTCTGAACGT	resistant	1	11	291
PURO-3D-10-WITH-11-1	PURO-3D-10-WITH	GTGACAACGTCTGTGTGTGTGTCTGACAGACTGTGACTGAGTGAACGTAT	resistant	1	11	28
PURO-3D-10-WITH-11-1	PURO-3D-10-WITH	GTGACAACGTCTGTGTGTGTGTGTCTGACAGACTGTGACTGAGTGAACGT	resistant	1	11	255
PURO-3D-10-WITH-11-1	PURO-3D-10-WITH	GTGACGACGTGAGTCTGTGAGTGAGACTCTGAGTCAAACTCACACTACGT	resistant	1	11	305
PURO-3D-10-WITH-11-1	PURO-3D-10-WITH	GTGATAACGTGACTGTCTGTCTGTGTGAGTCTGACACTCAGAGACAACGT	resistant	1	11	169
PURO-3D-10-WITH-11-1	PURO-3D-10-WITH	GTGCAGACGTCTCTGAGTGTGTCAGACTCTGAGTGTCTGTGTCAGAACGT	resistant	1	11	662
PURO-3D-10-WITH-11-1	PURO-3D-10-WITH	GTGCCAACGTGACTGAGTGAGAGTGTGAGTCTCAGTGTGTCTGTCTACGT	resistant	1	11	45
PURO-3D-10-WITH-11-1	PURO-3D-10-WITH	GTGCCTACGTGAGAGAGTGTGAGTGTCAGTGAGAGTGTGAGAGAGTACGT	resistant	1	11	42
PURO-3D-10-WITH-11-1	PURO-3D-10-WITH	GTGCGCACGTGTGTGACAGTGACACTCTGTCTCAGTGAGTGAGTGTACGT	resistant	1	11	343
PURO-3D-10-WITH-11-1	PURO-3D-10-WITH	GTGCTAACGTCACTCTGTGTCTGTGACAGTGACTGTGTGTCACTCAACGT	resistant	1	11	517
PURO-3D-10-WITH-11-1	PURO-3D-10-WITH	TAAGATACGTGTGAGAGTCACACAGTGACTGTCTGTCTCTGACAGAACGT	resistant	1	11	70
PURO-3D-10-WITH-11-1	PURO-3D-10-WITH	TAAGCCACGTGTGTGACAGTCAGTGTGTCAGAGACAGTGTCTGTGTACGT	resistant	1	11	262
PURO-3D-10-WITH-11-1	PURO-3D-10-WITH	TAAGGTACGTGAGACTGTGTCAGTGGACAGTGACTCAGAGTCTGAACGTA	resistant	1	11	790
PURO-3D-10-WITH-11-1	PURO-3D-10-WITH	TAAGTAACGTGAGAGAGTCACTGTGTGTCACTGTGTCAGTCAGAGAACGT	resistant	1	11	526
PURO-3D-10-WITH-11-1	PURO-3D-10-WITH	TAAGTAACGTGTCAGTCAGTGTGTGTGTGTCAGACTCTCCGTCAACGTAT	resistant	1	11	58
PURO-3D-10-WITH-11-1	PURO-3D-10-WITH	TAAGTAACGTGTCAGTCAGTGTGTGTGTGTGTCAGACTCTCCGTCAACGT	resistant	1	11	422
PURO-3D-10-WITH-11-1	PURO-3D-10-WITH	TAATAAACGTGTCTGACTGTGTGTGACTGAGTGACAGTCTCTGTCTACGT	resistant	1	11	29
PURO-3D-10-WITH-11-1	PURO-3D-10-WITH	TAATACACGTGTCTCTGTCTGTGTGAGTGTCTGTGTCTCACAGAGTACGT	resistant	1	11	259
PURO-3D-10-WITH-11-1	PURO-3D-10-WITH	TAATCGACGTGTGTGTCAGTGTGACTCTGAGTCAGTGTCTGTCACAACGT	resistant	1	11	419
PURO-3D-10-WITH-11-1	PURO-3D-10-WITH	TAATGAACGTGTCACACTGAGTCTGTGAGTCTCTGACAGAGAGTGTACGT	resistant	1	11	1611
PURO-3D-10-WITH-11-1	PURO-3D-10-WITH	TAATTTACGTCTCACAGTGTGTCAGTGACTGACTGTCACTCACAGAACGT	resistant	1	11	72
PURO-3D-10-WITH-11-1	PURO-3D-10-WITH	TACAGGACGTGAGACACAGTGAGTGTGAGTGTCACTGTGTGTGTGTACGT	resistant	1	11	258
PURO-3D-10-WITH-11-1	PURO-3D-10-WITH	TACAGTACGTGTGTCACTGAGAGTCAGTGAGACAGTCACTGACTGAACGT	resistant	1	11	66
PURO-3D-10-WITH-11-1	PURO-3D-10-WITH	TACATAACGTCTCACTCACAGTGTGTCACTCTGTGTGACAGTCAGTACGT	resistant	1	11	1129
PURO-3D-10-WITH-11-1	PURO-3D-10-WITH	TACATGACGTCTGACACTGTCTGTGACTCAGAGTGACTGTCACTCTACGT	resistant	1	11	151
PURO-3D-10-WITH-11-1	PURO-3D-10-WITH	TACCCGACGTGTGAGAGTGTCTGACAGACTGTGTGTCTCTCTCTCACGTA	resistant	1	11	100
PURO-3D-10-WITH-11-1	PURO-3D-10-WITH	GTTTCGACGTGTGACTCAGACTCTGAGACAGACAGTCACAGTCAGAACGT	resistant	1	11	431
PURO-3D-10-WITH-11-1	PURO-3D-10-WITH	GTTTCTACGTGAGTGTGTGTGTCTGTGTGTGTGTCTGTGTGTGTGTACGT	resistant	1	11	408
PURO-3D-10-WITH-11-1	PURO-3D-10-WITH	GTTTGCACGTCTGTCAGTGAGTGTCAGTCTGACACAGTGAGTCTGTACGT	resistant	1	11	276
PURO-3D-10-WITH-11-1	PURO-3D-10-WITH	GTTTTAACGTCAGTGTGTGAGTGAGTGTCAGTGTGTGAGACACAGTACGT	resistant	1	11	144
PURO-3D-10-WITH-11-1	PURO-3D-10-WITH	TAAACAACGTGTCAGTCTCAGTGAGACTGTGAGTGTCAGTGACAGAACGT	resistant	1	11	985
PURO-3D-10-WITH-11-1	PURO-3D-10-WITH	TAAAGGACGTGTGAGTCAGTCACAGTCAGTGAGTGTCTGTGAGTGTACGT	resistant	1	11	365
PURO-3D-10-WITH-11-1	PURO-3D-10-WITH	TAAAGTACGTCTGAGTCTCTGAGTGTGTGTCTGTCTGTCTGAGTCAACGT	resistant	1	11	320
PURO-3D-10-WITH-11-1	PURO-3D-10-WITH	TAACGAACGTGTCTGTGAGAGAGTGACAGTGTCACTGTGTGACTCTACGT	resistant	1	11	21
PURO-3D-10-WITH-11-1	PURO-3D-10-WITH	GTTGATACGTGAGTCAGAGTCTCAGTGAGAGTGTGCCTGTCAGTCTACGT	resistant	1	11	406
PURO-3D-10-WITH-11-1	PURO-3D-10-WITH	GTTGCCACGTCTGTGACTCTGTGACTCTGAGACAGAGTGTCTGTGAACGT	resistant	1	11	1108
PURO-3D-10-WITH-11-1	PURO-3D-10-WITH	GTTGGTACGTCAGTGACACTCTCACAGTGAGTCAGACAGACTGACTACGT	resistant	1	11	122
PURO-3D-10-WITH-11-1	PURO-3D-10-WITH	GTTGGTACGTGTCTGTCAGACTCAGTCTGACTGTGAGACAGTGTGTACGT	resistant	1	11	200
PURO-3D-10-WITH-11-1	PURO-3D-10-WITH	GTTGTGACGTCAGAGTGAGAGTCTGACTGACACAGTGTGTCTGACAACGT	resistant	1	11	23
PURO-3D-10-WITH-11-1	PURO-3D-10-WITH	GTTTACACGTGACTCTGAGTGTGTCTCTGTGTACGTATGGACAGTAGTTG	resistant	1	11	81
PURO-3D-10-WITH-11-1	PURO-3D-10-WITH	TACGCTACGTGTCAGTGTGTGTGTGTGTGAGTCTCTGTCACTCTGAACGT	resistant	1	11	61
PURO-3D-10-WITH-11-1	PURO-3D-10-WITH	TACGTTACGTCACTGAGTCTCTGAGAGAGTCTGTGTCAGAGTCAGTACGT	resistant	1	11	23
PURO-3D-10-WITH-11-1	PURO-3D-10-WITH	TACGTTACGTCAGTGTGTCAGTCTGTGTGAGTGTGTGTCCTGTGTACGTA	resistant	1	11	280
PURO-3D-10-WITH-11-1	PURO-3D-10-WITH	TACTAGACGTGTGTGAGAGTCAGAGTGTCAGAGTGAGTCAGAGAGTACGT	resistant	1	11	287
PURO-3D-10-WITH-11-1	PURO-3D-10-WITH	TACTCTACGTGTGAGTCTCTGTGAGTGAGTGTGAACGTATGGACAGTAGT	resistant	1	11	76
PURO-3D-10-WITH-11-1	PURO-3D-10-WITH	TACTGTACGTGTCAGAGTCTGTCTGTCACTGAGTTCAGTCAGAGACGTAT	resistant	1	11	69
PURO-3D-10-WITH-11-1	PURO-3D-10-WITH	TACTTAACGTGTCTCTGACAGACTGACTCACTCTGTGTGACACACTACGT	resistant	1	11	101
PURO-3D-10-WITH-11-1	PURO-3D-10-WITH	TACTTAACGTGTGTGTCACTCTCACTCTGAGTCTGTCTGTGAGTCTACGT	resistant	1	11	171
PURO-3D-10-WITH-11-1	PURO-3D-10-WITH	GTTACTACGTGTGAGTCTGAGAGTCAGTGTGTGTGACGTGTGAGTACGTA	resistant	1	11	95
PURO-3D-10-WITH-11-1	PURO-3D-10-WITH	GTTAGGACGTGTCAGACAGAGACACTGTCACACTCTGTGTCAGTGAACGT	resistant	1	11	160
PURO-3D-10-WITH-11-1	PURO-3D-10-WITH	GTTATTACGTCAGTGTCAGTGTCAGTGTGAGTGTCTCACAGAGTCAACGT	resistant	1	11	166
PURO-3D-10-WITH-11-1	PURO-3D-10-WITH	GTTATTACGTCTCTCTGACTGTGAGAGTGACAGTCACAGTCAGTCTACGT	resistant	1	11	79
PURO-3D-10-WITH-11-1	PURO-3D-10-WITH	GTTCAAACGTGACACTGAGTGAGACAGAGTGTGTGTCAGTCAGTCAACGT	resistant	1	11	179
PURO-3D-10-WITH-11-1	PURO-3D-10-WITH	GTTCATACGTGACTCAGACAGAGTGTCACAGAGAGTGTGTGTCAGTACGT	resistant	1	11	219
PURO-3D-10-WITH-11-1	PURO-3D-10-WITH	GTTCCCACGCTGTCTGTCAGACAGACTGTCTGAGAGTCTCAGTGTACGTA	resistant	1	11	1278
PURO-3D-10-WITH-11-1	PURO-3D-10-WITH	GTTCCTACGTCTGAGTGTAGTCTCTCAGACACAGTCACTCAGACAACGTA	resistant	1	11	26
PURO-3D-10-WITH-11-1	PURO-3D-10-WITH	GTTCGGACGTGAGTCACAGTCACTCTGTCTGACAGAGAGTGACTCAACGT	resistant	1	11	71
PURO-3D-10-WITH-11-1	PURO-3D-10-WITH	GTTCGTACGTCACTGTGTGTGTCTCAGACTCTCTGACAGTCTGTACGTAT	resistant	1	11	41
PURO-3D-10-WITH-11-1	PURO-3D-10-WITH	GTTCGTACGTCACTGTGTGTGTGTCTCAGACTCTCTGACAGTCTGTACGT	resistant	1	11	1222
PURO-3D-10-WITH-11-1	PURO-3D-10-WITH	GTTCGTACGTCAGTCAGTCTGTCTCTGTCTCTGTCTGTGTCAGACTACGT	resistant	1	11	275
PURO-3D-10-WITH-11-1	PURO-3D-10-WITH	GTTCTGACGTCTGTCTGTCACTCAGTCTCTGTCTCTGTGAGTCTGTACGT	resistant	1	11	24
PURO-3D-10-WITH-11-1	PURO-3D-10-WITH	GTGCTTACGTGACTTTGTGACTGTCTGTGACAGAGTCACAGTCTGTACGT	resistant	1	11	238
PURO-3D-10-WITH-11-1	PURO-3D-10-WITH	GTGGCCACGTAAGTCTCAGAGAGTCACTCTCACAGTGAGAGAGTCAACGT	resistant	1	11	537
PURO-3D-10-WITH-11-1	PURO-3D-10-WITH	GTGGGCACGTCAGTGTCTCTGACTGTGAGACAGTGTCTGACTGAGTACGT	resistant	1	11	514
PURO-3D-10-WITH-11-1	PURO-3D-10-WITH	GTGGGTACGTCTGAGTCAGAGAGAGTGTCTGTCTGTGAGAGTGTCAACGT	resistant	1	11	448
PURO-3D-10-WITH-11-1	PURO-3D-10-WITH	GTGGTAACGTCTCTGTCTGAGTCACAGAGTCTCTGTGAGTGAGTGTACGT	resistant	1	11	218
PURO-3D-10-WITH-11-1	PURO-3D-10-WITH	GTGGTCACGTGTCTCAGACTGAGTGTCTGTGAGTTGTCACACACAACGTA	resistant	1	11	205
PURO-3D-10-WITH-11-1	PURO-3D-10-WITH	GTGGTGACGTGACTGTGTGTCTGAGAGAGACAGTGTCTGAGACTGAACGT	resistant	1	11	984
PURO-3D-10-WITH-11-1	PURO-3D-10-WITH	TCCTCGACGTGAGAGTCAGTGTGAGAGTCAGAGTCAGACAGAGTCAACGT	resistant	1	11	39
PURO-3D-10-WITH-11-1	PURO-3D-10-WITH	TCCTGGACGTGTCTGTGTGAGACTGTCTGTGTGAGACTCTCAGTGTACGT	resistant	1	11	586
PURO-3D-10-WITH-11-1	PURO-3D-10-WITH	TCCTGTACGTGTGTCTGACTGACTCTGTCTGACTGAGTTGTGTCAACGTA	resistant	1	11	814
PURO-3D-10-WITH-11-1	PURO-3D-10-WITH	TCCTTTACGTCAGTCTCACTGAGTCTGACTGACTGACTGAGAGTGTACGT	resistant	1	11	105
PURO-3D-10-WITH-11-1	PURO-3D-10-WITH	TCGAAAACGTCTCAGAGAGTGTCTGTCTGAGAGAGACACAGTCTCTACGT	resistant	1	11	315
PURO-3D-10-WITH-11-1	PURO-3D-10-WITH	TCGAAGACGTCAGAGTGTGAGTGTCTGACAGACTCTGTCTCACTGAACGT	resistant	1	11	350
PURO-3D-10-WITH-11-1	PURO-3D-10-WITH	TCGATAACGTCACACAGTCTCTCTGTCTCTCAGAGTCAGTGTCAGAACGT	resistant	1	11	351
PURO-3D-10-WITH-11-1	PURO-3D-10-WITH	TCGCGAACGTGTGTCTCAGACAGTCACTGTGTCTGTCTCTGAGTGTACGT	resistant	1	11	40
PURO-3D-10-WITH-11-1	PURO-3D-10-WITH	TCGCGCACGTCTGTCTCACAGTCTCTCTGAGTCACTGTGACTGAGTACGT	resistant	1	11	205
PURO-3D-10-WITH-11-1	PURO-3D-10-WITH	TCGCGCACGTGACAGAGTGTCTGTGTCTGACTGTGATGAGTGTCAACGTA	resistant	1	11	114
PURO-3D-10-WITH-11-1	PURO-3D-10-WITH	TCGCGTACGTCACTGTGTGAGACTCTCACTCAGAGTGTGTGTGTCAACGT	resistant	1	11	279
PURO-3D-10-WITH-11-1	PURO-3D-10-WITH	TCGCTACGTGTCTGTGACACGAGAGTCAGTCTCTGTGTGAGTCTACGTAT	resistant	1	11	296
PURO-3D-10-WITH-11-1	PURO-3D-10-WITH	TCGCTTACGTGTGTCAGTGTGACACAGTGTGACAGAGAGAGTCAGAACGT	resistant	1	11	406
PURO-3D-10-WITH-11-1	PURO-3D-10-WITH	TCGGAGACGTCTCTGTCTGACTGTGAGTGTGTCTCACTCTCTGAGAACGT	resistant	1	11	451
PURO-3D-10-WITH-11-1	PURO-3D-10-WITH	TCGGCAACGTGTGTGTGACTGTGTCAGTGACTGTCACTCTCTGACACGTA	resistant	1	11	159
PURO-3D-10-WITH-11-1	PURO-3D-10-WITH	TCGGGGACGTCACACAGTGTGACTCTCTCAGAGAGTCTGTGTCAGAACGT	resistant	1	11	290
PURO-3D-10-WITH-11-1	PURO-3D-10-WITH	TCGGGTACGTCACTGTGTCTCTGTGACTCAGACAGTGAGAGTCTGTACGT	resistant	1	11	185
PURO-3D-10-WITH-11-1	PURO-3D-10-WITH	TCGTACACGTCAGTGTGACAGTGTGTGTCAGACAGTGAGACACTGTACGT	resistant	1	11	137
PURO-3D-10-WITH-11-1	PURO-3D-10-WITH	TCAGGTACGTGAGTACTCAGTGAGTCTCTGACTGAGACAGTGTGAACGTA	resistant	1	11	995
PURO-3D-10-WITH-11-1	PURO-3D-10-WITH	TCAGGTACGTGTGTCTGTCTCAGTCAGACTCAGTGTGTGAGTCACTACGT	resistant	1	11	446
PURO-3D-10-WITH-11-1	PURO-3D-10-WITH	TCAGTCACGTCTGTCTCAGTGTCACAGAGTGTGTGACTGAGTGAGTACGT	resistant	1	11	222
PURO-3D-10-WITH-11-1	PURO-3D-10-WITH	TCAGTTACGTGTGTGAGTCTGTCTGACAGAGTGTGTCTGTGAGAGAACGT	resistant	1	11	145
PURO-3D-10-WITH-11-1	PURO-3D-10-WITH	TCATGAACGTGTCTGTCAGTGAGTCACTGAGTGAGAGAGACAGTCAACGT	resistant	1	11	185
PURO-3D-10-WITH-11-1	PURO-3D-10-WITH	TCATGCACGTGTCAGTGTGAGTCAGTCAGTCAGTCACAGAGAGAGTACGT	resistant	1	11	152
PURO-3D-10-WITH-11-1	PURO-3D-10-WITH	TCATGGACGTGTGTCACAGTCTGTGACACTGTGTGTCAGAGTGTCAACGT	resistant	1	11	25
PURO-3D-10-WITH-11-1	PURO-3D-10-WITH	TCATTTACGTCACTCTCAGTGTCACACTGCTCAGTGACAGTGACTACGTA	resistant	1	11	152
PURO-3D-10-WITH-11-1	PURO-3D-10-WITH	TCCACCACGTCAGTGTCTGAGTGAGAGTCTCACTCTCAGTCAGACAACGT	resistant	1	11	171
PURO-3D-10-WITH-11-1	PURO-3D-10-WITH	TCCACGACGTGTGTCACAGAGTGAGTGTGAGACTGTGAGTCTGAGAACGT	resistant	1	11	70
PURO-3D-10-WITH-11-1	PURO-3D-10-WITH	TCCACTACGTCAGTCTGACTGAGTGAGAGAGTCTGTCTCAGTCTGTACGT	resistant	1	11	239
PURO-3D-10-WITH-11-1	PURO-3D-10-WITH	TCCAGTACGTGTGAGTGTGAGAGACTCACTCAGTGTCACAGTGAGTACGT	resistant	1	11	57
PURO-3D-10-WITH-11-1	PURO-3D-10-WITH	TCCCCTACGTGAGAGTGAGTGTCAGAGTCAGTGTCAGACTGAGTGAACGT	resistant	1	11	739
PURO-3D-10-WITH-11-1	PURO-3D-10-WITH	TCCCGTACGTCAGTGTGACTGACTGACAGTCACTCACTCTCTGTCTACGT	resistant	1	11	491
PURO-3D-10-WITH-11-1	PURO-3D-10-WITH	TCCCTGACGTGTGTCTGTCACACTGTCTCTGTGTCAGTGTCTCTCAACGT	resistant	1	11	707
PURO-3D-10-WITH-11-1	PURO-3D-10-WITH	TCCGAAACGTCTCAGTGACAGTCAGTGTGAGTGACAGACTGTCACTACGT	resistant	1	11	507
PURO-3D-10-WITH-11-1	PURO-3D-10-WITH	TCCGACACGTGTCTGACACTGAGTCAGAGTCACTCTGTCAGTGAGAACGT	resistant	1	11	151
PURO-3D-10-WITH-11-1	PURO-3D-10-WITH	TCCGCGACGTCACTGTGTCACAGAGTGTGAGTGTGAGACAGTCTGAACGT	resistant	1	11	50
PURO-3D-10-WITH-11-1	PURO-3D-10-WITH	TCCGCTACGTCTGTCACTGAGACACAGTGTGTCTCTGACTGTGTGTACGT	resistant	1	11	218
PURO-3D-10-WITH-11-1	PURO-3D-10-WITH	TCCGGTACGTCTGAGACTGAGTCTCTGTGTCTGTGAGTGTGAGAGTACGT	resistant	1	11	180
PURO-3D-10-WITH-11-1	PURO-3D-10-WITH	TCCGTCACGGAGTGTGTGAGAGTGTCAGACTGTGAGTGAGAGTGTACGTA	resistant	1	11	239
PURO-3D-10-WITH-11-1	PURO-3D-10-WITH	TCCGTCACGTGTAAGTGTGTCTGTCTGTCAGAGTGTGTATGACTGAACGT	resistant	1	11	35
PURO-3D-10-WITH-11-1	PURO-3D-10-WITH	TCCGTGACGTCACTCTCAGAGTGTGAGAGTGTCTCAGTGTGTCAGTACGT	resistant	1	11	133
PURO-3D-10-WITH-11-1	PURO-3D-10-WITH	TCCGTTACGTCTCTCTGAGACAGAGTCTCTGACACACACTCAGAGAACGT	resistant	1	11	117
PURO-3D-10-WITH-11-1	PURO-3D-10-WITH	TCCTACACGTCTGAGAGTGATGTGTGACAGTCAGTCTGACTCAGTACGTA	resistant	1	11	104
PURO-3D-10-WITH-11-1	PURO-3D-10-WITH	TAGATAACGTGTCTCTCTGAGTGACAGACTCACAGTGTCTCACTGTACGT	resistant	1	11	137
PURO-3D-10-WITH-11-1	PURO-3D-10-WITH	TAGCGTACGTCAGAGTCAGTGTGTGACTCACACACTCAGAGTGTCTACGT	resistant	1	11	37
PURO-3D-10-WITH-11-1	PURO-3D-10-WITH	TAGCGTACGTGAGTGAGAGTGAGAGTGTGTCTCTGTCACAGTCTCAACGT	resistant	1	11	102
PURO-3D-10-WITH-11-1	PURO-3D-10-WITH	TAGCTGACGTCTGACTGTGTGTCACACACAGTGAGTCTGTGTGTGTACGT	resistant	1	11	156
PURO-3D-10-WITH-11-1	PURO-3D-10-WITH	TAGGAGACGTGTGTGTCACTCTCTCAGTGAGTCTGTCAGTGAGTCAACGT	resistant	1	11	28
PURO-3D-10-WITH-11-1	PURO-3D-10-WITH	TAGGCAACGTCAGTCAGAGTCTCTGTGTGTGACTCTCACTCAGTGTACGT	resistant	1	11	97
PURO-3D-10-WITH-11-1	PURO-3D-10-WITH	TAGGCCACGTCTGTGTGTCTCACAGTGTGTGTCTGTGTGTGTCAGTACGT	resistant	1	11	147
PURO-3D-10-WITH-11-1	PURO-3D-10-WITH	TAGGCTACGTGACAGTCAGAGAGAGAGTCACACAGTGTCTGTGTCTACGT	resistant	1	11	92
PURO-3D-10-WITH-11-1	PURO-3D-10-WITH	TAGGGAACGTGTCTGTCAGACAGACAGAGTCTCACACTGAGTCTGTACGT	resistant	1	11	345
PURO-3D-10-WITH-11-1	PURO-3D-10-WITH	TAGGTCACGTGAGTCACTGACTGTCTGACAGTGTGTGTGACTGCAACGTA	resistant	1	11	183
PURO-3D-10-WITH-11-1	PURO-3D-10-WITH	TAGGTGACGTGACAGAGACTGACACTGTCTGTCAGTCAGACAGACAACGT	resistant	1	11	171
PURO-3D-10-WITH-11-1	PURO-3D-10-WITH	TAGTAAACGTGTCTGACACAGAGAGACAGTGTGTGTGTGTCAGTCTACGT	resistant	1	11	136
PURO-3D-10-WITH-11-1	PURO-3D-10-WITH	TAGTAAACGTGTGAGTGTCAGTGACTGTCTCAGTGAGAGTGTGAGAACGT	resistant	1	11	415
PURO-3D-10-WITH-11-1	PURO-3D-10-WITH	TAGTCGACGTGACACTGAGAGTCAGAGAGAGTCTGACTGTGTCACTACGT	resistant	1	11	23
PURO-3D-10-WITH-11-1	PURO-3D-10-WITH	TATAGTACGTGTCTCAGTCTGTGTCTGAGTGACTCAGAGTGTCAGAACGT	resistant	1	11	109
PURO-3D-10-WITH-11-1	PURO-3D-10-WITH	TATATAACGTGACTGACAGTCACTGAGTGAGTCAGACACAGTGTCAACGT	resistant	1	11	175
PURO-3D-10-WITH-11-1	PURO-3D-10-WITH	TATATTACGTGTGTGTGTGTCTCTGTCAGAGTTCTGTCAGTGAGAACGTA	resistant	1	11	35
PURO-3D-10-WITH-11-1	PURO-3D-10-WITH	TCAACCACGTGTGAGTCACTGAGAGAGCTCACAGTGTCACTCAGAACGTA	resistant	1	11	61
PURO-3D-10-WITH-11-1	PURO-3D-10-WITH	TCAACTACGTGACAGTGACACTGTGAGACTGTCAGACTCTGACTGAACGT	resistant	1	11	322
PURO-3D-10-WITH-11-1	PURO-3D-10-WITH	TCACGAACGTGTGTGACAGAGTCAGTGTCTCTGTGACACTGTGAGAACGT	resistant	1	11	373
PURO-3D-10-WITH-11-1	PURO-3D-10-WITH	TCACGGACGTGACTGAGTGTCTGAGTGAGAGTCAGACAGTGTGTGTACGT	resistant	1	11	57
PURO-3D-10-WITH-11-1	PURO-3D-10-WITH	TCACTGACGTCTGTGACACTCTGTCACTCACTGTGTCACACAGTGAACGT	resistant	1	11	133
PURO-3D-10-WITH-11-1	PURO-3D-10-WITH	TCAGAAACGTGAGTCTCACTGACTCTCACTCTCTGACTGACAGTCTACGT	resistant	1	11	386
PURO-3D-10-WITH-11-1	PURO-3D-10-WITH	TCAGATACGTCAGTGACTCTGTGAGTCACTGTCTGTGTGACAGAGAACGT	resistant	1	11	216
PURO-3D-10-WITH-11-1	PURO-3D-10-WITH	TCAGCGACGTCTGTGACTGTCTCTGGTCTGTTCTGAGAGAGTCAACGTAT	resistant	1	11	364
PURO-3D-10-WITH-11-1	PURO-3D-10-WITH	TCAGCTACGTCACAGTCTGTGTCACTGAGTCACTGTGTCAGTGTGAACGT	resistant	1	11	615
PURO-3D-10-WITH-11-1	PURO-3D-10-WITH	TCAGGCACGTCTGAGAGTGTGAGTCTGAGTGAGTGTGTGTGAGTGTACGT	resistant	1	11	87
PURO-3D-10-WITH-11-1	PURO-3D-10-WITH	TCAGGCACGTCTGAGTGTCACTGTGACTGACTCAGACACAGACAGTACGT	resistant	1	11	689
PURO-3D-10-WITH-11-1	PURO-3D-10-WITH	TATCGAACGTGACACTGTGACTGTCACTGAGAGACTGTCACTCTGTACGT	resistant	1	11	47
PURO-3D-10-WITH-11-1	PURO-3D-10-WITH	TATCGTACGTGACTCACTGAGACTGTGAGTGAGTCAGTCTGACTCTACGT	resistant	1	11	286
PURO-3D-10-WITH-11-1	PURO-3D-10-WITH	TATGCAACGTGACAGACAGACTCTCACTCACACAGAGAGTCTCTCTACGT	resistant	1	11	242
PURO-3D-10-WITH-11-1	PURO-3D-10-WITH	TATGGAACGTCACTGAGTCAGTCTGAGAGAGAGTGAGAGTCTCTGTACGT	resistant	1	11	222
PURO-3D-10-WITH-11-1	PURO-3D-10-WITH	TATGTAACGTCTGTGTGTGACTCAGAGTGACAGAGTGTGACTGAGAACGT	resistant	1	11	156
PURO-3D-10-WITH-11-1	PURO-3D-10-WITH	TATGTACGTCAGTCAGTGTCTGTCTGACAGTCAGTGTCTCAGACTACGTA	resistant	1	11	548
PURO-3D-10-WITH-11-1	PURO-3D-10-WITH	TATGTACGTCTGTGTCAGACTGTGTCGACTCACACTGTGTCACTACGTAT	resistant	1	11	112
PURO-3D-10-WITH-11-1	PURO-3D-10-WITH	TATGTTACGTCTGTGTCTCAGTCTCACAGTGTGTGACAGAGACTGTACGT	resistant	1	11	33
PURO-3D-10-WITH-11-1	PURO-3D-10-WITH	TATGTTACGTGTGACTGACTCAGTCACTGTGTGAGTGTGAGTCACTACGT	resistant	1	11	396
PURO-3D-10-WITH-11-1	PURO-3D-10-WITH	TATTCTACGTGTCTGAGTCACAGAGTGTCTGACAGTCACTGAGAGTACGT	resistant	1	11	124
PURO-3D-10-WITH-11-1	PURO-3D-10-WITH	TATTGGACGTCAGTGTGTGACAGAGAGTGTGTCACTGTGTGTGTGAACGT	resistant	1	11	966
PURO-3D-10-WITH-11-1	PURO-3D-10-WITH	TCGTAGACGTGAGTGTCAGAGAGACTGTCAGTGTCTGTCTCTGTGTACGT	resistant	1	11	502
PURO-3D-10-WITH-11-1	PURO-3D-10-WITH	TCGTATACGTGTGAGTCACTGTGACTGTCTGTGACTGTGACTCACTACGT	resistant	1	11	58
PURO-3D-10-WITH-11-1	PURO-3D-10-WITH	TCGTCAACGTGAGTGTCTGTGACAGTCTCTGTGTGAGTGTCTGACAACGT	resistant	1	11	1479
PURO-3D-10-WITH-11-1	PURO-3D-10-WITH	TCGTCTACGTGTCTGAGTCTGTGTGACAGTCTCAGTGTGTGTCACAACGT	resistant	1	11	247
PURO-3D-10-WITH-11-1	PURO-3D-10-WITH	TCGTGCACGTCACTGTCAGTGTCTGTCTCTCACACTGAGTCAGTGTACGT	resistant	1	11	39
PURO-3D-10-WITH-11-1	PURO-3D-10-WITH	TCGTGCCGTGACTCTGAGAGTGAGTGTGAGACTGTCTGTGTCTGAACGTA	resistant	1	11	111
PURO-3D-10-WITH-11-1	PURO-3D-10-WITH	TCGTTTACGTGACTGTTTAGTGACACTCACTCAGTCAGTCTGAGAACGTA	resistant	1	11	339
PURO-3D-10-WITH-11-1	PURO-3D-10-WITH	TCTACTACGTGACTGTGTGTGAGTCAGTGTGGCAGTCAGAGTCTGAACGT	resistant	1	11	32
PURO-3D-10-WITH-11-1	PURO-3D-10-WITH	TCTAGCACGTCTCTGAGACAGTCTCTGTGTGACTGAGACAGTGTCAACGT	resistant	1	11	407
PURO-3D-10-WITH-11-1	PURO-3D-10-WITH	TCTAGGACGTCAGAGAGAGTCTCTGACTCAGACACACTCTGACTCTACGT	resistant	1	11	360
PURO-3D-10-WITH-11-1	PURO-3D-10-WITH	TCTATTACGTGTGAGACTCAGACTCTGTCAGTCTCTCTGTGTCTGAACGT	resistant	1	11	100
PURO-3D-10-WITH-11-1	PURO-3D-10-WITH	TCTCATACGTCAGTCTCTGTGTGACTCAGTCTGTGTGTCTGACTGTACGT	resistant	1	11	104
PURO-3D-10-WITH-11-1	PURO-3D-10-WITH	TCTCATACGTGAGTGAGAGTGTGTGTCAGAGAGAGTGACTCTCACTACGT	resistant	1	11	43
PURO-3D-10-WITH-11-1	PURO-3D-10-WITH	TGCTGGACGTGACTGTGTGTCTATGAGTCTGAGTCAGTGAGAGTGAACGT	resistant	1	11	224
PURO-3D-10-WITH-11-1	PURO-3D-10-WITH	TGCTTTACGTGAGAGAGTGAGAGTGAGTGTGTCTGTCAGTCTGACAACGT	resistant	1	11	92
PURO-3D-10-WITH-11-1	PURO-3D-10-WITH	TGCTTTACGTGTGAGAGTCTGACTGTGAGTCAGTGTGTCAGAGTGAACGT	resistant	1	11	177
PURO-3D-10-WITH-11-1	PURO-3D-10-WITH	TGCTTTACGTGTGTGTCAGTGAGTGAGTGACAGACAGTCACAGTGTACGT	resistant	1	11	309
PURO-3D-10-WITH-11-1	PURO-3D-10-WITH	TGGACAACGTCAGAGTCTCACTGTCTCTCTGAGACACGTCTCAGAACGTA	resistant	1	11	173
PURO-3D-10-WITH-11-1	PURO-3D-10-WITH	TGGACAACGTCTCAGTGAGTGTGTGTGTGACTGTCTGTGTCTGTCAACGT	resistant	1	11	176
PURO-3D-10-WITH-11-1	PURO-3D-10-WITH	TGGACTACGTCAGACAGAGTGTGTCACACTGACAGTGTGAGTGTGTACGT	resistant	1	11	52
PURO-3D-10-WITH-11-1	PURO-3D-10-WITH	TGGAGAACGTCACTGTGAGTCTCAGACAGTGTGTGACAGAGACTCTACGT	resistant	1	11	283
PURO-3D-10-WITH-11-1	PURO-3D-10-WITH	TGGAGAACGTCTGAGAGAGAGTGTCAGTCAGTGACAGAGTCTGAGTACGT	resistant	1	11	199
PURO-3D-10-WITH-11-1	PURO-3D-10-WITH	TGGAGTACGTCACTCTGAGTGTCAGTGAGACTGTGACTCACACAGAACGT	resistant	1	11	196
PURO-3D-10-WITH-11-1	PURO-3D-10-WITH	TGGATAACGTGTCTCACAGTGAGTCAGAGTGTGTGAGAACTCAGTACGTA	resistant	1	11	193
PURO-3D-10-WITH-11-1	PURO-3D-10-WITH	TGGATGACGTCACTGTCAGTGTGAGTCTCACTCACAGAGAGACTGTACGT	resistant	1	11	133
PURO-3D-10-WITH-11-1	PURO-3D-10-WITH	TGGATTACGTGTCTGACAGTCAGTCAGAGAGAGTGTCTCACTCAGTACGT	resistant	1	11	25
PURO-3D-10-WITH-11-1	PURO-3D-10-WITH	TGGCAGACGTCTCACTGTGACTGAGAGACTCTGTGTCAGTCACTCAACGT	resistant	1	11	1651
PURO-3D-10-WITH-11-1	PURO-3D-10-WITH	TGGCATACGTGACAGTGCTGTGTGTCTGAGAGACTGTGTCAGACAACGTA	resistant	1	11	195
PURO-3D-10-WITH-11-1	PURO-3D-10-WITH	TGGCCTACGTCTGTGACTGAGTGTGACAGTCTGTCAGTGTCTGAGTACGT	resistant	1	11	672
PURO-3D-10-WITH-11-1	PURO-3D-10-WITH	TGGCCTACGTGAGTCAGACACTCAGAGTCAGTCAGTCTCACTCTCTACGT	resistant	1	11	58
PURO-3D-10-WITH-11-1	PURO-3D-10-WITH	TGGCGTACGTCTCACTGAGAGAGAGTGAGTGTCTGAGAGAGTGAGTACGT	resistant	1	11	750
PURO-3D-10-WITH-11-1	PURO-3D-10-WITH	TGGCGTACGTGAGTGTGTGACAGTGACTGACACAGTGTCAGAGTCTACGT	resistant	1	11	20
PURO-3D-10-WITH-11-1	PURO-3D-10-WITH	TGGCTTACGTGAGTGTCACTCTGAGTGAGTCAGAGAGTGACTGTGAACGT	resistant	1	11	130
PURO-3D-10-WITH-11-1	PURO-3D-10-WITH	TGGGACACGTGTGTCAGACTCAGAGAGTGTCTGTCTGTCTGTGAGTACGT	resistant	1	11	432
PURO-3D-10-WITH-11-1	PURO-3D-10-WITH	TCTTTAACGTCTGACTGAGAGAGTGTGAGACAGTGACTCAGTGACAACGT	resistant	1	11	84
PURO-3D-10-WITH-11-1	PURO-3D-10-WITH	TGACAGACGTCAGTGTGAGGAGTGTCACACAGAGAGTCTCACACAACGTA	resistant	1	11	88
PURO-3D-10-WITH-11-1	PURO-3D-10-WITH	TGCGAGACGTCTCACAGAGTCTGTGTCACAGTGAGTGAGAGTCAGTACGT	resistant	1	11	124
PURO-3D-10-WITH-11-1	PURO-3D-10-WITH	TGCGAGACGTGACACTCAGAGACTCAGACACAGACACACTGTGTCTACGT	resistant	1	11	24
PURO-3D-10-WITH-11-1	PURO-3D-10-WITH	TGCGCTACGTGAGACTGTGTGAGAGTGTGTGAGTGAGTGTCAGTCAACGT	resistant	1	11	664
PURO-3D-10-WITH-11-1	PURO-3D-10-WITH	TGCGGGACGTGTCTGTCTCAGTCACAGTGTGACACTGTCTCACTCTACGT	resistant	1	11	657
PURO-3D-10-WITH-11-1	PURO-3D-10-WITH	TGCTAACGTGTGTGTGTGAGACACAGTCTCTGTGTCAGACACTCAACGTA	resistant	1	11	332
PURO-3D-10-WITH-11-1	PURO-3D-10-WITH	TGCTACACGTGTCAGTGACAGTGTGTGACACTGAGTGTGAGAGTGTACGT	resistant	1	11	71
PURO-3D-10-WITH-11-1	PURO-3D-10-WITH	TGCTCCACGTCACTGACACAGAGTGTCTCTCTCTGAGAGAGTCAGTACGT	resistant	1	11	257
PURO-3D-10-WITH-11-1	PURO-3D-10-WITH	TCTCGAACGTGAGACTCTGTGTCTCTCTGTCACTCTGAGTCAGTCTACGT	resistant	1	11	227
PURO-3D-10-WITH-11-1	PURO-3D-10-WITH	TCTCGGACGTCTGATGTCACACAGTGACTCTCTGTGCCTGTCTCAACGTA	resistant	1	11	472
PURO-3D-10-WITH-11-1	PURO-3D-10-WITH	TCTCTAACGTCTCAGTGTCTCTGTGAGTCTGTGTGTGTCACAGAGTACGT	resistant	1	11	246
PURO-3D-10-WITH-11-1	PURO-3D-10-WITH	TCTCTCACGTCTGTCTCTCACAGAGAGTGTCAGAGTCTCTCAGTCTACGT	resistant	1	11	293
PURO-3D-10-WITH-11-1	PURO-3D-10-WITH	TCTGAGACGTGTGTCTGTGACTCCGAGTCAGTCTGTCTGTCAGTCAACGT	resistant	1	11	41
PURO-3D-10-WITH-11-1	PURO-3D-10-WITH	TCTGCGACGTCAGTGAGAGTGTCTGAGTCAGACACTGTGAGTCTCTACGT	resistant	1	11	227
PURO-3D-10-WITH-11-1	PURO-3D-10-WITH	TCTGCTACGTGTGTGTGTGTCACAGTCAGTGAGACTGACAGTGAGTACGT	resistant	1	11	27
PURO-3D-10-WITH-11-1	PURO-3D-10-WITH	TCTGGCACGTGTGACTGTGACACACTGAGACTCACAGAGTGAGTGTACGT	resistant	1	11	43
PURO-3D-10-WITH-11-1	PURO-3D-10-WITH	TCTGGGACGTGTCAGAGTGACAGACTGAGTCTCAGAGAGTGAGACTACGT	resistant	1	11	319
PURO-3D-10-WITH-11-1	PURO-3D-10-WITH	TCTGTAACGTGTGTCTGAGACAGTGAGTGAGTCTCACACTCACAGAACGT	resistant	1	11	126
PURO-3D-10-WITH-11-1	PURO-3D-10-WITH	TCTGTACGTGAGAGTCTGTGTCTGACTGCCAGAGACACTCTCTCTACGTA	resistant	1	11	59
PURO-3D-10-WITH-11-1	PURO-3D-10-WITH	TCTGTCACGTGTGAGTGTGAGAGTGTGAGTGAGTCTCTGTGTGTGTACGT	resistant	1	11	376
PURO-3D-10-WITH-11-1	PURO-3D-10-WITH	TGCACCACGTGTCAGTGTCTGAGTCAGACAGTGTCTGAGTCAGAGAACGT	resistant	1	11	50
PURO-3D-10-WITH-11-1	PURO-3D-10-WITH	TGCAGAACGTGAGACAGTGTCAGACTGACAGAGTGTCTCTCTGTCTACGT	resistant	1	11	196
PURO-3D-10-WITH-11-1	PURO-3D-10-WITH	TGCAGTACGTCTCAGTGAGAGTGACACTCTGAGAGACTCACTCAGAACGT	resistant	1	11	91
PURO-3D-10-WITH-11-1	PURO-3D-10-WITH	TGCCACACGTCTGTCTCAGTCTCTCTGTGTGTGTGTCTGTGACAGTACGT	resistant	1	11	21
PURO-3D-10-WITH-11-1	PURO-3D-10-WITH	TGCCAGACGTGTGAGTGTGAGTGTCTGTGTGTGTCACACTGTGTGAACGT	resistant	1	11	54
PURO-3D-10-WITH-11-1	PURO-3D-10-WITH	TGCCAGACTTCAGTCAGTGTCTGTCACAGAGAGTGTCTGACTGACAACGT	resistant	1	11	87
PURO-3D-10-WITH-11-1	PURO-3D-10-WITH	TGCCATACGTCTGAGTCTGTCAGTGAGAGTCAGAGTGTGACTCTGTACGT	resistant	1	11	342
PURO-3D-10-WITH-11-1	PURO-3D-10-WITH	TGCCCCACGTGAGAGTGACTGTGTGACACTCACTGTGAGTCACAGTACGT	resistant	1	11	149
PURO-3D-10-WITH-11-1	PURO-3D-10-WITH	TGCCGCACGTCTGTGTGAGTGACAGAGTCAGAGTGAGAGTCTCACAACGT	resistant	1	11	59
PURO-3D-10-WITH-11-1	PURO-3D-10-WITH	TGCCGCACGTGTCACTGAGAGTCTGAGAGACAGTGTGACTGTCACAACGT	resistant	1	11	27
PURO-3D-10-WITH-11-1	PURO-3D-10-WITH	TGCCGGACGTGACAGTCTCTCTCTCACACTCACACTCTGTGTGAGAACGT	resistant	1	11	166
PURO-3D-10-WITH-11-1	PURO-3D-10-WITH	TGCCGTACGTCTCAGTCAGTCTGTCTGTCTGTGTCTGTGACACTCTACGT	resistant	1	11	233
PURO-3D-10-WITH-11-1	PURO-3D-10-WITH	TGCCGTACGTCTGTGTCAGTCTGAGTCAGACTCTGTGAGAGTCTGTACGT	resistant	1	11	89
PURO-3D-10-WITH-11-1	PURO-3D-10-WITH	TGAGATACGTCTGTCTGTCTGTCTGACAGTCTGTGACACACAGAGTACGT	resistant	1	11	30
PURO-3D-10-WITH-11-1	PURO-3D-10-WITH	TGAGCGACGTGAGTGTCAGAGTCAGACACTGTGAGTCACTCACAGTACGT	resistant	1	11	102
PURO-3D-10-WITH-11-1	PURO-3D-10-WITH	TGAGGAACGTGTCTGACACAGAGAGAGTGAGTGTCTCTCTGTGTGAACGT	resistant	1	11	119
PURO-3D-10-WITH-11-1	PURO-3D-10-WITH	TGAGGCACGTCAGACTGACTGAGTGAGTCAGTCTGTGTCTCTGTCTACGT	resistant	1	11	174
PURO-3D-10-WITH-11-1	PURO-3D-10-WITH	TGAGTCACGTGACTGAGACAGACAGAGAGTGACAGTGTGAGTGTCAACGT	resistant	1	11	126
PURO-3D-10-WITH-11-1	PURO-3D-10-WITH	TGAGTGACGTGTCAGAGTGAGAGTCAGTCTCTCTGTCTGTGTGAGTACGT	resistant	1	11	42
PURO-3D-10-WITH-11-1	PURO-3D-10-WITH	TGAGTGACGTGTCAGTCAGTGTGACACACAGTCAGACAGTCTGAGTACGT	resistant	1	11	239
PURO-3D-10-WITH-11-1	PURO-3D-10-WITH	TGATACACGTGTCTCACTGACTCTGACAGTCACTGTCTCTGTGTGTACGT	resistant	1	11	164
PURO-3D-10-WITH-11-1	PURO-3D-10-WITH	TGATCTACGTCTCTGAGTGACACTCTGAGACTCAGTTAGTGACAGAACGT	resistant	1	11	571
PURO-3D-10-WITH-11-1	PURO-3D-10-WITH	TGATGGACGTGACTCAGTCTGTGAGAGAGACTGTGCTGACTCTCAACGTA	resistant	1	11	189
PURO-3D-10-WITH-11-1	PURO-3D-10-WITH	TGATGGACGTGAGTGTCAGAGTCTGTGTGTGTCAGAGTGTGTGACTACGT	resistant	1	11	267
PURO-3D-10-WITH-11-1	PURO-3D-10-WITH	TGATGTACGTGAGACACTGTGTGTGTCTGTGTGACTGTGTCACTCTACGT	resistant	1	11	31
PURO-3D-10-WITH-11-1	PURO-3D-10-WITH	TGATTGACGTGTGTGAGTCAGAGAGTCTCAGTCTGAGTGTGTGTCAACGT	resistant	1	11	505
PURO-3D-10-WITH-11-1	PURO-3D-10-WITH	TGCAATACGTGTGACTCTGACTCACTGTGTGTGAGAGACAGTGAGTACGT	resistant	1	11	75
PURO-3D-10-WITH-11-1	PURO-3D-10-WITH	TGGGAGACGTGTGTGTCTCCGAGAGTGTGAGTGAGAGTGTGTCTGTACGT	resistant	1	11	36
PURO-3D-10-WITH-11-1	PURO-3D-10-WITH	TGGGCAACGTGTGACAGTCAGTGTCAGAGTCAGACTCAGTGTGAGTACGT	resistant	1	11	158
PURO-3D-10-WITH-11-1	PURO-3D-10-WITH	TGGGCCACGTCTGTGTCTGTCTCAGAGAGTGAGTGTGTGTGTGTACGTAT	resistant	1	11	90
PURO-3D-10-WITH-11-1	PURO-3D-10-WITH	TGGGCCACGTCTGTGTCTGTCTCAGAGAGTGAGTGTGTGTGTGTGTACGT	resistant	1	11	530
PURO-3D-10-WITH-11-1	PURO-3D-10-WITH	TGGGCCACGTGAGAGAGACAGTCTCTGTGTGTGTGAGTGTGAGTGTACGT	resistant	1	11	157
PURO-3D-10-WITH-11-1	PURO-3D-10-WITH	TGGGCGACGTTCTGTCACACTGAGTGTGACTGACTGAGTGAGTCAACGTA	resistant	1	11	137
PURO-3D-10-WITH-11-1	PURO-3D-10-WITH	TGGGGAACGTGTCTGACAGTGAGTCAGTGAGTCTGAGTGACTGTGTACGT	resistant	1	11	335
PURO-3D-10-WITH-11-1	PURO-3D-10-WITH	TGGGGAACGTGTGAGAGTGTGAGAGAGTCACAGAGAGAGAGTGAGTACGT	resistant	1	11	20
PURO-3D-10-WITH-11-1	PURO-3D-10-WITH	TGGGGCACGTCAGACACTGTCTCACTCTGTGACTCTGAGTCACACTACGT	resistant	1	11	292
PURO-3D-10-WITH-11-1	PURO-3D-10-WITH	TGGGGCACGTGTGTGAGACTCAGTGTGTCTGACTCTGAGTCAGTCAACGT	resistant	1	11	35
PURO-3D-10-WITH-11-1	PURO-3D-10-WITH	TGGGGGACGTCTCTCTCACTGTGTCTGACTCAGGTGTGTGTCAGTACGTA	resistant	1	11	334
PURO-3D-10-WITH-11-1	PURO-3D-10-WITH	TGGGGTACGTCAGAGACAGACTGAGTGACAGAGTGACTGTGAGTCAACGT	resistant	1	11	2375
PURO-3D-10-WITH-11-1	PURO-3D-10-WITH	TGGGGTACGTCAGTGACACAGTGACTGTGTCAGAGTGAGTCTGTGTACGT	resistant	1	11	550
PURO-3D-10-WITH-11-1	PURO-3D-10-WITH	TGGGGTACGTGTCTCAGACAGTCTGAGACAGTCTCTGTGAGAGAGTACGT	resistant	1	11	768
PURO-3D-10-WITH-11-1	PURO-3D-10-WITH	TGGGGTATGTGTCTCAGACAGTTTGAGACAGTCTCTGTGAGAGAGTACGT	resistant	1	11	21
PURO-3D-10-WITH-11-1	PURO-3D-10-WITH	TGGGTACGTGTGTCACACAGTGAGTCAGACACAGTGTGTGAGTCTACGTA	resistant	1	11	440
PURO-3D-10-WITH-11-1	PURO-3D-10-WITH	TGGGTGACGTCAGTCTGACTGTCTGTGTGTGTCTGTCTGTGTGTACGTAT	resistant	1	11	35
PURO-3D-10-WITH-11-1	PURO-3D-10-WITH	TGGGTTACGTGTGTGTCTGTGACAGTGTGAGTCTGTGTGTGAGACAACGT	resistant	1	11	36
PURO-3D-10-WITH-11-1	PURO-3D-10-WITH	TGGTAAACGTCTCTGTCAGAGTCTGAGAGTCTGTCAGAGAGACAGTACGT	resistant	1	11	79
PURO-3D-10-WITH-11-1	PURO-3D-10-WITH	TGGTAAACGTGTGACACTGACTGAGTCTGAGTGTCACAGTGACTCAACGT	resistant	1	11	1029
PURO-3D-10-WITH-11-1	PURO-3D-10-WITH	TGGTAAACGTGTGACTCAGTGAGAGAGAGACACTGTCACACTGAGAACGT	resistant	1	11	371
PURO-3D-10-WITH-11-1	PURO-3D-10-WITH	TGGTACACGTGTCAGACTGACTGACTCTGAGTGTCTCAGTCAGTGAACGT	resistant	1	11	342
PURO-3D-10-WITH-11-1	PURO-3D-10-WITH	TGGTACACGTGTGTCAGTGTGTCAGACTGTGACTCACACTCACTCAACGT	resistant	1	11	66
PURO-3D-10-WITH-11-1	PURO-3D-10-WITH	TGGTCTACGTCAGTGTGTCAGTCTCTCAGTGTCTGAGTCTCACACTACGT	resistant	1	11	2210
PURO-3D-10-WITH-11-1	PURO-3D-10-WITH	TGGTGAACGTGTCAGTCTCTCTCAGACAGTCAGTGAGTCAGTCTCAACGT	resistant	1	11	117
PURO-3D-10-WITH-11-1	PURO-3D-10-WITH	TGGTGAACGTGTCTCAGTCTCTGAGTCAGTGTCTGAGTCTGTCACTACGT	resistant	1	11	699
PURO-3D-10-WITH-11-1	PURO-3D-10-WITH	TGGTGACGTGTGAGTCAGAGAGTGTCAGAGTCACTCAGAGTCACAACGTA	resistant	1	11	253
PURO-3D-10-WITH-11-1	PURO-3D-10-WITH	TGGTGCACGTGAGTCTGTGACACTGAGAGTGCGTGTCTCACTCTGTACGT	resistant	1	11	580
PURO-3D-10-WITH-11-1	PURO-3D-10-WITH	TGTGTGACGTGAGTCTCAGTGTGTGTGTGAGAGAGTGTCACTCACAACGT	resistant	1	11	597
PURO-3D-10-WITH-11-1	PURO-3D-10-WITH	TGTTCAACGTGAGAGTGTGTCAGACAGTGTCTCAGTCAGTGTGTGAACGT	resistant	1	11	32
PURO-3D-10-WITH-11-1	PURO-3D-10-WITH	TGTTGGACGTCTCACTGTGTCTGTCAGTGTGAGAGTGTGAGACTGAACGT	resistant	1	11	1150
PURO-3D-10-WITH-11-1	PURO-3D-10-WITH	TGTTGGACGTGAGACTGTGACAGACTCAGTGAGACTGACTCACTACGTAT	resistant	1	11	690
PURO-3D-10-WITH-11-1	PURO-3D-10-WITH	TGTTTAACGTGTCTGAGTCAGTGACACACTGACACTGTGTGTGTGTACGT	resistant	1	11	135
PURO-3D-10-WITH-11-1	PURO-3D-10-WITH	TGTTTAACGTGTGACTGTGACTGTGTCAGTCAGAGTGTGTCTCACTACGT	resistant	1	11	57
PURO-3D-10-WITH-11-1	PURO-3D-10-WITH	TGTTTCACGTGAGAGTGTGACTGTCTCTGAGACTGTGACTGTGTCTACGT	resistant	1	11	148
PURO-3D-10-WITH-11-1	PURO-3D-10-WITH	TGTTTGACGTCAGTCAGTTGTGTCACTCAGTCAGTGTCAGTGTGTACGTA	resistant	1	11	131
PURO-3D-10-WITH-11-1	PURO-3D-10-WITH	TTAACAACGTGTCAGTGTGTCACTGAGTCTCTGAGAGTGAGTGTCAACGT	resistant	1	11	1373
PURO-3D-10-WITH-11-1	PURO-3D-10-WITH	TGTCGTACGTGAGAGTGAGTGAGTGTGACAGTGACACTGACAGTCAACGT	resistant	1	11	219
PURO-3D-10-WITH-11-1	PURO-3D-10-WITH	TGTCTAACGTGAGTGAGTCTGAGTGAGTGAGACTCAGTCTGTGTGTACGT	resistant	1	11	183
PURO-3D-10-WITH-11-1	PURO-3D-10-WITH	TGTCTGACGTGTGAGTGAGAGTGTGTCTCTGTCTGTCTCAGTGTGAACGT	resistant	1	11	588
PURO-3D-10-WITH-11-1	PURO-3D-10-WITH	TGTCTTACGTCTGAGTCACTCTGTCTGTCAGACTGTCAGTCTCACTACGT	resistant	1	11	194
PURO-3D-10-WITH-11-1	PURO-3D-10-WITH	TGTGAACGTGACAGTGTGTCTCTCTCTGTGTCAGTCTGACTGTCTACGTA	resistant	1	11	571
PURO-3D-10-WITH-11-1	PURO-3D-10-WITH	TGTGCGACGTGTGACTGTGACACTGTGTCAGTGAGTGTCACTCTCAACGT	resistant	1	11	217
PURO-3D-10-WITH-11-1	PURO-3D-10-WITH	TGTGCTACGTCTGACTCTGTGAGTGTCTGACTCAGTCTGTGAGTGAACGT	resistant	1	11	1016
PURO-3D-10-WITH-11-1	PURO-3D-10-WITH	TGTGCTACGTGAGAGTCTCAGTGAGTCAGTGACTCAGTCAGAGTCTACGT	resistant	1	11	217
PURO-3D-10-WITH-11-1	PURO-3D-10-WITH	TGTGGGACGTGTGTGACTCTGTCTGTCTGAGTCACACTGACTCACAACGT	resistant	1	11	91
PURO-3D-10-WITH-11-1	PURO-3D-10-WITH	TGTGGTACGTCTGTGACTGAGTGACTGTGTCAGTCTCTCAGAGTCAACGT	resistant	1	11	1098
PURO-3D-10-WITH-11-1	PURO-3D-10-WITH	TGTGTAACGTGTCAGAGAGTGTGTGACAGACACTGTCACAGAGAGAACGT	resistant	1	11	174
PURO-3D-10-WITH-11-1	PURO-3D-10-WITH	TGTGTAACGTGTGTGTGTGTGAGAGAGAGAGAGTCAGTCACAGACTACGT	resistant	1	11	653
PURO-3D-10-WITH-11-1	PURO-3D-10-WITH	TGTGTAACGTGTGTGTGTGTGAGAGAGAGAGTCAGTCACAGACTACGTAT	resistant	1	11	91
PURO-3D-10-WITH-11-1	PURO-3D-10-WITH	TGTGTCACGTCACACTCTGACTCTCTCTCAGAGACACACTCAGTGTACGT	resistant	1	11	75
PURO-3D-10-WITH-11-1	PURO-3D-10-WITH	TGTGTCACGTCACACTGTGTCACTGACTGACAGTCAGTCAGAGTCAACGT	resistant	1	11	429
PURO-3D-10-WITH-11-1	PURO-3D-10-WITH	TGTGTGACGTCTCTGTGTCTCTCTCAGTGTGACTGTGTGACTGTCTACGT	resistant	1	11	129
PURO-3D-10-WITH-11-1	PURO-3D-10-WITH	TGGTTTACGTCTCTGAGACTGTCACTGTGTCTGAGTGTGTGAGTCAACGT	resistant	1	11	78
PURO-3D-10-WITH-11-1	PURO-3D-10-WITH	TGTAATACGTGAGAGTGAGAGTGAGAGACAGACAGTGAGTGAGAGTACGT	resistant	1	11	274
PURO-3D-10-WITH-11-1	PURO-3D-10-WITH	TGTACAACGTGTGTGAGAGTCACACACACTGTTAGAGTGTGTGTGTACGT	resistant	1	11	470
PURO-3D-10-WITH-11-1	PURO-3D-10-WITH	TGTACGACGTCTGTGTGACTGACAGTGAGAGTGTGTGTGTCACAGTACGT	resistant	1	11	292
PURO-3D-10-WITH-11-1	PURO-3D-10-WITH	TGTAGAACGTGAGTGAGTGAGTGTCTCTCTGTCTGACTCACTCAAACGTA	resistant	1	11	436
PURO-3D-10-WITH-11-1	PURO-3D-10-WITH	TGTAGTACGTGTGTGTGTCTCTGAGAGTGAGAGTCTGTTGTGTCAACGTA	resistant	1	11	628
PURO-3D-10-WITH-11-1	PURO-3D-10-WITH	TGTATCACGTCTCAGTGAGTCTGTGAGTCAGTCTGTCTGTGTGACAACGT	resistant	1	11	1033
PURO-3D-10-WITH-11-1	PURO-3D-10-WITH	TGTATTACGTGACTCTGTGTCAGTGTGAGTCATTCTGTCTGTGACAACGT	resistant	1	11	165
PURO-3D-10-WITH-11-1	PURO-3D-10-WITH	TGTCAACGTCAGACACTCAATGTGACTGTGAGTCTGTCAGTGACTACGTA	resistant	1	11	159
PURO-3D-10-WITH-11-1	PURO-3D-10-WITH	TGTCCTACGTCTCAGTCAGAGAGTCTCAGACACTCTGAGACAGTGAACGT	resistant	1	11	331
PURO-3D-10-WITH-11-1	PURO-3D-10-WITH	TTAAGAACGTGTGAGTCACTCTGTCAGAGTCAGACTGACTGAGAGTACGT	resistant	1	11	41
PURO-3D-10-WITH-11-1	PURO-3D-10-WITH	TTACCCACGTGAGTCAGACAGTGTCTGTCACACTCTGTGTGTGAGAACGT	resistant	1	11	76
PURO-3D-10-WITH-11-1	PURO-3D-10-WITH	TTACCGACGTCTCACTGACTGACACACAGACACTGTCTGTCTCTGTACGT	resistant	1	11	52
PURO-3D-10-WITH-11-1	PURO-3D-10-WITH	TTACGCACGTCTCTCAGTCAGTGAGTGTGTCAGTGTCTGTGAGTGTACGT	resistant	1	11	227
PURO-3D-10-WITH-11-1	PURO-3D-10-WITH	TTACTAACGTGTCACTGTGTGAGTGAGTCTGTGAGTCTGAGTGAGTACGT	resistant	1	11	333
PURO-3D-10-WITH-11-1	PURO-3D-10-WITH	TTAGATACGTGAGTGTCAGTGAGAGAGTCTGTGACTCTGTCACTGAACGT	resistant	1	11	288
PURO-3D-10-WITH-11-1	PURO-3D-10-WITH	TTAGCAACGTCAGTCTCTGTCTCTGTCTGAGTGTGAGTCAGTCACTACGT	resistant	1	11	20
PURO-3D-10-WITH-11-1	PURO-3D-10-WITH	TTAGGAACGTCTGAGTGTGAGACTGTCACAGTGTGTGTGTCAGACTACGT	resistant	1	11	353
PURO-3D-10-WITH-11-1	PURO-3D-10-WITH	TTAGGCACGTGTGTGTCAGTGTCTGTGTGAGTCTGTGAGTCACAACGTAT	resistant	1	11	21
PURO-3D-10-WITH-11-1	PURO-3D-10-WITH	TTAGGCACGTGTGTGTGTCAGTGTCTGTGTGAGTCTGTGAGTCACAACGT	resistant	1	11	1636
PURO-3D-10-WITH-11-1	PURO-3D-10-WITH	TTAGGTACGTGAGTGAGACTCACTGTGAGAGAGTCTGTCAGTGTCTACGT	resistant	1	11	422
PURO-3D-10-WITH-11-1	PURO-3D-10-WITH	TTATATACGTCTCACTGAGTCAGTGAGAGAGACAGTCTGTGTCTGAACGT	resistant	1	11	66
PURO-3D-10-WITH-11-1	PURO-3D-10-WITH	TTATCGACGTGAGAGTCTCTCTCTCTCTGACAGAGTGTCAGTCACTACGT	resistant	1	11	265
PURO-3D-10-WITH-11-1	PURO-3D-10-WITH	TTATGCACGTGTCAGTCTGACTGTGTCTGACTCAGTGAGTGACTCTACGT	resistant	1	11	1400
PURO-3D-10-WITH-11-1	PURO-3D-10-WITH	TTATTGACGTGTCTCTCTGTGTGAGAGTCTGTGTCAGTGTGAGAGTACGT	resistant	1	11	210
PURO-3D-10-WITH-11-1	PURO-3D-10-WITH	TTCAATACGTGTCTCTCACACAGACAGTGTCTGTCAGACTGTGTGTACGT	resistant	1	11	44
PURO-3D-10-WITH-11-1	PURO-3D-10-WITH	TTCACTACGTTGACAGAGAGACAGTGTCACTGAGTCTGTGTCTGAACGTA	resistant	1	11	117
PURO-3D-10-WITH-11-1	PURO-3D-10-WITH	TTCCAAACGTGTGAGTCTGTGTGTGAGTCAGTCTGAGTGTGTCTCTACGT	resistant	1	11	102
PURO-3D-10-WITH-11-1	PURO-3D-10-WITH	TTCCCTACGTGTCAGTCTGTGTGTGTGAGTCAGTCTCTGAGTGTCAACGT	resistant	1	11	234
PURO-3D-10-WITH-11-1	PURO-3D-10-WITH	TTCCGTACGTGTGTCTGTCTGTGAGACAGTCTGACACAGTGTCAGAACGT	resistant	1	11	49
PURO-3D-10-WITH-11-1	PURO-3D-10-WITH	TTCGAACGTGTCTGTCAGTCACAGTCAGACACTGTGAGAGAGTGAACGTA	resistant	1	11	81
PURO-3D-10-WITH-11-1	PURO-3D-10-WITH	TTCGGGACGTCTCAGTGAGAGTCTGACAGAGTCTCAGACTCAGACAACGT	resistant	1	11	348
PURO-3D-10-WITH-11-1	PURO-3D-10-WITH	TTCGGGACGTCTGACTCTCACACTGTCTGTGTCTCTGAGTGTGTGTACGT	resistant	1	11	23
PURO-3D-10-WITH-11-1	PURO-3D-10-WITH	TTCGTAACGTGAGTGTGTGACTCACTGAGTGAGACTCTGAGTGTGTACGT	resistant	1	11	762
PURO-3D-10-WITH-11-1	PURO-3D-10-WITH	TTCGTAACGTGTGACTGAGACACTGTGTGTGTGTCTGTCTCTGTCAACGT	resistant	1	11	141
PURO-3D-10-WITH-11-1	PURO-3D-10-WITH	TTCGTCACGTCAGAGTGTCTCACACTGACTCAGTGAGTGTCTGACTACGT	resistant	1	11	279
PURO-3D-10-WITH-11-1	PURO-3D-10-WITH	TTCGTTACGTCTCTGAGACAGTGAGAGAGACTGTGAGTGTGAGTGTACGT	resistant	1	11	390
PURO-3D-10-WITH-11-1	PURO-3D-10-WITH	TTCTACACGTCTGTGTGACTGTGTGTCTGACACACTGTCACTCTCTACGT	resistant	1	11	1258
PURO-3D-10-WITH-11-1	PURO-3D-10-WITH	TTCTACACGTGAGTCACACTGAGACTGAGAGTGTGTGTGACAGTCTACGT	resistant	1	11	168
PURO-3D-10-WITH-11-1	PURO-3D-10-WITH	TTCTCGACGTGTCAGACTCAGAGAGACTGTGACACAGTCACTGTCAACGT	resistant	1	11	46
PURO-3D-10-WITH-11-1	PURO-3D-10-WITH	TTCTCGATGTCACTGACTGGAGTGTCTCTCTCAGACAGAGAGTCTACGTA	resistant	1	11	39
PURO-3D-10-WITH-11-1	PURO-3D-10-WITH	TTCTCTACGTCAGTCAGAGTCTCTGAGTCACTGTGTGTCTGTCAGTACGT	resistant	1	11	29
PURO-3D-10-WITH-11-1	PURO-3D-10-WITH	TTTTAACGTGTGTGTGAGTCACTCACAGACACAGAGACACTGACTACGTA	resistant	1	11	97
PURO-3D-10-WITH-11-1	PURO-3D-10-WITH	TTTTAGACGTGACTGACAGTCTCTCAGTGTCTGACACACAGAGAGTACGT	resistant	1	11	263
PURO-3D-10-WITH-11-1	PURO-3D-10-WITH	TTTTATACGTGTCACTGTCACTCTGAGAGTGTCTGAGTCAGTGTGAACGT	resistant	1	11	755
PURO-3D-10-WITH-11-1	PURO-3D-10-WITH	TTTTCCACGTGAGTGAAGTCACTGTGAGAGACTCAGAGAGTGTGTCAACG	resistant	1	11	63
PURO-3D-10-WITH-11-1	PURO-3D-10-WITH	TTTTCTACGTCAGTGAGTCTGAGTCTCAGTGAGTGACTGTGAGAGAACGT	resistant	1	11	26
PURO-3D-10-WITH-11-1	PURO-3D-10-WITH	TTTTTCACGTGAGACTGTCTCACAGACTCAGAGTGTGTCAGTCAGTACGT	resistant	1	11	134
PURO-3D-10-WITH-11-1	PURO-3D-10-WITH	TGTGTGAGGTACATGGACTGTAGTTGTGAACTGGAAATTCTATGCTGATC	resistant	1	11	22
PURO-3D-10-WITH-11-1	PURO-3D-10-WITH	TTGTCTACGTCAGTCTCTGTCAGTGTGTGACTGTCTGTCAGTGTGTACGT	resistant	1	11	40
PURO-3D-10-WITH-11-1	PURO-3D-10-WITH	TTGTGAACGTGAGTGTGTCTGACAGTCTCTCACTGACTGTGTCACTACGT	resistant	1	11	1082
PURO-3D-10-WITH-11-1	PURO-3D-10-WITH	TTGTGGACGTGACTCACAGTGTGTCTCAGTGTCACTGTGTGTCAGAACGT	resistant	1	11	213
PURO-3D-10-WITH-11-1	PURO-3D-10-WITH	TTGTGGACGTGTGAGCCAGTGTGTCTCAGAGAGTGTCACTCAGTCTACGT	resistant	1	11	277
PURO-3D-10-WITH-11-1	PURO-3D-10-WITH	TTGTGTACGTGTCTCTGAGAGAGTGAGTCACTGTCAGTGTCAGAGTACGT	resistant	1	11	633
PURO-3D-10-WITH-11-1	PURO-3D-10-WITH	TTGTTAACGTCAGTCTGAGTCAGACTCAGTGTCTCTCAGTCAGTCTACGT	resistant	1	11	219
PURO-3D-10-WITH-11-1	PURO-3D-10-WITH	TTGTTCACGTGAGTGAGACTCTGACTCACACTCTGACTCTCTCAAACGTA	resistant	1	11	21
PURO-3D-10-WITH-11-1	PURO-3D-10-WITH	TTGTTCACGTGTGACTGTGTCTCAGACTGAGAGTCTCAGACTGTGTACGT	resistant	1	11	879
PURO-3D-10-WITH-11-1	PURO-3D-10-WITH	TTGTTGACGTGTGTGTCAGTGACACTCTCTGTGTGTGTCTCTGAGAACGT	resistant	1	11	24
PURO-3D-10-WITH-11-1	PURO-3D-10-WITH	TTGTTTACGTCTGTGTCTGTGTGTCTCAGTGTGTCAGACAGTGTGAACGT	resistant	1	11	909
PURO-3D-10-WITH-11-1	PURO-3D-10-WITH	TTTAAGACGTGACAGTCTGTGAGTGACTCTCACAGTGAGTCTGAGACGTA	resistant	1	11	239
PURO-3D-10-WITH-11-1	PURO-3D-10-WITH	TTTAGCCGTCACACAGTCTCACAGAGACTGTCTGACTGTGTGTGTACGTA	resistant	1	11	159
PURO-3D-10-WITH-11-1	PURO-3D-10-WITH	TTTAGGACGTCAGACTCTGTGTCTCTGAGAGACTGTGAGAGTGACTACGT	resistant	1	11	343
PURO-3D-10-WITH-11-1	PURO-3D-10-WITH	TTTATAGGTACTGTCTCAGAGAGTCAGAGTGTGACACTCTGTGTCAGGTA	resistant	1	11	279
PURO-3D-10-WITH-11-1	PURO-3D-10-WITH	TTTATCACGTCTCTCTCTGAGAATGGTGTGTGTCAGACTGAGTCTACGTA	resistant	1	11	369
PURO-3D-10-WITH-11-1	PURO-3D-10-WITH	TTGGAGACGTCAGAGTGTGTGAGTGAGTCTGAGTCTCACTCTGTCTACGT	resistant	1	11	208
PURO-3D-10-WITH-11-1	PURO-3D-10-WITH	TTGGATACGTCAGTCAGACAGTGTGTGTCTCTCACACAGTCTGTGTACGT	resistant	1	11	43
PURO-3D-10-WITH-11-1	PURO-3D-10-WITH	TTGGCACGTGTCAGTGAGTCTGAGAGTCTGTGTCACTCAGTCTCAACGTA	resistant	1	11	327
PURO-3D-10-WITH-11-1	PURO-3D-10-WITH	TTGGCGACGTGTCTCACTGTCTCTGTGTGTCAGTCTCTCAGAGAGAACGT	resistant	1	11	254
PURO-3D-10-WITH-11-1	PURO-3D-10-WITH	TTGGGAACGTGAGACAGACTGAGTGTCTGTCAGTGACTGTCTCCGTACGT	resistant	1	11	30
PURO-3D-10-WITH-11-1	PURO-3D-10-WITH	TTGGGAACGTGTGTCTGAGAGTCTCACAGACTCACTGTGAGTCACTACGT	resistant	1	11	106
PURO-3D-10-WITH-11-1	PURO-3D-10-WITH	TTGGGCACGTCTTTGTCTGAGTGACTCTGTGTGTGTCAGAGAGACAACGT	resistant	1	11	507
PURO-3D-10-WITH-11-1	PURO-3D-10-WITH	TTGGGTACGTCTGTCTCAGAGAGAGTGTCTGTGTGTCTGACACTGTACGT	resistant	1	11	414
PURO-3D-10-WITH-11-1	PURO-3D-10-WITH	TTGGTAACGTCAGAGTGAGACACAGTGTGAGTGTGAGAGACACTGTACGT	resistant	1	11	169
PURO-3D-10-WITH-11-1	PURO-3D-10-WITH	TTGGTAACGTGAGTCACAGTCTCAGTGTGTGAGAGAGAGTGACACTACGT	resistant	1	11	227
PURO-3D-10-WITH-11-1	PURO-3D-10-WITH	TTGGTGACGTGACTCTCAGAGTGTGTCACACTGTCACAGTGTGTCTACGT	resistant	1	11	118
PURO-3D-10-WITH-11-1	PURO-3D-10-WITH	TTTCAGACGTGAGAGACTCAGTGTGTGGACTGAGAGACAGTGACTACGTA	resistant	1	11	353
PURO-3D-10-WITH-11-1	PURO-3D-10-WITH	TTTCATACGTGTCAGAGAGTGTCACTGTGACAGTGTGTCAGTGTGTACGT	resistant	1	11	290
PURO-3D-10-WITH-11-1	PURO-3D-10-WITH	TTTCCCACGTCAGTGTGACTGTGTCTGTGTGTCTGTGACACTGAGAACGT	resistant	1	11	119
PURO-3D-10-WITH-11-1	PURO-3D-10-WITH	TTTCTTACGTGTGTGAGTCTGAGTCAGAGAGTGAGTGTGAGTGAGTACGT	resistant	1	11	101
PURO-3D-10-WITH-11-1	PURO-3D-10-WITH	TTTGAGACGTGAGTGTCTCAGTCTGTGTGAGTGACTGTGTCAGAGTACGT	resistant	1	11	29
PURO-3D-10-WITH-11-1	PURO-3D-10-WITH	TTTGAGACGTGAGTGTGTCAGTGTCTGTCTCTCTCTGTGTGTGTCTACGT	resistant	1	11	504
PURO-3D-10-WITH-11-1	PURO-3D-10-WITH	TTTGCAACGTGTGTGTGTGTGTGTGAGTCTCAGTGTGTGTCAGTCAACGT	resistant	1	11	49
PURO-3D-10-WITH-11-1	PURO-3D-10-WITH	TTTGGCACGTCTGAGAGTCTGTGTGTGAGTGTCACAACGTATGGACAGTA	resistant	1	11	96
PURO-3D-10-WITH-11-1	PURO-3D-10-WITH	TTTGGCACGTGTCAGAGAGAGTGACTCTGTCTCTCTGAGAGAGTCTACGT	resistant	1	11	23
PURO-3D-10-WITH-11-1	PURO-3D-10-WITH	TTTGTGACGTCACACTCAGTGTCTGTCACTGAGACTGTGACTGTGAACGT	resistant	1	11	121
PURO-3D-10-WITH-11-1	PURO-3D-10-WITH	TTCTGTACGTGTGTGTGACTGTCTCTGTGTGTCTCTCAGACACAGAACGT	resistant	1	11	59
PURO-3D-10-WITH-11-1	PURO-3D-10-WITH	TTCTTCACGTCACAGACACAGACTCAGTCAGACACTCTCTGTGAGAACGT	resistant	1	11	163
PURO-3D-10-WITH-11-1	PURO-3D-10-WITH	TTCTTTACGTCTCTGTGAGAGTCACAGAGACACAGTGTGAGTCCCAACGT	resistant	1	11	217
PURO-3D-10-WITH-11-1	PURO-3D-10-WITH	TTGAGCACGTGTGTCAGTGTGACTGTCTGTCAGAGAGAGAGACAGAACGT	resistant	1	11	493
PURO-3D-10-WITH-11-1	PURO-3D-10-WITH	TTGCCGACGTGAGTGTGTGTGACTCACAGTCAGAGTCACACTGAGTACGT	resistant	1	11	643
PURO-3D-10-WITH-11-1	PURO-3D-10-WITH	TTGCCGACGTGTGACTCTCTGTCAGTGTGAGACTCTCTGTCAGAGTACGT	resistant	1	11	32
PURO-3D-10-WITH-11-1	PURO-3D-10-WITH	TTGCGGACGTGTCAGACACAGTCTCACTGTCTCTCTCTCTGTGAGTACGT	resistant	1	11	215
PURO-3D-10-WITH-11-1	PURO-3D-10-WITH	AAAAACGTACTCACTGACAGTGTGTGAGAGTCAGAGAGTGTGTGTGGTAC	susceptible	1	11	208
PURO-3D-10-WITH-11-1	PURO-3D-10-WITH	AAAAAGGTACTGTGTGACTGAGTGTGAGTGTGAGACACACAGTGTGGTAC	susceptible	1	11	148
PURO-3D-10-WITH-11-1	PURO-3D-10-WITH	AAAACCGTACTCTGTGTGTGAGTGAGTCAGTGAGAGTCTCTGTGTGGTAC	susceptible	1	11	408
PURO-3D-10-WITH-11-1	PURO-3D-10-WITH	AAAACTGTACTGTGTGTGTGTGTGTGTGTCACTGTGTGAGTCACTGGTAC	susceptible	1	11	57
PURO-3D-10-WITH-11-1	PURO-3D-10-WITH	AAAAGAGTACTCTGTGAGACACAGAGAGAGAGACTGTGAGTCACTGGTAC	susceptible	1	11	370
PURO-3D-10-WITH-11-1	PURO-3D-10-WITH	AAAAGAGTACTGGGTCAGTCTCTCTGTGAGTGACAGTGTGTGAGTGGTAC	susceptible	1	11	100
PURO-3D-10-WITH-11-1	PURO-3D-10-WITH	AAAATAGTACTGAGTCTCACTGTCACAGTGAGTGAGTGTGAGACTGGTAC	susceptible	1	11	34
PURO-3D-10-WITH-11-1	PURO-3D-10-WITH	AAAATCGTACACTGAGTCTGAGTGTCTGTGTGACTGTCAGAGAGTCGTAC	susceptible	1	11	165
PURO-3D-10-WITH-11-1	PURO-3D-10-WITH	AAAATCGTACAGTGTCAGACTGTGTCACAGAGACAGACAGTCAGTGGTAC	susceptible	1	11	47
PURO-3D-10-WITH-11-1	PURO-3D-10-WITH	AAAATGGTACTGTGAGACAGTCTGTCTGTGTCTCTGTGTGTGAGACGTAC	susceptible	1	11	47
PURO-3D-10-WITH-11-1	PURO-3D-10-WITH	AAACAGGTATTGTCTCTGACTCTGTGTCTCAGTGACTGAGTGTCAGGTAC	susceptible	1	11	81
PURO-3D-10-WITH-11-1	PURO-3D-10-WITH	AAACCCGTACAGTCTGAGTCTGTGTCAGTCTGTCTGTGTGAGACAGGTAC	susceptible	1	11	42
PURO-3D-10-WITH-11-1	PURO-3D-10-WITH	AAACCGGTACTCAGTCAGACACAGTGACAGTGTGACAGTGTGAGTCGTAC	susceptible	1	11	962
PURO-3D-10-WITH-11-1	PURO-3D-10-WITH	AAACCTGTACACAGAGTCAGTCTGAGTGTGTGTCTCAGTGTGTCTGGTAC	susceptible	1	11	38
PURO-3D-10-WITH-11-1	PURO-3D-10-WITH	AAACGAGTACAGTGAGACACACTCAGTCACTGAGTGTGTCTGACACGTAC	susceptible	1	11	102
PURO-3D-10-WITH-11-1	PURO-3D-10-WITH	AAACGAGTACTGACTGTCTGTGAGTCACTCTCTGTGACAGACTGAGGTAC	susceptible	1	11	282
PURO-3D-10-WITH-11-1	PURO-3D-10-WITH	AAACGCGTACTGTGACTCTGTGACTGTCTCTGAGTGTGAGTCAGTGGTAC	susceptible	1	11	81
PURO-3D-10-WITH-11-1	PURO-3D-10-WITH	AAACGGGTACTCAGTGGCACTCTGACAGACTCTCTGTCAGTCAGACGTAC	susceptible	1	11	239
PURO-3D-10-WITH-11-1	PURO-3D-10-WITH	AAACGTGTACTCTCTCAGTGTGAGTCTGAGTGAGAGAGTGTGTCAGGTAC	susceptible	1	11	56
PURO-3D-10-WITH-11-1	PURO-3D-10-WITH	AAACGTGTACTCTGTGACAGTGTGAGTGACTGACTCTCTCACTCACGTAC	susceptible	1	11	44
PURO-3D-10-WITH-11-1	PURO-3D-10-WITH	AAACTGGTACACACTCAGTCTGTGAGACAGAGAGACTGTCTGTGAGGTAC	susceptible	1	11	490
PURO-3D-10-WITH-11-1	PURO-3D-10-WITH	AAACTGGTACTGAGTGAGAGAGAGTGTCTGTGTCAGACTGATTCACGTAC	susceptible	1	11	21
PURO-3D-10-WITH-11-1	PURO-3D-10-WITH	AAAGAAGTACAGTCTCAGACACAGAGTCTGAGAGTCAGTGTCAGAGGTAC	susceptible	1	11	655
PURO-3D-10-WITH-11-1	PURO-3D-10-WITH	AAAGAAGTACTGTCAGACAGAGAGTCTGTCAGACTGTGACACTGTGGTAC	susceptible	1	11	305
PURO-3D-10-WITH-11-1	PURO-3D-10-WITH	AAAGAGGTACACTCTCTGAGACTGTGTCAGTGAGTCGTGTGTGACGTACA	susceptible	1	11	119
PURO-3D-10-WITH-11-1	PURO-3D-10-WITH	AAAGAGGTACTCAGTGTCTCAGACTGACTCACTCTGTCAGACTCAGGTAC	susceptible	1	11	653
PURO-3D-10-WITH-11-1	PURO-3D-10-WITH	AAAGATGTACAGTGAGTCTGTGTGTGTGTCTGAGACAGTCTCTGACGTAC	susceptible	1	11	79
PURO-3D-10-WITH-11-1	PURO-3D-10-WITH	AAAGCAGTACACAGTGACAGTGTGTGACACTGTCTGACACAGTGTGGTAC	susceptible	1	11	25
PURO-3D-10-WITH-11-1	PURO-3D-10-WITH	AAAGCAGTACAGTCTGAGTCACTGTGAGAGAGAGTGTGTGTCTCACGTAC	susceptible	1	11	20
PURO-3D-10-WITH-11-1	PURO-3D-10-WITH	AAAGCAGTACTCTGAGAGTGAGAGACACAGACAGAGTCTGAGTGTGGTAC	susceptible	1	11	402
PURO-3D-10-WITH-11-1	PURO-3D-10-WITH	AAAGCAGTACTGACTCTCTGTGTGAGAGTCAGAGAGAGAGTGTGTGGTAC	susceptible	1	11	497
PURO-3D-10-WITH-11-1	PURO-3D-10-WITH	AAAGCCGTACTGACTGAGTGTGACTCTGTGTGAGTGTGAGTCAGTGGTAC	susceptible	1	11	491
PURO-3D-10-WITH-11-1	PURO-3D-10-WITH	AAAGCCGTACTGTCTGTGTGAGTCACTCAGTGTCTGACAGTCAGAGGTAC	susceptible	1	11	88
PURO-3D-10-WITH-11-1	PURO-3D-10-WITH	AAAGCGGTACACTCAGTGACAGTCAGTCTCTCTGTCAGAGTGTGTCGTAC	susceptible	1	11	25
PURO-3D-10-WITH-11-1	PURO-3D-10-WITH	AAAGCGGTACAGTCTCTCTCAGTCTGACAGACTGACTCAGTCTGTCGTAC	susceptible	1	11	30
PURO-3D-10-WITH-11-1	PURO-3D-10-WITH	AAAGGAGTTCAGTGAGAGAGTCAGTGTGTCAGTCAGTGTGAGAGTCGTAC	susceptible	1	11	221
PURO-3D-10-WITH-11-1	PURO-3D-10-WITH	AAAGGCGTACTGTGTCTGTGTCTCAGTCTCTGAGTCTGACTGACTGGTAC	susceptible	1	11	83
PURO-3D-10-WITH-11-1	PURO-3D-10-WITH	AAAGGGGTACTCACTCTGTGTGAGAGTCTCAGTCACACACAGTGAGGTAC	susceptible	1	11	352
PURO-3D-10-WITH-11-1	PURO-3D-10-WITH	AAAGGGGTACTCTGTGAGACAGTGTGTGAGTCAGTGAGAGAGAGTGGTAC	susceptible	1	11	412
PURO-3D-10-WITH-11-1	PURO-3D-10-WITH	AAAGTAGTACACAGAGTGAGTGTCACTCAGTCAGACTGTCTGTGTGGTAC	susceptible	1	11	1705
PURO-3D-10-WITH-11-1	PURO-3D-10-WITH	AAAGTCGTACAGTCTCTGTGTCTTCGTCTGTGTGTCAGAGTGAGGTACAT	susceptible	1	11	34
PURO-3D-10-WITH-11-1	PURO-3D-10-WITH	AAAGTGGTACAGTGACTCACAGACTGTGTCACTGAGTGTGTCTCACGTAC	susceptible	1	11	140
PURO-3D-10-WITH-11-1	PURO-3D-10-WITH	AAAGTGGTACTGAGAGTCTGTGTGAGTGGTGAGTCTGACACTGTGGTACA	susceptible	1	11	1389
PURO-3D-10-WITH-11-1	PURO-3D-10-WITH	AAAGTGGTACTGTCACACTGAGTCAGACACTCAGAGTGTGTGTGAGGTAC	susceptible	1	11	272
PURO-3D-10-WITH-11-1	PURO-3D-10-WITH	AAAGTTGTACTGTGTGACAGAGTGTCAGTGTGAGTCACAGTCTCTGGTAC	susceptible	1	11	29
PURO-3D-10-WITH-11-1	PURO-3D-10-WITH	AAATAGGTACTGTGAGTCAGTCAGTCTGACAGTGTGACTGTCACTGTACA	susceptible	1	11	64
PURO-3D-10-WITH-11-1	PURO-3D-10-WITH	AAATATGTACTCTCTGTGCACACACAGTCTGTCTCTGTGTCTGTGGTACA	susceptible	1	11	882
PURO-3D-10-WITH-11-1	PURO-3D-10-WITH	AAATATGTACTCTGACACAGAGACTGTCTGTGAGTGTCACAGAGTCGTAC	susceptible	1	11	294
PURO-3D-10-WITH-11-1	PURO-3D-10-WITH	AAATCAGTACACAGAGTGAGAGTCTCTGTGTGTCAGAGTCACAGTCGTAC	susceptible	1	11	139
PURO-3D-10-WITH-11-1	PURO-3D-10-WITH	AAATCCGTACAGAGACTCTGTGTGACAGTGAGAGTGTGACTGTCAGGTAC	susceptible	1	11	24
PURO-3D-10-WITH-11-1	PURO-3D-10-WITH	AAATCCGTACTCTCAGTGTGTGACTGTCAGAGTGACAGTCTGACACGTAC	susceptible	1	11	309
PURO-3D-10-WITH-11-1	PURO-3D-10-WITH	AAATCGGTACAGTGTGACAGAGAGTGTGTCTCTGACACACAGTGTGGTAC	susceptible	1	11	269
PURO-3D-10-WITH-11-1	PURO-3D-10-WITH	AAATCGGTACTCAGAGAGTGTGTGAGACTGTGTGAGTCAGAGTGTCGTAC	susceptible	1	11	346
PURO-3D-10-WITH-11-1	PURO-3D-10-WITH	AAATCGGTACTGTCAGTGACTGACTGTGAGTCTGACTCTCACTGTCGTAC	susceptible	1	11	657
PURO-3D-10-WITH-11-1	PURO-3D-10-WITH	AAATGAGTACACTCTGTCAGAGAGTGAGTCAGACACAGACTGTGTGGTAC	susceptible	1	11	69
PURO-3D-10-WITH-11-1	PURO-3D-10-WITH	AAATGGGTACAGTGTCTCTGAGTGTCAGAGAGACTGAGTGTCTCACGTAC	susceptible	1	11	1303
PURO-3D-10-WITH-11-1	PURO-3D-10-WITH	AAATGGGTACTCAGAGTCTGTGAGTCACTGACAGTGAGTGTGACTGGTAC	susceptible	1	11	20
PURO-3D-10-WITH-11-1	PURO-3D-10-WITH	AAATGTGTACAGAGAGACTCTCAGTGTGAGAGACTCAGTCTCAGTCGTAC	susceptible	1	11	27
PURO-3D-10-WITH-11-1	PURO-3D-10-WITH	AAATTCGTACTCTCTCTCACTCACAGTCTGTCAGTGAGTGTGACAGGTAC	susceptible	1	11	53
PURO-3D-10-WITH-11-1	PURO-3D-10-WITH	AAATTGGTACAGTGACTCTGTGTCACACACAGACTCTCTGTGTGAGGTAC	susceptible	1	11	850
PURO-3D-10-WITH-11-1	PURO-3D-10-WITH	AAATTGGTACTGACTGTCTGTCAGTGTCAGTGAGAGTGTGTCTCTGGTAC	susceptible	1	11	113
PURO-3D-10-WITH-11-1	PURO-3D-10-WITH	AACAAGGTACTCACAGACTGACAGTCTCTCTCAGTCTCTCTGTCAGGTAC	susceptible	1	11	35
PURO-3D-10-WITH-11-1	PURO-3D-10-WITH	AACAAGGTACTGACAGTCACAGACAGAGACAGTGTGAGTCACTGTGGTAC	susceptible	1	11	128
PURO-3D-10-WITH-11-1	PURO-3D-10-WITH	AACACAGTACTCTCTGTGTGAGACACTGTCAGTCTCTGTGTGTCTCGTAC	susceptible	1	11	247
PURO-3D-10-WITH-11-1	PURO-3D-10-WITH	AACACAGTACTGAGTGACTCAGTGTGAGTGTGTGTGTGTGAGTCAGGTAC	susceptible	1	11	24
PURO-3D-10-WITH-11-1	PURO-3D-10-WITH	AACACAGTACTGGTGTCTGACTCAGTGAGTGACTGTGTGTCACACGTACA	susceptible	1	11	21
PURO-3D-10-WITH-11-1	PURO-3D-10-WITH	AACACCGTACAGTGTCACTGTGTGTGAGTGAGAGTGAGTGTGTGTGGTAC	susceptible	1	11	24
PURO-3D-10-WITH-11-1	PURO-3D-10-WITH	AACACGGTACTGTCAGAGACACAGTCTCTGACTCACTGTCTGTGAGGTAC	susceptible	1	11	33
PURO-3D-10-WITH-11-1	PURO-3D-10-WITH	AACACTGTACACAGACACTCTCAGTGACTGTGTGACACTGTGTGTGGTAC	susceptible	1	11	79
PURO-3D-10-WITH-11-1	PURO-3D-10-WITH	AACACTGTACAGTCTGAGAGACTCAGTGACTGTCACTGACAGTGAGGTAC	susceptible	1	11	66
PURO-3D-10-WITH-11-1	PURO-3D-10-WITH	AACACTGTACTCTCTGAGACTCTCTGACTGTGACTCTGTCCAGTGGTACA	susceptible	1	11	578
PURO-3D-10-WITH-11-1	PURO-3D-10-WITH	AACAGAGTACAGAGTCTGTGTCTCACAGTGTGAGTCACTGTCTGACGTAC	susceptible	1	11	242
PURO-3D-10-WITH-11-1	PURO-3D-10-WITH	AACAGAGTACTCAGTGTCAGTCTGAGACAGTCTGTCACTGTGTCAGGTAC	susceptible	1	11	84
PURO-3D-10-WITH-11-1	PURO-3D-10-WITH	AACAGCGTACACACTCTGAGAGAGTGAGAGACTCTCTCTGTGAGTCGTAC	susceptible	1	11	102
PURO-3D-10-WITH-11-1	PURO-3D-10-WITH	AACAGGGTACAGAGACAGTGTCACAGTGTGTCAGACAGTGACAGAGGTAC	susceptible	1	11	287
PURO-3D-10-WITH-11-1	PURO-3D-10-WITH	AACAGTGTACAGAGAGAGTGTCACTGAGTGTGAGAGAGAGTGTGACGTAC	susceptible	1	11	219
PURO-3D-10-WITH-11-1	PURO-3D-10-WITH	AACAGTGTACTCTCTCTCACTCTCTGACTGACAGTGTCAGACTGAGTACA	susceptible	1	11	190
PURO-3D-10-WITH-11-1	PURO-3D-10-WITH	AACAGTGTACTGAGACCAGTGTCAGTGTGTCAGTGGACAGTCTGGTACAT	susceptible	1	11	223
PURO-3D-10-WITH-11-1	PURO-3D-10-WITH	AACATAGTACACTGTGAGTCTCAGAGAGTGAGTGACTGTGACAGAGGTAC	susceptible	1	11	42
PURO-3D-10-WITH-11-1	PURO-3D-10-WITH	AACATCGTACACAGACTGTCTGTGTGAGAGAGTGTGACAGTGTCTGGTAC	susceptible	1	11	101
PURO-3D-10-WITH-11-1	PURO-3D-10-WITH	AACATGGTACAGAGTGTGAGAGTCAGACTCTGTCTGTGTGACACTCGTAC	susceptible	1	11	156
PURO-3D-10-WITH-11-1	PURO-3D-10-WITH	AACATGGTACTCAGTGTCAGTGTGACTGAGTGTCTCTGTGAGTGTGGTAC	susceptible	1	11	2108
PURO-3D-10-WITH-11-1	PURO-3D-10-WITH	AACCACGTACAGAGAGAGAGTGAGAGTGACACTGACAGTGACAGTGGTAC	susceptible	1	11	440
PURO-3D-10-WITH-11-1	PURO-3D-10-WITH	AACCAGGTACAGTGAGAGAGTGACAGTGACTGACAGTCTGTCACTCGTAC	susceptible	1	11	1254
PURO-3D-10-WITH-11-1	PURO-3D-10-WITH	AACCAGGTACAGTGTGTGTGTCAGAGTCTGAGTGTCACTCTGAGGTACAT	susceptible	1	11	24
PURO-3D-10-WITH-11-1	PURO-3D-10-WITH	AACCAGGTACAGTGTGTGTGTGTCAGAGTCTGAGTGTCACTCTGAGGTAC	susceptible	1	11	521
PURO-3D-10-WITH-11-1	PURO-3D-10-WITH	AACCAGGTACTGTCAGTGTGAGTCTGAGAGAGTGTGAGAGACTCTGGTAC	susceptible	1	11	280
PURO-3D-10-WITH-11-1	PURO-3D-10-WITH	AACCCCGTACTGAGTGTGTATGAGTGTGTGAGGTCTCGTGAGTGGTACAT	susceptible	1	11	208
PURO-3D-10-WITH-11-1	PURO-3D-10-WITH	AACCCGGTACTCACAGTGACAGTGAGTGTGAGTCAGTGTGTCTCAGGTAC	susceptible	1	11	177
PURO-3D-10-WITH-11-1	PURO-3D-10-WITH	AACCCTGTACACTGACACACACAGAGACTCTCAGTGAGACAGTCAGGTAC	susceptible	1	11	578
PURO-3D-10-WITH-11-1	PURO-3D-10-WITH	AACCCTGTACAGAGAGAGTGTCTGTCTGTCAGACTGTCTCTGTGACGTAC	susceptible	1	11	165
PURO-3D-10-WITH-11-1	PURO-3D-10-WITH	AACCCTGTACTCTGTCTCTCAGAGTCTCTCTGTCAGAGAGAGTCTGGTAC	susceptible	1	11	38
PURO-3D-10-WITH-11-1	PURO-3D-10-WITH	AACCCTGTACTGTCACTGTGTGTGACTGTGTGTGTCAGTCTGTCTGGTAC	susceptible	1	11	286
PURO-3D-10-WITH-11-1	PURO-3D-10-WITH	AACCGAGTACTCTGTGAGAGTGTCACTCTGAGTGAGACTGTGTGACGTAC	susceptible	1	11	132
PURO-3D-10-WITH-11-1	PURO-3D-10-WITH	AACCGCGTACAGTGAGTGTCTGTCACTCTGTGTCTGAGAGTCACTGGTAC	susceptible	1	11	61
PURO-3D-10-WITH-11-1	PURO-3D-10-WITH	AACCGCGTACTGTGAGTCAGACAGAGTCAGTGTGTCAGAGACACACGTAC	susceptible	1	11	388
PURO-3D-10-WITH-11-1	PURO-3D-10-WITH	AACCGGGTACAGAGAGAGTCTGTCTCACAGTGTGTGACAGTGTCAGGTAC	susceptible	1	11	22
PURO-3D-10-WITH-11-1	PURO-3D-10-WITH	AACCGGGTACAGTGTGTCTCTCAGACACTCAGACACACTGTGTCACGTAC	susceptible	1	11	336
PURO-3D-10-WITH-11-1	PURO-3D-10-WITH	AACCGTGTACTGACTGTCAGAGTGTGTGTGTGTGTCTCTGAGTGGTACAT	susceptible	1	11	93
PURO-3D-10-WITH-11-1	PURO-3D-10-WITH	AACCGTGTACTGACTGTCAGAGTGTGTGTGTGTGTGTCTCTGAGTGGTAC	susceptible	1	11	236
PURO-3D-10-WITH-11-1	PURO-3D-10-WITH	ACGATTGTACACTGTGAGACTGTGTCTGAGTGTGTGTGTGTGGTACATGG	susceptible	1	11	34
PURO-3D-10-WITH-11-1	PURO-3D-10-WITH	ACGATTGTACACTGTGAGACTGTGTCTGAGTGTGTGTGTGTGTGGTACAT	susceptible	1	11	125
PURO-3D-10-WITH-11-1	PURO-3D-10-WITH	ACGATTGTACACTGTGAGACTGTGTCTGAGTGTGTGTGTGTGTGTGGTAC	susceptible	1	11	414
PURO-3D-10-WITH-11-1	PURO-3D-10-WITH	ACGATTGTACTCAGTCACACTCAGAGACTCTGTCTGTGTCTGACAGGTAC	susceptible	1	11	21
PURO-3D-10-WITH-11-1	PURO-3D-10-WITH	ACGATTGTACTGAGTCAGTCTCTCTGTCTACTCTCTGTCTCAGTCGTACA	susceptible	1	11	851
PURO-3D-10-WITH-11-1	PURO-3D-10-WITH	ACGATTGTACTGAGTGTCTGAGTGTCAGTGACTGTGAGTGTGTGAGGTAC	susceptible	1	11	41
PURO-3D-10-WITH-11-1	PURO-3D-10-WITH	ACGATTGTACTGTCACAGTGACTCAGTGTGACACAGTGTGTGTGTCGTAC	susceptible	1	11	534
PURO-3D-10-WITH-11-1	PURO-3D-10-WITH	ACGATTGTACTGTCTGTTCTGTGTCTCTCAGTGTCAGAGTCAGACGTACA	susceptible	1	11	24
PURO-3D-10-WITH-11-1	PURO-3D-10-WITH	ACGCAAGTACAGTGTCTGTCTGTCTCTGTGAGAGACTGTGTGTGTGGTAC	susceptible	1	11	181
PURO-3D-10-WITH-11-1	PURO-3D-10-WITH	ACGCACGTACAGTGAGAGTGTCTCTCTGTCAGTGTGTCTCTGTCTGGTAC	susceptible	1	11	1996
PURO-3D-10-WITH-11-1	PURO-3D-10-WITH	ACGCACGTACTGTCTGTCTGTGTGAGTCAGACTGAGACAGTGTGTGGTAC	susceptible	1	11	789
PURO-3D-10-WITH-11-1	PURO-3D-10-WITH	ACGCACGTACTGTGTCACAGTCACAGTCTGTCACTGTGTGACAGAGGTAC	susceptible	1	11	164
PURO-3D-10-WITH-11-1	PURO-3D-10-WITH	ACGCAGGTACAGTCTGTGTCAGACAGTGTGTGTGTGTCTCTGACTGGTAC	susceptible	1	11	43
PURO-3D-10-WITH-11-1	PURO-3D-10-WITH	ACGCAGGTACTCAGAGTCAGTGAGAGTCAGAGTGTGTGTCACAGTGGTAC	susceptible	1	11	755
PURO-3D-10-WITH-11-1	PURO-3D-10-WITH	ACGCAGGTACTGACAGTCTGACAGAGAGTCTCTGTGTGTCTCAGTCGTAC	susceptible	1	11	111
PURO-3D-10-WITH-11-1	PURO-3D-10-WITH	ACGCAGGTACTGTCTGAGACTGACAGTCTGTGACTCTGTGACAGTCGTAC	susceptible	1	11	107
PURO-3D-10-WITH-11-1	PURO-3D-10-WITH	ACGCATGTACAGTGTGTCTGACACACAGTGACTGTGACTCTCTCTGGTAC	susceptible	1	11	352
PURO-3D-10-WITH-11-1	PURO-3D-10-WITH	ACGCATGTACTGTGAGTCACTGTCTGTGACTGAGTCAGAGTCTCAGGTAC	susceptible	1	11	1682
PURO-3D-10-WITH-11-1	PURO-3D-10-WITH	ACGCCCGTACTGACTCTGACAGTGTGTGAGTCAGACTGTCTGTGTCGTAC	susceptible	1	11	46
PURO-3D-10-WITH-11-1	PURO-3D-10-WITH	ACGCCGGTACAGACTCACTGACTCTGACACAGACTGTGTCTCACACGTAC	susceptible	1	11	176
PURO-3D-10-WITH-11-1	PURO-3D-10-WITH	ACGCCGGTACAGAGTGTCTCTGAGTCTGAGTGTGTCTGAGTGTGACGTAC	susceptible	1	11	108
PURO-3D-10-WITH-11-1	PURO-3D-10-WITH	ACGCCGGTACAGTCTGTCTGTCTGTGTGACAGTCAGTGTCTCAGAGGTAC	susceptible	1	11	75
PURO-3D-10-WITH-11-1	PURO-3D-10-WITH	ACGCCGGTACTGTCTCACTGTGAGAGTCTGACAGCTCAGTCTGTGGTACA	susceptible	1	11	545
PURO-3D-10-WITH-11-1	PURO-3D-10-WITH	ACGCCTGTACAGTCTGTGAGAGAGTGTGTCAAGTGTGACAGTGTCGTACA	susceptible	1	11	173
PURO-3D-10-WITH-11-1	PURO-3D-10-WITH	ACGCCTGTACAGTGAGTCTCTGTGAGTGAGTGACACACACTCTGTCGTAC	susceptible	1	11	157
PURO-3D-10-WITH-11-1	PURO-3D-10-WITH	ACGCCTGTACTCTGTGAGACAGTCTGAGTGTGTGAGTGAGAGTGTCGTAC	susceptible	1	11	508
PURO-3D-10-WITH-11-1	PURO-3D-10-WITH	ACGCCTGTACTGTGAGTGAGTGTGAGTGACTGAGAGTGTGTCTGAGGTAC	susceptible	1	11	182
PURO-3D-10-WITH-11-1	PURO-3D-10-WITH	ACGCGCGTACAGTCTGACTGAGACTGTGTGACTCACAGTCAGAGGTACAT	susceptible	1	11	98
PURO-3D-10-WITH-11-1	PURO-3D-10-WITH	ACGCGCGTACTCTCACAGACAGTCTCTGTGACACTGTGTCTGACTGGTAC	susceptible	1	11	418
PURO-3D-10-WITH-11-1	PURO-3D-10-WITH	ACGCGGGTACACTGAGACACAGTCTGTCTGTGTGAGTGTGTCACAGGTAC	susceptible	1	11	34
PURO-3D-10-WITH-11-1	PURO-3D-10-WITH	ACGCGGGTACAGAGACAGACACTCTGAGAGTGTGTGTGTGACAGTGGTAC	susceptible	1	11	59
PURO-3D-10-WITH-11-1	PURO-3D-10-WITH	ACGCGGGTACAGTCTCTCTCAGTCTCTCTGTGTGTCACTGAGAGTGGTAC	susceptible	1	11	59
PURO-3D-10-WITH-11-1	PURO-3D-10-WITH	ACGCGTGTACACAGTGTCACTCTGTCTGTGTGTGTGTCTGTGTGTGGTAC	susceptible	1	11	96
PURO-3D-10-WITH-11-1	PURO-3D-10-WITH	ACGCGTGTACTGTCTGACAGAGTCTGTGAGTGACACTGTGTGACACGTAC	susceptible	1	11	64
PURO-3D-10-WITH-11-1	PURO-3D-10-WITH	ACGCGTGTACTGTGTGTCTCTCAGAGTGTGTCTGTCTGTCATTCTGGTAC	susceptible	1	11	1149
PURO-3D-10-WITH-11-1	PURO-3D-10-WITH	ACGCTAGTACAGACTCTGAGACTGTCTCTGAGACTGAGTCTGTCAGGTAC	susceptible	1	11	704
PURO-3D-10-WITH-11-1	PURO-3D-10-WITH	ACGCTAGTACTGACTGAGACAGTCTCTCTCTGAGTGTGTGACTGAGGTAC	susceptible	1	11	48
PURO-3D-10-WITH-11-1	PURO-3D-10-WITH	ACGCTCGTACACACTGAGAGTGTCAGTGTGAGTCTGAGTGTCTGTCGTAC	susceptible	1	11	391
PURO-3D-10-WITH-11-1	PURO-3D-10-WITH	ACGCTGGTACTCAGTGACTGAGTCACAGTGTCTCACTCAGTGTCTCGTAC	susceptible	1	11	185
PURO-3D-10-WITH-11-1	PURO-3D-10-WITH	ACGCTGGTACTGTGTGTCACAGAGTGAGAGAGTGTCTGTCTCTGTGGTAC	susceptible	1	11	23
PURO-3D-10-WITH-11-1	PURO-3D-10-WITH	ACGCTGGTACTGTGTGTCTGTGAGTCTGAGTCACAGTGACACACTGGTAC	susceptible	1	11	390
PURO-3D-10-WITH-11-1	PURO-3D-10-WITH	ACGCTGTACTCTCAGAGAGTGTGTCTCTCAGTCTGACTGTGTGAGGTACA	susceptible	1	11	384
PURO-3D-10-WITH-11-1	PURO-3D-10-WITH	ACGCTTGTACAGAGAGTGAGACAGACTGACTGTCAGAGTCTGTGTGGTAC	susceptible	1	11	83
PURO-3D-10-WITH-11-1	PURO-3D-10-WITH	ACGCTTGTACTGTGTCTCGAGACAGTCTCACAGTCAGTCACAGTCGTACA	susceptible	1	11	389
PURO-3D-10-WITH-11-1	PURO-3D-10-WITH	ACGGAAGTGCAGAGTCTCTGTGTCTGAGTGTCAGTGAGTCTGTGTGGTAC	susceptible	1	11	560
PURO-3D-10-WITH-11-1	PURO-3D-10-WITH	ACGGACGTACAGTGTGAGAGTCTGAGAGAGAGACTCTCAGTCACTGGTAC	susceptible	1	11	337
PURO-3D-10-WITH-11-1	PURO-3D-10-WITH	ACGGACGTACAGTGTGTGTGAGTGTGACTCAGCACTCTCACATCGTACAT	susceptible	1	11	696
PURO-3D-10-WITH-11-1	PURO-3D-10-WITH	ACGGAGGTACAGTCTGAGAGTGTGACAGTGACTCACAGAGAGTGTGGTAC	susceptible	1	11	279
PURO-3D-10-WITH-11-1	PURO-3D-10-WITH	ACGGAGGTACAGTGTGTCAGAGTGTCTCTCAGTGACAGTCTGTGACGTAC	susceptible	1	11	108
PURO-3D-10-WITH-11-1	PURO-3D-10-WITH	ACGGATGTACACAGTCACTCTCAGATAGAGTCTGACTCAGACTCTGGTAC	susceptible	1	11	168
PURO-3D-10-WITH-11-1	PURO-3D-10-WITH	ACGGATGTACACTCAGTCTGTGAGTGTGTGTGTCAGTGACTGAGAGGTAC	susceptible	1	11	233
PURO-3D-10-WITH-11-1	PURO-3D-10-WITH	ACGGATGTACACTCTGAGTGAGTGACTCTCAGCCTCAGTGTGACTGGTAC	susceptible	1	11	84
PURO-3D-10-WITH-11-1	PURO-3D-10-WITH	ACGGATGTACAGTGTGAGTGAGTGAGTGTGTGTCTCAGACTGTGTGGTAC	susceptible	1	11	272
PURO-3D-10-WITH-11-1	PURO-3D-10-WITH	ACGGATGTACAGTGTGTCAGTCTGAGTGTGTCTCTCACAGTGTCTGGTAC	susceptible	1	11	217
PURO-3D-10-WITH-11-1	PURO-3D-10-WITH	ACGGATGTACTCTGTGAGAGTCTCACAGTGTCTCTGTGTGTGACTCGTAC	susceptible	1	11	29
PURO-3D-10-WITH-11-1	PURO-3D-10-WITH	ACGGATGTACTGAGTGTGTGACTGAGACAGAGTCTCAGTCAGTGTCGTAC	susceptible	1	11	57
PURO-3D-10-WITH-11-1	PURO-3D-10-WITH	ACGGATGTACTGTGTCTGAGTCAGAGTGTCAGTCAGAGTCTCTCTGGTAC	susceptible	1	11	378
PURO-3D-10-WITH-11-1	PURO-3D-10-WITH	ACGGCAGTACAGTCTGAGTCAGAGACACACTCTCAGAGACTCTGTCTTAC	susceptible	1	11	113
PURO-3D-10-WITH-11-1	PURO-3D-10-WITH	ACGGCAGTACCGTCTGAGAGAGACAGACAGAGACTGACTCTGACACGTAC	susceptible	1	11	120
PURO-3D-10-WITH-11-1	PURO-3D-10-WITH	ACGGCAGTACTCTGTGAGAGTGTGTGTGAGTCTCTGTGTCTGAGTGGTAC	susceptible	1	11	1577
PURO-3D-10-WITH-11-1	PURO-3D-10-WITH	ACGGCAGTACTGACTCTCACACTGTGTGTGACTCACTCTGAGACTCGTAC	susceptible	1	11	406
PURO-3D-10-WITH-11-1	PURO-3D-10-WITH	ACGGCCGTACTCACTGTGAGAGACACAGTGTGACAGTGTGTCTGTGGTAC	susceptible	1	11	133
PURO-3D-10-WITH-11-1	PURO-3D-10-WITH	ACGGCCGTACTGTGTGAGAGAGTGTGTGTCAGAGTCTGTCTCTGAGGTAC	susceptible	1	11	47
PURO-3D-10-WITH-11-1	PURO-3D-10-WITH	ACGGCGGTACAGTGTCTCTCAGAGTCTGACTGAGACTGTGAGACTGGTAC	susceptible	1	11	297
PURO-3D-10-WITH-11-1	PURO-3D-10-WITH	ACGGCTGTACTCACACTCTGTGACACTGTGAGAGTGTGACAGAGACGTAC	susceptible	1	11	113
PURO-3D-10-WITH-11-1	PURO-3D-10-WITH	ACGGCTGTACTCAGTCACTGTGAGTGTGTCTGTGTCACTGAGGACGTACA	susceptible	1	11	110
PURO-3D-10-WITH-11-1	PURO-3D-10-WITH	ACGGCTGTACTCTGTGAGTGTGTGTGTGAGAGTGAGAGTGTCTCTGGTAC	susceptible	1	11	558
PURO-3D-10-WITH-11-1	PURO-3D-10-WITH	ACGGCTGTACTGACTGTGAGTCAGTGTGAGTCACAGTGACAGTCAGGTAC	susceptible	1	11	45
PURO-3D-10-WITH-11-1	PURO-3D-10-WITH	ACGGCTGTACTGTGTCACTGTCTGAGTGTGTCACTGACTGTCTCTCGTAC	susceptible	1	11	295
PURO-3D-10-WITH-11-1	PURO-3D-10-WITH	ACGGGAGTACAGACACAGACTGTCAGTCAGTCTCACACTGAGTGTCGTAC	susceptible	1	11	165
PURO-3D-10-WITH-11-1	PURO-3D-10-WITH	ACGGGAGTACAGTGTGTCTCTCTCACACTGTGAGTTAGTGACTCTGGTAC	susceptible	1	11	89
PURO-3D-10-WITH-11-1	PURO-3D-10-WITH	ACGGGAGTACTCTGTCTCAGTCTGTGTGTGAGTGACTGTGTGTGAGGTAC	susceptible	1	11	156
PURO-3D-10-WITH-11-1	PURO-3D-10-WITH	ACGGGAGTACTGACTCAGACAGTGTGTGTGTGTGACAGTGAGTCAGGTAC	susceptible	1	11	116
PURO-3D-10-WITH-11-1	PURO-3D-10-WITH	ACGGGCGTACAGACTCACTCTGTGAGTGAGAGAGAGAGAGAGAGAGGTAC	susceptible	1	11	75
PURO-3D-10-WITH-11-1	PURO-3D-10-WITH	ACGGGCGTACAGACTCACTCTGTGAGTGAGAGAGAGAGAGAGAGGTACAT	susceptible	1	11	40
PURO-3D-10-WITH-11-1	PURO-3D-10-WITH	ACGGGCGTACAGTCACTGAGAGTCTCAGTGACTCTGTGACACTCAGGTAC	susceptible	1	11	62
PURO-3D-10-WITH-11-1	PURO-3D-10-WITH	ACGGGCGTACAGTCAGTCTGTGAGAGACAGTGTCTCACAGAGTCACGTAC	susceptible	1	11	203
PURO-3D-10-WITH-11-1	PURO-3D-10-WITH	ACGGGCGTACTGAGTGACAGTGAGTGACACACTGTGTGTCTGTGTCGTAC	susceptible	1	11	726
PURO-3D-10-WITH-11-1	PURO-3D-10-WITH	ACGGGGGTACACACACTGTGAGAGTCACTGAGTGTGAGTGAGTGTGGTAC	susceptible	1	11	179
PURO-3D-10-WITH-11-1	PURO-3D-10-WITH	ACGGGGGTACACTCAGAGTGACACAGTGTGTCTGAGTGAGATTGAGGTAC	susceptible	1	11	415
PURO-3D-10-WITH-11-1	PURO-3D-10-WITH	ACGGGTGTACAGACAGTGAGTGTCACTCACTGTCAGACTGACAGTCGTAC	susceptible	1	11	113
PURO-3D-10-WITH-11-1	PURO-3D-10-WITH	ACGGGTGTACAGAGAGTCTGAGTCTCTCTGTCAGTGTCAGTCTGTGGTAC	susceptible	1	11	404
PURO-3D-10-WITH-11-1	PURO-3D-10-WITH	ACGGGTGTACAGTGTCACTCTCACACTGTCTGTGACTCTGTGTCAGGTAC	susceptible	1	11	97
PURO-3D-10-WITH-11-1	PURO-3D-10-WITH	ACGGGTGTACAGTGTCAGTGTCAGAGTGTGAGACACACAGTCTGTCGTAC	susceptible	1	11	148
PURO-3D-10-WITH-11-1	PURO-3D-10-WITH	ACGGGTGTACTCTGTCTCACAGTGACTGTCAGTGTCTCAGTGTCTGGTAC	susceptible	1	11	92
PURO-3D-10-WITH-11-1	PURO-3D-10-WITH	ACGGGTGTACTGAGAGTCACTGACAGAGTGACTGTCAGTGTGAGTCGTAC	susceptible	1	11	64
PURO-3D-10-WITH-11-1	PURO-3D-10-WITH	ACGGGTGTACTGAGTGTGTGAGACAGTGTGTCTGTCACTGTGTGTCGTAC	susceptible	1	11	412
PURO-3D-10-WITH-11-1	PURO-3D-10-WITH	ACGGTAGTACTGTCTGTGTCTCTCAGTGTGTGTCTGTCTGAGTCAGGTAC	susceptible	1	11	424
PURO-3D-10-WITH-11-1	PURO-3D-10-WITH	ACGGTCGTACTCTGTGTGTGTGTCTGAGTGACTCACTCTGACACACGTAC	susceptible	1	11	181
PURO-3D-10-WITH-11-1	PURO-3D-10-WITH	ACGGTCGTACTGACAGTGACTCTGAGTCTGTGTGACAGTGTGTGTGGTAC	susceptible	1	11	26
PURO-3D-10-WITH-11-1	PURO-3D-10-WITH	ACGGTCGTACTGACTGTCACAGAGTGTGTGTGTCTGAGACAGAGAGGTAC	susceptible	1	11	249
PURO-3D-10-WITH-11-1	PURO-3D-10-WITH	ACGGTCGTACTGTCTCTGTGTGTGTGTGTCACAGAGAGTCAGTGGTACAT	susceptible	1	11	43
PURO-3D-10-WITH-11-1	PURO-3D-10-WITH	ACGGTCGTACTGTCTCTGTGTGTGTGTGTGTCACAGAGAGTCAGTGGTAC	susceptible	1	11	215
PURO-3D-10-WITH-11-1	PURO-3D-10-WITH	ACGGTGGTACAGTCTGAGTCTGTCTCAGTGTGTCTGAGTCTGTGTCGTAC	susceptible	1	11	81
PURO-3D-10-WITH-11-1	PURO-3D-10-WITH	ACGGTGGTACTCTCAGACAGAGAGTGAGTGAGTCTCTCACTGTGTGGTAC	susceptible	1	11	108
PURO-3D-10-WITH-11-1	PURO-3D-10-WITH	ACGGTTGTACAGACTGAGACTGAGACACACTCTGAGAGTCTGTCACGTAC	susceptible	1	11	149
PURO-3D-10-WITH-11-1	PURO-3D-10-WITH	ACGTAAGTACAGTGTGAGACTCAGTGAGAGTGTCTCTGAGACAGAGGTAC	susceptible	1	11	77
PURO-3D-10-WITH-11-1	PURO-3D-10-WITH	ACGTAAGTACAGTGTGTGACTCAGTGTGTGTCAGACTGTGAGTCAGGTAC	susceptible	1	11	66
PURO-3D-10-WITH-11-1	PURO-3D-10-WITH	ACGTAAGTACTCATTGACACTCACTGTGTCTCTCTGAGACAGTGTGGTAC	susceptible	1	11	28
PURO-3D-10-WITH-11-1	PURO-3D-10-WITH	ACGTACGTACTCTGTGTGTGTGTCTGTGAGTCTGTCAGACTCAGGTACAT	susceptible	1	11	34
PURO-3D-10-WITH-11-1	PURO-3D-10-WITH	ACGTACGTACTCTGTGTGTGTGTGTCTGTGAGTCTGTCAGACTCAGGTAC	susceptible	1	11	426
PURO-3D-10-WITH-11-1	PURO-3D-10-WITH	ACGTAGGTACAGACTCACAGTGAGAGAGAGAGAGTGTCTCTCTGTCGTAC	susceptible	1	11	1389
PURO-3D-10-WITH-11-1	PURO-3D-10-WITH	ACGTAGGTACAGACTCACAGTGAGAGAGAGAGTGTCTCTCTGTCGTACAT	susceptible	1	11	141
PURO-3D-10-WITH-11-1	PURO-3D-10-WITH	ACGTAGGTACTCACTCAGTGTCACTGTCTCTGTCAGTGAGAGACTCGTAC	susceptible	1	11	500
PURO-3D-10-WITH-11-1	PURO-3D-10-WITH	ACGTATGTACAGTGTGTGTCAGTCTGTGAGTGACTGTGTGAGTCAGGTAC	susceptible	1	11	904
PURO-3D-10-WITH-11-1	PURO-3D-10-WITH	ACGTATGTACTCTCACTCACACTGTCTGACTGACTCTGTCACAGTCGTAC	susceptible	1	11	99
PURO-3D-10-WITH-11-1	PURO-3D-10-WITH	ACGTATGTACTCTGAGTCTGTGAGAGAGAGTGTGTCTGAGTGAGTCTCGT	susceptible	1	11	597
PURO-3D-10-WITH-11-1	PURO-3D-10-WITH	ACAGAAGTACAGAGTGACTGAGTCACTCAGTCTGTGTCACAGTCTGGTAC	susceptible	1	11	1111
PURO-3D-10-WITH-11-1	PURO-3D-10-WITH	ACAGAAGTACTCACAGTCAGTGACAGACACACTGAGACTGAGACAGGTAC	susceptible	1	11	288
PURO-3D-10-WITH-11-1	PURO-3D-10-WITH	ACAGAGGTACACAGACTCAGAGTGTCTCACTGTCTGTGTGTGTGTGGTAC	susceptible	1	11	107
PURO-3D-10-WITH-11-1	PURO-3D-10-WITH	ACAGAGGTACAGTGACTCAGAGACTGTGTGTCTGTGTCTGTCTCTGGTAC	susceptible	1	11	276
PURO-3D-10-WITH-11-1	PURO-3D-10-WITH	ACAGATGTACTCTGTGTGTGTGAGAGTGAGAGAGTGAGAGAGTGAGGTAC	susceptible	1	11	372
PURO-3D-10-WITH-11-1	PURO-3D-10-WITH	ACAGCAGTACTCTGAGTCACAGTGACTCACTGACACTGACAGTCACGTAC	susceptible	1	11	190
PURO-3D-10-WITH-11-1	PURO-3D-10-WITH	ACAGCCGTACTGTCAGAGTGAGTCTGTGTGAGAGTGTGTGTCTCTGGTAC	susceptible	1	11	362
PURO-3D-10-WITH-11-1	PURO-3D-10-WITH	ACAGCGGTACTCTGTCTCTGTGTGAGAGACACTGTGTCAGTCTGACGTAC	susceptible	1	11	62
PURO-3D-10-WITH-11-1	PURO-3D-10-WITH	ACAGCTGTACACTCTGTGTGAGACAGAGAGTCAGAGACACTCAGTGGTAC	susceptible	1	11	134
PURO-3D-10-WITH-11-1	PURO-3D-10-WITH	ACAGCTGTACAGTGACTGAGTGTGTCAGAGTCTCACTGTCTCTCTGGTAC	susceptible	1	11	39
PURO-3D-10-WITH-11-1	PURO-3D-10-WITH	ACAGGGGTACACACTCTCACAGTGAGTCAGTCAGAAAGTGTGTGAGGTAC	susceptible	1	11	100
PURO-3D-10-WITH-11-1	PURO-3D-10-WITH	ACAGGGGTACACACTCTCAGTGTCAGTGTCTGTGACAGAGAGTGTCGTAC	susceptible	1	11	332
PURO-3D-10-WITH-11-1	PURO-3D-10-WITH	ACAGGGGTACAGTCACTATCACTCTGTGTCTCACTCAGACTGACACGTAC	susceptible	1	11	48
PURO-3D-10-WITH-11-1	PURO-3D-10-WITH	ACAGGGGTACTGACAGTCTGACTGACTGTGTGTGTGTCAGTCTGTGGTAC	susceptible	1	11	430
PURO-3D-10-WITH-11-1	PURO-3D-10-WITH	ACAGGGGTACTGACTCACAGTGAGTGTGTGTGTCTCAGAGAGTGACGTAC	susceptible	1	11	173
PURO-3D-10-WITH-11-1	PURO-3D-10-WITH	ACAGGTGTACTCACTCAGTGACACAGTGACTGACACAGTCTCACAGGTAC	susceptible	1	11	147
PURO-3D-10-WITH-11-1	PURO-3D-10-WITH	ACAGGTGTACTGTGTGTCTGTGTGTACTGTGTGTGACTCAGTGAGGTACA	susceptible	1	11	191
PURO-3D-10-WITH-11-1	PURO-3D-10-WITH	ACAGTAGTACTGTCTGTGAGTGTGTCACTGAGACTGTGTGAGTCACGTAC	susceptible	1	11	1087
PURO-3D-10-WITH-11-1	PURO-3D-10-WITH	ACAGTCGTACTGACTGTGAGACTGTCTGTGTGAGACTCAGTGACACGTAC	susceptible	1	11	335
PURO-3D-10-WITH-11-1	PURO-3D-10-WITH	ACAGTCGTACTGTGTCAGAGTGTGTCTCTCTCACAGTGTGTCACTGGTAC	susceptible	1	11	1366
PURO-3D-10-WITH-11-1	PURO-3D-10-WITH	ACAGTGGTACAGAGTCAGAGTGTGTGTCTCTGTCTGTCTGACAGTGGTAC	susceptible	1	11	42
PURO-3D-10-WITH-11-1	PURO-3D-10-WITH	ACAGTGGTACAGTGAGTCTGTCTGTGTCTCTGACAGTCTGTCTGACGTAC	susceptible	1	11	32
PURO-3D-10-WITH-11-1	PURO-3D-10-WITH	ACAGTGGTACAGTGTCTGTGTGTCACTCACTGAGTGTCTCTCACAGGTAC	susceptible	1	11	27
PURO-3D-10-WITH-11-1	PURO-3D-10-WITH	ACAGTGGTACTCAGACACTGAGTGTCTGAGAGAGAGTGAGACTCTGGTAC	susceptible	1	11	518
PURO-3D-10-WITH-11-1	PURO-3D-10-WITH	ACAGTTGTACAGTCAGAGACTGAGTCTGTGTCAGTGTGTGAGTGACGTAC	susceptible	1	11	110
PURO-3D-10-WITH-11-1	PURO-3D-10-WITH	ACAGTTGTACTCACAGTGTGTGTGTCTCAGAGAGAGTGAGTGAGTGGTAC	susceptible	1	11	120
PURO-3D-10-WITH-11-1	PURO-3D-10-WITH	ACAGTTGTACTCTCAGAGTGTCTGTCTGTGAGTCTGTGAGAGTCTCGTAC	susceptible	1	11	388
PURO-3D-10-WITH-11-1	PURO-3D-10-WITH	ACAGTTGTACTGTGAGTGTCTCAGTGTCTGAGAGTCTCTGTCAGAGGTAC	susceptible	1	11	62
PURO-3D-10-WITH-11-1	PURO-3D-10-WITH	ACATAAGTACAGTGAGAGAGTGTGTGTGTGTCACTCTCACTGTCTCGTAC	susceptible	1	11	336
PURO-3D-10-WITH-11-1	PURO-3D-10-WITH	ACATAAGTACTCACTCAGTCTGAGTGTGAGAGAGTGTCAGACACAGGTAC	susceptible	1	11	208
PURO-3D-10-WITH-11-1	PURO-3D-10-WITH	ACATAAGTACTGAGTCTGTGAGAGTCTCTCACTCAGTGTGAGTCACGTAC	susceptible	1	11	222
PURO-3D-10-WITH-11-1	PURO-3D-10-WITH	ACATACGTACAGAAAGTGTGAGACTCTCTGTGTGACAGACACTGTGGTAC	susceptible	1	11	1248
PURO-3D-10-WITH-11-1	PURO-3D-10-WITH	ACATACGTACTAGTGTGACTCTCTCACAGTGACTCTGTGAGTGACGTACA	susceptible	1	11	246
PURO-3D-10-WITH-11-1	PURO-3D-10-WITH	ACATCAGTACAGTGTCAGACAGTGAGTGTGTGAGAGACTGAGACACGTAC	susceptible	1	11	132
PURO-3D-10-WITH-11-1	PURO-3D-10-WITH	ACATCAGTACTCTCTGTCTCACTGTGAGTGTCACAGAGACACTGACGTAC	susceptible	1	11	20
PURO-3D-10-WITH-11-1	PURO-3D-10-WITH	ACATCCGTACACTGTCAGTCACTGAGTGTGTCTCACTGACACTGTGGTAC	susceptible	1	11	166
PURO-3D-10-WITH-11-1	PURO-3D-10-WITH	ACATCCGTACAGTGTGTGTGTCTCTGAGAGTGTCTGAATGTGTGGTACAT	susceptible	1	11	29
PURO-3D-10-WITH-11-1	PURO-3D-10-WITH	ACATCCGTACAGTGTGTGTGTGTCTCTGAGAGTGTCTGAATGTGTGGTAC	susceptible	1	11	471
PURO-3D-10-WITH-11-1	PURO-3D-10-WITH	ACATCGGTACAGTGACACTGTCTGACTGTCTGACAGTCTGAGACAGGTAC	susceptible	1	11	315
PURO-3D-10-WITH-11-1	PURO-3D-10-WITH	ACATCGGTACTGTCTGAGAGTGTCACTGTGTGTGAGTGTGAGTGAGGTAC	susceptible	1	11	152
PURO-3D-10-WITH-11-1	PURO-3D-10-WITH	ACATCTGTACAGTGACTGTCTGTGTGAGTGTCACTCTGTGTCACAGGTAC	susceptible	1	11	710
PURO-3D-10-WITH-11-1	PURO-3D-10-WITH	ACATCTGTACAGTGTCACTCAGTCAGTGTGTGAGTGTGTGTGAGTGGTAC	susceptible	1	11	120
PURO-3D-10-WITH-11-1	PURO-3D-10-WITH	ACATCTGTACTCTCACACACTGAGTCTCACACTCTGAGTCTGTCAGGTAC	susceptible	1	11	37
PURO-3D-10-WITH-11-1	PURO-3D-10-WITH	ACATGCGTACACACTCAGAGTCACTGTGTGTCACAGAGAGACACTGGTAC	susceptible	1	11	785
PURO-3D-10-WITH-11-1	PURO-3D-10-WITH	ACATGCGTACACAGTGAGAGTGTGTCAGACTGTGTGAGTGAGAGTCGTAC	susceptible	1	11	600
PURO-3D-10-WITH-11-1	PURO-3D-10-WITH	ACATGCGTACAGTCACAGAGTCCAGTCTCTCACAGTCTCTCAGTGGTACA	susceptible	1	11	120
PURO-3D-10-WITH-11-1	PURO-3D-10-WITH	ACATGCGTACAGTCTGAGTGTCAGAGTGTGAGACTCAGACTCTGTCGTAC	susceptible	1	11	55
PURO-3D-10-WITH-11-1	PURO-3D-10-WITH	ACATGCGTACTGTGAGAGTCTGAGTGTCTGTCAGTGTGTGAGAGTGGTAC	susceptible	1	11	85
PURO-3D-10-WITH-11-1	PURO-3D-10-WITH	ACATGGGTACACAGTCTGTCTCTGTGTGTCAGTCAGTGTCACAGAGGTAC	susceptible	1	11	399
PURO-3D-10-WITH-11-1	PURO-3D-10-WITH	ACATGGGTACAGTCAGTGTGTGACTGAGTCAGTGTGCGTCAGTGTGGTAC	susceptible	1	11	300
PURO-3D-10-WITH-11-1	PURO-3D-10-WITH	ACATGGGTACTCTGAGTGAGACTGTGTCAGACTCTCTGACTGTGTGGTAC	susceptible	1	11	211
PURO-3D-10-WITH-11-1	PURO-3D-10-WITH	ACATGGGTACTGTGTGACTGTGTGAGTCACTCACACTGAGAGAGTGGTAC	susceptible	1	11	1104
PURO-3D-10-WITH-11-1	PURO-3D-10-WITH	ACATGTGTACAGAGTGAGATACTGACAGTCAGACTGACAGTCTGTGGTAC	susceptible	1	11	198
PURO-3D-10-WITH-11-1	PURO-3D-10-WITH	ACATGTGTACTCACTCACTCTGTGAGAGACACTGTCTGAGTGTCAGGTAC	susceptible	1	11	334
PURO-3D-10-WITH-11-1	PURO-3D-10-WITH	ACATGTGTACTGACTGACACAGTGTCAGTGTCTCAGTGTCACACTGGTAC	susceptible	1	11	71
PURO-3D-10-WITH-11-1	PURO-3D-10-WITH	ACATTAGTACACTGAGTCTGAGTGAGTGTCACTCAGTCTCAGTGACGTAC	susceptible	1	11	200
PURO-3D-10-WITH-11-1	PURO-3D-10-WITH	ACATTAGTACTGAGACAGTCACACAGTGACTGAGAGTGAGTCTGACGTAC	susceptible	1	11	29
PURO-3D-10-WITH-11-1	PURO-3D-10-WITH	ACATTCGTACAGTGTCTGTGTGTGTCTCTGTGTCTCAGTCTGTGTCGTAC	susceptible	1	11	261
PURO-3D-10-WITH-11-1	PURO-3D-10-WITH	ACATTCGTACTCAGTGACTGTGAGTGAGTGTGTCTGTGTCAGAGAAGTAC	susceptible	1	11	534
PURO-3D-10-WITH-11-1	PURO-3D-10-WITH	ACATTTGTACACTCTCACTCACTGAGTCTCTGACTCACTGTGTGTGGTAC	susceptible	1	11	272
PURO-3D-10-WITH-11-1	PURO-3D-10-WITH	ACATTTGTACTGAGTCACTGTGAGTCTGAGTGAGTGAGTGAGTGAGGTAC	susceptible	1	11	103
PURO-3D-10-WITH-11-1	PURO-3D-10-WITH	ACATTTGTACTGAGTGACTCTGAGTCAGTCTCAGTGTCTCACACTCGTAC	susceptible	1	11	417
PURO-3D-10-WITH-11-1	PURO-3D-10-WITH	ACATTTGTACTGTGTGTGTCAGTGAGTCTGAGTGTGTGAGAGTGAGGTAC	susceptible	1	11	315
PURO-3D-10-WITH-11-1	PURO-3D-10-WITH	ACCAAAGTACTCTCAGTCTGTCTCAGTGTCTCTGTCTCATCACTGGTACA	susceptible	1	11	358
PURO-3D-10-WITH-11-1	PURO-3D-10-WITH	ACCAACGTACAGAGTCTGAGTCAGACAGTGTCTCAGAGTGAGTGAGGTAC	susceptible	1	11	302
PURO-3D-10-WITH-11-1	PURO-3D-10-WITH	ACCAAGGTACTCTGTCTGAGTCAGTCTGTGTGTGTCTCTGAGACTGGTAC	susceptible	1	11	150
PURO-3D-10-WITH-11-1	PURO-3D-10-WITH	ACCAATGTACTGTGTCAGACTGTGTCTGACTGAGTGAGACAGTGACGTAC	susceptible	1	11	171
PURO-3D-10-WITH-11-1	PURO-3D-10-WITH	ACCACAGTACTCAGAGACTCAGAGTGTCAGAGCGAGTCTCTGTGACGTAC	susceptible	1	11	423
PURO-3D-10-WITH-11-1	PURO-3D-10-WITH	ACCACGGTACACACTGTGTGTGTGAGTGTGTGTCAGAGTCTGTCAGGTAC	susceptible	1	11	24
PURO-3D-10-WITH-11-1	PURO-3D-10-WITH	ACCACGGTACAGTGACTCTGTCAGTGAGAGACTCTCTGACAGTCAGGTAC	susceptible	1	11	255
PURO-3D-10-WITH-11-1	PURO-3D-10-WITH	ACCACTGTACTCACTGTCTGACACTGTCAGTGTGTGTCAGAGTCTGGTAC	susceptible	1	11	119
PURO-3D-10-WITH-11-1	PURO-3D-10-WITH	ACCACTGTACTCTGTCACGTCTGACTCACAGTGAGAGACTCAGTGGTACA	susceptible	1	11	301
PURO-3D-10-WITH-11-1	PURO-3D-10-WITH	ACCAGAGTACTGTGACAGTGTGTCACTGAGTGACTCTGTCAGTGTCGTAC	susceptible	1	11	89
PURO-3D-10-WITH-11-1	PURO-3D-10-WITH	ACCAGCGTACTCAGAGAGACTCTCACTGTGTGACTCTGACACAGTGGTAC	susceptible	1	11	310
PURO-3D-10-WITH-11-1	PURO-3D-10-WITH	ACCAGGGTACAGTGACTGTCTCTGTGACTGTCTCTCAGTGTCTGTCGTAC	susceptible	1	11	21
PURO-3D-10-WITH-11-1	PURO-3D-10-WITH	ACCAGTGTACAGTGACTCTGAGTGACTGTGACACAGTCTGACACAGGTAC	susceptible	1	11	660
PURO-3D-10-WITH-11-1	PURO-3D-10-WITH	ACCATAGTACAGTGTGTGTGAGTCTGAGTGTCTGTGTGACAGTCGTACAT	susceptible	1	11	26
PURO-3D-10-WITH-11-1	PURO-3D-10-WITH	ACCATAGTACAGTGTGTGTGTGAGTCTGAGTGTCTGTGTGACAGTCGTAC	susceptible	1	11	1086
PURO-3D-10-WITH-11-1	PURO-3D-10-WITH	ACCATCGTACTCTGTGAGTGTCTCTGAGTGAGTCTCAGTGACTCTGGTAC	susceptible	1	11	408
PURO-3D-10-WITH-11-1	PURO-3D-10-WITH	ACCATCGTACTGAGAGTGTGAGTGTGTGACTCACTGAGAGACTGAGGTAC	susceptible	1	11	66
PURO-3D-10-WITH-11-1	PURO-3D-10-WITH	ACCATCGTACTGAGTGAGTCTCAGTGTCAGACACTGAGAGTCTGTGGTAC	susceptible	1	11	363
PURO-3D-10-WITH-11-1	PURO-3D-10-WITH	ACCATTGTACTGAGACTCAGAGTCTGTCTCAGTCACTGTGTCTCTGGTAC	susceptible	1	11	485
PURO-3D-10-WITH-11-1	PURO-3D-10-WITH	ACCCACGTACACTCTGTGAGTGAGAGTCTCAGTGTGTCAGTCAGAGGTAC	susceptible	1	11	556
PURO-3D-10-WITH-11-1	PURO-3D-10-WITH	ACCCACGTACAGTGTGTGAGACTGACAGAGAGTGTCACAGTCTAGGTACA	susceptible	1	11	171
PURO-3D-10-WITH-11-1	PURO-3D-10-WITH	ACCCAGGTACAGTGTCAGTCACAGTGTGACTGAGTGACAGTGTCTGGTAC	susceptible	1	11	571
PURO-3D-10-WITH-11-1	PURO-3D-10-WITH	ACCCATGTACACAGACAGACAGAGAGTCTCACAGAGACACTCAGTGGTAC	susceptible	1	11	192
PURO-3D-10-WITH-11-1	PURO-3D-10-WITH	ACCCATGTACTCTGAGAGTGTGTCACTGTCTGTCTGACTGACAGAGGTAC	susceptible	1	11	878
PURO-3D-10-WITH-11-1	PURO-3D-10-WITH	ACCCCAGTACTGAGTGTGAGAGTCTGAGTCTGTCTCTGTCTGTGAGGTAC	susceptible	1	11	130
PURO-3D-10-WITH-11-1	PURO-3D-10-WITH	ACCCCCGTACAGACACTGTGTGTGTGAGAGACTCTGAGACAGACAGGTAC	susceptible	1	11	214
PURO-3D-10-WITH-11-1	PURO-3D-10-WITH	ACCCCGGTACTCTGTGTCTGTCAGTGACTCTGTGTGTCTGTCAGCGTACA	susceptible	1	11	37
PURO-3D-10-WITH-11-1	PURO-3D-10-WITH	ACCCCGTACTCTGTCACTGACTCTGACAGTCTGACAGTCTGACTGGTACA	susceptible	1	11	415
PURO-3D-10-WITH-11-1	PURO-3D-10-WITH	ACCCCTGTACTGTGTCTCAGAGTGTGTCTGTGTGTGTCAGTGGTCGTACA	susceptible	1	11	412
PURO-3D-10-WITH-11-1	PURO-3D-10-WITH	ACCCGAGTACTCACACACTGTGTCACTGTGATGTCACTCAGAGTGGTACA	susceptible	1	11	256
PURO-3D-10-WITH-11-1	PURO-3D-10-WITH	ACCCGAGTACTGTCACACTGTCAGTCTCAGTGTCTGAGACAGAGTGGTAC	susceptible	1	11	96
PURO-3D-10-WITH-11-1	PURO-3D-10-WITH	ACCCGCGTACTGTGTCAGAGTGTGTGAGTGTCACTGTGTGTCAGTGGTAC	susceptible	1	11	41
PURO-3D-10-WITH-11-1	PURO-3D-10-WITH	ACCCGGGTACAATGAGACTCTCAGACTCACTCACAGACTGTGACGTACAT	susceptible	1	11	1764
PURO-3D-10-WITH-11-1	PURO-3D-10-WITH	ACCCGGGTACAGAGAGTCTCAGTCAGTGTGTGAGAGTCAGTGACTGGTAC	susceptible	1	11	271
PURO-3D-10-WITH-11-1	PURO-3D-10-WITH	ACCCGGGTACAGTGTCACTGTGTGTCTGTGTCAGTGTCACTGTGACGTAC	susceptible	1	11	111
PURO-3D-10-WITH-11-1	PURO-3D-10-WITH	ACCCGGGTACTCTCTGTCTCAGTGTCTGTGTCTGAGTCTCACTGTGGTAC	susceptible	1	11	450
PURO-3D-10-WITH-11-1	PURO-3D-10-WITH	AATCTGGTACTGTGAGTCTGTCTGTGTGTCACAGTCTCACTCACGGTACA	susceptible	1	11	108
PURO-3D-10-WITH-11-1	PURO-3D-10-WITH	AATCTTGTACAGTGTCACTGTCAGTCAGTCAGCTCACTCACTGAGGTACA	susceptible	1	11	873
PURO-3D-10-WITH-11-1	PURO-3D-10-WITH	AATGACGTACTGAGTGTCTGTGTCACACTGTGAGTGTGAGTGTGTGGTAC	susceptible	1	11	98
PURO-3D-10-WITH-11-1	PURO-3D-10-WITH	AATGAGGTACAGTCTGTGTGAGTGTCACTGTCTGTGTGAGTGAGAGGTAC	susceptible	1	11	400
PURO-3D-10-WITH-11-1	PURO-3D-10-WITH	AATGAGGTACTGTCTCTGTGTGACACTCTGTGTGTTCTGTCTCACGTACA	susceptible	1	11	221
PURO-3D-10-WITH-11-1	PURO-3D-10-WITH	AATGATGTACACTCTCTGACTCTGAGTGAGTCTGAGTGACTCTCACGTAC	susceptible	1	11	132
PURO-3D-10-WITH-11-1	PURO-3D-10-WITH	AATGATGTACAGACACTCTCTCAGTGTCTGTGTGTCAGACTCTGTGGTAC	susceptible	1	11	183
PURO-3D-10-WITH-11-1	PURO-3D-10-WITH	AATGATGTACTGAGTGTCAGACTGTCAGAGTGAGTCACACTGTGTCGTAC	susceptible	1	11	271
PURO-3D-10-WITH-11-1	PURO-3D-10-WITH	AATGCAGTACACAGACTGTGTGAGTGTAAGTCAGTCTGTGTCTCACGTAC	susceptible	1	11	102
PURO-3D-10-WITH-11-1	PURO-3D-10-WITH	AATGCCGTACACTGTCTCAGACTGTGTGAGAGTGTGTCACTGAGTCGTAC	susceptible	1	11	29
PURO-3D-10-WITH-11-1	PURO-3D-10-WITH	AATGCGGTACAGAGTCAGTGTGTGTGTGTGTGTCAGTGAGACTCTCGTAC	susceptible	1	11	27
PURO-3D-10-WITH-11-1	PURO-3D-10-WITH	AATGCGGTACTCTGTGAGAGTGTGTCAGACTGAGAGTCACAGTCTGGTAC	susceptible	1	11	482
PURO-3D-10-WITH-11-1	PURO-3D-10-WITH	AATGCGGTACTGTGTGAGTGTGAGTCTCAGTCTCTGTGACACAGTCGTAC	susceptible	1	11	27
PURO-3D-10-WITH-11-1	PURO-3D-10-WITH	AATGCTGTACTCACTGTGAGTCTGTCTCTGTGTCAGTGACAGACTGGTAC	susceptible	1	11	385
PURO-3D-10-WITH-11-1	PURO-3D-10-WITH	AATGGAGTACTGAGTGAGACAGACTGAGTGTGAGTCACAGAGTGTGGTAC	susceptible	1	11	1085
PURO-3D-10-WITH-11-1	PURO-3D-10-WITH	AATGGAGTACTGTGTCAGTCTGTGAGAGTCAGTGTGACTCAGTCTCGTAC	susceptible	1	11	803
PURO-3D-10-WITH-11-1	PURO-3D-10-WITH	AATGGCGTACTCAGAGAGTGAGAGACACTCACTCAGAGTCACACAGGTAC	susceptible	1	11	368
PURO-3D-10-WITH-11-1	PURO-3D-10-WITH	AATGGGGTACACACACTCTGTGTCAGTGACTGAGTCAGAGAGTCTGGTAC	susceptible	1	11	136
PURO-3D-10-WITH-11-1	PURO-3D-10-WITH	AATGGGGTACTCTGTGTGACTGTCAGAGTCACACAGTGTGACAGACGTAC	susceptible	1	11	704
PURO-3D-10-WITH-11-1	PURO-3D-10-WITH	AATGGTGTACACACTCTGACTGTGTGACTGTGTGAGTGACAGTGAGGTAC	susceptible	1	11	223
PURO-3D-10-WITH-11-1	PURO-3D-10-WITH	AATGGTGTACAGAGTCTCTCAGTGTGTGTCACTGAGACTGTCACAGGTAC	susceptible	1	11	29
PURO-3D-10-WITH-11-1	PURO-3D-10-WITH	AATGTAGTACTCTGTCAGTCACAGTGTGTGTCAGTCTGTGTGTGACGTAC	susceptible	1	11	492
PURO-3D-10-WITH-11-1	PURO-3D-10-WITH	AATGTAGTACTGAGTGTGACTCTGTGACTGTGACTCACTCACAGTCGTAC	susceptible	1	11	840
PURO-3D-10-WITH-11-1	PURO-3D-10-WITH	AATGTCGTACAGTGTCTCTCTCTCTCTCTCTCTGTGTGAGACTCACGTAC	susceptible	1	11	79
PURO-3D-10-WITH-11-1	PURO-3D-10-WITH	AATGTCGTACTGTGTGAGTCTGTCAGTGACAGAGAGACTCTGAGTCGTAC	susceptible	1	11	70
PURO-3D-10-WITH-11-1	PURO-3D-10-WITH	AATGTCGTACTGTGTGTTGTGTGACTGTGTGTGTCTCAGTGTCTCGTACA	susceptible	1	11	309
PURO-3D-10-WITH-11-1	PURO-3D-10-WITH	AATGTGGTACTGACAGTGTGTGTCACTGAGACAGTCACAGTCTGTGGTAC	susceptible	1	11	235
PURO-3D-10-WITH-11-1	PURO-3D-10-WITH	AATGTTGTACTCAGAGTGACACTCTGTGTGAGTGTGAGTCTCAGTGGTAC	susceptible	1	11	386
PURO-3D-10-WITH-11-1	PURO-3D-10-WITH	AATTAAGTACTCTCTGTGTGACAGTCTCACTCTCTGAGAGCAGTCGTACA	susceptible	1	11	242
PURO-3D-10-WITH-11-1	PURO-3D-10-WITH	AATTACGTACTGACAGTGTGAGTGAGTGTCACAGTGTGTCTGAGTGTACA	susceptible	1	11	327
PURO-3D-10-WITH-11-1	PURO-3D-10-WITH	AATTAGGTACACTGTGTCACAGTGTGTCTCTGTGTCTCACAGACAGGTAC	susceptible	1	11	67
PURO-3D-10-WITH-11-1	PURO-3D-10-WITH	AATTAGGTACTCTGTGTCACTGTGACAGTGAGTGTGTGTCAGTGTCGTAC	susceptible	1	11	36
PURO-3D-10-WITH-11-1	PURO-3D-10-WITH	AATTATGTACTCGTGACTGACACTGTGACTGTGACAGACTGACGTACATG	susceptible	1	11	37
PURO-3D-10-WITH-11-1	PURO-3D-10-WITH	AATTCAGTACACTCTGTCAGACTGTCAGTGAGTCACAGACTGCTCGTACA	susceptible	1	11	609
PURO-3D-10-WITH-11-1	PURO-3D-10-WITH	AATTCCGTACACACTGTGTGAGTGACAGAGTGTGAGTGTGTCACTCGTAC	susceptible	1	11	340
PURO-3D-10-WITH-11-1	PURO-3D-10-WITH	AATTCCGTACAGAGTGTGTGTCAGTGTCTCAGTGTGAGTCTGTCTCGTAC	susceptible	1	11	34
PURO-3D-10-WITH-11-1	PURO-3D-10-WITH	AATTCCGTACTCTGTCTGTGTGACTCTCACAGTGTGTCACTGAGTGGTAC	susceptible	1	11	80
PURO-3D-10-WITH-11-1	PURO-3D-10-WITH	AATTCGGTACAGACAGTGTCACTCTCACTGTGTGTCAGAGACACTGGTAC	susceptible	1	11	850
PURO-3D-10-WITH-11-1	PURO-3D-10-WITH	AATTCGGTACAGTCAGTCTCAGACAGTGTGTGACACACTGTCTCAGGTAC	susceptible	1	11	285
PURO-3D-10-WITH-11-1	PURO-3D-10-WITH	AATTCGGTACTCAGTGAGTGACTGAGAGTCTGTCTGTGTGTGTCTCGTAC	susceptible	1	11	276
PURO-3D-10-WITH-11-1	PURO-3D-10-WITH	AATTCGGTACTCTGTCTGTTCTGTGACAGTGTCTGAGTGTGTGTGGTACA	susceptible	1	11	90
PURO-3D-10-WITH-11-1	PURO-3D-10-WITH	AATTCGGTACTTGTCTGAGACAGTGAGTCAGAGTCAGTGTCTGTCGTACA	susceptible	1	11	481
PURO-3D-10-WITH-11-1	PURO-3D-10-WITH	AATTCTGTACAGTCTCTGTGAGTGAGTGAGACTCACTCAGTGACACGTAC	susceptible	1	11	78
PURO-3D-10-WITH-11-1	PURO-3D-10-WITH	AATTCTGTACTCTCTGACACTGACTCTCACTCTCAGACTCACACTGGTAC	susceptible	1	11	100
PURO-3D-10-WITH-11-1	PURO-3D-10-WITH	AATTCTGTACTGTGTCTGTCAGTCTGAGTCTGAGAGTGTGTCAGACGTAC	susceptible	1	11	692
PURO-3D-10-WITH-11-1	PURO-3D-10-WITH	AATTGAGTACACTCTGACAGACACACACAGTCTCTGACAGTGAGAGGTAC	susceptible	1	11	21
PURO-3D-10-WITH-11-1	PURO-3D-10-WITH	AATTGCGTACACAGAGTCAGAGAGTCACAGAGTGTGTGTGTCTCACGTAC	susceptible	1	11	217
PURO-3D-10-WITH-11-1	PURO-3D-10-WITH	AATTGCGTACACTCTGTGAGTCTGAGACAGTGACTGTCTGAGAGAGGTAC	susceptible	1	11	29
PURO-3D-10-WITH-11-1	PURO-3D-10-WITH	AATTGCGTACAGAGTCTCAGTCTCTGTCAGTTTCACTCTGAGTCTCGTAC	susceptible	1	11	254
PURO-3D-10-WITH-11-1	PURO-3D-10-WITH	AATTGCGTACAGTCTGTCAGACTCTCTGACTGTCTGTGACTCTCTGGTAC	susceptible	1	11	235
PURO-3D-10-WITH-11-1	PURO-3D-10-WITH	AATTGCGTACAGTGTGAGTGTCACTGAGTGTGTGAGTCTGTGTGTGGTAC	susceptible	1	11	748
PURO-3D-10-WITH-11-1	PURO-3D-10-WITH	AATTGGGTACAGTGTCTCAGACTCAGTGTGTGTGTGAGTCTCTGACGTAC	susceptible	1	11	23
PURO-3D-10-WITH-11-1	PURO-3D-10-WITH	AATTGGGTACTCAGTGTGTCTGTCAGTGAGTCTCACTCTCTCTGTCGTAC	susceptible	1	11	99
PURO-3D-10-WITH-11-1	PURO-3D-10-WITH	AATTGTGTACACTGTGTGTGTGAGTGAGAGTGTGATTGTGTGTGACGTAC	susceptible	1	11	786
PURO-3D-10-WITH-11-1	PURO-3D-10-WITH	AATTTAGTACTCTCACTCAGTCTGTGTGAGTGTGACTGTCAGTGACGTAC	susceptible	1	11	72
PURO-3D-10-WITH-11-1	PURO-3D-10-WITH	AATTTCGTACTGTGTCACTCTCTGTGACACTGTGAGTCAGTGTCTGGTAC	susceptible	1	11	349
PURO-3D-10-WITH-11-1	PURO-3D-10-WITH	AATTTGGTACACTGACTGTCTGTGAGAGAGTCTGTGACAGACTGTGGTAC	susceptible	1	11	38
PURO-3D-10-WITH-11-1	PURO-3D-10-WITH	AATTTGGTACAGTGTGAGACACTGACTCACTCAGACTGTGACACTCGTAC	susceptible	1	11	82
PURO-3D-10-WITH-11-1	PURO-3D-10-WITH	AATTTTGTACAGAGACAGTCTCAGTGAGTGTGTGACTGTCTCAGTCGTAC	susceptible	1	11	122
PURO-3D-10-WITH-11-1	PURO-3D-10-WITH	AATTTTGTACAGTGTGTGTGACAGTGTGTCTGAGTGTGAGAGACTCGTAC	susceptible	1	11	283
PURO-3D-10-WITH-11-1	PURO-3D-10-WITH	AATTTTGTACTGTGTGTCTGTGACTGTCTGTGACTGACTCAGTCAGGTAC	susceptible	1	11	74
PURO-3D-10-WITH-11-1	PURO-3D-10-WITH	AATTTTGTACTGTGTGTGTGACTGTGAGTCTGTCTCTCAGTGAGAGGTAC	susceptible	1	11	58
PURO-3D-10-WITH-11-1	PURO-3D-10-WITH	ACAAAAGTACACTGACTGTTGACACTCTGAGTGTGTGTGTCACAGGTACA	susceptible	1	11	23
PURO-3D-10-WITH-11-1	PURO-3D-10-WITH	ACAAACGTACAGAGAGACTGACTCTCAGTGAGTCTCAGTGTGAGTGGTAC	susceptible	1	11	33
PURO-3D-10-WITH-11-1	PURO-3D-10-WITH	ACAAACGTACTGACTGTCTCTCAGTGTGACACTGTGTGTGTCTGACGTAC	susceptible	1	11	39
PURO-3D-10-WITH-11-1	PURO-3D-10-WITH	ACAAAGGTACTCAGTGAGCTCTCTGAGTGACACTGTCACAGTCAGGTACA	susceptible	1	11	56
PURO-3D-10-WITH-11-1	PURO-3D-10-WITH	ACAACAGTACTCAGTCTCAGTCTGACTGTCACTGAGTGTGTCTGTCGTAC	susceptible	1	11	272
PURO-3D-10-WITH-11-1	PURO-3D-10-WITH	ACAACAGTACTCTGTGTGACTGAGTGTGTCTGTGTCACTGAGTCTCGTAC	susceptible	1	11	152
PURO-3D-10-WITH-11-1	PURO-3D-10-WITH	ACAACAGTACTGTCAGTGTGTCAGTGTGTCAGAGACACTGTCTCACGTAC	susceptible	1	11	53
PURO-3D-10-WITH-11-1	PURO-3D-10-WITH	ACAACCGTACTCTCAGAGAGTGTGACTGAGTGTGTGTCTGAGTGTGGTAC	susceptible	1	11	510
PURO-3D-10-WITH-11-1	PURO-3D-10-WITH	ACAACGGTACACTCTCTGTGTCTGAGTGAGTCACAGTCAGACTCTGGTAC	susceptible	1	11	840
PURO-3D-10-WITH-11-1	PURO-3D-10-WITH	ACAACTGTACACAGTCAGAGTGTGTGACTGTCTCAGACTGAGTGACGTAC	susceptible	1	11	45
PURO-3D-10-WITH-11-1	PURO-3D-10-WITH	ACAACTGTACAGTCAGTCTGTCTCACTGAGTGAGTGTGAGTCTGTGGTAC	susceptible	1	11	27
PURO-3D-10-WITH-11-1	PURO-3D-10-WITH	ACAACTGTACTGTGTGACAGTGTGTGTGTCTGTCAGTGACTGTGTCGTAC	susceptible	1	11	383
PURO-3D-10-WITH-11-1	PURO-3D-10-WITH	ACAAGTGTACACTGTCTCTCTCAGTCTGTGTCTGAGAGACAGTGTGGTAC	susceptible	1	11	28
PURO-3D-10-WITH-11-1	PURO-3D-10-WITH	ACAAGTGTACTGAGACAGTGTGTCAGTGAGACACTTTCAGAGTCTGGTAC	susceptible	1	11	39
PURO-3D-10-WITH-11-1	PURO-3D-10-WITH	ACAAGTGTACTGTGTCTGACTGTCTGTGTGAGTGTGTGAGAGACTGGTAC	susceptible	1	11	75
PURO-3D-10-WITH-11-1	PURO-3D-10-WITH	ACAATAGTACACACTGACTCACTGTGTCTCAGTCTGAGTGAGTGACGTAC	susceptible	1	11	168
PURO-3D-10-WITH-11-1	PURO-3D-10-WITH	ACAATTGTACACTCAGACTGACAGTGTGTCTCTGTGTCTCAGTCTCGTAC	susceptible	1	11	212
PURO-3D-10-WITH-11-1	PURO-3D-10-WITH	ACAATTGTACTCTGTCACTGTTTCAGTGACTCAGAGTGTCTCACTGGTAC	susceptible	1	11	52
PURO-3D-10-WITH-11-1	PURO-3D-10-WITH	ACACACGTACAGTCTCAGAGAGAGACAGACTGTGTGTGAGAGTCACGTAC	susceptible	1	11	642
PURO-3D-10-WITH-11-1	PURO-3D-10-WITH	ACACAGGTACACAGTGTCTGTCTGTGTCAGTGACACTCAGTCTGACGTAC	susceptible	1	11	190
PURO-3D-10-WITH-11-1	PURO-3D-10-WITH	ACACAGGTACACTGTCAGTCACTGTCTGTGAGAGTCTGTGTGTCTGGTAC	susceptible	1	11	25
PURO-3D-10-WITH-11-1	PURO-3D-10-WITH	ACACAGGTACTGTCTGTCAGTCAGACTCAGACTGTCTGTGACTGTGGTAC	susceptible	1	11	328
PURO-3D-10-WITH-11-1	PURO-3D-10-WITH	ACACCAGTACACAGTCTCACTGACAGTCTGTGACAGTGTCTCAGTCGTAC	susceptible	1	11	94
PURO-3D-10-WITH-11-1	PURO-3D-10-WITH	ACACCCGTACACAGTCTGACAGTGTGTGACACAGTGTGTCTGAGTCGTAC	susceptible	1	11	52
PURO-3D-10-WITH-11-1	PURO-3D-10-WITH	ACACCCGTACACAGTCTGTGTGTCAGTGACTCTGTGTCACTGACAGGTAC	susceptible	1	11	153
PURO-3D-10-WITH-11-1	PURO-3D-10-WITH	ACACCCGTACAGAGAGTCACACTGTCTGTCTGTGTGAGAGAGAGTGGTAC	susceptible	1	11	264
PURO-3D-10-WITH-11-1	PURO-3D-10-WITH	ACACCGGTACTGTCTGTCTGACACACTCAGTGTGTGTGAGAGACACGTAC	susceptible	1	11	57
PURO-3D-10-WITH-11-1	PURO-3D-10-WITH	ACACCTGTACTCTGACACAGACAGACACAGTCACTCTGAGAGACTGGTAC	susceptible	1	11	35
PURO-3D-10-WITH-11-1	PURO-3D-10-WITH	ACACGCGTACACTCTGTCAGTGTCTCTGAGTCTGTCAGTGTGTGTGGTAC	susceptible	1	11	1657
PURO-3D-10-WITH-11-1	PURO-3D-10-WITH	ACACGCGTACACTGAGTGTCAGAGAGTCTGTCAGTGAGTGTCAGAGGTAC	susceptible	1	11	210
PURO-3D-10-WITH-11-1	PURO-3D-10-WITH	ACACGCGTACTCTGAGAGAGTCAGAGTCAGAGAGTGAGTGTGTCACGTAC	susceptible	1	11	20
PURO-3D-10-WITH-11-1	PURO-3D-10-WITH	ACACGCGTACTGAGAGTGTCAGAGACAGTGAGTGTGAGACAGTCTCGTAC	susceptible	1	11	37
PURO-3D-10-WITH-11-1	PURO-3D-10-WITH	ACACGGGTACAGTCTCTGAGACAGTCTGAGTGTCACTGTGTGTCTGGTAC	susceptible	1	11	402
PURO-3D-10-WITH-11-1	PURO-3D-10-WITH	ACACGGGTACTCACTGTGTCTGAGTCACAGTGTGACTGTGTCACACGTAC	susceptible	1	11	76
PURO-3D-10-WITH-11-1	PURO-3D-10-WITH	ACACGGGTACTGAGAGTGTCAGACACAGTCTCAGAGAGTGAGAGTGGTAC	susceptible	1	11	199
PURO-3D-10-WITH-11-1	PURO-3D-10-WITH	ACACGGGTACTGTGTGTGTCACTGTCTCTCACTGAGACACAGTGTCGTAC	susceptible	1	11	26
PURO-3D-10-WITH-11-1	PURO-3D-10-WITH	ACACTCGTACAGAGTGTGTGTGAGAGTGAGAGTCTGACTCTGAGTGGTAC	susceptible	1	11	109
PURO-3D-10-WITH-11-1	PURO-3D-10-WITH	ACACTCGTACAGTGTGTCTGTCTCTCTCAGTCTCTCTCTGTGACTGGTAC	susceptible	1	11	233
PURO-3D-10-WITH-11-1	PURO-3D-10-WITH	ACACTGGTACACTGTCTGTGAGACTCACAGACAGTCTGTGTGTGACGTAC	susceptible	1	11	21
PURO-3D-10-WITH-11-1	PURO-3D-10-WITH	ACACTGGTACAGTGTGAGAGACAGTGAGTGACACTGTCAGACTCTGGTAC	susceptible	1	11	144
PURO-3D-10-WITH-11-1	PURO-3D-10-WITH	AAGGACGTACTCTCACACTCTGTCTCTGTGACACAGTCTGTCTCAGGTAC	susceptible	1	11	173
PURO-3D-10-WITH-11-1	PURO-3D-10-WITH	AAGGACGTACTGTGTCTGTCAGAGTCAGACTGACTATGTGAGTCAGTACA	susceptible	1	11	91
PURO-3D-10-WITH-11-1	PURO-3D-10-WITH	AAGGATGTACTCTCTCAGTGTCAGTATGTCAGTCTGTGTGAGAGAGGTAC	susceptible	1	11	203
PURO-3D-10-WITH-11-1	PURO-3D-10-WITH	AAGGATGTACTGACTGTGAGTGACAGTGTGAGGTGTCAGTGTGTGGTACA	susceptible	1	11	80
PURO-3D-10-WITH-11-1	PURO-3D-10-WITH	AAGGATGTACTGAGAGTCAGTGTGACTCAGAGTGTCTGTCAGAGAGGTAC	susceptible	1	11	258
PURO-3D-10-WITH-11-1	PURO-3D-10-WITH	AAGGATGTACTGAGTCTCTGAGAGTGTGTCAGTCTGTCAGTGAGAGGTAC	susceptible	1	11	31
PURO-3D-10-WITH-11-1	PURO-3D-10-WITH	AAGGCAGTACTCACTGAGACAGACACACTGTCAGTCTCAGACAGTCGTAC	susceptible	1	11	182
PURO-3D-10-WITH-11-1	PURO-3D-10-WITH	AAGGCCGTACTGACTCAGTCTGAGTGTGTCTCTGAGTCTGTGACTCGTAC	susceptible	1	11	22
PURO-3D-10-WITH-11-1	PURO-3D-10-WITH	AAGGCGGTACAGACAGTGAGTCAGAGTGACTCTGAGTCTGAGTGACGTAC	susceptible	1	11	288
PURO-3D-10-WITH-11-1	PURO-3D-10-WITH	AAGGCGGTACAGAGTCAGTGAGAGTCTGAGAGTGTCTCAGTGTGTGGTAC	susceptible	1	11	164
PURO-3D-10-WITH-11-1	PURO-3D-10-WITH	AAGGCGGTACAGAGTCTGAGAGTCAGTCAGAGACAGACAGACTGACGTAC	susceptible	1	11	90
PURO-3D-10-WITH-11-1	PURO-3D-10-WITH	AAGGCGGTACAGTGAGACTGTCACTCACAGTGTGTGTGTGAGTCAGGTAC	susceptible	1	11	128
PURO-3D-10-WITH-11-1	PURO-3D-10-WITH	AAGGCGGTACAGTGTCTCCTCACTCAGTCTCTCTGTGAGTGACTCGTACA	susceptible	1	11	181
PURO-3D-10-WITH-11-1	PURO-3D-10-WITH	AAGGCGGTACTGTCTCTGTGTGACACTGTGTCAGACTCAGAGTGAGGTAC	susceptible	1	11	268
PURO-3D-10-WITH-11-1	PURO-3D-10-WITH	AAGGCTGTACACAGACAGACACTGTCTGTGTCTGTCAGACTGACTCGTAC	susceptible	1	11	107
PURO-3D-10-WITH-11-1	PURO-3D-10-WITH	AAGGCTGTACATGTCTCTCAGTCAGTGTGACACTCACTCTGAGTGGTACA	susceptible	1	11	698
PURO-3D-10-WITH-11-1	PURO-3D-10-WITH	AAGGGAGTACAGTGTCAGTGACTGAGTGAGAGTGTGAGAGTCAGTGGTAC	susceptible	1	11	331
PURO-3D-10-WITH-11-1	PURO-3D-10-WITH	AAGGGCGTACACTGTCTGTCTGTCTCAGTGTGTGTGACACAGTGTCGTAC	susceptible	1	11	41
PURO-3D-10-WITH-11-1	PURO-3D-10-WITH	AAGGGCGTACTGTCTCTCAGTGTCACTGTGTGTGTCACTGAGTGAGGTAC	susceptible	1	11	149
PURO-3D-10-WITH-11-1	PURO-3D-10-WITH	AAGGGGGTACACTGTCTGAGTCTGTCAGAGTCAGTGAGTCACAGTCGTAC	susceptible	1	11	153
PURO-3D-10-WITH-11-1	PURO-3D-10-WITH	AAGGGGGTACTCACAGAGTCTGTGAGTGTGTGAGAGAGTCATTCTCGTAC	susceptible	1	11	361
PURO-3D-10-WITH-11-1	PURO-3D-10-WITH	AAGGGGGTACTCAGTGTGAGTCTCTCAGAGACACTCTGTGAGTGTCGTAC	susceptible	1	11	124
PURO-3D-10-WITH-11-1	PURO-3D-10-WITH	AAGGGTGTACTGAGAGAGTGACTGTCAGAGTGACACACAGACTGAGGTAC	susceptible	1	11	177
PURO-3D-10-WITH-11-1	PURO-3D-10-WITH	AAGGGTGTACTGTGTCTCTGTCTCTGAGTGTTTCTCTGTGACAGTGGTAC	susceptible	1	11	36
PURO-3D-10-WITH-11-1	PURO-3D-10-WITH	AAGGTAGTACAGTCTGTGAGTGTGTCAGTCAGTCACACACACTGAGGTAC	susceptible	1	11	435
PURO-3D-10-WITH-11-1	PURO-3D-10-WITH	AAGGTGGTACACAGTCTCAGTGTCTGTGTGAGTGTGTGTGTGTGGTACAT	susceptible	1	11	36
PURO-3D-10-WITH-11-1	PURO-3D-10-WITH	AAGGTGGTACACAGTCTCAGTGTCTGTGTGAGTGTGTGTGTGTGTGGTAC	susceptible	1	11	103
PURO-3D-10-WITH-11-1	PURO-3D-10-WITH	AAGGTGGTACAGTGTCTGTCTCAGAGTGTCACTGAGTGTCACTGTGGTAC	susceptible	1	11	234
PURO-3D-10-WITH-11-1	PURO-3D-10-WITH	AAGGTGGTACTGAGAGTCTCTCTCACACTGACTGAGACACACTCTCGTAC	susceptible	1	11	148
PURO-3D-10-WITH-11-1	PURO-3D-10-WITH	AAGGTTGTACACAGAGAGTGAGTGTGTGTCAGAGTGACTGAGACTGGTAC	susceptible	1	11	202
PURO-3D-10-WITH-11-1	PURO-3D-10-WITH	AAGGTTGTACTCAGTGACTGTGTGTGTGTGTCTCTGACACAGTGAGGTAC	susceptible	1	11	88
PURO-3D-10-WITH-11-1	PURO-3D-10-WITH	AAGGTTGTACTCAGTGAGAGTGTGTCACACAGTGTGTGTGAGAGTCGTAC	susceptible	1	11	78
PURO-3D-10-WITH-11-1	PURO-3D-10-WITH	AAGGTTGTACTGTGTCACACTGTCTCTCTCTCTGACTGACTGTGTCGTAC	susceptible	1	11	364
PURO-3D-10-WITH-11-1	PURO-3D-10-WITH	AAGTAAGTACACAGACTCACTGTGTCACAGTGACTGTCAGAGTGTGGTAC	susceptible	1	11	215
PURO-3D-10-WITH-11-1	PURO-3D-10-WITH	AAGTACGTACTGTCAGTCAGTGACTCACTGTGACAGTCAGACAGAGGTAC	susceptible	1	11	203
PURO-3D-10-WITH-11-1	PURO-3D-10-WITH	AAGTAGGTACAGTCAGACTGTGCACTGTCACTGAGACTCAGTGTCGTACA	susceptible	1	11	64
PURO-3D-10-WITH-11-1	PURO-3D-10-WITH	AAGTATGTACTCTGAGACTGTGTGTCAGTGACTGAGTGACAGACTCGTAC	susceptible	1	11	170
PURO-3D-10-WITH-11-1	PURO-3D-10-WITH	AAGTATGTACTTACTCTGAGTCAGTGTGAGTGAGTCACTCTCTCAGGTAC	susceptible	1	11	42
PURO-3D-10-WITH-11-1	PURO-3D-10-WITH	AAGTCAGCACAGACTGACTGTGAGTGTGTCTCAGAGTGTGGTACATGGAC	susceptible	1	11	95
PURO-3D-10-WITH-11-1	PURO-3D-10-WITH	AAGTCGGTACAGTGAGTGTCAGTGACACACTGTCAGTCAGTCAGTGGTAC	susceptible	1	11	189
PURO-3D-10-WITH-11-1	PURO-3D-10-WITH	AAGTCGGTACTCAGTGTGTGTCTGACACTCAGTGAGTGTGAGTCAGGTAC	susceptible	1	11	53
PURO-3D-10-WITH-11-1	PURO-3D-10-WITH	AAGTCGGTACTGACTGTCTCTGACTGTCTGAGACACTCAGACTCTCGTAC	susceptible	1	11	20
PURO-3D-10-WITH-11-1	PURO-3D-10-WITH	AAGTCTGTACAGAGACTCTGTGTGAGTGTGTGAGACTCAGACAGTGGTAC	susceptible	1	11	202
PURO-3D-10-WITH-11-1	PURO-3D-10-WITH	AAGTCTGTACTCTCTCTGAGAGAGACACAGAGACTGAGTGTGTGAGGTAC	susceptible	1	11	73
PURO-3D-10-WITH-11-1	PURO-3D-10-WITH	AAGTCTGTACTGAGTCTGAGAGCTGAGAGTGTGTCACACTCAGTGGTACA	susceptible	1	11	367
PURO-3D-10-WITH-11-1	PURO-3D-10-WITH	AAGTGAGTACAGAGAGTGTCTGTGTGTCTCTGTGAGACTGTCTGAGGTAC	susceptible	1	11	39
PURO-3D-10-WITH-11-1	PURO-3D-10-WITH	AAGTGAGTACAGTCTCACAGTGTCTGAGTGTGTGTCTGAGTGTGTGGTAC	susceptible	1	11	37
PURO-3D-10-WITH-11-1	PURO-3D-10-WITH	AAGTGAGTACTGAGTGAGTGTCTCTCTCTCACTCACAGTGAGTGTGGTAC	susceptible	1	11	116
PURO-3D-10-WITH-11-1	PURO-3D-10-WITH	AAGTGAGTACTGTCAGTGTGAGAGAGTCTGAGTGTGTCTGTGAGACGTAC	susceptible	1	11	411
PURO-3D-10-WITH-11-1	PURO-3D-10-WITH	AAGTGCGTACAGTGTGTCAGACTCACAGACAGAGTGACAGTGTGTGGTAC	susceptible	1	11	559
PURO-3D-10-WITH-11-1	PURO-3D-10-WITH	AAGTGCGTACTCAGAGAGAGTGTGTGTGTCTCAGAGAGACTGAGTCGTAC	susceptible	1	11	178
PURO-3D-10-WITH-11-1	PURO-3D-10-WITH	AAGTGCGTACTCAGTCTGAGAGACTCACACAGAGTCTCTGTGTCTGGTAC	susceptible	1	11	123
PURO-3D-10-WITH-11-1	PURO-3D-10-WITH	AAGTGCGTACTCAGTCTGTCTCAGTGTGTGTGTGAGTCTGTCACAGGTAC	susceptible	1	11	200
PURO-3D-10-WITH-11-1	PURO-3D-10-WITH	AAGTGGGTACAGTGTCTCACTCAGTGAGTGTGTGTCTGTGTCAGTCGTAC	susceptible	1	11	165
PURO-3D-10-WITH-11-1	PURO-3D-10-WITH	AAGTGGGTACTCGACTCTGTCTGTGTGTGTGTCAGTCTGTCTGAGGTACA	susceptible	1	11	584
PURO-3D-10-WITH-11-1	PURO-3D-10-WITH	AAGTGGTACTCTGACTCAGTCAGACTGAGACTCTCACTGTGAGTCGTACA	susceptible	1	11	216
PURO-3D-10-WITH-11-1	PURO-3D-10-WITH	AAGTGTGTACTCTGTGAGTCTCAGTGTCTCACTGTCTGACACACTCGTAC	susceptible	1	11	327
PURO-3D-10-WITH-11-1	PURO-3D-10-WITH	AAGTGTGTACTGACTGAGTCTGACTGTGTGATCTCTGACAGTCTGGTACA	susceptible	1	11	459
PURO-3D-10-WITH-11-1	PURO-3D-10-WITH	AAGTTAGTACTGAGTTGTCTCACTCTCATAGTGTCTGTCACTGTGGTACA	susceptible	1	11	153
PURO-3D-10-WITH-11-1	PURO-3D-10-WITH	AAGTTCGTACAGTGTGTCTCAGTGAGAGTCAGTCTCAGAGACTGTCGTAC	susceptible	1	11	68
PURO-3D-10-WITH-11-1	PURO-3D-10-WITH	AAGTTCGTACTCAGTGTGACAGAGTGAGAGTCTGTGTGTGACACACGTAC	susceptible	1	11	1170
PURO-3D-10-WITH-11-1	PURO-3D-10-WITH	AAGTTCGTACTCTCTCTGTGAGTCTGTGTGTCTGTGAGTCACAGTGGTAC	susceptible	1	11	428
PURO-3D-10-WITH-11-1	PURO-3D-10-WITH	AAGTTCGTACTCTGAGTGTCAGTCTGTGACACAGTGTCAGTGTGAGGTAC	susceptible	1	11	176
PURO-3D-10-WITH-11-1	PURO-3D-10-WITH	AAGTTCGTACTCTGTCTGTCTCAGTCTCTGAGAGAGAGTGTGACTGGTAC	susceptible	1	11	183
PURO-3D-10-WITH-11-1	PURO-3D-10-WITH	AAGTTCGTACTGTGTCAGTGAGTGTTAGACTGAGTAACAGTGTCAGGTAC	susceptible	1	11	25
PURO-3D-10-WITH-11-1	PURO-3D-10-WITH	AAGTTGGTACACACTCTCAGTGTCTCAGAGTGACACTCTGAGACTCGTAC	susceptible	1	11	154
PURO-3D-10-WITH-11-1	PURO-3D-10-WITH	AAGTTGGTACAGTGTCAGAGTCTGTGTGAGTCAGACACAGTCTCTCGTAC	susceptible	1	11	111
PURO-3D-10-WITH-11-1	PURO-3D-10-WITH	AAGTTGGTACTCACACAGTGACTGAGTCTCACTGTGTGACTGTCTGGTAC	susceptible	1	11	667
PURO-3D-10-WITH-11-1	PURO-3D-10-WITH	AATAAAGTACTCAGAGTGAGTGTGTGTGAGTGTCTCTGAGTCAGTGGTAC	susceptible	1	11	529
PURO-3D-10-WITH-11-1	PURO-3D-10-WITH	AATAAGGTACAGAGTGTGTCTCTCACTCACAGTCTGTCACACACTCGTAC	susceptible	1	11	484
PURO-3D-10-WITH-11-1	PURO-3D-10-WITH	AATAATGTACAGACAGTCAGTCAGAGACTGTGTGAGAGACTGTGAGGTAC	susceptible	1	11	94
PURO-3D-10-WITH-11-1	PURO-3D-10-WITH	AATAATGTACAGTGTCACAGTCTGAGACAGAGTGAGAGTGAGAGTCGTAC	susceptible	1	11	340
PURO-3D-10-WITH-11-1	PURO-3D-10-WITH	AATACCGTACTCTGTGTCTGAGAGTGTCAGAGTGAGAGTGACTCACGTAC	susceptible	1	11	221
PURO-3D-10-WITH-11-1	PURO-3D-10-WITH	AATACGGTACTGAGTGTGTCAGATAGTCAGTGTGTGAGAGTCACTCGTAC	susceptible	1	11	406
PURO-3D-10-WITH-11-1	PURO-3D-10-WITH	AATACTGTACACTGTCTGTCTCTGAGTCTGACTGTCTCTGTGTCTGGTAC	susceptible	1	11	52
PURO-3D-10-WITH-11-1	PURO-3D-10-WITH	AATACTGTACAGAGACACACAGTGACTGAGTGAGTGTCTGTGTGAGGTAC	susceptible	1	11	165
PURO-3D-10-WITH-11-1	PURO-3D-10-WITH	AATACTGTACTCTGTCTCAGTGAGACTCTGTGTGTGTGACTGACTCGTAC	susceptible	1	11	128
PURO-3D-10-WITH-11-1	PURO-3D-10-WITH	AATAGAGTACAGTGTGACAGTCTCAGACACAGTGTGTGAGTGTGACGTAC	susceptible	1	11	64
PURO-3D-10-WITH-11-1	PURO-3D-10-WITH	AATAGAGTACTCTGTCAGTCAGTGAGAGACTGTGTGACTGAGACTGGTAC	susceptible	1	11	258
PURO-3D-10-WITH-11-1	PURO-3D-10-WITH	AATAGCGTACACTGTGAGTCAGAGTCTGTCAGTCTCTGTGTCTCTGGTAC	susceptible	1	11	157
PURO-3D-10-WITH-11-1	PURO-3D-10-WITH	AATAGGGTACTCTGAGTGAGTGAGTGAGTGTGAGAGTCAGACAGACGTAC	susceptible	1	11	51
PURO-3D-10-WITH-11-1	PURO-3D-10-WITH	AATAGTGTACTCTGTGTCTGAGTGTGAGTCACTGTGTGACTCACTCGTAC	susceptible	1	11	380
PURO-3D-10-WITH-11-1	PURO-3D-10-WITH	AATAGTGTACTGTGTCTGTGACTGACTGTCTCTGAGTCAGACAGTGGTAC	susceptible	1	11	253
PURO-3D-10-WITH-11-1	PURO-3D-10-WITH	AATATGGTACACTCTCTGTCAGTGTCTCAGTGACACAGTGTCTGAGGTAC	susceptible	1	11	331
PURO-3D-10-WITH-11-1	PURO-3D-10-WITH	AATATTGTACTGTCACTCAGTGAGTCACACTGACTGACACACAGTGGTAC	susceptible	1	11	209
PURO-3D-10-WITH-11-1	PURO-3D-10-WITH	AATATTGTACTGTGTGAGTGTCAGTGTGTGTGTCTGTCACACTGAGGTAC	susceptible	1	11	613
PURO-3D-10-WITH-11-1	PURO-3D-10-WITH	AATCAAGTACTGACTGTCAGACTGTCAGACTCTGTGACTGTGTCTGGTAC	susceptible	1	11	230
PURO-3D-10-WITH-11-1	PURO-3D-10-WITH	AATCAGGTACAGTGTGAGTCACGAGACTCTTCAGTCAGTGAGAGGTACAT	susceptible	1	11	83
PURO-3D-10-WITH-11-1	PURO-3D-10-WITH	AATCAGGTACTCTGTGAGTCTGTCACTCTCTGAGTGTCTGTGTGTGGTAC	susceptible	1	11	160
PURO-3D-10-WITH-11-1	PURO-3D-10-WITH	AATCATGTACTGTCAGAGAGACTCAGTCTCAGTGAGTCACTCTGAGGTAC	susceptible	1	11	341
PURO-3D-10-WITH-11-1	PURO-3D-10-WITH	AATCCAGTACTGTCACTGACAGTCTGTCTGTCACAGTGTCTGAGACGTAC	susceptible	1	11	526
PURO-3D-10-WITH-11-1	PURO-3D-10-WITH	AATCCCGTACACAGAGAGACTGACTGACAGAGTGTGTCACAGACTGGTAC	susceptible	1	11	366
PURO-3D-10-WITH-11-1	PURO-3D-10-WITH	AATCCCGTACTCTCAGTGTCTGAGTCAGTGTGTGACTGACTGACTCGTAC	susceptible	1	11	126
PURO-3D-10-WITH-11-1	PURO-3D-10-WITH	AATCCGGTACTGTCTCTGTGTCACAGAGTCAGTCACTGACTGTGTCGTAC	susceptible	1	11	260
PURO-3D-10-WITH-11-1	PURO-3D-10-WITH	AATCCGGTACTGTGTCTCTGTGTCTGTCTGTGTCACTGTGACTCTCGTAC	susceptible	1	11	140
PURO-3D-10-WITH-11-1	PURO-3D-10-WITH	AATCGAGTACACTCTGAGTCAGTCTGAGTCTGTGTCAGTCTGAGAGGTAC	susceptible	1	11	460
PURO-3D-10-WITH-11-1	PURO-3D-10-WITH	AATCGCGTACACTCAGACAGAGAGTGTGTGTGTCACACTGACTCAGGTAC	susceptible	1	11	63
PURO-3D-10-WITH-11-1	PURO-3D-10-WITH	AATCGCGTACTCTCTGTGACTGACTGTGTCTCACACTGACTCTGACGTAC	susceptible	1	11	107
PURO-3D-10-WITH-11-1	PURO-3D-10-WITH	AATCGGGTACAGTGTGTGTGTGACTGACTGTGTGTGTCTCTGTCTGGTAC	susceptible	1	11	239
PURO-3D-10-WITH-11-1	PURO-3D-10-WITH	AATCGTGTACAGAGTGTGAGTGTGTGTGTCTGTCTGTCTCTGTCTCGTAC	susceptible	1	11	63
PURO-3D-10-WITH-11-1	PURO-3D-10-WITH	AATCGTGTACAGTGAGTGAGAGAGTGAGTGTGTGTCAGTCACTGAGGTAC	susceptible	1	11	89
PURO-3D-10-WITH-11-1	PURO-3D-10-WITH	AATCTAGTACTGAGTGACTGTGTGAGACTCAGTGAGTCTGACAGTGGTAC	susceptible	1	11	155
PURO-3D-10-WITH-11-1	PURO-3D-10-WITH	AATCTAGTACTGTGAGTGTCTGTGTGTGTGTGTGTGTCAGAGACTGGTAC	susceptible	1	11	61
PURO-3D-10-WITH-11-1	PURO-3D-10-WITH	ACCCGTGTACACTGACTGTCAGAGTCAGTCTGAGTGTCAGTCACTGGTAC	susceptible	1	11	252
PURO-3D-10-WITH-11-1	PURO-3D-10-WITH	ACCCTAGTACTCAGTGTGTGAGTCTGTGTGAGTCAGACTGACTCTGGTAC	susceptible	1	11	198
PURO-3D-10-WITH-11-1	PURO-3D-10-WITH	ACCCTGTACTGACACTGAGAGTCACACAGAGTCTGTCAGTCTCTGGTACA	susceptible	1	11	44
PURO-3D-10-WITH-11-1	PURO-3D-10-WITH	ACCGAAGTACTCTGTGTGTGTCTGTGTGTGTGTCACTGTCTGTGGTACAT	susceptible	1	11	23
PURO-3D-10-WITH-11-1	PURO-3D-10-WITH	ACCGAAGTACTCTGTGTGTGTCTGTGTGTGTGTGTCACTGTCTGTGGTAC	susceptible	1	11	357
PURO-3D-10-WITH-11-1	PURO-3D-10-WITH	ACCGACGTACAGTGTGTCTGTGACTTCAGAGAGTGTGTGTCACTGGTACA	susceptible	1	11	29
PURO-3D-10-WITH-11-1	PURO-3D-10-WITH	ACCGACGTACTGACACTGAGTGTCACAGTGTGTGAGAGAGTGTCTCGTAC	susceptible	1	11	128
PURO-3D-10-WITH-11-1	PURO-3D-10-WITH	ACCGACGTACTGTGTCACACACAGTCTCAGTCACTGAGAGTCACTGGTAC	susceptible	1	11	46
PURO-3D-10-WITH-11-1	PURO-3D-10-WITH	ACCGAGGTACACAGAGTGTCTGTCACTGTGAGAGAGTGTGTGTCTCGTAC	susceptible	1	11	139
PURO-3D-10-WITH-11-1	PURO-3D-10-WITH	ACCGAGGTACAGACTCACAGTGTGTGTCTCTGAGTGAGTGTCTCAGGTAC	susceptible	1	11	270
PURO-3D-10-WITH-11-1	PURO-3D-10-WITH	ACCGATGTACACTGTCTGTGTCTCTCTGTCCTCAGTGTGAGTGTCGTACA	susceptible	1	11	216
PURO-3D-10-WITH-11-1	PURO-3D-10-WITH	ACCGATGTACAGTCAGTGAGAGTCAGACACTGACAGTGTGTCTGTGGTAC	susceptible	1	11	215
PURO-3D-10-WITH-11-1	PURO-3D-10-WITH	ACCGCAGTACAGACTGACAGACAGAGAGTGTCAGAGACAGTCTGAGGTAC	susceptible	1	11	81
PURO-3D-10-WITH-11-1	PURO-3D-10-WITH	ACCGCAGTACAGTCAGTCACTGAGAGTGTCAGTGTTTCACTCAGACGTAC	susceptible	1	11	68
PURO-3D-10-WITH-11-1	PURO-3D-10-WITH	ACCGCAGTACTCAGTCAGACTGAGTCAGTCACTCTCTCTGTCTCTGGTAC	susceptible	1	11	351
PURO-3D-10-WITH-11-1	PURO-3D-10-WITH	ACCGCAGTACTGAGTCTGAGTGTGAGAGTGACACTGAGTGAGTGTGGTAC	susceptible	1	11	296
PURO-3D-10-WITH-11-1	PURO-3D-10-WITH	ACCGCCGTACAGTCTGTGTGAGACACAAAGACAGAGTGAGTGACTCGTAC	susceptible	1	11	877
PURO-3D-10-WITH-11-1	PURO-3D-10-WITH	ACCGCGGTACTGAGTCAGTCAGTGTGTCTGAGAGTCTCTGACTGACGTAC	susceptible	1	11	86
PURO-3D-10-WITH-11-1	PURO-3D-10-WITH	ACCGCGGTACTGAGTCTGTGTGTGTCTCAGTGTGCGAGTGTGTGTGGTAC	susceptible	1	11	88
PURO-3D-10-WITH-11-1	PURO-3D-10-WITH	ACCGCTGTACACTGTGTGTGTGTCAGAGTGTCTGTGACACAGTGGTACAT	susceptible	1	11	83
PURO-3D-10-WITH-11-1	PURO-3D-10-WITH	ACCGCTGTACACTGTGTGTGTGTGTCAGAGTGTCTGTGACACAGTGGTAC	susceptible	1	11	848
PURO-3D-10-WITH-11-1	PURO-3D-10-WITH	ACCGCTGTACAGACAGTGAGAGTCTCTCTCAGAGTGTCAGTCACTCGTAC	susceptible	1	11	303
PURO-3D-10-WITH-11-1	PURO-3D-10-WITH	ACCGCTGTACTGTCAGGTGTGAGTCTCACAGACAGACTGAGAGTCGTACA	susceptible	1	11	546
PURO-3D-10-WITH-11-1	PURO-3D-10-WITH	ACCGGAGTACAGTGTGTGAGACAGACTGTGAGAGTCTGACAGTGTGGTAC	susceptible	1	11	96
PURO-3D-10-WITH-11-1	PURO-3D-10-WITH	ACCGGCGTACTGTGTCACACTCTGTGTGTGAGAGTGTGAGTGTCTCGTAC	susceptible	1	11	57
PURO-3D-10-WITH-11-1	PURO-3D-10-WITH	ACCGGGGTACAGAGAGACTCAGACACTCTCTGTCAGTGACTGTCAGGTAC	susceptible	1	11	57
PURO-3D-10-WITH-11-1	PURO-3D-10-WITH	ACCGGGGTACTCAGTGACTGTCTGTGTGTGACTCTGAGTCTGTCTGGTAC	susceptible	1	11	85
PURO-3D-10-WITH-11-1	PURO-3D-10-WITH	ACCGGTGTACACAGTGAGTGAGTGAGAGTGAGTGAGTCAGACAGTGGTAC	susceptible	1	11	34
PURO-3D-10-WITH-11-1	PURO-3D-10-WITH	ACCGGTGTACAGAGTCTGTGTCAGTGTGTCTGAGTGAGTGAGTCTCGTAC	susceptible	1	11	479
PURO-3D-10-WITH-11-1	PURO-3D-10-WITH	ACCGGTGTACTCAGAGTGTGTCACTCACTGTGTCAGAGTGTGAGAGGTAC	susceptible	1	11	66
PURO-3D-10-WITH-11-1	PURO-3D-10-WITH	ACCGTAGTACAGACAGTGTGTGACAGAGTGTCAGTGAGTGTCAGACGTAC	susceptible	1	11	315
PURO-3D-10-WITH-11-1	PURO-3D-10-WITH	ACCGTAGTACAGTCAGTCAGTCACAGTGTCTCTCAGTGACTGTGAGGTAC	susceptible	1	11	350
PURO-3D-10-WITH-11-1	PURO-3D-10-WITH	ACCGTAGTACTCTCACTGAGTGTCAGTGTCAGTGAGAGTCAGTCTGGTAC	susceptible	1	11	1494
PURO-3D-10-WITH-11-1	PURO-3D-10-WITH	ACCGTAGTACTCTCTCACAGTGAGTGTGTCTGTCAGTGAGTGTGTGGTAC	susceptible	1	11	898
PURO-3D-10-WITH-11-1	PURO-3D-10-WITH	ACCGTAGTACTCTGTCTGAGTCTGTCTGAGTCTCTGAGTGACAGTGGTAC	susceptible	1	11	453
PURO-3D-10-WITH-11-1	PURO-3D-10-WITH	ACCGTCGTACTCTGAGTGTCTGTGTCAGTGTCAGACTCTGTGAGTCGTAC	susceptible	1	11	69
PURO-3D-10-WITH-11-1	PURO-3D-10-WITH	ACCGTCGTACTGTGTTTCACACTCTCTGTGTCTGACAGTGACTCTCGTAC	susceptible	1	11	413
PURO-3D-10-WITH-11-1	PURO-3D-10-WITH	ACCGTGGTACACAGTGTCTCTGTCTGTGTGACTGTCTGTGTGTCAGGTAC	susceptible	1	11	210
PURO-3D-10-WITH-11-1	PURO-3D-10-WITH	ACCGTGGTACAGTGTGTCTCAGTGAGTGTCTGAGAGAGAGACACAGGTAC	susceptible	1	11	426
PURO-3D-10-WITH-11-1	PURO-3D-10-WITH	ACCGTGGTACTCTCAGTCACTGTGTGAGTGTGTGTGACACACAGAGGTAC	susceptible	1	11	646
PURO-3D-10-WITH-11-1	PURO-3D-10-WITH	ACCGTGGTACTGACAGTGTCTGTGAGTCAGTCAGACTGTGTGTGTGGTAC	susceptible	1	11	26
PURO-3D-10-WITH-11-1	PURO-3D-10-WITH	ACCTAAGTACTGTCTCTGTCTCTCTCTGAGAGTCAGACTGACTCTGGTAC	susceptible	1	11	116
PURO-3D-10-WITH-11-1	PURO-3D-10-WITH	ACCTAAGTACTGTGTGACTGTGTGTGTGTCTGAGACACAGTGAGTCGTAC	susceptible	1	11	117
PURO-3D-10-WITH-11-1	PURO-3D-10-WITH	ACCTACGTACAGAGAGACAGTCTCTGTGTGTGTGACTGACTGTGTGGTAC	susceptible	1	11	182
PURO-3D-10-WITH-11-1	PURO-3D-10-WITH	ACCTATGTACTGTGTGACTGAGTGTCTGACAGAGTGAGACTGTCAGGTAC	susceptible	1	11	89
PURO-3D-10-WITH-11-1	PURO-3D-10-WITH	ACCTCAGTACTGTGACTGTGTGAGAGACACTGAGTGTCAGAGAGTGGTAC	susceptible	1	11	121
PURO-3D-10-WITH-11-1	PURO-3D-10-WITH	ACCTCAGTCCAGAGTGAAGTGACTCTCTCTGAGAGAGTCAGTGACGTACA	susceptible	1	11	686
PURO-3D-10-WITH-11-1	PURO-3D-10-WITH	ACCTCCGTACAGTGACTGTGTCAGTCAGTGAGTCTGAGTATGTGTGGTAC	susceptible	1	11	163
PURO-3D-10-WITH-11-1	PURO-3D-10-WITH	ACCTCCGTACTCAGAGAGAGACACTGTCTGTCAGAGTCAGAGACAGGTAC	susceptible	1	11	519
PURO-3D-10-WITH-11-1	PURO-3D-10-WITH	ACCTCCGTACTGTCTCTGACACTCTGAGAGTGACAGAGTGTGAGTGGTAC	susceptible	1	11	39
PURO-3D-10-WITH-11-1	PURO-3D-10-WITH	ACCTCGGTACAGTCAGTGAGTCACAGTCTGACACTCAGTGGTCTCGTACA	susceptible	1	11	390
PURO-3D-10-WITH-11-1	PURO-3D-10-WITH	ACCTCGGTACTGTGAGTCACAGTGTCTCAGACTGTCACTCTGTGTCGTAC	susceptible	1	11	44
PURO-3D-10-WITH-11-1	PURO-3D-10-WITH	ACCTCTGTACAGTGTGTGACACTCTCTGTCTGACTGTGACAGTCACGTAC	susceptible	1	11	217
PURO-3D-10-WITH-11-1	PURO-3D-10-WITH	ACCTGCGTACTCACAGTGAGTGTGTGTGAGTGTGACTGACTGTCTCGTAC	susceptible	1	11	58
PURO-3D-10-WITH-11-1	PURO-3D-10-WITH	ACCTGCGTACTCTGTCTCTCTCAGTGTCAGTGTGTGTGACAGAGTGGTAC	susceptible	1	11	39
PURO-3D-10-WITH-11-1	PURO-3D-10-WITH	ACCTGGGTACACTCTGTGTGTGACAGAGTGTGACTGAGAGTGTCTGGTAC	susceptible	1	11	557
PURO-3D-10-WITH-11-1	PURO-3D-10-WITH	ACCTGGGTACTCTGACTCTGTCTGACTGAGAGTCACTGTCACTGTCTCTC	susceptible	1	11	22
PURO-3D-10-WITH-11-1	PURO-3D-10-WITH	ACCTGGGTACTGAGTGTCACTGTCAGAGTCTGTGACACAGTGAGTCGTAC	susceptible	1	11	1025
PURO-3D-10-WITH-11-1	PURO-3D-10-WITH	ACCTGGGTACTGTCTCTGTGACAGTGACTGAGTCAGAGACTGTGAGGTAC	susceptible	1	11	1349
PURO-3D-10-WITH-11-1	PURO-3D-10-WITH	ACCTGTGTACAGAGTGTCTCACTGTGACTGTCAGAGTGTCTGTCACGTAC	susceptible	1	11	388
PURO-3D-10-WITH-11-1	PURO-3D-10-WITH	ACCTTAGTACACAGTGTGAGTGTGGACAGTCTGTGAGTGTCACAGGTACA	susceptible	1	11	619
PURO-3D-10-WITH-11-1	PURO-3D-10-WITH	ACCTTCGTACTGACTCACTCTGTGTGTGACTCAGTCTCTCTCTGAGGTAC	susceptible	1	11	80
PURO-3D-10-WITH-11-1	PURO-3D-10-WITH	ACCTTTGTACACACAGTCTGAGTGACTCTCTCACTCTCAGTGAGTCGTAC	susceptible	1	11	214
PURO-3D-10-WITH-11-1	PURO-3D-10-WITH	ACCTTTGTACTGAGACTCAGAGTGTGAGAGTCTCTGAGACTGTCAGGTAC	susceptible	1	11	50
PURO-3D-10-WITH-11-1	PURO-3D-10-WITH	ACCTTTGTACTGAGTGAGTGACAGTGAGACAGACACTCAGTCTGTGGTAC	susceptible	1	11	51
PURO-3D-10-WITH-11-1	PURO-3D-10-WITH	ACCTTTGTACTGTGAGTCAGTGTGTGTCACCTGTCTGAGTCTGTCGTACA	susceptible	1	11	119
PURO-3D-10-WITH-11-1	PURO-3D-10-WITH	ACGAAAGTACAGAGTGTCTGTGTCTCTCTGAGACACTGTGAGTCTGGTAC	susceptible	1	11	315
PURO-3D-10-WITH-11-1	PURO-3D-10-WITH	ACGAACGTACAGAGAGTCTCTGTGTCAGTGTGTGTGACTCTGACTGGTAC	susceptible	1	11	115
PURO-3D-10-WITH-11-1	PURO-3D-10-WITH	ACGAAGGTACTGTGTGTGAGTCTGACTGACTGTCTGTGAGTCAGTCGTAC	susceptible	1	11	87
PURO-3D-10-WITH-11-1	PURO-3D-10-WITH	ACGAATGTACACAGTCACAGTGAGTGTGACTCTCACACACTCTGAGGTAC	susceptible	1	11	443
PURO-3D-10-WITH-11-1	PURO-3D-10-WITH	ACGAATGTACAGACTCTCTCACACAGTGAGTCTGACAGTGTGTGTCGTAC	susceptible	1	11	61
PURO-3D-10-WITH-11-1	PURO-3D-10-WITH	ACGAATGTACTGAGTGTCTCACTGACTCTCAGTCTGAGTCTGTCTCGTAC	susceptible	1	11	371
PURO-3D-10-WITH-11-1	PURO-3D-10-WITH	ACGAATGTACTGTCTCACAGACTGTCTCTGACAGTGTGTGTGAGTCGTAC	susceptible	1	11	34
PURO-3D-10-WITH-11-1	PURO-3D-10-WITH	ACGAGAGTACACACTGTGTGACAGTGAGTCAGTGTGAGTGTCAGTGGTAC	susceptible	1	11	1307
PURO-3D-10-WITH-11-1	PURO-3D-10-WITH	ACGAGAGTACACAGTCAGTGTGACAGTGACTGTCTGTGTCTCTGAGGTAC	susceptible	1	11	221
PURO-3D-10-WITH-11-1	PURO-3D-10-WITH	ACGAGTGTACAGAGTCTGAGACTCACTGTCTGTGAGTGAGACTCACGTAC	susceptible	1	11	328
PURO-3D-10-WITH-11-1	PURO-3D-10-WITH	ACGAGTGTACAGTGTCTGTGACTGTGTCTCTGACTGAGAGTGAGTCGTAC	susceptible	1	11	580
PURO-3D-10-WITH-11-1	PURO-3D-10-WITH	ACGAGTGTACTGTCTCAGTGTCAGTCTGTGTGAGAGACAGTCTTGGTACA	susceptible	1	11	93
PURO-3D-10-WITH-11-1	PURO-3D-10-WITH	ACGATAGTACAGTCAGAGACTCTGAGTGACACTGAGACTGTCACACGTAC	susceptible	1	11	22
PURO-3D-10-WITH-11-1	PURO-3D-10-WITH	ACGTCAGTACAGTCTGTGTCAGTGTGAGTCAGTGTGTCTGTGTCTGGTAC	susceptible	1	11	499
PURO-3D-10-WITH-11-1	PURO-3D-10-WITH	ACGTCAGTACAGTGAGTCTCTCAGTGTGTGTGTACTCAGTGTCTCGTACA	susceptible	1	11	164
PURO-3D-10-WITH-11-1	PURO-3D-10-WITH	ACGTCCGTACAGTCAGTGTGTGACAGAGTCTGTGAGTGAGTCAGTCGTAC	susceptible	1	11	519
PURO-3D-10-WITH-11-1	PURO-3D-10-WITH	ACGTCCGTACTGTCTGTCTGTCACAGTGTGTGACACTGAGTGTGTCGTAC	susceptible	1	11	327
PURO-3D-10-WITH-11-1	PURO-3D-10-WITH	ACGTCCGTACTGTGTGAGTGTCTGAGTGTGTCACTCAGTGAGTGAGGTAC	susceptible	1	11	31
PURO-3D-10-WITH-11-1	PURO-3D-10-WITH	ACGTCGGTACTCACTCTGAGTCTGATCACTCAGTGTGTGTGTGAGGTACA	susceptible	1	11	337
PURO-3D-10-WITH-11-1	PURO-3D-10-WITH	ACGTCGGTACTGAGTGTGAGAGTGAGAGAGTCAGTCTCAGTCTGAGGTAC	susceptible	1	11	61
PURO-3D-10-WITH-11-1	PURO-3D-10-WITH	ACGTCGGTACTGTGACTCTGAGTCTGTGTGTGTGAGTGAGTGACTGGTAC	susceptible	1	11	212
PURO-3D-10-WITH-11-1	PURO-3D-10-WITH	ACGTGAGTACTCTCTGTCTGTGTGACTGTGAGAGTGTGTGACAGTGGTAC	susceptible	1	11	175
PURO-3D-10-WITH-11-1	PURO-3D-10-WITH	ACGTGCGTACACTCTCTCAGAGTGTGTGACTGTGAGAGTGTCAGTCGTAC	susceptible	1	11	253
PURO-3D-10-WITH-11-1	PURO-3D-10-WITH	ACGTGCGTACAGACAGAGTGTCTCTGAGAGTCTCTGTGTCTCACTGGTAC	susceptible	1	11	37
PURO-3D-10-WITH-11-1	PURO-3D-10-WITH	ACGTGCGTACAGACTGAGACTCTGAGAGACTCTGTCAGTGACACTGGTAC	susceptible	1	11	179
PURO-3D-10-WITH-11-1	PURO-3D-10-WITH	ACGTGCGTACAGTGACTCACTGAGAGTCTCTGAGTGTCAGAGTCACGTAC	susceptible	1	11	581
PURO-3D-10-WITH-11-1	PURO-3D-10-WITH	ACGTGCGTACTCAGTGTGACTGTGTGAGTCTCAGTGAGTCACAGTCGTAC	susceptible	1	11	115
PURO-3D-10-WITH-11-1	PURO-3D-10-WITH	ACGTGCGTACTGTGTCACACTCATAGAGTGTCTCTGACAGTGAGTGGTAC	susceptible	1	11	35
PURO-3D-10-WITH-11-1	PURO-3D-10-WITH	ACGTGGGTACTCTCAGACTGTCACAGTGAGACTGACAGTCACACAGGTAC	susceptible	1	11	229
PURO-3D-10-WITH-11-1	PURO-3D-10-WITH	ACGTGGGTACTGAGACTGTGTGTCACAGAGTCTGAGTGTCAGTGTGGTAC	susceptible	1	11	167
PURO-3D-10-WITH-11-1	PURO-3D-10-WITH	ACGTGGGTACTGTGACTCACTCTCAGACAGTCTCTGTGAGAGAGTGGTAC	susceptible	1	11	106
PURO-3D-10-WITH-11-1	PURO-3D-10-WITH	ACGTGTGTACAGTCAGAGTGTGTCTCTGAGAGACTGTCAGACAGTGGTAC	susceptible	1	11	60
PURO-3D-10-WITH-11-1	PURO-3D-10-WITH	ACGTGTGTACAGTGAGTGAGTCTGAGAGTGTGAGTCTGTCAGTCTCGTAC	susceptible	1	11	213
PURO-3D-10-WITH-11-1	PURO-3D-10-WITH	ACGTGTGTACTGTCTCTGAGCAGTGACAGAGAGACTGAGACTCAGGTACA	susceptible	1	11	104
PURO-3D-10-WITH-11-1	PURO-3D-10-WITH	ACGTGTGTACTGTGAGTCTGAGTGACAGACACTCTGTCTGAGTGTGGTAC	susceptible	1	11	242
PURO-3D-10-WITH-11-1	PURO-3D-10-WITH	ACGTTAGTACACTGAGTCAGAGTGTGACAGAGTGACACAGACTCAGGTAC	susceptible	1	11	74
PURO-3D-10-WITH-11-1	PURO-3D-10-WITH	ACGTTAGTACTCTGAGTCTGTCTGTGAGAGAGTGAGAGTGAGACTGGTAC	susceptible	1	11	66
PURO-3D-10-WITH-11-1	PURO-3D-10-WITH	ACGTTCGTACAGACAGACAGTCTCTCTGTCTGTGAGACTTTCAGAGGTAC	susceptible	1	11	72
PURO-3D-10-WITH-11-1	PURO-3D-10-WITH	ACGTTCGTACTGTCTGACTGACTGAGTGAGTGTGACTCTGAGGTGGTACA	susceptible	1	11	44
PURO-3D-10-WITH-11-1	PURO-3D-10-WITH	ACGTTGGTACACTGTGGAGTGTGTGTGTGTGAGAGACTGTGACTCGTACA	susceptible	1	11	102
PURO-3D-10-WITH-11-1	PURO-3D-10-WITH	ACGTTGGTACAGTGTGTGTGTGTCACTGTGAGACTGTCTCTCTCTGGTAC	susceptible	1	11	38
PURO-3D-10-WITH-11-1	PURO-3D-10-WITH	ACGTTTGTACAGTGTGTGACAGACTGAGTGTCTGAGTGTGTGAGAGGTAC	susceptible	1	11	113
PURO-3D-10-WITH-11-1	PURO-3D-10-WITH	ACGTTTGTACTCTCAGTGTCTGTGAGTGTCTGAGTCTGTGAGTGTCGTAC	susceptible	1	11	236
PURO-3D-10-WITH-11-1	PURO-3D-10-WITH	ACGTTTGTACTGTCACTGTGAGTGAGACTGTCTCAGTGTGACAGTCGTAC	susceptible	1	11	143
PURO-3D-10-WITH-11-1	PURO-3D-10-WITH	ACGTTTGTACTGTCTGAGAGTGTGTCACACTGACTCTCAGTGTCAGGTAC	susceptible	1	11	59
PURO-3D-10-WITH-11-1	PURO-3D-10-WITH	ACTAAAGTACAGTGAGACTCTCTCTCTGTCAGACTCAGAGAGTGTGGTAC	susceptible	1	11	25
PURO-3D-10-WITH-11-1	PURO-3D-10-WITH	ACTAAAGTACTCTCAGAGAGTGTGTGTGACAGTCTCACACTGTCAGGTAC	susceptible	1	11	168
PURO-3D-10-WITH-11-1	PURO-3D-10-WITH	ACTAACGTACAGTCTGTGTGTGTGTGTCTGTGACTGTGAGTGTCTCGTAC	susceptible	1	11	186
PURO-3D-10-WITH-11-1	PURO-3D-10-WITH	ACTAAGGTACACACTGAGTGTGAGTGAGTGACTCTCTGTGAGAGTGGTAC	susceptible	1	11	195
PURO-3D-10-WITH-11-1	PURO-3D-10-WITH	ACTAAGGTACAGTGACTCTGAGAGAGACAGTGTCACACTGAGTGAGGTAC	susceptible	1	11	537
PURO-3D-10-WITH-11-1	PURO-3D-10-WITH	ACTAATGTACAGTCTCTGAGTGTGTGTGTCTCTGTCGTGTCAGTCGTACA	susceptible	1	11	305
PURO-3D-10-WITH-11-1	PURO-3D-10-WITH	ACTAATGTACAGTGTGTGACTGTGTGTCTGTCACACAGTGTCAGTGGTAC	susceptible	1	11	32
PURO-3D-10-WITH-11-1	PURO-3D-10-WITH	ACTAATGTACTCAGACACTCAGTCTGTGTCTCAGTGAGTCAGTGTGGTAC	susceptible	1	11	310
PURO-3D-10-WITH-11-1	PURO-3D-10-WITH	ACTACCGTACAGTCTCTGAGTCTGAGAGTCTCACAGTCTGTGTCAGGTAC	susceptible	1	11	178
PURO-3D-10-WITH-11-1	PURO-3D-10-WITH	ACTACGGTACTGTGTCACTGAGTCACTCAGAGTCTCTCTCACTCAGGTAC	susceptible	1	11	489
PURO-3D-10-WITH-11-1	PURO-3D-10-WITH	ACTAGAGTACAGACTGTGTCTGTGACTGTCACACTGTGACAGTGTCGTAC	susceptible	1	11	758
PURO-3D-10-WITH-11-1	PURO-3D-10-WITH	ACTAGAGTACTGACTCTGACTGTCAGACTCAGTGACTCTCTCAGAGGTAC	susceptible	1	11	322
PURO-3D-10-WITH-11-1	PURO-3D-10-WITH	ACTAGCGTACTGAGTGAGTCACTGAGAGTGTCTGACTCTGAGAGAGGTAC	susceptible	1	11	1028
PURO-3D-10-WITH-11-1	PURO-3D-10-WITH	ACTAGGGTACTCTGTGTGTGTCTGAGTGACTGTGACACAGAGACTGGTAC	susceptible	1	11	23
PURO-3D-10-WITH-11-1	PURO-3D-10-WITH	ACTATCGTACAGACAGTGAGTCAGAGTGACACTGTGTGTGTCTGTGGTAC	susceptible	1	11	119
PURO-3D-10-WITH-11-1	PURO-3D-10-WITH	ACTCAAGTACACAGTGACTGAGAGAGAGTGTGTCTGTCTCACACAGGTAC	susceptible	1	11	456
PURO-3D-10-WITH-11-1	PURO-3D-10-WITH	ACTCAAGTACAGTGTGTCTCACTGAGACAGAGTGAGTGTGAGACACGTAC	susceptible	1	11	182
PURO-3D-10-WITH-11-1	PURO-3D-10-WITH	ACTCAAGTACATAGAGTCTCACTGTCTGAGTGAGTGACACACAGTGGTAC	susceptible	1	11	55
PURO-3D-10-WITH-11-1	PURO-3D-10-WITH	ACTCAAGTACTCACTGACTCACTCTGAGTCAGAGTCTCTGTGTCACGTAC	susceptible	1	11	242
PURO-3D-10-WITH-11-1	PURO-3D-10-WITH	ACTCACGTACTCAGTCACACTGTGTGTGTCAGTCTGTGTCTGAGTGGTAC	susceptible	1	11	177
PURO-3D-10-WITH-11-1	PURO-3D-10-WITH	ACTCAGGTACACTCTGTGAGTGTCACTCAGACAGTGTGTGTGTGTGGTAC	susceptible	1	11	57
PURO-3D-10-WITH-11-1	PURO-3D-10-WITH	ACTCAGGTACAGTGTTCTCAGTCAGTGAGAGAGAGACAGTGTCAGGTACA	susceptible	1	11	35
PURO-3D-10-WITH-11-1	PURO-3D-10-WITH	ACTCAGGTACTGTCTGTCACACTCACTGACTGTGTCTGTCTGTGTCGTAC	susceptible	1	11	1074
PURO-3D-10-WITH-11-1	PURO-3D-10-WITH	ACTCAGTACACTCACTGTGTCTCACTCTCACAGACTCTGAGAGTGGTACA	susceptible	1	11	29
PURO-3D-10-WITH-11-1	PURO-3D-10-WITH	ACTCCCGTACTGTCAGTCAGTGAGACACTCAGTGAGTGTGTCAGAGGTAC	susceptible	1	11	93
PURO-3D-10-WITH-11-1	PURO-3D-10-WITH	ACTCCCGTACTGTGTGTCACTGACTGTCAGTGAGTCTGAGTGTCTGGTAC	susceptible	1	11	400
PURO-3D-10-WITH-11-1	PURO-3D-10-WITH	ACTCCGGTACAGAGTCTCACTCAGTCTGTGACTCTCACTCTCTCTCGTAC	susceptible	1	11	694
PURO-3D-10-WITH-11-1	PURO-3D-10-WITH	ACTCCGGTACTGTGTCACAGTGTGTGAGTCTCTGAGTCAGTCTGAGGTAC	susceptible	1	11	38
PURO-3D-10-WITH-11-1	PURO-3D-10-WITH	ACTCCGGTACTGTGTGAGTGTGTCAGTGACACTGACAGTGTCAGTGGTAC	susceptible	1	11	162
PURO-3D-10-WITH-11-1	PURO-3D-10-WITH	ACTCGAGTACACTGTGACTCAGACACACAGTCACTCACACAGTGAGGTAC	susceptible	1	11	312
PURO-3D-10-WITH-11-1	PURO-3D-10-WITH	ACTCGAGTACTGACAGTGTGTCACACTGTGTGTGAGACACTGTGAGGTAC	susceptible	1	11	64
PURO-3D-10-WITH-11-1	PURO-3D-10-WITH	ACTCGCGTACTGTGTCTCAGACAGTGAGTCTGAGTGTCACTCTCTCGTAC	susceptible	1	11	1517
PURO-3D-10-WITH-11-1	PURO-3D-10-WITH	ACTCGGGTACACAGAGTCTGAGACAGAGACTCTGACACACAGAGTCGTAC	susceptible	1	11	159
PURO-3D-10-WITH-11-1	PURO-3D-10-WITH	ACTCGGGTACTCTCTGAGAGTGTCTCAGTGTCACTGAGAGTCTCAGGTAC	susceptible	1	11	40
PURO-3D-10-WITH-11-1	PURO-3D-10-WITH	ACTCGGTACACAGTGTGTCACACAGTGACTCAGACTGTGAGACTGGTACA	susceptible	1	11	27
PURO-3D-10-WITH-11-1	PURO-3D-10-WITH	ACTCGTGTACAGTCACTCTGTCTCTGTCTGTGTGAGTCGTCTGTGGTACA	susceptible	1	11	375
PURO-3D-10-WITH-11-1	PURO-3D-10-WITH	ACTCGTGTACAGTCTGAGTCTGTCTCACTGACAGATAGACTGTGAGGTAC	susceptible	1	11	78
PURO-3D-10-WITH-11-1	PURO-3D-10-WITH	ACTCGTGTACTCACACTCAGAGTGTCTGTGTGTGTCTACAGTGTCGTACA	susceptible	1	11	259
PURO-3D-10-WITH-11-1	PURO-3D-10-WITH	ACTCGTGTACTCAGAGTCAGTGACTCAGTGTCAGAGTGACTCAGTGGTAC	susceptible	1	11	509
PURO-3D-10-WITH-11-1	PURO-3D-10-WITH	ACTCGTGTACTCTGTGAGAGTGTCTCTCTGTGTGAGACAGAGACAGGTAC	susceptible	1	11	25
PURO-3D-10-WITH-11-1	PURO-3D-10-WITH	ACTCTCGTACTGTCTCTGACTCAGTCTGTGAGTCTCAGAGAGTGTGGTAC	susceptible	1	11	429
PURO-3D-10-WITH-11-1	PURO-3D-10-WITH	ACTCTGGTACTCTGACAGACTGAGAGAGACTGACTGTGTCTGAGAGGTAC	susceptible	1	11	105
PURO-3D-10-WITH-11-1	PURO-3D-10-WITH	ACTCTGGTACTCTGTCTCTGTGTCTGTCAGAGACTCTCTCTGTCTCGTAC	susceptible	1	11	525
PURO-3D-10-WITH-11-1	PURO-3D-10-WITH	ACTCTGGTACTCTGTGTGTCAGAGAGAGAGACAGTGTGTGACACAGGTAC	susceptible	1	11	126
PURO-3D-10-WITH-11-1	PURO-3D-10-WITH	ACTCTGGTACTGTCTGACTCTGTCTGTCTGAGTCTCAGTGTGTCAGGTAC	susceptible	1	11	419
PURO-3D-10-WITH-11-1	PURO-3D-10-WITH	ACTCTTGTACACAGTGTCTGTCAGTGTGTGACTGTCAGTCTCACTGGTAC	susceptible	1	11	73
PURO-3D-10-WITH-11-1	PURO-3D-10-WITH	ACTCTTGTACAGTCTGTCTCTGACAGTGTGAGTCTCTCACTGTGAGGTAC	susceptible	1	11	283
PURO-3D-10-WITH-11-1	PURO-3D-10-WITH	ACTCTTGTACTGTCTCTGACACAGAGTGTGAGTGTGTCACACTCAGGTAC	susceptible	1	11	219
PURO-3D-10-WITH-11-1	PURO-3D-10-WITH	ACTCTTGTACTGTGTCAGTGAGTGACTCTGTGTGTGAGTCTCTGTGGTAC	susceptible	1	11	98
PURO-3D-10-WITH-11-1	PURO-3D-10-WITH	ACTCTTGTACTGTGTGACTGTCTCAGTGAGTGAGTGTCTGTCTGACGTAC	susceptible	1	11	79
PURO-3D-10-WITH-11-1	PURO-3D-10-WITH	ACTGAAGTACACACAGTCAGAGAGTGAGTGACACTGTGAGTGTGACGTAC	susceptible	1	11	546
PURO-3D-10-WITH-11-1	PURO-3D-10-WITH	ACTGAAGTACTGAGAGTGAGACTCTGAGTGTGTGAGTGTCTGAGTGGTAC	susceptible	1	11	27
PURO-3D-10-WITH-11-1	PURO-3D-10-WITH	ACTGAAGTACTGTGTCTGTGTGTGTGAGTCTCTGTCACAGTCACAGGTAC	susceptible	1	11	87
PURO-3D-10-WITH-11-1	PURO-3D-10-WITH	ACTGAAGTACTGTGTGTCAGAGAGAGACACACTGACTGTCTGTGTCGTAC	susceptible	1	11	274
PURO-3D-10-WITH-11-1	PURO-3D-10-WITH	ACTGAGGTACTGTCTGAGAGAGTGAGTGTCAGTGAGAGAGTGTCTCGTAC	susceptible	1	11	272
PURO-3D-10-WITH-11-1	PURO-3D-10-WITH	ACTGAGGTCCACTGTGAGTCACTCTCAGACTGTCAGTCTGTCACAGGTAC	susceptible	1	11	64
PURO-3D-10-WITH-11-1	PURO-3D-10-WITH	ACTGCAGTACACTGTCTGTGTCAGAGTCACAGTCAGAGAGAGACTGGTAC	susceptible	1	11	148
PURO-3D-10-WITH-11-1	PURO-3D-10-WITH	ACTGCAGTACAGTCTCTCTCTCTGTGTGTGACAGTGAGTGACAGTGGTAC	susceptible	1	11	486
PURO-3D-10-WITH-11-1	PURO-3D-10-WITH	ACTGCAGTACAGTCTCTCTCTGTGTGTGACAGTGAGTGACAGTGGTACAT	susceptible	1	11	22
PURO-3D-10-WITH-11-1	PURO-3D-10-WITH	ACTGCAGTACTGACTGTCTCAGTGTCTGTGACAGTCTGACTGTCAGGTAC	susceptible	1	11	33
PURO-3D-10-WITH-11-1	PURO-3D-10-WITH	ACTGCCGTACAGAGTGTCTGTCTGTCAGTGTGTGAGAGAGTGTGTGGTAC	susceptible	1	11	307
PURO-3D-10-WITH-11-1	PURO-3D-10-WITH	ACTGCCGTACAGTCTGACAGAGTGACAGTCTGAGAGACACTGTCTGGTAC	susceptible	1	11	211
PURO-3D-10-WITH-11-1	PURO-3D-10-WITH	ACTGCCGTACTGTGAGAGAGTCAGTGACTGAGTCTGACTCAGTCAGGTAC	susceptible	1	11	95
PURO-3D-10-WITH-11-1	PURO-3D-10-WITH	AACCTGGTACTGACTGTGTGTCACAGTGAGTGAGTCTGAGTGTGTGGTAC	susceptible	1	11	709
PURO-3D-10-WITH-11-1	PURO-3D-10-WITH	AACCTGGTACTGAGTCTCAGACTGAGAGTGTGAGTCAGAGTGAGAGGTAC	susceptible	1	11	432
PURO-3D-10-WITH-11-1	PURO-3D-10-WITH	AACCTTGTACACAGTGAGACAGTGAGTCAGTCTGTGTGTGTGTCGTACAT	susceptible	1	11	45
PURO-3D-10-WITH-11-1	PURO-3D-10-WITH	AACCTTGTACACAGTGAGACAGTGAGTCAGTCTGTGTGTGTGTGTCGTAC	susceptible	1	11	340
PURO-3D-10-WITH-11-1	PURO-3D-10-WITH	AACCTTGTACAGTCACAGAGAGAGAGACTGACAGAGTCTGTGTGTGGTAC	susceptible	1	11	49
PURO-3D-10-WITH-11-1	PURO-3D-10-WITH	AACGAGGTACAGAGTGTCACTGACTGTGTGTCTGTCTCTGAGTGACGTAC	susceptible	1	11	82
PURO-3D-10-WITH-11-1	PURO-3D-10-WITH	AACGAGGTACTGACACTCTCACTCTGACACAGAGTGTGAGAGACACGTAC	susceptible	1	11	300
PURO-3D-10-WITH-11-1	PURO-3D-10-WITH	AACGATGTACAGAGTGTCTGAGTCTCAGTGTCAGAGACACTGAGTGGTAC	susceptible	1	11	828
PURO-3D-10-WITH-11-1	PURO-3D-10-WITH	AACGCAGTACACTCTCTCTCAGAGTGTCTGAGTCAGTGTCTGAGTGGTAC	susceptible	1	11	25
PURO-3D-10-WITH-11-1	PURO-3D-10-WITH	AACGCAGTACAGTGAGTCTGTGTGTCACTGAGTCAGACTCTCTCTGGTAC	susceptible	1	11	800
PURO-3D-10-WITH-11-1	PURO-3D-10-WITH	AACGCAGTACTGTGAGACTCAGAGTGTGTGAGAGTGTCAGTCTCTCGTAC	susceptible	1	11	253
PURO-3D-10-WITH-11-1	PURO-3D-10-WITH	AACGCCGTACTCAGACTCTCTGTCACAGTCTGTGAGACAGTCTCTGGTAC	susceptible	1	11	25
PURO-3D-10-WITH-11-1	PURO-3D-10-WITH	AACGCGGTACAGACTCAGTGTGTCACTGAGTGAGACAGTGTCTGAGGTAC	susceptible	1	11	37
PURO-3D-10-WITH-11-1	PURO-3D-10-WITH	AACGCGGTACAGAGAGACAGTCTGAGTGTCAGTCTGTGACTCAGTGGTAC	susceptible	1	11	217
PURO-3D-10-WITH-11-1	PURO-3D-10-WITH	AACGCGGTACAGTCTGAGTGAGTCTGTGTGTGACAGAGACACTCAGGTAC	susceptible	1	11	482
PURO-3D-10-WITH-11-1	PURO-3D-10-WITH	AACGCTGTACAGTGTGTGTGACAGAGAGTCACAGTGTGTGTCACTGGTAC	susceptible	1	11	262
PURO-3D-10-WITH-11-1	PURO-3D-10-WITH	AACGCTGTACTCTGACACTGAGTCTCTCACAGTGAGAGAGTGACTCGTAC	susceptible	1	11	99
PURO-3D-10-WITH-11-1	PURO-3D-10-WITH	AACGGAGTACTCAGTGTGAGACTGTGAGTCTGAGTCAGTGTGTCTGGTAC	susceptible	1	11	198
PURO-3D-10-WITH-11-1	PURO-3D-10-WITH	AACGGAGTACTGTCACTCACTCTGAGTCTGAGTCTGTGAGTCTGTCGTAC	susceptible	1	11	381
PURO-3D-10-WITH-11-1	PURO-3D-10-WITH	AACGGGGTACACAGTCACTGTCTCACACAGACTCTGACTGTGAGTGGTAC	susceptible	1	11	574
PURO-3D-10-WITH-11-1	PURO-3D-10-WITH	AACGGGGTACACTCTGTGTGAGAGTCACACTCTCTGAGAGTCACACGTAC	susceptible	1	11	315
PURO-3D-10-WITH-11-1	PURO-3D-10-WITH	AACGGGGTACAGTGTCTGTCTGTGTGAGACTCACAGTGACACTGACGTAC	susceptible	1	11	397
PURO-3D-10-WITH-11-1	PURO-3D-10-WITH	AACGGGGTACTGACAGTCTGTCAGACTCTCAGTGTCACTGACTGTGGTAC	susceptible	1	11	202
PURO-3D-10-WITH-11-1	PURO-3D-10-WITH	AACGGGGTACTGAGTCACAGAGAGTGAGTGTGTCTGAGAGTCTCTGGTAC	susceptible	1	11	230
PURO-3D-10-WITH-11-1	PURO-3D-10-WITH	AACGGTGTACTGACAGAGAGTGTGAGTGTCAGAGTCTGTGTCAGACGTAC	susceptible	1	11	233
PURO-3D-10-WITH-11-1	PURO-3D-10-WITH	AACGTAGTACTGTGTCTGTCTGAGACTGTGTGTCTGTGTGAGTCTGGTAC	susceptible	1	11	688
PURO-3D-10-WITH-11-1	PURO-3D-10-WITH	AACGTGGTACAGAGTGTGAGAGACTCACTGACTGAGTCACAGTGAGGTAC	susceptible	1	11	557
PURO-3D-10-WITH-11-1	PURO-3D-10-WITH	AACGTGGTACTCAGTGTGACTGTGAGAGAGTGAGTGACTGAGAGTGGTAC	susceptible	1	11	51
PURO-3D-10-WITH-11-1	PURO-3D-10-WITH	AACGTGGTACTGTGAGACACACAGTGTCTGAGAGTCAGAGTCAGTGGTAC	susceptible	1	11	79
PURO-3D-10-WITH-11-1	PURO-3D-10-WITH	AACGTTGTACTGACTGTGTCACACTGTGAGAGTGTGTGTGTCTGAGGTAC	susceptible	1	11	348
PURO-3D-10-WITH-11-1	PURO-3D-10-WITH	AACGTTGTACTGTGACTCTCACACTGTCTCTCTCAGACTGTCTCTCGTAC	susceptible	1	11	63
PURO-3D-10-WITH-11-1	PURO-3D-10-WITH	AACTAAGTACACTGTCTGAGAGTGACTGTGAGTCTGTGACAGAGAGGTAC	susceptible	1	11	71
PURO-3D-10-WITH-11-1	PURO-3D-10-WITH	AACTAAGTACAGAGTCTCAGTGAGAGTCTCACTGTCTCTCTGTCTGGTAC	susceptible	1	11	79
PURO-3D-10-WITH-11-1	PURO-3D-10-WITH	AACTAAGTACAGTGTGACTCTGACAGTCACACAGAGTCTGTGTGACGTAC	susceptible	1	11	39
PURO-3D-10-WITH-11-1	PURO-3D-10-WITH	AACTACGTACTGTGAGTCTGTCTTTCTGAGAGTCTGTGTGAGTGTGGTAC	susceptible	1	11	563
PURO-3D-10-WITH-11-1	PURO-3D-10-WITH	AACTAGTACTGTCAGAGAGTGTCAGACTCTGTGACTGAGTCTGTCGTACA	susceptible	1	11	25
PURO-3D-10-WITH-11-1	PURO-3D-10-WITH	AACTATGTACACTGTCTGTGAGTGAGAGAGTGTGACTCTGACAGTGGTAC	susceptible	1	11	179
PURO-3D-10-WITH-11-1	PURO-3D-10-WITH	AACTATGTACAGAGTGAGTCTGAGTGAGTGTGACTGTCAGAGAGAGGTAC	susceptible	1	11	143
PURO-3D-10-WITH-11-1	PURO-3D-10-WITH	AACTATGTACTGTGTCACTCTGACTGAGTCTCTCTCTGTCACAGTCGTAC	susceptible	1	11	354
PURO-3D-10-WITH-11-1	PURO-3D-10-WITH	AACTCAGTACTGACTGTGTGAGTGTCAGAGTGTGACTGTCAGAGTGGTAC	susceptible	1	11	295
PURO-3D-10-WITH-11-1	PURO-3D-10-WITH	AACTCCGTACACACTCTCAGTCTGAGTGACTGTGAGTCTGAGTCTGGTAC	susceptible	1	11	412
PURO-3D-10-WITH-11-1	PURO-3D-10-WITH	AACTCCGTACAGACTGTCTGACACTGTGACTCTCTGAGTGTCTGAGGTAC	susceptible	1	11	88
PURO-3D-10-WITH-11-1	PURO-3D-10-WITH	AACTCCGTACTGTCACAGTGAGTGTGTGTGTGTCTCTGTGTGAGACGTAC	susceptible	1	11	189
PURO-3D-10-WITH-11-1	PURO-3D-10-WITH	AACTCGGTACTCACTCTGTGAGAGTGTCTGTGTCAGAGTGACTGTCGTAC	susceptible	1	11	290
PURO-3D-10-WITH-11-1	PURO-3D-10-WITH	AACTCGGTACTGAGAGTGTCTGAGTGTCAGTGACTCTGACTCTCAGGTAC	susceptible	1	11	73
PURO-3D-10-WITH-11-1	PURO-3D-10-WITH	AACTCTGTACTCAGACTCTGTGTCTGTGTGTGTGACACTCTGTCTCGTAC	susceptible	1	11	200
PURO-3D-10-WITH-11-1	PURO-3D-10-WITH	AACTGCGTACAGAGTGTGAGACTCTGTCTGTCACAGTGTGTGTCTGGTAC	susceptible	1	11	290
PURO-3D-10-WITH-11-1	PURO-3D-10-WITH	AACTGCGTACTGTGTGTGGACTCTGACAGAGACACACTGAGACAGGTACA	susceptible	1	11	80
PURO-3D-10-WITH-11-1	PURO-3D-10-WITH	AACTGGGTACACTCACTGTCAGAGTGTCTGTGTGAGTGTCTCTGTCGTAC	susceptible	1	11	31
PURO-3D-10-WITH-11-1	PURO-3D-10-WITH	AACTGGGTACACTGACAGACTGTGTCTCACTCTGACTGAGTCAGACGTAC	susceptible	1	11	90
PURO-3D-10-WITH-11-1	PURO-3D-10-WITH	AACTGGGTACTCAGTGTCAGTGTCACTCACTGTCTGACTGAGTGTGGTAC	susceptible	1	11	501
PURO-3D-10-WITH-11-1	PURO-3D-10-WITH	AACTGGGTACTGAGAGAGAGAGTGAGACTGACACTGACTGTGTCTGGTAC	susceptible	1	11	85
PURO-3D-10-WITH-11-1	PURO-3D-10-WITH	AACTGGGTACTGTCTGTGTGACTGTGTCAGAGTCTGTGTGACTCACGTAC	susceptible	1	11	350
PURO-3D-10-WITH-11-1	PURO-3D-10-WITH	AACTGTGTACAGTCTCTCTGTCAGTGACTCACACAGTCTGTCTGTGGTAC	susceptible	1	11	198
PURO-3D-10-WITH-11-1	PURO-3D-10-WITH	AACTTTGTACACAGTGTGTCTCTGAGACAGAGTCTCAGTCTCTGAGGTAC	susceptible	1	11	35
PURO-3D-10-WITH-11-1	PURO-3D-10-WITH	AACTTTGTACACTGACACTCAGACTGTGAGTGTCAGAGAGAGACTCGTAC	susceptible	1	11	788
PURO-3D-10-WITH-11-1	PURO-3D-10-WITH	AACTTTGTACAGTGTGTGTGTGTCTCAGAGTGTGTCTCTCAGACTCGTAC	susceptible	1	11	31
PURO-3D-10-WITH-11-1	PURO-3D-10-WITH	AAGAACGTACTGAGACTTTGTCTCTGTCTGACTGACTCAGTGAGAGGTAC	susceptible	1	11	82
PURO-3D-10-WITH-11-1	PURO-3D-10-WITH	AAGAATGTACAGTGTCAGAGTGTCAGACACTCAGTGACTCTGTGACGTAC	susceptible	1	11	285
PURO-3D-10-WITH-11-1	PURO-3D-10-WITH	AAGAATGTACTCACACTGACTCTCAGTCACAGTCACTGACACAGAGGTAC	susceptible	1	11	20
PURO-3D-10-WITH-11-1	PURO-3D-10-WITH	AAGAATGTACTGACTCTGTGACAGAGTCTCTGTCTGAGAGAGTCAGGTAC	susceptible	1	11	282
PURO-3D-10-WITH-11-1	PURO-3D-10-WITH	AAGACAGTACTCTCAGTCACAGTCAGTGTGAGAGAGTGTCAGTGTGGTAC	susceptible	1	11	239
PURO-3D-10-WITH-11-1	PURO-3D-10-WITH	AAGACCGTACTGTGTGTGTCACAGTGACTCTGTGAGTGTGACTCACGTAC	susceptible	1	11	194
PURO-3D-10-WITH-11-1	PURO-3D-10-WITH	AAGACTGTACACACAGTGAGTGTGACACACACACTGTCAGAGTGAGGTAC	susceptible	1	11	757
PURO-3D-10-WITH-11-1	PURO-3D-10-WITH	AAGACTGTACAGTGTGTCACTCAGACACGCTCTGACTCAGAGTCAGGTAC	susceptible	1	11	158
PURO-3D-10-WITH-11-1	PURO-3D-10-WITH	AAGAGGGTACAGTCACTGTCTCAGTGTCACTCTGTCAGTCAGTGTCGTAC	susceptible	1	11	729
PURO-3D-10-WITH-11-1	PURO-3D-10-WITH	AAGAGGGTACTCACACTGACTGTCTGTGAGTGAGTGTCTGTCAGTCGTAC	susceptible	1	11	189
PURO-3D-10-WITH-11-1	PURO-3D-10-WITH	AAGAGGGTACTCTCTCAGTGTCAGAGTCTGACTCAGAGTGTGTGTGGTAC	susceptible	1	11	97
PURO-3D-10-WITH-11-1	PURO-3D-10-WITH	AAGAGGGTACTGAGTCTGAGTGTGAGTGAGACTCTGTGAGACAGAGGTAC	susceptible	1	11	100
PURO-3D-10-WITH-11-1	PURO-3D-10-WITH	AAGAGGGTACTGAGTGTCAGTGTCACACACACTCTGAGTGACTGAGGTAC	susceptible	1	11	356
PURO-3D-10-WITH-11-1	PURO-3D-10-WITH	AAGAGTGTACTGTCTCACACTGTCAGTCTGTGTGTGTGAGTGTGAGGTAC	susceptible	1	11	246
PURO-3D-10-WITH-11-1	PURO-3D-10-WITH	AAGATCGTACTGAGTCTGTGAGTCTGTGTGTGAGAGTGAGTCTGTCGTAC	susceptible	1	11	106
PURO-3D-10-WITH-11-1	PURO-3D-10-WITH	AAGATCGTACTGTGACTCACAGAGAGACTGTCAGTCTGACTGTGACGTAC	susceptible	1	11	28
PURO-3D-10-WITH-11-1	PURO-3D-10-WITH	AAGATGGTACACTGTCTGTGTGTGAGTGACTCTGAGAGACAGAGTGGTAC	susceptible	1	11	58
PURO-3D-10-WITH-11-1	PURO-3D-10-WITH	AAGATGGTACTGTGACTCTCAGTCTGAGAGTGTGTCTCCATGACGTACAT	susceptible	1	11	323
[truncated: 79,330 more rows]

## Sheet: Fig.4-e p-wt no puro
Reads Log10	Foldchange Log2	Density	Day
0.598077	0	0.0343981	1
0.60556	-0.000801364	0.0370355	1
0.613043	-0.00159983	0.0397714	1
0.620527	-0.00239528	0.0426012	1
0.62801	-0.00318762	0.0455204	1
0.635493	-0.00397672	0.0485236	1
0.642976	-0.00476248	0.0516053	1
0.650459	-0.00554478	0.0547596	1
0.657942	-0.00632351	0.0579802	1
0.665425	-0.00709855	0.061261	1
0.672908	-0.00786978	0.0645953	1
0.680392	-0.00863708	0.0679768	1
0.687875	-0.00940031	0.0713988	1
0.695358	-0.0101593	0.0748552	1
0.702841	-0.010914	0.0783397	1
0.710324	-0.0116642	0.0818464	1
0.717807	-0.0124097	0.08537	1
0.72529	-0.0131504	0.0889052	1
0.732774	-0.0138862	0.0924475	1
0.740257	-0.0146167	0.0959927	1
0.74774	-0.015342	0.0995374	1
0.755223	-0.0160619	0.103078	1
0.762706	-0.0167763	0.106614	1
0.770189	-0.0174851	0.110141	1
0.777672	-0.0181882	0.11366	1
0.785155	-0.0188854	0.117169	1
0.792639	-0.0195769	0.120669	1
0.800122	-0.0202625	0.12416	1
0.807605	-0.0209423	0.127642	1
0.815088	-0.0216163	0.131117	1
0.822571	-0.0222844	0.134587	1
0.830054	-0.0229468	0.138053	1
0.837537	-0.0236036	0.141517	1
0.84502	-0.0242547	0.144982	1
0.852504	-0.0249005	0.14845	1
0.859987	-0.025541	0.151922	1
0.86747	-0.0261767	0.155402	1
0.874953	-0.0268077	0.158892	1
0.882436	-0.0274344	0.162394	1
0.889919	-0.0280573	0.16591	1
0.897402	-0.0286766	0.169442	1
0.904886	-0.029293	0.172992	1
0.912369	-0.0299071	0.176563	1
0.919852	-0.0305194	0.180156	1
0.927335	-0.0311307	0.183773	1
0.934818	-0.031742	0.187416	1
0.942301	-0.0323542	0.191086	1
0.949784	-0.0329684	0.194785	1
0.957267	-0.033586	0.198514	1
0.964751	-0.0342083	0.202275	1
0.972234	-0.0348368	0.20607	1
0.979717	-0.0354733	0.2099	1
0.9872	-0.0361195	0.213766	1
0.994683	-0.0367775	0.217669	1
1.00217	-0.0374487	0.22161	1
1.00965	-0.0381346	0.225591	1
1.01713	-0.0388353	0.229612	1
1.02462	-0.0395501	0.233673	1
1.0321	-0.040276	0.237775	1
1.03958	-0.0410085	0.241919	1
1.04706	-0.0417428	0.246104	1
1.05455	-0.0424772	0.25033	1
1.06203	-0.0430793	0.254595	1
1.06951	-0.0435804	0.2589	1
1.077	-0.0441863	0.263243	1
1.08448	-0.0448629	0.267622	1
1.09196	-0.045578	0.272036	1
1.09945	-0.0462676	0.276481	1
1.10693	-0.0469143	0.280957	1
1.11441	-0.0474768	0.285459	1
1.1219	-0.0479003	0.289984	1
1.12938	-0.0483286	0.29453	1
1.13686	-0.0485759	0.299094	1
1.14435	-0.0487787	0.30367	1
1.15183	-0.0489954	0.308255	1
1.15931	-0.0491275	0.312846	1
1.1668	-0.0490698	0.317438	1
1.17428	-0.048714	0.322026	1
1.18176	-0.048667	0.326607	1
1.18924	-0.0483926	0.331177	1
1.19673	-0.0481318	0.335729	1
1.20421	-0.0479945	0.340261	1
1.21169	-0.0477945	0.344767	1
1.21918	-0.0475715	0.349243	1
1.22666	-0.0470383	0.353685	1
1.23414	-0.0462303	0.358087	1
1.24163	-0.0457626	0.362445	1
1.24911	-0.0454381	0.366754	1
1.25659	-0.0451607	0.371009	1
1.26408	-0.044827	0.375206	1
1.27156	-0.0443379	0.37934	1
1.27904	-0.0435567	0.383406	1
1.28653	-0.0427313	0.387399	1
1.29401	-0.04227	0.391313	1
1.30149	-0.0417908	0.395145	1
1.30897	-0.0411977	0.398888	1
1.31646	-0.0404654	0.402537	1
1.32394	-0.0397329	0.406087	1
1.33142	-0.0389502	0.409532	1
1.33891	-0.0382665	0.412867	1
1.34639	-0.0375292	0.416087	1
1.35387	-0.0366691	0.419184	1
1.36136	-0.0359673	0.422152	1
1.36884	-0.0351896	0.424987	1
1.37632	-0.0343694	0.427681	1
1.38381	-0.0334853	0.430228	1
1.39129	-0.0326522	0.432622	1
1.39877	-0.0319347	0.434856	1
1.40626	-0.0312433	0.436923	1
1.41374	-0.030405	0.438818	1
1.42122	-0.0295606	0.440533	1
1.4287	-0.0288768	0.442062	1
1.43619	-0.0282711	0.4434	1
1.44367	-0.0275854	0.444539	1
1.45115	-0.026803	0.445474	1
1.45864	-0.0261284	0.4462	1
1.46612	-0.0255919	0.446711	1
1.4736	-0.0250325	0.447003	1
1.48109	-0.0243959	0.44707	1
1.48857	-0.0237694	0.446909	1
1.49605	-0.023262	0.446515	1
1.50354	-0.0227871	0.445885	1
1.51102	-0.0223211	0.445016	1
1.5185	-0.0217933	0.443906	1
1.52599	-0.0212438	0.442552	1
1.53347	-0.0207566	0.440953	1
1.54095	-0.0202994	0.439107	1
1.54843	-0.0198443	0.437014	1
1.55592	-0.0194025	0.434673	1
1.5634	-0.0189809	0.432084	1
1.57088	-0.0185211	0.429249	1
1.57837	-0.0180338	0.426168	1
1.58585	-0.0175507	0.422843	1
1.59333	-0.0170832	0.419276	1
1.60082	-0.0166375	0.41547	1
1.6083	-0.0161969	0.411428	1
1.61578	-0.0157626	0.407154	1
1.62327	-0.0153388	0.402652	1
1.63075	-0.0149294	0.397927	1
1.63823	-0.0145197	0.392984	1
1.64572	-0.0141144	0.387829	1
1.6532	-0.0137159	0.382468	1
1.66068	-0.0133259	0.376908	1
1.66816	-0.0129452	0.371156	1
1.67565	-0.0125726	0.365219	1
1.68313	-0.0122066	0.359106	1
1.69061	-0.0118458	0.352824	1
1.6981	-0.0114889	0.346382	1
1.70558	-0.0111349	0.33979	1
1.71306	-0.0107829	0.333055	1
1.72055	-0.0104322	0.326188	1
1.72803	-0.0100823	0.319198	1
1.73551	-0.00973249	0.312096	1
1.743	-0.00938252	0.30489	1
1.75048	-0.00903203	0.297591	1
1.75796	-0.00868076	0.29021	1
1.76545	-0.00832852	0.282757	1
1.77293	-0.00797519	0.275242	1
1.78041	-0.00762066	0.267676	1
1.78789	-0.00726488	0.260069	1
1.79538	-0.00690783	0.252433	1
1.80286	-0.00654951	0.244778	1
1.81034	-0.00618997	0.237114	1
1.81783	-0.00582927	0.229452	1
1.82531	-0.00546752	0.221802	1
1.83279	-0.00510482	0.214175	1
1.84028	-0.0047413	0.206582	1
1.84776	-0.00437711	0.199031	1
1.85524	-0.00401238	0.191533	1
1.86273	-0.00364726	0.184098	1
1.87021	-0.00328189	0.176735	1
1.87769	-0.00291639	0.169452	1
1.88518	-0.00255091	0.16226	1
1.89266	-0.00218559	0.155166	1
1.90014	-0.00182053	0.148179	1
1.90763	-0.00145588	0.141308	1
1.91511	-0.00109176	0.134559	1
1.92259	-0.000728256	0.12794	1
1.93007	-0.000365471	0.121459	1
1.93756	-3.47603e-06	0.115122	1
1.94504	0.000357674	0.108936	1
1.95252	0.000717942	0.102907	1
1.96001	0.0010773	0.0970417	1
1.96749	0.00143574	0.0913451	1
1.97497	0.00179325	0.0858223	1
1.98246	0.00214983	0.0804784	1
1.98994	0.00250547	0.0753175	1
1.99742	0.00286018	0.0703437	1
2.00491	0.00321397	0.0655601	1
2.01239	0.00356683	0.0609696	1
2.01987	0.0039188	0.0565744	1
2.02736	0.00426988	0.052376	1
2.03484	0.0046201	0.0483755	1
2.04232	0.00496947	0.044573	1
2.0498	0.00531801	0.040968	1
2.05729	0.00566574	0.0375594	1
2.06477	0.00601265	0.0343454	1
2.07225	0.00635878	0.0313232	1
2.07974	0.00670413	0.0284897	1
2.08722	0.00704872	0.025841	1
0.57571	0	0.0265405	3
0.58424	-0.000113423	0.0286105	3
0.592771	-0.00022655	0.030719	3
0.601302	-0.000339408	0.032856	3
0.609832	-0.000452027	0.0350117	3
0.618363	-0.000564441	0.0371764	3
0.626894	-0.000676684	0.039341	3
0.635424	-0.000788794	0.0414971	3
0.643955	-0.000900811	0.043637	3
0.652486	-0.00101278	0.045754	3
0.661016	-0.00112472	0.0478423	3
0.669547	-0.00123669	0.0498975	3
0.678078	-0.0013487	0.0519161	3
0.686609	-0.00146079	0.0538962	3
0.695139	-0.001573	0.0558366	3
0.70367	-0.00168533	0.0577376	3
0.712201	-0.00179779	0.0596004	3
0.720731	-0.0019104	0.0614273	3
0.729262	-0.00202316	0.0632215	3
0.737793	-0.00213607	0.064987	3
0.746323	-0.00224914	0.0667286	3
0.754854	-0.00236237	0.0684514	3
0.763385	-0.00247576	0.0701613	3
0.771915	-0.00258933	0.0718644	3
0.780446	-0.00270305	0.073567	3
0.788977	-0.00281693	0.0752758	3
0.797508	-0.00293096	0.0769972	3
0.806038	-0.00304515	0.0787379	3
0.814569	-0.00315951	0.0805043	3
0.8231	-0.00327408	0.0823027	3
0.83163	-0.00338886	0.084139	3
0.840161	-0.00350388	0.0860192	3
0.848692	-0.00361916	0.0879484	3
0.857222	-0.00373474	0.0899317	3
0.865753	-0.00385065	0.0919735	3
0.874284	-0.00396694	0.094078	3
0.882814	-0.00408363	0.0962486	3
0.891345	-0.00420076	0.0984885	3
0.899876	-0.00431833	0.1008	3
0.908407	-0.00443637	0.103186	3
0.916937	-0.00455488	0.105647	3
0.925468	-0.00467383	0.108185	3
0.933999	-0.00479316	0.110801	3
0.942529	-0.0049128	0.113496	3
0.95106	-0.00503264	0.116271	3
0.959591	-0.00515254	0.119126	3
0.968121	-0.00527229	0.122061	3
0.976652	-0.00539167	0.125079	3
0.985183	-0.00551038	0.128179	3
0.993713	-0.00562809	0.131365	3
1.00224	-0.00574441	0.134637	3
1.01077	-0.00585887	0.137998	3
1.01931	-0.00597098	0.141453	3
1.02784	-0.00608016	0.145003	3
1.03637	-0.00618581	0.148654	3
1.0449	-0.00628732	0.152409	3
1.05343	-0.00638406	0.156275	3
1.06196	-0.00647554	0.160256	3
1.07049	-0.00656141	0.164357	3
1.07902	-0.00664167	0.168584	3
1.08755	-0.00671684	0.172941	3
1.09608	-0.00678823	0.177434	3
1.10461	-0.00685824	0.182066	3
1.11314	-0.00693065	0.186841	3
1.12167	-0.00701082	0.19176	3
1.1302	-0.00708057	0.196826	3
1.13874	-0.00718851	0.202039	3
1.14727	-0.00734712	0.207398	3
1.1558	-0.00754158	0.2129	3
1.16433	-0.00776915	0.218542	3
1.17286	-0.00803414	0.224319	3
1.18139	-0.00833839	0.230226	3
1.18992	-0.00861354	0.236256	3
1.19845	-0.00898717	0.242399	3
1.20698	-0.0094048	0.248647	3
1.21551	-0.00982671	0.25499	3
1.22404	-0.0102528	0.261417	3
1.23257	-0.0107223	0.267917	3
1.2411	-0.0112015	0.274477	3
1.24963	-0.0116844	0.281086	3
1.25816	-0.0123274	0.28773	3
1.2667	-0.012837	0.294398	3
1.27523	-0.0133576	0.301077	3
1.28376	-0.01401	0.307754	3
1.29229	-0.0145136	0.314418	3
1.30082	-0.0151393	0.321056	3
1.30935	-0.0159724	0.327657	3
1.31788	-0.0166004	0.334211	3
1.32641	-0.0174078	0.340706	3
1.33494	-0.0181139	0.347134	3
1.34347	-0.0189898	0.353485	3
1.352	-0.0199182	0.359749	3
1.36053	-0.0207341	0.36592	3
1.36906	-0.0218573	0.371989	3
1.37759	-0.0227041	0.37795	3
1.38613	-0.0238314	0.383795	3
1.39466	-0.0247368	0.389518	3
1.40319	-0.0261584	0.395114	3
1.41172	-0.0271448	0.400577	3
1.42025	-0.0284874	0.405901	3
1.42878	-0.0295477	0.411081	3
1.43731	-0.0309993	0.416113	3
1.44584	-0.0321988	0.420992	3
1.45437	-0.0338146	0.425712	3
1.4629	-0.035085	0.43027	3
1.47143	-0.0367486	0.434661	3
1.47996	-0.0382745	0.43888	3
1.48849	-0.039955	0.442925	3
1.49702	-0.0416949	0.446789	3
1.50556	-0.0433879	0.450471	3
1.51409	-0.0453821	0.453965	3
1.52262	-0.0471769	0.457268	3
1.53115	-0.0491439	0.460376	3
1.53968	-0.0511215	0.463286	3
1.54821	-0.0531067	0.465994	3
1.55674	-0.0551666	0.468496	3
1.56527	-0.0571498	0.470789	3
1.5738	-0.0591935	0.472868	3
1.58233	-0.0611831	0.47473	3
1.59086	-0.0631826	0.47637	3
1.59939	-0.0652031	0.477785	3
1.60792	-0.0670557	0.478971	3
1.61645	-0.069152	0.479922	3
1.62498	-0.0708321	0.480635	3
1.63352	-0.0727547	0.481105	3
1.64205	-0.0744576	0.481327	3
1.65058	-0.0762125	0.481297	3
1.65911	-0.0777057	0.48101	3
1.66764	-0.0794821	0.480463	3
1.67617	-0.0807565	0.479651	3
1.6847	-0.0823229	0.47857	3
1.69323	-0.0836465	0.477217	3
1.70176	-0.084743	0.47559	3
1.71029	-0.0860179	0.473684	3
1.71882	-0.086916	0.4715	3
1.72735	-0.0880844	0.469036	3
1.73588	-0.0889673	0.46629	3
1.74441	-0.0896499	0.463264	3
1.75295	-0.0904812	0.459957	3
1.76148	-0.0911359	0.456373	3
1.77001	-0.0917998	0.452513	3
1.77854	-0.0923163	0.44838	3
1.78707	-0.0927645	0.443978	3
1.7956	-0.0931241	0.439312	3
1.80413	-0.0935315	0.434386	3
1.81266	-0.0936866	0.429207	3
1.82119	-0.093903	0.423781	3
1.82972	-0.0940777	0.418113	3
1.83825	-0.0941296	0.412212	3
1.84678	-0.0942517	0.406085	3
1.85531	-0.0943068	0.399738	3
1.86384	-0.094275	0.393182	3
1.87237	-0.094224	0.386423	3
1.88091	-0.0941572	0.379471	3
1.88944	-0.0940774	0.372335	3
1.89797	-0.0939866	0.365025	3
1.9065	-0.0938863	0.357549	3
1.91503	-0.0937775	0.349919	3
1.92356	-0.0936612	0.342145	3
1.93209	-0.0935376	0.334237	3
1.94062	-0.0934072	0.326208	3
1.94915	-0.0932701	0.318068	3
1.95768	-0.0931265	0.30983	3
1.96621	-0.0929761	0.301506	3
1.97474	-0.0928191	0.293108	3
1.98327	-0.0926552	0.284649	3
1.9918	-0.0924843	0.276142	3
2.00034	-0.0923062	0.267599	3
2.00887	-0.0921208	0.259033	3
2.0174	-0.0919278	0.250456	3
2.02593	-0.0917271	0.241881	3
2.03446	-0.0915185	0.233319	3
2.04299	-0.0913018	0.224781	3
2.05152	-0.0910768	0.216279	3
2.06005	-0.0908434	0.207824	3
2.06858	-0.0906014	0.199426	3
2.07711	-0.0903507	0.191094	3
2.08564	-0.0900912	0.182838	3
2.09417	-0.0898227	0.174668	3
2.1027	-0.0895453	0.166593	3
2.11123	-0.0892589	0.158622	3
2.11976	-0.0889635	0.150765	3
2.1283	-0.0886591	0.143029	3
2.13683	-0.0883458	0.135425	3
2.14536	-0.0880239	0.127961	3
2.15389	-0.0876934	0.120648	3
2.16242	-0.0873545	0.113496	3
2.17095	-0.0870074	0.106514	3
2.17948	-0.0866525	0.0997135	3
2.18801	-0.0862899	0.0931037	3
2.19654	-0.0859199	0.0866952	3
2.20507	-0.0855426	0.0804983	3
2.2136	-0.0851584	0.0745226	3
2.22213	-0.0847675	0.0687775	3
2.23066	-0.0843702	0.0632714	3
2.23919	-0.0839666	0.058012	3
2.24773	-0.083557	0.0530061	3
2.25626	-0.0831415	0.048259	3
2.26479	-0.0827205	0.0437747	3
2.27332	-0.082294	0.0395558	3
0.31785	0	0.0283972	6
0.327903	0.000310893	0.031384	6
0.337956	0.000623817	0.034487	6
0.348009	0.000938826	0.0376866	6
0.358062	0.00125598	0.0409618	6
0.368115	0.00157533	0.0442905	6
0.378167	0.00189693	0.0476504	6
0.38822	0.00222086	0.0510198	6
0.398273	0.00254717	0.0543778	6
0.408326	0.00287592	0.0577053	6
0.418379	0.0032072	0.0609855	6
0.428432	0.00354105	0.064204	6
0.438485	0.00387757	0.0673497	6
0.448538	0.00421682	0.0704143	6
0.458591	0.00455888	0.0733929	6
0.468644	0.00490384	0.0762837	6
0.478697	0.00525178	0.0790877	6
0.48875	0.00560279	0.0818087	6
0.498803	0.00595696	0.0844526	6
0.508856	0.00631438	0.087027	6
0.518909	0.00667514	0.089541	6
0.528962	0.00703933	0.0920042	6
0.539015	0.00740703	0.0944269	6
0.549068	0.00777833	0.0968191	6
0.559121	0.00815329	0.0991906	6
0.569174	0.00853198	0.10155	6
0.579227	0.00891448	0.103907	6
0.58928	0.00930082	0.106267	6
0.599333	0.00969104	0.108636	6
0.609386	0.0100852	0.111021	6
0.619439	0.0104832	0.113424	6
0.629492	0.0108851	0.115849	6
0.639545	0.0112909	0.118298	6
0.649598	0.0117005	0.120775	6
0.659651	0.0121137	0.123279	6
0.669704	0.0125306	0.125813	6
0.679757	0.0129508	0.128379	6
0.68981	0.0133743	0.130978	6
0.699863	0.0138009	0.133612	6
0.709916	0.0142302	0.136285	6
0.719969	0.0146623	0.138999	6
0.730022	0.0150966	0.141758	6
0.740075	0.0155332	0.144566	6
0.750128	0.0159716	0.147428	6
0.760181	0.0164117	0.150349	6
0.770234	0.0168531	0.153333	6
0.780287	0.0172955	0.156386	6
0.79034	0.0177387	0.159513	6
0.800393	0.0181823	0.162716	6
0.810446	0.0186261	0.166002	6
0.820498	0.0190697	0.169371	6
0.830551	0.0195128	0.172826	6
0.840604	0.019955	0.176368	6
0.850657	0.020396	0.179997	6
0.86071	0.0208352	0.18371	6
0.870763	0.0212724	0.187506	6
0.880816	0.0217072	0.19138	6
0.890869	0.0221391	0.195327	6
0.900922	0.0225678	0.199344	6
0.910975	0.0229928	0.203422	6
0.921028	0.0234138	0.207557	6
0.931081	0.0238305	0.211742	6
0.941134	0.0242426	0.215971	6
0.951187	0.0246499	0.22024	6
0.96124	0.0250524	0.224543	6
0.971293	0.0254502	0.228877	6
0.981346	0.0258435	0.233241	6
0.991399	0.0262459	0.237632	6
1.00145	0.0266485	0.242053	6
1.01151	0.0270361	0.246503	6
1.02156	0.0274705	0.250986	6
1.03161	0.0278833	0.255506	6
1.04166	0.0282864	0.260067	6
1.05172	0.028782	0.264674	6
1.06177	0.0292074	0.269332	6
1.07182	0.0296537	0.274045	6
1.08188	0.0301869	0.278816	6
1.09193	0.0306676	0.283649	6
1.10198	0.0312275	0.288543	6
1.11203	0.0317556	0.293498	6
1.12209	0.0323533	0.298511	6
1.13214	0.0329421	0.303576	6
1.14219	0.0335708	0.308686	6
1.15225	0.034193	0.313831	6
1.1623	0.0348602	0.319	6
1.17235	0.0355048	0.32418	6
1.18241	0.036166	0.329358	6
1.19246	0.0368362	0.334518	6
1.20251	0.0374879	0.339647	6
1.21256	0.0381528	0.344729	6
1.22262	0.038825	0.349751	6
1.23267	0.0394695	0.354702	6
1.24272	0.0401178	0.35957	6
1.25278	0.040809	0.364348	6
1.26283	0.0414459	0.369027	6
1.27288	0.0420965	0.373603	6
1.28294	0.0427268	0.378074	6
1.29299	0.0433847	0.382437	6
1.30304	0.0440369	0.386692	6
1.31309	0.0446785	0.390841	6
1.32315	0.0452989	0.394884	6
1.3332	0.0458784	0.398823	6
1.34325	0.0464549	0.402659	6
1.35331	0.0469999	0.406393	6
1.36336	0.0475274	0.410024	6
1.37341	0.0480267	0.413552	6
1.38347	0.0485173	0.416973	6
1.39352	0.0489712	0.420284	6
1.40357	0.0494027	0.42348	6
1.41362	0.0498202	0.426555	6
1.42368	0.0502139	0.429503	6
1.43373	0.0505732	0.432316	6
1.44378	0.0509087	0.434988	6
1.45384	0.0512155	0.437509	6
1.46389	0.0514999	0.439874	6
1.47394	0.0517613	0.442074	6
1.484	0.0520015	0.444104	6
1.49405	0.0522339	0.445957	6
1.5041	0.0524424	0.447629	6
1.51415	0.0526278	0.449115	6
1.52421	0.0527902	0.450412	6
1.53426	0.0529274	0.451515	6
1.54431	0.0530394	0.452421	6
1.55437	0.0531275	0.453128	6
1.56442	0.0531962	0.453633	6
1.57447	0.0532444	0.453932	6
1.58452	0.0532547	0.454021	6
1.59458	0.0532229	0.453896	6
1.60463	0.0531414	0.453551	6
1.61468	0.052986	0.452979	6
1.62474	0.0527803	0.452173	6
1.63479	0.0525659	0.451125	6
1.64484	0.0523027	0.449825	6
1.6549	0.0519918	0.448263	6
1.66495	0.0515301	0.44643	6
1.675	0.0510888	0.444313	6
1.68505	0.0505997	0.441903	6
1.69511	0.049946	0.439188	6
1.70516	0.049373	0.436161	6
1.71521	0.048682	0.432812	6
1.72527	0.0479582	0.429136	6
1.73532	0.0471814	0.425126	6
1.74537	0.0464063	0.420782	6
1.75543	0.0454724	0.416103	6
1.76548	0.0446777	0.411092	6
1.77553	0.0437122	0.405755	6
1.78558	0.0427774	0.400101	6
1.79564	0.0417943	0.39414	6
1.80569	0.040839	0.387886	6
1.81574	0.0398514	0.381358	6
1.8258	0.0388657	0.374573	6
1.83585	0.0378822	0.367553	6
1.8459	0.0369007	0.36032	6
1.85596	0.0359207	0.352899	6
1.86601	0.0349415	0.345315	6
1.87606	0.0339621	0.337594	6
1.88611	0.0329818	0.32976	6
1.89617	0.0319996	0.321841	6
1.90622	0.0310147	0.31386	6
1.91627	0.0300262	0.305843	6
1.92633	0.0290336	0.29781	6
1.93638	0.0280362	0.289785	6
1.94643	0.0270335	0.281784	6
1.95648	0.0260251	0.273827	6
1.96654	0.0250107	0.265926	6
1.97659	0.0239899	0.258095	6
1.98664	0.0229626	0.250343	6
1.9967	0.0219287	0.242676	6
2.00675	0.0208879	0.235099	6
2.0168	0.0198404	0.227615	6
2.02686	0.0187862	0.220222	6
2.03691	0.0177251	0.212919	6
2.04696	0.0166574	0.205701	6
2.05701	0.0155832	0.198563	6
2.06707	0.0145026	0.191499	6
2.07712	0.0134157	0.184502	6
2.08717	0.0123229	0.177564	6
2.09723	0.0112242	0.17068	6
2.10728	0.01012	0.163842	6
2.11733	0.00901035	0.157047	6
2.12739	0.00789559	0.150289	6
2.13744	0.0067759	0.143569	6
2.14749	0.0056515	0.136884	6
2.15754	0.00452259	0.130237	6
2.1676	0.00338941	0.123633	6
2.17765	0.00225216	0.117077	6
2.1877	0.00111105	0.110577	6
2.19776	-3.37369e-05	0.104144	6
2.20781	-0.00118198	0.09779	6
2.21786	-0.0023335	0.0915289	6
2.22792	-0.00348808	0.0853762	6
2.23797	-0.00464556	0.0793488	6
2.24802	-0.00580575	0.0734643	6
2.25807	-0.00696847	0.0677411	6
2.26813	-0.00813356	0.0621977	6
2.27818	-0.00930086	0.0568522	6
2.28823	-0.0104702	0.0517222	6
2.29829	-0.0116415	0.046824	6
2.30834	-0.0128146	0.0421725	6
2.31839	-0.0139895	0.0377803	6
0.578294	0	0.101304	9
0.588145	0.000648027	0.10835	9
0.597997	0.00131236	0.115269	9
0.607849	0.00199337	0.122006	9
0.6177	0.00269145	0.128514	9
0.627552	0.00340702	0.134753	9
0.637403	0.00414043	0.140688	9
0.647255	0.00489204	0.146297	9
0.657107	0.00566222	0.151562	9
0.666958	0.00645133	0.156474	9
0.67681	0.00725967	0.161033	9
0.686661	0.00808754	0.165244	9
0.696513	0.00893523	0.169119	9
0.706365	0.009803	0.172673	9
0.716216	0.0106911	0.175927	9
0.726068	0.0115997	0.178902	9
0.73592	0.0125291	0.181622	9
0.745771	0.0134793	0.184111	9
0.755623	0.0144506	0.186393	9
0.765474	0.0154429	0.18849	9
0.775326	0.0164563	0.190425	9
0.785178	0.0174909	0.192218	9
0.795029	0.0185465	0.193887	9
0.804881	0.019623	0.195449	9
0.814732	0.0207203	0.19692	9
0.824584	0.0218381	0.198314	9
0.834436	0.0229761	0.199645	9
0.844287	0.024134	0.200925	9
0.854139	0.0253113	0.202169	9
0.863991	0.0265074	0.203388	9
0.873842	0.0277218	0.204596	9
0.883694	0.0289537	0.205807	9
0.893545	0.0302023	0.207033	9
0.903397	0.0314668	0.208288	9
0.913249	0.0327462	0.209586	9
0.9231	0.0340397	0.210939	9
0.932952	0.0353461	0.212361	9
0.942803	0.0366644	0.213861	9
0.952655	0.0379934	0.21545	9
0.962507	0.039332	0.217136	9
0.972358	0.0406789	0.218924	9
0.98221	0.0420327	0.220818	9
0.992061	0.0433921	0.222819	9
1.00191	0.0447554	0.224926	9
1.01176	0.0461211	0.227136	9
1.02162	0.0474875	0.229442	9
1.03147	0.0488529	0.231836	9
1.04132	0.0502153	0.23431	9
1.05117	0.0515727	0.236852	9
1.06102	0.052923	0.239451	9
1.07087	0.054264	0.242093	9
1.08073	0.0555935	0.244766	9
1.09058	0.0569093	0.247458	9
1.10043	0.0582091	0.250156	9
1.11028	0.0594911	0.252848	9
1.12013	0.0607539	0.255525	9
1.12998	0.0619969	0.258179	9
1.13984	0.0632204	0.260802	9
1.14969	0.0644264	0.263389	9
1.15954	0.0656181	0.265938	9
1.16939	0.0668001	0.268449	9
1.17924	0.0680317	0.270921	9
1.18909	0.071232	0.273361	9
1.19895	0.0724943	0.275772	9
1.2088	0.073771	0.278162	9
1.21865	0.077133	0.280541	9
1.2285	0.0785338	0.282917	9
1.23835	0.0803254	0.285302	9
1.2482	0.0837464	0.287705	9
1.25805	0.0854064	0.290137	9
1.26791	0.0880059	0.292604	9
1.27776	0.0908428	0.295115	9
1.28761	0.0929637	0.297674	9
1.29746	0.0968638	0.300282	9
1.30731	0.0993472	0.302939	9
1.31716	0.102734	0.30564	9
1.32702	0.105894	0.308379	9
1.33687	0.109458	0.311146	9
1.34672	0.11313	0.313929	9
1.35657	0.116908	0.316712	9
1.36642	0.120885	0.319479	9
1.37627	0.124884	0.322214	9
1.38613	0.128976	0.3249	9
1.39598	0.133139	0.32752	9
1.40583	0.137281	0.330058	9
1.41568	0.141432	0.332501	9
1.42553	0.145639	0.334837	9
1.43538	0.149572	0.337058	9
1.44524	0.153931	0.33916	9
1.45509	0.157806	0.341138	9
1.46494	0.161831	0.342995	9
1.47479	0.16567	0.344734	9
1.48464	0.169313	0.346362	9
1.49449	0.173263	0.347887	9
1.50435	0.177137	0.349319	9
1.5142	0.180254	0.350671	9
1.52405	0.183619	0.351954	9
1.5339	0.187185	0.353178	9
1.54375	0.189999	0.354356	9
1.5536	0.192741	0.355496	9
1.56345	0.196012	0.356606	9
1.57331	0.199013	0.35769	9
1.58316	0.201391	0.358751	9
1.59301	0.203499	0.359788	9
1.60286	0.205896	0.360797	9
1.61271	0.208325	0.361773	9
1.62256	0.2097	0.362706	9
1.63242	0.211079	0.363585	9
1.64227	0.21295	0.364397	9
1.65212	0.214621	0.365129	9
1.66197	0.215931	0.365765	9
1.67182	0.21687	0.36629	9
1.68167	0.217293	0.36669	9
1.69153	0.217975	0.366953	9
1.70138	0.218688	0.367065	9
1.71123	0.219208	0.367019	9
1.72108	0.219302	0.366807	9
1.73093	0.218855	0.366424	9
1.74078	0.218604	0.365868	9
1.75064	0.218456	0.365141	9
1.76049	0.218143	0.364245	9
1.77034	0.217214	0.363184	9
1.78019	0.21623	0.361967	9
1.79004	0.21553	0.3606	9
1.79989	0.214529	0.359093	9
1.80975	0.213084	0.357454	9
1.8196	0.212069	0.355693	9
1.82945	0.210944	0.353817	9
1.8393	0.209422	0.351834	9
1.84915	0.207934	0.349752	9
1.859	0.206567	0.347574	9
1.86885	0.20473	0.345307	9
1.87871	0.203239	0.342952	9
1.88856	0.201351	0.340513	9
1.89841	0.199751	0.337989	9
1.90826	0.197819	0.33538	9
1.91811	0.196121	0.332688	9
1.92796	0.194147	0.32991	9
1.93782	0.19216	0.327045	9
1.94767	0.190159	0.324092	9
1.95752	0.188142	0.321049	9
1.96737	0.186111	0.317916	9
1.97722	0.184066	0.314689	9
1.98707	0.182006	0.31137	9
1.99693	0.179934	0.307957	9
2.00678	0.17785	0.304449	9
2.01663	0.175754	0.300846	9
2.02648	0.173647	0.297149	9
2.03633	0.171529	0.293359	9
2.04618	0.169402	0.289475	9
2.05604	0.167265	0.285498	9
2.06589	0.165119	0.28143	9
2.07574	0.162965	0.277272	9
2.08559	0.160803	0.273025	9
2.09544	0.158633	0.26869	9
2.10529	0.156456	0.264268	9
2.11515	0.154272	0.25976	9
2.125	0.152082	0.255166	9
2.13485	0.149885	0.250488	9
2.1447	0.147683	0.245726	9
2.15455	0.145476	0.240881	9
2.1644	0.143264	0.235954	9
2.17425	0.141047	0.230946	9
2.18411	0.138826	0.225858	9
2.19396	0.136601	0.220693	9
2.20381	0.134372	0.215453	9
2.21366	0.132139	0.210142	9
2.22351	0.129904	0.204765	9
2.23336	0.127665	0.199326	9
2.24322	0.125424	0.193833	9
2.25307	0.12318	0.18829	9
2.26292	0.120933	0.182706	9
2.27277	0.118685	0.177089	9
2.28262	0.116434	0.171447	9
2.29247	0.114182	0.165787	9
2.30233	0.111927	0.160117	9
2.31218	0.109671	0.154446	9
2.32203	0.107413	0.14878	9
2.33188	0.105153	0.143126	9
2.34173	0.102892	0.13749	9
2.35158	0.100628	0.131876	9
2.36144	0.0983634	0.12629	9
2.37129	0.0960968	0.120735	9
2.38114	0.0938286	0.115216	9
2.39099	0.0915589	0.109736	9
2.40084	0.0892877	0.1043	9
2.41069	0.0870151	0.0989126	9
2.42055	0.0847411	0.0935781	9
2.4304	0.0824658	0.0883032	9
2.44025	0.0801892	0.0830949	9
2.4501	0.0779112	0.0779617	9
2.45995	0.075632	0.0729132	9
2.4698	0.0733515	0.0679604	9
2.47965	0.0710697	0.0631151	9
2.48951	0.0687867	0.0583905	9
2.49936	0.0665023	0.0538001	9
2.50921	0.0642167	0.049358	9
2.51906	0.0619298	0.0450782	9
2.52891	0.0596417	0.0409744	9
2.53876	0.0573524	0.0370596	9
0.267958	0	0.0236288	11
0.279895	0.00200216	0.0258979	11
0.291833	0.00401241	0.0282504	11
0.303771	0.00603096	0.0307005	11
0.315709	0.00805806	0.0332705	11
0.327647	0.0100939	0.0359913	11
0.339584	0.0121389	0.0389018	11
0.351522	0.0141931	0.0420482	11
0.36346	0.0162568	0.0454816	11
0.375398	0.0183303	0.0492564	11
0.387336	0.0204138	0.0534266	11
0.399274	0.0225076	0.0580433	11
0.411211	0.0246119	0.0631505	11
0.423149	0.0267269	0.068782	11
0.435087	0.0288528	0.0749579	11
0.447025	0.0309899	0.0816823	11
0.458963	0.0331382	0.088941	11
0.4709	0.0352981	0.0967007	11
0.482838	0.0374697	0.104909	11
0.494776	0.0396532	0.113497	11
0.506714	0.0418488	0.122379	11
0.518652	0.0440565	0.131459	11
0.53059	0.0462767	0.140634	11
0.542527	0.0485095	0.149798	11
0.554465	0.050755	0.158846	11
0.566403	0.0530132	0.167681	11
0.578341	0.0552841	0.176219	11
0.590279	0.0575678	0.184386	11
0.602216	0.0598641	0.192127	11
0.614154	0.0621729	0.199405	11
0.626092	0.064494	0.206199	11
0.63803	0.0668273	0.212505	11
0.649968	0.0691726	0.218334	11
0.661905	0.0715296	0.223706	11
0.673843	0.073898	0.228651	11
0.685781	0.0762777	0.233206	11
0.697719	0.0786683	0.237406	11
0.709657	0.0810695	0.241289	11
0.721595	0.0834809	0.244889	11
0.733532	0.0859022	0.248236	11
0.74547	0.088333	0.251353	11
0.757408	0.0907728	0.254261	11
0.769346	0.0932214	0.256974	11
0.781284	0.0956782	0.259501	11
0.793221	0.0981429	0.261851	11
0.805159	0.100615	0.264029	11
0.817097	0.103095	0.266041	11
0.829035	0.105581	0.267891	11
0.840973	0.108073	0.269588	11
0.85291	0.110572	0.271141	11
0.864848	0.113076	0.272564	11
0.876786	0.115586	0.273871	11
0.888724	0.118102	0.275081	11
0.900662	0.120623	0.276215	11
0.9126	0.12315	0.277296	11
0.924537	0.125684	0.278347	11
0.936475	0.128226	0.279393	11
0.948413	0.130779	0.280459	11
0.960351	0.133346	0.281568	11
0.972289	0.13627	0.282742	11
0.984226	0.13888	0.284002	11
0.996164	0.141648	0.285366	11
1.0081	0.144504	0.286847	11
1.02004	0.147191	0.288459	11
1.03198	0.150159	0.290208	11
1.04392	0.152903	0.292101	11
1.05585	0.156007	0.29414	11
1.06779	0.158806	0.296323	11
1.07973	0.161903	0.298647	11
1.09167	0.16483	0.301105	11
1.1036	0.168015	0.303689	11
1.11554	0.171075	0.306389	11
1.12748	0.174261	0.309192	11
1.13942	0.177505	0.312087	11
1.15136	0.180694	0.315061	11
1.16329	0.184491	0.318101	11
1.17523	0.18781	0.321193	11
1.18717	0.191216	0.324328	11
1.19911	0.194951	0.327494	11
1.21104	0.198416	0.330683	11
1.22298	0.202145	0.333887	11
1.23492	0.205802	0.337103	11
1.24686	0.209476	0.340327	11
1.2588	0.21316	0.343558	11
1.27073	0.216939	0.346796	11
1.28267	0.220738	0.350043	11
1.29461	0.224534	0.353299	11
1.30655	0.228278	0.356566	11
1.31849	0.232056	0.359844	11
1.33042	0.23579	0.36313	11
1.34236	0.239516	0.366421	11
1.3543	0.243194	0.369708	11
1.36624	0.24687	0.372981	11
1.37817	0.250518	0.376224	11
1.39011	0.254072	0.37942	11
1.40205	0.2575	0.382546	11
1.41399	0.261058	0.385578	11
1.42593	0.264372	0.38849	11
1.43786	0.267675	0.391252	11
1.4498	0.270718	0.393838	11
1.46174	0.273937	0.396219	11
1.47368	0.276862	0.39837	11
1.48561	0.279546	0.400268	11
1.49755	0.282303	0.401897	11
1.50949	0.284726	0.403244	11
1.52143	0.287234	0.404301	11
1.53337	0.289234	0.405068	11
1.5453	0.291407	0.40555	11
1.55724	0.293216	0.405759	11
1.56918	0.295079	0.405711	11
1.58112	0.296547	0.405426	11
1.59305	0.298221	0.404929	11
1.60499	0.299423	0.404246	11
1.61693	0.300632	0.403403	11
1.62887	0.301571	0.402427	11
1.64081	0.302367	0.401343	11
1.65274	0.303365	0.400173	11
1.66468	0.304023	0.398937	11
1.67662	0.304615	0.397652	11
1.68856	0.305111	0.39633	11
1.7005	0.305471	0.394982	11
1.71243	0.305768	0.393612	11
1.72437	0.305784	0.392226	11
1.73631	0.305851	0.390822	11
1.74825	0.305711	0.389398	11
1.76018	0.305491	0.387951	11
1.77212	0.305237	0.386472	11
1.78406	0.304913	0.384953	11
1.796	0.304549	0.383382	11
1.80794	0.30402	0.381746	11
1.81987	0.303443	0.380028	11
1.83181	0.302857	0.378212	11
1.84375	0.302193	0.376276	11
1.85569	0.301577	0.374198	11
1.86762	0.300919	0.371956	11
1.87956	0.300233	0.369525	11
1.8915	0.299558	0.366877	11
1.90344	0.298854	0.363988	11
1.91538	0.298167	0.36083	11
1.92731	0.297461	0.357381	11
1.93925	0.296737	0.353618	11
1.95119	0.296022	0.349521	11
1.96313	0.295286	0.345076	11
1.97507	0.294533	0.340273	11
1.987	0.293767	0.335108	11
1.99894	0.292988	0.329585	11
2.01088	0.292193	0.323715	11
2.02282	0.291384	0.317515	11
2.03475	0.290561	0.311013	11
2.04669	0.289723	0.30424	11
2.05863	0.288872	0.297235	11
2.07057	0.288008	0.290043	11
2.08251	0.287132	0.282709	11
2.09444	0.286245	0.275282	11
2.10638	0.285346	0.26781	11
2.11832	0.284437	0.260339	11
2.13026	0.283519	0.252911	11
2.14219	0.282592	0.245562	11
2.15413	0.281657	0.238323	11
2.16607	0.280714	0.231217	11
2.17801	0.279764	0.224262	11
2.18995	0.278808	0.217465	11
2.20188	0.277846	0.21083	11
2.21382	0.276879	0.204353	11
2.22576	0.275908	0.198025	11
2.2377	0.274933	0.191833	11
2.24963	0.273954	0.185763	11
2.26157	0.272973	0.179797	11
2.27351	0.271989	0.173918	11
2.28545	0.271004	0.168109	11
2.29739	0.270018	0.162355	11
2.30932	0.269032	0.156643	11
2.32126	0.268046	0.150965	11
2.3332	0.267061	0.145311	11
2.34514	0.266076	0.139681	11
2.35708	0.265093	0.134073	11
2.36901	0.264112	0.128491	11
2.38095	0.263133	0.122942	11
2.39289	0.262157	0.117434	11
2.40483	0.261182	0.111977	11
2.41676	0.26021	0.106585	11
2.4287	0.259241	0.101267	11
2.44064	0.258274	0.0960361	11
2.45258	0.257309	0.0909025	11
2.46452	0.256347	0.085875	11
2.47645	0.255386	0.0809607	11
2.48839	0.254428	0.0761644	11
2.50033	0.253472	0.0714892	11
2.51227	0.252518	0.066936	11
2.5242	0.251565	0.0625047	11
2.53614	0.250614	0.0581944	11
2.54808	0.249665	0.0540042	11
2.56002	0.248717	0.0499337	11
2.57196	0.24777	0.0459839	11
2.58389	0.246824	0.0421574	11
2.59583	0.24588	0.0384591	11
2.60777	0.244937	0.0348956	11
2.61971	0.243994	0.0314758	11
2.63164	0.243053	0.0282099	11
2.64358	0.242112	0.0251093	11
0.574583	0	0.0695807	13
0.586374	0.00301306	0.0794096	13
0.598166	0.00603068	0.0899052	13
0.609957	0.00905291	0.100997	13
0.621749	0.0120798	0.112598	13
0.633541	0.0151113	0.124605	13
0.645332	0.0181475	0.136904	13
0.657124	0.0211884	0.149372	13
0.668916	0.024234	0.161878	13
0.680707	0.0272842	0.174294	13
0.692499	0.0303392	0.18649	13
0.704291	0.0333988	0.198346	13
0.716082	0.036463	0.209751	13
0.727874	0.0395318	0.220611	13
0.739665	0.0426052	0.230845	13
0.751457	0.0456832	0.240394	13
0.763249	0.0487658	0.249216	13
0.77504	0.051853	0.25729	13
0.786832	0.0549448	0.264614	13
0.798624	0.0580413	0.271203	13
0.810415	0.0611423	0.277088	13
0.822207	0.0642479	0.282312	13
0.833999	0.0673579	0.286928	13
0.84579	0.0704721	0.290999	13
0.857582	0.0735901	0.294587	13
0.869374	0.0767117	0.29776	13
0.881165	0.0798365	0.300584	13
0.892957	0.082964	0.303121	13
0.904748	0.0860938	0.30543	13
0.91654	0.0892255	0.307563	13
0.928332	0.0923585	0.309568	13
0.940123	0.0954925	0.311483	13
0.951915	0.0986269	0.313341	13
0.963707	0.101761	0.315169	13
0.975498	0.104895	0.316986	13
0.98729	0.108029	0.318808	13
0.999082	0.111162	0.320643	13
1.01087	0.114294	0.322499	13
1.02266	0.117425	0.324379	13
1.03446	0.120557	0.326285	13
1.04625	0.12369	0.328216	13
1.05804	0.126827	0.330174	13
1.06983	0.129968	0.332157	13
1.08162	0.133118	0.334166	13
1.09341	0.136279	0.336202	13
1.10521	0.139457	0.338265	13
1.117	0.142654	0.340356	13
1.12879	0.145872	0.342477	13
1.14058	0.148916	0.344629	13
1.15237	0.152002	0.346811	13
1.16416	0.155095	0.349025	13
1.17596	0.15802	0.351267	13
1.18775	0.160882	0.353534	13
1.19954	0.163754	0.355821	13
1.21133	0.16663	0.358121	13
1.22312	0.169559	0.360425	13
1.23491	0.172701	0.362721	13
1.24671	0.17581	0.364997	13
1.2585	0.17894	0.367241	13
1.27029	0.182142	0.369438	13
1.28208	0.185391	0.371575	13
1.29387	0.188439	0.373638	13
1.30566	0.190787	0.375616	13
1.31746	0.193901	0.3775	13
1.32925	0.195978	0.379281	13
1.34104	0.19884	0.380954	13
1.35283	0.201128	0.382517	13
1.36462	0.203342	0.38397	13
1.37641	0.20574	0.385316	13
1.38821	0.207262	0.38656	13
1.4	0.20942	0.38771	13
1.41179	0.210792	0.388773	13
1.42358	0.21195	0.389758	13
1.43537	0.213205	0.390675	13
1.44716	0.21396	0.391532	13
1.45896	0.214385	0.392336	13
1.47075	0.214922	0.393094	13
1.48254	0.215048	0.393808	13
1.49433	0.214918	0.394481	13
1.50612	0.214871	0.395111	13
1.51791	0.214651	0.395694	13
1.52971	0.214219	0.396225	13
1.5415	0.213716	0.396697	13
1.55329	0.212995	0.397098	13
1.56508	0.212218	0.397419	13
1.57687	0.211245	0.397649	13
1.58866	0.210169	0.397777	13
1.60046	0.209007	0.397794	13
1.61225	0.20785	0.397691	13
1.62404	0.206637	0.397461	13
1.63583	0.205279	0.397101	13
1.64762	0.203947	0.396607	13
1.65941	0.202438	0.395979	13
1.6712	0.201006	0.395217	13
1.683	0.199469	0.394324	13
1.69479	0.197981	0.393302	13
1.70658	0.196402	0.392151	13
1.71837	0.194896	0.390873	13
1.73016	0.193347	0.389466	13
1.74195	0.191818	0.387928	13
1.75375	0.190281	0.386255	13
1.76554	0.188773	0.384441	13
1.77733	0.187288	0.382481	13
1.78912	0.185845	0.380367	13
1.80091	0.184428	0.378096	13
1.8127	0.182999	0.375662	13
1.8245	0.181611	0.373066	13
1.83629	0.180246	0.370309	13
1.84808	0.178914	0.367397	13
1.85987	0.177602	0.364338	13
1.87166	0.176293	0.361142	13
1.88345	0.175058	0.357822	13
1.89525	0.17378	0.354393	13
1.90704	0.172534	0.350868	13
1.91883	0.171292	0.347259	13
1.93062	0.170046	0.343577	13
1.94241	0.168825	0.339829	13
1.9542	0.167601	0.336018	13
1.966	0.166382	0.332143	13
1.97779	0.165161	0.328199	13
1.98958	0.163959	0.324179	13
2.00137	0.162736	0.320069	13
2.01316	0.161559	0.315856	13
2.02495	0.160404	0.311525	13
2.03675	0.159221	0.307058	13
2.04854	0.158049	0.302441	13
2.06033	0.156942	0.297661	13
2.07212	0.15579	0.292705	13
2.08391	0.154676	0.287567	13
2.0957	0.153567	0.282242	13
2.1075	0.152488	0.276732	13
2.11929	0.151415	0.271042	13
2.13108	0.150346	0.265183	13
2.14287	0.149282	0.25917	13
2.15466	0.148223	0.253021	13
2.16645	0.147169	0.24676	13
2.17825	0.146121	0.24041	13
2.19004	0.145077	0.233998	13
2.20183	0.144039	0.227551	13
2.21362	0.143007	0.221095	13
2.22541	0.141981	0.214654	13
2.2372	0.14096	0.208249	13
2.249	0.139945	0.201901	13
2.26079	0.138935	0.195624	13
2.27258	0.137931	0.189431	13
2.28437	0.136933	0.183329	13
2.29616	0.135939	0.177325	13
2.30795	0.134951	0.171421	13
2.31975	0.133968	0.165618	13
2.33154	0.132989	0.159916	13
2.34333	0.132015	0.154313	13
2.35512	0.131045	0.148808	13
2.36691	0.130079	0.143401	13
2.3787	0.129117	0.13809	13
2.39049	0.128158	0.132876	13
2.40229	0.127203	0.127759	13
2.41408	0.126251	0.122743	13
2.42587	0.125302	0.117829	13
2.43766	0.124355	0.113021	13
2.44945	0.123411	0.108321	13
2.46124	0.122469	0.103734	13
2.47304	0.121529	0.0992644	13
2.48483	0.120591	0.0949148	13
2.49662	0.119656	0.0906895	13
2.50841	0.118722	0.0865921	13
2.5202	0.117789	0.0826257	13
2.53199	0.116859	0.0787933	13
2.54379	0.11593	0.0750972	13
2.55558	0.115003	0.0715391	13
2.56737	0.114076	0.0681199	13
2.57916	0.113152	0.0648397	13
2.59095	0.112228	0.0616979	13
2.60274	0.111305	0.0586927	13
2.61454	0.110384	0.0558214	13
2.62633	0.109464	0.0530805	13
2.63812	0.108544	0.0504657	13
2.64991	0.107626	0.0479716	13
2.6617	0.106708	0.0455924	13
2.67349	0.105791	0.0433215	13
2.68529	0.104875	0.0411519	13
2.69708	0.103959	0.0390761	13
2.70887	0.103044	0.0370864	13
2.72066	0.102129	0.0351747	13
2.73245	0.101215	0.0333332	13
2.74424	0.100301	0.0315538	13
2.75604	0.0993878	0.029829	13
2.76783	0.0984745	0.0281518	13
2.77962	0.0975613	0.0265159	13
2.79141	0.0966482	0.0249157	13
2.8032	0.0957351	0.0233471	13
2.81499	0.094822	0.0218072	13
2.82679	0.0939088	0.0202944	13
2.83858	0.0929956	0.0188089	13
2.85037	0.0920822	0.0173522	13
2.86216	0.0911686	0.0159274	13
2.87395	0.0902548	0.0145387	13
2.88574	0.0893407	0.0131917	13
2.89754	0.0884264	0.0118924	13
2.90933	0.0875118	0.0106473	13
2.92112	0.0865969	0.00946293	13
0.682017	0	0.121047	16
0.692543	0.00293677	0.131922	16
0.703069	0.00585151	0.142807	16
0.713595	0.00874357	0.153593	16
0.724121	0.0116123	0.164176	16
0.734646	0.0144572	0.174462	16
0.745172	0.0172778	0.184366	16
0.755698	0.0200734	0.193819	16
0.766224	0.0228439	0.202765	16
0.77675	0.0255888	0.211166	16
0.787276	0.0283078	0.218998	16
0.797802	0.0310008	0.226254	16
0.808328	0.0336677	0.232939	16
0.818854	0.0363085	0.239072	16
0.82938	0.0389232	0.244684	16
0.839906	0.0415122	0.24981	16
0.850432	0.0440755	0.254495	16
0.860958	0.0466136	0.258784	16
0.871484	0.0491269	0.262726	16
0.88201	0.0516159	0.266369	16
0.892536	0.0540812	0.269758	16
0.903062	0.0565233	0.272936	16
0.913587	0.058943	0.275941	16
0.924113	0.061341	0.278806	16
0.934639	0.063718	0.28156	16
0.945165	0.0660748	0.284225	16
0.955691	0.0684123	0.286819	16
0.966217	0.0707312	0.289355	16
0.976743	0.0730325	0.291843	16
0.987269	0.0753169	0.294288	16
0.997795	0.0775853	0.296692	16
1.00832	0.0798387	0.299055	16
1.01885	0.0820778	0.301377	16
1.02937	0.0843037	0.303654	16
1.0399	0.0865172	0.305884	16
1.05042	0.0887193	0.308065	16
1.06095	0.090911	0.310195	16
1.07148	0.093093	0.312273	16
1.082	0.0952664	0.314298	16
1.09253	0.0974319	0.316271	16
1.10305	0.0995903	0.318194	16
1.11358	0.101742	0.320069	16
1.12411	0.103887	0.321899	16
1.13463	0.106025	0.323687	16
1.14516	0.108155	0.325437	16
1.15568	0.110272	0.327151	16
1.16621	0.112373	0.328833	16
1.17674	0.11445	0.330485	16
1.18726	0.116491	0.33211	16
1.19779	0.118168	0.333709	16
1.20831	0.119888	0.335285	16
1.21884	0.121513	0.33684	16
1.22937	0.122877	0.338374	16
1.23989	0.124181	0.339889	16
1.25042	0.125253	0.341387	16
1.26094	0.125938	0.342871	16
1.27147	0.126346	0.344342	16
1.282	0.126792	0.345801	16
1.29252	0.127089	0.347252	16
1.30305	0.127332	0.348694	16
1.31357	0.127451	0.350129	16
1.3241	0.127408	0.351557	16
1.33463	0.127297	0.352976	16
1.34515	0.12706	0.354383	16
1.35568	0.126677	0.355775	16
1.3662	0.126133	0.357146	16
1.37673	0.125552	0.35849	16
1.38725	0.12503	0.359798	16
1.39778	0.124251	0.361063	16
1.40831	0.123359	0.362274	16
1.41883	0.122311	0.363423	16
1.42936	0.121174	0.3645	16
1.43988	0.119977	0.365496	16
1.45041	0.11872	0.366405	16
1.46094	0.11726	0.367218	16
1.47146	0.115797	0.36793	16
1.48199	0.114188	0.368536	16
1.49251	0.112429	0.369034	16
1.50304	0.110609	0.369421	16
1.51357	0.108762	0.369694	16
1.52409	0.10671	0.369855	16
1.53462	0.104511	0.3699	16
1.54514	0.102317	0.369831	16
1.55567	0.100105	0.369645	16
1.5662	0.0977571	0.369342	16
1.57672	0.0953183	0.368919	16
1.58725	0.0929851	0.368376	16
1.59777	0.090469	0.367708	16
1.6083	0.0879584	0.366913	16
1.61883	0.0854783	0.365989	16
1.62935	0.082912	0.364934	16
1.63988	0.0803617	0.363746	16
1.6504	0.0778782	0.362425	16
1.66093	0.0752915	0.360974	16
1.67146	0.072738	0.359396	16
1.68198	0.0702563	0.357697	16
1.69251	0.067763	0.355884	16
1.70303	0.0652954	0.353968	16
1.71356	0.0628468	0.351961	16
1.72408	0.0604006	0.349876	16
1.73461	0.058003	0.34773	16
1.74514	0.0556419	0.345538	16
1.75566	0.0533696	0.343316	16
1.76619	0.0510675	0.34108	16
1.77671	0.0488825	0.338847	16
1.78724	0.0467032	0.336628	16
1.79777	0.0446163	0.334437	16
1.80829	0.0425366	0.332281	16
1.81882	0.0405041	0.330169	16
1.82934	0.0385529	0.328103	16
1.83987	0.0366672	0.326083	16
1.8504	0.034825	0.324106	16
1.86092	0.0329706	0.322167	16
1.87145	0.0312185	0.320257	16
1.88197	0.0294822	0.318363	16
1.8925	0.0278002	0.316474	16
1.90303	0.026147	0.314573	16
1.91355	0.0245305	0.312644	16
1.92408	0.022938	0.31067	16
1.9346	0.0213707	0.308633	16
1.94513	0.0198368	0.306517	16
1.95566	0.0183395	0.304305	16
1.96618	0.0168322	0.301984	16
1.97671	0.0153678	0.299539	16
1.98723	0.0139372	0.29696	16
1.99776	0.0125605	0.294238	16
2.00829	0.0111911	0.291368	16
2.01881	0.00982348	0.288345	16
2.02934	0.0084794	0.285169	16
2.03986	0.00715543	0.281843	16
2.05039	0.00582019	0.278369	16
2.06091	0.00450141	0.274755	16
2.07144	0.00318377	0.271009	16
2.08197	0.00186692	0.267141	16
2.09249	0.000550744	0.263162	16
2.10302	-0.000764725	0.259085	16
2.11354	-0.00207931	0.254922	16
2.12407	-0.00339271	0.250686	16
2.1346	-0.00470456	0.246388	16
2.14512	-0.00601443	0.242041	16
2.15565	-0.00732186	0.237654	16
2.16617	-0.00862635	0.233237	16
2.1767	-0.0099274	0.228796	16
2.18723	-0.0112245	0.224338	16
2.19775	-0.0125172	0.219866	16
2.20828	-0.0138051	0.215382	16
2.2188	-0.0150875	0.210888	16
2.22933	-0.0163641	0.206382	16
2.23986	-0.0176344	0.201862	16
2.25038	-0.018898	0.197325	16
2.26091	-0.0201546	0.192768	16
2.27143	-0.0214036	0.188188	16
2.28196	-0.0226449	0.183581	16
2.29249	-0.023878	0.178945	16
2.30301	-0.0251026	0.174278	16
2.31354	-0.0263185	0.16958	16
2.32406	-0.0275254	0.164852	16
2.33459	-0.0287231	0.160097	16
2.34512	-0.0299113	0.155319	16
2.35564	-0.0310898	0.150526	16
2.36617	-0.0322586	0.145725	16
2.37669	-0.0334174	0.140926	16
2.38722	-0.0345663	0.136139	16
2.39774	-0.0357051	0.131376	16
2.40827	-0.0368339	0.126648	16
2.4188	-0.0379527	0.121967	16
2.42932	-0.0390617	0.117346	16
2.43985	-0.0401609	0.112794	16
2.45037	-0.0412504	0.108323	16
2.4609	-0.0423305	0.10394	16
2.47143	-0.0434013	0.0996524	16
2.48195	-0.044463	0.0954663	16
2.49248	-0.0455158	0.0913853	16
2.503	-0.0465598	0.0874114	16
2.51353	-0.0475953	0.0835451	16
2.52406	-0.0486224	0.0797853	16
2.53458	-0.0496413	0.0761293	16
2.54511	-0.0506523	0.0725736	16
2.55563	-0.0516556	0.0691136	16
2.56616	-0.0526513	0.065744	16
2.57669	-0.0536396	0.0624594	16
2.58721	-0.0546208	0.059254	16
2.59774	-0.0555951	0.0561226	16
2.60826	-0.0565627	0.0530604	16
2.61879	-0.0575236	0.0500632	16
2.62932	-0.0584783	0.0471282	16
2.63984	-0.0594267	0.0442535	16
2.65037	-0.0603691	0.0414385	16
2.66089	-0.0613057	0.0386841	16
2.67142	-0.0622365	0.0359925	16
2.68195	-0.0631619	0.0333673	16
2.69247	-0.0640818	0.030813	16
2.703	-0.0649964	0.0283353	16
2.71352	-0.0659059	0.0259407	16
2.72405	-0.0668104	0.0236359	16
2.73458	-0.06771	0.0214282	16
2.7451	-0.0686049	0.0193242	16
2.75563	-0.0694951	0.0173305	16
2.76615	-0.0703808	0.0154527	16
2.77668	-0.0712621	0.0136955	16
0.549815	0	0.085479	21
0.56321	0.00260954	0.100234	21
0.576605	0.00522173	0.116172	21
0.589999	0.00783673	0.133118	21
0.603394	0.0104548	0.15085	21
0.616789	0.0130761	0.16911	21
0.630184	0.0157009	0.187616	21
0.643579	0.0183296	0.206077	21
0.656973	0.0209624	0.224205	21
0.670368	0.0235997	0.241729	21
0.683763	0.0262419	0.258412	21
0.697158	0.0288893	0.274058	21
0.710553	0.0315424	0.288521	21
0.723947	0.0342015	0.301708	21
0.737342	0.0368671	0.313577	21
0.750737	0.0395397	0.324138	21
0.764132	0.0422196	0.33344	21
0.777526	0.0449074	0.34157	21
0.790921	0.0476036	0.348636	21
0.804316	0.0503084	0.354762	21
0.817711	0.0530223	0.360078	21
0.831106	0.0557457	0.364709	21
0.8445	0.0584788	0.368772	21
0.857895	0.0612222	0.372369	21
0.87129	0.0639759	0.375585	21
0.884685	0.0667402	0.378487	21
0.89808	0.0695153	0.381125	21
0.911474	0.0723011	0.38353	21
0.924869	0.0750976	0.385723	21
0.938264	0.0779047	0.387712	21
0.951659	0.0807222	0.389501	21
0.965053	0.0835497	0.391089	21
0.978448	0.0863866	0.392476	21
0.991843	0.0892325	0.393662	21
1.00524	0.0920863	0.394656	21
1.01863	0.0949473	0.395468	21
1.03203	0.0978141	0.396116	21
1.04542	0.100686	0.396622	21
1.05882	0.10356	0.397012	21
1.07221	0.106434	0.397316	21
1.08561	0.109307	0.397563	21
1.099	0.112174	0.39778	21
1.1124	0.115031	0.397993	21
1.12579	0.117748	0.398222	21
1.13919	0.120453	0.398484	21
1.15258	0.123193	0.398788	21
1.16598	0.125895	0.399138	21
1.17937	0.128715	0.399532	21
1.19276	0.131582	0.399963	21
1.20616	0.134483	0.400419	21
1.21955	0.137502	0.400884	21
1.23295	0.140621	0.401343	21
1.24634	0.143782	0.401777	21
1.25974	0.147087	0.40217	21
1.27313	0.15042	0.402507	21
1.28653	0.153867	0.402777	21
1.29992	0.157266	0.402971	21
1.31332	0.160613	0.403086	21
1.32671	0.164036	0.403123	21
1.34011	0.167472	0.403084	21
1.3535	0.170801	0.402977	21
1.3669	0.17423	0.402807	21
1.38029	0.177635	0.402581	21
1.39369	0.180923	0.402302	21
1.40708	0.184265	0.401972	21
1.42048	0.187506	0.401586	21
1.43387	0.190697	0.401137	21
1.44727	0.193867	0.400613	21
1.46066	0.196793	0.4	21
1.47406	0.199679	0.399281	21
1.48745	0.202346	0.398441	21
1.50084	0.204787	0.397464	21
1.51424	0.207197	0.396337	21
1.52763	0.209329	0.395052	21
1.54103	0.211204	0.3936	21
1.55442	0.213073	0.391977	21
1.56782	0.214482	0.39018	21
1.58121	0.215929	0.388204	21
1.59461	0.217003	0.386045	21
1.608	0.218025	0.383697	21
1.6214	0.218745	0.381151	21
1.63479	0.21967	0.378398	21
1.64819	0.220408	0.375426	21
1.66158	0.220987	0.372226	21
1.67498	0.221508	0.368791	21
1.68837	0.222021	0.365118	21
1.70177	0.222314	0.361214	21
1.71516	0.222595	0.35709	21
1.72856	0.222753	0.352771	21
1.74195	0.222757	0.348292	21
1.75535	0.222599	0.343696	21
1.76874	0.222407	0.339038	21
1.78214	0.221924	0.334383	21
1.79553	0.221381	0.329797	21
1.80893	0.220757	0.325352	21
1.82232	0.220022	0.321119	21
1.83571	0.219189	0.317162	21
1.84911	0.218315	0.313537	21
1.8625	0.217468	0.310286	21
1.8759	0.216446	0.307436	21
1.88929	0.215437	0.304992	21
1.90269	0.214274	0.302939	21
1.91608	0.212951	0.301241	21
1.92948	0.211548	0.299843	21
1.94287	0.210136	0.298672	21
1.95627	0.208754	0.29764	21
1.96966	0.207169	0.296656	21
1.98306	0.205634	0.295624	21
1.99645	0.203773	0.294453	21
2.00985	0.202006	0.293065	21
2.02324	0.200185	0.291395	21
2.03664	0.198446	0.289396	21
2.05003	0.196525	0.287044	21
2.06343	0.194603	0.284337	21
2.07682	0.192621	0.281291	21
2.09022	0.190623	0.27794	21
2.10361	0.18859	0.274333	21
2.11701	0.186535	0.270527	21
2.1304	0.184461	0.266584	21
2.14379	0.182355	0.262564	21
2.15719	0.18023	0.258524	21
2.17058	0.178075	0.254511	21
2.18398	0.175886	0.25056	21
2.19737	0.173662	0.246693	21
2.21077	0.171448	0.24292	21
2.22416	0.169184	0.239234	21
2.23756	0.166912	0.235618	21
2.25095	0.164633	0.232045	21
2.26435	0.16235	0.22848	21
2.27774	0.160064	0.224885	21
2.29114	0.157776	0.221221	21
2.30453	0.155486	0.217455	21
2.31793	0.153197	0.213557	21
2.33132	0.150907	0.209508	21
2.34472	0.148618	0.2053	21
2.35811	0.14633	0.200936	21
2.37151	0.144043	0.196431	21
2.3849	0.141757	0.19181	21
2.3983	0.139471	0.187106	21
2.41169	0.137186	0.182358	21
2.42509	0.134902	0.177609	21
2.43848	0.132618	0.1729	21
2.45187	0.130334	0.168269	21
2.46527	0.128051	0.16375	21
2.47866	0.125768	0.159367	21
2.49206	0.123485	0.155134	21
2.50545	0.121202	0.151058	21
2.51885	0.118918	0.147132	21
2.53224	0.116633	0.143344	21
2.54564	0.114348	0.139673	21
2.55903	0.112062	0.136093	21
2.57243	0.109774	0.132576	21
2.58582	0.107485	0.129092	21
2.59922	0.105194	0.125614	21
2.61261	0.102901	0.122116	21
2.62601	0.100607	0.118581	21
2.6394	0.0983103	0.114994	21
2.6528	0.0960121	0.111347	21
2.66619	0.0937122	0.107637	21
2.67959	0.0914105	0.103869	21
2.69298	0.089107	0.100049	21
2.70638	0.0868018	0.0961883	21
2.71977	0.084495	0.0923004	21
2.73317	0.0821866	0.0884003	21
2.74656	0.0798766	0.084504	21
2.75995	0.0775651	0.080628	21
2.77335	0.0752523	0.0767887	21
2.78674	0.072938	0.0730026	21
2.80014	0.0706224	0.0692858	21
2.81353	0.0683055	0.0656544	21
2.82693	0.0659875	0.0621237	21
2.84032	0.0636682	0.0587085	21
2.85372	0.0613479	0.0554223	21
2.86711	0.0590266	0.0522772	21
2.88051	0.0567044	0.0492833	21
2.8939	0.0543813	0.0464478	21
2.9073	0.0520574	0.043775	21
2.92069	0.0497328	0.0412652	21
2.93409	0.0474076	0.0389152	21
2.94748	0.0450819	0.0367178	21
2.96088	0.0427557	0.0346621	21
2.97427	0.0404291	0.0327341	21
2.98767	0.0381023	0.0309176	21
3.00106	0.0357752	0.0291948	21
3.01446	0.0334481	0.0275478	21
3.02785	0.0311209	0.0259592	21
3.04125	0.0287938	0.0244136	21
3.05464	0.0264669	0.022898	21
3.06803	0.0241403	0.021403	21
3.08143	0.021814	0.0199227	21
3.09482	0.0194881	0.018455	21
3.10822	0.0171626	0.0170015	21
3.12161	0.0148377	0.0155668	21
3.13501	0.0125133	0.0141582	21
3.1484	0.0101896	0.0127847	21
3.1618	0.00786651	0.0114563	21
3.17519	0.00554411	0.0101833	21
3.18859	0.0032224	0.00897534	21
3.20198	0.000901413	0.00784107	21
3.21538	-0.00141883	0.00678755	21
0.416124	0	0.161903	25
0.430388	0.0010753	0.18359	25
0.444652	0.00212253	0.205527	25
0.458916	0.0031406	0.227291	25
0.47318	0.0041285	0.248472	25
0.487444	0.00508534	0.268699	25
0.501708	0.00601039	0.287656	25
0.515972	0.00690307	0.305101	25
0.530236	0.00776299	0.320875	25
0.5445	0.00858994	0.3349	25
0.558764	0.00938394	0.347176	25
0.573028	0.0101452	0.357774	25
0.587292	0.0108742	0.366816	25
0.601556	0.0115714	0.374464	25
0.61582	0.0122376	0.380901	25
0.630084	0.0128735	0.386315	25
0.644348	0.0134797	0.390891	25
0.658612	0.0140573	0.394794	25
0.672876	0.0146069	0.398168	25
0.68714	0.0151295	0.40113	25
0.701404	0.0156259	0.403768	25
0.715668	0.0160967	0.406146	25
0.729932	0.0165426	0.408305	25
0.744196	0.016964	0.410267	25
0.75846	0.0173611	0.412039	25
0.772724	0.0177341	0.413619	25
0.786988	0.0180828	0.415003	25
0.801252	0.0184067	0.416185	25
0.815516	0.0187052	0.417163	25
0.82978	0.0189771	0.417943	25
0.844044	0.0192206	0.41854	25
0.858308	0.019433	0.418979	25
0.872572	0.0196101	0.419295	25
0.886836	0.0197449	0.419534	25
0.9011	0.0198255	0.419747	25
0.915364	0.0198328	0.41999	25
0.929628	0.0197391	0.42032	25
0.943892	0.0188526	0.420788	25
0.958156	0.0180978	0.421439	25
0.97242	0.0164823	0.422306	25
0.986684	0.014572	0.423405	25
1.00095	0.0124132	0.424737	25
1.01521	0.0103696	0.426284	25
1.02948	0.00821327	0.428014	25
1.04374	0.00586997	0.429878	25
1.058	0.00316858	0.431815	25
1.07227	0.000376724	0.433759	25
1.08653	-0.00259813	0.435637	25
1.1008	-0.00561781	0.437381	25
1.11506	-0.00864266	0.438926	25
1.12932	-0.0118277	0.440218	25
1.14359	-0.0151396	0.441211	25
1.15785	-0.0185304	0.441879	25
1.17212	-0.0219641	0.442204	25
1.18638	-0.0254357	0.442187	25
1.20064	-0.0289662	0.441839	25
1.21491	-0.0325821	0.441184	25
1.22917	-0.0361152	0.440251	25
1.24344	-0.0397414	0.439077	25
1.2577	-0.0432762	0.437699	25
1.27196	-0.0467444	0.436152	25
1.28623	-0.0501216	0.434471	25
1.30049	-0.0534796	0.432682	25
1.31476	-0.0567618	0.430808	25
1.32902	-0.0599359	0.428865	25
1.34328	-0.0630644	0.426867	25
1.35755	-0.0660497	0.424823	25
1.37181	-0.0690336	0.42274	25
1.38608	-0.071864	0.420627	25
1.40034	-0.0747003	0.418494	25
1.4146	-0.0774353	0.41635	25
1.42887	-0.0801796	0.414206	25
1.44313	-0.0827612	0.412074	25
1.4574	-0.0853601	0.40996	25
1.47166	-0.0878405	0.407867	25
1.48592	-0.0903182	0.405789	25
1.50019	-0.0927602	0.403713	25
1.51445	-0.095116	0.401616	25
1.52872	-0.0973703	0.399467	25
1.54298	-0.0995641	0.397228	25
1.55724	-0.101744	0.394854	25
1.57151	-0.103684	0.392301	25
1.58577	-0.105798	0.389524	25
1.60004	-0.107756	0.386484	25
1.6143	-0.109542	0.38315	25
1.62856	-0.111475	0.379499	25
1.64283	-0.113251	0.375517	25
1.65709	-0.115079	0.371204	25
1.67136	-0.116907	0.366569	25
1.68562	-0.118627	0.361632	25
1.69988	-0.120309	0.356423	25
1.71415	-0.121865	0.350978	25
1.72841	-0.123513	0.345342	25
1.74268	-0.12504	0.339565	25
1.75694	-0.126555	0.333699	25
1.7712	-0.128137	0.327799	25
1.78547	-0.129684	0.321918	25
1.79973	-0.131119	0.316108	25
1.814	-0.132604	0.310414	25
1.82826	-0.134051	0.304875	25
1.84252	-0.135543	0.299521	25
1.85679	-0.137038	0.29437	25
1.87105	-0.138481	0.289431	25
1.88532	-0.139938	0.2847	25
1.89958	-0.141375	0.280162	25
1.91384	-0.142807	0.275791	25
1.92811	-0.144231	0.271551	25
1.94237	-0.145654	0.267397	25
1.95664	-0.147076	0.263279	25
1.9709	-0.14847	0.259145	25
1.98516	-0.149869	0.25494	25
1.99943	-0.151272	0.250615	25
2.01369	-0.152681	0.246125	25
2.02796	-0.154079	0.241436	25
2.04222	-0.155469	0.236525	25
2.05648	-0.156851	0.231383	25
2.07075	-0.158234	0.226017	25
2.08501	-0.15961	0.220451	25
2.09928	-0.160983	0.214722	25
2.11354	-0.162342	0.208879	25
2.1278	-0.163701	0.202984	25
2.14207	-0.165054	0.197101	25
2.15633	-0.166399	0.191299	25
2.1706	-0.167739	0.185641	25
2.18486	-0.169073	0.180186	25
2.19912	-0.170401	0.17498	25
2.21339	-0.171726	0.170055	25
2.22765	-0.173047	0.165428	25
2.24192	-0.174364	0.161101	25
2.25618	-0.175679	0.15706	25
2.27044	-0.176993	0.153278	25
2.28471	-0.178305	0.149719	25
2.29897	-0.179618	0.146339	25
2.31324	-0.18093	0.143095	25
2.3275	-0.182243	0.139942	25
2.34176	-0.183557	0.13684	25
2.35603	-0.184873	0.133757	25
2.37029	-0.186192	0.130669	25
2.38456	-0.187513	0.127561	25
2.39882	-0.188837	0.124424	25
2.41308	-0.190164	0.12126	25
2.42735	-0.191496	0.118074	25
2.44161	-0.192831	0.114875	25
2.45588	-0.194171	0.111676	25
2.47014	-0.195515	0.108487	25
2.4844	-0.196863	0.105319	25
2.49867	-0.198217	0.10218	25
2.51293	-0.199575	0.0990756	25
2.5272	-0.200938	0.0960077	25
2.54146	-0.202306	0.0929752	25
2.55572	-0.203679	0.0899744	25
2.56999	-0.205056	0.0869995	25
2.58425	-0.206439	0.0840436	25
2.59852	-0.207826	0.0810995	25
2.61278	-0.209219	0.0781614	25
2.62704	-0.210616	0.0752253	25
2.64131	-0.212019	0.0722904	25
2.65557	-0.213426	0.0693591	25
2.66984	-0.214839	0.0664382	25
2.6841	-0.216256	0.0635381	25
2.69836	-0.217678	0.0606725	25
2.71263	-0.219106	0.0578576	25
2.72689	-0.220538	0.055111	25
2.74116	-0.221976	0.0524503	25
2.75542	-0.223418	0.049892	25
2.76968	-0.224864	0.0474501	25
2.78395	-0.226316	0.045135	25
2.79821	-0.227772	0.0429532	25
2.81248	-0.229232	0.0409065	25
2.82674	-0.230697	0.0389922	25
2.841	-0.232166	0.0372031	25
2.85527	-0.233639	0.0355285	25
2.86953	-0.235116	0.0339545	25
2.8838	-0.236597	0.0324654	25
2.89806	-0.238082	0.0310442	25
2.91232	-0.23957	0.0296741	25
2.92659	-0.241063	0.0283391	25
2.94085	-0.242558	0.0270249	25
2.95512	-0.244058	0.0257198	25
2.96938	-0.24556	0.0244154	25
2.98364	-0.247066	0.0231064	25
2.99791	-0.248575	0.0217915	25
3.01217	-0.250088	0.0204729	25
3.02644	-0.251603	0.0191558	25
3.0407	-0.253121	0.0178482	25
3.05496	-0.254643	0.0165601	25
3.06923	-0.256167	0.0153022	25
3.08349	-0.257694	0.0140853	25
3.09776	-0.259224	0.0129192	25
3.11202	-0.260756	0.0118118	25
3.12628	-0.262291	0.0107688	25
3.14055	-0.263828	0.00979315	25
3.15481	-0.265368	0.00888517	25
3.16908	-0.266911	0.00804275	25
3.18334	-0.268456	0.00726194	25
3.1976	-0.270003	0.00653765	25
3.21187	-0.271552	0.00586433	25
3.22613	-0.273104	0.00523673	25
3.2404	-0.274658	0.00465039	25
3.25466	-0.276214	0.00410204	25
0.511171	0	0.0570161	32
0.525302	-0.00133603	0.0671049	32
0.539434	-0.00268469	0.0782422	32
0.553565	-0.00404654	0.0904246	32
0.567697	-0.00542218	0.103636	32
0.581828	-0.00681221	0.117845	32
0.595959	-0.00821731	0.133007	32
0.610091	-0.00963813	0.149056	32
0.624222	-0.0110753	0.165906	32
0.638354	-0.0125295	0.183445	32
0.652485	-0.0140015	0.201536	32
0.666617	-0.0154917	0.220014	32
0.680748	-0.0170009	0.238687	32
0.694879	-0.0185295	0.25734	32
0.709011	-0.0200781	0.275745	32
0.723142	-0.0216469	0.293666	32
0.737274	-0.0232365	0.310873	32
0.751405	-0.0248469	0.327154	32
0.765536	-0.0264784	0.342326	32
0.779668	-0.0281308	0.356244	32
0.793799	-0.029804	0.368809	32
0.807931	-0.0314977	0.379972	32
0.822062	-0.0332115	0.389732	32
0.836193	-0.0349449	0.398132	32
0.850325	-0.0366976	0.405253	32
0.864456	-0.0384688	0.411205	32
0.878588	-0.040258	0.416114	32
0.892719	-0.0420645	0.420118	32
0.906851	-0.0438875	0.423352	32
0.920982	-0.0457263	0.425946	32
0.935113	-0.0475798	0.428016	32
0.949245	-0.0494472	0.429662	32
0.963376	-0.0513274	0.430971	32
0.977508	-0.0532193	0.432011	32
0.991639	-0.0551217	0.432836	32
1.00577	-0.0570334	0.433491	32
1.0199	-0.0589533	0.434009	32
1.03403	-0.0608804	0.434416	32
1.04816	-0.062814	0.434734	32
1.0623	-0.0647541	0.434978	32
1.07643	-0.0667036	0.435164	32
1.09056	-0.0686686	0.435302	32
1.10469	-0.0706641	0.435399	32
1.11882	-0.0728364	0.435458	32
1.13295	-0.0750415	0.435481	32
1.14708	-0.0772978	0.435463	32
1.16122	-0.0796356	0.435397	32
1.17535	-0.0827389	0.435273	32
1.18948	-0.0854946	0.435082	32
1.20361	-0.0881676	0.434815	32
1.21774	-0.0909315	0.434463	32
1.23187	-0.0938889	0.434025	32
1.246	-0.0964925	0.433506	32
1.26014	-0.0991476	0.432917	32
1.27427	-0.10184	0.432274	32
1.2884	-0.104551	0.431603	32
1.30253	-0.107043	0.430931	32
1.31666	-0.109581	0.430286	32
1.33079	-0.111997	0.429695	32
1.34492	-0.114435	0.429176	32
1.35906	-0.11664	0.428739	32
1.37319	-0.1187	0.428382	32
1.38732	-0.120739	0.428088	32
1.40145	-0.122653	0.427826	32
1.41558	-0.124579	0.427553	32
1.42971	-0.126272	0.427216	32
1.44384	-0.128012	0.42676	32
1.45798	-0.129653	0.426129	32
1.47211	-0.131235	0.425273	32
1.48624	-0.132528	0.424155	32
1.50037	-0.134053	0.422752	32
1.5145	-0.135302	0.421059	32
1.52863	-0.136386	0.419089	32
1.54276	-0.137546	0.416874	32
1.5569	-0.138575	0.414456	32
1.57103	-0.139668	0.411888	32
1.58516	-0.140693	0.409226	32
1.59929	-0.14171	0.406525	32
1.61342	-0.14277	0.403834	32
1.62755	-0.143784	0.401188	32
1.64168	-0.144803	0.398613	32
1.65582	-0.145823	0.396117	32
1.66995	-0.146916	0.393695	32
1.68408	-0.147907	0.391327	32
1.69821	-0.148939	0.388985	32
1.71234	-0.150004	0.38663	32
1.72647	-0.151016	0.384219	32
1.7406	-0.152154	0.381706	32
1.75474	-0.153292	0.379048	32
1.76887	-0.154508	0.376206	32
1.783	-0.155718	0.373144	32
1.79713	-0.156971	0.369839	32
1.81126	-0.158289	0.366272	32
1.82539	-0.159639	0.362437	32
1.83952	-0.160974	0.358335	32
1.85365	-0.162434	0.353976	32
1.86779	-0.163905	0.349377	32
1.88192	-0.165373	0.34456	32
1.89605	-0.166967	0.339549	32
1.91018	-0.168584	0.334369	32
1.92431	-0.170217	0.329045	32
1.93844	-0.171898	0.323599	32
1.95257	-0.173657	0.31805	32
1.96671	-0.175422	0.312413	32
1.98084	-0.177288	0.306702	32
1.99497	-0.179144	0.300929	32
2.0091	-0.181098	0.295107	32
2.02323	-0.183084	0.28925	32
2.03736	-0.185094	0.283373	32
2.05149	-0.18714	0.277496	32
2.06563	-0.189313	0.271639	32
2.07976	-0.191475	0.265824	32
2.09389	-0.193638	0.260074	32
2.10802	-0.19588	0.254406	32
2.12215	-0.198196	0.248835	32
2.13628	-0.200472	0.243367	32
2.15041	-0.202841	0.238004	32
2.16455	-0.205201	0.232737	32
2.17868	-0.207658	0.227551	32
2.19281	-0.210086	0.222427	32
2.20694	-0.21258	0.217345	32
2.22107	-0.21511	0.212284	32
2.2352	-0.217667	0.20723	32
2.24933	-0.220235	0.202175	32
2.26347	-0.22282	0.19712	32
2.2776	-0.225414	0.192078	32
2.29173	-0.228026	0.187069	32
2.30586	-0.230648	0.182123	32
2.31999	-0.233266	0.177274	32
2.33412	-0.235891	0.172556	32
2.34825	-0.238523	0.168001	32
2.36239	-0.241161	0.163636	32
2.37652	-0.243806	0.159478	32
2.39065	-0.246458	0.155532	32
2.40478	-0.249116	0.151795	32
2.41891	-0.251782	0.148251	32
2.43304	-0.254456	0.144878	32
2.44717	-0.257136	0.14165	32
2.46131	-0.259825	0.138537	32
2.47544	-0.262521	0.135513	32
2.48957	-0.265226	0.132558	32
2.5037	-0.267938	0.129656	32
2.51783	-0.270659	0.1268	32
2.53196	-0.273388	0.123989	32
2.54609	-0.276124	0.121227	32
2.56023	-0.27887	0.118522	32
2.57436	-0.281623	0.115882	32
2.58849	-0.284385	0.113313	32
2.60262	-0.287155	0.110821	32
2.61675	-0.289934	0.108404	32
2.63088	-0.292721	0.106057	32
2.64501	-0.295516	0.103771	32
2.65915	-0.298319	0.101536	32
2.67328	-0.30113	0.0993387	32
2.68741	-0.30395	0.0971685	32
2.70154	-0.306777	0.0950164	32
2.71567	-0.309612	0.0928776	32
2.7298	-0.312454	0.0907522	32
2.74393	-0.315304	0.0886451	32
2.75807	-0.31816	0.086566	32
2.7722	-0.321024	0.0845281	32
2.78633	-0.323894	0.0825472	32
2.80046	-0.326771	0.0806392	32
2.81459	-0.329654	0.0788191	32
2.82872	-0.332542	0.0770984	32
2.84285	-0.335436	0.0754842	32
2.85699	-0.338336	0.0739772	32
2.87112	-0.341241	0.0725718	32
2.88525	-0.344151	0.0712556	32
2.89938	-0.347066	0.0700101	32
2.91351	-0.349986	0.068812	32
2.92764	-0.35291	0.0676344	32
2.94177	-0.355839	0.0664492	32
2.9559	-0.358773	0.0652286	32
2.97004	-0.361711	0.0639475	32
2.98417	-0.364653	0.0625846	32
2.9983	-0.367599	0.0611241	32
3.01243	-0.37055	0.0595556	32
3.02656	-0.373504	0.0578748	32
3.04069	-0.376463	0.0560829	32
3.05482	-0.379425	0.0541854	32
3.06896	-0.382391	0.0521912	32
3.08309	-0.385361	0.050111	32
3.09722	-0.388335	0.0479566	32
3.11135	-0.391311	0.045739	32
3.12548	-0.394291	0.0434687	32
3.13961	-0.397275	0.0411543	32
3.15374	-0.400261	0.0388038	32
3.16788	-0.40325	0.0364239	32
3.18201	-0.406242	0.0340217	32
3.19614	-0.409237	0.0316048	32
3.21027	-0.412234	0.0291827	32
3.2244	-0.415233	0.0267669	32
3.23853	-0.418235	0.0243717	32
3.25266	-0.421239	0.0220139	32
3.2668	-0.424245	0.0197122	32
3.28093	-0.427254	0.0174871	32
3.29506	-0.430264	0.015359	32
3.30919	-0.433276	0.0133476	32
[truncated: 201 more rows]

## Sheet: Fig.4-e p-wt with puro
Reads Log10	Foldchange Log2	Density	Day
0.281323	0	0.0645448	11
0.292494	0.00291789	0.0710458	11
0.303666	0.00584498	0.0776234	11
0.314837	0.00878149	0.0842117	11
0.326008	0.0117276	0.0907473	11
0.337179	0.0146836	0.0971717	11
0.34835	0.0176497	0.103434	11
0.359521	0.0206261	0.10949	11
0.370692	0.023613	0.115309	11
0.381864	0.0266108	0.120866	11
0.393035	0.0296195	0.126149	11
0.404206	0.0326393	0.131156	11
0.415377	0.0356706	0.13589	11
0.426548	0.0387134	0.140364	11
0.437719	0.041768	0.144595	11
0.44889	0.0448345	0.148605	11
0.460062	0.047913	0.152416	11
0.471233	0.0510038	0.156051	11
0.482404	0.0541068	0.159532	11
0.493575	0.0572222	0.162881	11
0.504746	0.06035	0.166115	11
0.515917	0.0634902	0.169249	11
0.527088	0.0666428	0.172295	11
0.53826	0.0698076	0.175265	11
0.549431	0.0729845	0.178165	11
0.560602	0.0761733	0.181003	11
0.571773	0.0793737	0.183782	11
0.582944	0.0825855	0.186509	11
0.594115	0.0858083	0.189189	11
0.605287	0.0890415	0.191826	11
0.616458	0.0922849	0.194426	11
0.627629	0.0955377	0.196995	11
0.6388	0.0987995	0.199539	11
0.649971	0.10207	0.202066	11
0.661142	0.105347	0.204582	11
0.672313	0.108632	0.207093	11
0.683485	0.111922	0.209606	11
0.694656	0.115218	0.212126	11
0.705827	0.118519	0.214656	11
0.716998	0.121823	0.217201	11
0.728169	0.125129	0.219761	11
0.73934	0.128438	0.22234	11
0.750511	0.131748	0.224935	11
0.761683	0.135058	0.227545	11
0.772854	0.138367	0.230169	11
0.784025	0.141675	0.232802	11
0.795196	0.144981	0.235439	11
0.806367	0.148284	0.238076	11
0.817538	0.151584	0.240707	11
0.828709	0.154879	0.243325	11
0.839881	0.15817	0.245923	11
0.851052	0.161455	0.248495	11
0.862223	0.164735	0.251036	11
0.873394	0.16801	0.253541	11
0.884565	0.171279	0.256007	11
0.895736	0.174544	0.258431	11
0.906908	0.177804	0.260815	11
0.918079	0.18106	0.26316	11
0.92925	0.184315	0.265471	11
0.940421	0.187569	0.267754	11
0.951592	0.190826	0.270018	11
0.962763	0.1941	0.272272	11
0.973934	0.19737	0.274527	11
0.985106	0.200715	0.276794	11
0.996277	0.203979	0.279082	11
1.00745	0.207259	0.281402	11
1.01862	0.21061	0.283763	11
1.02979	0.213851	0.286169	11
1.04096	0.217204	0.288625	11
1.05213	0.22058	0.291133	11
1.0633	0.223839	0.29369	11
1.07447	0.227305	0.296295	11
1.08565	0.230583	0.29894	11
1.09682	0.234031	0.301619	11
1.10799	0.23729	0.304321	11
1.11916	0.240804	0.307039	11
1.13033	0.244103	0.30976	11
1.1415	0.247727	0.312477	11
1.15267	0.25099	0.31518	11
1.16384	0.254415	0.317862	11
1.17502	0.257702	0.320517	11
1.18619	0.261047	0.323141	11
1.19736	0.264512	0.325731	11
1.20853	0.267617	0.328286	11
1.2197	0.270853	0.330809	11
1.23087	0.273961	0.333302	11
1.24204	0.276977	0.335767	11
1.25321	0.280251	0.338211	11
1.26438	0.283327	0.340639	11
1.27556	0.28627	0.343055	11
1.28673	0.288899	0.345467	11
1.2979	0.291817	0.34788	11
1.30907	0.294566	0.350298	11
1.32024	0.297174	0.352727	11
1.33141	0.299747	0.355168	11
1.34258	0.302278	0.357624	11
1.35375	0.304715	0.360094	11
1.36492	0.307118	0.362574	11
1.3761	0.309406	0.365062	11
1.38727	0.311682	0.367549	11
1.39844	0.313867	0.370026	11
1.40961	0.316004	0.372479	11
1.42078	0.317999	0.374896	11
1.43195	0.319945	0.377259	11
1.44312	0.321835	0.37955	11
1.45429	0.323685	0.38175	11
1.46546	0.325476	0.38384	11
1.47664	0.327277	0.3858	11
1.48781	0.329032	0.387611	11
1.49898	0.330628	0.389257	11
1.51015	0.332239	0.390721	11
1.52132	0.333871	0.391991	11
1.53249	0.335441	0.393057	11
1.54366	0.336901	0.393909	11
1.55483	0.338445	0.394543	11
1.56601	0.339957	0.394955	11
1.57718	0.341446	0.395145	11
1.58835	0.342926	0.395115	11
1.59952	0.34439	0.394867	11
1.61069	0.34586	0.394404	11
1.62186	0.347296	0.393731	11
1.63303	0.348765	0.392853	11
1.6442	0.350217	0.391774	11
1.65537	0.351699	0.390499	11
1.66655	0.353091	0.38903	11
1.67772	0.354545	0.387371	11
1.68889	0.356042	0.385522	11
1.70006	0.357534	0.383486	11
1.71123	0.359038	0.381261	11
1.7224	0.360552	0.378849	11
1.73357	0.362079	0.376247	11
1.74474	0.363618	0.373456	11
1.75591	0.365133	0.370474	11
1.76709	0.366704	0.367302	11
1.77826	0.368334	0.36394	11
1.78943	0.369892	0.360391	11
1.8006	0.371495	0.356656	11
1.81177	0.373133	0.352741	11
1.82294	0.374769	0.348649	11
1.83411	0.37644	0.344388	11
1.84528	0.378128	0.339965	11
1.85646	0.379833	0.335389	11
1.86763	0.381553	0.330668	11
1.8788	0.383288	0.325813	11
1.88997	0.385035	0.320832	11
1.90114	0.386792	0.315735	11
1.91231	0.388559	0.31053	11
1.92348	0.390333	0.305226	11
1.93465	0.392113	0.29983	11
1.94582	0.393898	0.294349	11
1.957	0.395687	0.288788	11
1.96817	0.397479	0.283153	11
1.97934	0.399272	0.277451	11
1.99051	0.401067	0.271686	11
2.00168	0.402862	0.265865	11
2.01285	0.404657	0.259996	11
2.02402	0.406451	0.254088	11
2.03519	0.408244	0.248149	11
2.04636	0.410036	0.242191	11
2.05754	0.411825	0.236227	11
2.06871	0.413612	0.23027	11
2.07988	0.415397	0.224333	11
2.09105	0.417179	0.218432	11
2.10222	0.418958	0.212579	11
2.11339	0.420734	0.206786	11
2.12456	0.422507	0.201065	11
2.13573	0.424277	0.195424	11
2.14691	0.426043	0.18987	11
2.15808	0.427806	0.184404	11
2.16925	0.429566	0.179028	11
2.18042	0.431323	0.173738	11
2.19159	0.433077	0.168529	11
2.20276	0.434828	0.163393	11
2.21393	0.436576	0.158319	11
2.2251	0.438321	0.153297	11
2.23627	0.440064	0.148316	11
2.24745	0.441803	0.143362	11
2.25862	0.443541	0.138424	11
2.26979	0.445276	0.133493	11
2.28096	0.447009	0.12856	11
2.29213	0.44874	0.123617	11
2.3033	0.45047	0.11866	11
2.31447	0.452197	0.113687	11
2.32564	0.453923	0.108695	11
2.33681	0.455648	0.103688	11
2.34799	0.457372	0.0986692	11
2.35916	0.459095	0.0936438	11
2.37033	0.460816	0.0886193	11
2.3815	0.462538	0.0836051	11
2.39267	0.464258	0.078612	11
2.40384	0.465979	0.0736523	11
2.41501	0.467698	0.0687401	11
2.42618	0.469418	0.0638908	11
2.43735	0.471138	0.059121	11
2.44853	0.472857	0.054449	11
2.4597	0.474576	0.0498935	11
2.47087	0.476296	0.0454741	11
2.48204	0.478015	0.0412105	11
2.49321	0.479735	0.037122	11
2.50438	0.481454	0.0332272	11
0.673376	0	0.0221868	13
0.685001	0.0098844	0.0255933	13
0.696625	0.0197691	0.0294824	13
0.708249	0.0296542	0.0339208	13
0.719873	0.0395394	0.0389779	13
0.731498	0.0494247	0.0447231	13
0.743122	0.05931	0.0512218	13
0.754746	0.0691952	0.0585316	13
0.766371	0.0790801	0.0666976	13
0.777995	0.0889648	0.0757477	13
0.789619	0.0988492	0.0856891	13
0.801243	0.108733	0.0965042	13
0.812868	0.118616	0.108149	13
0.824492	0.128499	0.120552	13
0.836116	0.138382	0.133614	13
0.84774	0.148263	0.147213	13
0.859365	0.158144	0.161204	13
0.870989	0.168025	0.175429	13
0.882613	0.177905	0.189719	13
0.894238	0.187785	0.203903	13
0.905862	0.197665	0.217814	13
0.917486	0.207544	0.2313	13
0.92911	0.217423	0.244221	13
0.940735	0.227301	0.256463	13
0.952359	0.237179	0.267936	13
0.963983	0.247056	0.278579	13
0.975607	0.256932	0.288355	13
0.987232	0.266806	0.297256	13
0.998856	0.276678	0.305298	13
1.01048	0.286547	0.312515	13
1.0221	0.296414	0.318958	13
1.03373	0.306279	0.32469	13
1.04535	0.31614	0.329782	13
1.05698	0.325998	0.334307	13
1.0686	0.335854	0.338338	13
1.08023	0.345707	0.341946	13
1.09185	0.355558	0.345196	13
1.10347	0.365408	0.348147	13
1.1151	0.375258	0.350851	13
1.12672	0.385108	0.353352	13
1.13835	0.39496	0.355688	13
1.14997	0.404816	0.35789	13
1.1616	0.414675	0.359985	13
1.17322	0.424538	0.361994	13
1.18484	0.434402	0.363937	13
1.19647	0.444264	0.365827	13
1.20809	0.454117	0.36768	13
1.21972	0.463639	0.369507	13
1.23134	0.473297	0.371319	13
1.24297	0.482947	0.373124	13
1.25459	0.492458	0.374931	13
1.26621	0.501899	0.376746	13
1.27784	0.511405	0.378575	13
1.28946	0.52093	0.380419	13
1.30109	0.530333	0.382281	13
1.31271	0.539636	0.384158	13
1.32434	0.549006	0.386048	13
1.33596	0.558426	0.387946	13
1.34758	0.567856	0.389843	13
1.35921	0.577278	0.391732	13
1.37083	0.586599	0.3936	13
1.38246	0.595923	0.395437	13
1.39408	0.605139	0.39723	13
1.40571	0.614249	0.398966	13
1.41733	0.623315	0.400632	13
1.42895	0.632057	0.402216	13
1.44058	0.640618	0.403706	13
1.4522	0.648644	0.40509	13
1.46383	0.656687	0.40636	13
1.47545	0.664654	0.407506	13
1.48708	0.672296	0.408523	13
1.4987	0.679913	0.409405	13
1.51032	0.687258	0.41015	13
1.52195	0.694495	0.410757	13
1.53357	0.701765	0.411227	13
1.5452	0.708471	0.411563	13
1.55682	0.714981	0.411771	13
1.56845	0.721145	0.411856	13
1.58007	0.727266	0.411826	13
1.59169	0.732945	0.411689	13
1.60332	0.738564	0.411455	13
1.61494	0.743898	0.411129	13
1.62657	0.748747	0.410719	13
1.63819	0.753477	0.410229	13
1.64982	0.758113	0.409662	13
1.66144	0.762443	0.409016	13
1.67306	0.766378	0.408289	13
1.68469	0.769849	0.407473	13
1.69631	0.77341	0.406562	13
1.70794	0.77658	0.405542	13
1.71956	0.779474	0.404404	13
1.73119	0.781852	0.403132	13
1.74281	0.784223	0.401714	13
1.75443	0.786409	0.400138	13
1.76606	0.788119	0.398393	13
1.77768	0.789987	0.396469	13
1.78931	0.791663	0.394362	13
1.80093	0.79318	0.392069	13
1.81256	0.794556	0.389589	13
1.82418	0.795606	0.386928	13
1.8358	0.796483	0.384092	13
1.84743	0.797208	0.381091	13
1.85905	0.797813	0.377938	13
1.87068	0.798364	0.374647	13
1.8823	0.798898	0.371235	13
1.89393	0.799187	0.367719	13
1.90555	0.799287	0.364116	13
1.91717	0.799313	0.360444	13
1.9288	0.799353	0.356718	13
1.94042	0.799236	0.352953	13
1.95205	0.799059	0.349163	13
1.96367	0.798706	0.345359	13
1.9753	0.798414	0.341548	13
1.98692	0.798016	0.337738	13
1.99854	0.797666	0.333932	13
2.01017	0.797254	0.330132	13
2.02179	0.79675	0.326337	13
2.03342	0.796307	0.322545	13
2.04504	0.795746	0.318752	13
2.05667	0.795204	0.314955	13
2.06829	0.794616	0.311148	13
2.07991	0.794022	0.307327	13
2.09154	0.793431	0.303486	13
2.10316	0.792792	0.299623	13
2.11479	0.792185	0.295732	13
2.12641	0.791563	0.291813	13
2.13804	0.790949	0.287862	13
2.14966	0.790326	0.283878	13
2.16128	0.789708	0.27986	13
2.17291	0.789077	0.275806	13
2.18453	0.788452	0.271718	13
2.19616	0.787816	0.267593	13
2.20778	0.787176	0.263433	13
2.21941	0.786536	0.259238	13
2.23103	0.785891	0.255008	13
2.24265	0.785241	0.250744	13
2.25428	0.784585	0.246447	13
2.2659	0.783925	0.24212	13
2.27753	0.783259	0.237764	13
2.28915	0.782589	0.233381	13
2.30078	0.781914	0.228974	13
2.3124	0.781235	0.224544	13
2.32402	0.780553	0.220093	13
2.33565	0.779867	0.215621	13
2.34727	0.779177	0.211128	13
2.3589	0.778485	0.206615	13
2.37052	0.77779	0.202079	13
2.38214	0.777092	0.197519	13
2.39377	0.776392	0.192933	13
2.40539	0.77569	0.188319	13
2.41702	0.774987	0.183673	13
2.42864	0.774283	0.178994	13
2.44027	0.773578	0.174281	13
2.45189	0.772872	0.169531	13
2.46351	0.772167	0.164745	13
2.47514	0.771461	0.159922	13
2.48676	0.770757	0.155063	13
2.49839	0.770053	0.150169	13
2.51001	0.76935	0.145242	13
2.52164	0.768648	0.140284	13
2.53326	0.767948	0.135299	13
2.54488	0.76725	0.130288	13
2.55651	0.766554	0.125258	13
2.56813	0.76586	0.120212	13
2.57976	0.765169	0.115157	13
2.59138	0.76448	0.1101	13
2.60301	0.763793	0.10505	13
2.61463	0.763109	0.100015	13
2.62625	0.762429	0.0950085	13
2.63788	0.761751	0.0900414	13
2.6495	0.761076	0.0851284	13
2.66113	0.760405	0.0802846	13
2.67275	0.759737	0.0755263	13
2.68438	0.759072	0.0708705	13
2.696	0.758411	0.0663344	13
2.70762	0.757753	0.0619351	13
2.71925	0.757099	0.0576891	13
2.73087	0.756448	0.0536117	13
2.7425	0.755801	0.0497165	13
2.75412	0.755157	0.0460151	13
2.76575	0.754517	0.0425165	13
2.77737	0.753879	0.0392267	13
2.78899	0.753245	0.0361488	13
2.80062	0.752614	0.0332827	13
2.81224	0.751986	0.030625	13
2.82387	0.751362	0.0281694	13
2.83549	0.75074	0.0259069	13
2.84712	0.750121	0.0238261	13
2.85874	0.749505	0.0219139	13
2.87036	0.748892	0.020156	13
2.88199	0.748282	0.0185371	13
2.89361	0.747674	0.0170422	13
2.90524	0.747069	0.0156566	13
2.91686	0.746467	0.0143668	13
2.92849	0.745868	0.0131606	13
2.94011	0.745271	0.0120274	13
2.95173	0.744676	0.010959	13
2.96336	0.744084	0.00994871	13
2.97498	0.743495	0.00899208	13
2.98661	0.742908	0.00808632	13
0.616039	0	0.046456	16
0.626803	0.0116401	0.0529857	16
0.637568	0.0232725	0.0600025	16
0.648333	0.0348971	0.0674697	16
0.659098	0.0465135	0.0753387	16
0.669863	0.0581214	0.0835501	16
0.680628	0.0697206	0.0920347	16
0.691393	0.0813107	0.100716	16
0.702158	0.0928914	0.10951	16
0.712923	0.104462	0.118333	16
0.723688	0.116023	0.127099	16
0.734453	0.127574	0.135725	16
0.745218	0.139113	0.144135	16
0.755982	0.150642	0.152259	16
0.766747	0.162158	0.160038	16
0.777512	0.173663	0.167424	16
0.788277	0.185156	0.174381	16
0.799042	0.196636	0.180886	16
0.809807	0.208104	0.186928	16
0.820572	0.219559	0.192508	16
0.831337	0.231	0.197636	16
0.842102	0.242429	0.202331	16
0.852867	0.253845	0.206621	16
0.863632	0.265249	0.210536	16
0.874397	0.27664	0.214112	16
0.885162	0.28802	0.217385	16
0.895926	0.29939	0.220394	16
0.906691	0.310749	0.223175	16
0.917456	0.3221	0.225764	16
0.928221	0.333443	0.228196	16
0.938986	0.344779	0.2305	16
0.949751	0.356109	0.232708	16
0.960516	0.367435	0.234845	16
0.971281	0.378758	0.236936	16
0.982046	0.390078	0.239005	16
0.992811	0.401398	0.241073	16
1.00358	0.412719	0.243158	16
1.01434	0.424042	0.245279	16
1.02511	0.435369	0.247451	16
1.03587	0.446702	0.249691	16
1.04664	0.458043	0.252011	16
1.0574	0.469393	0.254423	16
1.06817	0.480755	0.256937	16
1.07893	0.492132	0.259562	16
1.08969	0.503527	0.262303	16
1.10046	0.514943	0.265166	16
1.11122	0.526384	0.268154	16
1.12199	0.537856	0.271267	16
1.13275	0.549362	0.274506	16
1.14352	0.560909	0.277869	16
1.15428	0.572503	0.281353	16
1.16505	0.584152	0.284953	16
1.17581	0.595746	0.288666	16
1.18658	0.607376	0.292487	16
1.19734	0.619067	0.296409	16
1.20811	0.630783	0.300427	16
1.21887	0.642257	0.304535	16
1.22964	0.65368	0.308726	16
1.2404	0.664717	0.312995	16
1.25117	0.67549	0.317335	16
1.26193	0.686247	0.321738	16
1.2727	0.697199	0.326198	16
1.28346	0.707924	0.330706	16
1.29423	0.718378	0.335253	16
1.30499	0.728846	0.33983	16
1.31576	0.738959	0.344425	16
1.32652	0.748804	0.349027	16
1.33729	0.758682	0.353623	16
1.34805	0.768115	0.358197	16
1.35882	0.777633	0.362735	16
1.36958	0.786717	0.367222	16
1.38035	0.79572	0.371639	16
1.39111	0.804455	0.375971	16
1.40188	0.812995	0.380201	16
1.41264	0.82147	0.384312	16
1.42341	0.829886	0.388289	16
1.43417	0.838161	0.392117	16
1.44494	0.846369	0.395783	16
1.4557	0.854557	0.399275	16
1.46647	0.862717	0.402583	16
1.47723	0.870858	0.405699	16
1.488	0.878949	0.408616	16
1.49876	0.887079	0.411329	16
1.50953	0.895164	0.413835	16
1.52029	0.903259	0.416131	16
1.53106	0.911388	0.418214	16
1.54182	0.919394	0.420085	16
1.55259	0.92736	0.421741	16
1.56335	0.93539	0.423183	16
1.57412	0.943232	0.424411	16
1.58488	0.951041	0.425424	16
1.59565	0.958829	0.426223	16
1.60641	0.966612	0.426808	16
1.61718	0.974244	0.427181	16
1.62794	0.981856	0.427343	16
1.63871	0.989431	0.427297	16
1.64947	0.996821	0.427047	16
1.66024	1.0043	0.426598	16
1.671	1.01166	0.425955	16
1.68177	1.01888	0.425127	16
1.69253	1.02605	0.424119	16
1.7033	1.03316	0.422941	16
1.71406	1.04016	0.421599	16
1.72483	1.04705	0.420102	16
1.73559	1.05386	0.418456	16
1.74635	1.0605	0.416666	16
1.75712	1.06712	0.414735	16
1.76788	1.07351	0.412667	16
1.77865	1.0797	0.410459	16
1.78941	1.08603	0.408111	16
1.80018	1.09209	0.405616	16
1.81094	1.09809	0.40297	16
1.82171	1.10398	0.400165	16
1.83247	1.10981	0.397192	16
1.84324	1.11566	0.394043	16
1.854	1.12127	0.390709	16
1.86477	1.12696	0.387183	16
1.87553	1.13245	0.383461	16
1.8863	1.13793	0.379538	16
1.89706	1.14338	0.375415	16
1.90783	1.14881	0.371095	16
1.91859	1.15412	0.366585	16
1.92936	1.15937	0.361897	16
1.94012	1.16459	0.357044	16
1.95089	1.16979	0.352044	16
1.96165	1.17491	0.346917	16
1.97242	1.18004	0.341686	16
1.98318	1.18508	0.336373	16
1.99395	1.19013	0.331001	16
2.00471	1.19514	0.32559	16
2.01548	1.20014	0.320161	16
2.02624	1.20511	0.31473	16
2.03701	1.21008	0.309307	16
2.04777	1.21503	0.303903	16
2.05854	1.21998	0.298521	16
2.0693	1.22493	0.29316	16
2.08007	1.22985	0.287817	16
2.09083	1.23478	0.282486	16
2.1016	1.23969	0.277157	16
2.11236	1.2446	0.271822	16
2.12313	1.24951	0.266469	16
2.13389	1.2544	0.261091	16
2.14466	1.25929	0.255679	16
2.15542	1.26416	0.250227	16
2.16619	1.26904	0.244734	16
2.17695	1.2739	0.239199	16
2.18772	1.27876	0.233625	16
2.19848	1.28361	0.228017	16
2.20925	1.28846	0.222383	16
2.22001	1.2933	0.216729	16
2.23078	1.29814	0.211068	16
2.24154	1.30299	0.205408	16
2.25231	1.30783	0.199759	16
2.26307	1.31267	0.19413	16
2.27384	1.31751	0.18853	16
2.2846	1.32235	0.182965	16
2.29537	1.32718	0.177441	16
2.30613	1.33202	0.171963	16
2.3169	1.33686	0.166535	16
2.32766	1.34169	0.161158	16
2.33843	1.34653	0.155834	16
2.34919	1.35136	0.150566	16
2.35996	1.3562	0.145353	16
2.37072	1.36103	0.140199	16
2.38148	1.36586	0.135102	16
2.39225	1.37069	0.130066	16
2.40301	1.37552	0.125091	16
2.41378	1.38035	0.120179	16
2.42454	1.38518	0.115331	16
2.43531	1.39	0.110549	16
2.44607	1.39483	0.105836	16
2.45684	1.39965	0.101192	16
2.4676	1.40447	0.0966199	16
2.47837	1.40929	0.0921221	16
2.48913	1.41411	0.087701	16
2.4999	1.41892	0.0833595	16
2.51066	1.42374	0.079101	16
2.52143	1.42855	0.0749297	16
2.53219	1.43336	0.0708502	16
2.54296	1.43817	0.0668676	16
2.55372	1.44298	0.0629877	16
2.56449	1.44778	0.0592163	16
2.57525	1.45259	0.0555595	16
2.58602	1.45739	0.0520229	16
2.59678	1.46219	0.0486121	16
2.60755	1.46699	0.0453314	16
2.61831	1.47178	0.0421846	16
2.62908	1.47658	0.0391742	16
2.63984	1.48137	0.0363013	16
2.65061	1.48616	0.033566	16
2.66137	1.49095	0.030967	16
2.67214	1.49574	0.0285021	16
2.6829	1.50052	0.0261679	16
2.69367	1.5053	0.0239608	16
2.70443	1.51009	0.0218766	16
2.7152	1.51487	0.019911	16
2.72596	1.51965	0.0180599	16
2.73673	1.52443	0.0163195	16
2.74749	1.5292	0.0146863	16
2.75826	1.53398	0.0131576	16
0.690852	0	0.104793	21
0.702521	0.0211506	0.118333	21
0.714189	0.0422892	0.132506	21
0.725858	0.0634155	0.147173	21
0.737527	0.0845287	0.162183	21
0.749195	0.105628	0.177374	21
0.760864	0.126714	0.192582	21
0.772532	0.147785	0.207642	21
0.784201	0.16884	0.222402	21
0.79587	0.189879	0.23672	21
0.807538	0.210902	0.250474	21
0.819207	0.231908	0.263561	21
0.830876	0.252897	0.275903	21
0.842544	0.273867	0.287447	21
0.854213	0.294819	0.298163	21
0.865881	0.315753	0.308044	21
0.87755	0.336668	0.317103	21
0.889219	0.357563	0.325372	21
0.900887	0.37844	0.332894	21
0.912556	0.399297	0.339725	21
0.924224	0.420135	0.345925	21
0.935893	0.440953	0.35156	21
0.947562	0.461751	0.356694	21
0.95923	0.482528	0.36139	21
0.970899	0.503285	0.365706	21
0.982567	0.524022	0.369696	21
0.994236	0.544738	0.373407	21
1.0059	0.565434	0.376879	21
1.01757	0.586109	0.380147	21
1.02924	0.606763	0.383238	21
1.04091	0.627396	0.386175	21
1.05258	0.648009	0.388974	21
1.06425	0.668601	0.391646	21
1.07592	0.689172	0.3942	21
1.08758	0.709723	0.396641	21
1.09925	0.730255	0.39897	21
1.11092	0.750768	0.401188	21
1.12259	0.771263	0.403292	21
1.13426	0.791742	0.40528	21
1.14593	0.812204	0.407148	21
1.1576	0.832653	0.408893	21
1.16927	0.853089	0.41051	21
1.18093	0.873513	0.411997	21
1.1926	0.893925	0.41335	21
1.20427	0.914318	0.414568	21
1.21594	0.934683	0.41565	21
1.22761	0.955004	0.416597	21
1.23928	0.974988	0.417411	21
1.25095	0.994912	0.418096	21
1.26261	1.01463	0.41866	21
1.27428	1.03401	0.41911	21
1.28595	1.05287	0.419457	21
1.29762	1.07158	0.419715	21
1.30929	1.09007	0.419897	21
1.32096	1.10842	0.420019	21
1.33263	1.12622	0.420098	21
1.34429	1.14355	0.420152	21
1.35596	1.16133	0.420195	21
1.36763	1.17891	0.420244	21
1.3793	1.19628	0.42031	21
1.39097	1.21318	0.420405	21
1.40264	1.22997	0.420536	21
1.41431	1.2465	0.420704	21
1.42597	1.26306	0.420911	21
1.43764	1.27954	0.421151	21
1.44931	1.29542	0.421416	21
1.46098	1.31133	0.421694	21
1.47265	1.32712	0.421969	21
1.48432	1.3428	0.422222	21
1.49599	1.35839	0.422433	21
1.50766	1.37385	0.422581	21
1.51932	1.38865	0.422641	21
1.53099	1.4037	0.422592	21
1.54266	1.41866	0.422409	21
1.55433	1.43334	0.422073	21
1.566	1.44817	0.421563	21
1.57767	1.46267	0.420861	21
1.58934	1.47698	0.419953	21
1.601	1.49114	0.418826	21
1.61267	1.50507	0.417469	21
1.62434	1.51901	0.415875	21
1.63601	1.53274	0.414037	21
1.64768	1.54615	0.411952	21
1.65935	1.5597	0.409617	21
1.67102	1.57303	0.40703	21
1.68268	1.58633	0.404192	21
1.69435	1.59933	0.401104	21
1.70602	1.61235	0.397769	21
1.71769	1.62527	0.394191	21
1.72936	1.63802	0.390378	21
1.74103	1.65057	0.386338	21
1.7527	1.66305	0.382084	21
1.76436	1.67553	0.37763	21
1.77603	1.68807	0.372992	21
1.7877	1.70032	0.36819	21
1.79937	1.71274	0.363244	21
1.81104	1.72504	0.358177	21
1.82271	1.73712	0.35301	21
1.83438	1.74923	0.347766	21
1.84604	1.76132	0.342464	21
1.85771	1.77328	0.337124	21
1.86938	1.78529	0.331763	21
1.88105	1.79724	0.326395	21
1.89272	1.80919	0.321034	21
1.90439	1.82107	0.315693	21
1.91606	1.83295	0.310381	21
1.92773	1.84481	0.305109	21
1.93939	1.85663	0.299886	21
1.95106	1.86839	0.294722	21
1.96273	1.88015	0.289628	21
1.9744	1.89186	0.284611	21
1.98607	1.90363	0.27968	21
1.99774	1.91538	0.274841	21
2.00941	1.92714	0.2701	21
2.02107	1.93888	0.265455	21
2.03274	1.95065	0.260906	21
2.04441	1.96236	0.256443	21
2.05608	1.97412	0.252056	21
2.06775	1.98585	0.247729	21
2.07942	1.99759	0.243443	21
2.09109	2.00931	0.239177	21
2.10275	2.02106	0.234909	21
2.11442	2.03279	0.230616	21
2.12609	2.0445	0.226279	21
2.13776	2.05624	0.221881	21
2.14943	2.06798	0.21741	21
2.1611	2.07972	0.212858	21
2.17277	2.09145	0.208224	21
2.18443	2.10317	0.203514	21
2.1961	2.1149	0.198735	21
2.20777	2.12662	0.193904	21
2.21944	2.13834	0.189038	21
2.23111	2.15005	0.184157	21
2.24278	2.16176	0.179283	21
2.25445	2.17347	0.174438	21
2.26611	2.18517	0.169643	21
2.27778	2.19686	0.164916	21
2.28945	2.20855	0.160274	21
2.30112	2.22023	0.155727	21
2.31279	2.23191	0.151287	21
2.32446	2.24359	0.146958	21
2.33613	2.25526	0.142743	21
2.3478	2.26692	0.138643	21
2.35946	2.27858	0.134653	21
2.37113	2.29023	0.130771	21
2.3828	2.30188	0.126991	21
2.39447	2.31352	0.123305	21
2.40614	2.32516	0.119708	21
2.41781	2.33679	0.116193	21
2.42948	2.34842	0.112751	21
2.44114	2.36005	0.109376	21
2.45281	2.37167	0.10606	21
2.46448	2.38329	0.102795	21
2.47615	2.3949	0.0995734	21
2.48782	2.40651	0.0963855	21
2.49949	2.41812	0.0932224	21
2.51116	2.42972	0.0900747	21
2.52282	2.44132	0.086933	21
2.53449	2.45292	0.0837885	21
2.54616	2.46452	0.0806339	21
2.55783	2.47612	0.0774637	21
2.5695	2.48771	0.0742748	21
2.58117	2.4993	0.0710676	21
2.59284	2.51089	0.0678458	21
2.6045	2.52248	0.0646171	21
2.61617	2.53406	0.0613926	21
2.62784	2.54565	0.058187	21
2.63951	2.55723	0.0550175	21
2.65118	2.56881	0.0519033	21
2.66285	2.5804	0.0488644	21
2.67452	2.59198	0.0459206	21
2.68618	2.60356	0.0430904	21
2.69785	2.61514	0.0403903	21
2.70952	2.62672	0.0378336	21
2.72119	2.6383	0.0354302	21
2.73286	2.64988	0.033186	21
2.74453	2.66146	0.031103	21
2.7562	2.67304	0.029179	21
2.76787	2.68462	0.0274087	21
2.77953	2.6962	0.0257834	21
2.7912	2.70778	0.0242919	21
2.80287	2.71936	0.0229209	21
2.81454	2.73094	0.0216563	21
2.82621	2.74252	0.0204829	21
2.83788	2.7541	0.0193858	21
2.84955	2.76568	0.0183506	21
2.86121	2.77726	0.0173639	21
2.87288	2.78884	0.0164137	21
2.88455	2.80042	0.01549	21
2.89622	2.812	0.0145846	21
2.90789	2.82358	0.0136916	21
2.91956	2.83516	0.012807	21
2.93123	2.84674	0.0119293	21
2.94289	2.85832	0.0110586	21
2.95456	2.8699	0.0101968	21
2.96623	2.88148	0.00934749	21
2.9779	2.89306	0.00851503	21
2.98957	2.90464	0.00770464	21
3.00124	2.91623	0.00692189	21
3.01291	2.92781	0.00617229	21
0.428206	0	0.0411044	25
0.43958	0.0245694	0.0476605	25
0.450954	0.0491509	0.0549168	25
0.462328	0.0737446	0.0628807	25
0.473702	0.0983511	0.0715455	25
0.485076	0.122971	0.0808896	25
0.496449	0.147603	0.0908746	25
0.507823	0.17225	0.101446	25
0.519197	0.196911	0.112533	25
0.530571	0.221586	0.12405	25
0.541945	0.246277	0.1359	25
0.553319	0.270982	0.147974	25
0.564693	0.295704	0.160159	25
0.576067	0.320442	0.172338	25
0.587441	0.345197	0.184397	25
0.598815	0.369969	0.196225	25
0.610189	0.394758	0.207722	25
0.621563	0.419565	0.2188	25
0.632937	0.44439	0.229386	25
0.644311	0.469232	0.23942	25
0.655685	0.494092	0.248863	25
0.667059	0.518969	0.257691	25
0.678433	0.543863	0.265898	25
0.689806	0.568774	0.27349	25
0.70118	0.5937	0.280488	25
0.712554	0.618641	0.286925	25
0.723928	0.643597	0.292841	25
0.735302	0.668567	0.29828	25
0.746676	0.693551	0.303293	25
0.75805	0.718546	0.307929	25
0.769424	0.743553	0.312239	25
0.780798	0.768571	0.31627	25
0.792172	0.793597	0.320064	25
0.803546	0.818633	0.323662	25
0.81492	0.843676	0.327095	25
0.826294	0.868725	0.330394	25
0.837668	0.89378	0.33358	25
0.849042	0.91884	0.336671	25
0.860416	0.943904	0.339681	25
0.87179	0.968972	0.34262	25
0.883164	0.994044	0.345493	25
0.894537	1.01912	0.348305	25
0.905911	1.0442	0.351058	25
0.917285	1.06928	0.353753	25
0.928659	1.09437	0.356389	25
0.940033	1.11947	0.358968	25
0.951407	1.14457	0.36149	25
0.962781	1.16961	0.363956	25
0.974155	1.19468	0.366366	25
0.985529	1.21976	0.368722	25
0.996903	1.24483	0.371028	25
1.00828	1.26994	0.373286	25
1.01965	1.29507	0.375499	25
1.03102	1.32022	0.377673	25
1.0424	1.34517	0.379812	25
1.05377	1.3703	0.38192	25
1.06515	1.39555	0.384005	25
1.07652	1.42078	0.386072	25
1.08789	1.44607	0.388128	25
1.09927	1.47131	0.39018	25
1.11064	1.49656	0.392235	25
1.12202	1.52188	0.394298	25
1.13339	1.5471	0.396375	25
1.14476	1.57205	0.39847	25
1.15614	1.59698	0.400585	25
1.16751	1.62192	0.402717	25
1.17889	1.64647	0.404863	25
1.19026	1.67072	0.407015	25
1.20163	1.69485	0.409161	25
1.21301	1.71886	0.411284	25
1.22438	1.74256	0.413365	25
1.23576	1.76602	0.41538	25
1.24713	1.78896	0.417303	25
1.2585	1.81202	0.419104	25
1.26988	1.83456	0.420754	25
1.28125	1.85697	0.422223	25
1.29263	1.87911	0.423485	25
1.304	1.90071	0.424512	25
1.31537	1.92221	0.425284	25
1.32675	1.9434	0.425785	25
1.33812	1.9641	0.426005	25
1.3495	1.98486	0.42594	25
1.36087	2.00478	0.425592	25
1.37224	2.0248	0.424971	25
1.38362	2.04457	0.424089	25
1.39499	2.06369	0.422967	25
1.40636	2.08268	0.421628	25
1.41774	2.10126	0.420095	25
1.42911	2.11895	0.418394	25
1.44049	2.13684	0.416551	25
1.45186	2.15418	0.414589	25
1.46323	2.17082	0.412528	25
1.47461	2.18724	0.410384	25
1.48598	2.20378	0.40817	25
1.49736	2.21943	0.405895	25
1.50873	2.23509	0.403561	25
1.5201	2.25009	0.401167	25
1.53148	2.26501	0.398707	25
1.54285	2.27937	0.396175	25
1.55423	2.29377	0.393558	25
1.5656	2.30763	0.390843	25
1.57697	2.32126	0.388014	25
1.58835	2.3342	0.385057	25
1.59972	2.34691	0.381955	25
1.6111	2.35983	0.378694	25
1.62247	2.37222	0.37526	25
1.63384	2.38431	0.371641	25
1.64522	2.39636	0.367828	25
1.65659	2.40809	0.363814	25
1.66797	2.4198	0.359597	25
1.67934	2.43104	0.355178	25
1.69071	2.44229	0.350563	25
1.70209	2.4532	0.345761	25
1.71346	2.46415	0.340788	25
1.72484	2.47496	0.335661	25
1.73621	2.48563	0.330402	25
1.74758	2.49605	0.325035	25
1.75896	2.50657	0.319586	25
1.77033	2.51691	0.314082	25
1.7817	2.52715	0.308548	25
1.79308	2.53731	0.303008	25
1.80445	2.54735	0.297486	25
1.81583	2.55739	0.291998	25
1.8272	2.56731	0.286559	25
1.83857	2.57717	0.281179	25
1.84995	2.58703	0.275863	25
1.86132	2.59678	0.270612	25
1.8727	2.60652	0.265423	25
1.88407	2.61618	0.260292	25
1.89544	2.6258	0.255209	25
1.90682	2.63539	0.250166	25
1.91819	2.64495	0.245155	25
1.92957	2.65449	0.240165	25
1.94094	2.66401	0.23519	25
1.95231	2.67351	0.230222	25
1.96369	2.683	0.225258	25
1.97506	2.69247	0.220296	25
1.98644	2.70194	0.215334	25
1.99781	2.71139	0.210375	25
2.00918	2.72084	0.20542	25
2.02056	2.73028	0.200474	25
2.03193	2.73971	0.195541	25
2.04331	2.74914	0.190625	25
2.05468	2.75856	0.185733	25
2.06605	2.76797	0.180868	25
2.07743	2.77737	0.176036	25
2.0888	2.78677	0.171241	25
2.10018	2.79615	0.166489	25
2.11155	2.80554	0.161783	25
2.12292	2.81491	0.157129	25
2.1343	2.82428	0.15253	25
2.14567	2.83364	0.147992	25
2.15705	2.84299	0.143519	25
2.16842	2.85233	0.139116	25
2.17979	2.86167	0.134787	25
2.19117	2.871	0.130536	25
2.20254	2.88033	0.126366	25
2.21391	2.88965	0.122279	25
2.22529	2.89896	0.118277	25
2.23666	2.90826	0.114358	25
2.24804	2.91756	0.110522	25
2.25941	2.92685	0.106766	25
2.27078	2.93614	0.103087	25
2.28216	2.94542	0.0994796	25
2.29353	2.95469	0.0959391	25
2.30491	2.96396	0.0924606	25
2.31628	2.97322	0.0890391	25
2.32765	2.98247	0.0856702	25
2.33903	2.99172	0.0823504	25
2.3504	3.00096	0.0790771	25
2.36178	3.01019	0.0758488	25
2.37315	3.01942	0.0726653	25
2.38452	3.02864	0.0695274	25
2.3959	3.03786	0.0664366	25
2.40727	3.04707	0.0633953	25
2.41865	3.05627	0.0604062	25
2.43002	3.06547	0.0574725	25
2.44139	3.07466	0.0545969	25
2.45277	3.08384	0.0517822	25
2.46414	3.09302	0.0490308	25
2.47552	3.10219	0.0463448	25
2.48689	3.11136	0.0437254	25
2.49826	3.12052	0.0411739	25
2.50964	3.12968	0.0386908	25
2.52101	3.13883	0.0362767	25
2.53239	3.14798	0.0339318	25
2.54376	3.15712	0.0316563	25
2.55513	3.16626	0.0294506	25
2.56651	3.17539	0.0273152	25
2.57788	3.18452	0.0252511	25
2.58925	3.19365	0.0232593	25
2.60063	3.20278	0.0213415	25
2.612	3.2119	0.0194998	25
2.62338	3.22101	0.0177365	25
2.63475	3.23013	0.0160543	25
2.64612	3.23924	0.0144561	25
2.6575	3.24835	0.0129446	25
2.66887	3.25746	0.0115227	25
2.68025	3.26656	0.0101928	25
2.69162	3.27567	0.00895676	25
0.593288	0	0.0455809	32
0.604122	0.0263821	0.0510802	32
0.614955	0.0527631	0.0568859	32
0.625788	0.0791428	0.0629761	32
0.636621	0.105521	0.0693286	32
0.647455	0.131898	0.0759228	32
0.658288	0.158273	0.0827416	32
0.669121	0.184647	0.0897725	32
0.679955	0.211018	0.0970092	32
0.690788	0.237387	0.104452	32
0.701621	0.263753	0.11211	32
0.712454	0.290116	0.119997	32
0.723288	0.316476	0.128133	32
0.734121	0.342832	0.136545	32
0.744954	0.369184	0.14526	32
0.755788	0.39553	0.154303	32
0.766621	0.421872	0.1637	32
0.777454	0.448207	0.173468	32
0.788287	0.474536	0.183614	32
0.799121	0.500857	0.194136	32
0.809954	0.52717	0.205016	32
0.820787	0.553474	0.216224	32
0.83162	0.579768	0.227712	32
0.842454	0.606052	0.239421	32
0.853287	0.632324	0.251276	32
0.86412	0.658585	0.263193	32
0.874954	0.684833	0.275081	32
0.885787	0.711068	0.286844	32
0.89662	0.737288	0.298384	32
0.907453	0.763495	0.309609	32
0.918287	0.789688	0.32043	32
0.92912	0.815867	0.330771	32
0.939953	0.842032	0.340565	32
0.950786	0.868186	0.34976	32
0.96162	0.894327	0.35832	32
0.972453	0.92046	0.366221	32
0.983286	0.946585	0.373456	32
0.99412	0.972706	0.380033	32
1.00495	0.998828	0.385969	32
1.01579	1.02496	0.391294	32
1.02662	1.0511	0.396049	32
1.03745	1.07727	0.400277	32
1.04829	1.10362	0.404031	32
1.05912	1.1299	0.407365	32
1.06995	1.15625	0.410334	32
1.08079	1.18262	0.412993	32
1.09162	1.20903	0.415398	32
1.10245	1.23522	0.417601	32
1.11329	1.26146	0.41965	32
1.12412	1.28776	0.42159	32
1.13495	1.31406	0.42346	32
1.14579	1.34038	0.425295	32
1.15662	1.36672	0.427125	32
1.16745	1.39325	0.428973	32
1.17829	1.41974	0.430856	32
1.18912	1.44621	0.432788	32
1.19995	1.47263	0.434773	32
1.21079	1.499	0.436815	32
1.22162	1.52533	0.43891	32
1.23245	1.55133	0.441051	32
1.24328	1.57729	0.443227	32
1.25412	1.60307	0.445423	32
1.26495	1.62873	0.447623	32
1.27578	1.6547	0.449807	32
1.28662	1.68026	0.451955	32
1.29745	1.70578	0.454044	32
1.30828	1.73108	0.45605	32
1.31912	1.75644	0.45795	32
1.32995	1.78166	0.459718	32
1.34078	1.80667	0.461329	32
1.35162	1.83165	0.46276	32
1.36245	1.85649	0.463986	32
1.37328	1.88125	0.464986	32
1.38412	1.90585	0.465738	32
1.39495	1.93032	0.466223	32
1.40578	1.95469	0.466427	32
1.41662	1.97875	0.466335	32
1.42745	2.00266	0.465939	32
1.43828	2.02658	0.465233	32
1.44912	2.05009	0.464215	32
1.45995	2.07348	0.462887	32
1.47078	2.09656	0.461254	32
1.48162	2.11951	0.459326	32
1.49245	2.14223	0.457115	32
1.50328	2.16463	0.454635	32
1.51412	2.18693	0.451903	32
1.52495	2.20866	0.448938	32
1.53578	2.23005	0.445757	32
1.54662	2.2513	0.442381	32
1.55745	2.27224	0.438828	32
1.56828	2.29269	0.435115	32
1.57912	2.31281	0.431258	32
1.58995	2.33245	0.427271	32
1.60078	2.35172	0.423166	32
1.61162	2.37085	0.418951	32
1.62245	2.38969	0.414633	32
1.63328	2.40741	0.410214	32
1.64412	2.42541	0.405696	32
1.65495	2.44309	0.401077	32
1.66578	2.46038	0.396353	32
1.67662	2.47743	0.391518	32
1.68745	2.49412	0.386568	32
1.69828	2.51028	0.381494	32
1.70912	2.52595	0.376292	32
1.71995	2.54157	0.370958	32
1.73078	2.55697	0.365487	32
1.74162	2.57157	0.359879	32
1.75245	2.58659	0.354137	32
1.76328	2.60125	0.348265	32
1.77412	2.61549	0.342271	32
1.78495	2.62968	0.336167	32
1.79578	2.64382	0.329967	32
1.80662	2.6578	0.323685	32
1.81745	2.6715	0.317341	32
1.82828	2.68545	0.310954	32
1.83911	2.69899	0.304543	32
1.84995	2.71274	0.298129	32
1.86078	2.72611	0.291731	32
1.87161	2.73959	0.285368	32
1.88245	2.7532	0.279057	32
1.89328	2.76666	0.272812	32
1.90411	2.78013	0.266648	32
1.91495	2.79361	0.260575	32
1.92578	2.80703	0.254601	32
1.93661	2.82046	0.248733	32
1.94745	2.83398	0.242975	32
1.95828	2.84739	0.237327	32
1.96911	2.8608	0.231789	32
1.97995	2.87421	0.226359	32
1.99078	2.8876	0.221032	32
2.00161	2.90097	0.215803	32
2.01245	2.91431	0.210664	32
2.02328	2.92765	0.205608	32
2.03411	2.94097	0.200628	32
2.04495	2.95427	0.195716	32
2.05578	2.96755	0.190864	32
2.06661	2.98081	0.186066	32
2.07745	2.99406	0.181316	32
2.08828	3.00729	0.17661	32
2.09911	3.0205	0.171947	32
2.10995	3.0337	0.167323	32
2.12078	3.04688	0.162741	32
2.13161	3.06004	0.158202	32
2.14245	3.07318	0.15371	32
2.15328	3.08631	0.149269	32
2.16411	3.09942	0.144884	32
2.17495	3.11251	0.140561	32
2.18578	3.12559	0.136303	32
2.19661	3.13866	0.132117	32
2.20745	3.15171	0.128006	32
2.21828	3.16474	0.123973	32
2.22911	3.17777	0.12002	32
2.23995	3.19078	0.116148	32
2.25078	3.20377	0.112355	32
2.26161	3.21676	0.108641	32
2.27245	3.22973	0.105003	32
2.28328	3.2427	0.101438	32
2.29411	3.25565	0.0979442	32
2.30495	3.26859	0.0945175	32
2.31578	3.28153	0.0911558	32
2.32661	3.29445	0.087857	32
2.33745	3.30737	0.0846198	32
2.34828	3.32027	0.0814436	32
2.35911	3.33317	0.0783288	32
2.36995	3.34607	0.075276	32
2.38078	3.35895	0.0722867	32
2.39161	3.37183	0.0693625	32
2.40245	3.3847	0.0665051	32
2.41328	3.39757	0.063716	32
2.42411	3.41043	0.0609965	32
2.43495	3.42328	0.0583471	32
2.44578	3.43613	0.0557677	32
2.45661	3.44897	0.0532575	32
2.46744	3.46181	0.0508148	32
2.47828	3.47464	0.0484374	32
2.48911	3.48746	0.0461224	32
2.49994	3.50029	0.0438664	32
2.51078	3.5131	0.0416658	32
2.52161	3.52592	0.0395171	32
2.53244	3.53872	0.0374168	32
2.54328	3.55153	0.0353622	32
2.55411	3.56433	0.0333507	32
2.56494	3.57712	0.031381	32
2.57578	3.58991	0.0294522	32
2.58661	3.6027	0.0275646	32
2.59744	3.61549	0.0257193	32
2.60828	3.62827	0.0239184	32
2.61911	3.64105	0.0221646	32
2.62994	3.65382	0.0204614	32
2.64078	3.6666	0.0188127	32
2.65161	3.67937	0.0172229	32
2.66244	3.69213	0.0156963	32
2.67328	3.7049	0.0142371	32
2.68411	3.71766	0.0128496	32
2.69494	3.73042	0.0115373	32
2.70578	3.74317	0.0103033	32
2.71661	3.75593	0.00914982	32
2.72744	3.76868	0.00807854	32
2.73828	3.78143	0.00709009	32
2.74911	3.79418	0.00618427	32
0.461185	0	0.0364476	42
0.472665	0.0265743	0.0416686	42
0.484145	0.0531431	0.04731	42
0.495626	0.079706	0.0533585	42
0.507106	0.106263	0.0597962	42
0.518586	0.132813	0.0666023	42
0.530066	0.159357	0.0737545	42
0.541547	0.185893	0.0812311	42
0.553027	0.212422	0.0890124	42
0.564507	0.238943	0.0970832	42
0.575987	0.265455	0.105434	42
0.587468	0.291959	0.11406	42
0.598948	0.318454	0.122966	42
0.610428	0.344939	0.13216	42
0.621908	0.371415	0.141656	42
0.633388	0.39788	0.15147	42
0.644869	0.424335	0.161616	42
0.656349	0.45078	0.172108	42
0.667829	0.477214	0.18295	42
0.679309	0.503638	0.194136	42
0.69079	0.530051	0.205649	42
0.70227	0.556454	0.217454	42
0.71375	0.582847	0.229503	42
0.72523	0.609229	0.241733	42
0.736711	0.635602	0.254067	42
0.748191	0.661965	0.266416	42
0.759671	0.688319	0.278685	42
0.771151	0.714664	0.290777	42
0.782631	0.741002	0.302594	42
0.794112	0.767331	0.314048	42
0.805592	0.793652	0.325059	42
0.817072	0.819966	0.335562	42
0.828552	0.846272	0.345508	42
0.840033	0.872571	0.354867	42
0.851513	0.898863	0.363625	42
0.862993	0.925148	0.371786	42
0.874473	0.951426	0.379367	42
0.885954	0.977697	0.3864	42
0.897434	1.00396	0.392923	42
0.908914	1.03022	0.39898	42
0.920394	1.05648	0.40462	42
0.931874	1.08273	0.409889	42
0.943355	1.10897	0.41483	42
0.954835	1.13522	0.41948	42
0.966315	1.16146	0.423873	42
0.977795	1.18769	0.428034	42
0.989276	1.21392	0.43198	42
1.00076	1.24008	0.435724	42
1.01224	1.26623	0.43927	42
1.02372	1.29212	0.442619	42
1.0352	1.318	0.445769	42
1.04668	1.34382	0.448714	42
1.05816	1.36956	0.451446	42
1.06964	1.39477	0.453959	42
1.08112	1.42004	0.456246	42
1.0926	1.44515	0.458301	42
1.10408	1.47025	0.460121	42
1.11556	1.49526	0.461706	42
1.12704	1.52018	0.463058	42
1.13852	1.54501	0.464183	42
1.15	1.56987	0.465089	42
1.16148	1.5943	0.465788	42
1.17296	1.61887	0.466294	42
1.18444	1.64337	0.466624	42
1.19592	1.66745	0.466794	42
1.2074	1.69164	0.466823	42
1.21888	1.7159	0.466731	42
1.23036	1.73982	0.466534	42
1.24184	1.76379	0.466252	42
1.25332	1.78773	0.465897	42
1.2648	1.81167	0.465482	42
1.27628	1.83549	0.465015	42
1.28776	1.8592	0.464501	42
1.29924	1.88261	0.46394	42
1.31072	1.90613	0.463328	42
1.3222	1.92933	0.462657	42
1.33368	1.9525	0.461913	42
1.34516	1.97546	0.461079	42
1.35664	1.99822	0.460137	42
1.36812	2.02086	0.459065	42
1.3796	2.04312	0.457839	42
1.39108	2.06527	0.456436	42
1.40256	2.08729	0.454835	42
1.41404	2.10906	0.453016	42
1.42552	2.13065	0.450963	42
1.437	2.15205	0.448663	42
1.44848	2.17331	0.44611	42
1.45997	2.19442	0.4433	42
1.47145	2.21523	0.440235	42
1.48293	2.23603	0.436921	42
1.49441	2.25652	0.433369	42
1.50589	2.27675	0.429591	42
1.51737	2.29683	0.425602	42
1.52885	2.31681	0.421417	42
1.54033	2.33663	0.417053	42
1.55181	2.35613	0.412526	42
1.56329	2.37538	0.40785	42
1.57477	2.39454	0.403038	42
1.58625	2.41349	0.398103	42
1.59773	2.4322	0.393055	42
1.60921	2.45074	0.387905	42
1.62069	2.46918	0.382663	42
1.63217	2.48757	0.377338	42
1.64365	2.50566	0.37194	42
1.65513	2.52373	0.366478	42
1.66661	2.54165	0.360965	42
1.67809	2.55939	0.355409	42
1.68957	2.57696	0.349822	42
1.70105	2.59454	0.344214	42
1.71253	2.61201	0.338594	42
1.72401	2.62934	0.332968	42
1.73549	2.64653	0.327341	42
1.74697	2.66374	0.321717	42
1.75845	2.68087	0.316096	42
1.76993	2.69771	0.310473	42
1.78141	2.71462	0.304845	42
1.79289	2.73141	0.299205	42
1.80437	2.74823	0.293543	42
1.81585	2.76492	0.287851	42
1.82733	2.78158	0.28212	42
1.83881	2.79812	0.276343	42
1.85029	2.81472	0.270513	42
1.86177	2.83119	0.264625	42
1.87325	2.84764	0.25868	42
1.88473	2.86403	0.252679	42
1.89621	2.88045	0.246626	42
1.90769	2.89683	0.240529	42
1.91917	2.91313	0.234397	42
1.93065	2.92946	0.228245	42
1.94213	2.94576	0.222084	42
1.95362	2.96205	0.215931	42
1.9651	2.9783	0.2098	42
1.97658	2.99456	0.203709	42
1.98806	3.0108	0.197671	42
1.99954	3.02703	0.191702	42
2.01102	3.04327	0.185817	42
2.0225	3.0595	0.180029	42
2.03398	3.07573	0.174351	42
2.04546	3.09196	0.168792	42
2.05694	3.10818	0.163364	42
2.06842	3.1244	0.158075	42
2.0799	3.14062	0.152933	42
2.09138	3.15683	0.147943	42
2.10286	3.17303	0.143111	42
2.11434	3.18923	0.138437	42
2.12582	3.20541	0.133924	42
2.1373	3.2216	0.129569	42
2.14878	3.23777	0.125369	42
2.16026	3.25393	0.121318	42
2.17174	3.27009	0.117409	42
2.18322	3.28623	0.113632	42
2.1947	3.30237	0.109976	42
2.20618	3.31849	0.10643	42
2.21766	3.33461	0.10298	42
2.22914	3.35072	0.099614	42
2.24062	3.36681	0.0963198	42
2.2521	3.3829	0.0930863	42
2.26358	3.39898	0.0899034	42
2.27506	3.41505	0.0867631	42
2.28654	3.43111	0.0836593	42
2.29802	3.44716	0.0805882	42
2.3095	3.4632	0.0775481	42
2.32098	3.47924	0.0745393	42
2.33246	3.49526	0.071564	42
2.34394	3.51128	0.068626	42
2.35542	3.52729	0.0657303	42
2.3669	3.54329	0.0628824	42
2.37838	3.55929	0.0600883	42
2.38986	3.57527	0.0573539	42
2.40134	3.59125	0.0546848	42
2.41282	3.60723	0.0520856	42
2.4243	3.6232	0.0495604	42
2.43578	3.63916	0.0471122	42
2.44727	3.65511	0.0447431	42
2.45875	3.67106	0.0424543	42
2.47023	3.68701	0.0402461	42
2.48171	3.70295	0.0381186	42
2.49319	3.71888	0.036071	42
2.50467	3.73482	0.0341024	42
2.51615	3.75074	0.0322119	42
2.52763	3.76667	0.030398	42
2.53911	3.78258	0.0286594	42
2.55059	3.7985	0.0269945	42
2.56207	3.81441	0.0254015	42
2.57355	3.83032	0.0238783	42
2.58503	3.84623	0.0224223	42
2.59651	3.86214	0.0210307	42
2.60799	3.87804	0.0197001	42
2.61947	3.89394	0.0184266	42
2.63095	3.90984	0.0172064	42
2.64243	3.92573	0.0160353	42
2.65391	3.94163	0.0149093	42
2.66539	3.95752	0.0138249	42
2.67687	3.97341	0.0127789	42
2.68835	3.98931	0.0117691	42
2.69983	4.0052	0.010794	42
2.71131	4.02109	0.0098532	42
2.72279	4.03697	0.00894733	42
2.73427	4.05286	0.00807777	42
2.74575	4.06875	0.00724669	42

## Sheet: Fig.4-e p with puro - p no puro
Reads Log10	Foldchange Log2	Density	Day
0.30935	0	0.0532079	11
0.321158	-0.000553342	0.0588908	11
0.332966	-0.00111661	0.0647688	11
0.344773	-0.00169012	0.0708211	11
0.356581	-0.00227417	0.0770315	11
0.368388	-0.00286909	0.0833885	11
0.380196	-0.00347521	0.0898852	11
0.392004	-0.00409288	0.0965177	11
0.403811	-0.00472243	0.103284	11
0.415619	-0.0053642	0.110182	11
0.427427	-0.00601853	0.117206	11
0.439234	-0.00668577	0.124347	11
0.451042	-0.00736627	0.131586	11
0.46285	-0.00806034	0.1389	11
0.474657	-0.00876829	0.146252	11
0.486465	-0.0094904	0.1536	11
0.498273	-0.0102269	0.160893	11
0.51008	-0.0109781	0.168074	11
0.521888	-0.0117442	0.175082	11
0.533695	-0.0125254	0.181858	11
0.545503	-0.0133219	0.188345	11
0.557311	-0.0141339	0.194492	11
0.569118	-0.0149615	0.200258	11
0.580926	-0.0158048	0.205615	11
0.592734	-0.0166639	0.210545	11
0.604541	-0.0175389	0.215045	11
0.616349	-0.0184298	0.219127	11
0.628157	-0.0193367	0.222812	11
0.639964	-0.0202595	0.226132	11
0.651772	-0.0211983	0.229124	11
0.663579	-0.0221531	0.231831	11
0.675387	-0.0231238	0.234298	11
0.687195	-0.0241105	0.236566	11
0.699002	-0.025113	0.238675	11
0.71081	-0.0261314	0.240656	11
0.722618	-0.0271654	0.242535	11
0.734425	-0.028215	0.244333	11
0.746233	-0.0292799	0.246062	11
0.758041	-0.0303599	0.247726	11
0.769848	-0.0314548	0.249328	11
0.781656	-0.0325642	0.250864	11
0.793464	-0.0336877	0.252328	11
0.805271	-0.0348248	0.253714	11
0.817079	-0.035975	0.255015	11
0.828886	-0.0371378	0.256226	11
0.840694	-0.0383126	0.257344	11
0.852502	-0.0394987	0.258366	11
0.864309	-0.0406953	0.259294	11
0.876117	-0.0419019	0.26013	11
0.887925	-0.0431175	0.26088	11
0.899732	-0.0443417	0.26155	11
0.91154	-0.0455738	0.26215	11
0.923348	-0.0468134	0.262688	11
0.935155	-0.0480608	0.263175	11
0.946963	-0.0493164	0.263622	11
0.958771	-0.050582	0.264039	11
0.970578	-0.0518603	0.264438	11
0.982386	-0.0531553	0.264832	11
0.994193	-0.0544721	0.26523	11
1.006	-0.0566936	0.265644	11
1.01781	-0.0581422	0.266084	11
1.02962	-0.0604153	0.26656	11
1.04142	-0.0623212	0.26708	11
1.05323	-0.0646002	0.267651	11
1.06504	-0.0671478	0.268278	11
1.07685	-0.0693305	0.268965	11
1.08865	-0.0718568	0.269716	11
1.10046	-0.074065	0.270533	11
1.11227	-0.0770696	0.271418	11
1.12408	-0.0796416	0.272373	11
1.13589	-0.082694	0.273401	11
1.14769	-0.0853076	0.274505	11
1.1595	-0.0885004	0.275691	11
1.17131	-0.0912131	0.276966	11
1.18312	-0.0943637	0.278335	11
1.19492	-0.0972754	0.279808	11
1.20673	-0.100705	0.281393	11
1.21854	-0.104399	0.283098	11
1.23035	-0.107784	0.284926	11
1.24215	-0.111406	0.286884	11
1.25396	-0.114842	0.288969	11
1.26577	-0.118943	0.291181	11
1.27758	-0.122946	0.293513	11
1.28938	-0.127041	0.295956	11
1.30119	-0.131045	0.298498	11
1.313	-0.135295	0.301125	11
1.32481	-0.139522	0.303823	11
1.33662	-0.144032	0.306576	11
1.34842	-0.148525	0.309369	11
1.36023	-0.153261	0.312191	11
1.37204	-0.157957	0.315028	11
1.38385	-0.162767	0.317873	11
1.39565	-0.167643	0.320718	11
1.40746	-0.172425	0.323558	11
1.41927	-0.177303	0.326389	11
1.43108	-0.18235	0.329208	11
1.44288	-0.187217	0.332013	11
1.45469	-0.191881	0.334801	11
1.4665	-0.196879	0.337569	11
1.47831	-0.201876	0.340311	11
1.49011	-0.206647	0.343023	11
1.50192	-0.211142	0.345695	11
1.51373	-0.215898	0.348319	11
1.52554	-0.220476	0.350885	11
1.53734	-0.225053	0.353383	11
1.54915	-0.229231	0.355803	11
1.56096	-0.233499	0.358133	11
1.57277	-0.237565	0.360365	11
1.58458	-0.24161	0.362492	11
1.59638	-0.245472	0.364508	11
1.60819	-0.249209	0.366411	11
1.62	-0.252893	0.3682	11
1.63181	-0.256246	0.36988	11
1.64361	-0.259845	0.371459	11
1.65542	-0.263085	0.372947	11
1.66723	-0.265771	0.374358	11
1.67904	-0.268765	0.37571	11
1.69084	-0.27118	0.377023	11
1.70265	-0.273548	0.378314	11
1.71446	-0.275754	0.379605	11
1.72627	-0.278187	0.380909	11
1.73807	-0.28009	0.382238	11
1.74988	-0.281906	0.383596	11
1.76169	-0.283773	0.384978	11
1.7735	-0.285474	0.386368	11
1.78531	-0.287068	0.387741	11
1.79711	-0.288806	0.38906	11
1.80892	-0.289976	0.390279	11
1.82073	-0.291122	0.391345	11
1.83254	-0.292329	0.392199	11
1.84434	-0.293145	0.39278	11
1.85615	-0.294087	0.393027	11
1.86796	-0.295094	0.392885	11
1.87977	-0.295692	0.392305	11
1.89157	-0.29626	0.391249	11
1.90338	-0.296756	0.389687	11
1.91519	-0.297392	0.387603	11
1.927	-0.297774	0.384992	11
1.9388	-0.297972	0.38186	11
1.95061	-0.298182	0.378223	11
1.96242	-0.298542	0.374102	11
1.97423	-0.29862	0.369527	11
1.98604	-0.298656	0.36453	11
1.99784	-0.298785	0.359146	11
2.00965	-0.298799	0.35341	11
2.02146	-0.298809	0.347358	11
2.03327	-0.298814	0.341024	11
2.04507	-0.298813	0.33444	11
2.05688	-0.298805	0.327637	11
2.06869	-0.298788	0.320642	11
2.0805	-0.298761	0.313481	11
2.0923	-0.298724	0.306176	11
2.10411	-0.298676	0.298747	11
2.11592	-0.298616	0.291209	11
2.12773	-0.298545	0.283577	11
2.13953	-0.298463	0.275863	11
2.15134	-0.29837	0.268075	11
2.16315	-0.298265	0.260225	11
2.17496	-0.298149	0.252321	11
2.18677	-0.298023	0.244376	11
2.19857	-0.297887	0.236404	11
2.21038	-0.29774	0.228426	11
2.22219	-0.297585	0.220465	11
2.234	-0.29742	0.212551	11
2.2458	-0.297247	0.204718	11
2.25761	-0.297066	0.197006	11
2.26942	-0.296878	0.189457	11
2.28123	-0.296684	0.182114	11
2.29303	-0.296483	0.175022	11
2.30484	-0.296278	0.168219	11
2.31665	-0.296067	0.161739	11
2.32846	-0.295853	0.155611	11
2.34026	-0.295636	0.149849	11
2.35207	-0.295416	0.144458	11
2.36388	-0.295194	0.139432	11
2.37569	-0.29497	0.134751	11
2.3875	-0.294747	0.130383	11
2.3993	-0.294523	0.126285	11
2.41111	-0.2943	0.122407	11
2.42292	-0.294078	0.118691	11
2.43473	-0.293857	0.115075	11
2.44653	-0.293638	0.111497	11
2.45834	-0.293422	0.107899	11
2.47015	-0.293208	0.104226	11
2.48196	-0.292997	0.100431	11
2.49376	-0.292788	0.0964784	11
2.50557	-0.292583	0.0923423	11
2.51738	-0.292381	0.0880102	11
2.52919	-0.292182	0.0834822	11
2.54099	-0.291986	0.0787707	11
2.5528	-0.291794	0.0738998	11
2.56461	-0.291605	0.0689037	11
2.57642	-0.291419	0.0638249	11
2.58822	-0.291237	0.0587122	11
2.60003	-0.291058	0.0536181	11
2.61184	-0.290883	0.0485964	11
2.62365	-0.290711	0.0437002	11
2.63546	-0.290542	0.0389793	11
2.64726	-0.290377	0.0344786	11
2.65907	-0.290216	0.0302365	11
0.675202	0	0.046756	13
0.686616	0.0093086	0.0520634	13
0.69803	0.0186292	0.0576382	13
0.709444	0.0279622	0.0634738	13
0.720857	0.0373079	0.0695675	13
0.732271	0.0466667	0.0759199	13
0.743685	0.0560388	0.0825351	13
0.755099	0.0654246	0.089419	13
0.766513	0.0748244	0.0965782	13
0.777927	0.0842386	0.104017	13
0.78934	0.0936674	0.111738	13
0.800754	0.103111	0.119735	13
0.812168	0.112571	0.127995	13
0.823582	0.122046	0.136497	13
0.834996	0.131537	0.145205	13
0.84641	0.141045	0.154077	13
0.857823	0.15057	0.163056	13
0.869237	0.160113	0.172079	13
0.880651	0.169675	0.181074	13
0.892065	0.179256	0.189965	13
0.903479	0.188858	0.198674	13
0.914893	0.19848	0.207126	13
0.926306	0.208126	0.21525	13
0.93772	0.217794	0.222984	13
0.949134	0.227487	0.230276	13
0.960548	0.237206	0.23709	13
0.971962	0.246951	0.243402	13
0.983376	0.256725	0.249206	13
0.994789	0.266527	0.25451	13
1.0062	0.27636	0.259341	13
1.01762	0.286224	0.263738	13
1.02903	0.296119	0.267754	13
1.04044	0.306047	0.27145	13
1.05186	0.316008	0.274899	13
1.06327	0.326002	0.278177	13
1.07469	0.336029	0.28136	13
1.0861	0.346089	0.284525	13
1.09751	0.356181	0.287743	13
1.10893	0.366306	0.291077	13
1.12034	0.376462	0.294583	13
1.13176	0.38665	0.2983	13
1.14317	0.39687	0.302256	13
1.15458	0.407121	0.306465	13
1.166	0.417405	0.310923	13
1.17741	0.427722	0.315615	13
1.18882	0.438074	0.32051	13
1.20024	0.448463	0.325569	13
1.21165	0.458893	0.33074	13
1.22307	0.469365	0.335968	13
1.23448	0.479817	0.341197	13
1.24589	0.490272	0.346368	13
1.25731	0.500781	0.351428	13
1.26872	0.511268	0.356329	13
1.28014	0.521831	0.361034	13
1.29155	0.532407	0.365514	13
1.30296	0.543066	0.369752	13
1.31438	0.553764	0.37374	13
1.32579	0.563818	0.377481	13
1.3372	0.574293	0.380986	13
1.34862	0.58444	0.384272	13
1.36003	0.594943	0.387361	13
1.37145	0.605557	0.390275	13
1.38286	0.615527	0.393038	13
1.39427	0.626309	0.395669	13
1.40569	0.636677	0.398186	13
1.4171	0.646969	0.400601	13
1.42851	0.657331	0.402922	13
1.43993	0.667627	0.405152	13
1.45134	0.678128	0.407291	13
1.46276	0.688367	0.409336	13
1.47417	0.698683	0.41128	13
1.48558	0.708837	0.41312	13
1.497	0.719126	0.41485	13
1.50841	0.729235	0.416468	13
1.51983	0.739401	0.417973	13
1.53124	0.749458	0.419368	13
1.54265	0.759803	0.42066	13
1.55407	0.769896	0.421856	13
1.56548	0.779955	0.42297	13
1.57689	0.789731	0.424014	13
1.58831	0.799311	0.425002	13
1.59972	0.808921	0.425949	13
1.61114	0.818529	0.426868	13
1.62255	0.827702	0.42777	13
1.63396	0.837353	0.428662	13
1.64538	0.846547	0.429549	13
1.65679	0.855192	0.430432	13
1.66821	0.863958	0.431305	13
1.67962	0.872662	0.432161	13
1.69103	0.881231	0.432989	13
1.70245	0.889483	0.433772	13
1.71386	0.897614	0.434494	13
1.72527	0.905782	0.435135	13
1.73669	0.913765	0.435674	13
1.7481	0.921607	0.436091	13
1.75952	0.92933	0.436363	13
1.77093	0.93692	0.436471	13
1.78234	0.944332	0.436392	13
1.79376	0.951716	0.436108	13
1.80517	0.958848	0.435598	13
1.81659	0.966007	0.434842	13
1.828	0.972986	0.433821	13
1.83941	0.979767	0.432516	13
1.85083	0.986489	0.430907	13
1.86224	0.993055	0.428977	13
1.87365	0.99945	0.426709	13
1.88507	1.00579	0.42409	13
1.89648	1.01211	0.421109	13
1.9079	1.01835	0.417759	13
1.91931	1.02445	0.414037	13
1.93072	1.0303	0.409948	13
1.94214	1.03624	0.405501	13
1.95355	1.04203	0.400712	13
1.96496	1.04776	0.395602	13
1.97638	1.0533	0.390197	13
1.98779	1.05867	0.384528	13
1.99921	1.06395	0.378627	13
2.01062	1.06901	0.37253	13
2.02203	1.07422	0.366269	13
2.03345	1.07912	0.359876	13
2.04486	1.08402	0.353379	13
2.05628	1.08864	0.346801	13
2.06769	1.09334	0.34016	13
2.0791	1.09816	0.333465	13
2.09052	1.10281	0.326724	13
2.10193	1.10743	0.319936	13
2.11334	1.11211	0.313099	13
2.12476	1.11666	0.306205	13
2.13617	1.12109	0.299247	13
2.14759	1.12562	0.292219	13
2.159	1.12996	0.285115	13
2.17041	1.13436	0.277934	13
2.18183	1.13865	0.270677	13
2.19324	1.14291	0.263353	13
2.20466	1.14715	0.255974	13
2.21607	1.1513	0.248557	13
2.22748	1.15551	0.241125	13
2.2389	1.15964	0.233702	13
2.25031	1.16376	0.226317	13
2.26172	1.16788	0.218999	13
2.27314	1.17199	0.211776	13
2.28455	1.17609	0.204676	13
2.29597	1.18019	0.197725	13
2.30738	1.18429	0.190946	13
2.31879	1.18837	0.184356	13
2.33021	1.19245	0.17797	13
2.34162	1.19653	0.1718	13
2.35304	1.20059	0.16585	13
2.36445	1.20464	0.160123	13
2.37586	1.20868	0.154618	13
2.38728	1.21271	0.14933	13
2.39869	1.21673	0.144252	13
2.4101	1.22074	0.139374	13
2.42152	1.22474	0.134686	13
2.43293	1.22872	0.130174	13
2.44435	1.23269	0.125825	13
2.45576	1.23665	0.121624	13
2.46717	1.24059	0.117557	13
2.47859	1.24453	0.113608	13
2.49	1.24845	0.109764	13
2.50141	1.25235	0.10601	13
2.51283	1.25625	0.102335	13
2.52424	1.26013	0.0987288	13
2.53566	1.264	0.0951823	13
2.54707	1.26786	0.0916898	13
2.55848	1.27171	0.0882478	13
2.5699	1.27555	0.0848554	13
2.58131	1.27937	0.0815139	13
2.59273	1.28318	0.0782265	13
2.60414	1.28699	0.0749979	13
2.61555	1.29078	0.0718336	13
2.62697	1.29456	0.0687394	13
2.63838	1.29833	0.0657204	13
2.64979	1.30209	0.0627812	13
2.66121	1.30584	0.0599244	13
2.67262	1.30959	0.0571512	13
2.68404	1.31332	0.0544608	13
2.69545	1.31705	0.0518504	13
2.70686	1.32076	0.0493159	13
2.71828	1.32447	0.0468514	13
2.72969	1.32817	0.0444507	13
2.74111	1.33186	0.042107	13
2.75252	1.33555	0.0398136	13
2.76393	1.33922	0.037565	13
2.77535	1.3429	0.0353564	13
2.78676	1.34656	0.0331848	13
2.79817	1.35022	0.0310488	13
2.80959	1.35387	0.0289489	13
2.821	1.35751	0.0268874	13
2.83242	1.36115	0.0248682	13
2.84383	1.36478	0.0228968	13
2.85524	1.36841	0.0209795	13
2.86666	1.37203	0.0191238	13
2.87807	1.37565	0.0173372	13
2.88949	1.37926	0.0156274	13
2.9009	1.38287	0.0140014	13
2.91231	1.38647	0.012466	13
2.92373	1.39007	0.0110264	13
2.93514	1.39366	0.00968709	13
2.94655	1.39725	0.00845082	13
0.682017	0	0.0921837	16
0.693569	0.00916613	0.102378	16
0.705121	0.0183258	0.112731	16
0.716673	0.0274789	0.123115	16
0.728225	0.036625	0.133403	16
0.739778	0.0457639	0.143474	16
0.75133	0.0548951	0.153222	16
0.762882	0.0640183	0.162554	16
0.774434	0.073133	0.171399	16
0.785986	0.0822387	0.179706	16
0.797539	0.0913349	0.187447	16
0.809091	0.100421	0.194618	16
0.820643	0.109496	0.201234	16
0.832195	0.11856	0.207331	16
0.843747	0.127613	0.212955	16
0.855299	0.136652	0.218168	16
0.866852	0.145679	0.223037	16
0.878404	0.154692	0.227631	16
0.889956	0.163691	0.232019	16
0.901508	0.172676	0.236268	16
0.91306	0.181647	0.240436	16
0.924613	0.190603	0.244573	16
0.936165	0.199545	0.248721	16
0.947717	0.208472	0.252908	16
0.959269	0.217385	0.257156	16
0.970821	0.226285	0.261474	16
0.982373	0.235171	0.265861	16
0.993926	0.244044	0.270311	16
1.00548	0.252905	0.274807	16
1.01703	0.261754	0.279328	16
1.02858	0.270592	0.28385	16
1.04013	0.279421	0.288344	16
1.05169	0.288241	0.292781	16
1.06324	0.297053	0.297133	16
1.07479	0.30586	0.301372	16
1.08634	0.314663	0.305475	16
1.0979	0.323464	0.309424	16
1.10945	0.332265	0.313205	16
1.121	0.341068	0.316811	16
1.13255	0.349877	0.320243	16
1.1441	0.358695	0.323509	16
1.15566	0.367526	0.326622	16
1.16721	0.376372	0.329604	16
1.17876	0.385237	0.332482	16
1.19031	0.394124	0.335286	16
1.20186	0.403015	0.338049	16
1.21342	0.411855	0.340805	16
1.22497	0.420515	0.343588	16
1.23652	0.429093	0.346428	16
1.24807	0.437692	0.34935	16
1.25963	0.446058	0.352375	16
1.27118	0.45432	0.355516	16
1.28273	0.46244	0.358779	16
1.29428	0.470485	0.362162	16
1.30583	0.478444	0.365657	16
1.31739	0.486083	0.369249	16
1.32894	0.49383	0.372915	16
1.34049	0.501214	0.376629	16
1.35204	0.508349	0.380364	16
1.3636	0.515622	0.384086	16
1.37515	0.52256	0.387765	16
1.3867	0.529286	0.391367	16
1.39825	0.535616	0.394863	16
1.4098	0.541962	0.398222	16
1.42136	0.548082	0.401419	16
1.43291	0.553906	0.404429	16
1.44446	0.559489	0.407229	16
1.45601	0.564942	0.409801	16
1.46756	0.57015	0.412129	16
1.47912	0.575223	0.414199	16
1.49067	0.579769	0.416	16
1.50222	0.584314	0.417523	16
1.51377	0.58871	0.418762	16
1.52533	0.593033	0.419714	16
1.53688	0.597056	0.42038	16
1.54843	0.601073	0.42076	16
1.55998	0.604959	0.420862	16
1.57153	0.608797	0.420694	16
1.58309	0.612433	0.420267	16
1.59464	0.616128	0.419598	16
1.60619	0.619787	0.418706	16
1.61774	0.623342	0.417612	16
1.6293	0.62681	0.416344	16
1.64085	0.630251	0.414929	16
1.6524	0.63367	0.4134	16
1.66395	0.637042	0.411792	16
1.6755	0.640433	0.410142	16
1.68706	0.643801	0.408488	16
1.69861	0.647058	0.406869	16
1.71016	0.650167	0.405323	16
1.72171	0.653372	0.403888	16
1.73327	0.656466	0.402597	16
1.74482	0.659551	0.401476	16
1.75637	0.662601	0.400549	16
1.76792	0.66564	0.399826	16
1.77947	0.668564	0.39931	16
1.79103	0.671408	0.398991	16
1.80258	0.674188	0.398846	16
1.81413	0.676844	0.398841	16
1.82568	0.679448	0.398926	16
1.83723	0.682041	0.399042	16
1.84879	0.684616	0.399119	16
1.86034	0.687067	0.399077	16
1.87189	0.689407	0.398837	16
1.88344	0.691677	0.398313	16
1.895	0.693913	0.397426	16
1.90655	0.696108	0.396102	16
1.9181	0.698221	0.394279	16
1.92965	0.700303	0.391906	16
1.9412	0.702464	0.38895	16
1.95276	0.704559	0.385396	16
1.96431	0.706693	0.381245	16
1.97586	0.708792	0.376519	16
1.98741	0.710915	0.371255	16
1.99897	0.713034	0.365503	16
2.01052	0.715145	0.359329	16
2.02207	0.717279	0.352801	16
2.03362	0.719407	0.345998	16
2.04517	0.721533	0.338994	16
2.05673	0.723664	0.331864	16
2.06828	0.725807	0.324678	16
2.07983	0.727948	0.317497	16
2.09138	0.730064	0.310373	16
2.10293	0.732173	0.30335	16
2.11449	0.734252	0.29646	16
2.12604	0.736331	0.289727	16
2.13759	0.738401	0.283166	16
2.14914	0.740468	0.276785	16
2.1607	0.74253	0.270585	16
2.17225	0.74459	0.264566	16
2.1838	0.746644	0.258719	16
2.19535	0.748699	0.253037	16
2.2069	0.750747	0.247509	16
2.21846	0.752789	0.242121	16
2.23001	0.754829	0.236859	16
2.24156	0.756867	0.231705	16
2.25311	0.758904	0.226641	16
2.26467	0.76094	0.221646	16
2.27622	0.762975	0.216694	16
2.28777	0.765008	0.21176	16
2.29932	0.767041	0.206818	16
2.31087	0.769073	0.20184	16
2.32243	0.771105	0.196799	16
2.33398	0.773136	0.19167	16
2.34553	0.775167	0.186432	16
2.35708	0.777197	0.18107	16
2.36863	0.779226	0.17557	16
2.38019	0.781256	0.16993	16
2.39174	0.783285	0.164151	16
2.40329	0.785313	0.158243	16
2.41484	0.787341	0.152222	16
2.4264	0.789368	0.14611	16
2.43795	0.791395	0.139934	16
2.4495	0.793422	0.133727	16
2.46105	0.795447	0.127522	16
2.4726	0.797472	0.121356	16
2.48416	0.799496	0.115266	16
2.49571	0.801519	0.109289	16
2.50726	0.803541	0.103461	16
2.51881	0.805561	0.0978158	16
2.53037	0.80758	0.0923829	16
2.54192	0.809598	0.0871895	16
2.55347	0.811613	0.0822581	16
2.56502	0.813627	0.0776066	16
2.57657	0.815639	0.0732472	16
2.58813	0.817649	0.0691869	16
2.59968	0.819657	0.0654264	16
2.61123	0.821662	0.0619605	16
2.62278	0.823666	0.0587783	16
2.63434	0.825667	0.0558632	16
2.64589	0.827666	0.0531937	16
2.65744	0.829662	0.0507444	16
2.66899	0.831657	0.0484867	16
2.68054	0.833649	0.04639	16
2.6921	0.83564	0.0444235	16
2.70365	0.837628	0.0425571	16
2.7152	0.839615	0.0407625	16
2.72675	0.841599	0.039015	16
2.7383	0.843581	0.0372938	16
2.74986	0.845562	0.0355828	16
2.76141	0.847541	0.033871	16
2.77296	0.849518	0.0321524	16
2.78451	0.851494	0.0304259	16
2.79607	0.853468	0.0286945	16
2.80762	0.85544	0.0269644	16
2.81917	0.857411	0.0252446	16
2.83072	0.85938	0.0235454	16
2.84227	0.861348	0.021878	16
2.85383	0.863315	0.0202529	16
2.86538	0.86528	0.0186801	16
2.87693	0.867243	0.0171678	16
2.88848	0.869206	0.0157227	16
2.90004	0.871167	0.0143494	16
2.91159	0.873127	0.0130507	16
2.92314	0.875085	0.0118279	16
2.93469	0.877043	0.0106806	16
2.94624	0.878999	0.00960766	16
2.9578	0.880954	0.00860718	16
2.96935	0.882908	0.0076768	16
2.9809	0.884861	0.00681409	16
0.695943	0	0.138801	21
0.709912	0.0166281	0.157962	21
0.72388	0.0332163	0.177703	21
0.737849	0.0497634	0.197727	21
0.751817	0.0662679	0.217729	21
0.765786	0.0827284	0.237418	21
0.779754	0.0991436	0.256529	21
0.793722	0.115512	0.274835	21
0.807691	0.131833	0.292158	21
0.821659	0.148105	0.308367	21
0.835628	0.164328	0.323386	21
0.849596	0.180501	0.337184	21
0.863565	0.196623	0.34977	21
0.877533	0.212695	0.361187	21
0.891502	0.228715	0.371495	21
0.90547	0.244686	0.38077	21
0.919439	0.260605	0.389088	21
0.933407	0.276475	0.396522	21
0.947376	0.292296	0.403133	21
0.961344	0.308068	0.408971	21
0.975313	0.323792	0.414075	21
0.989281	0.339469	0.41847	21
1.00325	0.355102	0.422173	21
1.01722	0.37069	0.425194	21
1.03119	0.386236	0.427543	21
1.04515	0.401742	0.42923	21
1.05912	0.41721	0.43027	21
1.07309	0.43264	0.430685	21
1.08706	0.448036	0.430507	21
1.10103	0.463399	0.429777	21
1.115	0.478731	0.428552	21
1.12897	0.494036	0.426901	21
1.14293	0.509315	0.424904	21
1.1569	0.524572	0.422658	21
1.17087	0.539813	0.420266	21
1.18484	0.555041	0.417843	21
1.19881	0.570265	0.415504	21
1.21278	0.585533	0.413362	21
1.22674	0.600934	0.411521	21
1.24071	0.616183	0.410068	21
1.25468	0.631221	0.40907	21
1.26865	0.645998	0.408562	21
1.28262	0.6608	0.408551	21
1.29659	0.675379	0.40901	21
1.31056	0.689801	0.409881	21
1.32452	0.70403	0.411078	21
1.33849	0.717965	0.412495	21
1.35246	0.730855	0.414012	21
1.36643	0.742825	0.415506	21
1.3804	0.753882	0.416858	21
1.39437	0.764389	0.417964	21
1.40834	0.774471	0.418741	21
1.4223	0.784898	0.41913	21
1.43627	0.79455	0.419102	21
1.45024	0.804475	0.418657	21
1.46421	0.813738	0.417818	21
1.47818	0.822587	0.416631	21
1.49215	0.831089	0.415154	21
1.50611	0.839385	0.413452	21
1.52008	0.847235	0.411593	21
1.53405	0.854964	0.409636	21
1.54802	0.862165	0.407632	21
1.56199	0.869074	0.405618	21
1.57596	0.875923	0.403622	21
1.58993	0.882131	0.401656	21
1.60389	0.888029	0.39973	21
1.61786	0.89372	0.397846	21
1.63183	0.899372	0.39601	21
1.6458	0.904364	0.394226	21
1.65977	0.909086	0.392507	21
1.67374	0.913618	0.390865	21
1.6877	0.918265	0.389318	21
1.70167	0.922768	0.387879	21
1.71564	0.92733	0.386554	21
1.72961	0.931594	0.38534	21
1.74358	0.935652	0.384219	21
1.75755	0.939545	0.383158	21
1.77152	0.943532	0.38211	21
1.78548	0.947471	0.381016	21
1.79945	0.951302	0.379808	21
1.81342	0.955197	0.37842	21
1.82739	0.959063	0.376789	21
1.84136	0.962872	0.374867	21
1.85533	0.966481	0.372622	21
1.86929	0.96999	0.37004	21
1.88326	0.973733	0.367133	21
1.89723	0.977522	0.363932	21
1.9112	0.981276	0.360486	21
1.92517	0.984765	0.35686	21
1.93914	0.988543	0.353125	21
1.95311	0.992319	0.349357	21
1.96707	0.996079	0.345629	21
1.98104	0.99993	0.342003	21
1.99501	1.00376	0.338534	21
2.00898	1.00788	0.335259	21
2.02295	1.0119	0.332201	21
2.03692	1.01606	0.329367	21
2.05088	1.02029	0.32675	21
2.06485	1.02453	0.324329	21
2.07882	1.02866	0.322076	21
2.09279	1.03278	0.319957	21
2.10676	1.03694	0.317934	21
2.12073	1.04106	0.315971	21
2.1347	1.0452	0.314033	21
2.14866	1.04941	0.312091	21
2.16263	1.05349	0.310122	21
2.1766	1.0575	0.308105	21
2.19057	1.0615	0.306026	21
2.20454	1.06552	0.303871	21
2.21851	1.06952	0.301625	21
2.23247	1.07354	0.299271	21
2.24644	1.07751	0.296785	21
2.26041	1.08145	0.294137	21
2.27438	1.08531	0.291288	21
2.28835	1.08919	0.288189	21
2.30232	1.09306	0.284787	21
2.31629	1.09699	0.281023	21
2.33025	1.10082	0.276838	21
2.34422	1.10465	0.272179	21
2.35819	1.10841	0.267002	21
2.37216	1.11217	0.261278	21
2.38613	1.11594	0.254996	21
2.4001	1.11971	0.248168	21
2.41406	1.1235	0.240829	21
2.42803	1.1273	0.233038	21
2.442	1.13112	0.224876	21
2.45597	1.13495	0.216444	21
2.46994	1.13881	0.207856	21
2.48391	1.14269	0.199235	21
2.49788	1.14659	0.190706	21
2.51184	1.15052	0.182387	21
2.52581	1.15446	0.174387	21
2.53978	1.15843	0.166795	21
2.55375	1.16242	0.15968	21
2.56772	1.16643	0.153083	21
2.58169	1.17045	0.147018	21
2.59566	1.1745	0.141471	21
2.60962	1.17856	0.136405	21
2.62359	1.18265	0.13176	21
2.63756	1.18674	0.127463	21
2.65153	1.19085	0.123429	21
2.6655	1.19498	0.119576	21
2.67947	1.19912	0.115822	21
2.69343	1.20327	0.1121	21
2.7074	1.20744	0.108353	21
2.72137	1.21161	0.104545	21
2.73534	1.21579	0.100657	21
2.74931	1.21999	0.0966849	21
2.76328	1.22419	0.0926393	21
2.77725	1.2284	0.0885418	21
2.79121	1.23261	0.0844209	21
2.80518	1.23683	0.0803088	21
2.81915	1.24106	0.0762392	21
2.83312	1.24529	0.0722445	21
2.84709	1.24952	0.0683551	21
2.86106	1.25375	0.0645989	21
2.87502	1.25799	0.0610006	21
2.88899	1.26223	0.0575816	21
2.90296	1.26647	0.0543601	21
2.91693	1.27072	0.0513502	21
2.9309	1.27496	0.0485615	21
2.94487	1.2792	0.0459986	21
2.95884	1.28345	0.0436603	21
2.9728	1.28769	0.0415399	21
2.98677	1.29194	0.0396252	21
3.00074	1.29618	0.0378994	21
3.01471	1.30042	0.0363424	21
3.02868	1.30467	0.034932	21
3.04265	1.30891	0.033646	21
3.05661	1.31315	0.0324632	21
3.07058	1.31739	0.0313647	21
3.08455	1.32163	0.0303344	21
3.09852	1.32587	0.0293594	21
3.11249	1.3301	0.0284293	21
3.12646	1.33434	0.0275355	21
3.14043	1.33857	0.0266707	21
3.15439	1.34281	0.0258275	21
3.16836	1.34704	0.0249978	21
3.18233	1.35127	0.0241725	21
3.1963	1.3555	0.0233412	21
3.21027	1.35973	0.0224926	21
3.22424	1.36396	0.0216151	21
3.2382	1.36818	0.0206982	21
3.25217	1.37241	0.0197331	21
3.26614	1.37663	0.0187142	21
3.28011	1.38086	0.0176397	21
3.29408	1.38508	0.0165123	21
3.30805	1.38931	0.0153393	21
3.32202	1.39353	0.0141326	21
3.33598	1.39775	0.0129072	21
3.34995	1.40197	0.0116808	21
3.36392	1.40619	0.0104722	21
3.37789	1.41041	0.00929991	21
3.39186	1.41463	0.00818082	21
3.40583	1.41885	0.00712923	21
3.41979	1.42307	0.00615611	21
3.43376	1.42729	0.00526874	21
3.44773	1.43151	0.0044707	21
3.4617	1.43572	0.00376223	21
3.47567	1.43994	0.00314071	21
0.430326	0	0.078873	25
0.444054	0.0313543	0.0910139	25
0.457783	0.0627151	0.104089	25
0.471512	0.0940825	0.118024	25
0.485241	0.125457	0.132721	25
0.49897	0.156838	0.148056	25
0.512699	0.188225	0.163886	25
0.526428	0.21962	0.180048	25
0.540156	0.251022	0.196363	25
0.553885	0.28243	0.212646	25
0.567614	0.313844	0.228711	25
0.581343	0.345266	0.244386	25
0.595072	0.376693	0.259513	25
0.608801	0.408127	0.273969	25
0.622529	0.439567	0.287661	25
0.636258	0.471013	0.300542	25
0.649987	0.502462	0.312605	25
0.663716	0.533914	0.323883	25
0.677445	0.565367	0.334445	25
0.691174	0.596819	0.344382	25
0.704902	0.628269	0.353804	25
0.718631	0.659714	0.36282	25
0.73236	0.69115	0.371529	25
0.746089	0.722576	0.380012	25
0.759818	0.753987	0.38832	25
0.773547	0.785381	0.396473	25
0.787276	0.816755	0.404457	25
0.801004	0.848105	0.412226	25
0.814733	0.879427	0.419711	25
0.828462	0.91072	0.426824	25
0.842191	0.941978	0.433469	25
0.85592	0.973199	0.439548	25
0.869649	1.00438	0.444975	25
0.883377	1.03551	0.449677	25
0.897106	1.0666	0.453601	25
0.910835	1.0974	0.456718	25
0.924564	1.12814	0.459023	25
0.938293	1.1588	0.460532	25
0.952022	1.18944	0.461285	25
0.965751	1.21984	0.461338	25
0.979479	1.25011	0.460763	25
0.993208	1.27984	0.459648	25
1.00694	1.30969	0.458089	25
1.02067	1.33881	0.456191	25
1.03439	1.36789	0.454066	25
1.04812	1.39657	0.451831	25
1.06185	1.42517	0.449605	25
1.07558	1.45308	0.447506	25
1.08931	1.48058	0.445647	25
1.10304	1.50772	0.44413	25
1.11677	1.53512	0.443044	25
1.1305	1.56216	0.442456	25
1.14423	1.58856	0.442408	25
1.15795	1.61476	0.442913	25
1.17168	1.6403	0.443954	25
1.18541	1.66547	0.445479	25
1.19914	1.68978	0.447408	25
1.21287	1.71431	0.449633	25
1.2266	1.73844	0.452025	25
1.24033	1.76103	0.454444	25
1.25406	1.78273	0.456742	25
1.26779	1.80404	0.458778	25
1.28151	1.82529	0.460422	25
1.29524	1.84472	0.461559	25
1.30897	1.86334	0.462101	25
1.3227	1.88236	0.461985	25
1.33643	1.89962	0.461171	25
1.35016	1.91609	0.459647	25
1.36389	1.93135	0.457419	25
1.37762	1.94541	0.454514	25
1.39134	1.95851	0.450968	25
1.40507	1.97132	0.446828	25
1.4188	1.98362	0.442147	25
1.43253	1.99475	0.436982	25
1.44626	2.00623	0.431394	25
1.45999	2.01672	0.425448	25
1.47372	2.0266	0.419214	25
1.48745	2.03591	0.412768	25
1.50118	2.04494	0.406192	25
1.5149	2.05388	0.399578	25
1.52863	2.06186	0.393022	25
1.54236	2.06947	0.386625	25
1.55609	2.07673	0.380487	25
1.56982	2.08389	0.374703	25
1.58355	2.09044	0.369359	25
1.59728	2.0957	0.364522	25
1.61101	2.10155	0.360241	25
1.62473	2.10636	0.356537	25
1.63846	2.11089	0.353404	25
1.65219	2.11477	0.350805	25
1.66592	2.11802	0.348676	25
1.67965	2.121	0.346927	25
1.69338	2.12308	0.345448	25
1.70711	2.12494	0.344115	25
1.72084	2.12646	0.342796	25
1.73457	2.12784	0.34136	25
1.74829	2.12848	0.339683	25
1.76202	2.12926	0.337658	25
1.77575	2.12925	0.335193	25
1.78948	2.12924	0.332223	25
1.80321	2.12859	0.328707	25
1.81694	2.12771	0.324629	25
1.83067	2.1265	0.319997	25
1.8444	2.12482	0.314838	25
1.85813	2.1228	0.309197	25
1.87185	2.12083	0.303131	25
1.88558	2.11873	0.296703	25
1.89931	2.1163	0.289978	25
1.91304	2.11384	0.283024	25
1.92677	2.11134	0.275906	25
1.9405	2.1085	0.268686	25
1.95423	2.10571	0.261422	25
1.96796	2.10269	0.254172	25
1.98168	2.09977	0.246992	25
1.99541	2.0965	0.239934	25
2.00914	2.09325	0.233053	25
2.02287	2.09	0.226397	25
2.0366	2.0866	0.220013	25
2.05033	2.08315	0.21394	25
2.06406	2.07973	0.208209	25
2.07779	2.07634	0.202841	25
2.09152	2.07282	0.197844	25
2.10524	2.06918	0.193215	25
2.11897	2.06549	0.18894	25
2.1327	2.06178	0.184995	25
2.14643	2.05803	0.181347	25
2.16016	2.05424	0.177962	25
2.17389	2.05041	0.1748	25
2.18762	2.04649	0.171826	25
2.20135	2.04254	0.169004	25
2.21508	2.03855	0.166305	25
2.2288	2.03452	0.163704	25
2.24253	2.03046	0.161183	25
2.25626	2.02637	0.158726	25
2.26999	2.02226	0.15632	25
2.28372	2.01812	0.153955	25
2.29745	2.01396	0.151618	25
2.31118	2.00979	0.149296	25
2.32491	2.0056	0.146973	25
2.33863	2.00139	0.144626	25
2.35236	1.99718	0.14223	25
2.36609	1.99295	0.139757	25
2.37982	1.9887	0.137174	25
2.39355	1.98445	0.134448	25
2.40728	1.98019	0.13155	25
2.42101	1.97592	0.128452	25
2.43474	1.97163	0.125136	25
2.44847	1.96734	0.121589	25
2.46219	1.96305	0.117813	25
2.47592	1.95874	0.113818	25
2.48965	1.95443	0.109627	25
2.50338	1.95011	0.105273	25
2.51711	1.94578	0.100798	25
2.53084	1.94144	0.0962508	25
2.54457	1.9371	0.0916851	25
2.5583	1.93275	0.0871546	25
2.57203	1.9284	0.0827115	25
2.58575	1.92403	0.078403	25
2.59948	1.91966	0.0742697	25
2.61321	1.91528	0.070343	25
2.62694	1.9109	0.0666448	25
2.64067	1.9065	0.063187	25
2.6544	1.9021	0.0599716	25
2.66813	1.89769	0.0569926	25
2.68186	1.89328	0.0542371	25
2.69558	1.88885	0.0516875	25
2.70931	1.88442	0.0493238	25
2.72304	1.87998	0.047126	25
2.73677	1.87554	0.045075	25
2.7505	1.87108	0.0431551	25
2.76423	1.86662	0.0413538	25
2.77796	1.86215	0.0396627	25
2.79169	1.85767	0.0380764	25
2.80542	1.85318	0.0365919	25
2.81914	1.84868	0.0352074	25
2.83287	1.84418	0.0339207	25
2.8466	1.83967	0.0327279	25
2.86033	1.83515	0.0316226	25
2.87406	1.83062	0.0305955	25
2.88779	1.82609	0.0296337	25
2.90152	1.82155	0.0287216	25
2.91525	1.817	0.0278418	25
2.92898	1.81244	0.0269758	25
2.9427	1.80787	0.0261052	25
2.95643	1.8033	0.0252133	25
2.97016	1.79872	0.0242859	25
2.98389	1.79414	0.0233119	25
2.99762	1.78954	0.0222839	25
3.01135	1.78494	0.0211984	25
3.02508	1.78033	0.0200558	25
3.03881	1.77572	0.0188601	25
3.05253	1.7711	0.0176185	25
3.06626	1.76647	0.016341	25
3.07999	1.76184	0.0150397	25
3.09372	1.7572	0.0137286	25
3.10745	1.75256	0.0124227	25
3.12118	1.74791	0.0111376	25
3.13491	1.74325	0.00988855	25
3.14864	1.73859	0.0086903	25
3.16237	1.73392	0.00755607	25
0.608035	0	0.0814942	32
0.621314	0.0249834	0.093192	32
0.634594	0.0499528	0.105546	32
0.647873	0.0749078	0.118445	32
0.661153	0.0998477	0.131765	32
0.674432	0.124772	0.145383	32
0.687711	0.149679	0.159177	32
0.700991	0.174569	0.173034	32
0.71427	0.199441	0.186858	32
0.72755	0.224293	0.200568	32
0.740829	0.249125	0.214106	32
0.754109	0.273935	0.22743	32
0.767388	0.298723	0.240522	32
0.780667	0.323487	0.253376	32
0.793947	0.348227	0.266001	32
0.807226	0.37294	0.278411	32
0.820506	0.397627	0.290626	32
0.833785	0.422285	0.302662	32
0.847065	0.446913	0.314533	32
0.860344	0.47151	0.326243	32
0.873623	0.496074	0.33779	32
0.886903	0.520604	0.349159	32
0.900182	0.545099	0.360326	32
0.913462	0.569556	0.371257	32
0.926741	0.593976	0.381907	32
0.940021	0.618357	0.392223	32
0.9533	0.642699	0.402143	32
0.96658	0.667002	0.411597	32
0.979859	0.691264	0.420514	32
0.993138	0.715487	0.428816	32
1.00642	0.73967	0.436431	32
1.0197	0.763814	0.44329	32
1.03298	0.787919	0.449337	32
1.04626	0.811986	0.45453	32
1.05954	0.836018	0.458849	32
1.07282	0.860018	0.462297	32
1.08609	0.883991	0.464905	32
1.09937	0.907948	0.466733	32
1.11265	0.931902	0.467868	32
1.12593	0.95587	0.468425	32
1.13921	0.980141	0.468535	32
1.15249	1.00431	0.468349	32
1.16577	1.02876	0.46802	32
1.17905	1.05268	0.467702	32
1.19233	1.07664	0.467534	32
1.20561	1.10071	0.467636	32
1.21889	1.12462	0.468099	32
1.23217	1.14838	0.468977	32
1.24545	1.17192	0.470282	32
1.25873	1.1954	0.471984	32
1.27201	1.21858	0.474014	32
1.28529	1.24135	0.476263	32
1.29857	1.26405	0.478594	32
1.31184	1.285	0.480846	32
1.32512	1.30604	0.482851	32
1.3384	1.3259	0.48444	32
1.35168	1.34537	0.485457	32
1.36496	1.36397	0.485763	32
1.37824	1.3822	0.485251	32
1.39152	1.39926	0.483841	32
1.4048	1.41601	0.481491	32
1.41808	1.432	0.47819	32
1.43136	1.44688	0.47396	32
1.44464	1.46174	0.46885	32
1.45792	1.47509	0.462934	32
1.4712	1.48914	0.456308	32
1.48448	1.5016	0.449083	32
1.49776	1.51398	0.441386	32
1.51104	1.52559	0.433352	32
1.52432	1.53761	0.425125	32
1.5376	1.54849	0.416852	32
1.55087	1.56008	0.408678	32
1.56415	1.57103	0.400745	32
1.57743	1.581	0.393182	32
1.59071	1.59102	0.386104	32
1.60399	1.60139	0.379606	32
1.61727	1.61127	0.373757	32
1.63055	1.62051	0.368605	32
1.64383	1.62961	0.364168	32
1.65711	1.63886	0.360444	32
1.67039	1.64777	0.357408	32
1.68367	1.6563	0.355018	32
1.69695	1.66443	0.35322	32
1.71023	1.67253	0.35195	32
1.72351	1.68009	0.35114	32
1.73679	1.68745	0.350719	32
1.75007	1.6947	0.350612	32
1.76335	1.7015	0.350745	32
1.77663	1.70817	0.351037	32
1.7899	1.7145	0.351409	32
1.80318	1.72044	0.351775	32
1.81646	1.72606	0.352048	32
1.82974	1.73183	0.352141	32
1.84302	1.73748	0.351965	32
1.8563	1.74235	0.351439	32
1.86958	1.74706	0.350489	32
1.88286	1.75149	0.34905	32
1.89614	1.75572	0.347075	32
1.90942	1.76008	0.34453	32
1.9227	1.76413	0.341399	32
1.93598	1.76787	0.337684	32
1.94926	1.77133	0.3334	32
1.96254	1.77472	0.328578	32
1.97582	1.77786	0.323257	32
1.9891	1.78095	0.317487	32
2.00238	1.78384	0.311325	32
2.01565	1.78649	0.304829	32
2.02893	1.78918	0.298063	32
2.04221	1.79154	0.29109	32
2.05549	1.79382	0.283973	32
2.06877	1.79607	0.276773	32
2.08205	1.79806	0.269548	32
2.09533	1.79995	0.262352	32
2.10861	1.80171	0.255234	32
2.12189	1.80353	0.248237	32
2.13517	1.80522	0.241394	32
2.14845	1.80685	0.234732	32
2.16173	1.80853	0.228269	32
2.17501	1.81018	0.222013	32
2.18829	1.81179	0.215963	32
2.20157	1.81341	0.210113	32
2.21485	1.81505	0.204448	32
2.22813	1.8167	0.198951	32
2.24141	1.81837	0.193602	32
2.25468	1.82002	0.188381	32
2.26796	1.82167	0.18327	32
2.28124	1.82331	0.178255	32
2.29452	1.82494	0.173327	32
2.3078	1.82656	0.168484	32
2.32108	1.82817	0.16373	32
2.33436	1.82978	0.159074	32
2.34764	1.83137	0.15453	32
2.36092	1.83296	0.150117	32
2.3742	1.83454	0.145852	32
2.38748	1.8361	0.141754	32
2.40076	1.83766	0.137836	32
2.41404	1.8392	0.134108	32
2.42732	1.84073	0.130573	32
2.4406	1.84225	0.127228	32
2.45388	1.84376	0.124063	32
2.46716	1.84525	0.121063	32
2.48044	1.84672	0.118209	32
2.49371	1.84818	0.115482	32
2.50699	1.84963	0.112863	32
2.52027	1.85106	0.110336	32
2.53355	1.85247	0.107893	32
2.54683	1.85387	0.10553	32
2.56011	1.85525	0.103253	32
2.57339	1.85662	0.101074	32
2.58667	1.85797	0.0990126	32
2.59995	1.8593	0.0970905	32
2.61323	1.86062	0.0953321	32
2.62651	1.86193	0.0937592	32
2.63979	1.86321	0.0923883	32
2.65307	1.86449	0.0912268	32
2.66635	1.86575	0.0902711	32
2.67963	1.867	0.089504	32
2.69291	1.86823	0.0888945	32
2.70619	1.86945	0.0883977	32
2.71947	1.87066	0.0879566	32
2.73274	1.87185	0.0875045	32
2.74602	1.87304	0.0869691	32
2.7593	1.87421	0.086276	32
2.77258	1.87537	0.085354	32
2.78586	1.87652	0.0841393	32
2.79914	1.87766	0.0825796	32
2.81242	1.87879	0.0806382	32
2.8257	1.8799	0.0782961	32
2.83898	1.88102	0.0755536	32
2.85226	1.88212	0.0724305	32
2.86554	1.88321	0.0689655	32
2.87882	1.8843	0.0652133	32
2.8921	1.88538	0.0612421	32
2.90538	1.88645	0.0571295	32
2.91866	1.88751	0.0529581	32
2.93194	1.88857	0.048811	32
2.94522	1.88962	0.0447676	32
2.95849	1.89067	0.0408993	32
2.97177	1.89171	0.0372663	32
2.98505	1.89274	0.0339152	32
2.99833	1.89377	0.030877	32
3.01161	1.89479	0.0281669	32
3.02489	1.89581	0.0257845	32
3.03817	1.89682	0.023715	32
3.05145	1.89783	0.0219316	32
3.06473	1.89883	0.0203982	32
3.07801	1.89983	0.0190722	32
3.09129	1.90082	0.0179086	32
3.10457	1.90181	0.0168624	32
3.11785	1.9028	0.0158923	32
3.13113	1.90378	0.0149625	32
3.14441	1.90476	0.0140449	32
3.15769	1.90573	0.0131195	32
3.17097	1.9067	0.0121753	32
3.18425	1.90767	0.0112093	32
3.19752	1.90863	0.0102255	32
3.2108	1.90959	0.00923358	32
3.22408	1.91055	0.00824676	32
3.23736	1.9115	0.00728035	32
3.25064	1.91245	0.00634986	32
0.464813	0	0.112347	42
0.480071	0.0142261	0.129635	42
0.49533	0.0283817	0.1477	42
0.510588	0.0424646	0.16626	42
0.525846	0.0564724	0.185014	42
0.541104	0.0704029	0.203659	42
0.556362	0.0842538	0.221909	42
0.57162	0.0980228	0.239512	42
0.586878	0.111708	0.256264	42
0.602136	0.125306	0.272022	42
0.617394	0.138817	0.286708	42
0.632652	0.152238	0.300314	42
0.647911	0.165569	0.31289	42
0.663169	0.178807	0.324539	42
0.678427	0.191953	0.335396	42
0.693685	0.205005	0.345613	42
0.708943	0.217964	0.355335	42
0.724201	0.23083	0.364682	42
0.739459	0.243604	0.373735	42
0.754717	0.256287	0.382522	42
0.769975	0.268881	0.391014	42
0.785234	0.281385	0.399129	42
0.800492	0.293802	0.406743	42
0.81575	0.306134	0.413701	42
0.831008	0.318381	0.419838	42
0.846266	0.330546	0.424999	42
0.861524	0.342631	0.429053	42
0.876782	0.354637	0.431912	42
0.89204	0.366567	0.433537	42
0.907298	0.378422	0.433943	42
0.922556	0.390204	0.433198	42
0.937815	0.401915	0.431413	42
0.953073	0.413555	0.42874	42
0.968331	0.425125	0.425356	42
0.983589	0.436626	0.421455	42
0.998847	0.448057	0.417239	42
1.01411	0.459418	0.412909	42
1.02936	0.470707	0.408658	42
1.04462	0.48192	0.404664	42
1.05988	0.493051	0.401083	42
1.07514	0.504087	0.398039	42
1.0904	0.515011	0.395624	42
1.10565	0.525374	0.393883	42
1.12091	0.535195	0.392814	42
1.13617	0.544182	0.392365	42
1.15143	0.553194	0.392437	42
1.16669	0.562077	0.392888	42
1.18194	0.56945	0.393547	42
1.1972	0.576779	0.394226	42
1.21246	0.582455	0.39474	42
1.22772	0.587661	0.394919	42
1.24298	0.593307	0.394629	42
1.25823	0.598367	0.393781	42
1.27349	0.602618	0.392336	42
1.28875	0.606749	0.39031	42
1.30401	0.610809	0.387765	42
1.31927	0.614215	0.384808	42
1.33453	0.61746	0.381575	42
1.34978	0.619735	0.378221	42
1.36504	0.622356	0.374909	42
1.3803	0.624904	0.3718	42
1.39556	0.626442	0.369043	42
1.41082	0.627888	0.366764	42
1.42607	0.628893	0.365065	42
1.44133	0.630128	0.36401	42
1.45659	0.630966	0.363628	42
1.47185	0.631592	0.3639	42
1.48711	0.632335	0.364768	42
1.50236	0.632667	0.366129	42
1.51762	0.632928	0.367847	42
1.53288	0.63296	0.369762	42
1.54814	0.632698	0.3717	42
1.5634	0.632229	0.373496	42
1.57865	0.631733	0.375	42
1.59391	0.630948	0.376099	42
1.60917	0.629938	0.376722	42
1.62443	0.628812	0.376845	42
1.63969	0.627456	0.37649	42
1.65495	0.626028	0.375717	42
1.6702	0.624211	0.374617	42
1.68546	0.622499	0.373291	42
1.70072	0.620346	0.371837	42
1.71598	0.617975	0.370335	42
1.73124	0.61575	0.368832	42
1.74649	0.613487	0.367339	42
1.76175	0.610915	0.365824	42
1.77701	0.608127	0.364214	42
1.79227	0.605463	0.362411	42
1.80753	0.602681	0.360292	42
1.82278	0.599477	0.357736	42
1.83804	0.596558	0.354627	42
1.8533	0.593514	0.350875	42
1.86856	0.590406	0.346422	42
1.88382	0.587352	0.341249	42
1.89908	0.584388	0.33538	42
1.91433	0.581231	0.328878	42
1.92959	0.578345	0.321847	42
1.94485	0.575139	0.31442	42
1.96011	0.572024	0.306757	42
1.97537	0.568969	0.299037	42
1.99062	0.56583	0.291446	42
2.00588	0.562713	0.284172	42
2.02114	0.559602	0.277389	42
2.0364	0.556312	0.271253	42
2.05166	0.553327	0.265887	42
2.06691	0.550223	0.261377	42
2.08217	0.547157	0.257762	42
2.09743	0.543928	0.255034	42
2.11269	0.540782	0.253139	42
2.12795	0.537783	0.251982	42
2.1432	0.53453	0.251434	42
2.15846	0.531471	0.251347	42
2.17372	0.52846	0.251564	42
2.18898	0.525452	0.251931	42
2.20424	0.52243	0.252307	42
2.2195	0.519284	0.252576	42
2.23475	0.516273	0.252646	42
2.25001	0.513408	0.252456	42
2.26527	0.510458	0.25197	42
2.28053	0.507549	0.251175	42
2.29579	0.504641	0.250076	42
2.31104	0.501737	0.248688	42
2.3263	0.498817	0.247032	42
2.34156	0.495889	0.245131	42
2.35682	0.492968	0.243003	42
2.37208	0.490042	0.24066	42
[truncated: 74 more rows]

## Sheet: Fig.4-f p-wt no puro
Reads Log10	Foldchange Log2	Density	Day
[truncated: 2,200 more rows]

[truncated: 2 more sheets: Fig.4-f p-wt with puro, Fig.4-f p with puro - p no puro]
