# Supplementary material for: Cerebral organoids display dynamic clonal growth and tunable tissue replenishment
Source: Nat Cell Biol. 2024 May 7;26(5):710–8. doi: 10.1038/s41556-024-01412-z (PMC11098754; doi:10.1038/s41556-024-01412-z)
Supplement: Supplementary file 8 — Source data. [file 41556_2024_1412_MOESM8_ESM.zip]

Archive with 26 entries (24 files):
- Lindenhoferetal-Fig-5-sourcedata-NCB/
- __MACOSX/._Lindenhoferetal-Fig-5-sourcedata-NCB
- Lindenhoferetal-Fig-5-sourcedata-NCB/Lindenhoferetal-Fig-5-images-NCB/
- __MACOSX/Lindenhoferetal-Fig-5-sourcedata-NCB/._Lindenhoferetal-Fig-5-images-NCB
- Lindenhoferetal-Fig-5-sourcedata-NCB/.DS_Store
- __MACOSX/Lindenhoferetal-Fig-5-sourcedata-NCB/._.DS_Store
- Lindenhoferetal-Fig-5-sourcedata-NCB/Lindenhoferetal-Fig-5-bcef-table.xlsx
- __MACOSX/Lindenhoferetal-Fig-5-sourcedata-NCB/._Lindenhoferetal-Fig-5-bcef-table.xlsx
- Lindenhoferetal-Fig-5-sourcedata-NCB/Lindenhoferetal-Fig-5-images-NCB/Lindenhoferetal-Fig-5-d-RFPWT-GFPWT-GFP-RFP.tif
- __MACOSX/Lindenhoferetal-Fig-5-sourcedata-NCB/Lindenhoferetal-Fig-5-images-NCB/._Lindenhoferetal-Fig-5-d-RFPWT-GFPWT-GFP-RFP.tif
- Lindenhoferetal-Fig-5-sourcedata-NCB/Lindenhoferetal-Fig-5-images-NCB/Lindenhoferetal-Fig-5-d-RFPWT-GFPWT-Sox2-NeuN.tif
- __MACOSX/Lindenhoferetal-Fig-5-sourcedata-NCB/Lindenhoferetal-Fig-5-images-NCB/._Lindenhoferetal-Fig-5-d-RFPWT-GFPWT-Sox2-NeuN.tif
- Lindenhoferetal-Fig-5-sourcedata-NCB/Lindenhoferetal-Fig-5-images-NCB/.DS_Store
- __MACOSX/Lindenhoferetal-Fig-5-sourcedata-NCB/Lindenhoferetal-Fig-5-images-NCB/._.DS_Store
- Lindenhoferetal-Fig-5-sourcedata-NCB/Lindenhoferetal-Fig-5-images-NCB/Lindenhoferetal-Fig-5-d-RFPWT-GFPKOTP53-GFP-RFP.tif
- __MACOSX/Lindenhoferetal-Fig-5-sourcedata-NCB/Lindenhoferetal-Fig-5-images-NCB/._Lindenhoferetal-Fig-5-d-RFPWT-GFPKOTP53-GFP-RFP.tif
- Lindenhoferetal-Fig-5-sourcedata-NCB/Lindenhoferetal-Fig-5-images-NCB/Lindenhoferetal-Fig-5-d-RFPWT-GFPKOTP53-Sox2-NeuN.tif
- __MACOSX/Lindenhoferetal-Fig-5-sourcedata-NCB/Lindenhoferetal-Fig-5-images-NCB/._Lindenhoferetal-Fig-5-d-RFPWT-GFPKOTP53-Sox2-NeuN.tif
- Lindenhoferetal-Fig-5-sourcedata-NCB/Lindenhoferetal-Fig-5-images-NCB/Lindenhoferetal-Fig-5-d-RFTWT-GFPKOPAX6-GFP-RFP.tif
- __MACOSX/Lindenhoferetal-Fig-5-sourcedata-NCB/Lindenhoferetal-Fig-5-images-NCB/._Lindenhoferetal-Fig-5-d-RFTWT-GFPKOPAX6-GFP-RFP.tif
- Lindenhoferetal-Fig-5-sourcedata-NCB/Lindenhoferetal-Fig-5-images-NCB/Lindenhoferetal-Fig-5-d-RFTWT-GFPKOASPM-Sox2-NeuN.tif
- __MACOSX/Lindenhoferetal-Fig-5-sourcedata-NCB/Lindenhoferetal-Fig-5-images-NCB/._Lindenhoferetal-Fig-5-d-RFTWT-GFPKOASPM-Sox2-NeuN.tif
- Lindenhoferetal-Fig-5-sourcedata-NCB/Lindenhoferetal-Fig-5-images-NCB/Lindenhoferetal-Fig-5-d-RFTWT-GFPKOPAX6-Sox2-NeuN.tif
- __MACOSX/Lindenhoferetal-Fig-5-sourcedata-NCB/Lindenhoferetal-Fig-5-images-NCB/._Lindenhoferetal-Fig-5-d-RFTWT-GFPKOPAX6-Sox2-NeuN.tif
- Lindenhoferetal-Fig-5-sourcedata-NCB/Lindenhoferetal-Fig-5-images-NCB/Lindenhoferetal-Fig-5-d-RFTWT-GFPKOASPM-GFP-RFP.tif
- __MACOSX/Lindenhoferetal-Fig-5-sourcedata-NCB/Lindenhoferetal-Fig-5-images-NCB/._Lindenhoferetal-Fig-5-d-RFTWT-GFPKOASPM-GFP-RFP.tif
