# Supplementary material for: Cerebral organoids display dynamic clonal growth and tunable tissue replenishment
Source: Nat Cell Biol. 2024 May 7;26(5):710–8. doi: 10.1038/s41556-024-01412-z (PMC11098754; doi:10.1038/s41556-024-01412-z)
Supplement: Supplementary file 8 — Source data. [file 41556_2024_1412_MOESM8_ESM.zip › Lindenhoferetal-Fig-5-sourcedata-NCB/Lindenhoferetal-Fig-5-bcef-table.xlsx]

## Sheet: Fig.5-b
Flow cytometry of KO chimeric organoids
Replicate	KO-GFP [50 %]	WT-RFP [50 %]	sample name	Day	GFP pos. [%]	dTom pos. [%]
1	WT	WT	WT-GG-WT-TT	0	49.4	50.5
1	WT	WT	WT-GG-WT-TT	3	46.1	51.6
2	WT	WT	WT-GG-WT-TT	3	43	54.5
3	WT	WT	WT-GG-WT-TT	3	42.9	55.2
1	WT	WT	WT-GG-WT-TT	6	43.6	55.5
2	WT	WT	WT-GG-WT-TT	6	40.4	58.6
3	WT	WT	WT-GG-WT-TT	6	42.3	56.9
1	WT	WT	WT-GG-WT-TT	9	38.2	58.6
2	WT	WT	WT-GG-WT-TT	9	42	54.3
3	WT	WT	WT-GG-WT-TT	9	40.5	57.1
1	WT	WT	WT-GG-WT-TT	13	38	56.2
2	WT	WT	WT-GG-WT-TT	13	37.4	59.7
3	WT	WT	WT-GG-WT-TT	13	41.4	52.3
1	WT	WT	WT-GG-WT-TT	16	44.4	54.8
2	WT	WT	WT-GG-WT-TT	16	41	57
3	WT	WT	WT-GG-WT-TT	16	38.2	60.4
1	WT	WT	WT-GG-WT-TT	21	42.4	56.8
2	WT	WT	WT-GG-WT-TT	21	43.3	54.7
3	WT	WT	WT-GG-WT-TT	21	36.9	62.4
1	WT	WT	WT-GG-WT-TT	25	39	58.3
2	WT	WT	WT-GG-WT-TT	25	38.3	60.2
3	WT	WT	WT-GG-WT-TT	25	38.4	59.7
1	WT	WT	WT-GG-WT-TT	41	51.7	43.6
2	WT	WT	WT-GG-WT-TT	41	27.4	57.3
3	WT	WT	WT-GG-WT-TT	41	33.4	54.1
1	ASPM	WT	ASPM-KO-GG-WT-TT	0	50.6	49.2
1	ASPM	WT	ASPM-KO-GG-WT-TT	3	42.9	56.4
2	ASPM	WT	ASPM-KO-GG-WT-TT	3	44.4	54
3	ASPM	WT	ASPM-KO-GG-WT-TT	3	38.8	59.9
1	ASPM	WT	ASPM-KO-GG-WT-TT	6	40.5	58.9
2	ASPM	WT	ASPM-KO-GG-WT-TT	6	40.9	58.5
3	ASPM	WT	ASPM-KO-GG-WT-TT	6	40.2	58.7
1	ASPM	WT	ASPM-KO-GG-WT-TT	9	35.6	60.7
2	ASPM	WT	ASPM-KO-GG-WT-TT	9	35.2	62
3	ASPM	WT	ASPM-KO-GG-WT-TT	9	34.2	62.1
1	ASPM	WT	ASPM-KO-GG-WT-TT	13	32	63.8
2	ASPM	WT	ASPM-KO-GG-WT-TT	13	35.8	61.4
3	ASPM	WT	ASPM-KO-GG-WT-TT	13	31.5	64.7
1	ASPM	WT	ASPM-KO-GG-WT-TT	16	31.2	68
2	ASPM	WT	ASPM-KO-GG-WT-TT	16	34	64.8
3	ASPM	WT	ASPM-KO-GG-WT-TT	16	40.7	57.3
1	ASPM	WT	ASPM-KO-GG-WT-TT	21	40.8	58.1
2	ASPM	WT	ASPM-KO-GG-WT-TT	21	36.9	62
3	ASPM	WT	ASPM-KO-GG-WT-TT	21	31.6	67.7
1	ASPM	WT	ASPM-KO-GG-WT-TT	25	30.9	67.6
2	ASPM	WT	ASPM-KO-GG-WT-TT	25	25.5	71.7
3	ASPM	WT	ASPM-KO-GG-WT-TT	25	26.5	70.9
1	ASPM	WT	ASPM-KO-GG-WT-TT	41	27.3	61.5
2	ASPM	WT	ASPM-KO-GG-WT-TT	41	17.5	81.3
3	ASPM	WT	ASPM-KO-GG-WT-TT	41	26.6	65.7
1	TP53	WT	TP53-KO-GG-WT-TT	0	49.9	49.9
1	TP53	WT	TP53-KO-GG-WT-TT	3	79.3	19.2
2	TP53	WT	TP53-KO-GG-WT-TT	3	76.5	22.9
3	TP53	WT	TP53-KO-GG-WT-TT	3	72.2	25.3
1	TP53	WT	TP53-KO-GG-WT-TT	6	85.2	14.3
2	TP53	WT	TP53-KO-GG-WT-TT	6	85.3	14.1
3	TP53	WT	TP53-KO-GG-WT-TT	6	84.6	14.8
1	TP53	WT	TP53-KO-GG-WT-TT	9	85.9	12.2
2	TP53	WT	TP53-KO-GG-WT-TT	9	87.6	10.6
3	TP53	WT	TP53-KO-GG-WT-TT	9	83.1	13.2
1	TP53	WT	TP53-KO-GG-WT-TT	13	90.5	6.4
2	TP53	WT	TP53-KO-GG-WT-TT	13	89.3	8.22
3	TP53	WT	TP53-KO-GG-WT-TT	13	91.8	6.56
1	TP53	WT	TP53-KO-GG-WT-TT	16	91.9	7.75
2	TP53	WT	TP53-KO-GG-WT-TT	16	90.9	8.74
3	TP53	WT	TP53-KO-GG-WT-TT	16	93.7	5.89
1	TP53	WT	TP53-KO-GG-WT-TT	21	84.7	14.2
2	TP53	WT	TP53-KO-GG-WT-TT	21	90.1	9.38
3	TP53	WT	TP53-KO-GG-WT-TT	21	93.9	5.47
1	TP53	WT	TP53-KO-GG-WT-TT	25	92.3	5.86
2	TP53	WT	TP53-KO-GG-WT-TT	25	92.3	6.14
3	TP53	WT	TP53-KO-GG-WT-TT	25	92.8	5.38
1	TP53	WT	TP53-KO-GG-WT-TT	41	93.7	3.1
2	TP53	WT	TP53-KO-GG-WT-TT	41	94.7	4.27
3	TP53	WT	TP53-KO-GG-WT-TT	41	94.6	3.96
1	PAX6	WT	PAX6-KO-GG-WT-TT	0	50.5	49.4
1	PAX6	WT	PAX6-KO-GG-WT-TT	3	50.8	48.2
2	PAX6	WT	PAX6-KO-GG-WT-TT	3	50.7	46.7
3	PAX6	WT	PAX6-KO-GG-WT-TT	3	49.1	49.3
1	PAX6	WT	PAX6-KO-GG-WT-TT	6	48.8	50.9
2	PAX6	WT	PAX6-KO-GG-WT-TT	6	49.8	49.3
3	PAX6	WT	PAX6-KO-GG-WT-TT	6	52.9	46.4
1	PAX6	WT	PAX6-KO-GG-WT-TT	9	55.3	42.8
2	PAX6	WT	PAX6-KO-GG-WT-TT	9	51.3	46.9
3	PAX6	WT	PAX6-KO-GG-WT-TT	9	47.7	49.7
1	PAX6	WT	PAX6-KO-GG-WT-TT	13	33.9	63.4
2	PAX6	WT	PAX6-KO-GG-WT-TT	13	26.8	68.2
3	PAX6	WT	PAX6-KO-GG-WT-TT	13	51.7	42.1
1	PAX6	WT	PAX6-KO-GG-WT-TT	16	55.4	43.2
2	PAX6	WT	PAX6-KO-GG-WT-TT	16	46.3	51.7
3	PAX6	WT	PAX6-KO-GG-WT-TT	16	33.8	63
1	PAX6	WT	PAX6-KO-GG-WT-TT	21	48.5	50.7
2	PAX6	WT	PAX6-KO-GG-WT-TT	21	49.3	50.2
3	PAX6	WT	PAX6-KO-GG-WT-TT	21	33.9	65.5
1	PAX6	WT	PAX6-KO-GG-WT-TT	25	26.6	71.7
2	PAX6	WT	PAX6-KO-GG-WT-TT	25	29.6	68.3
3	PAX6	WT	PAX6-KO-GG-WT-TT	25	22.1	74.8
1	PAX6	WT	PAX6-KO-GG-WT-TT	41	16	76.7
2	PAX6	WT	PAX6-KO-GG-WT-TT	41	22.5	70.9
3	PAX6	WT	PAX6-KO-GG-WT-TT	41	15.1	77.6

## Sheet: Fig.5-c
Flow cytometry of KO chimeric organoids
Replicate	KO-GFP [50 %]	WT-RFP [50 %]	sample name	Day	cell number
1	WT	WT	WT-GG-WT-TT	0	24000
1	WT	WT	WT-GG-WT-TT	3	14200
2	WT	WT	WT-GG-WT-TT	3	15500
3	WT	WT	WT-GG-WT-TT	3	9300
1	WT	WT	WT-GG-WT-TT	6	71750
2	WT	WT	WT-GG-WT-TT	6	54250
3	WT	WT	WT-GG-WT-TT	6	98000
1	WT	WT	WT-GG-WT-TT	9	65500
2	WT	WT	WT-GG-WT-TT	9	72000
3	WT	WT	WT-GG-WT-TT	9	114000
1	WT	WT	WT-GG-WT-TT	13	69000
2	WT	WT	WT-GG-WT-TT	13	77750
3	WT	WT	WT-GG-WT-TT	13	101250
1	WT	WT	WT-GG-WT-TT	16	154800
2	WT	WT	WT-GG-WT-TT	16	264000
3	WT	WT	WT-GG-WT-TT	16	253500
1	WT	WT	WT-GG-WT-TT	21	891000
2	WT	WT	WT-GG-WT-TT	21	717000
3	WT	WT	WT-GG-WT-TT	21	657000
1	WT	WT	WT-GG-WT-TT	25	735000
2	WT	WT	WT-GG-WT-TT	25	1068000
3	WT	WT	WT-GG-WT-TT	25	834000
1	WT	WT	WT-GG-WT-TT	41	914000
2	WT	WT	WT-GG-WT-TT	41	1040000
3	WT	WT	WT-GG-WT-TT	41	1234000
1	ASPM	WT	ASPM-KO-GG-WT-TT	0	24000
1	ASPM	WT	ASPM-KO-GG-WT-TT	3	16400
2	ASPM	WT	ASPM-KO-GG-WT-TT	3	6450
3	ASPM	WT	ASPM-KO-GG-WT-TT	3	44000
1	ASPM	WT	ASPM-KO-GG-WT-TT	6	73250
2	ASPM	WT	ASPM-KO-GG-WT-TT	6	111500
3	ASPM	WT	ASPM-KO-GG-WT-TT	6	80750
1	ASPM	WT	ASPM-KO-GG-WT-TT	9	48000
2	ASPM	WT	ASPM-KO-GG-WT-TT	9	56500
3	ASPM	WT	ASPM-KO-GG-WT-TT	9	97000
1	ASPM	WT	ASPM-KO-GG-WT-TT	13	118750
2	ASPM	WT	ASPM-KO-GG-WT-TT	13	52750
3	ASPM	WT	ASPM-KO-GG-WT-TT	13	108500
1	ASPM	WT	ASPM-KO-GG-WT-TT	16	112500
2	ASPM	WT	ASPM-KO-GG-WT-TT	16	339000
3	ASPM	WT	ASPM-KO-GG-WT-TT	16	333000
1	ASPM	WT	ASPM-KO-GG-WT-TT	21	525000
2	ASPM	WT	ASPM-KO-GG-WT-TT	21	465000
3	ASPM	WT	ASPM-KO-GG-WT-TT	21	555000
1	ASPM	WT	ASPM-KO-GG-WT-TT	25	861000
2	ASPM	WT	ASPM-KO-GG-WT-TT	25	696000
3	ASPM	WT	ASPM-KO-GG-WT-TT	25	705000
1	ASPM	WT	ASPM-KO-GG-WT-TT	41	1150000
2	ASPM	WT	ASPM-KO-GG-WT-TT	41	668000
3	ASPM	WT	ASPM-KO-GG-WT-TT	41	1056000
1	TP53	WT	TP53-KO-GG-WT-TT	0	24000
1	TP53	WT	TP53-KO-GG-WT-TT	3	29900
2	TP53	WT	TP53-KO-GG-WT-TT	3	28700
3	TP53	WT	TP53-KO-GG-WT-TT	3	29300
1	TP53	WT	TP53-KO-GG-WT-TT	6	92250
2	TP53	WT	TP53-KO-GG-WT-TT	6	118750
3	TP53	WT	TP53-KO-GG-WT-TT	6	96750
1	TP53	WT	TP53-KO-GG-WT-TT	9	76250
2	TP53	WT	TP53-KO-GG-WT-TT	9	58750
3	TP53	WT	TP53-KO-GG-WT-TT	9	70500
1	TP53	WT	TP53-KO-GG-WT-TT	13	167250
2	TP53	WT	TP53-KO-GG-WT-TT	13	135250
3	TP53	WT	TP53-KO-GG-WT-TT	13	105500
1	TP53	WT	TP53-KO-GG-WT-TT	16	212400
2	TP53	WT	TP53-KO-GG-WT-TT	16	181200
3	TP53	WT	TP53-KO-GG-WT-TT	16	253500
1	TP53	WT	TP53-KO-GG-WT-TT	21	552000
2	TP53	WT	TP53-KO-GG-WT-TT	21	531000
3	TP53	WT	TP53-KO-GG-WT-TT	21	387000
1	TP53	WT	TP53-KO-GG-WT-TT	25	726000
2	TP53	WT	TP53-KO-GG-WT-TT	25	627000
3	TP53	WT	TP53-KO-GG-WT-TT	25	498000
1	TP53	WT	TP53-KO-GG-WT-TT	41	1970000
2	TP53	WT	TP53-KO-GG-WT-TT	41	1502000
3	TP53	WT	TP53-KO-GG-WT-TT	41	868000
1	PAX6	WT	PAX6-KO-GG-WT-TT	0	24000
1	PAX6	WT	PAX6-KO-GG-WT-TT	3	35200
2	PAX6	WT	PAX6-KO-GG-WT-TT	3	17000
3	PAX6	WT	PAX6-KO-GG-WT-TT	3	21700
1	PAX6	WT	PAX6-KO-GG-WT-TT	6	99750
2	PAX6	WT	PAX6-KO-GG-WT-TT	6	101250
3	PAX6	WT	PAX6-KO-GG-WT-TT	6	67500
1	PAX6	WT	PAX6-KO-GG-WT-TT	9	96750
2	PAX6	WT	PAX6-KO-GG-WT-TT	9	82000
3	PAX6	WT	PAX6-KO-GG-WT-TT	9	88000
1	PAX6	WT	PAX6-KO-GG-WT-TT	13	161250
2	PAX6	WT	PAX6-KO-GG-WT-TT	13	187750
3	PAX6	WT	PAX6-KO-GG-WT-TT	13	186250
1	PAX6	WT	PAX6-KO-GG-WT-TT	16	426000
2	PAX6	WT	PAX6-KO-GG-WT-TT	16	546000
3	PAX6	WT	PAX6-KO-GG-WT-TT	16	432000
1	PAX6	WT	PAX6-KO-GG-WT-TT	21	657000
2	PAX6	WT	PAX6-KO-GG-WT-TT	21	675000
3	PAX6	WT	PAX6-KO-GG-WT-TT	21	690000
1	PAX6	WT	PAX6-KO-GG-WT-TT	25	897000
2	PAX6	WT	PAX6-KO-GG-WT-TT	25	1035000
3	PAX6	WT	PAX6-KO-GG-WT-TT	25	948000
1	PAX6	WT	PAX6-KO-GG-WT-TT	41	1866000
2	PAX6	WT	PAX6-KO-GG-WT-TT	41	2020000
3	PAX6	WT	PAX6-KO-GG-WT-TT	41	1536000

## Sheet: Fig.5-e WT-WT
reads	foldchange	density	day
0.840321	0	0.0309318	1
0.847936	-6.13911e-05	0.03307	1
0.855552	-0.000120916	0.0353041	1
0.863168	-0.000178522	0.0376351	1
0.870783	-0.000234153	0.0400635	1
0.878399	-0.000287751	0.0425883	1
0.886015	-0.000339256	0.0452075	1
0.89363	-0.000388607	0.0479178	1
0.901246	-0.000435738	0.0507145	1
0.908862	-0.000480583	0.0535914	1
0.916478	-0.000523071	0.0565409	1
0.924093	-0.000563131	0.0595541	1
0.931709	-0.000600686	0.0626208	1
0.939325	-0.000635658	0.0657299	1
0.94694	-0.000667966	0.0688694	1
0.954556	-0.000697524	0.0720267	1
0.962172	-0.000724245	0.0751889	1
0.969787	-0.000748035	0.0783431	1
0.977403	-0.0007688	0.0814769	1
0.985019	-0.00078644	0.0845782	1
0.992635	-0.000800851	0.087636	1
1.00025	-0.000811925	0.0906402	1
1.00787	-0.000819552	0.0935821	1
1.01548	-0.000823628	0.0964544	1
1.0231	-0.000824046	0.0992515	1
1.03071	-0.000820696	0.101969	1
1.03833	-0.000813465	0.104605	1
1.04594	-0.000802234	0.107158	1
1.05356	-0.000786881	0.109628	1
1.06118	-0.00076728	0.112019	1
1.06879	-0.000743334	0.114331	1
1.07641	-0.000715145	0.116571	1
1.08402	-0.000682896	0.118743	1
1.09164	-0.000646786	0.120851	1
1.09925	-0.000607026	0.122904	1
1.10687	-0.000563842	0.124906	1
1.11449	-0.000517476	0.126866	1
1.1221	-0.000468182	0.128788	1
1.12972	-0.000416234	0.130681	1
1.13733	-0.000361885	0.132549	1
1.14495	-0.000305383	0.134399	1
1.15256	-0.000246997	0.136237	1
1.16018	-0.000187026	0.138067	1
1.1678	-0.00012579	0.139894	1
1.17541	-6.36298e-05	0.141722	1
1.18303	-9.08646e-07	0.143553	1
1.19064	6.19844e-05	0.145392	1
1.19826	0.000124632	0.147239	1
1.20587	0.000186588	0.149097	1
1.21349	0.000247391	0.150967	1
1.22111	0.000306765	0.152848	1
1.22872	0.000364545	0.154742	1
1.23634	0.00042047	0.156646	1
1.24395	0.000474226	0.158561	1
1.25157	0.000525469	0.160485	1
1.25918	0.000573834	0.162415	1
1.2668	0.000618929	0.16435	1
1.27442	0.000660348	0.166287	1
1.28203	0.000697681	0.168224	1
1.28965	0.00073052	0.170157	1
1.29726	0.000758478	0.172085	1
1.30488	0.000781238	0.174003	1
1.31249	0.000798644	0.175909	1
1.32011	0.000810842	0.1778	1
1.32773	0.000818363	0.179673	1
1.33534	0.000822359	0.181526	1
1.34296	0.000825171	0.183356	1
1.35057	0.000831017	0.185162	1
1.35819	0.000846903	0.18694	1
1.3658	0.000883671	0.188691	1
1.37342	0.00095694	0.190412	1
1.38104	0.00108701	0.192104	1
1.38865	0.00129582	0.193764	1
1.39627	0.00159942	0.195394	1
1.40388	0.00199679	0.196993	1
1.4115	0.00246528	0.198562	1
1.41911	0.00286259	0.200102	1
1.42673	0.00325299	0.201612	1
1.43435	0.00370778	0.203095	1
1.44196	0.00418232	0.204552	1
1.44958	0.00463053	0.205982	1
1.45719	0.00505971	0.207388	1
1.46481	0.00546588	0.208771	1
1.47242	0.00579912	0.21013	1
1.48004	0.00608587	0.211467	1
1.48766	0.00636186	0.212783	1
1.49527	0.00666951	0.214076	1
1.50289	0.00698417	0.215347	1
1.5105	0.00734666	0.216595	1
1.51812	0.00771818	0.217818	1
1.52573	0.00808772	0.219015	1
1.53335	0.00846315	0.220185	1
1.54097	0.00876665	0.221324	1
1.54858	0.0090751	0.222431	1
1.5562	0.00940671	0.223501	1
1.56381	0.00978278	0.224532	1
1.57143	0.0102032	0.225521	1
1.57904	0.010665	0.226463	1
1.58666	0.0110577	0.227354	1
1.59428	0.0114115	0.228191	1
1.60189	0.0117416	0.22897	1
1.60951	0.0121492	0.229687	1
1.61712	0.0126062	0.230339	1
1.62474	0.013062	0.230922	1
1.63235	0.0134486	0.231433	1
1.63997	0.0136563	0.231868	1
1.64759	0.0138294	0.232227	1
1.6552	0.0139791	0.232505	1
1.66282	0.0142953	0.232702	1
1.67043	0.0146456	0.232816	1
1.67805	0.0149675	0.232847	1
1.68566	0.0150954	0.232792	1
1.69328	0.0151134	0.232653	1
1.70089	0.0151016	0.232429	1
1.70851	0.0150692	0.232122	1
1.71613	0.0152385	0.231731	1
1.72374	0.0154285	0.231258	1
1.73136	0.0155519	0.230705	1
1.73897	0.0155219	0.230073	1
1.74659	0.0154908	0.229364	1
1.7542	0.0154624	0.22858	1
1.76182	0.0153727	0.227723	1
1.76944	0.0152291	0.226795	1
1.77705	0.0152884	0.225798	1
1.78467	0.0153395	0.224734	1
1.79228	0.0153676	0.223606	1
1.7999	0.0153371	0.222414	1
1.80751	0.0153208	0.22116	1
1.81513	0.0153194	0.219846	1
1.82275	0.0153324	0.218472	1
1.83036	0.0153577	0.217038	1
1.83798	0.0153931	0.215546	1
1.84559	0.0154365	0.213995	1
1.85321	0.0154859	0.212385	1
1.86082	0.0154368	0.210714	1
1.86844	0.0153079	0.208982	1
1.87606	0.0152995	0.207188	1
1.88367	0.0153552	0.205329	1
1.89129	0.0154836	0.203404	1
1.8989	0.0155403	0.201411	1
1.90652	0.0155968	0.199349	1
1.91413	0.0156528	0.197214	1
1.92175	0.0157086	0.195005	1
1.92937	0.0157645	0.19272	1
1.93698	0.0158203	0.190357	1
1.9446	0.0158756	0.187915	1
1.95221	0.0159303	0.185392	1
1.95983	0.015984	0.182788	1
1.96744	0.0160366	0.180102	1
1.97506	0.016088	0.177334	1
1.98268	0.0161381	0.174484	1
1.99029	0.0161869	0.171553	1
1.99791	0.0162346	0.168543	1
2.00552	0.0162812	0.165456	1
2.01314	0.0163269	0.162293	1
2.02075	0.0163716	0.159059	1
2.02837	0.0164157	0.155756	1
2.03599	0.0164592	0.152388	1
2.0436	0.0165023	0.148961	1
2.05122	0.0165452	0.145478	1
2.05883	0.0165879	0.141945	1
2.06645	0.0166306	0.138368	1
2.07406	0.0166735	0.134753	1
2.08168	0.0167168	0.131105	1
2.0893	0.0167605	0.127431	1
2.09691	0.0168047	0.123737	1
2.10453	0.0168495	0.12003	1
2.11214	0.0168951	0.116316	1
2.11976	0.0169414	0.1126	1
2.12737	0.0169885	0.10889	1
2.13499	0.0170365	0.10519	1
2.14261	0.0170854	0.101507	1
2.15022	0.0171351	0.0978456	1
2.15784	0.0171858	0.0942109	1
2.16545	0.0172374	0.0906077	1
2.17307	0.0172898	0.0870402	1
2.18068	0.0173431	0.0835126	1
2.1883	0.0173973	0.0800286	1
2.19592	0.0174523	0.0765918	1
2.20353	0.017508	0.0732052	1
2.21115	0.0175646	0.0698721	1
2.21876	0.0176219	0.0665952	1
2.22638	0.0176799	0.0633773	1
2.23399	0.0177386	0.060221	1
2.24161	0.017798	0.0571288	1
2.24923	0.0178581	0.0541034	1
2.25684	0.0179188	0.0511472	1
2.26446	0.0179801	0.0482628	1
2.27207	0.0180421	0.0454526	1
2.27969	0.0181046	0.0427193	1
2.2873	0.0181678	0.0400654	1
2.29492	0.0182315	0.0374935	1
2.30254	0.0182958	0.0350059	1
2.31015	0.0183606	0.0326052	1
2.31777	0.018426	0.0302936	1
2.32538	0.0184919	0.0280733	1
2.333	0.0185583	0.025946	1
2.34061	0.0186253	0.0239136	1
2.34823	0.0186928	0.0219773	1
2.35585	0.0187608	0.0201381	1
0.67045	0	0.0140358	3
0.679151	0.000334223	0.0149865	3
0.687853	0.000669876	0.0159661	3
0.696554	0.00100699	0.0169769	3
0.705256	0.00134557	0.0180222	3
0.713957	0.00168567	0.0191055	3
0.722659	0.00202729	0.0202309	3
0.73136	0.00237046	0.0214027	3
0.740062	0.00271522	0.0226254	3
0.748763	0.00306158	0.0239032	3
0.757465	0.00340957	0.0252402	3
0.766167	0.00375922	0.0266398	3
0.774868	0.00411055	0.0281049	3
0.78357	0.00446357	0.0296375	3
0.792271	0.00481827	0.0312385	3
0.800973	0.00517464	0.0329079	3
0.809674	0.00553267	0.0346446	3
0.818376	0.00589235	0.0364463	3
0.827077	0.00625369	0.0383096	3
0.835779	0.00661665	0.0402303	3
0.84448	0.00698125	0.0422031	3
0.853182	0.00734747	0.044222	3
0.861883	0.00771528	0.0462805	3
0.870585	0.00808466	0.0483718	3
0.879287	0.00845557	0.0504888	3
0.887988	0.00882794	0.0526246	3
0.89669	0.00920174	0.0547723	3
0.905391	0.00957693	0.0569257	3
0.914093	0.00995346	0.0590789	3
0.922794	0.0103313	0.0612267	3
0.931496	0.0107103	0.0633647	3
0.940197	0.0110905	0.0654894	3
0.948899	0.0114715	0.0675979	3
0.9576	0.0118534	0.0696883	3
0.966302	0.0122359	0.0717593	3
0.975003	0.012619	0.0738104	3
0.983705	0.0130023	0.0758418	3
0.992407	0.0133858	0.0778541	3
1.00111	0.0137693	0.0798485	3
1.00981	0.0141524	0.0818264	3
1.01851	0.0145351	0.0837896	3
1.02721	0.0149169	0.0857401	3
1.03591	0.0152977	0.0876797	3
1.04462	0.0156773	0.0896106	3
1.05332	0.0160554	0.0915348	3
1.06202	0.0164319	0.0934543	3
1.07072	0.0168066	0.095371	3
1.07942	0.0171793	0.0972866	3
1.08812	0.0175498	0.0992029	3
1.09682	0.0179179	0.101122	3
1.10553	0.0182835	0.103044	3
1.11423	0.0186463	0.104972	3
1.12293	0.0190063	0.106908	3
1.13163	0.0193633	0.108851	3
1.14033	0.0197172	0.110805	3
1.14903	0.020068	0.112772	3
1.15774	0.0204158	0.114751	3
1.16644	0.0207606	0.116747	3
1.17514	0.0211029	0.11876	3
1.18384	0.0214431	0.120792	3
1.19254	0.021782	0.122846	3
1.20124	0.0221208	0.124923	3
1.20994	0.0224608	0.127027	3
1.21865	0.0228037	0.129157	3
1.22735	0.0231511	0.131317	3
1.23605	0.0235044	0.133508	3
1.24475	0.0238641	0.135732	3
1.25345	0.0242841	0.13799	3
1.26215	0.0246777	0.140282	3
1.27086	0.0250576	0.142609	3
1.27956	0.0254457	0.144973	3
1.28826	0.0258434	0.147372	3
1.29696	0.0262519	0.149806	3
1.30566	0.0266886	0.152275	3
1.31436	0.0272058	0.154778	3
1.32306	0.0276313	0.157313	3
1.33177	0.0280762	0.159878	3
1.34047	0.0285378	0.162473	3
1.34917	0.0290173	0.165094	3
1.35787	0.0295379	0.16774	3
1.36657	0.0300294	0.170408	3
1.37527	0.0305409	0.173095	3
1.38398	0.0310563	0.175799	3
1.39268	0.0316006	0.178516	3
1.40138	0.0321623	0.181245	3
1.41008	0.0326394	0.183981	3
1.41878	0.0331634	0.186722	3
1.42748	0.0336954	0.189464	3
1.43618	0.034204	0.192204	3
1.44489	0.0346043	0.194938	3
1.45359	0.0350887	0.197663	3
1.46229	0.0355892	0.200375	3
1.47099	0.0360433	0.203071	3
1.47969	0.0364202	0.205747	3
1.48839	0.0368009	0.208399	3
1.4971	0.0371777	0.211024	3
1.5058	0.0375606	0.213618	3
1.5145	0.0379236	0.216177	3
1.5232	0.0382396	0.218698	3
1.5319	0.038511	0.221177	3
1.5406	0.0386933	0.223611	3
1.5493	0.0389648	0.225996	3
1.55801	0.0392598	0.228329	3
1.56671	0.0393826	0.230607	3
1.57541	0.039501	0.232828	3
1.58411	0.0396294	0.234987	3
1.59281	0.0397425	0.237084	3
1.60151	0.0398392	0.239115	3
1.61022	0.0398489	0.241079	3
1.61892	0.0397126	0.242974	3
1.62762	0.0398275	0.244797	3
1.63632	0.039731	0.246549	3
1.64502	0.0396026	0.248227	3
1.65372	0.0395412	0.249832	3
1.66242	0.0392151	0.251363	3
1.67113	0.0391906	0.25282	3
1.67983	0.0388023	0.254202	3
1.68853	0.0384207	0.255511	3
1.69723	0.0382498	0.256746	3
1.70593	0.0376689	0.257908	3
1.71463	0.0373377	0.258998	3
1.72334	0.0368819	0.260016	3
1.73204	0.0363513	0.260962	3
1.74074	0.0359624	0.261836	3
1.74944	0.035259	0.262639	3
1.75814	0.034748	0.263368	3
1.76684	0.0341911	0.264024	3
1.77555	0.0334559	0.264604	3
1.78425	0.0328256	0.265105	3
1.79295	0.0322181	0.265525	3
1.80165	0.0314634	0.265859	3
1.81035	0.0307484	0.266103	3
1.81905	0.0300945	0.266251	3
1.82775	0.0294015	0.266297	3
1.83646	0.0286474	0.266234	3
1.84516	0.0279342	0.266055	3
1.85386	0.0271914	0.265752	3
1.86256	0.0264792	0.265317	3
1.87126	0.0257198	0.26474	3
1.87996	0.0249333	0.264014	3
1.88867	0.0241924	0.26313	3
1.89737	0.0234747	0.26208	3
1.90607	0.0226833	0.260856	3
1.91477	0.0218618	0.259452	3
1.92347	0.0210348	0.25786	3
1.93217	0.020215	0.256075	3
1.94087	0.0194107	0.254093	3
1.94958	0.018543	0.251911	3
1.95828	0.0176731	0.249526	3
1.96698	0.0168059	0.246937	3
1.97568	0.0158943	0.244145	3
1.98438	0.0149654	0.241151	3
1.99308	0.0140214	0.237958	3
2.00179	0.013065	0.23457	3
2.01049	0.0120987	0.230992	3
2.01919	0.0111251	0.22723	3
2.02789	0.0101461	0.223292	3
2.03659	0.00916354	0.219185	3
2.04529	0.00817869	0.21492	3
2.05399	0.00719257	0.210504	3
2.0627	0.00620597	0.20595	3
2.0714	0.00521944	0.201269	3
2.0801	0.00423341	0.19647	3
2.0888	0.00324816	0.191568	3
2.0975	0.00226389	0.186574	3
2.1062	0.00128072	0.1815	3
2.11491	0.000298711	0.176359	3
2.12361	-0.00068212	0.171164	3
2.13231	-0.00166182	0.165927	3
2.14101	-0.00264046	0.16066	3
2.14971	-0.00361819	0.155375	3
2.15841	-0.00459516	0.150083	3
2.16711	-0.00557157	0.144796	3
2.17582	-0.00654763	0.139524	3
2.18452	-0.00752359	0.134275	3
2.19322	-0.0084997	0.129059	3
2.20192	-0.00947623	0.123885	3
2.21062	-0.0104535	0.118759	3
2.21932	-0.0114317	0.113688	3
2.22803	-0.0124112	0.108677	3
2.23673	-0.0133922	0.103733	3
2.24543	-0.014375	0.0988589	3
2.25413	-0.0153599	0.0940601	3
2.26283	-0.0163471	0.0893404	3
2.27153	-0.0173367	0.0847032	3
2.28023	-0.018329	0.0801525	3
2.28894	-0.0193241	0.0756918	3
2.29764	-0.0203221	0.071325	3
2.30634	-0.0213231	0.0670562	3
2.31504	-0.0223271	0.0628898	3
2.32374	-0.0233343	0.0588305	3
2.33244	-0.0243446	0.0548834	3
2.34115	-0.025358	0.0510538	3
2.34985	-0.0263746	0.0473473	3
2.35855	-0.0273943	0.0437696	3
2.36725	-0.0284171	0.0403265	3
2.37595	-0.029443	0.0370237	3
2.38465	-0.0304718	0.0338664	3
2.39335	-0.0315036	0.0308595	3
2.40206	-0.0325383	0.0280074	3
0.379498	0	0.0112042	6
0.390255	-0.000516894	0.0126964	6
0.401011	-0.00103425	0.0143129	6
0.411768	-0.00155207	0.0160535	6
0.422524	-0.00207037	0.0179161	6
0.433281	-0.00258914	0.0198967	6
0.444037	-0.0031084	0.0219897	6
0.454794	-0.00362816	0.0241873	6
0.46555	-0.00414841	0.0264798	6
0.476307	-0.00466918	0.0288557	6
0.487063	-0.00519046	0.031302	6
0.49782	-0.0057123	0.0338039	6
0.508577	-0.0062347	0.036346	6
0.519333	-0.00675768	0.0389118	6
0.53009	-0.00728128	0.0414849	6
0.540846	-0.00780551	0.0440487	6
0.551603	-0.0083304	0.0465879	6
0.562359	-0.00885598	0.0490878	6
0.573116	-0.00938227	0.0515356	6
0.583872	-0.00990932	0.0539207	6
0.594629	-0.0104372	0.0562344	6
0.605385	-0.0109659	0.0584707	6
0.616142	-0.0114955	0.0606261	6
0.626898	-0.0120261	0.0626995	6
0.637655	-0.0125576	0.0646924	6
0.648411	-0.01309	0.0666083	6
0.659168	-0.0136235	0.0684524	6
0.669924	-0.0141581	0.0702315	6
0.680681	-0.0146937	0.0719535	6
0.691437	-0.0152304	0.0736267	6
0.702194	-0.0157684	0.0752597	6
0.71295	-0.0163075	0.076861	6
0.723707	-0.016848	0.0784386	6
0.734464	-0.0173898	0.0799996	6
0.74522	-0.0179329	0.0815503	6
0.755977	-0.0184775	0.083096	6
0.766733	-0.0190235	0.0846407	6
0.77749	-0.019571	0.0861876	6
0.788246	-0.02012	0.0877385	6
0.799003	-0.0206706	0.0892946	6
0.809759	-0.0212227	0.0908563	6
0.820516	-0.0217764	0.0924233	6
0.831272	-0.0223319	0.0939947	6
0.842029	-0.0228891	0.0955695	6
0.852785	-0.0234482	0.0971466	6
0.863542	-0.0240091	0.0987246	6
0.874298	-0.024572	0.100303	6
0.885055	-0.0251369	0.101879	6
0.895811	-0.0257039	0.103455	6
0.906568	-0.026273	0.105028	6
0.917324	-0.0268443	0.106601	6
0.928081	-0.0274178	0.108172	6
0.938838	-0.0279936	0.109745	6
0.949594	-0.0285718	0.111321	6
0.960351	-0.0291523	0.112903	6
0.971107	-0.0297353	0.114493	6
0.981864	-0.0303208	0.116096	6
0.99262	-0.0309088	0.117715	6
1.00338	-0.0314995	0.119355	6
1.01413	-0.0320927	0.12102	6
1.02489	-0.0326886	0.122714	6
1.03565	-0.0332872	0.12444	6
1.0464	-0.0338884	0.126202	6
1.05716	-0.0344921	0.128002	6
1.06792	-0.0350982	0.129843	6
1.07867	-0.0357063	0.131726	6
1.08943	-0.0363117	0.133652	6
1.10019	-0.036924	0.135619	6
1.11094	-0.0375377	0.137627	6
1.1217	-0.0381528	0.139674	6
1.13245	-0.0387711	0.14176	6
1.14321	-0.0393937	0.143881	6
1.15397	-0.0400633	0.146035	6
1.16472	-0.0407372	0.148221	6
1.17548	-0.0413835	0.150437	6
1.18624	-0.0420988	0.152681	6
1.19699	-0.0427688	0.154952	6
1.20775	-0.0433933	0.157248	6
1.21851	-0.0441153	0.159569	6
1.22926	-0.0448071	0.161914	6
1.24002	-0.0455719	0.164281	6
1.25078	-0.0462136	0.166672	6
1.26153	-0.0469437	0.169084	6
1.27229	-0.047699	0.171516	6
1.28305	-0.0484174	0.173969	6
1.2938	-0.0491094	0.176441	6
1.30456	-0.0498606	0.178931	6
1.31532	-0.0505608	0.181439	6
1.32607	-0.0512853	0.183964	6
1.33683	-0.052015	0.186507	6
1.34759	-0.0527406	0.189066	6
1.35834	-0.0534575	0.191645	6
1.3691	-0.0542389	0.194242	6
1.37986	-0.0548998	0.196861	6
1.39061	-0.0557063	0.199504	6
1.40137	-0.0563561	0.202172	6
1.41212	-0.0571327	0.204868	6
1.42288	-0.0577975	0.207594	6
1.43364	-0.0585061	0.210353	6
1.44439	-0.0591477	0.213146	6
1.45515	-0.0598463	0.215973	6
1.46591	-0.0604844	0.218834	6
1.47666	-0.0611863	0.221728	6
1.48742	-0.0617857	0.224653	6
1.49818	-0.0624511	0.227604	6
1.50893	-0.0630981	0.230576	6
1.51969	-0.0636774	0.233563	6
1.53045	-0.0643398	0.236558	6
1.5412	-0.0649279	0.23955	6
1.55196	-0.0655233	0.242531	6
1.56272	-0.066178	0.245488	6
1.57347	-0.0667352	0.248411	6
1.58423	-0.0672314	0.251285	6
1.59499	-0.0677926	0.254098	6
1.60574	-0.068371	0.256836	6
1.6165	-0.0688378	0.259486	6
1.62726	-0.0692924	0.262033	6
1.63801	-0.0697844	0.264464	6
1.64877	-0.0701598	0.266766	6
1.65952	-0.0705267	0.268927	6
1.67028	-0.0708447	0.270936	6
1.68104	-0.0711768	0.272784	6
1.69179	-0.0714292	0.274461	6
1.70255	-0.0716336	0.27596	6
1.71331	-0.0717852	0.277277	6
1.72406	-0.0719234	0.278407	6
1.73482	-0.0720254	0.279348	6
1.74558	-0.0720649	0.280099	6
1.75633	-0.0721034	0.28066	6
1.76709	-0.0720909	0.28103	6
1.77785	-0.0720385	0.281213	6
1.7886	-0.0719664	0.281209	6
1.79936	-0.0718685	0.281018	6
1.81012	-0.0717093	0.280643	6
1.82087	-0.0715106	0.280083	6
1.83163	-0.0713675	0.279336	6
1.84239	-0.0712096	0.278401	6
1.85314	-0.0710097	0.277276	6
1.8639	-0.0707516	0.275957	6
1.87466	-0.0706003	0.27444	6
1.88541	-0.0703654	0.272721	6
1.89617	-0.0702098	0.270796	6
1.90692	-0.0699626	0.268661	6
1.91768	-0.0697499	0.266314	6
1.92844	-0.0695334	0.263754	6
1.93919	-0.0693302	0.260981	6
1.94995	-0.0691079	0.257997	6
1.96071	-0.0689241	0.254806	6
1.97146	-0.0687374	0.251413	6
1.98222	-0.0685288	0.247825	6
1.99298	-0.0683609	0.244052	6
2.00373	-0.0681931	0.240103	6
2.01449	-0.0680252	0.235988	6
2.02525	-0.0678567	0.231717	6
2.036	-0.0676877	0.227303	6
2.04676	-0.0675181	0.222755	6
2.05752	-0.067348	0.218084	6
2.06827	-0.0671774	0.213298	6
2.07903	-0.0670065	0.208407	6
2.08979	-0.0668353	0.203417	6
2.10054	-0.066664	0.198337	6
2.1113	-0.0664926	0.193172	6
2.12206	-0.0663211	0.187929	6
2.13281	-0.0661496	0.182615	6
2.14357	-0.065978	0.177237	6
2.15432	-0.0658064	0.1718	6
2.16508	-0.0656347	0.166313	6
2.17584	-0.0654628	0.160785	6
2.18659	-0.0652908	0.155223	6
2.19735	-0.0651185	0.149639	6
2.20811	-0.0649461	0.144042	6
2.21886	-0.0647735	0.138443	6
2.22962	-0.0646008	0.132853	6
2.24038	-0.0644279	0.127282	6
2.25113	-0.0642549	0.121742	6
2.26189	-0.0640818	0.116242	6
2.27265	-0.0639086	0.110793	6
2.2834	-0.0637354	0.105403	6
2.29416	-0.0635621	0.100082	6
2.30492	-0.0633887	0.0948357	6
2.31567	-0.0632153	0.0896729	6
2.32643	-0.0630419	0.0846002	6
2.33719	-0.0628686	0.0796239	6
2.34794	-0.0626952	0.0747505	6
2.3587	-0.062522	0.0699864	6
2.36946	-0.0623487	0.065338	6
2.38021	-0.0621756	0.0608119	6
2.39097	-0.0620024	0.0564154	6
2.40172	-0.0618293	0.0521555	6
2.41248	-0.0616561	0.0480399	6
2.42324	-0.0614829	0.0440764	6
2.43399	-0.0613097	0.0402727	6
2.44475	-0.0611363	0.0366364	6
2.45551	-0.0609629	0.0331748	6
2.46626	-0.0607894	0.0298945	6
2.47702	-0.0606157	0.0268013	6
2.48778	-0.0604419	0.0239001	6
2.49853	-0.060268	0.0211941	6
2.50929	-0.0600939	0.0186852	6
2.52005	-0.0599197	0.0163739	6
0.641121	0	0.028584	9
0.651734	-0.00178958	0.0318147	9
0.662348	-0.0035721	0.0352026	9
0.672961	-0.00534734	0.0387279	9
0.683574	-0.00711505	0.0423679	9
0.694187	-0.00887498	0.0460975	9
0.7048	-0.0106269	0.0498899	9
0.715414	-0.0123704	0.0537175	9
0.726027	-0.0141054	0.0575523	9
0.73664	-0.0158315	0.0613672	9
0.747253	-0.0175483	0.0651363	9
0.757867	-0.0192555	0.0688357	9
0.76848	-0.0209528	0.0724448	9
0.779093	-0.0226397	0.0759459	9
0.789706	-0.0243158	0.0793256	9
0.800319	-0.0259806	0.0825743	9
0.810933	-0.0276337	0.0856866	9
0.821546	-0.0292747	0.0886616	9
0.832159	-0.0309033	0.0915021	9
0.842772	-0.0325189	0.0942147	9
0.853385	-0.0341213	0.0968092	9
0.863999	-0.0357101	0.0992978	9
0.874612	-0.037285	0.101695	9
0.885225	-0.0388459	0.104016	9
0.895838	-0.0403923	0.106278	9
0.906452	-0.0419242	0.108497	9
0.917065	-0.0434416	0.110689	9
0.927678	-0.0449442	0.112868	9
0.938291	-0.0464322	0.115049	9
0.948904	-0.0479056	0.117242	9
0.959518	-0.0493646	0.119457	9
0.970131	-0.0508095	0.121702	9
0.980744	-0.0522405	0.123983	9
0.991357	-0.053658	0.126304	9
1.00197	-0.0550626	0.128667	9
1.01258	-0.0564546	0.131074	9
1.0232	-0.0578347	0.133524	9
1.03381	-0.0592035	0.136016	9
1.04442	-0.0605616	0.138549	9
1.05504	-0.0619099	0.14112	9
1.06565	-0.0632489	0.143728	9
1.07626	-0.0645796	0.146371	9
1.08688	-0.0659029	0.149045	9
1.09749	-0.0672198	0.151749	9
1.1081	-0.0685312	0.154482	9
1.11872	-0.0698384	0.157241	9
1.12933	-0.0711425	0.160026	9
1.13994	-0.0724449	0.162835	9
1.15056	-0.0737468	0.165667	9
1.16117	-0.0750497	0.168521	9
1.17178	-0.0763549	0.171397	9
1.1824	-0.0776639	0.174294	9
1.19301	-0.078978	0.177211	9
1.20362	-0.0802983	0.180146	9
1.21423	-0.0816258	0.183099	9
1.22485	-0.0829609	0.186066	9
1.23546	-0.0841369	0.189046	9
1.24607	-0.0852677	0.192036	9
1.25669	-0.086594	0.195031	9
1.2673	-0.0879182	0.198027	9
1.27791	-0.0890617	0.20102	9
1.28853	-0.0900004	0.204002	9
1.29914	-0.0910511	0.206968	9
1.30975	-0.0921913	0.209911	9
1.32037	-0.0930797	0.212823	9
1.33098	-0.0936958	0.215697	9
1.34159	-0.0947154	0.218522	9
1.35221	-0.095415	0.221291	9
1.36282	-0.0956766	0.223994	9
1.37343	-0.0964085	0.226622	9
1.38405	-0.0969086	0.229165	9
1.39466	-0.0971693	0.231613	9
1.40527	-0.0975533	0.233957	9
1.41589	-0.0976621	0.236189	9
1.4265	-0.0977631	0.2383	9
1.43711	-0.0978601	0.240281	9
1.44773	-0.0977608	0.242128	9
1.45834	-0.0977559	0.243836	9
1.46895	-0.0975157	0.2454	9
1.47957	-0.097308	0.246821	9
1.49018	-0.0969882	0.248097	9
1.50079	-0.0966706	0.249232	9
1.5114	-0.0961441	0.250229	9
1.52202	-0.0956551	0.251095	9
1.53263	-0.0950303	0.251836	9
1.54324	-0.0942117	0.252459	9
1.55386	-0.0935706	0.252974	9
1.56447	-0.0924514	0.25339	9
1.57508	-0.0918039	0.253713	9
1.5857	-0.0904743	0.253954	9
1.59631	-0.0897176	0.254118	9
1.60692	-0.0882396	0.254213	9
1.61754	-0.087364	0.254242	9
1.62815	-0.0856854	0.25421	9
1.63876	-0.0846549	0.25412	9
1.64938	-0.0829676	0.253972	9
1.65999	-0.0815923	0.253768	9
1.6706	-0.0799336	0.253508	9
1.68122	-0.0782973	0.25319	9
1.69183	-0.0764614	0.252813	9
1.70244	-0.0746167	0.252376	9
1.71306	-0.0729108	0.251875	9
1.72367	-0.0707545	0.251309	9
1.73428	-0.0691728	0.250673	9
1.7449	-0.066681	0.249964	9
1.75551	-0.0649374	0.249177	9
1.76612	-0.06257	0.248307	9
1.77674	-0.060448	0.247347	9
1.78735	-0.0581338	0.24629	9
1.79796	-0.0558569	0.245128	9
1.80857	-0.0534844	0.243852	9
1.81919	-0.0510192	0.242453	9
1.8298	-0.0486068	0.240923	9
1.84041	-0.046071	0.239252	9
1.85103	-0.0434615	0.237434	9
1.86164	-0.040928	0.235463	9
1.87225	-0.0382936	0.233334	9
1.88287	-0.0356174	0.231047	9
1.89348	-0.032623	0.228603	9
1.90409	-0.0300535	0.226006	9
1.91471	-0.027019	0.223263	9
1.92532	-0.0240098	0.220386	9
1.93593	-0.0212504	0.217387	9
1.94655	-0.0180758	0.214283	9
1.95716	-0.0150277	0.21109	9
1.96777	-0.0119919	0.207829	9
1.97839	-0.00876946	0.204518	9
1.989	-0.00553658	0.201176	9
1.99961	-0.00236641	0.197823	9
2.01023	0.000810408	0.194475	9
2.02084	0.00410437	0.191148	9
2.03145	0.00733604	0.187853	9
2.04207	0.0106342	0.184601	9
2.05268	0.0139473	0.181399	9
2.06329	0.0172355	0.178249	9
2.07391	0.0205234	0.175153	9
2.08452	0.0238329	0.17211	9
2.09513	0.0271397	0.169114	9
2.10575	0.0304432	0.166161	9
2.11636	0.0337436	0.163243	9
2.12697	0.037041	0.160351	9
2.13758	0.0403357	0.157477	9
2.1482	0.0436283	0.154613	9
2.15881	0.0469191	0.151751	9
2.16942	0.0502088	0.148883	9
2.18004	0.0534977	0.146003	9
2.19065	0.0567863	0.143106	9
2.20126	0.0600751	0.140189	9
2.21188	0.0633644	0.13725	9
2.22249	0.0666545	0.134289	9
2.2331	0.0699458	0.131305	9
2.24372	0.0732386	0.128301	9
2.25433	0.0765331	0.125279	9
2.26494	0.0798294	0.122243	9
2.27556	0.0831279	0.119197	9
2.28617	0.0864286	0.116146	9
2.29678	0.0897315	0.113093	9
2.3074	0.0930368	0.110044	9
2.31801	0.0963445	0.107003	9
2.32862	0.0996544	0.103974	9
2.33924	0.102967	0.10096	9
2.34985	0.106281	0.0979663	9
2.36046	0.109597	0.0949948	9
2.37108	0.112915	0.0920484	9
2.38169	0.116236	0.0891294	9
2.3923	0.119557	0.0862398	9
2.40292	0.122881	0.0833811	9
2.41353	0.126206	0.0805546	9
2.42414	0.129533	0.077761	9
2.43475	0.132861	0.0750012	9
2.44537	0.13619	0.0722752	9
2.45598	0.139521	0.0695831	9
2.46659	0.142854	0.0669249	9
2.47721	0.146187	0.0643	9
2.48782	0.149522	0.0617079	9
2.49843	0.152858	0.0591483	9
2.50905	0.156196	0.0566205	9
2.51966	0.159534	0.0541242	9
2.53027	0.162874	0.0516594	9
2.54089	0.166214	0.0492263	9
2.5515	0.169556	0.0468255	9
2.56211	0.172898	0.0444583	9
2.57273	0.176241	0.0421263	9
2.58334	0.179584	0.0398316	9
2.59395	0.182928	0.037577	9
2.60457	0.186273	0.0353655	9
2.61518	0.189618	0.0332005	9
2.62579	0.192964	0.0310858	9
2.63641	0.19631	0.0290251	9
2.64702	0.199655	0.0270222	9
2.65763	0.203002	0.0250809	9
2.66825	0.206348	0.0232047	9
2.67886	0.209694	0.0213969	9
2.68947	0.21304	0.0196604	9
2.70009	0.216386	0.017998	9
2.7107	0.219732	0.0164118	9
2.72131	0.223078	0.0149039	9
2.73192	0.226423	0.0134757	9
2.74254	0.229769	0.0121285	9
2.75315	0.233114	0.0108632	9
0.23394	0	0.00891326	11
0.245916	0.000135482	0.00975833	11
0.257891	0.000272967	0.0106118	11
0.269867	0.000412509	0.0114698	11
0.281842	0.000554167	0.0123309	11
0.293817	0.000697991	0.0131959	11
0.305793	0.000844032	0.0140688	11
0.317768	0.000992339	0.0149568	11
0.329743	0.00114296	0.0158703	11
0.341719	0.00129593	0.0168233	11
0.353694	0.0014513	0.0178326	11
0.365669	0.0016091	0.0189178	11
0.377645	0.00176938	0.0201002	11
0.38962	0.00193216	0.0214022	11
0.401596	0.00209749	0.0228462	11
0.413571	0.00226542	0.024453	11
0.425546	0.00243597	0.026241	11
0.437522	0.00260921	0.0282243	11
0.449497	0.00278518	0.030412	11
0.461472	0.00296393	0.0328065	11
0.473448	0.00314552	0.0354036	11
0.485423	0.00333001	0.0381911	11
0.497398	0.00351746	0.0411497	11
0.509374	0.00370794	0.0442527	11
0.521349	0.00390151	0.0474678	11
0.533324	0.00409824	0.0507574	11
0.5453	0.0042982	0.0540813	11
0.557275	0.00450142	0.0573978	11
0.569251	0.00470796	0.0606661	11
0.581226	0.00491785	0.063848	11
0.593201	0.0051311	0.0669098	11
0.605177	0.00534774	0.0698239	11
0.617152	0.00556778	0.0725693	11
0.629127	0.00579121	0.0751328	11
0.641103	0.00601804	0.0775089	11
0.653078	0.00624826	0.0796997	11
0.665053	0.00648185	0.081714	11
0.677029	0.00671879	0.0835665	11
0.689004	0.00695905	0.0852769	11
0.70098	0.00720261	0.086868	11
0.712955	0.00744945	0.0883653	11
0.72493	0.00769953	0.0897949	11
0.736906	0.00795285	0.0911829	11
0.748881	0.00820939	0.0925545	11
0.760856	0.00846915	0.0939328	11
0.772832	0.00873211	0.0953385	11
0.784807	0.00899831	0.0967893	11
0.796782	0.00926777	0.0982998	11
0.808758	0.00954057	0.0998811	11
0.820733	0.00981679	0.101541	11
0.832709	0.0100965	0.103283	11
0.844684	0.0103799	0.105108	11
0.856659	0.0106671	0.107014	11
0.868635	0.0109582	0.108997	11
0.88061	0.0112534	0.111048	11
0.892585	0.0115528	0.113158	11
0.904561	0.0118565	0.115317	11
0.916536	0.0121647	0.117513	11
0.928511	0.0124774	0.119734	11
0.940487	0.0127947	0.121969	11
0.952462	0.0131168	0.124208	11
0.964438	0.013444	0.126441	11
0.976413	0.0137763	0.12866	11
0.988388	0.0141142	0.13086	11
1.00036	0.0144581	0.133037	11
1.01234	0.0148083	0.13519	11
1.02431	0.0151654	0.137319	11
1.03629	0.0155705	0.139427	11
1.04827	0.0159639	0.141519	11
1.06024	0.0163736	0.1436	11
1.07222	0.0167998	0.145678	11
1.08419	0.0172403	0.147763	11
1.09617	0.0176709	0.149863	11
1.10814	0.0181711	0.151989	11
1.12012	0.0185976	0.154151	11
1.13209	0.0191208	0.156358	11
1.14407	0.0195729	0.158621	11
1.15604	0.0200988	0.160946	11
1.16802	0.0206472	0.163342	11
1.17999	0.0211702	0.165812	11
1.19197	0.0218382	0.168361	11
1.20394	0.0224271	0.170988	11
1.21592	0.0230831	0.173693	11
1.2279	0.0237473	0.176473	11
1.23987	0.0242673	0.179321	11
1.25185	0.0249452	0.182232	11
1.26382	0.0256561	0.185199	11
1.2758	0.0262196	0.188212	11
1.28777	0.0269148	0.191265	11
1.29975	0.0276207	0.194349	11
1.31172	0.0282933	0.197458	11
1.3237	0.0288558	0.200589	11
1.33567	0.0295501	0.203736	11
1.34765	0.0301923	0.206899	11
1.35962	0.0310611	0.210077	11
1.3716	0.0318706	0.213271	11
1.38358	0.0326779	0.216483	11
1.39555	0.0335587	0.219716	11
1.40753	0.0345311	0.222971	11
1.4195	0.0355596	0.22625	11
1.43148	0.0367226	0.229553	11
1.44345	0.0380639	0.232877	11
1.45543	0.0395262	0.236219	11
1.4674	0.0410519	0.239572	11
1.47938	0.0425823	0.242926	11
1.49135	0.0441866	0.24627	11
1.50333	0.0458362	0.249589	11
1.5153	0.047495	0.252866	11
1.52728	0.0491516	0.256081	11
1.53925	0.0507985	0.259214	11
1.55123	0.0524321	0.262243	11
1.56321	0.054052	0.265147	11
1.57518	0.0556565	0.267906	11
1.58716	0.0571729	0.270498	11
1.59913	0.0587001	0.272908	11
1.61111	0.0601383	0.275121	11
1.62308	0.0615702	0.277123	11
1.63506	0.0628899	0.278909	11
1.64703	0.0641645	0.280471	11
1.65901	0.0654101	0.281808	11
1.67098	0.0664477	0.28292	11
1.68296	0.0675478	0.28381	11
1.69493	0.0686161	0.284482	11
1.70691	0.0694848	0.284942	11
1.71889	0.0703358	0.285194	11
1.73086	0.0711694	0.285245	11
1.74284	0.0717916	0.2851	11
1.75481	0.0724616	0.284766	11
1.76679	0.0730697	0.284247	11
1.77876	0.073467	0.28355	11
1.79074	0.0739075	0.282681	11
1.80271	0.0742955	0.281648	11
1.81469	0.074647	0.280458	11
1.82666	0.0749353	0.279121	11
1.83864	0.0750843	0.277646	11
1.85061	0.0751481	0.276042	11
1.86259	0.0752971	0.274317	11
1.87456	0.0753744	0.272478	11
1.88654	0.0753674	0.270533	11
1.89852	0.0752854	0.268483	11
1.91049	0.0751992	0.266329	11
1.92247	0.0750895	0.264068	11
1.93444	0.0749696	0.261696	11
1.94642	0.0748273	0.259205	11
1.95839	0.0746731	0.256587	11
1.97037	0.0744574	0.253831	11
1.98234	0.0742678	0.250927	11
1.99432	0.0740738	0.247868	11
2.00629	0.0738376	0.244646	11
2.01827	0.0735987	0.241258	11
2.03024	0.0733652	0.237702	11
2.04222	0.0731299	0.23398	11
2.0542	0.0728925	0.230097	11
2.06617	0.0726527	0.226059	11
2.07815	0.0724104	0.221877	11
2.09012	0.0721653	0.21756	11
2.1021	0.0719175	0.213121	11
2.11407	0.0716667	0.208569	11
2.12605	0.071413	0.203917	11
2.13802	0.0711561	0.199175	11
2.15	0.0708961	0.19435	11
2.16197	0.070633	0.189452	11
2.17395	0.0703668	0.184488	11
2.18592	0.0700975	0.179463	11
2.1979	0.0698253	0.174385	11
2.20988	0.0695503	0.169257	11
2.22185	0.0692726	0.164087	11
2.23383	0.0689925	0.158879	11
2.2458	0.06871	0.153641	11
2.25778	0.0684254	0.14838	11
2.26975	0.068139	0.143102	11
2.28173	0.067851	0.137817	11
2.2937	0.0675617	0.132532	11
2.30568	0.0672714	0.127257	11
2.31765	0.0669804	0.122001	11
2.32963	0.066689	0.116774	11
2.3416	0.0663974	0.111586	11
2.35358	0.0661059	0.106446	11
2.36555	0.0658147	0.101364	11
2.37753	0.065524	0.0963492	11
2.38951	0.065234	0.0914105	11
2.40148	0.0649448	0.0865555	11
2.41346	0.0646563	0.0817914	11
2.42543	0.0643687	0.0771239	11
2.43741	0.064082	0.0725578	11
2.44938	0.0637963	0.0680968	11
2.46136	0.0635116	0.0637437	11
2.47333	0.0632281	0.0595007	11
2.48531	0.0629457	0.0553695	11
2.49728	0.0626645	0.0513522	11
2.50926	0.0623846	0.0474514	11
2.52123	0.0621059	0.0436703	11
2.53321	0.0618285	0.0400136	11
2.54519	0.0615523	0.036487	11
2.55716	0.0612774	0.0330978	11
2.56914	0.0610038	0.0298541	11
2.58111	0.0607315	0.0267649	11
2.59309	0.0604603	0.0238397	11
2.60506	0.0601904	0.0210875	11
2.61704	0.0599217	0.0185165	11
0.665021	0	0.00547066	13
0.67611	-0.000125873	0.00605426	13
0.6872	-0.000243534	0.00668527	13
0.69829	-0.000352736	0.00737205	13
0.709379	-0.000453222	0.00812505	13
0.720469	-0.000544725	0.00895684	13
0.731558	-0.000626967	0.00988207	13
0.742648	-0.000699659	0.0109173	13
0.753737	-0.000762499	0.0120807	13
0.764827	-0.000815173	0.0133916	13
0.775916	-0.000857354	0.0148701	13
0.787006	-0.0008887	0.0165364	13
0.798096	-0.000908856	0.01841	13
0.809185	-0.000917451	0.0205092	13
0.820275	-0.000914099	0.0228501	13
0.831364	-0.000898405	0.0254458	13
0.842454	-0.000869963	0.0283061	13
0.853543	-0.000828353	0.0314362	13
0.864633	-0.000773148	0.0348366	13
0.875723	-0.000703909	0.0385024	13
0.886812	-0.000620187	0.0424233	13
0.897902	-0.000521523	0.0465833	13
0.908991	-0.000407452	0.0509612	13
0.920081	-0.000277502	0.0555306	13
0.93117	-0.000131198	0.0602609	13
0.94226	3.19078e-05	0.0651179	13
0.953349	0.000212252	0.0700652	13
0.964439	0.000410247	0.075065	13
0.975529	0.000626257	0.0800799	13
0.986618	0.000860617	0.0850739	13
0.997708	0.0011136	0.0900139	13
1.0088	0.00138543	0.0948708	13
1.01989	0.0016763	0.0996208	13
1.03098	0.00198629	0.104246	13
1.04207	0.00231541	0.108734	13
1.05316	0.0026636	0.113081	13
1.06425	0.00303066	0.117287	13
1.07533	0.00341635	0.121361	13
1.08642	0.0038203	0.125314	13
1.09751	0.00424203	0.129163	13
1.1086	0.00468092	0.132928	13
1.11969	0.00513623	0.136631	13
1.13078	0.00560707	0.140293	13
1.14187	0.00609241	0.143938	13
1.15296	0.00659109	0.147585	13
1.16405	0.00710179	0.151252	13
1.17514	0.00762305	0.154955	13
1.18623	0.0081533	0.158704	13
1.19732	0.00869084	0.162507	13
1.20841	0.00923387	0.166369	13
1.2195	0.00978054	0.170289	13
1.23059	0.0103289	0.174266	13
1.24168	0.0108771	0.178293	13
1.25277	0.0114233	0.182361	13
1.26386	0.0119655	0.186461	13
1.27495	0.0125735	0.190581	13
1.28604	0.0131115	0.194707	13
1.29713	0.0137235	0.198826	13
1.30822	0.0143213	0.202924	13
1.3193	0.0148505	0.206988	13
1.33039	0.0154312	0.211004	13
1.34148	0.0160157	0.21496	13
1.35257	0.016628	0.218847	13
1.36366	0.0172254	0.222655	13
1.37475	0.0178224	0.226379	13
1.38584	0.018561	0.230012	13
1.39693	0.0193411	0.233554	13
1.40802	0.0202533	0.237004	13
1.41911	0.0211869	0.240364	13
1.4302	0.0222516	0.243638	13
1.44129	0.0234596	0.246832	13
1.45238	0.0246833	0.249951	13
1.46347	0.0261419	0.253003	13
1.47456	0.0277208	0.255996	13
1.48565	0.0293631	0.258936	13
1.49674	0.031121	0.261831	13
1.50783	0.0329736	0.264686	13
1.51892	0.034917	0.267504	13
1.53001	0.0369646	0.27029	13
1.5411	0.0390702	0.273042	13
1.55219	0.041221	0.275761	13
1.56328	0.0434357	0.278442	13
1.57436	0.0456642	0.281081	13
1.58545	0.0479099	0.28367	13
1.59654	0.0501169	0.286199	13
1.60763	0.0522874	0.288656	13
1.61872	0.0544611	0.291028	13
1.62981	0.0565977	0.293299	13
1.6409	0.058623	0.295452	13
1.65199	0.0606515	0.297471	13
1.66308	0.062581	0.299338	13
1.67417	0.0644134	0.301034	13
1.68526	0.066184	0.302544	13
1.69635	0.0678967	0.303852	13
1.70744	0.0695302	0.304947	13
1.71853	0.0710574	0.305818	13
1.72962	0.0724792	0.306459	13
1.74071	0.0737946	0.306867	13
1.7518	0.0750692	0.307041	13
1.76289	0.0762442	0.306986	13
1.77398	0.0772655	0.306708	13
1.78507	0.0781647	0.306216	13
1.79616	0.0789493	0.30552	13
1.80725	0.0796722	0.304632	13
1.81834	0.080234	0.303564	13
1.82942	0.0807463	0.302329	13
1.84051	0.0810144	0.300936	13
1.8516	0.0812512	0.299394	13
1.86269	0.0814516	0.297712	13
1.87378	0.0815108	0.295893	13
1.88487	0.0813605	0.293941	13
1.89596	0.0811131	0.291855	13
1.90705	0.0808239	0.289633	13
1.91814	0.0803155	0.287271	13
1.92923	0.0797981	0.284764	13
1.94032	0.0791966	0.282103	13
1.95141	0.0784141	0.279282	13
1.9625	0.0775102	0.27629	13
1.97359	0.0765825	0.273121	13
1.98468	0.0755145	0.269765	13
1.99577	0.0744025	0.266216	13
2.00686	0.0732828	0.26247	13
2.01795	0.07218	0.258524	13
2.02904	0.0708722	0.254376	13
2.04013	0.0695764	0.25003	13
2.05122	0.0683154	0.245491	13
2.06231	0.0670506	0.240767	13
2.0734	0.0657173	0.235871	13
2.08448	0.0644028	0.230816	13
2.09557	0.0631139	0.225621	13
2.10666	0.0617669	0.220304	13
2.11775	0.0604216	0.214886	13
2.12884	0.0590698	0.209391	13
2.13993	0.0577273	0.203839	13
2.15102	0.056342	0.198255	13
2.16211	0.0549793	0.19266	13
2.1732	0.0536071	0.187073	13
2.18429	0.0522239	0.181515	13
2.19538	0.0508361	0.176001	13
2.20647	0.0494443	0.170545	13
2.21756	0.0480483	0.165158	13
2.22865	0.046648	0.15985	13
2.23974	0.0452434	0.154625	13
2.25083	0.0438346	0.149486	13
2.26192	0.0424216	0.144435	13
2.27301	0.0410045	0.139469	13
2.2841	0.0395835	0.134586	13
2.29519	0.0381587	0.129781	13
2.30628	0.0367302	0.125048	13
2.31737	0.0352983	0.120383	13
2.32846	0.0338631	0.115779	13
2.33954	0.0324246	0.111231	13
2.35063	0.030983	0.106736	13
2.36172	0.0295384	0.10229	13
2.37281	0.0280909	0.0978926	13
2.3839	0.0266407	0.0935444	13
2.39499	0.0251879	0.0892479	13
2.40608	0.0237327	0.0850072	13
2.41717	0.0222753	0.0808286	13
2.42826	0.0208157	0.0767193	13
2.43935	0.0193542	0.0726883	13
2.45044	0.017891	0.0687451	13
2.46153	0.0164262	0.0649	13
2.47262	0.0149599	0.0611633	13
2.48371	0.0134924	0.0575452	13
2.4948	0.0120238	0.0540554	13
2.50589	0.0105541	0.0507027	13
2.51698	0.00908368	0.0474951	13
2.52807	0.00761252	0.0444391	13
2.53916	0.00614079	0.0415399	13
2.55025	0.0046686	0.0388011	13
2.56134	0.00319609	0.0362249	13
2.57243	0.00172335	0.0338116	13
2.58351	0.0002505	0.0315602	13
2.5946	-0.00122237	0.0294679	13
2.60569	-0.00269517	0.0275305	13
2.61678	-0.00416782	0.0257421	13
2.62787	-0.00564021	0.0240958	13
2.63896	-0.00711229	0.0225831	13
2.65005	-0.00858398	0.0211948	13
2.66114	-0.0100552	0.0199204	13
2.67223	-0.0115259	0.0187491	13
2.68332	-0.012996	0.0176694	13
2.69441	-0.0144655	0.0166699	13
2.7055	-0.0159343	0.0157392	13
2.71659	-0.0174025	0.0148662	13
2.72768	-0.01887	0.0140407	13
2.73877	-0.0203368	0.0132532	13
2.74986	-0.0218029	0.0124956	13
2.76095	-0.0232683	0.0117607	13
2.77204	-0.0247329	0.0110432	13
2.78313	-0.0261969	0.010339	13
2.79422	-0.0276601	0.00964555	13
2.80531	-0.0291226	0.00896173	13
2.8164	-0.0305843	0.00828777	13
2.82749	-0.0320453	0.00762502	13
2.83857	-0.0335056	0.00697579	13
2.84966	-0.0349651	0.00634308	13
2.86075	-0.0364239	0.00573035	13
2.87184	-0.0378819	0.00514129	13
0.632753	0	0.0092032	16
0.644279	0.000145503	0.0104041	16
0.655804	0.000295367	0.0117032	16
0.66733	0.00044971	0.0131021	16
0.678856	0.000608646	0.0146013	16
0.690381	0.000772284	0.0162009	16
0.701907	0.000940731	0.0178992	16
0.713433	0.00111409	0.0196941	16
0.724958	0.00129245	0.0215822	16
0.736484	0.00147592	0.0235592	16
0.74801	0.0016646	0.0256206	16
0.759535	0.00185856	0.027762	16
0.771061	0.00205791	0.0299795	16
0.782587	0.00226274	0.0322706	16
0.794112	0.00247313	0.0346348	16
0.805638	0.00268914	0.0370742	16
0.817163	0.00291086	0.0395942	16
0.828689	0.00313832	0.0422033	16
0.840215	0.00337159	0.0449137	16
0.85174	0.0036107	0.047741	16
0.863266	0.00385566	0.050703	16
0.874792	0.00410647	0.0538195	16
0.886317	0.0043631	0.0571107	16
0.897843	0.00462549	0.0605959	16
0.909369	0.00489355	0.0642919	16
0.920894	0.00516718	0.0682116	16
0.93242	0.00544621	0.0723624	16
0.943946	0.00573047	0.0767453	16
0.955471	0.00601977	0.0813538	16
0.966997	0.00631389	0.0861737	16
0.978523	0.00661255	0.0911836	16
0.990048	0.00691549	0.096355	16
1.00157	0.0072224	0.101654	16
1.0131	0.00753296	0.107043	16
1.02463	0.00784687	0.112481	16
1.03615	0.00816381	0.117928	16
1.04768	0.00848356	0.123345	16
1.0592	0.00880595	0.128699	16
1.07073	0.0091309	0.13396	16
1.08225	0.00945846	0.139105	16
1.09378	0.00978885	0.144118	16
1.1053	0.0101225	0.148992	16
1.11683	0.0104603	0.153725	16
1.12836	0.0108033	0.158324	16
1.13988	0.0111532	0.162797	16
1.15141	0.0115123	0.16716	16
1.16293	0.0118833	0.17143	16
1.17446	0.0122691	0.175624	16
1.18598	0.01271	0.179758	16
1.19751	0.0131855	0.183848	16
1.20904	0.0136427	0.187905	16
1.22056	0.0141166	0.191937	16
1.23209	0.0146281	0.195948	16
1.24361	0.0151463	0.199939	16
1.25514	0.0157007	0.203905	16
1.26666	0.0162685	0.207842	16
1.27819	0.016874	0.21174	16
1.28972	0.017511	0.215589	16
1.30124	0.0181722	0.21938	16
1.31277	0.0188676	0.223104	16
1.32429	0.0196327	0.226751	16
1.33582	0.0204088	0.230317	16
1.34734	0.0212549	0.233797	16
1.35887	0.0220731	0.237192	16
1.37039	0.0229395	0.240502	16
1.38192	0.0238182	0.243734	16
1.39345	0.0247422	0.246891	16
1.40497	0.025656	0.249984	16
1.4165	0.0264657	0.253019	16
1.42802	0.0272736	0.256005	16
1.43955	0.028127	0.258951	16
1.45107	0.0289012	0.261862	16
1.4626	0.0296631	0.264743	16
1.47413	0.0303981	0.267597	16
1.48565	0.0311025	0.270422	16
1.49718	0.0317391	0.273215	16
1.5087	0.0323607	0.275968	16
1.52023	0.0331734	0.278671	16
1.53175	0.0339385	0.281312	16
1.54328	0.0346713	0.283873	16
1.55481	0.0353824	0.286337	16
1.56633	0.0360046	0.288683	16
1.57786	0.0365311	0.290891	16
1.58938	0.0371028	0.292939	16
1.60091	0.0375849	0.294808	16
1.61243	0.0380559	0.296477	16
1.62396	0.0384058	0.297931	16
1.63548	0.0387352	0.299158	16
1.64701	0.0390455	0.300147	16
1.65854	0.0391608	0.300894	16
1.67006	0.0391493	0.3014	16
1.68159	0.0392141	0.30167	16
1.69311	0.0391759	0.301713	16
1.70464	0.0391378	0.301541	16
1.71616	0.0390114	0.301173	16
1.72769	0.0386234	0.300624	16
1.73922	0.0383691	0.299916	16
1.75074	0.0380517	0.299065	16
1.76227	0.0376674	0.298089	16
1.77379	0.0371352	0.297003	16
1.78532	0.0366086	0.295818	16
1.79684	0.0360213	0.294541	16
1.80837	0.0352986	0.293175	16
1.8199	0.0345899	0.291718	16
1.83142	0.0337833	0.290167	16
1.84295	0.032999	0.288513	16
1.85447	0.0320965	0.286747	16
1.866	0.0311546	0.284856	16
1.87752	0.0302455	0.282828	16
1.88905	0.0292612	0.280653	16
1.90057	0.0282885	0.278319	16
1.9121	0.0272499	0.275821	16
1.92363	0.0262498	0.273151	16
1.93515	0.0252362	0.270309	16
1.94668	0.0241823	0.267293	16
1.9582	0.0231499	0.264109	16
1.96973	0.0220954	0.26076	16
1.98125	0.0210625	0.257255	16
1.99278	0.0200151	0.253602	16
2.00431	0.0190193	0.24981	16
2.01583	0.0180513	0.24589	16
2.02736	0.0171461	0.24185	16
2.03888	0.0162807	0.237699	16
2.05041	0.0154727	0.233444	16
2.06193	0.0146449	0.229094	16
2.07346	0.0139017	0.224652	16
2.08499	0.0131908	0.220126	16
2.09651	0.0125414	0.215518	16
2.10804	0.0119036	0.210834	16
2.11956	0.0112658	0.206077	16
2.13109	0.010633	0.201253	16
2.14261	0.00998787	0.196367	16
2.15414	0.00940204	0.191426	16
2.16566	0.00878431	0.186437	16
2.17719	0.00816865	0.181411	16
2.18872	0.00755077	0.176357	16
2.20024	0.00692279	0.171288	16
2.21177	0.00627622	0.166216	16
2.22329	0.00562581	0.161155	16
2.23482	0.00496618	0.156119	16
2.24634	0.00429829	0.151122	16
2.25787	0.00362318	0.146178	16
2.2694	0.00294187	0.141298	16
2.28092	0.00225542	0.136494	16
2.29245	0.0015649	0.131775	16
2.30397	0.00087137	0.127148	16
2.3155	0.00017589	0.122618	16
2.32702	-0.000520509	0.118189	16
2.33855	-0.00121681	0.113859	16
2.35008	-0.00191201	0.109629	16
2.3616	-0.0026052	0.105495	16
2.37313	-0.00329553	0.101453	16
2.38465	-0.00398227	0.0974993	16
2.39618	-0.00466478	0.0936295	16
2.4077	-0.00534259	0.0898398	16
2.41923	-0.00601536	0.0861272	16
2.43075	-0.00668285	0.0824902	16
2.44228	-0.00734491	0.0789286	16
2.45381	-0.00800144	0.0754438	16
2.46533	-0.00865239	0.0720386	16
2.47686	-0.00929778	0.0687167	16
2.48838	-0.00993769	0.0654829	16
2.49991	-0.0105722	0.0623422	16
2.51143	-0.0112016	0.0592997	16
2.52296	-0.0118258	0.0563596	16
2.53449	-0.0124451	0.0535255	16
2.54601	-0.0130596	0.0507995	16
2.55754	-0.0136695	0.0481823	16
2.56906	-0.0142749	0.0456727	16
2.58059	-0.0148759	0.0432683	16
2.59211	-0.0154727	0.0409648	16
2.60364	-0.0160654	0.038757	16
2.61517	-0.0166542	0.0366388	16
2.62669	-0.0172392	0.0346036	16
2.63822	-0.0178206	0.0326448	16
2.64974	-0.0183983	0.0307564	16
2.66127	-0.0189727	0.0289327	16
2.67279	-0.0195438	0.0271695	16
2.68432	-0.0201117	0.0254635	16
2.69584	-0.0206766	0.0238128	16
2.70737	-0.0212386	0.0222167	16
2.7189	-0.0217978	0.0206757	16
2.73042	-0.0223543	0.0191909	16
2.74195	-0.0229082	0.0177643	16
2.75347	-0.0234596	0.016398	16
2.765	-0.0240087	0.0150942	16
2.77652	-0.0245554	0.0138547	16
2.78805	-0.0250998	0.0126809	16
2.79958	-0.0256422	0.0115736	16
2.8111	-0.0261824	0.0105326	16
2.82263	-0.0267207	0.00955738	16
2.83415	-0.0272571	0.0086464	16
2.84568	-0.0277916	0.00779773	16
2.8572	-0.0283243	0.00700897	16
2.86873	-0.0288553	0.00627751	16
2.88025	-0.0293846	0.00560059	16
2.89178	-0.0299123	0.00497552	16
2.90331	-0.0304385	0.00439971	16
2.91483	-0.0309631	0.00387079	16
2.92636	-0.0314863	0.00338655	16
0.9577	0	0.0568491	21
0.967317	0.000172691	0.0623064	21
0.976934	0.000352482	0.0679096	21
0.986551	0.000539557	0.0736206	21
0.996168	0.000734083	0.0794002	21
1.00579	0.0009362	0.085209	21
1.0154	0.00114603	0.0910087	21
1.02502	0.00136366	0.0967629	21
1.03464	0.00158913	0.102438	21
1.04425	0.00182245	0.108005	21
1.05387	0.00206361	0.113438	21
1.06349	0.00231256	0.118716	21
1.07311	0.00256922	0.123824	21
1.08272	0.00283349	0.12875	21
1.09234	0.00310526	0.133489	21
1.10196	0.00338437	0.138037	21
1.11157	0.00367066	0.142397	21
1.12119	0.00396394	0.146572	21
1.13081	0.00426401	0.150572	21
1.14043	0.00457066	0.154403	21
1.15004	0.00488366	0.158077	21
1.15966	0.0052028	0.161604	21
1.16928	0.00552787	0.164994	21
1.17889	0.00585866	0.168258	21
1.18851	0.00619496	0.171405	21
1.19813	0.00653659	0.174443	21
1.20775	0.00688336	0.177381	21
1.21736	0.0072351	0.180224	21
1.22698	0.00759163	0.182979	21
1.2366	0.00795281	0.185649	21
1.24621	0.00831853	0.18824	21
1.25583	0.00868868	0.190754	21
1.26545	0.00906318	0.193195	21
1.27507	0.00944201	0.195567	21
1.28468	0.00982519	0.197871	21
1.2943	0.0102129	0.200112	21
1.30392	0.0106053	0.20229	21
1.31353	0.011003	0.20441	21
1.32315	0.011407	0.206473	21
1.33277	0.0118188	0.208482	21
1.34239	0.0122409	0.210438	21
1.352	0.0126767	0.212342	21
1.36162	0.0131316	0.214195	21
1.37124	0.013612	0.215997	21
1.38085	0.0141256	0.217747	21
1.39047	0.0147355	0.219445	21
1.40009	0.0153619	0.221088	21
1.40971	0.0160576	0.222674	21
1.41932	0.0167269	0.2242	21
1.42894	0.0174806	0.225665	21
1.43856	0.0182039	0.227064	21
1.44817	0.0189564	0.228396	21
1.45779	0.0197945	0.229656	21
1.46741	0.0205901	0.230843	21
1.47703	0.0214122	0.231954	21
1.48664	0.0223458	0.232988	21
1.49626	0.0232372	0.233942	21
1.50588	0.024161	0.234815	21
1.51549	0.0250765	0.235608	21
1.52511	0.0260609	0.236319	21
1.53473	0.02695	0.236949	21
1.54435	0.0279417	0.237499	21
1.55396	0.0288523	0.23797	21
1.56358	0.0298028	0.238365	21
1.5732	0.0307382	0.238685	21
1.58281	0.0316253	0.238934	21
1.59243	0.0324875	0.239117	21
1.60205	0.0333401	0.239239	21
1.61167	0.0343357	0.239306	21
1.62128	0.0351802	0.239324	21
1.6309	0.0358694	0.2393	21
1.64052	0.0368003	0.239245	21
1.65013	0.0377954	0.239165	21
1.65975	0.0386059	0.239071	21
1.66937	0.0395564	0.23897	21
1.67899	0.0406048	0.238874	21
1.6886	0.0414973	0.238788	21
1.69822	0.0424542	0.238722	21
1.70784	0.043335	0.238681	21
1.71745	0.0443837	0.23867	21
1.72707	0.0454164	0.238691	21
1.73669	0.0464068	0.238744	21
1.74631	0.0473132	0.238829	21
1.75592	0.0483642	0.238941	21
1.76554	0.0494348	0.239074	21
1.77516	0.0504264	0.239219	21
1.78477	0.051338	0.239365	21
1.79439	0.0523924	0.2395	21
1.80401	0.0534107	0.23961	21
1.81363	0.0543273	0.23968	21
1.82324	0.0552883	0.239694	21
1.83286	0.0562802	0.239637	21
1.84248	0.0572472	0.239492	21
1.8521	0.05812	0.239244	21
1.86171	0.0591387	0.23888	21
1.87133	0.06007	0.238386	21
1.88095	0.061153	0.237752	21
1.89056	0.0621575	0.236968	21
1.90018	0.0632153	0.236027	21
1.9098	0.0642687	0.234924	21
1.91942	0.0653776	0.233658	21
1.92903	0.0664882	0.232226	21
1.93865	0.0675875	0.230632	21
1.94827	0.0687232	0.228879	21
1.95788	0.0697696	0.226972	21
1.9675	0.0707936	0.22492	21
1.97712	0.0717532	0.22273	21
1.98674	0.0726767	0.220414	21
1.99635	0.0735227	0.217983	21
2.00597	0.0744386	0.215448	21
2.01559	0.0753033	0.212823	21
2.0252	0.0761633	0.210118	21
2.03482	0.0769136	0.207347	21
2.04444	0.0777216	0.204521	21
2.05406	0.0785278	0.201651	21
2.06367	0.0793002	0.198747	21
2.07329	0.080001	0.195818	21
2.08291	0.0807863	0.192869	21
2.09252	0.0814606	0.189908	21
2.10214	0.0821538	0.186937	21
2.11176	0.0829142	0.183958	21
2.12138	0.0835987	0.180972	21
2.13099	0.084341	0.177978	21
2.14061	0.085018	0.174973	21
2.15023	0.0857323	0.171952	21
2.15984	0.0863876	0.168912	21
2.16946	0.087035	0.165846	21
2.17908	0.0876835	0.16275	21
2.1887	0.0883297	0.159617	21
2.19831	0.0889448	0.156442	21
2.20793	0.0895599	0.153221	21
2.21755	0.0901502	0.14995	21
2.22716	0.0907249	0.146627	21
2.23678	0.0912886	0.143249	21
2.2464	0.0918412	0.139819	21
2.25602	0.092384	0.136337	21
2.26563	0.0929175	0.132808	21
2.27525	0.0934423	0.129235	21
2.28487	0.0939592	0.125627	21
2.29448	0.094469	0.12199	21
2.3041	0.0949721	0.118334	21
2.31372	0.0954693	0.114667	21
2.32334	0.0959611	0.111001	21
2.33295	0.096448	0.107347	21
2.34257	0.0969305	0.103714	21
2.35219	0.0974088	0.100114	21
2.3618	0.0978835	0.0965584	21
2.37142	0.0983548	0.0930562	21
2.38104	0.0988228	0.0896175	21
2.39066	0.0992879	0.086251	21
2.40027	0.0997501	0.0829648	21
2.40989	0.10021	0.0797658	21
2.41951	0.100667	0.0766601	21
2.42912	0.101121	0.0736526	21
2.43874	0.101573	0.0707468	21
2.44836	0.102023	0.0679453	21
2.45798	0.10247	0.0652494	21
2.46759	0.102915	0.062659	21
2.47721	0.103358	0.060173	21
2.48683	0.103798	0.0577892	21
2.49644	0.104236	0.055504	21
2.50606	0.104671	0.0533131	21
2.51568	0.105103	0.0512113	21
2.5253	0.105533	0.0491925	21
2.53491	0.105961	0.0472501	21
2.54453	0.106385	0.0453773	21
2.55415	0.106807	0.0435669	21
2.56376	0.107226	0.0418119	21
2.57338	0.107642	0.0401055	21
2.583	0.108056	0.0384416	21
2.59262	0.108466	0.0368144	21
2.60223	0.108873	0.0352192	21
2.61185	0.109278	0.0336522	21
2.62147	0.109679	0.0321106	21
2.63108	0.110078	0.0305927	21
2.6407	0.110474	0.0290978	21
2.65032	0.110866	0.0276263	21
2.65994	0.111256	0.0261795	21
2.66955	0.111643	0.0247593	21
2.67917	0.112027	0.0233684	21
2.68879	0.112409	0.0220099	21
2.6984	0.112787	0.0206868	21
2.70802	0.113162	0.0194024	21
2.71764	0.113535	0.0181599	21
2.72726	0.113904	0.0169619	21
2.73687	0.114271	0.0158107	21
2.74649	0.114635	0.0147081	21
2.75611	0.114996	0.0136552	21
2.76572	0.115355	0.0126526	21
2.77534	0.11571	0.0117002	21
2.78496	0.116063	0.0107976	21
2.79458	0.116413	0.00994376	21
2.80419	0.116761	0.00913737	21
2.81381	0.117105	0.00837689	21
2.82343	0.117448	0.0076606	21
2.83304	0.117787	0.00698678	21
2.84266	0.118124	0.0063537	21
2.85228	0.118459	0.00575973	21
2.8619	0.118791	0.00520337	21
2.87151	0.11912	0.00468329	21
0.823855	0	0.0379875	25
0.83401	0.000496504	0.0425812	25
0.844164	0.000999614	0.0474119	25
0.854318	0.00150948	0.0524472	25
0.864472	0.00202623	0.05765	25
0.874626	0.00255002	0.0629801	25
0.884781	0.00308096	0.068395	25
0.894935	0.00361919	0.0738516	25
0.905089	0.00416481	0.079307	25
0.915243	0.00471794	0.0847204	25
0.925397	0.00527868	0.0900537	25
0.935551	0.00584711	0.0952731	25
0.945706	0.00642329	0.100349	25
0.95586	0.00700725	0.105258	25
0.966014	0.00759902	0.109982	25
0.976168	0.00819857	0.114507	25
0.986322	0.00880588	0.118825	25
0.996477	0.00942085	0.122935	25
1.00663	0.0100434	0.126837	25
1.01678	0.0106733	0.130535	25
1.02694	0.0113104	0.134036	25
1.03709	0.0119545	0.137351	25
1.04725	0.0126052	0.140488	25
1.0574	0.0132622	0.143459	25
1.06756	0.0139252	0.146275	25
1.07771	0.0145937	0.148948	25
1.08786	0.0152672	0.151488	25
1.09802	0.0159454	0.153907	25
1.10817	0.0166276	0.156215	25
1.11833	0.0173134	0.158424	25
1.12848	0.0180023	0.160546	25
1.13864	0.0186938	0.162591	25
1.14879	0.0193872	0.164572	25
1.15894	0.0200821	0.166502	25
1.1691	0.020778	0.168393	25
1.17925	0.0214744	0.170257	25
1.18941	0.0221707	0.172108	25
1.19956	0.0228665	0.173958	25
1.20971	0.0235613	0.175817	25
1.21987	0.0242549	0.177697	25
1.23002	0.0249469	0.179604	25
1.24018	0.0256374	0.181545	25
1.25033	0.0263264	0.183525	25
1.26049	0.0270145	0.185544	25
1.27064	0.0277028	0.187604	25
1.28079	0.0283927	0.189699	25
1.29095	0.0290867	0.191827	25
1.3011	0.0297871	0.193979	25
1.31126	0.0305539	0.196149	25
1.32141	0.0313249	0.198326	25
1.33156	0.0320896	0.200503	25
1.34172	0.0328693	0.202668	25
1.35187	0.0336145	0.204814	25
1.36203	0.0343123	0.206933	25
1.37218	0.0350592	0.209016	25
1.38234	0.0357915	0.211059	25
1.39249	0.0365251	0.213057	25
1.40264	0.0373201	0.215007	25
1.4128	0.0381526	0.216908	25
1.42295	0.0389928	0.218761	25
1.43311	0.0398677	0.220565	25
1.44326	0.040748	0.222322	25
1.45341	0.0417031	0.224035	25
1.46357	0.042631	0.225706	25
1.47372	0.0435498	0.227336	25
1.48388	0.0444945	0.228927	25
1.49403	0.0454891	0.23048	25
1.50419	0.0464641	0.231994	25
1.51434	0.047529	0.23347	25
1.52449	0.0485385	0.234905	25
1.53465	0.0495745	0.236297	25
1.5448	0.0506948	0.237642	25
1.55496	0.0517433	0.238938	25
1.56511	0.0528879	0.240179	25
1.57527	0.0540501	0.241363	25
1.58542	0.0552332	0.242484	25
1.59557	0.0563512	0.243539	25
1.60573	0.0575098	0.244523	25
1.61588	0.0586663	0.245435	25
1.62604	0.05982	0.24627	25
1.63619	0.0609825	0.247026	25
1.64634	0.0621359	0.247701	25
1.6565	0.063299	0.248292	25
1.66665	0.0644958	0.248798	25
1.67681	0.0656475	0.249215	25
1.68696	0.0667952	0.249543	25
1.69712	0.0679538	0.249777	25
1.70727	0.0690792	0.249916	25
1.71742	0.0702618	0.249956	25
1.72758	0.0714362	0.249894	25
1.73773	0.0726157	0.249726	25
1.74789	0.0738426	0.249448	25
1.75804	0.0750652	0.249057	25
1.76819	0.0762483	0.248549	25
1.77835	0.0774463	0.247922	25
1.7885	0.0786782	0.247172	25
1.79866	0.0799224	0.246298	25
1.80881	0.0812257	0.245299	25
1.81897	0.0824649	0.244175	25
1.82912	0.0837164	0.242929	25
1.83927	0.0850037	0.241563	25
1.84943	0.0863044	0.24008	25
1.85958	0.0875806	0.238488	25
1.86974	0.0889087	0.236792	25
1.87989	0.0902374	0.235001	25
1.89004	0.0915099	0.233122	25
1.9002	0.0928115	0.231166	25
1.91035	0.094102	0.229142	25
1.92051	0.0954207	0.22706	25
1.93066	0.0967163	0.224927	25
1.94082	0.0979924	0.222753	25
1.95097	0.0993007	0.220544	25
1.96112	0.100589	0.218306	25
1.97128	0.101878	0.216042	25
1.98143	0.103141	0.213753	25
1.99159	0.104387	0.21144	25
2.00174	0.105629	0.209098	25
2.0119	0.106837	0.206725	25
2.02205	0.108029	0.204312	25
2.0322	0.109198	0.201853	25
2.04236	0.110321	0.199338	25
2.05251	0.111415	0.196757	25
2.06267	0.112528	0.194102	25
2.07282	0.113563	0.191362	25
2.08297	0.114626	0.18853	25
2.09313	0.115682	0.185598	25
2.10328	0.116707	0.182563	25
2.11344	0.11775	0.179421	25
2.12359	0.118792	0.176172	25
2.13375	0.119843	0.172818	25
2.1439	0.120865	0.169366	25
2.15405	0.12191	0.165823	25
2.16421	0.122961	0.1622	25
2.17436	0.124005	0.158509	25
2.18452	0.125049	0.154765	25
2.19467	0.126076	0.150985	25
2.20482	0.127105	0.147185	25
2.21498	0.128134	0.143384	25
2.22513	0.129163	0.139599	25
2.23529	0.130192	0.135849	25
2.24544	0.131219	0.132151	25
2.2556	0.132244	0.12852	25
2.26575	0.133267	0.12497	25
2.2759	0.134286	0.121514	25
2.28606	0.135303	0.118163	25
2.29621	0.136315	0.114923	25
2.30637	0.137323	0.1118	25
2.31652	0.138327	0.108796	25
2.32667	0.139326	0.105912	25
2.33683	0.140319	0.103144	25
2.34698	0.141308	0.100486	25
2.35714	0.14229	0.0979322	25
2.36729	0.143268	0.0954723	25
2.37745	0.144239	0.0930956	25
2.3876	0.145205	0.09079	25
2.39775	0.146165	0.0885429	25
2.40791	0.147119	0.0863416	25
2.41806	0.148067	0.0841733	25
2.42822	0.14901	0.0820264	25
2.43837	0.149947	0.0798901	25
2.44852	0.150878	0.077755	25
2.45868	0.151804	0.0756135	25
2.46883	0.152724	0.0734598	25
2.47899	0.15364	0.0712899	25
2.48914	0.15455	0.0691018	25
2.4993	0.155455	0.0668952	25
2.50945	0.156356	0.0646717	25
2.5196	0.157252	0.062434	25
2.52976	0.158143	0.0601863	25
2.53991	0.159031	0.0579339	25
2.55007	0.159914	0.0556826	25
2.56022	0.160793	0.0534388	25
2.57038	0.161668	0.0512094	25
2.58053	0.16254	0.0490009	25
2.59068	0.163407	0.0468201	25
2.60084	0.164271	0.0446733	25
2.61099	0.165132	0.0425664	25
2.62115	0.165989	0.0405047	25
2.6313	0.166842	0.0384931	25
2.64145	0.167692	0.0365354	25
2.65161	0.168539	0.034635	25
2.66176	0.169383	0.0327941	25
2.67192	0.170225	0.0310143	25
2.68207	0.171063	0.0292963	25
2.69223	0.171898	0.0276402	25
2.70238	0.172731	0.026045	25
2.71253	0.17356	0.0245095	25
2.72269	0.174388	0.0230317	25
2.73284	0.175213	0.0216094	25
2.743	0.176036	0.02024	25
2.75315	0.176856	0.018921	25
2.7633	0.177674	0.0176499	25
2.77346	0.17849	0.0164245	25
2.78361	0.179304	0.015243	25
2.79377	0.180116	0.014104	25
2.80392	0.180926	0.0130068	25
2.81408	0.181734	0.0119509	25
2.82423	0.18254	0.0109368	25
2.83438	0.183345	0.00996514	25
2.84454	0.184148	0.00903716	25
1.02778	0	0.0234561	32
1.03835	0.00236701	0.0262809	32
1.04891	0.00473486	0.0293219	32
1.05948	0.00710352	0.0325834	32
1.07005	0.00947297	0.0360686	32
1.08062	0.0118431	0.0397793	32
1.09119	0.0142139	0.0437156	32
1.10176	0.0165853	0.0478765	32
1.11233	0.0189572	0.0522592	32
1.1229	0.0213294	0.0568597	32
1.13347	0.0237019	0.0616731	32
1.14404	0.0260746	0.0666938	32
1.1546	0.0284473	0.0719164	32
1.16517	0.03082	0.0773361	32
1.17574	0.0331925	0.0829492	32
1.18631	0.0355645	0.0887538	32
1.19688	0.0379359	0.09475	32
1.20745	0.0403062	0.10094	32
1.21802	0.0426752	0.107327	32
1.22859	0.0450424	0.113918	32
1.23916	0.0474074	0.120719	32
1.24973	0.0497696	0.127734	32
1.26029	0.0521284	0.134968	32
1.27086	0.0544832	0.14242	32
1.28143	0.0568331	0.150087	32
1.292	0.0591772	0.157956	32
1.30257	0.0615147	0.166009	32
1.31314	0.0638446	0.17422	32
1.32371	0.0661659	0.182552	32
1.33428	0.0684777	0.190961	32
1.34485	0.0707793	0.199395	32
1.35542	0.07307	0.207796	32
1.36598	0.0753499	0.2161	32
1.37655	0.0776197	0.224243	32
1.38712	0.0798814	0.232157	32
1.39769	0.0821378	0.239779	32
1.40826	0.084537	0.24705	32
1.41883	0.0868322	0.253917	32
1.4294	0.0891739	0.260334	32
1.43997	0.0914939	0.266267	32
1.45054	0.0937723	0.271692	32
1.46111	0.0960498	0.276593	32
1.47167	0.0983641	0.280967	32
1.48224	0.100621	0.284819	32
1.49281	0.102865	0.288165	32
1.50338	0.105097	0.291025	32
1.51395	0.107303	0.293428	32
1.52452	0.10919	0.295404	32
1.53509	0.111194	0.29699	32
1.54566	0.113066	0.298221	32
1.55623	0.115185	0.299135	32
1.5668	0.117232	0.299768	32
1.57736	0.119284	0.300154	32
1.58793	0.121219	0.300327	32
1.5985	0.12314	0.300316	32
1.60907	0.125278	0.300148	32
1.61964	0.127223	0.299847	32
1.63021	0.129097	0.299433	32
1.64078	0.130896	0.298922	32
1.65135	0.132667	0.298327	32
1.66192	0.13426	0.297656	32
1.67249	0.135346	0.296916	32
1.68305	0.136399	0.296107	32
1.69362	0.13743	0.295228	32
1.70419	0.138189	0.294275	32
1.71476	0.138997	0.293241	32
1.72533	0.139548	0.292117	32
1.7359	0.140028	0.290895	32
1.74647	0.140416	0.289566	32
1.75704	0.140682	0.28812	32
1.76761	0.140778	0.28655	32
1.77818	0.140826	0.284852	32
1.78875	0.140768	0.283024	32
1.79931	0.140478	0.281067	32
1.80988	0.14036	0.278987	32
1.82045	0.140144	0.276794	32
1.83102	0.139775	0.2745	32
1.84159	0.139466	0.272121	32
1.85216	0.139104	0.269676	32
1.86273	0.138689	0.267185	32
1.8733	0.138338	0.26467	32
1.88387	0.137942	0.262152	32
1.89444	0.137538	0.259651	32
1.905	0.137108	0.257183	32
1.91557	0.13665	0.254764	32
1.92614	0.136201	0.252401	32
1.93671	0.135722	0.250102	32
1.94728	0.135155	0.247865	32
1.95785	0.134641	0.245686	32
1.96842	0.134071	0.243554	32
1.97899	0.133486	0.241455	32
1.98956	0.13287	0.23937	32
2.00013	0.132228	0.237279	32
2.01069	0.131624	0.235158	32
2.02126	0.130997	0.232983	32
2.03183	0.130403	0.230731	32
2.0424	0.129823	0.228381	32
2.05297	0.129242	0.225914	32
2.06354	0.128766	0.223315	32
2.07411	0.128258	0.220575	32
2.08468	0.127849	0.217688	32
2.09525	0.127454	0.214656	32
2.10582	0.127081	0.211483	32
2.11638	0.126832	0.208182	32
2.12695	0.126489	0.204767	32
2.13752	0.126166	0.201259	32
2.14809	0.125842	0.19768	32
2.15866	0.125609	0.194054	32
2.16923	0.12533	0.190407	32
2.1798	0.125029	0.186763	32
2.19037	0.124825	0.183144	32
2.20094	0.124492	0.179571	32
2.21151	0.124195	0.17606	32
2.22207	0.123902	0.172622	32
2.23264	0.12357	0.169265	32
2.24321	0.123353	0.165991	32
2.25378	0.123089	0.162798	32
2.26435	0.122872	0.159678	32
2.27492	0.122713	0.156622	32
2.28549	0.122525	0.153615	32
2.29606	0.122408	0.150642	32
2.30663	0.122268	0.147685	32
2.3172	0.122135	0.144727	32
2.32776	0.122096	0.141753	32
2.33833	0.122072	0.138748	32
2.3489	0.122024	0.135701	32
2.35947	0.12203	0.132603	32
2.37004	0.121989	0.12945	32
2.38061	0.122021	0.126242	32
2.39118	0.122063	0.122982	32
2.40175	0.122066	0.119677	32
2.41232	0.122127	0.116339	32
2.42289	0.122195	0.112981	32
2.43345	0.122269	0.109618	32
2.44402	0.122337	0.106269	32
2.45459	0.122414	0.102953	32
2.46516	0.122513	0.0996871	32
2.47573	0.122619	0.09649	32
2.4863	0.122731	0.0933784	32
2.49687	0.122848	0.0903673	32
2.50744	0.122969	0.087469	32
2.51801	0.123094	0.0846935	32
2.52858	0.123221	0.0820476	32
2.53914	0.12335	0.0795347	32
2.54971	0.12348	0.0771554	32
2.56028	0.123611	0.0749068	32
2.57085	0.123742	0.0727832	32
2.58142	0.123872	0.0707762	32
2.59199	0.124002	0.068875	32
2.60256	0.12413	0.067067	32
2.61313	0.124257	0.0653382	32
2.6237	0.124383	0.0636738	32
2.63427	0.124507	0.0620588	32
2.64484	0.12463	0.0604784	32
2.6554	0.124751	0.0589188	32
2.66597	0.124871	0.0573675	32
2.67654	0.124989	0.055814	32
2.68711	0.125106	0.0542495	32
2.69768	0.125221	0.0526681	32
2.70825	0.125336	0.0510659	32
2.71882	0.12545	0.0494418	32
2.72939	0.125562	0.0477968	32
2.73996	0.125675	0.0461344	32
2.75053	0.125786	0.0444598	32
2.76109	0.125897	0.0427795	32
2.77166	0.126008	0.0411014	32
2.78223	0.126118	0.0394338	32
2.7928	0.126228	0.0377855	32
2.80337	0.126338	0.0361648	32
2.81394	0.126447	0.0345796	32
2.82451	0.126557	0.0330368	32
2.83508	0.126666	0.0315424	32
2.84565	0.126775	0.0301009	32
2.85622	0.126885	0.0287155	32
2.86678	0.126994	0.027388	32
2.87735	0.127104	0.0261188	32
2.88792	0.127213	0.0249071	32
2.89849	0.127323	0.0237509	32
2.90906	0.127433	0.0226475	32
2.91963	0.127543	0.0215932	32
2.9302	0.127653	0.0205839	32
2.94077	0.127763	0.0196152	32
2.95134	0.127874	0.0186825	32
2.96191	0.127984	0.0177815	32
2.97247	0.128095	0.016908	32
2.98304	0.128206	0.016058	32
2.99361	0.128318	0.0152283	32
3.00418	0.128429	0.0144161	32
3.01475	0.128541	0.0136191	32
3.02532	0.128653	0.012836	32
3.03589	0.128765	0.0120657	32
3.04646	0.128878	0.011308	32
3.05703	0.12899	0.0105632	32
3.0676	0.129103	0.00983211	32
3.07816	0.129216	0.00911614	32
3.08873	0.12933	0.00841697	32
3.0993	0.129443	0.00773661	32
3.10987	0.129557	0.00707731	32
3.12044	0.129671	0.00644142	32
[truncated: 201 more rows]

## Sheet: Fig.5-e WT-KO TP53
reads	foldchange	density	day
0.840321	0	0.0500177	1
0.847936	-0.00309182	0.0525997	1
0.855552	-0.00618682	0.0552072	1
0.863168	-0.0092851	0.057838	1
0.870783	-0.0123868	0.0604901	1
0.878399	-0.0154919	0.0631607	1
0.886015	-0.0186006	0.065847	1
0.89363	-0.021713	0.0685452	1
0.901246	-0.0248293	0.0712512	1
0.908862	-0.0279494	0.0739596	1
0.916478	-0.0310737	0.0766647	1
0.924093	-0.0342021	0.0793596	1
0.931709	-0.0373348	0.0820371	1
0.939325	-0.0404719	0.0846891	1
0.94694	-0.0436137	0.0873074	1
0.954556	-0.0467602	0.0898837	1
0.962172	-0.0499115	0.0924096	1
0.969787	-0.0530679	0.0948775	1
0.977403	-0.0562295	0.09728	1
0.985019	-0.0593962	0.0996108	1
0.992635	-0.0625683	0.101865	1
1.00025	-0.0657456	0.104038	1
1.00787	-0.0689284	0.106129	1
1.01548	-0.0721166	0.108135	1
1.0231	-0.0753101	0.110058	1
1.03071	-0.0785088	0.1119	1
1.03833	-0.0817127	0.113665	1
1.04594	-0.0849217	0.115356	1
1.05356	-0.0881357	0.116982	1
1.06118	-0.0913546	0.118547	1
1.06879	-0.0945782	0.120061	1
1.07641	-0.0978063	0.121531	1
1.08402	-0.101039	0.122965	1
1.09164	-0.104275	0.124373	1
1.09925	-0.107515	0.125763	1
1.10687	-0.110759	0.127143	1
1.11449	-0.114005	0.12852	1
1.1221	-0.117254	0.129901	1
1.12972	-0.120505	0.131293	1
1.13733	-0.123758	0.132702	1
1.14495	-0.127012	0.134132	1
1.15256	-0.130267	0.135587	1
1.16018	-0.133521	0.13707	1
1.1678	-0.136774	0.138584	1
1.17541	-0.140026	0.140131	1
1.18303	-0.143276	0.141711	1
1.19064	-0.146523	0.143326	1
1.19826	-0.149766	0.144973	1
1.20587	-0.153006	0.146654	1
1.21349	-0.156241	0.148366	1
1.22111	-0.159471	0.150108	1
1.22872	-0.162698	0.151877	1
1.23634	-0.165922	0.153672	1
1.24395	-0.169146	0.155488	1
1.25157	-0.17237	0.157324	1
1.25918	-0.175598	0.159175	1
1.2668	-0.178833	0.161039	1
1.27442	-0.182075	0.162911	1
1.28203	-0.185319	0.164789	1
1.28965	-0.188857	0.166667	1
1.29726	-0.192451	0.168544	1
1.30488	-0.196075	0.170414	1
1.31249	-0.199587	0.172275	1
1.32011	-0.202913	0.174124	1
1.32773	-0.206236	0.175956	1
1.33534	-0.209567	0.17777	1
1.34296	-0.212914	0.179562	1
1.35057	-0.216293	0.181331	1
1.35819	-0.219719	0.183074	1
1.3658	-0.223201	0.18479	1
1.37342	-0.226832	0.186477	1
1.38104	-0.230847	0.188135	1
1.38865	-0.234919	0.189763	1
1.39627	-0.239003	0.191361	1
1.40388	-0.242848	0.192929	1
1.4115	-0.246893	0.194467	1
1.41911	-0.251013	0.195976	1
1.42673	-0.255224	0.197457	1
1.43435	-0.259537	0.19891	1
1.44196	-0.263946	0.200337	1
1.44958	-0.268405	0.201739	1
1.45719	-0.272922	0.203117	1
1.46481	-0.277456	0.204472	1
1.47242	-0.281999	0.205805	1
1.48004	-0.286382	0.207115	1
1.48766	-0.290831	0.208404	1
1.49527	-0.295362	0.209672	1
1.50289	-0.299977	0.210917	1
1.5105	-0.30485	0.21214	1
1.51812	-0.309948	0.213339	1
1.52573	-0.315082	0.214513	1
1.53335	-0.320185	0.21566	1
1.54097	-0.325061	0.216777	1
1.54858	-0.329949	0.217862	1
1.5562	-0.334896	0.218912	1
1.56381	-0.339912	0.219924	1
1.57143	-0.345001	0.220894	1
1.57904	-0.350146	0.221818	1
1.58666	-0.355472	0.222693	1
1.59428	-0.36084	0.223516	1
1.60189	-0.366222	0.224281	1
1.60951	-0.371625	0.224987	1
1.61712	-0.376948	0.225628	1
1.62474	-0.382275	0.226203	1
1.63235	-0.387609	0.226707	1
1.63997	-0.392975	0.227138	1
1.64759	-0.398382	0.227493	1
1.6552	-0.403837	0.22777	1
1.66282	-0.409323	0.227968	1
1.67043	-0.414828	0.228085	1
1.67805	-0.420331	0.22812	1
1.68566	-0.425828	0.228073	1
1.69328	-0.431301	0.227943	1
1.70089	-0.436789	0.22773	1
1.70851	-0.442291	0.227436	1
1.71613	-0.447804	0.22706	1
1.72374	-0.453278	0.226604	1
1.73136	-0.458748	0.22607	1
1.73897	-0.464207	0.225458	1
1.74659	-0.469643	0.224772	1
1.7542	-0.475039	0.224012	1
1.76182	-0.48047	0.223181	1
1.76944	-0.48594	0.22228	1
1.77705	-0.4914	0.221312	1
1.78467	-0.496848	0.220279	1
1.79228	-0.502174	0.219183	1
1.7999	-0.507435	0.218025	1
1.80751	-0.512661	0.216806	1
1.81513	-0.517854	0.215528	1
1.82275	-0.523014	0.214192	1
1.83036	-0.528142	0.212798	1
1.83798	-0.53324	0.211346	1
1.84559	-0.538308	0.209837	1
1.85321	-0.543349	0.20827	1
1.86082	-0.548481	0.206643	1
1.86844	-0.553688	0.204957	1
1.87606	-0.558877	0.20321	1
1.88367	-0.564005	0.2014	1
1.89129	-0.568931	0.199526	1
1.8989	-0.573836	0.197584	1
1.90652	-0.578719	0.195575	1
1.91413	-0.583582	0.193495	1
1.92175	-0.588426	0.191342	1
1.92937	-0.593252	0.189114	1
1.93698	-0.598063	0.18681	1
1.9446	-0.60286	0.184428	1
1.95221	-0.607646	0.181967	1
1.95983	-0.612423	0.179426	1
1.96744	-0.617194	0.176804	1
1.97506	-0.621958	0.174102	1
1.98268	-0.626718	0.171318	1
1.99029	-0.631475	0.168455	1
1.99791	-0.636228	0.165513	1
2.00552	-0.640979	0.162495	1
2.01314	-0.645728	0.159402	1
2.02075	-0.650475	0.156237	1
2.02837	-0.655221	0.153005	1
2.03599	-0.659965	0.149708	1
2.0436	-0.664708	0.146351	1
2.05122	-0.669449	0.142939	1
2.05883	-0.674188	0.139477	1
2.06645	-0.678925	0.135969	1
2.07406	-0.683661	0.132423	1
2.08168	-0.688394	0.128844	1
2.0893	-0.693125	0.125238	1
2.09691	-0.697853	0.121612	1
2.10453	-0.702579	0.117971	1
2.11214	-0.707301	0.114321	1
2.11976	-0.712021	0.110669	1
2.12737	-0.716737	0.107021	1
2.13499	-0.721449	0.103383	1
2.14261	-0.726157	0.0997597	1
2.15022	-0.730862	0.0961568	1
2.15784	-0.735562	0.0925792	1
2.16545	-0.740258	0.0890317	1
2.17307	-0.74495	0.0855186	1
2.18068	-0.749637	0.082044	1
2.1883	-0.754319	0.0786119	1
2.19592	-0.758996	0.0752256	1
2.20353	-0.763669	0.0718885	1
2.21115	-0.768336	0.0686038	1
2.21876	-0.772998	0.0653745	1
2.22638	-0.777654	0.0622032	1
2.23399	-0.782306	0.0590928	1
2.24161	-0.786952	0.0560459	1
2.24923	-0.791592	0.0530651	1
2.25684	-0.796227	0.050153	1
2.26446	-0.800856	0.0473123	1
2.27207	-0.80548	0.0445455	1
2.27969	-0.810098	0.0418551	1
2.2873	-0.814711	0.0392438	1
2.29492	-0.819319	0.036714	1
2.30254	-0.823921	0.0342683	1
2.31015	-0.828518	0.031909	1
2.31777	-0.83311	0.0296382	1
2.32538	-0.837696	0.0274581	1
2.333	-0.842277	0.0253705	1
2.34061	-0.846854	0.0233768	1
2.34823	-0.851425	0.0214784	1
2.35585	-0.855992	0.019676	1
0.678626	0	0.0122845	3
0.687287	-0.0033366	0.0135024	3
0.695947	-0.0066708	0.014793	3
0.704608	-0.0100025	0.0161559	3
0.713268	-0.0133317	0.01759	3
0.721929	-0.0166583	0.0190938	3
0.730589	-0.0199821	0.0206653	3
0.739249	-0.0233032	0.022302	3
0.74791	-0.0266213	0.0240007	3
0.75657	-0.0299365	0.025758	3
0.765231	-0.0332486	0.0275698	3
0.773891	-0.0365576	0.0294315	3
0.782552	-0.0398632	0.0313382	3
0.791212	-0.0431655	0.0332846	3
0.799873	-0.0464643	0.0352652	3
0.808533	-0.0497594	0.0372741	3
0.817194	-0.0530508	0.0393054	3
0.825854	-0.0563383	0.0413533	3
0.834514	-0.0596218	0.0434117	3
0.843175	-0.0629011	0.0454751	3
0.851835	-0.0661762	0.0475382	3
0.860496	-0.0694467	0.0495959	3
0.869156	-0.0727127	0.0516438	3
0.877817	-0.075974	0.053678	3
0.886477	-0.0792304	0.0556954	3
0.895138	-0.0824818	0.0576935	3
0.903798	-0.0857281	0.0596703	3
0.912458	-0.0889691	0.061625	3
0.921119	-0.0922049	0.063557	3
0.929779	-0.0954354	0.0654668	3
0.93844	-0.0986606	0.067355	3
0.9471	-0.10188	0.0692233	3
0.955761	-0.105095	0.0710734	3
0.964421	-0.108304	0.0729074	3
0.973082	-0.111507	0.0747279	3
0.981742	-0.114705	0.0765373	3
0.990403	-0.117898	0.0783382	3
0.999063	-0.121086	0.0801333	3
1.00772	-0.124268	0.081925	3
1.01638	-0.127445	0.0837156	3
1.02504	-0.130616	0.0855072	3
1.0337	-0.133783	0.0873018	3
1.04237	-0.136945	0.089101	3
1.05103	-0.140102	0.0909062	3
1.05969	-0.143255	0.0927187	3
1.06835	-0.146404	0.0945394	3
1.07701	-0.149548	0.0963692	3
1.08567	-0.152688	0.0982089	3
1.09433	-0.155825	0.100059	3
1.10299	-0.158958	0.10192	3
1.11165	-0.162088	0.103793	3
1.12031	-0.165215	0.105678	3
1.12897	-0.168339	0.107576	3
1.13763	-0.17146	0.109487	3
1.14629	-0.174579	0.111414	3
1.15495	-0.177697	0.113356	3
1.16361	-0.180813	0.115316	3
1.17227	-0.183928	0.117294	3
1.18093	-0.187042	0.119292	3
1.18959	-0.190157	0.121311	3
1.19825	-0.193271	0.123355	3
1.20691	-0.196386	0.125423	3
1.21557	-0.199503	0.127518	3
1.22423	-0.202621	0.129642	3
1.2329	-0.205741	0.131797	3
1.24156	-0.208863	0.133983	3
1.25022	-0.21197	0.136201	3
1.25888	-0.215052	0.138454	3
1.26754	-0.218171	0.140741	3
1.2762	-0.221291	0.143063	3
1.28486	-0.22441	0.14542	3
1.29352	-0.227526	0.147812	3
1.30218	-0.230628	0.150238	3
1.31084	-0.23363	0.152697	3
1.3195	-0.236657	0.155188	3
1.32816	-0.239729	0.157711	3
1.33682	-0.242791	0.160262	3
1.34548	-0.245834	0.16284	3
1.35414	-0.248809	0.165444	3
1.3628	-0.2517	0.16807	3
1.37146	-0.254642	0.170716	3
1.38012	-0.257583	0.17338	3
1.38878	-0.260448	0.176059	3
1.39744	-0.262674	0.17875	3
1.4061	-0.265327	0.18145	3
1.41476	-0.268175	0.184157	3
1.42342	-0.271008	0.186866	3
1.43209	-0.273688	0.189574	3
1.44075	-0.276183	0.192279	3
1.44941	-0.278669	0.194977	3
1.45807	-0.280711	0.197664	3
1.46673	-0.283233	0.200337	3
1.47539	-0.285609	0.202992	3
1.48405	-0.288087	0.205626	3
1.49271	-0.290457	0.208235	3
1.50137	-0.292297	0.210815	3
1.51003	-0.293723	0.213363	3
1.51869	-0.295714	0.215875	3
1.52735	-0.297674	0.218348	3
1.53601	-0.299443	0.220779	3
1.54467	-0.301276	0.223163	3
1.55333	-0.30236	0.225498	3
1.56199	-0.303751	0.227781	3
1.57065	-0.305315	0.230008	3
1.57931	-0.306685	0.232178	3
1.58797	-0.307516	0.234286	3
1.59663	-0.308178	0.236332	3
1.60529	-0.309215	0.238312	3
1.61395	-0.310117	0.240225	3
1.62262	-0.311013	0.242069	3
1.63128	-0.31121	0.243843	3
1.63994	-0.311711	0.245546	3
1.6486	-0.312328	0.247176	3
1.65726	-0.312807	0.248734	3
1.66592	-0.312814	0.250219	3
1.67458	-0.312934	0.251631	3
1.68324	-0.313234	0.25297	3
1.6919	-0.313323	0.254236	3
1.70056	-0.313013	0.255431	3
1.70922	-0.31307	0.256553	3
1.71788	-0.313006	0.257605	3
1.72654	-0.312682	0.258586	3
1.7352	-0.312131	0.259497	3
1.74386	-0.311941	0.260336	3
1.75252	-0.311582	0.261105	3
1.76118	-0.310886	0.261802	3
1.76984	-0.310399	0.262425	3
1.7785	-0.309856	0.262972	3
1.78716	-0.309197	0.263442	3
1.79582	-0.308416	0.26383	3
1.80448	-0.307766	0.264132	3
1.81315	-0.306999	0.264344	3
1.82181	-0.306096	0.26446	3
1.83047	-0.305198	0.264473	3
1.83913	-0.30446	0.264378	3
1.84779	-0.303555	0.264165	3
1.85645	-0.302602	0.263828	3
1.86511	-0.301706	0.263358	3
1.87377	-0.300855	0.262747	3
1.88243	-0.299951	0.261987	3
1.89109	-0.299005	0.261068	3
1.89975	-0.29806	0.259985	3
1.90841	-0.29717	0.258728	3
1.91707	-0.296328	0.257292	3
1.92573	-0.295471	0.25567	3
1.93439	-0.294655	0.253858	3
1.94305	-0.29386	0.25185	3
1.95171	-0.293076	0.249644	3
1.96037	-0.292299	0.247239	3
1.96903	-0.291544	0.244633	3
1.97769	-0.290829	0.241827	3
1.98635	-0.290134	0.238824	3
1.99501	-0.289457	0.235625	3
2.00368	-0.288794	0.232235	3
2.01234	-0.28814	0.228659	3
2.021	-0.287494	0.224904	3
2.02966	-0.286852	0.220977	3
2.03832	-0.286213	0.216886	3
2.04698	-0.285576	0.21264	3
2.05564	-0.284939	0.208249	3
2.0643	-0.284302	0.203723	3
2.07296	-0.283664	0.199074	3
2.08162	-0.283025	0.194312	3
2.09028	-0.282384	0.189449	3
2.09894	-0.281743	0.184498	3
2.1076	-0.2811	0.179471	3
2.11626	-0.280456	0.17438	3
2.12492	-0.279811	0.169237	3
2.13358	-0.279165	0.164055	3
2.14224	-0.278518	0.158846	3
2.1509	-0.277872	0.15362	3
2.15956	-0.277226	0.148389	3
2.16822	-0.27658	0.143164	3
2.17688	-0.275936	0.137955	3
2.18554	-0.275293	0.13277	3
2.19421	-0.274652	0.127619	3
2.20287	-0.274013	0.122509	3
2.21153	-0.273377	0.117448	3
2.22019	-0.272745	0.112441	3
2.22885	-0.272115	0.107495	3
2.23751	-0.27149	0.102614	3
2.24617	-0.270869	0.0978029	3
2.25483	-0.270252	0.0930661	3
2.26349	-0.269641	0.0884072	3
2.27215	-0.269035	0.08383	3
2.28081	-0.268434	0.0793379	3
2.28947	-0.267838	0.0749347	3
2.29813	-0.267248	0.070624	3
2.30679	-0.266665	0.0664099	3
2.31545	-0.266087	0.0622967	3
2.32411	-0.265515	0.0582891	3
2.33277	-0.264948	0.0543918	3
2.34143	-0.264388	0.0506104	3
2.35009	-0.263834	0.0469501	3
2.35875	-0.263285	0.0434165	3
2.36741	-0.262742	0.0400155	3
2.37607	-0.262204	0.0367523	3
2.38473	-0.261672	0.0336323	3
2.3934	-0.261145	0.0306603	3
2.40206	-0.260624	0.0278404	3
0.555589	0	0.0192113	6
0.565481	-0.00501505	0.0207585	6
0.575372	-0.0100298	0.0223376	6
0.585264	-0.0150442	0.0239467	6
0.595155	-0.0200582	0.0255858	6
0.605047	-0.025072	0.0272562	6
0.614938	-0.0300854	0.0289609	6
0.624829	-0.0350986	0.0307043	6
0.634721	-0.0401114	0.0324921	6
0.644612	-0.0451241	0.0343305	6
0.654504	-0.0501365	0.0362264	6
0.664395	-0.0551488	0.0381863	6
0.674287	-0.0601609	0.0402163	6
0.684178	-0.0651729	0.0423213	6
0.694069	-0.0701848	0.0445049	6
0.703961	-0.0751967	0.0467686	6
0.713852	-0.0802086	0.0491119	6
0.723744	-0.0852207	0.0515319	6
0.733635	-0.0902328	0.0540232	6
0.743527	-0.0952452	0.0565784	6
0.753418	-0.100258	0.0591875	6
0.76331	-0.105271	0.0618391	6
0.773201	-0.110284	0.0645201	6
0.783092	-0.115298	0.0672164	6
0.792984	-0.120313	0.0699135	6
0.802875	-0.125328	0.0725968	6
0.812767	-0.130344	0.0752523	6
0.822658	-0.135361	0.0778668	6
0.83255	-0.140379	0.0804285	6
0.842441	-0.145398	0.0829274	6
0.852332	-0.150418	0.0853552	6
0.862224	-0.155439	0.0877056	6
0.872115	-0.160462	0.0899746	6
0.882007	-0.165486	0.0921603	6
0.891898	-0.170512	0.0942624	6
0.90179	-0.175539	0.0962829	6
0.911681	-0.180567	0.0982252	6
0.921572	-0.185597	0.100094	6
0.931464	-0.190629	0.101896	6
0.941355	-0.195662	0.103637	6
0.951247	-0.200697	0.105325	6
0.961138	-0.205734	0.106969	6
0.97103	-0.210772	0.108576	6
0.980921	-0.215812	0.110156	6
0.990812	-0.220854	0.111717	6
1.0007	-0.225897	0.113265	6
1.0106	-0.230942	0.11481	6
1.02049	-0.235989	0.116359	6
1.03038	-0.241038	0.117916	6
1.04027	-0.246088	0.119489	6
1.05016	-0.251141	0.121082	6
1.06005	-0.256194	0.122698	6
1.06994	-0.26125	0.124342	6
1.07984	-0.266307	0.126014	6
1.08973	-0.271365	0.127717	6
1.09962	-0.276424	0.12945	6
1.10951	-0.281483	0.131215	6
1.1194	-0.28654	0.13301	6
1.12929	-0.291596	0.134836	6
1.13918	-0.296647	0.13669	6
1.14908	-0.301692	0.138571	6
1.15897	-0.306727	0.140478	6
1.16886	-0.311749	0.14241	6
1.17875	-0.316756	0.144365	6
1.18864	-0.321742	0.146343	6
1.19853	-0.32671	0.148343	6
1.20842	-0.331499	0.150362	6
1.21832	-0.336329	0.152402	6
1.22821	-0.341228	0.154461	6
1.2381	-0.346117	0.156539	6
1.24799	-0.350884	0.158635	6
1.25788	-0.355622	0.160749	6
1.26777	-0.360473	0.16288	6
1.27766	-0.36528	0.165027	6
1.28756	-0.369884	0.167189	6
1.29745	-0.374722	0.169366	6
1.30734	-0.379521	0.171558	6
1.31723	-0.384244	0.173764	6
1.32712	-0.38898	0.175983	6
1.33701	-0.393808	0.178216	6
1.3469	-0.3985	0.180463	6
1.3568	-0.403166	0.182724	6
1.36669	-0.407996	0.185	6
1.37658	-0.41257	0.187294	6
1.38647	-0.417317	0.189605	6
1.39636	-0.422053	0.191937	6
1.40625	-0.426617	0.19429	6
1.41614	-0.431252	0.196667	6
1.42604	-0.43569	0.199069	6
1.43593	-0.440419	0.201498	6
1.44582	-0.444673	0.203954	6
1.45571	-0.449276	0.206439	6
1.4656	-0.453573	0.208951	6
1.47549	-0.457988	0.21149	6
1.48538	-0.46221	0.214054	6
1.49528	-0.466599	0.21664	6
1.50517	-0.470679	0.219245	6
1.51506	-0.474851	0.221864	6
1.52495	-0.478928	0.224492	6
1.53484	-0.482767	0.227122	6
1.54473	-0.486799	0.229748	6
1.55462	-0.490621	0.232361	6
1.56452	-0.494339	0.234953	6
1.57441	-0.497975	0.237515	6
1.5843	-0.501462	0.240037	6
1.59419	-0.504966	0.242509	6
1.60408	-0.508357	0.244922	6
1.61397	-0.511591	0.247265	6
1.62386	-0.514797	0.249527	6
1.63376	-0.517806	0.251699	6
1.64365	-0.520738	0.253771	6
1.65354	-0.523686	0.255734	6
1.66343	-0.52652	0.257579	6
1.67332	-0.529252	0.259298	6
1.68321	-0.531923	0.260884	6
1.6931	-0.534577	0.262332	6
1.703	-0.537138	0.263635	6
1.71289	-0.539641	0.264791	6
1.72278	-0.542037	0.265797	6
1.73267	-0.544394	0.26665	6
1.74256	-0.546711	0.26735	6
1.75245	-0.548971	0.267896	6
1.76234	-0.551169	0.268289	6
1.77224	-0.553304	0.268529	6
1.78213	-0.555403	0.268618	6
1.79202	-0.557418	0.268556	6
1.80191	-0.559425	0.268345	6
1.8118	-0.561369	0.267984	6
1.82169	-0.563278	0.267474	6
1.83158	-0.565155	0.266813	6
1.84148	-0.567	0.266001	6
1.85137	-0.568795	0.265035	6
1.86126	-0.570538	0.263913	6
1.87115	-0.572257	0.262631	6
1.88104	-0.573938	0.261187	6
1.89093	-0.575627	0.259578	6
1.90082	-0.577253	0.257801	6
1.91072	-0.57884	0.255853	6
1.92061	-0.580373	0.253734	6
1.9305	-0.581898	0.251442	6
1.94039	-0.583403	0.248978	6
1.95028	-0.584852	0.246344	6
1.96017	-0.586295	0.243542	6
1.97006	-0.587702	0.240577	6
1.97996	-0.589061	0.237455	6
1.98985	-0.590445	0.23418	6
1.99974	-0.591796	0.230761	6
2.00963	-0.593137	0.227204	6
2.01952	-0.594466	0.223519	6
2.02941	-0.59579	0.219712	6
2.0393	-0.597112	0.215792	6
2.0492	-0.598433	0.211767	6
2.05909	-0.599754	0.207644	6
2.06898	-0.601075	0.203429	6
2.07887	-0.602397	0.19913	6
2.08876	-0.603719	0.194751	6
2.09865	-0.605041	0.190298	6
2.10854	-0.606364	0.185776	6
2.11844	-0.607687	0.181191	6
2.12833	-0.60901	0.176546	6
2.13822	-0.610332	0.171846	6
2.14811	-0.611653	0.167097	6
2.158	-0.612972	0.162304	6
2.16789	-0.61429	0.157473	6
2.17778	-0.615606	0.15261	6
2.18768	-0.616919	0.147723	6
2.19757	-0.618229	0.142819	6
2.20746	-0.619535	0.137905	6
2.21735	-0.620839	0.132989	6
2.22724	-0.622138	0.12808	6
2.23713	-0.623433	0.123187	6
2.24702	-0.624724	0.118316	6
2.25692	-0.62601	0.113476	6
2.26681	-0.627292	0.108675	6
2.2767	-0.628568	0.10392	6
2.28659	-0.62984	0.0992171	6
2.29648	-0.631107	0.0945729	6
2.30637	-0.632368	0.0899931	6
2.31626	-0.633625	0.0854831	6
2.32616	-0.634876	0.0810478	6
2.33605	-0.636123	0.076692	6
2.34594	-0.637364	0.0724203	6
2.35583	-0.638601	0.0682371	6
2.36572	-0.639833	0.0641469	6
2.37561	-0.64106	0.0601543	6
2.3855	-0.642282	0.0562639	6
2.3954	-0.6435	0.0524806	6
2.40529	-0.644714	0.0488093	6
2.41518	-0.645923	0.0452552	6
2.42507	-0.647128	0.0418236	6
2.43496	-0.648329	0.0385198	6
2.44485	-0.649525	0.0353488	6
2.45474	-0.650718	0.0323157	6
2.46464	-0.651907	0.0294251	6
2.47453	-0.653093	0.0266813	6
2.48442	-0.654275	0.0240877	6
2.49431	-0.655453	0.0216472	6
2.5042	-0.656629	0.0193618	6
2.51409	-0.657801	0.0172322	6
2.52398	-0.658971	0.0152585	6
0.641121	0	0.0373297	9
0.651725	-0.00710104	0.0407409	9
0.662328	-0.0141887	0.0442171	9
0.672932	-0.0212626	0.0477353	9
0.683535	-0.0283222	0.0512724	9
0.694139	-0.0353671	0.0548059	9
0.704742	-0.0423967	0.0583145	9
0.715346	-0.0494107	0.0617783	9
0.72595	-0.0564086	0.0651795	9
0.736553	-0.0633898	0.0685024	9
0.747157	-0.0703538	0.0717341	9
0.75776	-0.0773001	0.0748642	9
0.768364	-0.0842282	0.0778852	9
0.778967	-0.0911376	0.0807924	9
0.789571	-0.0980279	0.0835843	9
0.800175	-0.104898	0.0862617	9
0.810778	-0.111749	0.0888282	9
0.821382	-0.118578	0.0912901	9
0.831985	-0.125387	0.0936554	9
0.842589	-0.132173	0.0959342	9
0.853192	-0.138938	0.098138	9
0.863796	-0.14568	0.10028	9
0.874399	-0.1524	0.102372	9
0.885003	-0.159096	0.104429	9
0.895607	-0.16577	0.106465	9
0.90621	-0.172419	0.108491	9
0.916814	-0.179045	0.110521	9
0.927417	-0.185647	0.112566	9
0.938021	-0.192226	0.114634	9
0.948624	-0.198781	0.116735	9
0.959228	-0.205313	0.118874	9
0.969831	-0.211822	0.121056	9
0.980435	-0.218309	0.123284	9
0.991039	-0.224774	0.125561	9
1.00164	-0.231217	0.127887	9
1.01225	-0.23764	0.130261	9
1.02285	-0.244043	0.132682	9
1.03345	-0.250426	0.135148	9
1.04406	-0.256792	0.137657	9
1.05466	-0.26314	0.140206	9
1.06526	-0.269473	0.142793	9
1.07587	-0.275791	0.145414	9
1.08647	-0.282096	0.148068	9
1.09707	-0.288389	0.150753	9
1.10768	-0.294672	0.153466	9
1.11828	-0.300946	0.156206	9
1.12888	-0.307213	0.158972	9
1.13949	-0.313474	0.161762	9
1.15009	-0.31973	0.164575	9
1.1607	-0.325984	0.167411	9
1.1713	-0.332236	0.170268	9
1.1819	-0.338486	0.173147	9
1.19251	-0.344737	0.176045	9
1.20311	-0.350986	0.178961	9
1.21371	-0.357233	0.181895	9
1.22432	-0.363475	0.184843	9
1.23492	-0.369347	0.187804	9
1.24552	-0.375024	0.190775	9
1.25613	-0.381178	0.193751	9
1.26673	-0.387309	0.196728	9
1.27733	-0.393055	0.199701	9
1.28794	-0.398556	0.202665	9
1.29854	-0.404199	0.205613	9
1.30915	-0.409944	0.208538	9
1.31975	-0.415129	0.211433	9
1.33035	-0.420158	0.21429	9
1.34096	-0.425734	0.217101	9
1.35156	-0.430637	0.219856	9
1.36216	-0.435035	0.222547	9
1.37277	-0.440012	0.225164	9
1.38337	-0.444617	0.227698	9
1.39397	-0.448714	0.230139	9
1.40458	-0.453137	0.232479	9
1.41518	-0.457029	0.234707	9
1.42578	-0.460634	0.236817	9
1.43639	-0.464488	0.2388	9
1.44699	-0.467576	0.24065	9
1.4576	-0.47125	0.242362	9
1.4682	-0.473994	0.243934	9
1.4788	-0.476949	0.245363	9
1.48941	-0.479657	0.246649	9
1.50001	-0.481928	0.247796	9
1.51061	-0.484517	0.248805	9
1.52122	-0.486194	0.249684	9
1.53182	-0.488572	0.250438	9
1.54242	-0.489641	0.251076	9
1.55303	-0.491741	0.251605	9
1.56363	-0.492349	0.252034	9
1.57423	-0.494075	0.252371	9
1.58484	-0.494561	0.252625	9
1.59544	-0.495882	0.252802	9
1.60605	-0.496061	0.252908	9
1.61665	-0.497125	0.252948	9
1.62725	-0.496884	0.252927	9
1.63786	-0.497627	0.252846	9
1.64846	-0.49718	0.252709	9
1.65906	-0.497559	0.252514	9
1.66967	-0.49694	0.252262	9
1.68027	-0.496784	0.251952	9
1.69087	-0.495866	0.251584	9
1.70148	-0.495386	0.251155	9
1.71208	-0.49449	0.250662	9
1.72268	-0.493425	0.250104	9
1.73329	-0.492627	0.249478	9
1.74389	-0.490871	0.248778	9
1.75449	-0.4899	0.248002	9
1.7651	-0.487977	0.247143	9
1.7757	-0.486459	0.246195	9
1.78631	-0.484408	0.245152	9
1.79691	-0.482468	0.244006	9
1.80751	-0.480291	0.242747	9
1.81812	-0.477953	0.241368	9
1.82872	-0.475535	0.239859	9
1.83932	-0.472953	0.238213	9
1.84993	-0.470121	0.236421	9
1.86053	-0.467514	0.234477	9
1.87113	-0.464583	0.232378	9
1.88174	-0.461694	0.230122	9
1.89234	-0.458324	0.22771	9
1.90294	-0.455527	0.225145	9
1.91355	-0.452095	0.222435	9
1.92415	-0.448633	0.21959	9
1.93476	-0.445627	0.216622	9
1.94536	-0.442118	0.213548	9
1.95596	-0.438753	0.210384	9
1.96657	-0.435444	0.207148	9
1.97717	-0.431926	0.20386	9
1.98777	-0.428426	0.20054	9
1.99838	-0.425038	0.197206	9
2.00898	-0.421622	0.193875	9
2.01958	-0.418135	0.190562	9
2.03019	-0.414692	0.18728	9
2.04079	-0.411256	0.184039	9
2.05139	-0.407794	0.180846	9
2.062	-0.404339	0.177706	9
2.0726	-0.400888	0.174619	9
2.08321	-0.397439	0.171585	9
2.09381	-0.393993	0.168599	9
2.10441	-0.390546	0.165656	9
2.11502	-0.387098	0.162749	9
2.12562	-0.383649	0.15987	9
2.13622	-0.380197	0.15701	9
2.14683	-0.376742	0.15416	9
2.15743	-0.373283	0.151314	9
2.16803	-0.369821	0.148462	9
2.17864	-0.366354	0.1456	9
2.18924	-0.362882	0.142721	9
2.19984	-0.359406	0.139823	9
2.21045	-0.355925	0.136902	9
2.22105	-0.352439	0.133959	9
2.23166	-0.348949	0.130993	9
2.24226	-0.345455	0.128007	9
2.25286	-0.341957	0.125002	9
2.26347	-0.338455	0.121982	9
2.27407	-0.33495	0.118952	9
2.28467	-0.331442	0.115916	9
2.29528	-0.327932	0.112877	9
2.30588	-0.32442	0.109842	9
2.31648	-0.320906	0.106813	9
2.32709	-0.317391	0.103796	9
2.33769	-0.313875	0.100794	9
2.34829	-0.310359	0.0978111	9
2.3589	-0.306844	0.0948502	9
2.3695	-0.303328	0.091914	9
2.38011	-0.299814	0.0890049	9
2.39071	-0.296301	0.0861249	9
2.40131	-0.292789	0.0832757	9
2.41192	-0.28928	0.0804584	9
2.42252	-0.285772	0.077674	9
2.43312	-0.282267	0.0749231	9
2.44373	-0.278765	0.0722061	9
2.45433	-0.275265	0.0695229	9
2.46493	-0.271769	0.0668733	9
2.47554	-0.268275	0.0642569	9
2.48614	-0.264785	0.0616733	9
2.49674	-0.261298	0.0591219	9
2.50735	-0.257814	0.056602	9
2.51795	-0.254334	0.0541134	9
2.52855	-0.250857	0.0516558	9
2.53916	-0.247383	0.0492294	9
2.54976	-0.243914	0.0468348	9
2.56037	-0.240447	0.0444731	9
2.57097	-0.236985	0.0421457	9
2.58157	-0.233525	0.0398549	9
2.59218	-0.23007	0.0376032	9
2.60278	-0.226618	0.0353936	9
2.61338	-0.223169	0.0332296	9
2.62399	-0.219725	0.0311149	9
2.63459	-0.216283	0.0290533	9
2.64519	-0.212845	0.0270487	9
2.6558	-0.209411	0.025105	9
2.6664	-0.20598	0.0232258	9
2.677	-0.202552	0.0214145	9
2.68761	-0.199128	0.0196744	9
2.69821	-0.195707	0.0180082	9
2.70882	-0.19229	0.0164183	9
2.71942	-0.188875	0.0149069	9
2.73002	-0.185464	0.0134756	9
2.74063	-0.182056	0.0121258	9
2.75123	-0.178651	0.0108582	9
0.380068	0	0.0125422	11
0.391461	-0.00416935	0.0140311	11
0.402854	-0.00833367	0.0156033	11
0.414247	-0.0124928	0.0172529	11
0.42564	-0.0166467	0.018973	11
0.437033	-0.0207951	0.0207558	11
0.448425	-0.024938	0.0225926	11
0.459818	-0.0290751	0.0244736	11
0.471211	-0.0332064	0.0263881	11
0.482604	-0.0373315	0.0283249	11
0.493997	-0.0414505	0.0302715	11
0.50539	-0.0455631	0.0322152	11
0.516782	-0.0496691	0.0341429	11
0.528175	-0.0537684	0.0360412	11
0.539568	-0.0578607	0.0378973	11
0.550961	-0.061946	0.0396988	11
0.562354	-0.066024	0.0414344	11
0.573746	-0.0700944	0.0430942	11
0.585139	-0.0741572	0.0446702	11
0.596532	-0.0782121	0.0461564	11
0.607925	-0.0822589	0.0475493	11
0.619318	-0.0862974	0.0488479	11
0.630711	-0.0903274	0.0500534	11
0.642103	-0.0943487	0.0511698	11
0.653496	-0.098361	0.0522032	11
0.664889	-0.102364	0.0531616	11
0.676282	-0.106358	0.0540547	11
0.687675	-0.110343	0.0548936	11
0.699068	-0.114317	0.0556899	11
0.71046	-0.118282	0.0564559	11
0.721853	-0.122236	0.0572038	11
0.733246	-0.12618	0.0579458	11
0.744639	-0.130113	0.0586931	11
0.756032	-0.134035	0.0594563	11
0.767424	-0.137946	0.0602448	11
0.778817	-0.141846	0.0610669	11
0.79021	-0.145734	0.0619296	11
0.801603	-0.14961	0.0628384	11
0.812996	-0.153475	0.0637976	11
0.824389	-0.157326	0.06481	11
0.835781	-0.161165	0.0658774	11
0.847174	-0.164992	0.0670003	11
0.858567	-0.168805	0.0681785	11
0.86996	-0.172605	0.0694111	11
0.881353	-0.176392	0.0706971	11
0.892746	-0.180166	0.0720355	11
0.904138	-0.183926	0.0734259	11
0.915531	-0.187672	0.074869	11
0.926924	-0.191406	0.0763666	11
0.938317	-0.195126	0.0779228	11
0.94971	-0.198833	0.0795435	11
0.961102	-0.202528	0.0812371	11
0.972495	-0.20621	0.0830146	11
0.983888	-0.20988	0.0848893	11
0.995281	-0.213539	0.0868768	11
1.00667	-0.217186	0.0889943	11
1.01807	-0.220823	0.0912604	11
1.02946	-0.22445	0.093694	11
1.04085	-0.228068	0.0963135	11
1.05225	-0.231677	0.0991357	11
1.06364	-0.235277	0.102175	11
1.07503	-0.23887	0.105443	11
1.08642	-0.242455	0.108945	11
1.09782	-0.246034	0.112684	11
1.10921	-0.249607	0.116655	11
1.1206	-0.253085	0.120847	11
1.13199	-0.256641	0.125246	11
1.14339	-0.260124	0.129829	11
1.15478	-0.263553	0.134571	11
1.16617	-0.267052	0.139441	11
1.17757	-0.270508	0.144406	11
1.18896	-0.273864	0.149432	11
1.20035	-0.277276	0.154483	11
1.21174	-0.280605	0.159525	11
1.22314	-0.283967	0.164526	11
1.23453	-0.287211	0.169458	11
1.24592	-0.290404	0.174294	11
1.25732	-0.293678	0.179015	11
1.26871	-0.29678	0.183607	11
1.2801	-0.29992	0.188058	11
1.29149	-0.303137	0.192365	11
1.30289	-0.306196	0.196528	11
1.31428	-0.309126	0.200552	11
1.32567	-0.312215	0.204444	11
1.33707	-0.315285	0.208218	11
1.34846	-0.318204	0.211885	11
1.35985	-0.320791	0.215463	11
1.37124	-0.323386	0.218965	11
1.38264	-0.32587	0.22241	11
1.39403	-0.328258	0.22581	11
1.40542	-0.330485	0.229179	11
1.41682	-0.332577	0.23253	11
1.42821	-0.334457	0.235869	11
1.4396	-0.336135	0.239204	11
1.45099	-0.337502	0.242538	11
1.46239	-0.338782	0.245868	11
1.47378	-0.339892	0.249193	11
1.48517	-0.340843	0.252506	11
1.49657	-0.341768	0.255796	11
1.50796	-0.342536	0.259051	11
1.51935	-0.343229	0.262257	11
1.53074	-0.343819	0.265396	11
1.54214	-0.344298	0.268451	11
1.55353	-0.344692	0.271404	11
1.56492	-0.344939	0.274235	11
1.57631	-0.345098	0.276927	11
1.58771	-0.345147	0.279462	11
1.5991	-0.345115	0.281825	11
1.61049	-0.345	0.284005	11
1.62189	-0.344804	0.285989	11
1.63328	-0.344513	0.287771	11
1.64467	-0.344174	0.289345	11
1.65606	-0.343772	0.29071	11
1.66746	-0.343362	0.291865	11
1.67885	-0.342881	0.292812	11
1.69024	-0.342354	0.293554	11
1.70164	-0.341811	0.294097	11
1.71303	-0.341243	0.294444	11
1.72442	-0.340666	0.294601	11
1.73581	-0.340101	0.294573	11
1.74721	-0.339476	0.294364	11
1.7586	-0.338872	0.29398	11
1.76999	-0.338263	0.293427	11
1.78139	-0.337676	0.292709	11
1.79278	-0.337134	0.291832	11
1.80417	-0.336586	0.290804	11
1.81556	-0.33609	0.28963	11
1.82696	-0.335571	0.28832	11
1.83835	-0.335142	0.286881	11
1.84974	-0.33474	0.285321	11
1.86114	-0.334329	0.283648	11
1.87253	-0.333946	0.281869	11
1.88392	-0.333547	0.279989	11
1.89531	-0.333264	0.278011	11
1.90671	-0.332948	0.275936	11
1.9181	-0.332697	0.273762	11
1.92949	-0.332421	0.271485	11
1.94089	-0.332246	0.2691	11
1.95228	-0.332003	0.266599	11
1.96367	-0.33179	0.263973	11
1.97506	-0.331567	0.261214	11
1.98646	-0.331355	0.258314	11
1.99785	-0.3312	0.255264	11
2.00924	-0.331047	0.252061	11
2.02063	-0.330887	0.2487	11
2.03203	-0.330721	0.245182	11
2.04342	-0.330538	0.241508	11
2.05481	-0.330351	0.237683	11
2.06621	-0.330144	0.233714	11
2.0776	-0.329925	0.229608	11
2.08899	-0.329687	0.225376	11
2.10038	-0.32944	0.221028	11
2.11178	-0.329181	0.216573	11
2.12317	-0.328907	0.212021	11
2.13456	-0.328626	0.207382	11
2.14596	-0.32834	0.202665	11
2.15735	-0.328046	0.197876	11
2.16874	-0.327752	0.193022	11
2.18013	-0.327458	0.18811	11
2.19153	-0.327165	0.183144	11
2.20292	-0.326874	0.17813	11
2.21431	-0.326584	0.173073	11
2.22571	-0.326297	0.167978	11
2.2371	-0.326011	0.162851	11
2.24849	-0.325728	0.157697	11
2.25988	-0.325447	0.152523	11
2.27128	-0.325168	0.147336	11
2.28267	-0.324892	0.142143	11
2.29406	-0.324617	0.136952	11
2.30546	-0.324344	0.131772	11
2.31685	-0.324074	0.12661	11
2.32824	-0.323806	0.121476	11
2.33963	-0.323539	0.116379	11
2.35103	-0.323275	0.111328	11
2.36242	-0.323012	0.106332	11
2.37381	-0.322751	0.1014	11
2.38521	-0.322491	0.0965407	11
2.3966	-0.322232	0.0917613	11
2.40799	-0.321974	0.0870692	11
2.41938	-0.321717	0.0824704	11
2.43078	-0.321462	0.0779698	11
2.44217	-0.321207	0.0735715	11
2.45356	-0.320952	0.0692783	11
2.46496	-0.320699	0.0650919	11
2.47635	-0.320445	0.0610136	11
2.48774	-0.320193	0.057044	11
2.49913	-0.319941	0.0531837	11
2.51053	-0.31969	0.0494336	11
2.52192	-0.319439	0.045795	11
2.53331	-0.319189	0.0422701	11
2.5447	-0.318939	0.0388622	11
2.5561	-0.31869	0.0355756	11
2.56749	-0.318441	0.0324157	11
2.57888	-0.318193	0.0293888	11
2.59028	-0.317946	0.0265019	11
2.60167	-0.317699	0.0237622	11
2.61306	-0.317453	0.0211767	11
2.62445	-0.317208	0.018752	11
2.63585	-0.316963	0.0164934	11
2.64724	-0.316719	0.0144049	11
0.719379	0	0.0100568	13
0.730179	-0.00927434	0.0113979	13
0.74098	-0.018538	0.0128672	13
0.751781	-0.0277908	0.0144737	13
0.762582	-0.0370321	0.0162265	13
0.773383	-0.0462618	0.0181353	13
0.784184	-0.0554795	0.0202096	13
0.794985	-0.0646846	0.0224591	13
0.805786	-0.0738768	0.0248922	13
0.816587	-0.0830558	0.0275165	13
0.827388	-0.0922209	0.0303378	13
0.838189	-0.101372	0.0333593	13
0.84899	-0.110508	0.0365815	13
0.859791	-0.119629	0.0400016	13
0.870592	-0.128734	0.0436129	13
0.881393	-0.137822	0.0474047	13
0.892194	-0.146894	0.0513623	13
0.902995	-0.155948	0.0554667	13
0.913796	-0.164983	0.0596957	13
0.924597	-0.174	0.0640234	13
0.935398	-0.182997	0.068422	13
0.946199	-0.191973	0.0728618	13
0.957	-0.200928	0.0773128	13
0.967801	-0.209862	0.0817455	13
0.978602	-0.218772	0.086132	13
0.989403	-0.227659	0.0904473	13
1.0002	-0.236522	0.09467	13
1.011	-0.245359	0.0987833	13
1.02181	-0.254171	0.102775	13
1.03261	-0.262957	0.10664	13
1.04341	-0.271716	0.110375	13
1.05421	-0.280448	0.113986	13
1.06501	-0.289153	0.117483	13
1.07581	-0.29783	0.120877	13
1.08661	-0.306479	0.124187	13
1.09741	-0.3151	0.127431	13
1.10821	-0.323695	0.13063	13
1.11901	-0.332262	0.133805	13
1.12982	-0.340802	0.136977	13
1.14062	-0.349317	0.140165	13
1.15142	-0.357807	0.143386	13
1.16222	-0.366273	0.146654	13
1.17302	-0.374716	0.149982	13
1.18382	-0.383139	0.153376	13
1.19462	-0.391541	0.156842	13
1.20542	-0.399926	0.160381	13
1.21622	-0.408295	0.163991	13
1.22702	-0.41665	0.167668	13
1.23783	-0.424994	0.171405	13
1.24863	-0.433328	0.175194	13
1.25943	-0.441657	0.179023	13
1.27023	-0.449982	0.18288	13
1.28103	-0.458307	0.186753	13
1.29183	-0.466635	0.190629	13
1.30263	-0.474924	0.194494	13
1.31343	-0.483263	0.198336	13
1.32423	-0.49154	0.202142	13
1.33503	-0.499824	0.2059	13
1.34583	-0.50813	0.209599	13
1.35664	-0.516463	0.213232	13
1.36744	-0.524759	0.216791	13
1.37824	-0.533022	0.220269	13
1.38904	-0.541122	0.223665	13
1.39984	-0.549346	0.226976	13
1.41064	-0.557407	0.230203	13
1.42144	-0.565284	0.233348	13
1.43224	-0.573081	0.236416	13
1.44304	-0.580685	0.23941	13
1.45384	-0.588245	0.242337	13
1.46465	-0.595405	0.245205	13
1.47545	-0.602312	0.248018	13
1.48625	-0.609007	0.250785	13
1.49705	-0.615274	0.25351	13
1.50785	-0.621531	0.256199	13
1.51865	-0.627323	0.258855	13
1.52945	-0.633058	0.261481	13
1.54025	-0.638311	0.264077	13
1.55105	-0.643488	0.266643	13
1.56185	-0.648408	0.269176	13
1.57266	-0.653146	0.271671	13
1.58346	-0.65752	0.274121	13
1.59426	-0.661836	0.276518	13
1.60506	-0.665962	0.278851	13
1.61586	-0.669973	0.28111	13
1.62666	-0.67374	0.28328	13
1.63746	-0.677349	0.285346	13
1.64826	-0.680908	0.287294	13
1.65906	-0.684391	0.289107	13
1.66986	-0.687778	0.29077	13
1.68067	-0.691049	0.292267	13
1.69147	-0.694138	0.293584	13
1.70227	-0.697065	0.29471	13
1.71307	-0.699994	0.295634	13
1.72387	-0.702778	0.296349	13
1.73467	-0.705484	0.29685	13
1.74547	-0.708153	0.297137	13
1.75627	-0.710673	0.297211	13
1.76707	-0.713017	0.297076	13
1.77787	-0.715353	0.296739	13
1.78867	-0.717629	0.296209	13
1.79948	-0.719887	0.295495	13
1.81028	-0.722107	0.294609	13
1.82108	-0.724291	0.29356	13
1.83188	-0.726452	0.292361	13
1.84268	-0.728552	0.291019	13
1.85348	-0.730649	0.289542	13
1.86428	-0.732683	0.287938	13
1.87508	-0.734802	0.286209	13
1.88588	-0.737009	0.284358	13
1.89668	-0.739126	0.282384	13
1.90749	-0.741219	0.280286	13
1.91829	-0.743458	0.27806	13
1.92909	-0.745733	0.275699	13
1.93989	-0.74793	0.273198	13
1.95069	-0.750292	0.270549	13
1.96149	-0.752646	0.267745	13
1.97229	-0.75506	0.264777	13
1.98309	-0.757394	0.261639	13
1.99389	-0.759869	0.258324	13
2.00469	-0.76228	0.254828	13
2.0155	-0.764715	0.251147	13
2.0263	-0.767283	0.247282	13
2.0371	-0.769801	0.243232	13
2.0479	-0.772371	0.239003	13
2.0587	-0.774844	0.234602	13
2.0695	-0.777382	0.230038	13
2.0803	-0.779928	0.225323	13
2.0911	-0.782464	0.220472	13
2.1019	-0.784974	0.215502	13
2.1127	-0.787527	0.210431	13
2.12351	-0.790061	0.205279	13
2.13431	-0.792587	0.200066	13
2.14511	-0.79513	0.194812	13
2.15591	-0.797672	0.189537	13
2.16671	-0.800201	0.18426	13
2.17751	-0.802741	0.179	13
2.18831	-0.805285	0.173771	13
2.19911	-0.80783	0.168588	13
2.20991	-0.810376	0.163461	13
2.22071	-0.812926	0.158402	13
2.23151	-0.815478	0.153416	13
2.24232	-0.818034	0.148507	13
2.25312	-0.820593	0.143678	13
2.26392	-0.823155	0.13893	13
2.27472	-0.825721	0.134259	13
2.28552	-0.828291	0.129664	13
2.29632	-0.830866	0.12514	13
2.30712	-0.833444	0.120682	13
2.31792	-0.836027	0.116286	13
2.32872	-0.838614	0.111946	13
2.33952	-0.841206	0.107657	13
2.35033	-0.843803	0.103417	13
2.36113	-0.846405	0.0992223	13
2.37193	-0.849012	0.0950724	13
2.38273	-0.851623	0.0909678	13
2.39353	-0.85424	0.0869103	13
2.40433	-0.856861	0.0829037	13
2.41513	-0.859487	0.0789532	13
2.42593	-0.862118	0.0750651	13
2.43673	-0.864754	0.0712472	13
2.44753	-0.867394	0.0675078	13
2.45834	-0.870038	0.0638559	13
2.46914	-0.872687	0.0603009	13
2.47994	-0.875339	0.0568519	13
2.49074	-0.877996	0.0535177	13
2.50154	-0.880656	0.0503066	13
2.51234	-0.88332	0.047226	13
2.52314	-0.885987	0.0442823	13
2.53394	-0.888657	0.0414808	13
2.54474	-0.891331	0.0388253	13
2.55554	-0.894008	0.0363185	13
2.56634	-0.896688	0.0339616	13
2.57715	-0.899371	0.0317544	13
2.58795	-0.902057	0.0296953	13
2.59875	-0.904745	0.0277813	13
2.60955	-0.907436	0.0260081	13
2.62035	-0.91013	0.02437	13
2.63115	-0.912826	0.0228604	13
2.64195	-0.915525	0.0214713	13
2.65275	-0.918226	0.0201942	13
2.66355	-0.920929	0.0190195	13
2.67435	-0.923634	0.0179373	13
2.68516	-0.926342	0.0169372	13
2.69596	-0.929051	0.0160088	13
2.70676	-0.931763	0.0151419	13
2.71756	-0.934476	0.0143267	13
2.72836	-0.937191	0.0135538	13
2.73916	-0.939908	0.0128148	13
2.74996	-0.942627	0.0121025	13
2.76076	-0.945347	0.0114106	13
2.77156	-0.948069	0.0107341	13
2.78236	-0.950792	0.0100694	13
2.79317	-0.953517	0.00941427	13
2.80397	-0.956244	0.00876758	13
2.81477	-0.958972	0.00812951	13
2.82557	-0.961701	0.00750122	13
2.83637	-0.964432	0.00688473	13
2.84717	-0.967164	0.00628272	13
2.85797	-0.969897	0.00569831	13
2.86877	-0.972632	0.00513482	13
0.632753	0	0.0205125	16
0.644105	-0.00708041	0.0228219	16
0.655457	-0.0141428	0.0252269	16
0.666808	-0.0211865	0.027714	16
0.67816	-0.0282109	0.0302692	16
0.689512	-0.0352153	0.0328786	16
0.700864	-0.0421992	0.0355286	16
0.712216	-0.0491617	0.0382061	16
0.723568	-0.0561023	0.0408992	16
0.734919	-0.0630202	0.043597	16
0.746271	-0.0699147	0.0462905	16
0.757623	-0.0767852	0.0489724	16
0.768975	-0.0836309	0.0516375	16
0.780327	-0.0904512	0.0542832	16
0.791678	-0.0972457	0.0569096	16
0.80303	-0.104014	0.0595193	16
0.814382	-0.110755	0.062118	16
0.825734	-0.117468	0.0647142	16
0.837086	-0.124154	0.0673187	16
0.848437	-0.130811	0.0699447	16
0.859789	-0.137441	0.0726069	16
0.871141	-0.144041	0.0753212	16
0.882493	-0.150613	0.0781033	16
0.893845	-0.157156	0.0809683	16
0.905197	-0.16367	0.0839293	16
0.916548	-0.170155	0.0869972	16
0.9279	-0.176611	0.0901791	16
0.939252	-0.183039	0.0934782	16
0.950604	-0.189438	0.0968933	16
0.961956	-0.19581	0.100419	16
0.973307	-0.202153	0.104044	16
0.984659	-0.208469	0.107755	16
0.996011	-0.214759	0.111536	16
1.00736	-0.221022	0.115366	16
1.01871	-0.22726	0.119226	16
1.03007	-0.233473	0.123096	16
1.04142	-0.239662	0.126957	16
1.05277	-0.245828	0.130792	16
1.06412	-0.25197	0.134589	16
1.07547	-0.258091	0.138338	16
1.08683	-0.26419	0.142035	16
1.09818	-0.270268	0.145679	16
1.10953	-0.276325	0.149273	16
1.12088	-0.282362	0.152824	16
1.13223	-0.288377	0.156341	16
1.14358	-0.29437	0.159835	16
1.15494	-0.300338	0.163319	16
1.16629	-0.306278	0.166804	16
1.17764	-0.312182	0.1703	16
1.18899	-0.317915	0.173816	16
1.20034	-0.32328	0.177356	16
1.2117	-0.328708	0.180923	16
1.22305	-0.334026	0.184517	16
1.2344	-0.339329	0.188133	16
1.24575	-0.344556	0.191764	16
1.2571	-0.349652	0.195399	16
1.26845	-0.354623	0.199028	16
1.27981	-0.35947	0.202638	16
1.29116	-0.364219	0.206217	16
1.30251	-0.368775	0.20975	16
1.31386	-0.373286	0.213229	16
1.32521	-0.377625	0.216643	16
1.33657	-0.381798	0.219985	16
1.34792	-0.38568	0.223252	16
1.35927	-0.389542	0.226443	16
1.37062	-0.393266	0.229558	16
1.38197	-0.396956	0.232601	16
1.39332	-0.400292	0.235577	16
1.40468	-0.403437	0.238494	16
1.41603	-0.406606	0.241359	16
1.42738	-0.40961	0.24418	16
1.43873	-0.41234	0.246964	16
1.45008	-0.415091	0.249718	16
1.46144	-0.417502	0.252445	16
1.47279	-0.419721	0.255148	16
1.48414	-0.422007	0.257827	16
1.49549	-0.424006	0.260479	16
1.50684	-0.425989	0.263098	16
1.51819	-0.427474	0.265676	16
1.52955	-0.428875	0.2682	16
1.5409	-0.430143	0.270656	16
1.55225	-0.431422	0.273029	16
1.5636	-0.432443	0.275299	16
1.57495	-0.433432	0.277449	16
1.58631	-0.434327	0.279457	16
1.59766	-0.435137	0.281306	16
1.60901	-0.435924	0.282977	16
1.62036	-0.436539	0.284454	16
1.63171	-0.437161	0.285725	16
1.64306	-0.437795	0.286779	16
1.65442	-0.438446	0.287611	16
1.66577	-0.438937	0.288219	16
1.67712	-0.43945	0.288606	16
1.68847	-0.439927	0.28878	16
1.69982	-0.440532	0.288751	16
1.71118	-0.440986	0.288532	16
1.72253	-0.441329	0.28814	16
1.73388	-0.441694	0.287593	16
1.74523	-0.442138	0.286907	16
1.75658	-0.442616	0.286098	16
1.76793	-0.443035	0.285182	16
1.77929	-0.443519	0.28417	16
1.79064	-0.444045	0.28307	16
1.80199	-0.444479	0.281888	16
1.81334	-0.445083	0.280623	16
1.82469	-0.445623	0.279274	16
1.83605	-0.44611	0.277834	16
1.8474	-0.446599	0.276294	16
1.85875	-0.447212	0.274644	16
1.8701	-0.447753	0.272873	16
1.88145	-0.448385	0.270969	16
1.8928	-0.44898	0.268923	16
1.90416	-0.449725	0.266725	16
1.91551	-0.450423	0.264367	16
1.92686	-0.451215	0.261847	16
1.93821	-0.452057	0.259163	16
1.94956	-0.452982	0.256314	16
1.96092	-0.453833	0.253306	16
1.97227	-0.454792	0.250142	16
1.98362	-0.455786	0.246832	16
1.99497	-0.456703	0.243382	16
2.00632	-0.457691	0.239801	16
2.01767	-0.458644	0.236099	16
2.02903	-0.459591	0.232284	16
2.04038	-0.460516	0.228365	16
2.05173	-0.461454	0.224347	16
2.06308	-0.462364	0.220239	16
2.07443	-0.463295	0.216044	16
2.08579	-0.464173	0.211769	16
2.09714	-0.465045	0.207416	16
2.10849	-0.465895	0.202991	16
2.11984	-0.466732	0.198498	16
2.13119	-0.467591	0.193941	16
2.14254	-0.468439	0.189325	16
2.1539	-0.469258	0.184657	16
2.16525	-0.470104	0.179944	16
2.1766	-0.470953	0.175194	16
2.18795	-0.471791	0.170418	16
2.1993	-0.472639	0.165626	16
2.21066	-0.473498	0.16083	16
2.22201	-0.474369	0.156042	16
2.23336	-0.475252	0.151275	16
2.24471	-0.476147	0.146542	16
2.25606	-0.477055	0.141855	16
2.26741	-0.477974	0.137226	16
2.27877	-0.478905	0.132664	16
2.29012	-0.479847	0.128179	16
2.30147	-0.480799	0.123777	16
2.31282	-0.48176	0.119463	16
2.32417	-0.482731	0.115241	16
2.33552	-0.48371	0.11111	16
2.34688	-0.484696	0.10707	16
2.35823	-0.485689	0.10312	16
2.36958	-0.486688	0.099255	16
2.38093	-0.487692	0.0954724	16
2.39228	-0.4887	0.091768	16
2.40364	-0.489712	0.0881384	16
2.41499	-0.490727	0.0845808	16
2.42634	-0.491745	0.0810933	16
2.43769	-0.492766	0.0776754	16
2.44904	-0.493788	0.0743281	16
2.46039	-0.494812	0.0710532	16
2.47175	-0.495837	0.0678541	16
2.4831	-0.496864	0.0647347	16
2.49445	-0.497892	0.0616995	16
2.5058	-0.498921	0.058753	16
2.51715	-0.499951	0.0558997	16
2.52851	-0.500982	0.053143	16
2.53986	-0.502013	0.0504854	16
2.55121	-0.503045	0.0479283	16
2.56256	-0.504078	0.0454715	16
2.57391	-0.50511	0.0431133	16
2.58526	-0.506144	0.0408507	16
2.59662	-0.507177	0.0386795	16
2.60797	-0.508211	0.0365946	16
2.61932	-0.509246	0.0345902	16
2.63067	-0.51028	0.0326602	16
2.64202	-0.511315	0.0307988	16
2.65338	-0.51235	0.0290007	16
2.66473	-0.513385	0.027261	16
2.67608	-0.51442	0.0255763	16
2.68743	-0.515456	0.0239439	16
2.69878	-0.516491	0.0223625	16
2.71013	-0.517527	0.0208318	16
2.72149	-0.518563	0.0193525	16
2.73284	-0.5196	0.017926	16
2.74419	-0.520636	0.0165544	16
2.75554	-0.521672	0.0152399	16
2.76689	-0.522709	0.0139848	16
2.77825	-0.523746	0.0127913	16
2.7896	-0.524783	0.0116609	16
2.80095	-0.52582	0.0105948	16
2.8123	-0.526857	0.00959342	16
2.82365	-0.527894	0.00865665	16
2.835	-0.528931	0.00778365	16
2.84636	-0.529969	0.00697304	16
2.85771	-0.531006	0.00622299	16
2.86906	-0.532044	0.00553133	16
2.88041	-0.533082	0.00489562	16
2.89176	-0.53412	0.00431333	16
0.9577	0	0.0424687	21
0.967326	-0.00634579	0.0469239	21
0.976953	-0.0126736	0.0515853	21
0.986579	-0.0189829	0.0564345	21
0.996205	-0.0252732	0.0614516	21
1.00583	-0.031544	0.0666151	21
1.01546	-0.0377948	0.0719029	21
1.02508	-0.0440251	0.0772922	21
1.03471	-0.0502346	0.0827604	21
1.04434	-0.0564229	0.0882849	21
1.05396	-0.0625899	0.0938437	21
1.06359	-0.0687352	0.0994158	21
1.07322	-0.0748589	0.104981	21
1.08284	-0.0809608	0.11052	21
1.09247	-0.0870412	0.116014	21
1.1021	-0.0931001	0.121447	21
1.11172	-0.0991379	0.126802	21
1.12135	-0.105155	0.132066	21
1.13098	-0.111152	0.137225	21
1.1406	-0.117129	0.142265	21
1.15023	-0.123087	0.147178	21
1.15986	-0.129027	0.151951	21
1.16948	-0.134949	0.156578	21
1.17911	-0.140855	0.161051	21
1.18873	-0.146746	0.165364	21
1.19836	-0.152623	0.169514	21
1.20799	-0.158487	0.173497	21
1.21761	-0.164339	0.177313	21
1.22724	-0.17018	0.180963	21
1.23687	-0.176012	0.184449	21
1.24649	-0.181836	0.187775	21
1.25612	-0.187654	0.190945	21
1.26575	-0.193466	0.193966	21
1.27537	-0.199274	0.196846	21
1.285	-0.205079	0.199592	21
1.29463	-0.210882	0.202213	21
1.30425	-0.216684	0.204717	21
1.31388	-0.222485	0.207114	21
1.3235	-0.228285	0.209411	21
1.33313	-0.234083	0.211617	21
1.34276	-0.239878	0.213739	21
1.35238	-0.245665	0.215781	21
1.36201	-0.251439	0.21775	21
1.37164	-0.257189	0.219649	21
1.38126	-0.262907	0.22148	21
1.39089	-0.268431	0.223246	21
1.40052	-0.273969	0.224947	21
1.41014	-0.279301	0.226582	21
1.41977	-0.284719	0.228151	21
1.4294	-0.289862	0.229652	21
1.43902	-0.295159	0.231082	21
1.44865	-0.300233	0.23244	21
1.45828	-0.305088	0.233724	21
1.4679	-0.310008	0.234931	21
1.47753	-0.31451	0.23606	21
1.48715	-0.31882	0.237109	21
1.49678	-0.323293	0.238075	21
1.50641	-0.327358	0.23896	21
1.51603	-0.33147	0.239761	21
1.52566	-0.335563	0.240479	21
1.53529	-0.339475	0.241114	21
1.54491	-0.343269	0.241667	21
1.55454	-0.346905	0.242139	21
1.56417	-0.35063	0.242534	21
1.57379	-0.354236	0.242852	21
1.58342	-0.357661	0.243099	21
1.59305	-0.361077	0.243278	21
1.60267	-0.364381	0.243394	21
1.6123	-0.36749	0.243455	21
1.62192	-0.370786	0.243466	21
1.63155	-0.373924	0.243436	21
1.64118	-0.376848	0.243372	21
1.6508	-0.379675	0.243286	21
1.66043	-0.382566	0.243184	21
1.67006	-0.385218	0.243078	21
1.67968	-0.387827	0.242975	21
1.68931	-0.390396	0.242886	21
1.69894	-0.392838	0.242816	21
1.70856	-0.395233	0.242772	21
1.71819	-0.397513	0.242759	21
1.72782	-0.399641	0.242779	21
1.73744	-0.401734	0.242833	21
1.74707	-0.403726	0.242919	21
1.75669	-0.405636	0.243032	21
1.76632	-0.407353	0.243166	21
1.77595	-0.409095	0.243311	21
1.78557	-0.410629	0.243458	21
1.7952	-0.412023	0.243592	21
1.80483	-0.413369	0.2437	21
1.81445	-0.414628	0.243766	21
1.82408	-0.415544	0.243773	21
1.83371	-0.41642	0.243707	21
1.84333	-0.41719	0.243549	21
1.85296	-0.417709	0.243286	21
1.86259	-0.418022	0.242903	21
1.87221	-0.418174	0.242387	21
1.88184	-0.418162	0.241727	21
1.89147	-0.418031	0.240913	21
1.90109	-0.417757	0.239939	21
1.91072	-0.417228	0.2388	21
1.92034	-0.416552	0.237494	21
1.92997	-0.415699	0.236019	21
1.9396	-0.41482	0.234379	21
1.94922	-0.413726	0.232577	21
1.95885	-0.412526	0.23062	21
1.96848	-0.411217	0.228515	21
1.9781	-0.409819	0.226271	21
1.98773	-0.408368	0.223899	21
1.99736	-0.4068	0.221411	21
2.00698	-0.405213	0.218819	21
2.01661	-0.403457	0.216136	21
2.02624	-0.401659	0.213374	21
2.03586	-0.399708	0.210545	21
2.04549	-0.39781	0.207662	21
2.05511	-0.395833	0.204735	21
2.06474	-0.393722	0.201775	21
2.07437	-0.391651	0.19879	21
2.08399	-0.389479	0.195786	21
2.09362	-0.387293	0.19277	21
2.10325	-0.385043	0.189744	21
2.11287	-0.382759	0.186711	21
2.1225	-0.380459	0.183671	21
2.13213	-0.378103	0.180622	21
2.14175	-0.375715	0.177561	21
2.15138	-0.373353	0.174484	21
2.16101	-0.37094	0.171387	21
2.17063	-0.36853	0.168263	21
2.18026	-0.366091	0.165107	21
2.18989	-0.363646	0.161913	21
2.19951	-0.361188	0.158676	21
2.20914	-0.358723	0.155391	21
2.21876	-0.356235	0.152054	21
2.22839	-0.353742	0.148664	21
2.23802	-0.351229	0.145218	21
2.24764	-0.348699	0.141719	21
2.25727	-0.34616	0.138167	21
2.2669	-0.343607	0.134568	21
2.27652	-0.341039	0.130926	21
2.28615	-0.338455	0.127247	21
2.29578	-0.335857	0.123541	21
2.3054	-0.333242	0.119817	21
2.31503	-0.330611	0.116083	21
2.32466	-0.327964	0.112352	21
2.33428	-0.325301	0.108634	21
2.34391	-0.322621	0.10494	21
2.35353	-0.319925	0.101281	21
2.36316	-0.317212	0.0976683	21
2.37279	-0.314483	0.094112	21
2.38241	-0.311737	0.0906218	21
2.39204	-0.308976	0.0872066	21
2.40167	-0.306197	0.0838745	21
2.41129	-0.303403	0.0806325	21
2.42092	-0.300592	0.0774865	21
2.43055	-0.297766	0.0744413	21
2.44017	-0.294924	0.0715005	21
2.4498	-0.292066	0.0686666	21
2.45943	-0.289193	0.0659405	21
2.46905	-0.286306	0.0633223	21
2.47868	-0.283403	0.0608106	21
2.48831	-0.280486	0.0584029	21
2.49793	-0.277555	0.0560956	21
2.50756	-0.27461	0.0538841	21
2.51718	-0.271651	0.0517629	21
2.52681	-0.268679	0.0497258	21
2.53644	-0.265695	0.0477661	21
2.54606	-0.262698	0.0458766	21
2.55569	-0.259689	0.0440501	21
2.56532	-0.256668	0.0422794	21
2.57494	-0.253636	0.0405575	21
2.58457	-0.250592	0.0388783	21
2.5942	-0.247538	0.0372358	21
2.60382	-0.244473	0.0356254	21
2.61345	-0.241398	0.0340431	21
2.62308	-0.238313	0.0324863	21
2.6327	-0.235218	0.0309531	21
2.64233	-0.232114	0.0294431	21
2.65195	-0.229	0.0279566	21
2.66158	-0.225878	0.0264949	21
2.67121	-0.222747	0.0250602	21
2.68083	-0.219608	0.0236551	21
2.69046	-0.216461	0.0222827	21
2.70009	-0.213305	0.0209462	21
2.70971	-0.210142	0.019649	21
2.71934	-0.206972	0.0183942	21
2.72897	-0.203794	0.0171844	21
2.73859	-0.20061	0.016022	21
2.74822	-0.197418	0.0149087	21
2.75785	-0.19422	0.0138457	21
2.76747	-0.191016	0.0128334	21
2.7771	-0.187805	0.0118717	21
2.78673	-0.184588	0.0109603	21
2.79635	-0.181365	0.0100979	21
2.80598	-0.178137	0.00928327	21
2.8156	-0.174903	0.00851479	21
2.82523	-0.171663	0.00779074	21
2.83486	-0.168418	0.00710933	21
2.84448	-0.165168	0.00646883	21
2.85411	-0.161913	0.0058676	21
2.86374	-0.158653	0.00530412	21
2.87336	-0.155389	0.00477706	21
0.823855	0	0.0474019	25
0.83401	-0.0120722	0.0522433	25
0.844164	-0.0241315	0.0572291	25
0.854318	-0.0361776	0.0623217	25
0.864472	-0.04821	0.0674817	25
0.874626	-0.0602284	0.0726693	25
0.884781	-0.0722325	0.0778456	25
0.894935	-0.0842219	0.0829734	25
0.905089	-0.0961963	0.0880185	25
0.915243	-0.108155	0.0929505	25
0.925397	-0.120099	0.0977436	25
0.935551	-0.132026	0.102377	25
0.945706	-0.143937	0.106835	25
0.95586	-0.155832	0.111108	25
0.966014	-0.167711	0.115189	25
0.976168	-0.179573	0.119078	25
0.986322	-0.191418	0.122779	25
0.996477	-0.203247	0.126297	25
1.00663	-0.21506	0.12964	25
1.01678	-0.226857	0.132819	25
1.02694	-0.238638	0.135845	25
1.03709	-0.250403	0.138728	25
1.04725	-0.262152	0.14148	25
1.0574	-0.273887	0.144111	25
1.06756	-0.285607	0.14663	25
1.07771	-0.297312	0.149046	25
1.08786	-0.309004	0.151368	25
1.09802	-0.320682	0.153602	25
1.10817	-0.332346	0.155755	25
1.11833	-0.343999	0.157836	25
1.12848	-0.355639	0.159852	25
1.13864	-0.367267	0.161812	25
1.14879	-0.378884	0.163723	25
1.15894	-0.390491	0.165597	25
1.1691	-0.402087	0.167442	25
1.17925	-0.413673	0.16927	25
1.18941	-0.425251	0.171092	25
1.19956	-0.43682	0.172918	25
1.20971	-0.44838	0.174759	25
1.21987	-0.459933	0.176621	25
1.23002	-0.471478	0.178514	25
1.24018	-0.483015	0.180443	25
1.25033	-0.494544	0.182411	25
1.26049	-0.506063	0.18442	25
1.27064	-0.51757	0.186469	25
1.28079	-0.529062	0.188554	25
1.29095	-0.540533	0.190671	25
1.3011	-0.551977	0.192813	25
1.31126	-0.563199	0.194972	25
1.32141	-0.574382	0.197138	25
1.33156	-0.585565	0.199303	25
1.34172	-0.596687	0.201458	25
1.35187	-0.607734	0.203592	25
1.36203	-0.618783	0.205699	25
1.37218	-0.629635	0.20777	25
1.38234	-0.640553	0.209801	25
1.39249	-0.651328	0.211788	25
1.40264	-0.661747	0.213726	25
1.4128	-0.672025	0.215616	25
1.42295	-0.682107	0.217457	25
1.43311	-0.691973	0.21925	25
1.44326	-0.701822	0.220997	25
1.45341	-0.71135	0.222699	25
1.46357	-0.720733	0.22436	25
1.47372	-0.730294	0.22598	25
1.48388	-0.739425	0.227561	25
1.49403	-0.748414	0.229105	25
1.50419	-0.757181	0.230611	25
1.51434	-0.7656	0.232078	25
1.52449	-0.77398	0.233506	25
1.53465	-0.782497	0.23489	25
1.5448	-0.790346	0.236229	25
1.55496	-0.798147	0.237518	25
1.56511	-0.805797	0.238754	25
1.57527	-0.813268	0.239933	25
1.58542	-0.820376	0.241049	25
1.59557	-0.827659	0.2421	25
1.60573	-0.834365	0.243081	25
1.61588	-0.840967	0.24399	25
1.62604	-0.84737	0.244823	25
1.63619	-0.853791	0.245577	25
1.64634	-0.859763	0.24625	25
1.6565	-0.865731	0.246841	25
1.66665	-0.871467	0.247346	25
1.67681	-0.877003	0.247763	25
1.68696	-0.88252	0.24809	25
1.69712	-0.887674	0.248326	25
1.70727	-0.892568	0.248466	25
1.71742	-0.897349	0.248507	25
1.72758	-0.901855	0.248447	25
1.73773	-0.905992	0.248282	25
1.74789	-0.910182	0.248007	25
1.75804	-0.913812	0.24762	25
1.76819	-0.917581	0.247117	25
1.77835	-0.920952	0.246495	25
1.7885	-0.923833	0.245752	25
1.79866	-0.92675	0.244885	25
1.80881	-0.929382	0.243894	25
1.81897	-0.93178	0.24278	25
1.82912	-0.933883	0.241544	25
1.83927	-0.935639	0.240189	25
1.84943	-0.93728	0.238719	25
1.85958	-0.9388	0.23714	25
1.86974	-0.940049	0.235459	25
1.87989	-0.941095	0.233683	25
1.89004	-0.942112	0.23182	25
1.9002	-0.943068	0.229881	25
1.91035	-0.943533	0.227875	25
1.92051	-0.9441	0.22581	25
1.93066	-0.944537	0.223697	25
1.94082	-0.944856	0.221542	25
1.95097	-0.945084	0.219352	25
1.96112	-0.945171	0.217134	25
1.97128	-0.945108	0.214889	25
1.98143	-0.944857	0.21262	25
1.99159	-0.944476	0.210326	25
2.00174	-0.944079	0.208004	25
2.0119	-0.943529	0.20565	25
2.02205	-0.942931	0.203257	25
2.0322	-0.942191	0.200816	25
2.04236	-0.941323	0.19832	25
2.05251	-0.940429	0.195759	25
2.06267	-0.939526	0.193122	25
2.07282	-0.938397	0.190402	25
2.08297	-0.937223	0.187589	25
2.09313	-0.936083	0.184676	25
2.10328	-0.934797	0.18166	25
2.11344	-0.933595	0.178538	25
2.12359	-0.932315	0.175309	25
2.13375	-0.931014	0.171975	25
2.1439	-0.929694	0.168544	25
2.15405	-0.928353	0.165022	25
2.16421	-0.927002	0.16142	25
2.17436	-0.925619	0.15775	25
2.18452	-0.92421	0.154028	25
2.19467	-0.922776	0.150269	25
2.20482	-0.92133	0.146491	25
2.21498	-0.919872	0.142712	25
2.22513	-0.918403	0.13895	25
2.23529	-0.91692	0.135221	25
2.24544	-0.915423	0.131544	25
2.2556	-0.913913	0.127935	25
2.26575	-0.912388	0.124406	25
2.2759	-0.910847	0.120971	25
2.28606	-0.909291	0.11764	25
2.29621	-0.907719	0.11442	25
2.30637	-0.906131	0.111316	25
2.31652	-0.904526	0.108331	25
2.32667	-0.902903	0.105465	25
2.33683	-0.901263	0.102714	25
2.34698	-0.899605	0.100073	25
2.35714	-0.897929	0.0975353	25
2.36729	-0.896234	0.0950909	25
2.37745	-0.894521	0.0927291	25
2.3876	-0.892789	0.0904379	25
2.39775	-0.891038	0.0882045	25
2.40791	-0.889268	0.0860164	25
2.41806	-0.887478	0.0838609	25
2.42822	-0.885669	0.0817262	25
2.43837	-0.88384	0.0796016	25
2.44852	-0.881992	0.0774778	25
2.45868	-0.880124	0.0753472	25
2.46883	-0.878236	0.0732039	25
2.47899	-0.876329	0.071044	25
2.48914	-0.874403	0.0688655	25
2.4993	-0.872458	0.0666681	25
2.50945	-0.870495	0.0644532	25
2.5196	-0.868515	0.0622237	25
2.52976	-0.866516	0.0599838	25
2.53991	-0.864501	0.0577385	25
2.55007	-0.86247	0.0554938	25
2.56022	-0.860423	0.0532561	25
2.57038	-0.85836	0.0510319	25
2.58053	-0.856282	0.048828	25
2.59068	-0.85419	0.046651	25
2.60084	-0.852083	0.0445072	25
2.61099	-0.849963	0.0424026	25
2.62115	-0.847829	0.0403423	25
2.6313	-0.845682	0.0383313	25
2.64145	-0.843523	0.0363734	25
2.65161	-0.841351	0.0344719	25
2.66176	-0.839168	0.0326293	25
2.67192	-0.836972	0.0308472	25
2.68207	-0.834766	0.0291265	25
2.69223	-0.832549	0.0274673	25
2.70238	-0.830321	0.0258689	25
2.71253	-0.828083	0.0243301	25
2.72269	-0.825835	0.0228492	25
2.73284	-0.823577	0.0214241	25
2.743	-0.82131	0.0200526	25
2.75315	-0.819033	0.0187321	25
2.7633	-0.816748	0.0174605	25
2.77346	-0.814454	0.0162356	25
2.78361	-0.812151	0.0150557	25
2.79377	-0.809841	0.0139195	25
2.80392	-0.807522	0.0128262	25
2.81408	-0.805195	0.0117755	25
2.82423	-0.802861	0.0107676	25
2.83438	-0.80052	0.00980321	25
2.84454	-0.798171	0.00888342	25
1.02778	0	0.0570658	32
1.03833	-0.00854487	0.0625519	32
1.04889	-0.0170811	0.0681939	32
1.05945	-0.0256085	0.0739636	32
1.07001	-0.0341269	0.0798333	32
1.08057	-0.0426362	0.0857762	32
1.09113	-0.0511363	0.0917671	32
1.10168	-0.059627	0.0977827	32
1.11224	-0.0681084	0.103802	32
1.1228	-0.0765804	0.109805	32
1.13336	-0.0850427	0.115777	32
1.14392	-0.0934954	0.121704	32
1.15447	-0.101938	0.127576	32
1.16503	-0.110371	0.133383	32
1.17559	-0.118793	0.139122	32
1.18615	-0.127205	0.14479	32
1.19671	-0.135607	0.150387	32
1.20727	-0.143997	0.155918	32
1.21782	-0.152376	0.161388	32
1.22838	-0.160743	0.166804	32
1.23894	-0.169099	0.172173	32
1.2495	-0.177443	0.177506	32
1.26006	-0.185774	0.182809	32
1.27061	-0.194093	0.18809	32
1.28117	-0.202399	0.193351	32
1.29173	-0.210691	0.198595	32
1.30229	-0.21897	0.203818	32
1.31285	-0.227234	0.209013	32
1.32341	-0.235484	0.214167	32
1.33396	-0.243717	0.219263	32
1.34452	-0.251933	0.224282	32
1.35508	-0.26013	0.2292	32
1.36564	-0.268305	0.233989	32
1.3762	-0.276454	0.238623	32
1.38675	-0.284571	0.243073	32
1.39731	-0.292654	0.247313	32
1.40787	-0.300716	0.251319	32
1.41843	-0.308769	0.255069	32
1.42899	-0.31683	0.258546	32
1.43955	-0.324881	0.261739	32
1.4501	-0.332912	0.264638	32
1.46066	-0.34094	0.267241	32
1.47122	-0.349004	0.269551	32
1.48178	-0.357016	0.271573	32
1.49234	-0.36502	0.273317	32
1.5029	-0.373026	0.274796	32
1.51345	-0.38106	0.276026	32
1.52401	-0.389029	0.277023	32
1.53457	-0.396993	0.277805	32
1.54513	-0.404958	0.278391	32
1.55569	-0.412298	0.278799	32
1.56624	-0.419783	0.279047	32
1.5768	-0.427113	0.279153	32
1.58736	-0.434424	0.279133	32
1.59792	-0.441488	0.279003	32
1.60848	-0.448229	0.278775	32
1.61904	-0.455186	0.278463	32
1.62959	-0.462141	0.278076	32
1.64015	-0.469007	0.277623	32
1.65071	-0.47577	0.27711	32
1.66127	-0.482475	0.27654	32
1.67183	-0.488956	0.275915	32
1.68238	-0.495542	0.275233	32
1.69294	-0.501897	0.274491	32
1.7035	-0.508368	0.273684	32
1.71406	-0.514463	0.272803	32
1.72462	-0.520736	0.271841	32
1.73518	-0.526908	0.270786	32
1.74573	-0.532985	0.269631	32
1.75629	-0.538958	0.268365	32
1.76685	-0.544547	0.266983	32
1.77741	-0.550099	0.265478	32
1.78797	-0.555432	0.263849	32
1.79852	-0.560346	0.262097	32
1.80908	-0.565481	0.260225	32
1.81964	-0.570202	0.258243	32
1.8302	-0.574706	0.256162	32
1.84076	-0.579432	0.253997	32
1.85132	-0.583841	0.251766	32
1.86187	-0.588134	0.249487	32
1.87243	-0.592487	0.247182	32
1.88299	-0.596672	0.24487	32
1.89355	-0.6008	0.24257	32
1.90411	-0.604686	0.240299	32
1.91466	-0.608456	0.238071	32
1.92522	-0.612297	0.235895	32
1.93578	-0.615932	0.233778	32
1.94634	-0.619527	0.231719	32
1.9569	-0.623068	0.229715	32
1.96746	-0.626476	0.227757	32
1.97801	-0.629837	0.225832	32
1.98857	-0.633191	0.223922	32
1.99913	-0.636377	0.222009	32
2.00969	-0.639461	0.220069	32
2.02025	-0.642437	0.218082	32
2.0308	-0.645471	0.216025	32
2.04136	-0.648443	0.213878	32
2.05192	-0.651303	0.211623	32
2.06248	-0.654097	0.209245	32
2.07304	-0.656913	0.206736	32
2.0836	-0.659586	0.204088	32
2.09415	-0.662209	0.201303	32
2.10471	-0.664842	0.198386	32
2.11527	-0.667302	0.195347	32
2.12583	-0.669896	0.192199	32
2.13639	-0.672453	0.188962	32
2.14695	-0.674918	0.185657	32
2.1575	-0.677258	0.182306	32
2.16806	-0.679694	0.178933	32
2.17862	-0.682102	0.175561	32
2.18918	-0.684342	0.172213	32
2.19974	-0.686739	0.168907	32
2.21029	-0.689055	0.165659	32
2.22085	-0.691348	0.162482	32
2.23141	-0.69367	0.159382	32
2.24197	-0.695846	0.156363	32
2.25253	-0.698048	0.153422	32
2.26309	-0.70016	0.150554	32
2.27364	-0.702245	0.147748	32
2.2842	-0.704366	0.144992	32
2.29476	-0.706392	0.14227	32
2.30532	-0.708425	0.139566	32
2.31588	-0.710462	0.136864	32
2.32643	-0.712398	0.134147	32
2.33699	-0.714312	0.131401	32
2.34755	-0.71629	0.128615	32
2.35811	-0.718169	0.125779	32
2.36867	-0.720074	0.122889	32
2.37923	-0.721946	0.119943	32
2.38978	-0.723778	0.116944	32
2.40034	-0.725642	0.113897	32
2.4109	-0.727437	0.110812	32
2.42146	-0.729217	0.107702	32
2.43202	-0.730982	0.104581	32
2.44257	-0.732736	0.101465	32
2.45313	-0.734485	0.0983725	32
2.46369	-0.736204	0.0953204	32
2.47425	-0.737913	0.092326	32
2.48481	-0.739612	0.0894055	32
2.49537	-0.741303	0.0865734	32
2.50592	-0.742985	0.0838421	32
2.51648	-0.744661	0.0812214	32
2.52704	-0.746329	0.0787185	32
2.5376	-0.74799	0.0763374	32
2.54816	-0.749644	0.0740793	32
2.55871	-0.751291	0.0719424	32
2.56927	-0.752932	0.0699219	32
2.57983	-0.754565	0.0680105	32
2.59039	-0.756191	0.0661988	32
2.60095	-0.75781	0.0644753	32
2.61151	-0.759422	0.0628273	32
2.62206	-0.761026	0.0612413	32
2.63262	-0.762623	0.0597032	32
2.64318	-0.764213	0.0581995	32
2.65374	-0.765795	0.056717	32
2.6643	-0.767369	0.055244	32
2.67485	-0.768936	0.0537702	32
2.68541	-0.770495	0.0522873	32
2.69597	-0.772046	0.050789	32
2.70653	-0.77359	0.0492715	32
2.71709	-0.775126	0.0477329	32
2.72765	-0.776654	0.0461739	32
2.7382	-0.778175	0.0445969	32
2.74876	-0.779689	0.0430063	32
2.75932	-0.781195	0.0414075	32
2.76988	-0.782694	0.0398073	32
2.78044	-0.784187	0.0382131	32
2.791	-0.785673	0.0366324	32
2.80155	-0.787152	0.0350727	32
2.81211	-0.788624	0.0335411	32
2.82267	-0.79009	0.0320438	32
2.83323	-0.79155	0.0305862	32
2.84379	-0.793003	0.0291726	32
2.85434	-0.794451	0.0278062	32
2.8649	-0.795893	0.0264889	32
2.87546	-0.797329	0.0252215	32
2.88602	-0.798759	0.0240038	32
2.89658	-0.800184	0.0228347	32
2.90714	-0.801604	0.0217123	32
2.91769	-0.803019	0.0206343	32
2.92825	-0.804429	0.0195979	32
2.93881	-0.805834	0.0186	32
2.94937	-0.807234	0.0176376	32
2.95993	-0.80863	0.0167077	32
2.97048	-0.810021	0.0158076	32
2.98104	-0.811408	0.0149349	32
2.9916	-0.812791	0.0140873	32
3.00216	-0.814169	0.0132634	32
3.01272	-0.815544	0.0124617	32
3.02328	-0.816915	0.0116814	32
3.03383	-0.818282	0.0109221	32
3.04439	-0.819645	0.0101836	32
3.05495	-0.821005	0.00946625	32
3.06551	-0.822362	0.00877046	32
3.07607	-0.823715	0.008097	32
3.08662	-0.825065	0.0074468	32
3.09718	-0.826412	0.00682093	32
3.10774	-0.827756	0.00622055	32
3.1183	-0.829097	0.00564683	32
[truncated: 201 more rows]

## Sheet: Fig.5-e WT-KO ASPM
reads	foldchange	density	day
0.840321	0	0.0500146	1
0.847936	-0.00551759	0.0525967	1
0.855552	-0.011035	0.0552044	1
0.863168	-0.0165522	0.0578355	1
0.870783	-0.0220693	0.0604879	1
0.878399	-0.0275865	0.0631588	1
0.886015	-0.0331038	0.0658455	1
0.89363	-0.0386213	0.0685442	1
0.901246	-0.0441391	0.0712506	1
0.908862	-0.0496573	0.0739595	1
0.916478	-0.0551759	0.076665	1
0.924093	-0.0606952	0.0793605	1
0.931709	-0.0662152	0.0820384	1
0.939325	-0.071736	0.0846909	1
0.94694	-0.0772578	0.0873097	1
0.954556	-0.0827807	0.0898865	1
0.962172	-0.0883047	0.0924129	1
0.969787	-0.09383	0.0948812	1
0.977403	-0.0993569	0.0972841	1
0.985019	-0.104885	0.0996153	1
0.992635	-0.110416	0.10187	1
1.00025	-0.115948	0.104043	1
1.00787	-0.121482	0.106134	1
1.01548	-0.127019	0.108141	1
1.0231	-0.132557	0.110064	1
1.03071	-0.138098	0.111906	1
1.03833	-0.143642	0.113671	1
1.04594	-0.149188	0.115362	1
1.05356	-0.154736	0.116988	1
1.06118	-0.160287	0.118553	1
1.06879	-0.165841	0.120067	1
1.07641	-0.171397	0.121537	1
1.08402	-0.176955	0.122971	1
1.09164	-0.182516	0.124379	1
1.09925	-0.18808	0.125769	1
1.10687	-0.193645	0.127149	1
1.11449	-0.199212	0.128526	1
1.1221	-0.204781	0.129907	1
1.12972	-0.210352	0.1313	1
1.13733	-0.215924	0.132709	1
1.14495	-0.221497	0.134139	1
1.15256	-0.227072	0.135594	1
1.16018	-0.232649	0.137077	1
1.1678	-0.238226	0.138592	1
1.17541	-0.243804	0.140138	1
1.18303	-0.249384	0.141719	1
1.19064	-0.254963	0.143333	1
1.19826	-0.260543	0.144981	1
1.20587	-0.266122	0.146661	1
1.21349	-0.271698	0.148373	1
1.22111	-0.277271	0.150115	1
1.22872	-0.282837	0.151884	1
1.23634	-0.288393	0.153677	1
1.24395	-0.293934	0.155493	1
1.25157	-0.299454	0.157328	1
1.25918	-0.304947	0.159179	1
1.2668	-0.310408	0.161042	1
1.27442	-0.315833	0.162913	1
1.28203	-0.321231	0.16479	1
1.28965	-0.32665	0.166668	1
1.29726	-0.332075	0.168543	1
1.30488	-0.337503	0.170413	1
1.31249	-0.342916	0.172273	1
1.32011	-0.3483	0.17412	1
1.32773	-0.353679	0.175952	1
1.33534	-0.359054	0.177765	1
1.34296	-0.364429	0.179556	1
1.35057	-0.36981	0.181324	1
1.35819	-0.375206	0.183067	1
1.3658	-0.380628	0.184782	1
1.37342	-0.386111	0.186469	1
1.38104	-0.391708	0.188126	1
1.38865	-0.397337	0.189754	1
1.39627	-0.402984	0.191351	1
1.40388	-0.408565	0.192918	1
1.4115	-0.414115	0.194456	1
1.41911	-0.419678	0.195965	1
1.42673	-0.425255	0.197446	1
1.43435	-0.430847	0.198899	1
1.44196	-0.436448	0.200327	1
1.44958	-0.442093	0.201729	1
1.45719	-0.447725	0.203107	1
1.46481	-0.453344	0.204462	1
1.47242	-0.45895	0.205795	1
1.48004	-0.464605	0.207106	1
1.48766	-0.470247	0.208395	1
1.49527	-0.475873	0.209663	1
1.50289	-0.481482	0.210909	1
1.5105	-0.487008	0.212132	1
1.51812	-0.492415	0.213332	1
1.52573	-0.497782	0.214506	1
1.53335	-0.50314	0.215653	1
1.54097	-0.508629	0.216771	1
1.54858	-0.514145	0.217857	1
1.5562	-0.519639	0.218907	1
1.56381	-0.52511	0.219919	1
1.57143	-0.530532	0.22089	1
1.57904	-0.535829	0.221814	1
1.58666	-0.541031	0.22269	1
1.59428	-0.546179	0.223513	1
1.60189	-0.55138	0.224279	1
1.60951	-0.556616	0.224984	1
1.61712	-0.561935	0.225626	1
1.62474	-0.567284	0.2262	1
1.63235	-0.572472	0.226704	1
1.63997	-0.577591	0.227135	1
1.64759	-0.582679	0.22749	1
1.6552	-0.587614	0.227767	1
1.66282	-0.592492	0.227965	1
1.67043	-0.597472	0.228082	1
1.67805	-0.602402	0.228117	1
1.68566	-0.607316	0.228069	1
1.69328	-0.612165	0.227938	1
1.70089	-0.616974	0.227725	1
1.70851	-0.621739	0.22743	1
1.71613	-0.626459	0.227054	1
1.72374	-0.630863	0.226598	1
1.73136	-0.635336	0.226063	1
1.73897	-0.639811	0.225451	1
1.74659	-0.644204	0.224764	1
1.7542	-0.648286	0.224004	1
1.76182	-0.652481	0.223173	1
1.76944	-0.656835	0.222273	1
1.77705	-0.661139	0.221305	1
1.78467	-0.665393	0.220272	1
1.79228	-0.669208	0.219176	1
1.7999	-0.672832	0.218018	1
1.80751	-0.676395	0.2168	1
1.81513	-0.6799	0.215522	1
1.82275	-0.683354	0.214186	1
1.83036	-0.68676	0.212793	1
1.83798	-0.690124	0.211341	1
1.84559	-0.69345	0.209833	1
1.85321	-0.696741	0.208266	1
1.86082	-0.700284	0.20664	1
1.86844	-0.704016	0.204955	1
1.87606	-0.707706	0.203208	1
1.88367	-0.711252	0.201398	1
1.89129	-0.71436	0.199524	1
1.8989	-0.717445	0.197583	1
1.90652	-0.720508	0.195574	1
1.91413	-0.723552	0.193494	1
1.92175	-0.726578	0.191341	1
1.92937	-0.729588	0.189114	1
1.93698	-0.732584	0.18681	1
1.9446	-0.735569	0.184428	1
1.95221	-0.738544	0.181967	1
1.95983	-0.741512	0.179426	1
1.96744	-0.744472	0.176804	1
1.97506	-0.747428	0.174101	1
1.98268	-0.750377	0.171318	1
1.99029	-0.753322	0.168454	1
1.99791	-0.756262	0.165512	1
2.00552	-0.759197	0.162494	1
2.01314	-0.762127	0.159401	1
2.02075	-0.765051	0.156237	1
2.02837	-0.76797	0.153004	1
2.03599	-0.770884	0.149707	1
2.0436	-0.773791	0.14635	1
2.05122	-0.776692	0.142938	1
2.05883	-0.779586	0.139476	1
2.06645	-0.782474	0.135969	1
2.07406	-0.785355	0.132424	1
2.08168	-0.788228	0.128845	1
2.0893	-0.791094	0.125239	1
2.09691	-0.793953	0.121613	1
2.10453	-0.796804	0.117972	1
2.11214	-0.799647	0.114322	1
2.11976	-0.802482	0.110671	1
2.12737	-0.80531	0.107023	1
2.13499	-0.808129	0.103385	1
2.14261	-0.810941	0.0997623	1
2.15022	-0.813745	0.0961596	1
2.15784	-0.816541	0.0925823	1
2.16545	-0.819328	0.0890351	1
2.17307	-0.822109	0.0855223	1
2.18068	-0.824881	0.0820481	1
2.1883	-0.827646	0.0786162	1
2.19592	-0.830403	0.0752303	1
2.20353	-0.833153	0.0718936	1
2.21115	-0.835896	0.0686093	1
2.21876	-0.838631	0.0653803	1
2.22638	-0.841359	0.0622095	1
2.23399	-0.84408	0.0590995	1
2.24161	-0.846795	0.0560531	1
2.24923	-0.849503	0.0530728	1
2.25684	-0.852204	0.0501613	1
2.26446	-0.854899	0.0473211	1
2.27207	-0.857588	0.0445548	1
2.27969	-0.860271	0.041865	1
2.2873	-0.862949	0.0392542	1
2.29492	-0.86562	0.036725	1
2.30254	-0.868287	0.0342798	1
2.31015	-0.870948	0.0319209	1
2.31777	-0.873603	0.0296506	1
2.32538	-0.876254	0.0274709	1
2.333	-0.8789	0.0253836	1
2.34061	-0.881542	0.0233902	1
2.34823	-0.884179	0.021492	1
2.35585	-0.886812	0.0196898	1
0.67045	0	0.0091005	3
0.679151	0.00022099	0.0097604	3
0.687853	0.000442355	0.0104542	3
0.696554	0.000664108	0.011186	3
0.705256	0.000886259	0.0119601	3
0.713957	0.00110882	0.0127813	3
0.722659	0.0013318	0.0136547	3
0.73136	0.00155522	0.0145854	3
0.740062	0.00177907	0.0155784	3
0.748763	0.00200338	0.0166389	3
0.757465	0.00222816	0.0177712	3
0.766167	0.00245341	0.0189795	3
0.774868	0.00267915	0.0202674	3
0.78357	0.00290536	0.0216377	3
0.792271	0.00313205	0.0230924	3
0.800973	0.00335919	0.0246327	3
0.809674	0.00358675	0.0262588	3
0.818376	0.00381472	0.0279704	3
0.827077	0.00404307	0.0297658	3
0.835779	0.00427178	0.0316427	3
0.84448	0.00450081	0.0335982	3
0.853182	0.00473014	0.0356284	3
0.861883	0.00495973	0.0377289	3
0.870585	0.00518951	0.0398946	3
0.879287	0.00541941	0.0421201	3
0.887988	0.00564935	0.0443995	3
0.89669	0.00587925	0.0467267	3
0.905391	0.00610904	0.0490952	3
0.914093	0.00633867	0.0514987	3
0.922794	0.00656806	0.0539306	3
0.931496	0.00679718	0.0563844	3
0.940197	0.00702594	0.0588539	3
0.948899	0.0072543	0.0613328	3
0.9576	0.00748219	0.0638154	3
0.966302	0.00770955	0.066296	3
0.975003	0.0079363	0.0687696	3
0.983705	0.00816237	0.0712315	3
0.992407	0.00838771	0.0736775	3
1.00111	0.00861225	0.076104	3
1.00981	0.00883585	0.0785079	3
1.01851	0.00905837	0.0808869	3
1.02721	0.00927968	0.0832391	3
1.03591	0.00949965	0.0855632	3
1.04462	0.00971823	0.0878588	3
1.05332	0.00993541	0.0901258	3
1.06202	0.0101511	0.0923646	3
1.07072	0.0103654	0.0945764	3
1.07942	0.0105782	0.0967625	3
1.08812	0.0107896	0.0989249	3
1.09682	0.0109996	0.101066	3
1.10553	0.0112084	0.103188	3
1.11423	0.0114159	0.105294	3
1.12293	0.0116224	0.107387	3
1.13163	0.0118279	0.109469	3
1.14033	0.0120326	0.111546	3
1.14903	0.0122368	0.113619	3
1.15774	0.0124408	0.115693	3
1.16644	0.0126452	0.11777	3
1.17514	0.0128508	0.119855	3
1.18384	0.0130586	0.121951	3
1.19254	0.0132698	0.124061	3
1.20124	0.0134859	0.126188	3
1.20994	0.0137087	0.128336	3
1.21865	0.0139398	0.130507	3
1.22735	0.0141811	0.132705	3
1.23605	0.0144341	0.134931	3
1.24475	0.0146995	0.137187	3
1.25345	0.0150018	0.139476	3
1.26215	0.0153019	0.141798	3
1.27086	0.0156249	0.144155	3
1.27956	0.0159411	0.146546	3
1.28826	0.0162699	0.148973	3
1.29696	0.0166111	0.151436	3
1.30566	0.0169726	0.153932	3
1.31436	0.0173863	0.156463	3
1.32306	0.0177854	0.159025	3
1.33177	0.018181	0.161619	3
1.34047	0.0185506	0.164241	3
1.34917	0.0188768	0.166891	3
1.35787	0.0192609	0.169565	3
1.36657	0.0196105	0.172261	3
1.37527	0.0200009	0.174977	3
1.38398	0.0203156	0.177709	3
1.39268	0.0206257	0.180456	3
1.40138	0.0210374	0.183213	3
1.41008	0.0213645	0.185979	3
1.41878	0.0216944	0.188748	3
1.42748	0.0219486	0.191519	3
1.43618	0.022265	0.194288	3
1.44489	0.0226101	0.197051	3
1.45359	0.0230878	0.199805	3
1.46229	0.0233863	0.202546	3
1.47099	0.0236477	0.20527	3
1.47969	0.0239647	0.207974	3
1.48839	0.0242474	0.210654	3
1.4971	0.024495	0.213306	3
1.5058	0.0250897	0.215927	3
1.5145	0.0256244	0.218513	3
1.5232	0.0258786	0.22106	3
1.5319	0.0262217	0.223564	3
1.5406	0.0266507	0.226023	3
1.5493	0.0271471	0.228433	3
1.55801	0.0277163	0.23079	3
1.56671	0.0281474	0.233091	3
1.57541	0.0285661	0.235335	3
1.58411	0.0290933	0.237516	3
1.59281	0.0298819	0.239635	3
1.60151	0.0304979	0.241686	3
1.61022	0.0310051	0.24367	3
1.61892	0.03156	0.245584	3
1.62762	0.0323649	0.247426	3
1.63632	0.033081	0.249195	3
1.64502	0.0337253	0.250891	3
1.65372	0.0343333	0.252512	3
1.66242	0.0350773	0.254058	3
1.67113	0.0359486	0.255529	3
1.67983	0.0364731	0.256925	3
1.68853	0.0372205	0.258247	3
1.69723	0.0379773	0.259495	3
1.70593	0.038744	0.260669	3
1.71463	0.0394009	0.261769	3
1.72334	0.0400676	0.262797	3
1.73204	0.041025	0.263753	3
1.74074	0.0415898	0.264636	3
1.74944	0.0422544	0.265446	3
1.75814	0.0430195	0.266183	3
1.76684	0.0438081	0.266845	3
1.77555	0.0444477	0.26743	3
1.78425	0.0450317	0.267936	3
1.79295	0.0459247	0.268359	3
1.80165	0.0464345	0.268696	3
1.81035	0.0469768	0.268942	3
1.81905	0.047772	0.269091	3
1.82775	0.0483959	0.269137	3
1.83646	0.0488388	0.269073	3
1.84516	0.0493972	0.268891	3
1.85386	0.0500145	0.268584	3
1.86256	0.0504649	0.268143	3
1.87126	0.0508388	0.267559	3
1.87996	0.0513483	0.266825	3
1.88867	0.0518024	0.26593	3
1.89737	0.0521228	0.264868	3
1.90607	0.0523404	0.263631	3
1.91477	0.0526944	0.26221	3
1.92347	0.0529974	0.260601	3
1.93217	0.0532212	0.258796	3
1.94087	0.0533403	0.256793	3
1.94958	0.0534206	0.254586	3
1.95828	0.0535166	0.252175	3
1.96698	0.0536054	0.249558	3
1.97568	0.053643	0.246736	3
1.98438	0.053658	0.24371	3
1.99308	0.05361	0.240482	3
2.00179	0.0535465	0.237058	3
2.01049	0.0534711	0.233442	3
2.01919	0.0533868	0.22964	3
2.02789	0.0532961	0.225659	3
2.03659	0.0532005	0.221509	3
2.04529	0.0531013	0.217198	3
2.05399	0.0529993	0.212736	3
2.0627	0.0528947	0.208133	3
2.0714	0.0527879	0.203402	3
2.0801	0.0526789	0.198553	3
2.0888	0.0525677	0.193599	3
2.0975	0.0524543	0.188552	3
2.1062	0.0523384	0.183425	3
2.11491	0.0522199	0.17823	3
2.12361	0.0520987	0.172981	3
2.13231	0.0519746	0.16769	3
2.14101	0.0518474	0.162368	3
2.14971	0.0517168	0.157029	3
2.15841	0.0515827	0.151684	3
2.16711	0.0514447	0.146343	3
2.17582	0.0513028	0.141018	3
2.18452	0.0511567	0.135717	3
2.19322	0.0510061	0.13045	3
2.20192	0.0508508	0.125225	3
2.21062	0.0506906	0.120049	3
2.21932	0.0505253	0.11493	3
2.22803	0.0503548	0.109872	3
2.23673	0.0501788	0.104881	3
2.24543	0.0499972	0.0999627	3
2.25413	0.0498099	0.0951203	3
2.26283	0.0496168	0.090358	3
2.27153	0.0494178	0.0856795	3
2.28023	0.0492131	0.0810885	3
2.28894	0.0490024	0.0765885	3
2.29764	0.048786	0.0721833	3
2.30634	0.0485637	0.067877	3
2.31504	0.0483359	0.0636738	3
2.32374	0.0481024	0.0595784	3
2.33244	0.0478635	0.0555958	3
2.34115	0.0476193	0.0517312	3
2.34985	0.0473699	0.0479903	3
2.35855	0.0471155	0.0443785	3
2.36725	0.0468562	0.0409018	3
2.37595	0.0465922	0.0375658	3
2.38465	0.0463237	0.0343757	3
2.39335	0.0460508	0.0313365	3
2.40206	0.0457737	0.0284526	3
0.587858	0	0.015612	6
0.597595	0.0016632	0.0172572	6
0.607332	0.00332391	0.0190102	6
0.617069	0.00498208	0.0208731	6
0.626807	0.00663764	0.0228473	6
0.636544	0.00829054	0.0249338	6
0.646281	0.00994072	0.0271324	6
0.656018	0.0115881	0.0294422	6
0.665755	0.0132327	0.0318605	6
0.675492	0.0148744	0.0343834	6
0.685229	0.0165131	0.0370052	6
0.694967	0.0181489	0.0397185	6
0.704704	0.0197815	0.0425139	6
0.714441	0.0214109	0.0453805	6
0.724178	0.0230372	0.0483056	6
0.733915	0.0246601	0.0512751	6
0.743652	0.0262796	0.054274	6
0.753389	0.0278957	0.0572864	6
0.763126	0.0295081	0.0602962	6
0.772864	0.0311169	0.0632872	6
0.782601	0.032722	0.066244	6
0.792338	0.0343232	0.069152	6
0.802075	0.0359204	0.071998	6
0.811812	0.0375136	0.0747704	6
0.821549	0.0391027	0.0774596	6
0.831286	0.0406875	0.080058	6
0.841024	0.042268	0.0825602	6
0.850761	0.0438439	0.0849629	6
0.860498	0.0454154	0.087265	6
0.870235	0.0469821	0.0894673	6
0.879972	0.048544	0.0915724	6
0.889709	0.050101	0.0935844	6
0.899446	0.0516529	0.0955088	6
0.909184	0.0531996	0.0973522	6
0.918921	0.054741	0.0991218	6
0.928658	0.056277	0.100826	6
0.938395	0.0578073	0.102472	6
0.948132	0.059332	0.10407	6
0.957869	0.0608509	0.105627	6
0.967606	0.0623638	0.107153	6
0.977344	0.0638708	0.108655	6
0.987081	0.0653716	0.110142	6
0.996818	0.0668661	0.11162	6
1.00656	0.0683545	0.113097	6
1.01629	0.0698365	0.114579	6
1.02603	0.0713122	0.116072	6
1.03577	0.0727816	0.117581	6
1.0455	0.0742446	0.119111	6
1.05524	0.0757013	0.120664	6
1.06498	0.0771517	0.122244	6
1.07472	0.0785959	0.123852	6
1.08445	0.0800337	0.125491	6
1.09419	0.0814653	0.12716	6
1.10393	0.0828904	0.12886	6
1.11366	0.0843091	0.13059	6
1.1234	0.085721	0.13235	6
1.13314	0.0871258	0.134139	6
1.14288	0.0885233	0.135954	6
1.15261	0.0899128	0.137796	6
1.16235	0.0912938	0.139662	6
1.17209	0.0926658	0.141552	6
1.18182	0.0940283	0.143464	6
1.19156	0.0953812	0.145396	6
1.2013	0.0967253	0.14735	6
1.21104	0.0980315	0.149322	6
1.22077	0.0993745	0.151314	6
1.23051	0.100671	0.153324	6
1.24025	0.101982	0.155352	6
1.24998	0.103337	0.157397	6
1.25972	0.104604	0.159459	6
1.26946	0.105922	0.161537	6
1.2792	0.107238	0.16363	6
1.28893	0.108514	0.165739	6
1.29867	0.109804	0.167861	6
1.30841	0.111032	0.169997	6
1.31814	0.112278	0.172147	6
1.32788	0.113442	0.174309	6
1.33762	0.114632	0.176485	6
1.34736	0.115855	0.178674	6
1.35709	0.116934	0.180877	6
1.36683	0.118133	0.183095	6
1.37657	0.119177	0.185329	6
1.3863	0.120375	0.18758	6
1.39604	0.12141	0.189851	6
1.40578	0.122452	0.192142	6
1.41552	0.123576	0.194456	6
1.42525	0.124502	0.196794	6
1.43499	0.125473	0.199158	6
1.44473	0.126463	0.201548	6
1.45446	0.127246	0.203964	6
1.4642	0.128028	0.206407	6
1.47394	0.128863	0.208876	6
1.48368	0.129581	0.211369	6
1.49341	0.130232	0.213884	6
1.50315	0.13083	0.216417	6
1.51289	0.131439	0.218965	6
1.52262	0.131967	0.221522	6
1.53236	0.132453	0.224082	6
1.5421	0.132856	0.22664	6
1.55184	0.133235	0.229188	6
1.56157	0.133576	0.231718	6
1.57131	0.133831	0.234221	6
1.58105	0.134062	0.23669	6
1.59078	0.134243	0.239114	6
1.60052	0.134376	0.241484	6
1.61026	0.134509	0.24379	6
1.61999	0.134588	0.246023	6
1.62973	0.134632	0.248174	6
1.63947	0.134658	0.250232	6
1.64921	0.134629	0.252189	6
1.65894	0.134586	0.254037	6
1.66868	0.134508	0.255768	6
1.67842	0.134419	0.257375	6
1.68815	0.134307	0.258851	6
1.69789	0.134167	0.260192	6
1.70763	0.134011	0.261394	6
1.71737	0.13381	0.262452	6
1.7271	0.133573	0.263365	6
1.73684	0.133335	0.264132	6
1.74658	0.133083	0.264752	6
1.75631	0.132768	0.265224	6
1.76605	0.132403	0.26555	6
1.77579	0.13197	0.26573	6
1.78553	0.131562	0.265765	6
1.79526	0.13111	0.265656	6
1.805	0.130607	0.265404	6
1.81474	0.130041	0.265008	6
1.82447	0.129388	0.264469	6
1.83421	0.128717	0.263786	6
1.84395	0.127937	0.262956	6
1.85369	0.127158	0.261978	6
1.86342	0.126345	0.26085	6
1.87316	0.125364	0.259568	6
1.8829	0.124488	0.258131	6
1.89263	0.123411	0.256534	6
1.90237	0.12235	0.254776	6
1.91211	0.121208	0.252854	6
1.92185	0.120121	0.250767	6
1.93158	0.118888	0.248514	6
1.94132	0.117686	0.246097	6
1.95106	0.116376	0.243517	6
1.96079	0.115057	0.240777	6
1.97053	0.113778	0.237881	6
1.98027	0.112405	0.234834	6
1.99001	0.111032	0.231641	6
1.99974	0.109679	0.22831	6
2.00948	0.108254	0.224847	6
2.01922	0.106815	0.22126	6
2.02895	0.105369	0.217557	6
2.03869	0.103915	0.213746	6
2.04843	0.102456	0.209833	6
2.05817	0.10099	0.205825	6
2.0679	0.0995196	0.201729	6
2.07764	0.098044	0.197551	6
2.08738	0.0965634	0.193297	6
2.09711	0.0950779	0.188971	6
2.10685	0.0935873	0.184578	6
2.11659	0.0920917	0.180123	6
2.12633	0.090591	0.17561	6
2.13606	0.089085	0.171044	6
2.1458	0.0875737	0.166429	6
2.15554	0.086057	0.161771	6
2.16527	0.084535	0.157075	6
2.17501	0.0830076	0.152347	6
2.18475	0.081475	0.147593	6
2.19449	0.079937	0.142821	6
2.20422	0.0783938	0.138037	6
2.21396	0.0768454	0.13325	6
2.2237	0.0752919	0.128466	6
2.23343	0.0737334	0.123694	6
2.24317	0.0721699	0.118942	6
2.25291	0.0706017	0.114216	6
2.26265	0.0690287	0.109525	6
2.27238	0.0674512	0.104875	6
2.28212	0.0658692	0.100273	6
2.29186	0.0642829	0.0957251	6
2.30159	0.0626924	0.0912364	6
2.31133	0.0610978	0.0868126	6
2.32107	0.0594993	0.0824584	6
2.33081	0.0578971	0.0781785	6
2.34054	0.0562914	0.0739773	6
2.35028	0.0546823	0.0698589	6
2.36002	0.05307	0.0658275	6
2.36975	0.0514546	0.0618874	6
2.37949	0.0498363	0.0580428	6
2.38923	0.0482152	0.0542981	6
2.39897	0.0465915	0.0506579	6
2.4087	0.0449652	0.0471269	6
2.41844	0.0433365	0.0437098	6
2.42818	0.0417055	0.0404115	6
2.43791	0.0400723	0.0372368	6
2.44765	0.0384371	0.0341906	6
2.45739	0.0367998	0.0312773	6
2.46713	0.0351607	0.0285012	6
2.47686	0.0335197	0.0258659	6
2.4866	0.031877	0.0233747	6
2.49634	0.0302327	0.02103	6
2.50607	0.0285869	0.0188334	6
2.51581	0.0269396	0.0167856	6
2.52555	0.025291	0.0148864	6
0.641121	0	0.0141081	9
0.651984	0.0123708	0.0156657	9
0.662848	0.0247443	0.0173205	9
0.673711	0.0371203	0.0190729	9
0.684574	0.049499	0.0209228	9
0.695438	0.0618805	0.0228696	9
0.706301	0.0742647	0.0249117	9
0.717164	0.0866517	0.0270466	9
0.728027	0.0990416	0.0292706	9
0.738891	0.111435	0.0315783	9
0.749754	0.12383	0.033963	9
0.760617	0.13623	0.0364161	9
0.771481	0.148632	0.0389276	9
0.782344	0.161037	0.0414859	9
0.793207	0.173446	0.0440783	9
0.804071	0.185858	0.0466914	9
0.814934	0.198274	0.0493111	9
0.825797	0.210693	0.0519238	9
0.83666	0.223115	0.0545164	9
0.847524	0.235541	0.0570769	9
0.858387	0.247971	0.0595951	9
0.86925	0.260404	0.0620626	9
0.880114	0.272842	0.064473	9
0.890977	0.285282	0.0668227	9
0.90184	0.297727	0.0691099	9
0.912703	0.310175	0.0713353	9
0.923567	0.322627	0.0735014	9
0.93443	0.335083	0.0756122	9
0.945293	0.347542	0.0776732	9
0.956157	0.360004	0.0796905	9
0.96702	0.37247	0.0816709	9
0.977883	0.384938	0.0836214	9
0.988747	0.39741	0.0855486	9
0.99961	0.409884	0.087459	9
1.01047	0.42236	0.0893585	9
1.02134	0.434838	0.0912525	9
1.0322	0.447318	0.0931457	9
1.04306	0.459799	0.0950426	9
1.05393	0.47228	0.0969467	9
1.06479	0.484762	0.0988616	9
1.07565	0.497244	0.100791	9
1.08652	0.509725	0.102737	9
1.09738	0.522205	0.104705	9
1.10824	0.534684	0.106698	9
1.11911	0.54716	0.108721	9
1.12997	0.559634	0.110781	9
1.14083	0.572105	0.112884	9
1.1517	0.584572	0.11504	9
1.16256	0.597036	0.11726	9
1.17342	0.609494	0.119557	9
1.18429	0.621947	0.121946	9
1.19515	0.634394	0.124446	9
1.20601	0.646834	0.127077	9
1.21688	0.659267	0.129861	9
1.22774	0.671691	0.132823	9
1.2386	0.684005	0.135989	9
1.24947	0.696354	0.139387	9
1.26033	0.708747	0.143042	9
1.27119	0.721134	0.146981	9
1.28206	0.733385	0.151226	9
1.29292	0.745764	0.155797	9
1.30378	0.758131	0.160708	9
1.31465	0.770378	0.165966	9
1.32551	0.782687	0.171571	9
1.33637	0.795056	0.177513	9
1.34724	0.807312	0.183772	9
1.3581	0.819482	0.190319	9
1.36896	0.83186	0.197113	9
1.37983	0.843893	0.204105	9
1.39069	0.856195	0.211237	9
1.40155	0.868462	0.218443	9
1.41242	0.880288	0.225653	9
1.42328	0.892666	0.232794	9
1.43414	0.90459	0.239793	9
1.445	0.916816	0.246579	9
1.45587	0.92867	0.253088	9
1.46673	0.940619	0.259261	9
1.47759	0.952499	0.265048	9
1.48846	0.964168	0.270411	9
1.49932	0.976023	0.275323	9
1.51018	0.98745	0.279767	9
1.52105	0.999215	0.283739	9
1.53191	1.01047	0.287244	9
1.54277	1.0221	0.290296	9
1.55364	1.03334	0.292918	9
1.5645	1.04475	0.295137	9
1.57536	1.05586	0.296983	9
1.58623	1.06708	0.298492	9
1.59709	1.07803	0.299696	9
1.60795	1.0891	0.300629	9
1.61882	1.09998	0.301321	9
1.62968	1.11084	0.301801	9
1.64054	1.12176	0.302095	9
1.65141	1.13228	0.302223	9
1.66227	1.14322	0.302204	9
1.67313	1.15354	0.302053	9
1.684	1.16431	0.301782	9
1.69486	1.17467	0.301399	9
1.70572	1.18531	0.300912	9
1.71659	1.19561	0.300323	9
1.72745	1.20576	0.299635	9
1.73831	1.21569	0.298848	9
1.74918	1.22532	0.297961	9
1.76004	1.23497	0.296968	9
1.7709	1.24407	0.295864	9
1.78177	1.25315	0.294643	9
1.79263	1.26191	0.293294	9
1.80349	1.27016	0.291809	9
1.81436	1.27816	0.290175	9
1.82522	1.28604	0.288382	9
1.83608	1.2934	0.286419	9
1.84695	1.30074	0.284275	9
1.85781	1.30781	0.281943	9
1.86867	1.31467	0.279415	9
1.87954	1.32137	0.27669	9
1.8904	1.32794	0.273767	9
1.90126	1.33435	0.270651	9
1.91213	1.3402	0.26735	9
1.92299	1.34623	0.263877	9
1.93385	1.35173	0.260248	9
1.94472	1.35748	0.256482	9
1.95558	1.36269	0.252602	9
1.96644	1.36773	0.248632	9
1.97731	1.37256	0.244596	9
1.98817	1.37727	0.24052	9
1.99903	1.38197	0.236427	9
2.0099	1.38637	0.232339	9
2.02076	1.39039	0.228276	9
2.03162	1.39463	0.224254	9
2.04249	1.39848	0.220285	9
2.05335	1.4021	0.216378	9
2.06421	1.40574	0.212537	9
2.07508	1.40939	0.208763	9
2.08594	1.41257	0.205055	9
2.0968	1.41601	0.201405	9
2.10767	1.41923	0.197807	9
2.11853	1.42237	0.194251	9
2.12939	1.42551	0.190727	9
2.14026	1.42839	0.187223	9
2.15112	1.43133	0.183729	9
2.16198	1.43416	0.180235	9
2.17285	1.43699	0.176731	9
2.18371	1.43977	0.173211	9
2.19457	1.44242	0.169669	9
2.20544	1.44513	0.166101	9
2.2163	1.44773	0.162506	9
2.22716	1.45039	0.158883	9
2.23803	1.45294	0.155234	9
2.24889	1.45553	0.151562	9
2.25975	1.45804	0.14787	9
2.27062	1.46053	0.144164	9
2.28148	1.463	0.140449	9
2.29234	1.46545	0.136731	9
2.30321	1.46789	0.133016	9
2.31407	1.47032	0.129309	9
2.32493	1.47274	0.125616	9
2.3358	1.47514	0.121942	9
2.34666	1.47753	0.118292	9
2.35752	1.47991	0.11467	9
2.36839	1.48229	0.111081	9
2.37925	1.48465	0.107526	9
2.39011	1.487	0.10401	9
2.40097	1.48933	0.100535	9
2.41184	1.49166	0.0971028	9
2.4227	1.49398	0.0937155	9
2.43356	1.49628	0.0903742	9
2.44443	1.49858	0.08708	9
2.45529	1.50086	0.0838333	9
2.46615	1.50314	0.0806341	9
2.47702	1.5054	0.0774821	9
2.48788	1.50766	0.0743768	9
2.49874	1.5099	0.0713172	9
2.50961	1.51214	0.0683023	9
2.52047	1.51436	0.0653311	9
2.53133	1.51658	0.0624026	9
2.5422	1.51878	0.0595163	9
2.55306	1.52098	0.0566719	9
2.56392	1.52317	0.0538698	9
2.57479	1.52535	0.0511111	9
2.58565	1.52752	0.0483973	9
2.59651	1.52969	0.0457309	9
2.60738	1.53185	0.0431148	9
2.61824	1.534	0.0405526	9
2.6291	1.53614	0.0380483	9
2.63997	1.53828	0.035606	9
2.65083	1.54041	0.03323	9
2.66169	1.54253	0.0309246	9
2.67256	1.54465	0.0286939	9
2.68342	1.54676	0.0265415	9
2.69428	1.54886	0.0244708	9
2.70515	1.55096	0.0224847	9
2.71601	1.55305	0.0205857	9
2.72687	1.55514	0.0187758	9
2.73774	1.55722	0.0170565	9
2.7486	1.5593	0.015429	9
2.75946	1.56137	0.0138943	9
2.77033	1.56344	0.0124528	9
2.78119	1.5655	0.0111048	9
2.79205	1.56756	0.00985002	9
2.80292	1.56961	0.00868799	9
0.410032	0	0.00956547	11
0.42116	0.000592051	0.0108732	11
0.432288	0.00118137	0.0123143	11
0.443416	0.00176788	0.0138974	11
0.454544	0.00235152	0.0156304	11
0.465672	0.0029322	0.0175199	11
0.4768	0.00350986	0.0195709	11
0.487928	0.00408441	0.0217858	11
0.499056	0.00465577	0.0241641	11
0.510185	0.00522385	0.026702	11
0.521313	0.00578856	0.0293915	11
0.532441	0.0063498	0.032221	11
0.543569	0.00690748	0.0351746	11
0.554697	0.0074615	0.0382326	11
0.565825	0.00801172	0.0413719	11
0.576953	0.00855803	0.0445669	11
0.588081	0.0091003	0.0477899	11
0.599209	0.00963838	0.0510124	11
0.610337	0.0101721	0.0542062	11
0.621465	0.0107014	0.0573444	11
0.632594	0.011226	0.0604025	11
0.643722	0.0117458	0.0633593	11
0.65485	0.0122606	0.0661974	11
0.665978	0.0127702	0.0689044	11
0.677106	0.0132745	0.0714726	11
0.688234	0.0137732	0.0738993	11
0.699362	0.0142662	0.0761865	11
0.71049	0.0147533	0.0783408	11
0.721618	0.0152343	0.0803727	11
0.732746	0.015709	0.0822957	11
0.743875	0.0161772	0.0841258	11
0.755003	0.0166389	0.0858804	11
0.766131	0.0170937	0.087578	11
0.777259	0.0175415	0.0892367	11
0.788387	0.0179822	0.0908739	11
0.799515	0.0184156	0.0925056	11
0.810643	0.0188415	0.0941459	11
0.821771	0.0192599	0.0958066	11
0.832899	0.0196706	0.097497	11
0.844027	0.0200736	0.0992235	11
0.855155	0.0204687	0.10099	11
0.866284	0.020856	0.102798	11
0.877412	0.0212357	0.104645	11
0.88854	0.0216077	0.10653	11
0.899668	0.0219723	0.108447	11
0.910796	0.0223297	0.110389	11
0.921924	0.0226804	0.112351	11
0.933052	0.0230246	0.114324	11
0.94418	0.0233628	0.116301	11
0.955308	0.0236954	0.118276	11
0.966436	0.0240229	0.120242	11
0.977564	0.0243458	0.122194	11
0.988693	0.0246647	0.124129	11
0.999821	0.0249801	0.126044	11
1.01095	0.0252927	0.127938	11
1.02208	0.0256032	0.129812	11
1.0332	0.0259122	0.131667	11
1.04433	0.0262205	0.133507	11
1.05546	0.0265291	0.135336	11
1.06659	0.026839	0.13716	11
1.07772	0.0271513	0.138985	11
1.08885	0.0274674	0.140818	11
1.09997	0.0277888	0.142666	11
1.1111	0.0281172	0.144538	11
1.12223	0.0284547	0.146441	11
1.13336	0.0287657	0.148383	11
1.14449	0.0291249	0.15037	11
1.15561	0.0294426	0.15241	11
1.16674	0.0297895	0.154506	11
1.17787	0.0301866	0.156663	11
1.189	0.0305944	0.158885	11
1.20013	0.0309728	0.161171	11
1.21125	0.031441	0.163522	11
1.22238	0.0318891	0.165935	11
1.23351	0.0323282	0.168407	11
1.24464	0.0326866	0.170934	11
1.25577	0.0330423	0.173511	11
1.26689	0.0333861	0.176132	11
1.27802	0.0337036	0.178789	11
1.28915	0.034025	0.181479	11
1.30028	0.0343103	0.184193	11
1.31141	0.0345674	0.18693	11
1.32254	0.034738	0.189683	11
1.33366	0.0348689	0.192451	11
1.34479	0.0349512	0.195232	11
1.35592	0.0350214	0.198025	11
1.36705	0.0349393	0.200832	11
1.37818	0.0347181	0.203653	11
1.3893	0.0344382	0.206489	11
1.40043	0.0340142	0.209344	11
1.41156	0.0335043	0.212216	11
1.42269	0.0328906	0.215109	11
1.43382	0.0321958	0.21802	11
1.44494	0.0314288	0.220948	11
1.45607	0.0305945	0.22389	11
1.4672	0.0297128	0.22684	11
1.47833	0.0288116	0.229792	11
1.48946	0.0278788	0.232736	11
1.50058	0.0268915	0.235661	11
1.51171	0.0258272	0.238555	11
1.52284	0.0247107	0.241404	11
1.53397	0.0235584	0.244191	11
1.5451	0.0223713	0.246902	11
1.55623	0.0211309	0.24952	11
1.56735	0.0198889	0.252028	11
1.57848	0.0184866	0.254411	11
1.58961	0.017069	0.256654	11
1.60074	0.0155912	0.258746	11
1.61187	0.0140558	0.260675	11
1.62299	0.012413	0.262433	11
1.63412	0.0106805	0.264012	11
1.64525	0.00895186	0.26541	11
1.65638	0.00710373	0.266625	11
1.66751	0.00525582	0.267656	11
1.67863	0.00328816	0.268505	11
1.68976	0.00130444	0.269175	11
1.70089	-0.000753459	0.269669	11
1.71202	-0.00287718	0.269993	11
1.72315	-0.00499858	0.270149	11
1.73427	-0.00725298	0.270143	11
1.7454	-0.00945833	0.269979	11
1.75653	-0.0117841	0.269661	11
1.76766	-0.0140449	0.269193	11
1.77879	-0.0164493	0.26858	11
1.78992	-0.0187777	0.267828	11
1.80104	-0.0211425	0.26694	11
1.81217	-0.0234527	0.265924	11
1.8233	-0.0258718	0.264786	11
1.83443	-0.0282419	0.263532	11
1.84556	-0.0307083	0.262171	11
1.85668	-0.0331879	0.260707	11
1.86781	-0.0355874	0.259149	11
1.87894	-0.0380304	0.2575	11
1.89007	-0.040468	0.255763	11
1.9012	-0.0428778	0.253942	11
1.91232	-0.0452616	0.252035	11
1.92345	-0.0476159	0.250041	11
1.93458	-0.0499565	0.247954	11
1.94571	-0.0523005	0.245769	11
1.95684	-0.0546532	0.243481	11
1.96796	-0.0569865	0.24108	11
1.97909	-0.0592657	0.23856	11
1.99022	-0.06155	0.235914	11
2.00135	-0.0638323	0.233136	11
2.01248	-0.0660621	0.230223	11
2.02361	-0.0682922	0.227172	11
2.03473	-0.0704731	0.223984	11
2.04586	-0.0726418	0.220661	11
2.05699	-0.0747996	0.217207	11
2.06812	-0.0769481	0.213628	11
2.07925	-0.0790884	0.209932	11
2.09037	-0.0812217	0.206127	11
2.1015	-0.0833488	0.202221	11
2.11263	-0.0854704	0.198222	11
2.12376	-0.0875867	0.19414	11
2.13489	-0.0896981	0.189983	11
2.14601	-0.0918046	0.185756	11
2.15714	-0.0939062	0.181467	11
2.16827	-0.0960027	0.177121	11
2.1794	-0.0980939	0.172723	11
2.19053	-0.100179	0.168279	11
2.20165	-0.102259	0.163792	11
2.21278	-0.104332	0.159266	11
2.22391	-0.106398	0.154707	11
2.23504	-0.108458	0.150119	11
2.24617	-0.110509	0.145506	11
2.2573	-0.112553	0.140875	11
2.26842	-0.114588	0.13623	11
2.27955	-0.116614	0.131579	11
2.29068	-0.118631	0.126927	11
2.30181	-0.120639	0.122282	11
2.31294	-0.122637	0.11765	11
2.32406	-0.124625	0.113039	11
2.33519	-0.126603	0.108456	11
2.34632	-0.128571	0.103909	11
2.35745	-0.130529	0.0994054	11
2.36858	-0.132476	0.0949523	11
2.3797	-0.134412	0.0905568	11
2.39083	-0.136339	0.0862256	11
2.40196	-0.138254	0.0819646	11
2.41309	-0.14016	0.0777793	11
2.42422	-0.142055	0.0736741	11
2.43534	-0.143941	0.0696529	11
2.44647	-0.145816	0.0657185	11
2.4576	-0.147682	0.0618731	11
2.46873	-0.149538	0.0581183	11
2.47986	-0.151385	0.0544553	11
2.49099	-0.153222	0.0508854	11
2.50211	-0.155051	0.0474098	11
2.51324	-0.15687	0.0440303	11
2.52437	-0.15868	0.0407492	11
2.5355	-0.160482	0.0375697	11
2.54663	-0.162276	0.0344961	11
2.55775	-0.164062	0.0315333	11
2.56888	-0.165839	0.0286872	11
2.58001	-0.167609	0.0259645	11
2.59114	-0.169371	0.0233718	11
2.60227	-0.171125	0.0209159	11
2.61339	-0.172873	0.0186034	11
2.62452	-0.174613	0.0164398	11
0.665021	0	0.00781631	13
0.676086	0.00191369	0.00885885	13
0.68715	0.00382694	0.0100077	13
0.698215	0.00573971	0.0112717	13
0.70928	0.00765199	0.0126604	13
0.720345	0.00956375	0.0141835	13
0.73141	0.011475	0.015851	13
0.742475	0.0133856	0.0176724	13
0.753539	0.0152956	0.0196569	13
0.764604	0.017205	0.0218128	13
0.775669	0.0191137	0.0241472	13
0.786734	0.0210217	0.0266654	13
0.797799	0.0229289	0.029371	13
0.808863	0.0248354	0.0322652	13
0.819928	0.026741	0.0353466	13
0.830993	0.0286457	0.0386112	13
0.842058	0.0305496	0.0420521	13
0.853123	0.0324525	0.0456592	13
0.864188	0.0343543	0.0494198	13
0.875252	0.0362551	0.0533182	13
0.886317	0.0381548	0.057336	13
0.897382	0.0400532	0.0614527	13
0.908447	0.0419503	0.0656458	13
0.919512	0.043846	0.0698914	13
0.930576	0.0457402	0.074165	13
0.941641	0.0476328	0.0784419	13
0.952706	0.0495236	0.0826978	13
0.963771	0.0514125	0.0869101	13
0.974836	0.0532994	0.0910582	13
0.9859	0.0551841	0.0951245	13
0.996965	0.0570664	0.0990946	13
1.00803	0.0589461	0.102958	13
1.01909	0.0608231	0.10671	13
1.03016	0.062697	0.110348	13
1.04122	0.0645676	0.113877	13
1.05229	0.0664348	0.117303	13
1.06335	0.0682981	0.120639	13
1.07442	0.0701573	0.1239	13
1.08548	0.0720121	0.127103	13
1.09655	0.0738621	0.130269	13
1.10761	0.075707	0.133418	13
1.11868	0.0775464	0.136569	13
1.12974	0.0793801	0.139744	13
1.14081	0.0812076	0.14296	13
1.15187	0.0830286	0.146231	13
1.16294	0.0848428	0.149572	13
1.174	0.0866498	0.152991	13
1.18507	0.0884493	0.156494	13
1.19613	0.090241	0.160084	13
1.2072	0.0920246	0.163759	13
1.21826	0.0937997	0.167515	13
1.22933	0.0955661	0.171347	13
1.24039	0.0973235	0.175244	13
1.25146	0.0990718	0.179196	13
1.26252	0.100811	0.183189	13
1.27359	0.102545	0.187211	13
1.28465	0.104266	0.191245	13
1.29572	0.105986	0.195279	13
1.30678	0.107696	0.199296	13
1.31784	0.109397	0.203283	13
1.32891	0.11109	0.207227	13
1.33997	0.112787	0.211114	13
1.35104	0.114483	0.214935	13
1.3621	0.116181	0.21868	13
1.37317	0.117885	0.222343	13
1.38423	0.119564	0.225919	13
1.3953	0.121225	0.229404	13
1.40636	0.122841	0.232799	13
1.41743	0.124552	0.236106	13
1.42849	0.126148	0.239327	13
1.43956	0.127734	0.242469	13
1.45062	0.129364	0.245537	13
1.46169	0.130793	0.248538	13
1.47275	0.132254	0.25148	13
1.48382	0.13364	0.25437	13
1.49488	0.134924	0.257215	13
1.50595	0.136194	0.260019	13
1.51701	0.137306	0.262789	13
1.52808	0.138607	0.265525	13
1.53914	0.139639	0.268231	13
1.55021	0.140711	0.270903	13
1.56127	0.141691	0.273541	13
1.57234	0.142562	0.276139	13
1.5834	0.143251	0.278689	13
1.59447	0.143948	0.281183	13
1.60553	0.144512	0.28361	13
1.61659	0.145037	0.285955	13
1.62766	0.145369	0.288206	13
1.63872	0.145626	0.290345	13
1.64979	0.145763	0.292355	13
1.66085	0.145886	0.29422	13
1.67192	0.145909	0.295922	13
1.68298	0.145867	0.297444	13
1.69405	0.145688	0.298773	13
1.70511	0.145446	0.299894	13
1.71618	0.145189	0.300798	13
1.72724	0.144877	0.301478	13
1.73831	0.144557	0.301929	13
1.74937	0.144212	0.302152	13
1.76044	0.143847	0.30215	13
1.7715	0.143489	0.301927	13
1.78257	0.143138	0.301493	13
1.79363	0.142807	0.300857	13
1.8047	0.142533	0.300031	13
1.81576	0.142227	0.299027	13
1.82683	0.14196	0.297856	13
1.83789	0.141778	0.296529	13
1.84896	0.141548	0.295056	13
1.86002	0.141338	0.293443	13
1.87109	0.141081	0.291696	13
1.88215	0.140884	0.289818	13
1.89322	0.140743	0.287809	13
1.90428	0.140426	0.285668	13
1.91534	0.139988	0.283391	13
1.92641	0.139617	0.280972	13
1.93747	0.139255	0.278404	13
1.94854	0.138785	0.27568	13
1.9596	0.138322	0.272791	13
1.97067	0.137742	0.269727	13
1.98173	0.13729	0.266483	13
1.9928	0.136723	0.26305	13
2.00386	0.136194	0.259423	13
2.01493	0.135698	0.255598	13
2.02599	0.135066	0.251576	13
2.03706	0.134491	0.247356	13
2.04812	0.133847	0.242945	13
2.05919	0.133371	0.23835	13
2.07025	0.132805	0.233581	13
2.08132	0.132249	0.228653	13
2.09238	0.131725	0.223581	13
2.10345	0.131191	0.218384	13
2.11451	0.130629	0.213083	13
2.12558	0.130097	0.207699	13
2.13664	0.12957	0.202255	13
2.14771	0.12903	0.196772	13
2.15877	0.128514	0.191272	13
2.16984	0.127994	0.185775	13
2.1809	0.127481	0.180301	13
2.19197	0.126971	0.174867	13
2.20303	0.126464	0.169485	13
2.21409	0.125961	0.164169	13
2.22516	0.12546	0.158927	13
2.23622	0.124961	0.153766	13
2.24729	0.124464	0.148688	13
2.25835	0.123967	0.143697	13
2.26942	0.123471	0.13879	13
2.28048	0.122975	0.133965	13
2.29155	0.122478	0.129219	13
2.30261	0.12198	0.124545	13
2.31368	0.12148	0.119939	13
2.32474	0.120977	0.115396	13
2.33581	0.120472	0.110909	13
2.34687	0.119964	0.106475	13
2.35794	0.119453	0.102091	13
2.369	0.118938	0.0977545	13
2.38007	0.11842	0.0934662	13
2.39113	0.117897	0.0892277	13
2.4022	0.117371	0.0850425	13
2.41326	0.116841	0.0809159	13
2.42433	0.116306	0.0768547	13
2.43539	0.115768	0.072867	13
2.44646	0.115225	0.0689619	13
2.45752	0.114679	0.0651491	13
2.46859	0.114129	0.0614388	13
2.47965	0.113575	0.0578409	13
2.49072	0.113017	0.0543654	13
2.50178	0.112455	0.0510211	13
2.51284	0.11189	0.0478163	13
2.52391	0.111321	0.0447581	13
2.53497	0.110749	0.0418521	13
2.54604	0.110173	0.0391026	13
2.5571	0.109594	0.0365125	13
2.56817	0.109012	0.034083	13
2.57923	0.108426	0.0318136	13
2.5903	0.107838	0.0297023	13
2.60136	0.107246	0.0277457	13
2.61243	0.106651	0.0259387	13
2.62349	0.106054	0.0242747	13
2.63456	0.105453	0.0227459	13
2.64562	0.10485	0.0213434	13
2.65669	0.104244	0.0200573	13
2.66775	0.103635	0.0188768	13
2.67882	0.103023	0.0177907	13
2.68988	0.102409	0.0167875	13
2.70095	0.101793	0.0158557	13
2.71201	0.101174	0.0149841	13
2.72308	0.100552	0.0141622	13
2.73414	0.0999286	0.0133801	13
2.74521	0.0993026	0.0126292	13
2.75627	0.0986745	0.0119021	13
2.76734	0.0980442	0.0111928	13
2.7784	0.0974119	0.0104968	13
2.78947	0.0967775	0.00981111	13
2.80053	0.0961412	0.00913413	13
2.81159	0.095503	0.00846574	13
2.82266	0.0948629	0.00780698	13
2.83372	0.094221	0.00715992	13
2.84479	0.0935774	0.00652743	13
2.85585	0.0929321	0.0059129	13
2.86692	0.0922851	0.00532004	13
0.632753	0	0.0121874	16
0.644105	0.000727714	0.0139816	16
0.655457	0.00145669	0.0159493	16
0.666808	0.00218699	0.0180917	16
0.67816	0.00291865	0.0204069	16
0.689512	0.00365174	0.0228897	16
0.700864	0.00438632	0.0255314	16
0.712216	0.00512245	0.0283202	16
0.723568	0.00586019	0.0312409	16
0.734919	0.00659962	0.0342758	16
0.746271	0.0073408	0.0374052	16
0.757623	0.00808378	0.0406085	16
0.768975	0.00882863	0.0438648	16
0.780327	0.00957541	0.0471544	16
0.791678	0.0103242	0.0504595	16
0.80303	0.011075	0.0537654	16
0.814382	0.011828	0.0570613	16
0.825734	0.012583	0.0603407	16
0.837086	0.0133402	0.0636018	16
0.848437	0.0140996	0.0668474	16
0.859789	0.0148611	0.0700844	16
0.871141	0.015625	0.0733232	16
0.882493	0.016391	0.0765769	16
0.893845	0.0171594	0.0798597	16
0.905197	0.0179301	0.0831861	16
0.916548	0.0187032	0.0865693	16
0.9279	0.0194787	0.0900202	16
0.939252	0.0202565	0.0935463	16
0.950604	0.0210366	0.0971512	16
0.961956	0.0218191	0.100834	16
0.973307	0.0226039	0.104589	16
0.984659	0.023391	0.108407	16
0.996011	0.0241802	0.112276	16
1.00736	0.0249717	0.116178	16
1.01871	0.0257652	0.120098	16
1.03007	0.0265608	0.124017	16
1.04142	0.0273584	0.127919	16
1.05277	0.0281578	0.131791	16
1.06412	0.0289589	0.135619	16
1.07547	0.0297615	0.139396	16
1.08683	0.0305654	0.143118	16
1.09818	0.0313705	0.146785	16
1.10953	0.0321764	0.150401	16
1.12088	0.0329831	0.153973	16
1.13223	0.0337904	0.15751	16
1.14358	0.0345985	0.161025	16
1.15494	0.0354082	0.164529	16
1.16629	0.0362205	0.168034	16
1.17764	0.0370374	0.17155	16
1.18899	0.0378925	0.175086	16
1.20034	0.0387713	0.178647	16
1.2117	0.0396437	0.182236	16
1.22305	0.0405216	0.185851	16
1.2344	0.0414001	0.189489	16
1.24575	0.042288	0.193142	16
1.2571	0.0431246	0.1968	16
1.26845	0.0439652	0.200452	16
1.27981	0.0448417	0.204085	16
1.29116	0.0456854	0.207686	16
1.30251	0.0465684	0.211243	16
1.31386	0.047436	0.214743	16
1.32521	0.0482536	0.218179	16
1.33657	0.0490829	0.221543	16
1.34792	0.049891	0.224831	16
1.35927	0.0507063	0.228041	16
1.37062	0.0514855	0.231175	16
1.38197	0.05225	0.234237	16
1.39332	0.0529567	0.237231	16
1.40468	0.0536789	0.240165	16
1.41603	0.0543418	0.243046	16
1.42738	0.054987	0.245883	16
1.43873	0.0555297	0.248682	16
1.45008	0.0561244	0.25145	16
1.46144	0.0565674	0.254191	16
1.47279	0.0570064	0.256907	16
1.48414	0.0574144	0.259599	16
1.49549	0.0577282	0.262263	16
1.50684	0.0580639	0.264893	16
1.51819	0.058379	0.26748	16
1.52955	0.0586379	0.270013	16
1.5409	0.0587557	0.272476	16
1.55225	0.0587841	0.274855	16
1.5636	0.0588379	0.27713	16
1.57495	0.0588505	0.279283	16
1.58631	0.0587565	0.281293	16
1.59766	0.0585969	0.283142	16
1.60901	0.0583296	0.284811	16
1.62036	0.0580767	0.286284	16
1.63171	0.0578233	0.287549	16
1.64306	0.0573707	0.288596	16
1.65442	0.056879	0.289419	16
1.66577	0.0564414	0.290016	16
1.67712	0.055858	0.290391	16
1.68847	0.0551927	0.29055	16
1.69982	0.0545188	0.290505	16
1.71118	0.0536737	0.290269	16
1.72253	0.0530086	0.289859	16
1.73388	0.0521055	0.289292	16
1.74523	0.0512533	0.288585	16
1.75658	0.0503248	0.287754	16
1.76793	0.0493074	0.286815	16
1.77929	0.0482942	0.285779	16
1.79064	0.0472504	0.284655	16
1.80199	0.0461512	0.283448	16
1.81334	0.0449572	0.282157	16
1.82469	0.0438077	0.280781	16
1.83605	0.0425708	0.279314	16
1.8474	0.0413052	0.277746	16
1.85875	0.040136	0.276068	16
1.8701	0.0389574	0.274269	16
1.88145	0.0377158	0.272336	16
1.8928	0.0365171	0.270261	16
1.90416	0.0352733	0.268033	16
1.91551	0.0341135	0.265646	16
1.92686	0.0328531	0.263096	16
1.93821	0.0317018	0.260382	16
1.94956	0.03045	0.257503	16
1.96092	0.0292735	0.254465	16
1.97227	0.0280712	0.251273	16
1.98362	0.0268681	0.247933	16
1.99497	0.0257112	0.244454	16
2.00632	0.0245725	0.240845	16
2.01767	0.0234619	0.237115	16
2.02903	0.0223272	0.233273	16
2.04038	0.0212451	0.229326	16
2.05173	0.020124	0.225282	16
2.06308	0.0190254	0.221148	16
2.07443	0.0179889	0.216927	16
2.08579	0.0169755	0.212627	16
2.09714	0.0159338	0.20825	16
2.10849	0.0149547	0.2038	16
2.11984	0.0139934	0.199283	16
2.13119	0.0130199	0.194701	16
2.14254	0.0120533	0.190062	16
2.1539	0.0111179	0.18537	16
2.16525	0.0101589	0.180634	16
2.1766	0.00921882	0.175861	16
2.18795	0.00827403	0.171062	16
2.1993	0.0073226	0.166247	16
2.21066	0.00636381	0.161428	16
2.22201	0.0053973	0.156617	16
2.23336	0.00442296	0.151828	16
2.24471	0.00344083	0.147073	16
2.25606	0.00245109	0.142365	16
2.26741	0.00145394	0.137715	16
2.27877	0.000449661	0.133133	16
2.29012	-0.000561431	0.128628	16
2.30147	-0.00157901	0.124208	16
2.31282	-0.00260272	0.119876	16
2.32417	-0.0036322	0.115636	16
2.33552	-0.00466711	0.111489	16
2.34688	-0.0057071	0.107434	16
2.35823	-0.00675184	0.103468	16
2.36958	-0.00780102	0.0995895	16
2.38093	-0.00885436	0.0957935	16
2.39228	-0.00991158	0.0920763	16
2.40364	-0.0109724	0.0884343	16
2.41499	-0.0120365	0.0848648	16
2.42634	-0.0131038	0.0813659	16
2.43769	-0.0141739	0.077937	16
2.44904	-0.0152467	0.0745789	16
2.46039	-0.0163221	0.0712938	16
2.47175	-0.0174001	0.0680848	16
2.4831	-0.0184805	0.064956	16
2.49445	-0.0195632	0.0619118	16
2.5058	-0.0206482	0.0589571	16
2.51715	-0.0217355	0.0560961	16
2.52851	-0.022825	0.0533324	16
2.53986	-0.0239166	0.0506686	16
2.55121	-0.0250104	0.048106	16
2.56256	-0.0261062	0.0456445	16
2.57391	-0.0272042	0.0432825	16
2.58526	-0.0283043	0.0410169	16
2.59662	-0.0294064	0.0388434	16
2.60797	-0.0305107	0.0367569	16
2.61932	-0.031617	0.0347515	16
2.63067	-0.0327254	0.0328212	16
2.64202	-0.0338359	0.0309601	16
2.65338	-0.0349485	0.0291626	16
2.66473	-0.0360632	0.0274242	16
2.67608	-0.03718	0.0257411	16
2.68743	-0.0382989	0.0241108	16
2.69878	-0.0394198	0.0225318	16
2.71013	-0.0405428	0.0210039	16
2.72149	-0.0416679	0.0195277	16
2.73284	-0.042795	0.0181045	16
2.74419	-0.0439242	0.0167364	16
2.75554	-0.0450555	0.0154255	16
2.76689	-0.0461888	0.014174	16
2.77825	-0.0473241	0.0129837	16
2.7896	-0.0484614	0.0118562	16
2.80095	-0.0496007	0.0107924	16
2.8123	-0.050742	0.00979241	16
2.82365	-0.0518852	0.00885601	16
2.835	-0.0530303	0.00798214	16
2.84636	-0.0541774	0.00716931	16
2.85771	-0.0553263	0.00641558	16
2.86906	-0.056477	0.00571871	16
2.88041	-0.0576295	0.00507632	16
2.89176	-0.0587839	0.00448593	16
0.9577	0	0.0527918	21
0.967322	0.000904292	0.0579165	21
0.976945	0.00180386	0.0632109	21
0.986567	0.00269849	0.0686448	21
0.996189	0.00358797	0.0741865	21
1.00581	0.00447203	0.0798036	21
1.01543	0.00535044	0.0854632	21
1.02506	0.00622291	0.0911335	21
1.03468	0.00708916	0.0967838	21
1.0443	0.00794889	0.102385	21
1.05392	0.0088018	0.107912	21
1.06355	0.00964757	0.113342	21
1.07317	0.0104859	0.118654	21
1.08279	0.0113164	0.123832	21
1.09241	0.0121389	0.128863	21
1.10204	0.0129532	0.133739	21
1.11166	0.0137589	0.138452	21
1.12128	0.014556	0.143	21
1.1309	0.0153442	0.147382	21
1.14053	0.0161235	0.151599	21
1.15015	0.0168938	0.155655	21
1.15977	0.017655	0.159553	21
1.16939	0.0184072	0.163299	21
1.17902	0.0191502	0.166899	21
1.18864	0.0198841	0.170359	21
1.19826	0.020609	0.173686	21
1.20788	0.021325	0.176885	21
1.21751	0.0220321	0.179964	21
1.22713	0.0227307	0.182927	21
1.23675	0.0234209	0.185782	21
1.24637	0.0241029	0.188532	21
1.256	0.0247771	0.191184	21
1.26562	0.0254439	0.193743	21
1.27524	0.0261037	0.196214	21
1.28486	0.0267568	0.198602	21
1.29449	0.0274038	0.200913	21
1.30411	0.0280454	0.20315	21
1.31373	0.0286823	0.205318	21
1.32335	0.0293154	0.207422	21
1.33298	0.0299458	0.209464	21
1.3426	0.030575	0.211448	21
1.35222	0.0312045	0.213376	21
1.36184	0.0318365	0.215249	21
1.37147	0.0324731	0.217068	21
1.38109	0.0331166	0.218834	21
1.39071	0.0337225	0.220544	21
1.40033	0.0343369	0.222199	21
1.40996	0.0348808	0.223796	21
1.41958	0.0354961	0.225332	21
1.4292	0.0359531	0.226805	21
1.43882	0.0365448	0.228212	21
1.44845	0.0369731	0.229551	21
1.45807	0.0374297	0.230818	21
1.46769	0.0378397	0.23201	21
1.47731	0.0380336	0.233126	21
1.48694	0.0382644	0.234164	21
1.49656	0.038296	0.235121	21
1.50618	0.0382597	0.235997	21
1.5158	0.0383447	0.236792	21
1.52543	0.0383632	0.237504	21
1.53505	0.038176	0.238135	21
1.54467	0.038192	0.238684	21
1.55429	0.0380734	0.239154	21
1.56392	0.0379908	0.239547	21
1.57354	0.037925	0.239864	21
1.58316	0.0377891	0.240111	21
1.59278	0.0376706	0.240291	21
1.60241	0.0377081	0.240408	21
1.61203	0.0378625	0.240471	21
1.62165	0.0380602	0.240484	21
1.63127	0.0384347	0.240456	21
1.6409	0.0390374	0.240396	21
1.65052	0.03969	0.240312	21
1.66014	0.0404941	0.240213	21
1.66976	0.0414681	0.240109	21
1.67938	0.0425734	0.240009	21
1.68901	0.0440883	0.23992	21
1.69863	0.0455396	0.239852	21
1.70825	0.0469807	0.239808	21
1.71787	0.0485951	0.239796	21
1.7275	0.0503963	0.239815	21
1.73712	0.0524205	0.239869	21
1.74674	0.0543657	0.239953	21
1.75636	0.056697	0.240065	21
1.76599	0.0587978	0.240198	21
1.77561	0.0612086	0.240342	21
1.78523	0.0636673	0.240488	21
1.79485	0.0662459	0.240622	21
1.80448	0.0689662	0.240731	21
1.8141	0.0717801	0.240798	21
1.82372	0.0748023	0.240809	21
1.83334	0.0779779	0.240747	21
1.84297	0.0810436	0.240597	21
1.85259	0.0844189	0.240342	21
1.86221	0.0879654	0.23997	21
1.87183	0.0918341	0.239467	21
1.88146	0.095668	0.238822	21
1.89108	0.0996066	0.238026	21
1.9007	0.103583	0.237072	21
1.91032	0.107927	0.235955	21
1.91995	0.112268	0.234673	21
1.92957	0.116829	0.233225	21
1.93919	0.121288	0.231614	21
1.94881	0.126034	0.229843	21
1.95844	0.130837	0.227917	21
1.96806	0.135725	0.225846	21
1.97768	0.140601	0.223637	21
1.9873	0.145612	0.221301	21
1.99693	0.150691	0.21885	21
2.00655	0.155761	0.216296	21
2.01617	0.161079	0.213651	21
2.02579	0.166293	0.210927	21
2.03542	0.171723	0.208137	21
2.04504	0.176996	0.205292	21
2.05466	0.18232	0.202404	21
2.06428	0.187749	0.199482	21
2.07391	0.19322	0.196535	21
2.08353	0.198715	0.193569	21
2.09315	0.204121	0.190591	21
2.10277	0.209638	0.187603	21
2.1124	0.215205	0.184607	21
2.12202	0.220773	0.181605	21
2.13164	0.226362	0.178593	21
2.14126	0.231937	0.175571	21
2.15089	0.237563	0.172533	21
2.16051	0.243137	0.169475	21
2.17013	0.248711	0.166391	21
2.17975	0.25432	0.163276	21
2.18938	0.259907	0.160123	21
2.199	0.265484	0.156929	21
2.20862	0.271099	0.153687	21
2.21824	0.276679	0.150395	21
2.22787	0.282263	0.147049	21
2.23749	0.28787	0.14365	21
2.24711	0.293456	0.140197	21
2.25673	0.299047	0.136693	21
2.26636	0.304642	0.133142	21
2.27598	0.310242	0.129547	21
2.2856	0.315847	0.125917	21
2.29522	0.321457	0.122259	21
2.30485	0.327072	0.118582	21
2.31447	0.332693	0.114896	21
2.32409	0.338319	0.111212	21
2.33371	0.34395	0.107539	21
2.34334	0.349585	0.10389	21
2.35296	0.355226	0.100274	21
2.36258	0.360871	0.0967037	21
2.3722	0.366521	0.0931881	21
2.38183	0.372176	0.0897372	21
2.39145	0.377834	0.0863598	21
2.40107	0.383497	0.0830638	21
2.41069	0.389163	0.0798562	21
2.42032	0.394833	0.076743	21
2.42994	0.400507	0.0737289	21
2.43956	0.406184	0.0708175	21
2.44918	0.411864	0.0680114	21
2.45881	0.417546	0.0653115	21
2.46843	0.423232	0.0627179	21
2.47805	0.42892	0.0602294	21
2.48767	0.434609	0.0578434	21
2.4973	0.440301	0.0555567	21
2.50692	0.445995	0.0533645	21
2.51654	0.45169	0.0512616	21
2.52616	0.457386	0.0492419	21
2.53578	0.463083	0.0472988	21
2.54541	0.468781	0.0454252	21
2.55503	0.47448	0.0436141	21
2.56465	0.48018	0.0418582	21
2.57427	0.48588	0.040151	21
2.5839	0.49158	0.038486	21
2.59352	0.497281	0.0368577	21
2.60314	0.502982	0.0352612	21
2.61276	0.508683	0.0336929	21
2.62239	0.514384	0.0321498	21
2.63201	0.520086	0.0306303	21
2.64163	0.525787	0.0291338	21
2.65125	0.531488	0.0276607	21
2.66088	0.537189	0.0262122	21
2.6705	0.54289	0.0247904	21
2.68012	0.548591	0.0233979	21
2.68974	0.554291	0.0220377	21
2.69937	0.559992	0.0207131	21
2.70899	0.565692	0.0194272	21
2.71861	0.571392	0.0181832	21
2.72823	0.577092	0.0169837	21
2.73786	0.582791	0.0158311	21
2.74748	0.58849	0.014727	21
2.7571	0.594189	0.0136726	21
2.76672	0.599887	0.0126685	21
2.77635	0.605586	0.0117146	21
2.78597	0.611284	0.0108104	21
2.79559	0.616981	0.00995504	21
2.80521	0.622679	0.0091471	21
2.81484	0.628376	0.00838508	21
2.82446	0.634073	0.00766731	21
2.83408	0.639769	0.00699204	21
2.8437	0.645465	0.00635759	21
2.85333	0.651161	0.00576236	21
2.86295	0.656857	0.00520485	21
2.87257	0.662552	0.00468373	21
0.838096	0	0.0283932	25
0.848277	0.000747535	0.0319591	25
0.858457	0.00149911	0.0357681	25
0.868638	0.00225492	0.0398101	25
0.878819	0.00301514	0.0440724	25
0.889	0.00378001	0.0485396	25
0.89918	0.00454975	0.0531937	25
0.909361	0.00532459	0.0580151	25
0.919542	0.00610479	0.062982	25
0.929723	0.00689059	0.0680717	25
0.939903	0.00768226	0.0732601	25
0.950084	0.00848005	0.0785224	25
0.960265	0.00928422	0.0838336	25
0.970446	0.010095	0.0891681	25
0.980626	0.0109127	0.0945005	25
0.990807	0.0117374	0.0998057	25
1.00099	0.0125693	0.105059	25
1.01117	0.0134087	0.110236	25
1.02135	0.0142556	0.115314	25
1.03153	0.0151101	0.120271	25
1.04171	0.0159724	0.125088	25
1.05189	0.0168423	0.129746	25
1.06207	0.01772	0.134229	25
1.07225	0.0186053	0.138526	25
1.08243	0.0194983	0.142625	25
1.09261	0.0203988	0.146522	25
1.1028	0.0213068	0.150214	25
1.11298	0.0222222	0.153702	25
1.12316	0.0231448	0.156991	25
1.13334	0.0240745	0.16009	25
1.14352	0.0250111	0.163012	25
1.1537	0.0259542	0.165771	25
1.16388	0.0269037	0.168385	25
1.17406	0.0278591	0.170875	25
1.18424	0.0288198	0.173259	25
1.19442	0.0297855	0.17556	25
1.2046	0.0307553	0.177798	25
1.21478	0.0317285	0.179991	25
1.22496	0.0327042	0.182159	25
1.23514	0.0336814	0.184314	25
1.24533	0.0346588	0.186471	25
1.25551	0.035635	0.188638	25
1.26569	0.0366084	0.190821	25
1.27587	0.0375771	0.193023	25
1.28605	0.0385391	0.195245	25
1.29623	0.0394924	0.197483	25
1.30641	0.0404353	0.199733	25
1.31659	0.0413954	0.201989	25
1.32677	0.0423662	0.204242	25
1.33695	0.0433327	0.206485	25
1.34713	0.0443181	0.208708	25
1.35731	0.0452916	0.210905	25
1.36749	0.0462801	0.213067	25
1.37768	0.0472815	0.215189	25
1.38786	0.0482999	0.217266	25
1.39804	0.0493973	0.219294	25
1.40822	0.0505422	0.221272	25
1.4184	0.0517486	0.223199	25
1.42858	0.053002	0.225076	25
1.43876	0.0543599	0.226903	25
1.44894	0.0557526	0.228684	25
1.45912	0.0572142	0.230419	25
1.4693	0.0587001	0.232111	25
1.47948	0.0602516	0.233762	25
1.48966	0.0618974	0.235373	25
1.49984	0.0635744	0.236944	25
1.51002	0.0653443	0.238476	25
1.52021	0.0671657	0.239965	25
1.53039	0.0690606	0.241411	25
1.54057	0.0710643	0.24281	25
1.55075	0.0731025	0.244159	25
1.56093	0.0751799	0.245454	25
1.57111	0.0773751	0.246691	25
1.58129	0.07957	0.247864	25
1.59147	0.0818277	0.248972	25
1.60165	0.0841449	0.250008	25
1.61183	0.0864673	0.250971	25
1.62201	0.0888677	0.251856	25
1.63219	0.0912771	0.252661	25
1.64237	0.0936986	0.253384	25
1.65256	0.096179	0.254022	25
1.66274	0.0986424	0.254572	25
1.67292	0.101121	0.255034	25
1.6831	0.103631	0.255404	25
1.69328	0.106126	0.255679	25
1.70346	0.108645	0.255858	25
1.71364	0.111185	0.255936	25
1.72382	0.113744	0.255911	25
1.734	0.116307	0.255778	25
1.74418	0.118915	0.255534	25
1.75436	0.121511	0.255174	25
1.76454	0.12416	0.254696	25
1.77472	0.126822	0.254096	25
1.78491	0.12948	0.25337	25
1.79509	0.132202	0.252516	25
1.80527	0.134923	0.251535	25
1.81545	0.137691	0.250424	25
1.82563	0.140487	0.249186	25
1.83581	0.143297	0.247822	25
1.84599	0.146138	0.246338	25
1.85617	0.148981	0.244737	25
1.86635	0.151854	0.243027	25
1.87653	0.15474	0.241216	25
1.88671	0.157642	0.239311	25
1.89689	0.160521	0.237323	25
1.90707	0.163412	0.235261	25
1.91725	0.16632	0.233136	25
1.92744	0.169233	0.230956	25
1.93762	0.172145	0.22873	25
1.9478	0.175044	0.226466	25
1.95798	0.177935	0.22417	25
1.96816	0.180836	0.221846	25
1.97834	0.183703	0.219496	25
1.98852	0.186549	0.217122	25
1.9987	0.189393	0.214719	25
2.00888	0.192196	0.212286	25
2.01906	0.195012	0.209814	25
2.02924	0.19777	0.207298	25
2.03942	0.200538	0.204727	25
2.0496	0.203282	0.202092	25
2.05979	0.206018	0.199384	25
2.06997	0.208754	0.196592	25
2.08015	0.211505	0.193708	25
2.09033	0.214259	0.190724	25
2.10051	0.217009	0.187634	25
2.11069	0.2198	0.184436	25
2.12087	0.222576	0.181129	25
2.13105	0.225387	0.177713	25
2.14123	0.228203	0.174195	25
2.15141	0.231032	0.170581	25
2.16159	0.233863	0.166881	25
2.17177	0.2367	0.163109	25
2.18195	0.239551	0.159278	25
2.19213	0.242392	0.155405	25
2.20232	0.245255	0.151507	25
2.2125	0.248107	0.147603	25
2.22268	0.25096	0.143712	25
2.23286	0.253813	0.139852	25
2.24304	0.256667	0.13604	25
2.25322	0.25952	0.132294	25
2.2634	0.262372	0.128628	25
2.27358	0.265224	0.125056	25
2.28376	0.268075	0.121589	25
2.29394	0.270925	0.118235	25
2.30412	0.273773	0.115	25
2.3143	0.276621	0.111888	25
2.32448	0.279467	0.108899	25
2.33467	0.282312	0.106031	25
2.34485	0.285156	0.103278	25
2.35503	0.287997	0.100633	25
2.36521	0.290838	0.0980876	25
2.37539	0.293676	0.0956305	25
2.38557	0.296512	0.0932494	25
2.39575	0.299347	0.0909314	25
2.40593	0.302179	0.0886634	25
2.41611	0.305009	0.0864324	25
2.42629	0.307836	0.084226	25
2.43647	0.310662	0.0820329	25
2.44665	0.313485	0.0798432	25
2.45683	0.316305	0.0776487	25
2.46701	0.319123	0.0754432	25
2.4772	0.321938	0.0732221	25
2.48738	0.324751	0.0709831	25
2.49756	0.327562	0.0687257	25
2.50774	0.330371	0.0664509	25
2.51792	0.333177	0.0641616	25
2.5281	0.335981	0.0618619	25
2.53828	0.338784	0.0595569	25
2.54846	0.341584	0.0572527	25
2.55864	0.344383	0.0549559	25
2.56882	0.34718	0.0526733	25
2.579	0.349975	0.0504119	25
2.58918	0.352769	0.0481787	25
2.59936	0.355561	0.0459803	25
2.60955	0.358352	0.0438228	25
2.61973	0.361141	0.041712	25
2.62991	0.363928	0.0396529	25
2.64009	0.366714	0.0376497	25
2.65027	0.369499	0.0357058	25
2.66045	0.372282	0.0338238	25
2.67063	0.375064	0.0320054	25
2.68081	0.377844	0.0302515	25
2.69099	0.380623	0.0285619	25
2.70117	0.3834	0.0269358	25
2.71135	0.386176	0.0253717	25
2.72153	0.38895	0.0238673	25
2.73171	0.391724	0.0224203	25
2.74189	0.394495	0.0210276	25
2.75208	0.397266	0.0196864	25
2.76226	0.400035	0.0183938	25
2.77244	0.402803	0.017147	25
2.78262	0.405569	0.0159439	25
2.7928	0.408335	0.0147826	25
2.80298	0.411099	0.013662	25
2.81316	0.413862	0.0125816	25
2.82334	0.416624	0.0115414	25
2.83352	0.419385	0.0105422	25
2.8437	0.422145	0.00958499	25
2.85388	0.424904	0.00867147	25
2.86406	0.427662	0.0078034	25
1.02778	0	0.0570785	32
1.03833	-0.0033534	0.0625652	32
1.04889	-0.00671302	0.0682078	32
1.05945	-0.0100789	0.0739782	32
1.07001	-0.013451	0.0798484	32
1.08057	-0.0168293	0.0857918	32
1.09113	-0.0202136	0.091783	32
1.10168	-0.0236035	0.0977988	32
1.11224	-0.0269989	0.103818	32
1.1228	-0.0303992	0.109822	32
1.13336	-0.0338039	0.115794	32
1.14392	-0.0372126	0.12172	32
1.15447	-0.0406245	0.127591	32
1.16503	-0.0440392	0.133397	32
1.17559	-0.0474557	0.139135	32
1.18615	-0.0508736	0.144801	32
1.19671	-0.0542921	0.150398	32
1.20727	-0.0577106	0.155927	32
1.21782	-0.0611285	0.161395	32
1.22838	-0.0645452	0.166808	32
1.23894	-0.0679601	0.172176	32
1.2495	-0.0713728	0.177507	32
1.26006	-0.074783	0.182809	32
1.27061	-0.0781905	0.188088	32
1.28117	-0.0815952	0.193348	32
1.29173	-0.0849973	0.198591	32
1.30229	-0.088397	0.203813	32
1.31285	-0.0917951	0.209007	32
1.32341	-0.0951926	0.21416	32
1.33396	-0.098591	0.219257	32
1.34452	-0.101993	0.224276	32
1.35508	-0.105403	0.229193	32
1.36564	-0.108827	0.233982	32
1.3762	-0.112278	0.238615	32
1.38675	-0.11577	0.243065	32
1.39731	-0.119323	0.247305	32
1.40787	-0.123393	0.25131	32
1.41843	-0.127222	0.25506	32
1.42899	-0.131319	0.258536	32
1.43955	-0.135397	0.261727	32
1.4501	-0.13942	0.264625	32
1.46066	-0.143546	0.267227	32
1.47122	-0.147969	0.269535	32
1.48178	-0.152186	0.271556	32
1.49234	-0.156469	0.273298	32
1.5029	-0.160874	0.274776	32
1.51345	-0.165538	0.276004	32
1.52401	-0.170015	0.277	32
1.53457	-0.174598	0.277781	32
1.54513	-0.179453	0.278366	32
1.55569	-0.183749	0.278774	32
1.56624	-0.188248	0.279022	32
1.5768	-0.192898	0.279129	32
1.58736	-0.197387	0.279109	32
1.59792	-0.20179	0.27898	32
1.60848	-0.206118	0.278753	32
1.61904	-0.210651	0.278442	32
1.62959	-0.215219	0.278057	32
1.64015	-0.219778	0.277606	32
1.65071	-0.224275	0.277095	32
1.66127	-0.228843	0.276528	32
1.67183	-0.23334	0.275905	32
1.68238	-0.237896	0.275226	32
1.69294	-0.242317	0.274486	32
1.7035	-0.246832	0.273681	32
1.71406	-0.251226	0.272802	32
1.72462	-0.255762	0.271841	32
1.73518	-0.260172	0.270788	32
1.74573	-0.264537	0.269633	32
1.75629	-0.268848	0.268368	32
1.76685	-0.27305	0.266985	32
1.77741	-0.277165	0.26548	32
1.78797	-0.281148	0.263849	32
1.79852	-0.284813	0.262095	32
1.80908	-0.288443	0.260221	32
1.81964	-0.291834	0.258236	32
1.8302	-0.294881	0.256153	32
1.84076	-0.298073	0.253985	32
1.85132	-0.300951	0.25175	32
1.86187	-0.303872	0.249468	32
1.87243	-0.306806	0.24716	32
1.88299	-0.309516	0.244845	32
1.89355	-0.312329	0.242542	32
1.90411	-0.31493	0.240269	32
1.91466	-0.317461	0.238039	32
1.92522	-0.320073	0.235863	32
1.93578	-0.322502	0.233745	32
1.94634	-0.324923	0.231686	32
1.9569	-0.327242	0.229683	32
1.96746	-0.329472	0.227726	32
1.97801	-0.331664	0.225803	32
1.98857	-0.333803	0.223895	32
1.99913	-0.335856	0.221984	32
2.00969	-0.337767	0.220048	32
2.02025	-0.339701	0.218064	32
2.0308	-0.341646	0.21601	32
2.04136	-0.3435	0.213866	32
2.05192	-0.345267	0.211614	32
2.06248	-0.347011	0.209239	32
2.07304	-0.348745	0.206731	32
2.0836	-0.35034	0.204086	32
2.09415	-0.351879	0.201303	32
2.10471	-0.353457	0.198387	32
2.11527	-0.35482	0.195348	32
2.12583	-0.356319	0.192201	32
2.13639	-0.357766	0.188964	32
2.14695	-0.359145	0.185658	32
2.1575	-0.360354	0.182306	32
2.16806	-0.361593	0.178932	32
2.17862	-0.362862	0.17556	32
2.18918	-0.363952	0.17221	32
2.19974	-0.365146	0.168903	32
2.21029	-0.366265	0.165654	32
2.22085	-0.367373	0.162476	32
2.23141	-0.368474	0.159375	32
2.24197	-0.369451	0.156355	32
2.25253	-0.37043	0.153414	32
2.26309	-0.371309	0.150545	32
2.27364	-0.372188	0.147739	32
2.2842	-0.373054	0.144983	32
2.29476	-0.373826	0.142261	32
2.30532	-0.374625	0.139557	32
2.31588	-0.375373	0.136855	32
2.32643	-0.376085	0.134138	32
2.33699	-0.376772	0.131392	32
2.34755	-0.377439	0.128606	32
2.35811	-0.378085	0.125771	32
2.36867	-0.378696	0.122881	32
2.37923	-0.379293	0.119935	32
2.38978	-0.379883	0.116936	32
2.40034	-0.380396	0.113889	32
2.4109	-0.380944	0.110804	32
2.42146	-0.381478	0.107694	32
2.43202	-0.381996	0.104573	32
2.44257	-0.382498	0.101457	32
2.45313	-0.382864	0.098364	32
2.46369	-0.383324	0.0953113	32
2.47425	-0.383767	0.0923163	32
2.48481	-0.384196	0.0893951	32
2.49537	-0.384608	0.0865621	32
2.50592	-0.385006	0.0838298	32
2.51648	-0.385388	0.0812081	32
2.52704	-0.385756	0.078704	32
2.5376	-0.386109	0.0763218	32
2.54816	-0.386448	0.0740626	32
2.55871	-0.386772	0.0719245	32
2.56927	-0.387083	0.0699029	32
2.57983	-0.38738	0.0679905	32
2.59039	-0.387663	0.0661778	32
2.60095	-0.387934	0.0644535	32
2.61151	-0.388192	0.0628049	32
2.62206	-0.388437	0.0612184	32
2.63262	-0.38867	0.0596802	32
2.64318	-0.388891	0.0581765	32
2.65374	-0.389101	0.0566945	32
2.6643	-0.389299	0.0552222	32
2.67485	-0.389486	0.0537495	32
2.68541	-0.389663	0.0522681	32
2.69597	-0.389829	0.0507718	32
2.70653	-0.389985	0.0492566	32
2.71709	-0.390132	0.0477208	32
2.72765	-0.390268	0.0461649	32
2.7382	-0.390396	0.0445914	32
2.74876	-0.390515	0.0430045	32
2.75932	-0.390624	0.0414098	32
2.76988	-0.390726	0.0398139	32
2.78044	-0.390819	0.038224	32
2.791	-0.390904	0.0366477	32
2.80155	-0.390982	0.0350925	32
2.81211	-0.391052	0.0335652	32
2.82267	-0.391115	0.0320721	32
2.83323	-0.391171	0.0306186	32
2.84379	-0.391221	0.0292089	32
2.85434	-0.391263	0.027846	32
2.8649	-0.3913	0.0265319	32
2.87546	-0.39133	0.0252675	32
2.88602	-0.391354	0.0240524	32
2.89658	-0.391373	0.0228856	32
2.90714	-0.391385	0.0217653	32
2.91769	-0.391393	0.020689	32
2.92825	-0.391394	0.0196539	32
2.93881	-0.391391	0.018657	32
2.94937	-0.391383	0.0176954	32
2.95993	-0.39137	0.0167659	32
2.97048	-0.391352	0.0158659	32
2.98104	-0.391329	0.0149928	32
2.9916	-0.391302	0.0141447	32
3.00216	-0.391271	0.0133198	32
3.01272	-0.391235	0.0125167	32
3.02328	-0.391196	0.0117348	32
3.03383	-0.391152	0.0109734	32
3.04439	-0.391104	0.0102326	32
3.05495	-0.391053	0.00951254	32
3.06551	-0.390998	0.00881383	32
3.07607	-0.390939	0.00813722	32
3.08662	-0.390876	0.00748372	32
3.09718	-0.390811	0.00685445	32
3.10774	-0.390742	0.00625061	32
3.1183	-0.390669	0.00567346	32
[truncated: 201 more rows]

## Sheet: Fig.5-e WT-KO PAX6
reads	foldchange	density	day
0.840321	0	0.0500135	1
0.847936	-0.00547259	0.0525955	1
0.855552	-0.0109426	0.055203	1
0.863168	-0.01641	0.057834	1
0.870783	-0.0218747	0.0604862	1
0.878399	-0.0273366	0.063157	1
0.886015	-0.0327957	0.0658436	1
0.89363	-0.0382519	0.0685422	1
0.901246	-0.0437051	0.0712485	1
0.908862	-0.0491552	0.0739574	1
0.916478	-0.0546023	0.0766629	1
0.924093	-0.0600461	0.0793583	1
0.931709	-0.0654867	0.0820363	1
0.939325	-0.0709239	0.0846889	1
0.94694	-0.0763576	0.0873078	1
0.954556	-0.0817877	0.0898847	1
0.962172	-0.0872143	0.0924113	1
0.969787	-0.0926371	0.0948798	1
0.977403	-0.0980561	0.097283	1
0.985019	-0.103472	0.0996145	1
0.992635	-0.108883	0.101869	1
1.00025	-0.114292	0.104043	1
1.00787	-0.119697	0.106134	1
1.01548	-0.125098	0.108141	1
1.0231	-0.130497	0.110065	1
1.03071	-0.135892	0.111907	1
1.03833	-0.141284	0.113672	1
1.04594	-0.146673	0.115365	1
1.05356	-0.152059	0.11699	1
1.06118	-0.157441	0.118556	1
1.06879	-0.162821	0.12007	1
1.07641	-0.168198	0.12154	1
1.08402	-0.173573	0.122974	1
1.09164	-0.178944	0.124382	1
1.09925	-0.184313	0.125772	1
1.10687	-0.18968	0.127151	1
1.11449	-0.195044	0.128528	1
1.1221	-0.200407	0.129909	1
1.12972	-0.205767	0.131301	1
1.13733	-0.211125	0.132709	1
1.14495	-0.216483	0.134138	1
1.15256	-0.221838	0.135592	1
1.16018	-0.227193	0.137075	1
1.1678	-0.232548	0.138589	1
1.17541	-0.237902	0.140135	1
1.18303	-0.243255	0.141714	1
1.19064	-0.248609	0.143327	1
1.19826	-0.253964	0.144974	1
1.20587	-0.259319	0.146654	1
1.21349	-0.264675	0.148365	1
1.22111	-0.270032	0.150105	1
1.22872	-0.275391	0.151874	1
1.23634	-0.280751	0.153667	1
1.24395	-0.286112	0.155482	1
1.25157	-0.291474	0.157317	1
1.25918	-0.296837	0.159168	1
1.2668	-0.302199	0.16103	1
1.27442	-0.307561	0.162902	1
1.28203	-0.312922	0.164779	1
1.28965	-0.318095	0.166657	1
1.29726	-0.323251	0.168533	1
1.30488	-0.328403	0.170404	1
1.31249	-0.33363	0.172265	1
1.32011	-0.338954	0.174113	1
1.32773	-0.344272	0.175945	1
1.33534	-0.34958	0.177759	1
1.34296	-0.354874	0.179552	1
1.35057	-0.36015	0.181321	1
1.35819	-0.365403	0.183065	1
1.3658	-0.370632	0.184781	1
1.37342	-0.375821	0.186469	1
1.38104	-0.380922	0.188128	1
1.38865	-0.386021	0.189757	1
1.39627	-0.391129	0.191355	1
1.40388	-0.396319	0.192924	1
1.4115	-0.401516	0.194463	1
1.41911	-0.406701	0.195972	1
1.42673	-0.411871	0.197454	1
1.43435	-0.417022	0.198908	1
1.44196	-0.422157	0.200336	1
1.44958	-0.42723	0.201739	1
1.45719	-0.432285	0.203118	1
1.46481	-0.43733	0.204473	1
1.47242	-0.442364	0.205807	1
1.48004	-0.447394	0.207118	1
1.48766	-0.452408	0.208407	1
1.49527	-0.457408	0.209676	1
1.50289	-0.4624	0.210922	1
1.5105	-0.467489	0.212145	1
1.51812	-0.47265	0.213345	1
1.52573	-0.477821	0.214519	1
1.53335	-0.482971	0.215666	1
1.54097	-0.488013	0.216784	1
1.54858	-0.493062	0.217869	1
1.5562	-0.498133	0.218919	1
1.56381	-0.50323	0.219931	1
1.57143	-0.508362	0.220901	1
1.57904	-0.513531	0.221826	1
1.58666	-0.518743	0.222701	1
1.59428	-0.523955	0.223523	1
1.60189	-0.529167	0.224289	1
1.60951	-0.534385	0.224994	1
1.61712	-0.539583	0.225635	1
1.62474	-0.544785	0.226209	1
1.63235	-0.549965	0.226712	1
1.63997	-0.555131	0.227143	1
1.64759	-0.560289	0.227497	1
1.6552	-0.565429	0.227774	1
1.66282	-0.570574	0.227971	1
1.67043	-0.575758	0.228087	1
1.67805	-0.580925	0.228122	1
1.68566	-0.586081	0.228074	1
1.69328	-0.591154	0.227943	1
1.70089	-0.596208	0.227729	1
1.70851	-0.601242	0.227434	1
1.71613	-0.606259	0.227058	1
1.72374	-0.611186	0.226601	1
1.73136	-0.616163	0.226066	1
1.73897	-0.62114	0.225454	1
1.74659	-0.626073	0.224767	1
1.7542	-0.630838	0.224007	1
1.76182	-0.635631	0.223175	1
1.76944	-0.64049	0.222275	1
1.77705	-0.645331	0.221307	1
1.78467	-0.650154	0.220274	1
1.79228	-0.654775	0.219178	1
1.7999	-0.659298	0.21802	1
1.80751	-0.663786	0.216801	1
1.81513	-0.668243	0.215524	1
1.82275	-0.672672	0.214188	1
1.83036	-0.677078	0.212794	1
1.83798	-0.681464	0.211343	1
1.84559	-0.685834	0.209834	1
1.85321	-0.690189	0.208267	1
1.86082	-0.69469	0.206641	1
1.86844	-0.699305	0.204956	1
1.87606	-0.703907	0.203209	1
1.88367	-0.708434	0.201399	1
1.89129	-0.712711	0.199525	1
1.8989	-0.71698	0.197584	1
1.90652	-0.721243	0.195575	1
1.91413	-0.725503	0.193495	1
1.92175	-0.729761	0.191342	1
1.92937	-0.734016	0.189115	1
1.93698	-0.738272	0.186811	1
1.9446	-0.742527	0.184429	1
1.95221	-0.746783	0.181968	1
1.95983	-0.75104	0.179427	1
1.96744	-0.755296	0.176805	1
1.97506	-0.759553	0.174102	1
1.98268	-0.763809	0.171319	1
1.99029	-0.768064	0.168456	1
1.99791	-0.772317	0.165514	1
2.00552	-0.776569	0.162495	1
2.01314	-0.780818	0.159402	1
2.02075	-0.785065	0.156238	1
2.02837	-0.789308	0.153005	1
2.03599	-0.793549	0.149708	1
2.0436	-0.797786	0.146351	1
2.05122	-0.802019	0.142939	1
2.05883	-0.806247	0.139476	1
2.06645	-0.810472	0.135969	1
2.07406	-0.814692	0.132423	1
2.08168	-0.818907	0.128844	1
2.0893	-0.823118	0.125238	1
2.09691	-0.827324	0.121612	1
2.10453	-0.831525	0.11797	1
2.11214	-0.835721	0.114321	1
2.11976	-0.839912	0.110669	1
2.12737	-0.844099	0.107021	1
2.13499	-0.848281	0.103383	1
2.14261	-0.852458	0.0997594	1
2.15022	-0.85663	0.0961564	1
2.15784	-0.860799	0.0925787	1
2.16545	-0.864963	0.0890311	1
2.17307	-0.869122	0.0855179	1
2.18068	-0.873278	0.0820432	1
2.1883	-0.87743	0.0786109	1
2.19592	-0.881578	0.0752246	1
2.20353	-0.885723	0.0718874	1
2.21115	-0.889864	0.0686026	1
2.21876	-0.894003	0.0653732	1
2.22638	-0.898138	0.0622019	1
2.23399	-0.90227	0.0590914	1
2.24161	-0.9064	0.0560445	1
2.24923	-0.910527	0.0530638	1
2.25684	-0.914652	0.0501519	1
2.26446	-0.918775	0.0473112	1
2.27207	-0.922896	0.0445446	1
2.27969	-0.927015	0.0418544	1
2.2873	-0.931132	0.0392434	1
2.29492	-0.935248	0.0367139	1
2.30254	-0.939362	0.0342685	1
2.31015	-0.943475	0.0319094	1
2.31777	-0.947587	0.029639	1
2.32538	-0.951697	0.0274593	1
2.333	-0.955806	0.025372	1
2.34061	-0.959915	0.0233787	1
2.34823	-0.964022	0.0214806	1
2.35585	-0.968128	0.0196786	1
0.67045	0	0.0235997	3
0.679151	-0.00369951	0.0248409	3
0.687853	-0.00739648	0.0260687	3
0.696554	-0.0110909	0.0272833	3
0.705256	-0.0147829	0.0284865	3
0.713957	-0.0184723	0.0296812	3
0.722659	-0.0221593	0.0308713	3
0.73136	-0.0258438	0.0320614	3
0.740062	-0.0295259	0.0332569	3
0.748763	-0.0332057	0.0344635	3
0.757465	-0.036883	0.0356867	3
0.766167	-0.040558	0.036932	3
0.774868	-0.0442307	0.0382045	3
0.78357	-0.0479011	0.0395084	3
0.792271	-0.0515692	0.0408473	3
0.800973	-0.0552351	0.0422236	3
0.809674	-0.0588987	0.0436389	3
0.818376	-0.06256	0.0450937	3
0.827077	-0.0662191	0.0465874	3
0.835779	-0.069876	0.0481186	3
0.84448	-0.0735308	0.0496852	3
0.853182	-0.0771833	0.0512841	3
0.861883	-0.0808337	0.0529121	3
0.870585	-0.0844821	0.0545654	3
0.879287	-0.0881283	0.0562403	3
0.887988	-0.0917725	0.0579329	3
0.89669	-0.0954146	0.0596398	3
0.905391	-0.0990548	0.0613575	3
0.914093	-0.102693	0.0630833	3
0.922794	-0.10633	0.0648148	3
0.931496	-0.109964	0.0665501	3
0.940197	-0.113597	0.0682879	3
0.948899	-0.117229	0.0700273	3
0.9576	-0.120859	0.0717679	3
0.966302	-0.124489	0.0735099	3
0.975003	-0.128117	0.0752535	3
0.983705	-0.131744	0.0769995	3
0.992407	-0.135371	0.0787487	3
1.00111	-0.138997	0.0805021	3
1.00981	-0.142623	0.0822606	3
1.01851	-0.146249	0.0840252	3
1.02721	-0.149875	0.085797	3
1.03591	-0.153501	0.0875768	3
1.04462	-0.157129	0.0893654	3
1.05332	-0.160757	0.0911633	3
1.06202	-0.164387	0.0929713	3
1.07072	-0.168018	0.0947897	3
1.07942	-0.171652	0.096619	3
1.08812	-0.175287	0.0984595	3
1.09682	-0.178925	0.100312	3
1.10553	-0.182565	0.102176	3
1.11423	-0.186209	0.104052	3
1.12293	-0.189856	0.105941	3
1.13163	-0.193506	0.107844	3
1.14033	-0.197159	0.109761	3
1.14903	-0.200815	0.111694	3
1.15774	-0.204474	0.113643	3
1.16644	-0.208134	0.11561	3
1.17514	-0.211796	0.117596	3
1.18384	-0.215457	0.119603	3
1.19254	-0.219115	0.121633	3
1.20124	-0.222768	0.123687	3
1.20994	-0.226412	0.125767	3
1.21865	-0.230043	0.127875	3
1.22735	-0.233659	0.130012	3
1.23605	-0.237257	0.132181	3
1.24475	-0.240839	0.134381	3
1.25345	-0.244321	0.136616	3
1.26215	-0.24785	0.138885	3
1.27086	-0.251291	0.141189	3
1.27956	-0.254848	0.143528	3
1.28826	-0.258399	0.145903	3
1.29696	-0.261938	0.148312	3
1.30566	-0.265432	0.150756	3
1.31436	-0.268782	0.153233	3
1.32306	-0.27214	0.155742	3
1.33177	-0.27551	0.158281	3
1.34047	-0.278946	0.160849	3
1.34917	-0.282345	0.163443	3
1.35787	-0.285647	0.166062	3
1.36657	-0.288893	0.168703	3
1.37527	-0.292064	0.171362	3
1.38398	-0.295301	0.174039	3
1.39268	-0.29845	0.176729	3
1.40138	-0.301438	0.17943	3
1.41008	-0.304511	0.182139	3
1.41878	-0.307574	0.184853	3
1.42748	-0.310632	0.187568	3
1.43618	-0.313586	0.19028	3
1.44489	-0.316515	0.192988	3
1.45359	-0.319379	0.195687	3
1.46229	-0.322252	0.198373	3
1.47099	-0.325121	0.201043	3
1.47969	-0.327997	0.203693	3
1.48839	-0.330867	0.206321	3
1.4971	-0.333684	0.208921	3
1.5058	-0.336286	0.21149	3
1.5145	-0.338995	0.214025	3
1.5232	-0.341748	0.216523	3
1.5319	-0.34451	0.218979	3
1.5406	-0.347298	0.221391	3
1.5493	-0.349939	0.223754	3
1.55801	-0.352567	0.226066	3
1.56671	-0.355351	0.228325	3
1.57541	-0.358022	0.230526	3
1.58411	-0.360754	0.232667	3
1.59281	-0.363391	0.234745	3
1.60151	-0.365959	0.23676	3
1.61022	-0.36879	0.238707	3
1.61892	-0.371615	0.240586	3
1.62762	-0.374168	0.242395	3
1.63632	-0.376962	0.244133	3
1.64502	-0.379681	0.245798	3
1.65372	-0.382435	0.247391	3
1.66242	-0.385308	0.248911	3
1.67113	-0.387887	0.250357	3
1.67983	-0.390808	0.251729	3
1.68853	-0.393622	0.253029	3
1.69723	-0.396305	0.254256	3
1.70593	-0.399263	0.255411	3
1.71463	-0.402062	0.256494	3
1.72334	-0.404845	0.257505	3
1.73204	-0.407687	0.258446	3
1.74074	-0.410404	0.259315	3
1.74944	-0.413297	0.260113	3
1.75814	-0.416087	0.260839	3
1.76684	-0.418787	0.261491	3
1.77555	-0.421677	0.262067	3
1.78425	-0.424493	0.262566	3
1.79295	-0.427087	0.262984	3
1.80165	-0.429965	0.263317	3
1.81035	-0.432662	0.263561	3
1.81905	-0.435282	0.263709	3
1.82775	-0.437945	0.263756	3
1.83646	-0.440562	0.263695	3
1.84516	-0.443162	0.263519	3
1.85386	-0.445778	0.26322	3
1.86256	-0.448237	0.26279	3
1.87126	-0.450787	0.26222	3
1.87996	-0.453409	0.261501	3
1.88867	-0.455781	0.260627	3
1.89737	-0.458137	0.259587	3
1.90607	-0.460649	0.258376	3
1.91477	-0.463113	0.256985	3
1.92347	-0.465444	0.255409	3
1.93217	-0.467747	0.253642	3
1.94087	-0.47005	0.25168	3
1.94958	-0.472358	0.249519	3
1.95828	-0.474717	0.247157	3
1.96698	-0.477092	0.244594	3
1.97568	-0.479416	0.241829	3
1.98438	-0.481752	0.238864	3
1.99308	-0.484101	0.235703	3
2.00179	-0.486461	0.232348	3
2.01049	-0.48883	0.228805	3
2.01919	-0.491208	0.22508	3
2.02789	-0.493591	0.22118	3
2.03659	-0.495979	0.217114	3
2.04529	-0.498368	0.212889	3
2.05399	-0.500758	0.208517	3
2.0627	-0.503147	0.204008	3
2.0714	-0.505535	0.199371	3
2.0801	-0.507919	0.19462	3
2.0888	-0.510301	0.189765	3
2.0975	-0.512678	0.184819	3
2.1062	-0.51505	0.179794	3
2.11491	-0.517417	0.174702	3
2.12361	-0.519778	0.169557	3
2.13231	-0.522134	0.16437	3
2.14101	-0.524484	0.159153	3
2.14971	-0.526829	0.153918	3
2.15841	-0.529167	0.148676	3
2.16711	-0.5315	0.143438	3
2.17582	-0.533826	0.138214	3
2.18452	-0.536148	0.133014	3
2.19322	-0.538464	0.127846	3
2.20192	-0.540776	0.122718	3
2.21062	-0.543082	0.117637	3
2.21932	-0.545384	0.11261	3
2.22803	-0.547683	0.107643	3
2.23673	-0.549977	0.102742	3
2.24543	-0.552268	0.0979093	3
2.25413	-0.554556	0.093151	3
2.26283	-0.556842	0.0884705	3
2.27153	-0.559125	0.0838718	3
2.28023	-0.561407	0.0793584	3
2.28894	-0.563687	0.0749342	3
2.29764	-0.565966	0.070603	3
2.30634	-0.568244	0.066369	3
2.31504	-0.570521	0.0622367	3
2.32374	-0.572798	0.0582108	3
2.33244	-0.575076	0.0542964	3
2.34115	-0.577353	0.050499	3
2.34985	-0.579632	0.046824	3
2.35855	-0.58191	0.0432774	3
2.36725	-0.58419	0.0398647	3
2.37595	-0.58647	0.0365917	3
2.38465	-0.588751	0.0334635	3
2.39335	-0.591033	0.0304852	3
2.40206	-0.593317	0.0276609	3
0.504437	0	0.0137767	6
0.514578	-0.00168869	0.0153089	6
0.524718	-0.00337927	0.0169458	6
0.534859	-0.00507178	0.018689	6
0.544999	-0.00676626	0.0205398	6
0.55514	-0.00846273	0.0224987	6
0.56528	-0.0101612	0.0245651	6
0.575421	-0.0118617	0.0267374	6
0.585562	-0.0135643	0.0290128	6
0.595702	-0.015269	0.0313867	6
0.605843	-0.0169758	0.0338531	6
0.615983	-0.0186847	0.036404	6
0.626124	-0.0203957	0.0390298	6
0.636265	-0.0221089	0.0417195	6
0.646405	-0.0238243	0.0444603	6
0.656546	-0.0255418	0.0472385	6
0.666686	-0.0272615	0.0500396	6
0.676827	-0.0289835	0.0528485	6
0.686967	-0.0307076	0.0556503	6
0.697108	-0.032434	0.0584305	6
0.707249	-0.0341627	0.0611753	6
0.717389	-0.0358938	0.0638725	6
0.72753	-0.0376272	0.0665111	6
0.73767	-0.0393629	0.0690821	6
0.747811	-0.0411011	0.0715783	6
0.757952	-0.0428417	0.0739946	6
0.768092	-0.0445847	0.0763279	6
0.778233	-0.04633	0.078577	6
0.788373	-0.0480778	0.0807425	6
0.798514	-0.049828	0.0828262	6
0.808655	-0.0515806	0.0848315	6
0.818795	-0.0533355	0.0867628	6
0.828936	-0.0550929	0.0886251	6
0.839076	-0.0568525	0.090424	6
0.849217	-0.0586145	0.0921652	6
0.859357	-0.0603786	0.0938549	6
0.869498	-0.0621449	0.0954988	6
0.879639	-0.0639132	0.0971026	6
0.889779	-0.0656832	0.0986719	6
0.89992	-0.0674549	0.100212	6
0.91006	-0.0692278	0.101727	6
0.920201	-0.0710019	0.103223	6
0.930342	-0.0727768	0.104704	6
0.940482	-0.0745523	0.106175	6
0.950623	-0.0763281	0.107639	6
0.960763	-0.0781038	0.109101	6
0.970904	-0.0798793	0.110565	6
0.981044	-0.0816541	0.112036	6
0.991185	-0.0834281	0.113518	6
1.00133	-0.0852008	0.115014	6
1.01147	-0.0869722	0.11653	6
1.02161	-0.0887419	0.118068	6
1.03175	-0.0905099	0.119633	6
1.04189	-0.092276	0.121226	6
1.05203	-0.0940405	0.122851	6
1.06217	-0.0958035	0.12451	6
1.07231	-0.0975654	0.126204	6
1.08245	-0.0993271	0.127934	6
1.09259	-0.101089	0.1297	6
1.10273	-0.102854	0.131501	6
1.11287	-0.104621	0.133337	6
1.12301	-0.106393	0.135207	6
1.13315	-0.108171	0.137109	6
1.14329	-0.109955	0.139041	6
1.15343	-0.111789	0.141002	6
1.16358	-0.113609	0.142991	6
1.17372	-0.11541	0.145005	6
1.18386	-0.117245	0.147044	6
1.194	-0.119112	0.149106	6
1.20414	-0.120919	0.151191	6
1.21428	-0.122772	0.153297	6
1.22442	-0.12464	0.155424	6
1.23456	-0.126455	0.157571	6
1.2447	-0.128341	0.159738	6
1.25484	-0.130224	0.161924	6
1.26498	-0.132126	0.164128	6
1.27512	-0.133919	0.16635	6
1.28526	-0.135798	0.168589	6
1.2954	-0.137688	0.170845	6
1.30554	-0.139513	0.173115	6
1.31568	-0.141388	0.175401	6
1.32582	-0.14325	0.177701	6
1.33596	-0.145168	0.180016	6
1.34611	-0.147014	0.182345	6
1.35625	-0.148987	0.18469	6
1.36639	-0.150849	0.187052	6
1.37653	-0.152827	0.189431	6
1.38667	-0.154793	0.191829	6
1.39681	-0.15675	0.194248	6
1.40695	-0.158687	0.196691	6
1.41709	-0.160496	0.199159	6
1.42723	-0.162448	0.201653	6
1.43737	-0.164156	0.204176	6
1.44751	-0.166037	0.206728	6
1.45765	-0.167719	0.209309	6
1.46779	-0.16946	0.21192	6
1.47793	-0.171159	0.214558	6
1.48807	-0.172743	0.217222	6
1.49821	-0.174257	0.219909	6
1.50835	-0.175741	0.222613	6
1.5185	-0.177307	0.225331	6
1.52864	-0.178624	0.228056	6
1.53878	-0.179732	0.23078	6
1.54892	-0.181058	0.233497	6
1.55906	-0.182188	0.236196	6
1.5692	-0.183204	0.238868	6
1.57934	-0.184175	0.241504	6
1.58948	-0.18496	0.244093	6
1.59962	-0.185685	0.246623	6
1.60976	-0.186451	0.249084	6
1.6199	-0.187012	0.251465	6
1.63004	-0.1873	0.253754	6
1.64018	-0.187718	0.255941	6
1.65032	-0.187937	0.258016	6
1.66046	-0.188013	0.259968	6
1.6706	-0.187999	0.261789	6
1.68074	-0.187885	0.263471	6
1.69089	-0.187687	0.265008	6
1.70103	-0.187305	0.266392	6
1.71117	-0.186826	0.267621	6
1.72131	-0.186208	0.26869	6
1.73145	-0.185479	0.269597	6
1.74159	-0.184689	0.270342	6
1.75173	-0.18377	0.270923	6
1.76187	-0.18265	0.27134	6
1.77201	-0.181476	0.271596	6
1.78215	-0.180107	0.271691	6
1.79229	-0.178771	0.271625	6
1.80243	-0.177384	0.2714	6
1.81257	-0.17588	0.271016	6
1.82271	-0.174243	0.270473	6
1.83285	-0.172544	0.26977	6
1.84299	-0.170811	0.268906	6
1.85313	-0.168973	0.267877	6
1.86328	-0.166963	0.266682	6
1.87342	-0.165066	0.265316	6
1.88356	-0.163073	0.263778	6
1.8937	-0.161034	0.262063	6
1.90384	-0.15893	0.260168	6
1.91398	-0.156774	0.258092	6
1.92412	-0.154611	0.255833	6
1.93426	-0.152414	0.25339	6
1.9444	-0.150175	0.250765	6
1.95454	-0.147889	0.24796	6
1.96468	-0.145583	0.24498	6
1.97482	-0.143275	0.241828	6
1.98496	-0.140917	0.238511	6
1.9951	-0.138573	0.235037	6
2.00524	-0.136215	0.231413	6
2.01538	-0.133852	0.227648	6
2.02552	-0.131487	0.22375	6
2.03567	-0.129118	0.21973	6
2.04581	-0.126747	0.215594	6
2.05595	-0.124373	0.211351	6
2.06609	-0.121997	0.20701	6
2.07623	-0.119617	0.202576	6
2.08637	-0.117235	0.198056	6
2.09651	-0.11485	0.193456	6
2.10665	-0.112462	0.188782	6
2.11679	-0.110071	0.184039	6
2.12693	-0.107676	0.179232	6
2.13707	-0.105278	0.174366	6
2.14721	-0.102877	0.169447	6
2.15735	-0.100472	0.164481	6
2.16749	-0.0980629	0.159474	6
2.17763	-0.0956503	0.154433	6
2.18777	-0.0932339	0.149365	6
2.19791	-0.0908135	0.144279	6
2.20806	-0.0883892	0.139182	6
2.2182	-0.085961	0.134085	6
2.22834	-0.0835288	0.128995	6
2.23848	-0.0810926	0.123922	6
2.24862	-0.0786525	0.118874	6
2.25876	-0.0762085	0.11386	6
2.2689	-0.0737606	0.108887	6
2.27904	-0.071309	0.103965	6
2.28918	-0.0688536	0.099099	6
2.29932	-0.0663946	0.0942967	6
2.30946	-0.063932	0.0895638	6
2.3196	-0.0614658	0.0849063	6
2.32974	-0.0589961	0.0803293	6
2.33988	-0.0565231	0.0758381	6
2.35002	-0.0540467	0.0714377	6
2.36016	-0.0515671	0.0671329	6
2.3703	-0.0490844	0.062929	6
2.38045	-0.0465986	0.0588308	6
2.39059	-0.04411	0.054844	6
2.40073	-0.0416187	0.0509738	6
2.41087	-0.0391247	0.0472262	6
2.42101	-0.0366283	0.0436069	6
2.43115	-0.0341295	0.0401218	6
2.44129	-0.0316285	0.0367768	6
2.45143	-0.0291253	0.0335775	6
2.46157	-0.0266201	0.0305293	6
2.47171	-0.0241131	0.027637	6
2.48185	-0.0216043	0.0249046	6
2.49199	-0.0190938	0.0223356	6
2.50213	-0.0165816	0.0199322	6
2.51227	-0.014068	0.0176956	6
2.52241	-0.0115528	0.0156258	6
0.641121	0	0.0207098	9
0.651744	0.00416662	0.0229434	9
0.662367	0.00834403	0.0253136	9
0.67299	0.0125326	0.0278209	9
0.683612	0.0167325	0.0304652	9
0.694235	0.0209443	0.0332459	9
0.704858	0.0251682	0.0361611	9
0.715481	0.0294047	0.0392075	9
0.726104	0.033654	0.0423803	9
0.736727	0.0379167	0.0456726	9
0.747349	0.0421931	0.0490755	9
0.757972	0.0464836	0.0525777	9
0.768595	0.0507887	0.056166	9
0.779218	0.0551088	0.0598249	9
0.789841	0.0594442	0.0635374	9
0.800464	0.0637955	0.067285	9
0.811086	0.068163	0.0710488	9
0.821709	0.072547	0.0748097	9
0.832332	0.0769479	0.0785491	9
0.842955	0.081366	0.0822501	9
0.853578	0.0858017	0.0858973	9
0.864201	0.0902552	0.0894779	9
0.874823	0.0947268	0.0929821	9
0.885446	0.0992167	0.0964029	9
0.896069	0.103725	0.0997365	9
0.906692	0.108252	0.102982	9
0.917315	0.112798	0.106142	9
0.927938	0.117362	0.109221	9
0.93856	0.121946	0.112224	9
0.949183	0.126548	0.115161	9
0.959806	0.131168	0.118039	9
0.970429	0.135808	0.120868	9
0.981052	0.140466	0.123658	9
0.991675	0.145142	0.126418	9
1.0023	0.149835	0.129156	9
1.01292	0.154546	0.131879	9
1.02354	0.159274	0.134596	9
1.03417	0.164018	0.137311	9
1.04479	0.168777	0.14003	9
1.05541	0.173551	0.142757	9
1.06603	0.178339	0.145494	9
1.07666	0.183139	0.148246	9
1.08728	0.187951	0.151013	9
1.0979	0.192774	0.153797	9
1.10853	0.197605	0.1566	9
1.11915	0.202445	0.159422	9
1.12977	0.207292	0.162264	9
1.14039	0.212144	0.165126	9
1.15102	0.217001	0.168008	9
1.16164	0.221862	0.170911	9
1.17226	0.226725	0.173834	9
1.18289	0.231589	0.176776	9
1.19351	0.236454	0.179738	9
1.20413	0.24132	0.182718	9
1.21475	0.246186	0.185714	9
1.22538	0.251053	0.188725	9
1.236	0.256256	0.191748	9
1.24662	0.261494	0.19478	9
1.25725	0.266408	0.197817	9
1.26787	0.271331	0.200855	9
1.27849	0.276581	0.203888	9
1.28911	0.2818	0.206911	9
1.29974	0.286878	0.209917	9
1.31036	0.292062	0.212898	9
1.32098	0.297462	0.215848	9
1.33161	0.302831	0.218759	9
1.34223	0.308054	0.22162	9
1.35285	0.313464	0.224425	9
1.36347	0.319115	0.227162	9
1.3741	0.324526	0.229823	9
1.38472	0.329946	0.232397	9
1.39534	0.335762	0.234875	9
1.40596	0.341143	0.237248	9
1.41659	0.346883	0.239506	9
1.42721	0.352767	0.24164	9
1.43783	0.35831	0.243644	9
1.44846	0.364412	0.245511	9
1.45908	0.36997	0.247235	9
1.4697	0.376152	0.248815	9
1.48032	0.381936	0.250248	9
1.49095	0.387938	0.251536	9
1.50157	0.394024	0.252679	9
1.51219	0.399908	0.253684	9
1.52282	0.406027	0.254554	9
1.53344	0.41205	0.255299	9
1.54406	0.418018	0.255924	9
1.55468	0.424283	0.25644	9
1.56531	0.430149	0.256855	9
1.57593	0.436277	0.257177	9
1.58655	0.442129	0.257415	9
1.59718	0.448185	0.257575	9
1.6078	0.453862	0.257665	9
1.61842	0.459846	0.257688	9
1.62904	0.465251	0.257648	9
1.63967	0.471155	0.257549	9
1.65029	0.476205	0.257392	9
1.66091	0.481841	0.257177	9
1.67154	0.486616	0.256904	9
1.68216	0.491971	0.256572	9
1.69278	0.496377	0.25618	9
1.7034	0.501344	0.255727	9
1.71403	0.505526	0.255209	9
1.72465	0.510044	0.254624	9
1.73527	0.513976	0.253969	9
1.7459	0.517955	0.25324	9
1.75652	0.521648	0.252431	9
1.76714	0.525251	0.251538	9
1.77776	0.52844	0.250553	9
1.78839	0.53142	0.249469	9
1.79901	0.534334	0.248278	9
1.80963	0.536933	0.246971	9
1.82026	0.539379	0.24554	9
1.83088	0.541796	0.243974	9
1.8415	0.543701	0.242265	9
1.85212	0.545696	0.240407	9
1.86275	0.547364	0.238393	9
1.87337	0.549096	0.236219	9
1.88399	0.550497	0.233884	9
1.89462	0.551337	0.23139	9
1.90524	0.552937	0.228742	9
1.91586	0.553745	0.225947	9
1.92648	0.554423	0.223016	9
1.93711	0.5554	0.219963	9
1.94773	0.555988	0.216805	9
1.95835	0.556643	0.213559	9
1.96897	0.557158	0.210245	9
1.9796	0.557477	0.206883	9
1.99022	0.557653	0.203491	9
2.00084	0.558132	0.20009	9
2.01147	0.558349	0.196695	9
2.02209	0.558521	0.193323	9
2.03271	0.558757	0.189985	9
2.04333	0.55874	0.186691	9
2.05396	0.558695	0.183448	9
2.06458	0.5587	0.180258	9
2.0752	0.558623	0.177124	9
2.08583	0.558537	0.174042	9
2.09645	0.558442	0.171009	9
2.10707	0.558341	0.168017	9
2.11769	0.558233	0.165061	9
2.12832	0.55812	0.16213	9
2.13894	0.558001	0.159217	9
2.14956	0.557875	0.156312	9
2.16019	0.557742	0.153409	9
2.17081	0.557602	0.150498	9
2.18143	0.557455	0.147575	9
2.19205	0.557299	0.144635	9
2.20268	0.557134	0.141673	9
2.2133	0.55696	0.138689	9
2.22392	0.556776	0.135681	9
2.23455	0.556583	0.132652	9
2.24517	0.556379	0.129601	9
2.25579	0.556164	0.126534	9
2.26641	0.555939	0.123452	9
2.27704	0.555703	0.120361	9
2.28766	0.555456	0.117265	9
2.29828	0.555198	0.114168	9
2.30891	0.554928	0.111076	9
2.31953	0.554648	0.107992	9
2.33015	0.554357	0.104921	9
2.34077	0.554054	0.101867	9
2.3514	0.553741	0.0988337	9
2.36202	0.553416	0.0958235	9
2.37264	0.553081	0.0928394	9
2.38327	0.552736	0.0898837	9
2.39389	0.55238	0.0869584	9
2.40451	0.552013	0.084065	9
2.41513	0.551637	0.0812047	9
2.42576	0.55125	0.0783784	9
2.43638	0.550854	0.0755867	9
2.447	0.550448	0.0728299	9
2.45763	0.550033	0.0701079	9
2.46825	0.549609	0.0674206	9
2.47887	0.549176	0.0647675	9
2.48949	0.548734	0.0621481	9
2.50012	0.548284	0.0595619	9
2.51074	0.547827	0.0570083	9
2.52136	0.547361	0.0544871	9
2.53199	0.546889	0.051998	9
2.54261	0.546409	0.0495415	9
2.55323	0.545923	0.0471181	9
2.56385	0.54543	0.0447291	9
2.57448	0.54493	0.0423762	9
2.5851	0.544425	0.0400617	9
2.59572	0.543915	0.0377882	9
2.60634	0.543399	0.0355589	9
2.61697	0.542878	0.0333772	9
2.62759	0.542352	0.031247	9
2.63821	0.541822	0.0291719	9
2.64884	0.541287	0.0271558	9
2.65946	0.540749	0.0252024	9
2.67008	0.540206	0.0233151	9
2.6807	0.53966	0.0214972	9
2.69133	0.539111	0.0197515	9
2.70195	0.538558	0.0180807	9
2.71257	0.538002	0.0164869	9
2.7232	0.537443	0.0149719	9
2.73382	0.536882	0.0135372	9
2.74444	0.536317	0.012184	9
2.75506	0.53575	0.010913	9
0.23394	0	0.0104156	11
0.245979	-0.000959949	0.0115346	11
0.258018	-0.00191037	0.0126726	11
0.270056	-0.002851	0.0138184	11
0.282095	-0.00378158	0.0149617	11
0.294133	-0.00470184	0.0160938	11
0.306172	-0.00561151	0.0172079	11
0.31821	-0.00651032	0.0182995	11
0.330249	-0.00739797	0.0193671	11
0.342288	-0.00827418	0.0204122	11
0.354326	-0.00913863	0.021439	11
0.366365	-0.00999101	0.0224546	11
0.378403	-0.010831	0.0234686	11
0.390442	-0.0116583	0.0244923	11
0.40248	-0.0124726	0.0255381	11
0.414519	-0.0132735	0.0266188	11
0.426558	-0.0140607	0.0277466	11
0.438596	-0.0148339	0.0289323	11
0.450635	-0.0155928	0.030185	11
0.462673	-0.0163369	0.0315105	11
0.474712	-0.017066	0.0329119	11
0.48675	-0.0177797	0.0343891	11
0.498789	-0.0184776	0.0359385	11
0.510828	-0.0191594	0.0375539	11
0.522866	-0.0198247	0.0392268	11
0.534905	-0.0204732	0.0409476	11
0.546943	-0.0211045	0.0427057	11
0.558982	-0.0217183	0.0444916	11
0.57102	-0.0223142	0.0462969	11
0.583059	-0.0228917	0.0481157	11
0.595098	-0.0234506	0.049945	11
0.607136	-0.0239904	0.0517853	11
0.619175	-0.0245108	0.0536403	11
0.631213	-0.0250113	0.0555172	11
0.643252	-0.0254915	0.0574258	11
0.65529	-0.0259511	0.0593776	11
0.667329	-0.0263898	0.0613856	11
0.679368	-0.026807	0.0634622	11
0.691406	-0.0272023	0.0656192	11
0.703445	-0.0275755	0.0678661	11
0.715483	-0.027926	0.07021	11
0.727522	-0.0282534	0.0726543	11
0.73956	-0.0285574	0.0751992	11
0.751599	-0.0288375	0.077841	11
0.763638	-0.0290932	0.080573	11
0.775676	-0.0293242	0.0833854	11
0.787715	-0.0295298	0.0862662	11
0.799753	-0.0297096	0.0892017	11
0.811792	-0.0298631	0.0921773	11
0.82383	-0.0299898	0.0951783	11
0.835869	-0.0300892	0.0981901	11
0.847908	-0.0301608	0.101199	11
0.859946	-0.0302043	0.104192	11
0.871985	-0.0302192	0.107157	11
0.884023	-0.0302053	0.110086	11
0.896062	-0.0301623	0.112968	11
0.9081	-0.0300901	0.115798	11
0.920139	-0.0299889	0.11857	11
0.932178	-0.0298588	0.121279	11
0.944216	-0.0297001	0.123923	11
0.956255	-0.0295133	0.126501	11
0.968293	-0.0292988	0.129014	11
0.980332	-0.029057	0.131462	11
0.99237	-0.0287881	0.133849	11
1.00441	-0.0284922	0.136179	11
1.01645	-0.028169	0.138458	11
1.02849	-0.0278181	0.140693	11
1.04052	-0.0272314	0.142893	11
1.05256	-0.0268103	0.145066	11
1.0646	-0.0259551	0.147222	11
1.07664	-0.0254597	0.149372	11
1.08868	-0.0245519	0.151528	11
1.10072	-0.0239545	0.153701	11
1.11276	-0.0228672	0.155902	11
1.12479	-0.0220428	0.158143	11
1.13683	-0.0210313	0.160434	11
1.14887	-0.0199517	0.162785	11
1.16091	-0.0191175	0.165204	11
1.17295	-0.0180171	0.167697	11
1.18499	-0.016639	0.170269	11
1.19703	-0.0154886	0.172922	11
1.20906	-0.0142774	0.175655	11
1.2211	-0.0129384	0.178468	11
1.23314	-0.0113927	0.181355	11
1.24518	-0.0097785	0.18431	11
1.25722	-0.00811004	0.187326	11
1.26926	-0.00620231	0.190394	11
1.2813	-0.00429481	0.193508	11
1.29333	-0.00263507	0.196657	11
1.30537	-0.000596278	0.199836	11
1.31741	0.00166735	0.203039	11
1.32945	0.0040205	0.20626	11
1.34149	0.00636352	0.209498	11
1.35353	0.0090239	0.212751	11
1.36557	0.0117918	0.216021	11
1.3776	0.0148221	0.219308	11
1.38964	0.0182696	0.222614	11
1.40168	0.0220574	0.225943	11
1.41372	0.02632	0.229296	11
1.42576	0.0310949	0.232673	11
1.4378	0.0363804	0.236074	11
1.44984	0.0420434	0.239495	11
1.46187	0.0485092	0.24293	11
1.47391	0.0552317	0.246372	11
1.48595	0.0624505	0.249809	11
1.49799	0.0700852	0.253227	11
1.51003	0.0779707	0.256609	11
1.52207	0.0863189	0.259937	11
1.53411	0.0947889	0.263189	11
1.54614	0.103448	0.266343	11
1.55818	0.112431	0.269378	11
1.57022	0.121601	0.272271	11
1.58226	0.130924	0.275001	11
1.5943	0.140512	0.27755	11
1.60634	0.150133	0.2799	11
1.61838	0.160058	0.282039	11
1.63041	0.170041	0.283957	11
1.64245	0.180094	0.285646	11
1.65449	0.190376	0.287104	11
1.66653	0.200801	0.28833	11
1.67857	0.211294	0.289326	11
1.69061	0.221863	0.290095	11
1.70265	0.23255	0.290644	11
1.71468	0.243271	0.290977	11
1.72672	0.254111	0.291101	11
1.73876	0.265072	0.291021	11
1.7508	0.276081	0.290743	11
1.76284	0.287183	0.290274	11
1.77488	0.298333	0.289618	11
1.78692	0.309445	0.288783	11
1.79895	0.320666	0.287776	11
1.81099	0.331937	0.286604	11
1.82303	0.343252	0.285276	11
1.83507	0.354635	0.283802	11
1.84711	0.366089	0.282192	11
1.85915	0.377608	0.280454	11
1.87119	0.389234	0.278597	11
1.88322	0.400937	0.276626	11
1.89526	0.412662	0.274547	11
1.9073	0.424491	0.272361	11
1.91934	0.436464	0.270065	11
1.93138	0.44844	0.267656	11
1.94342	0.460553	0.265127	11
1.95546	0.472726	0.262468	11
1.96749	0.485014	0.25967	11
1.97953	0.497292	0.256724	11
1.99157	0.509737	0.253619	11
2.00361	0.522196	0.250349	11
2.01565	0.534699	0.246909	11
2.02769	0.547296	0.243296	11
2.03973	0.559919	0.239512	11
2.05176	0.572559	0.235561	11
2.0638	0.585237	0.23145	11
2.07584	0.597942	0.227188	11
2.08788	0.61066	0.222786	11
2.09992	0.623387	0.218255	11
2.11196	0.636125	0.213607	11
2.124	0.648871	0.208854	11
2.13603	0.661627	0.204005	11
2.14807	0.674391	0.19907	11
2.16011	0.687164	0.194058	11
2.17215	0.699947	0.188977	11
2.18419	0.712739	0.183832	11
2.19623	0.725543	0.17863	11
2.20827	0.738358	0.173377	11
2.2203	0.751185	0.168079	11
2.23234	0.764025	0.162742	11
2.24438	0.776879	0.157372	11
2.25642	0.789748	0.151978	11
2.26846	0.802631	0.146566	11
2.2805	0.81553	0.141145	11
2.29254	0.828445	0.135724	11
2.30457	0.841377	0.130312	11
2.31661	0.854325	0.124921	11
2.32865	0.867291	0.119558	11
2.34069	0.880274	0.114236	11
2.35273	0.893275	0.108964	11
2.36477	0.906295	0.103752	11
2.37681	0.919333	0.0986103	11
2.38884	0.932389	0.0935477	11
2.40088	0.945463	0.0885726	11
2.41292	0.958555	0.0836921	11
2.42496	0.971666	0.0789125	11
2.437	0.984794	0.0742386	11
2.44904	0.99794	0.069674	11
2.46108	1.0111	0.0652214	11
2.47311	1.02428	0.0608828	11
2.48515	1.03748	0.0566598	11
2.49719	1.05069	0.0525541	11
2.50923	1.06392	0.0485678	11
2.52127	1.07716	0.0447039	11
2.53331	1.09041	0.0409669	11
2.54535	1.10368	0.0373623	11
2.55738	1.11697	0.0338972	11
2.56942	1.13027	0.0305798	11
2.58146	1.14358	0.0274195	11
2.5935	1.1569	0.0244256	11
2.60554	1.17023	0.0216078	11
2.61758	1.18358	0.0189745	11
2.62962	1.19694	0.016533	11
0.665021	0	0.0153297	13
0.676086	-0.00307561	0.016713	13
0.68715	-0.00613615	0.0181338	13
0.698215	-0.00918118	0.0195931	13
0.70928	-0.0122102	0.0210947	13
0.720345	-0.0152227	0.0226451	13
0.73141	-0.0182181	0.0242532	13
0.742475	-0.021196	0.0259305	13
0.753539	-0.0241557	0.0276903	13
0.764604	-0.0270966	0.029547	13
0.775669	-0.0300182	0.0315161	13
0.786734	-0.0329198	0.0336127	13
0.797799	-0.0358008	0.0358511	13
0.808863	-0.0386606	0.0382441	13
0.819928	-0.0414984	0.0408019	13
0.830993	-0.0443137	0.0435317	13
0.842058	-0.0471057	0.0464374	13
0.853123	-0.0498738	0.0495185	13
0.864188	-0.0526174	0.0527708	13
0.875252	-0.0553358	0.0561857	13
0.886317	-0.0580282	0.0597503	13
0.897382	-0.0606942	0.0634481	13
0.908447	-0.063333	0.0672593	13
0.919512	-0.0659439	0.0711612	13
0.930576	-0.0685264	0.0751294	13
0.941641	-0.0710799	0.079138	13
0.952706	-0.0736037	0.0831613	13
0.963771	-0.0760972	0.087174	13
0.974836	-0.07856	0.0911528	13
0.9859	-0.0809916	0.0950768	13
0.996965	-0.0833913	0.0989287	13
1.00803	-0.0857589	0.102695	13
1.01909	-0.0880938	0.106367	13
1.03016	-0.0903959	0.10994	13
1.04122	-0.0926649	0.113416	13
1.05229	-0.0949006	0.1168	13
1.06335	-0.097103	0.120101	13
1.07442	-0.0992724	0.123333	13
1.08548	-0.101409	0.126513	13
1.09655	-0.103514	0.129658	13
1.10761	-0.105587	0.132789	13
1.11868	-0.107629	0.135925	13
1.12974	-0.109643	0.139084	13
1.14081	-0.111628	0.142286	13
1.15187	-0.113589	0.145543	13
1.16294	-0.115525	0.14887	13
1.174	-0.117441	0.152275	13
1.18507	-0.119339	0.155763	13
1.19613	-0.121221	0.159338	13
1.2072	-0.123093	0.162997	13
1.21826	-0.124957	0.166738	13
1.22933	-0.126817	0.170553	13
1.24039	-0.128678	0.174433	13
1.25146	-0.130544	0.178367	13
1.26252	-0.132418	0.182342	13
1.27359	-0.133929	0.186345	13
1.28465	-0.135795	0.19036	13
1.29572	-0.137255	0.194374	13
1.30678	-0.13884	0.198372	13
1.31784	-0.14064	0.202338	13
1.32891	-0.142235	0.206261	13
1.33997	-0.143797	0.210128	13
1.35104	-0.145309	0.213927	13
1.3621	-0.147115	0.217651	13
1.37317	-0.1488	0.221293	13
1.38423	-0.1502	0.224847	13
1.3953	-0.151393	0.228311	13
1.40636	-0.152567	0.231685	13
1.41743	-0.153918	0.234971	13
1.42849	-0.154736	0.238172	13
1.43956	-0.155561	0.241293	13
1.45062	-0.156388	0.244341	13
1.46169	-0.156548	0.247324	13
1.47275	-0.156448	0.250247	13
1.48382	-0.155883	0.253119	13
1.49488	-0.154856	0.255946	13
1.50595	-0.153297	0.258734	13
1.51701	-0.151325	0.261487	13
1.52808	-0.149044	0.264207	13
1.53914	-0.146039	0.266897	13
1.55021	-0.142811	0.269555	13
1.56127	-0.139288	0.272178	13
1.57234	-0.135273	0.274761	13
1.5834	-0.130938	0.277297	13
1.59447	-0.126474	0.279778	13
1.60553	-0.121776	0.282191	13
1.61659	-0.116981	0.284524	13
1.62766	-0.111965	0.286762	13
1.63872	-0.106712	0.28889	13
1.64979	-0.101355	0.290889	13
1.66085	-0.0959846	0.292743	13
1.67192	-0.0904459	0.294435	13
1.68298	-0.0848755	0.295949	13
1.69405	-0.0791031	0.297269	13
1.70511	-0.0731928	0.298384	13
1.71618	-0.0672492	0.299282	13
1.72724	-0.0611284	0.299957	13
1.73831	-0.0547423	0.300406	13
1.74937	-0.048422	0.300627	13
1.76044	-0.0419586	0.300624	13
1.7715	-0.0353157	0.300403	13
1.78257	-0.028467	0.299971	13
1.79363	-0.0214857	0.299339	13
1.8047	-0.0142763	0.298519	13
1.81576	-0.00694334	0.297522	13
1.82683	0.000434781	0.296359	13
1.83789	0.00814703	0.295041	13
1.84896	0.0158892	0.293578	13
1.86002	0.0237907	0.291977	13
1.87109	0.0318732	0.290243	13
1.88215	0.0401203	0.288378	13
1.89322	0.0488158	0.286384	13
1.90428	0.0572762	0.284257	13
1.91534	0.0659205	0.281995	13
1.92641	0.0746988	0.279592	13
1.93747	0.0838181	0.27704	13
1.94854	0.0927264	0.274331	13
1.9596	0.101766	0.271458	13
1.97067	0.111035	0.268411	13
1.98173	0.120356	0.265182	13
1.9928	0.129828	0.261765	13
2.00386	0.139201	0.258154	13
2.01493	0.148821	0.254346	13
2.02599	0.158176	0.250341	13
2.03706	0.167752	0.246139	13
2.04812	0.177202	0.241745	13
2.05919	0.186897	0.237168	13
2.07025	0.196547	0.232418	13
2.08132	0.206205	0.227509	13
2.09238	0.215894	0.222458	13
2.10345	0.225577	0.217282	13
2.11451	0.235177	0.212002	13
2.12558	0.244875	0.20664	13
2.13664	0.254576	0.201218	13
2.14771	0.264288	0.195758	13
2.15877	0.273984	0.190282	13
2.16984	0.283684	0.184809	13
2.1809	0.29339	0.179359	13
2.19197	0.303093	0.173949	13
2.20303	0.312795	0.168591	13
2.21409	0.322497	0.163299	13
2.22516	0.3322	0.158082	13
2.23622	0.341905	0.152944	13
2.24729	0.351614	0.147891	13
2.25835	0.361328	0.142923	13
2.26942	0.371049	0.13804	13
2.28048	0.380776	0.133238	13
2.29155	0.390513	0.128515	13
2.30261	0.400258	0.123864	13
2.31368	0.410013	0.119281	13
2.32474	0.419779	0.11476	13
2.33581	0.429555	0.110295	13
2.34687	0.439342	0.105883	13
2.35794	0.44914	0.101521	13
2.369	0.458949	0.0972068	13
2.38007	0.468768	0.0929402	13
2.39113	0.478597	0.0887231	13
2.4022	0.488436	0.084559	13
2.41326	0.498284	0.0804532	13
2.42433	0.508142	0.0764124	13
2.43539	0.518009	0.0724445	13
2.44646	0.527884	0.0685587	13
2.45752	0.537766	0.0647646	13
2.46859	0.547657	0.0610723	13
2.47965	0.557554	0.0574918	13
2.49072	0.567458	0.0540328	13
2.50178	0.577368	0.0507045	13
2.51284	0.587284	0.0475151	13
2.52391	0.597206	0.0444716	13
2.53497	0.607132	0.0415798	13
2.54604	0.617063	0.0388443	13
2.5571	0.626998	0.0362678	13
2.56817	0.636937	0.0338516	13
2.57923	0.646879	0.0315956	13
2.5903	0.656825	0.0294976	13
2.60136	0.666773	0.0275543	13
2.61243	0.676723	0.0257605	13
2.62349	0.686676	0.0241097	13
2.63456	0.69663	0.0225942	13
2.64562	0.706585	0.0212048	13
2.65669	0.716542	0.0199315	13
2.66775	0.7265	0.0187635	13
2.67882	0.736459	0.0176895	13
2.68988	0.746418	0.0166977	13
2.70095	0.756378	0.0157767	13
2.71201	0.766337	0.0149151	13
2.72308	0.776297	0.0141023	13
2.73414	0.786257	0.0133285	13
2.74521	0.796216	0.012585	13
2.75627	0.806175	0.0118644	13
2.76734	0.816134	0.0111607	13
2.7784	0.826092	0.0104694	13
2.78947	0.83605	0.00978773	13
2.80053	0.846007	0.00911411	13
2.81159	0.855964	0.0084485	13
2.82266	0.86592	0.00779202	13
2.83372	0.875876	0.00714684	13
2.84479	0.88583	0.0065159	13
2.85585	0.895785	0.00590266	13
2.86692	0.905738	0.00531088	13
0.632753	0	0.0213539	16
0.644105	-0.00583805	0.0236561	16
0.655457	-0.0116556	0.026043	16
0.666808	-0.017452	0.0285019	16
0.67816	-0.0232265	0.0310199	16
0.689512	-0.0289785	0.0335844	16
0.700864	-0.0347072	0.0361832	16
0.712216	-0.0404119	0.0388051	16
0.723568	-0.0460918	0.0414397	16
0.734919	-0.0517464	0.044078	16
0.746271	-0.0573747	0.0467124	16
0.757623	-0.0629762	0.0493369	16
0.768975	-0.0685501	0.0519476	16
0.780327	-0.0740956	0.0545427	16
0.791678	-0.0796122	0.0571227	16
0.80303	-0.0850991	0.0596909	16
0.814382	-0.0905557	0.0622529	16
0.825734	-0.0959814	0.0648171	16
0.837086	-0.101376	0.0673943	16
0.848437	-0.106738	0.0699972	16
0.859789	-0.112067	0.0726403	16
0.871141	-0.117364	0.0753388	16
0.882493	-0.122627	0.0781082	16
0.893845	-0.127857	0.0809629	16
0.905197	-0.133053	0.0839159	16
0.916548	-0.138216	0.0869776	16
0.9279	-0.143345	0.0901547	16
0.939252	-0.148441	0.0934501	16
0.950604	-0.153505	0.0968625	16
0.961956	-0.158536	0.100386	16
0.973307	-0.163535	0.10401	16
0.984659	-0.168503	0.10772	16
0.996011	-0.173441	0.111499	16
1.00736	-0.17835	0.115329	16
1.01871	-0.18323	0.119188	16
1.03007	-0.188082	0.123057	16
1.04142	-0.192908	0.126916	16
1.05277	-0.197708	0.13075	16
1.06412	-0.202485	0.134545	16
1.07547	-0.207238	0.138292	16
1.08683	-0.21197	0.141987	16
1.09818	-0.216682	0.145628	16
1.10953	-0.221375	0.149219	16
1.12088	-0.22605	0.152767	16
1.13223	-0.230705	0.156282	16
1.14358	-0.23534	0.159774	16
1.15494	-0.23995	0.163255	16
1.16629	-0.244531	0.166737	16
1.17764	-0.249074	0.17023	16
1.18899	-0.253462	0.173743	16
1.20034	-0.257423	0.177281	16
1.2117	-0.261453	0.180846	16
1.22305	-0.265365	0.184438	16
1.2344	-0.269271	0.188053	16
1.24575	-0.273109	0.191682	16
1.2571	-0.276813	0.195316	16
1.26845	-0.280389	0.198944	16
1.27981	-0.283834	0.202553	16
1.29116	-0.287172	0.20613	16
1.30251	-0.290293	0.209664	16
1.31386	-0.293359	0.213141	16
1.32521	-0.296185	0.216555	16
1.33657	-0.298851	0.219897	16
1.34792	-0.301144	0.223164	16
1.35927	-0.303369	0.226354	16
1.37062	-0.305444	0.229469	16
1.38197	-0.307456	0.232512	16
1.39332	-0.309022	0.235488	16
1.40468	-0.310413	0.238405	16
1.41603	-0.311712	0.24127	16
1.42738	-0.312888	0.24409	16
1.43873	-0.313637	0.246874	16
1.45008	-0.314449	0.249627	16
1.46144	-0.314751	0.252354	16
1.47279	-0.31481	0.255056	16
1.48414	-0.314861	0.257735	16
1.49549	-0.314522	0.260386	16
1.50684	-0.314013	0.263004	16
1.51819	-0.312798	0.265581	16
1.52955	-0.311311	0.268104	16
1.5409	-0.309568	0.27056	16
1.55225	-0.307507	0.272931	16
1.5636	-0.30525	0.275201	16
1.57495	-0.302672	0.27735	16
1.58631	-0.299929	0.279357	16
1.59766	-0.296754	0.281205	16
1.60901	-0.293304	0.282876	16
1.62036	-0.289601	0.284352	16
1.63171	-0.2855	0.285621	16
1.64306	-0.281576	0.286674	16
1.65442	-0.276975	0.287505	16
1.66577	-0.272085	0.288112	16
1.67712	-0.26706	0.288498	16
1.68847	-0.261775	0.28867	16
1.69982	-0.25628	0.288639	16
1.71118	-0.250319	0.288418	16
1.72253	-0.243964	0.288025	16
1.73388	-0.237256	0.287475	16
1.74523	-0.230333	0.286788	16
1.75658	-0.223453	0.285978	16
1.76793	-0.215695	0.28506	16
1.77929	-0.208252	0.284048	16
1.79064	-0.200252	0.282948	16
1.80199	-0.191701	0.281765	16
1.81334	-0.183638	0.280501	16
1.82469	-0.174821	0.279153	16
1.83605	-0.165715	0.277714	16
1.8474	-0.156615	0.276176	16
1.85875	-0.146892	0.274528	16
1.8701	-0.137034	0.27276	16
1.88145	-0.127312	0.270859	16
1.8928	-0.117001	0.268816	16
1.90416	-0.106964	0.266621	16
1.91551	-0.0965361	0.264268	16
1.92686	-0.0859204	0.261751	16
1.93821	-0.0750558	0.25907	16
1.94956	-0.0642375	0.256226	16
1.96092	-0.0530551	0.253221	16
1.97227	-0.0418348	0.250061	16
1.98362	-0.0304329	0.246754	16
1.99497	-0.0188062	0.243308	16
2.00632	-0.00694545	0.239731	16
2.01767	0.00497961	0.236032	16
2.02903	0.0170991	0.23222	16
2.04038	0.0292628	0.228304	16
2.05173	0.0414553	0.224289	16
2.06308	0.0537277	0.220183	16
2.07443	0.0662401	0.215991	16
2.08579	0.0788257	0.211718	16
2.09714	0.0915055	0.207369	16
2.10849	0.104308	0.202946	16
2.11984	0.117212	0.198455	16
2.13119	0.130078	0.1939	16
2.14254	0.142998	0.189286	16
2.1539	0.156071	0.18462	16
2.16525	0.169081	0.179909	16
2.1766	0.182251	0.175161	16
2.18795	0.195393	0.170387	16
2.1993	0.208545	0.165597	16
2.21066	0.221705	0.160802	16
2.22201	0.234873	0.156016	16
2.23336	0.248046	0.15125	16
2.24471	0.261224	0.146519	16
2.25606	0.274407	0.141833	16
2.26741	0.287595	0.137205	16
2.27877	0.300788	0.132644	16
2.29012	0.313986	0.12816	16
2.30147	0.327189	0.123759	16
2.31282	0.340396	0.119446	16
2.32417	0.35361	0.115224	16
2.33552	0.366828	0.111093	16
2.34688	0.380053	0.107054	16
2.35823	0.393284	0.103104	16
2.36958	0.406522	0.0992398	16
2.38093	0.419766	0.0954576	16
2.39228	0.433017	0.0917537	16
2.40364	0.446275	0.0881246	16
2.41499	0.45954	0.0845674	16
2.42634	0.472813	0.0810805	16
2.43769	0.486092	0.0776633	16
2.44904	0.499378	0.0743167	16
2.46039	0.512671	0.0710426	16
2.47175	0.52597	0.0678444	16
2.4831	0.539276	0.064726	16
2.49445	0.552587	0.0616919	16
2.5058	0.565904	0.0587467	16
2.51715	0.579226	0.0558947	16
2.52851	0.592554	0.0531395	16
2.53986	0.605886	0.0504836	16
2.55121	0.619224	0.0479282	16
2.56256	0.632565	0.0454733	16
2.57391	0.645911	0.043117	16
2.58526	0.659261	0.0408565	16
2.59662	0.672615	0.0386874	16
2.60797	0.685972	0.0366045	16
2.61932	0.699333	0.0346021	16
2.63067	0.712697	0.0326741	16
2.64202	0.726063	0.0308144	16
2.65338	0.739432	0.0290178	16
2.66473	0.752804	0.0272794	16
2.67608	0.766178	0.0255956	16
2.68743	0.779554	0.0239638	16
2.69878	0.792932	0.0223825	16
2.71013	0.806312	0.0208515	16
2.72149	0.819694	0.0193715	16
2.73284	0.833077	0.0179439	16
2.74419	0.846462	0.0165708	16
2.75554	0.859849	0.0152545	16
2.76689	0.873236	0.0139974	16
2.77825	0.886625	0.0128016	16
2.7896	0.900015	0.0116689	16
2.80095	0.913407	0.0106004	16
2.8123	0.926799	0.00959669	16
2.82365	0.940192	0.00865766	16
2.835	0.953586	0.00778257	16
2.84636	0.966981	0.00697009	16
2.85771	0.980376	0.00621844	16
2.86906	0.993772	0.00552545	16
2.88041	1.00717	0.00488873	16
2.89176	1.02057	0.00430571	16
0.9577	0	0.0645103	21
0.967259	-0.00712331	0.0700107	21
0.976818	-0.0142133	0.0755814	21
0.986377	-0.0212691	0.0811837	21
0.995936	-0.0282898	0.0867798	21
1.0055	-0.0352746	0.0923337	21
1.01505	-0.042223	0.0978123	21
1.02461	-0.0491344	0.103186	21
1.03417	-0.0560084	0.108429	21
1.04373	-0.0628448	0.113522	21
1.05329	-0.0696435	0.118447	21
1.06285	-0.0764045	0.123195	21
1.07241	-0.083128	0.127759	21
1.08197	-0.0898143	0.132138	21
1.09153	-0.0964637	0.136333	21
1.10109	-0.103077	0.140351	21
1.11065	-0.109655	0.144199	21
1.12021	-0.116198	0.147888	21
1.12976	-0.122707	0.151429	21
1.13932	-0.129183	0.154835	21
1.14888	-0.135627	0.158117	21
1.15844	-0.142041	0.161287	21
1.168	-0.148425	0.164355	21
1.17756	-0.15478	0.167332	21
1.18712	-0.16111	0.170224	21
1.19668	-0.167413	0.173039	21
1.20624	-0.173693	0.175781	21
1.2158	-0.17995	0.178455	21
1.22536	-0.186186	0.181064	21
1.23492	-0.192403	0.18361	21
1.24447	-0.198602	0.186094	21
1.25403	-0.204785	0.188518	21
1.26359	-0.210953	0.190882	21
1.27315	-0.217108	0.193188	21
1.28271	-0.223251	0.195436	21
1.29227	-0.229383	0.197628	21
1.30183	-0.235506	0.199764	21
1.31139	-0.241618	0.201848	21
1.32095	-0.247718	0.203879	21
1.33051	-0.253803	0.205858	21
1.34007	-0.259866	0.207788	21
1.34963	-0.265896	0.209669	21
1.35918	-0.271875	0.211501	21
1.36874	-0.277777	0.213284	21
1.3783	-0.28357	0.215018	21
1.38786	-0.289132	0.2167	21
1.39742	-0.294031	0.21833	21
1.40698	-0.299055	0.219906	21
1.41654	-0.303835	0.221424	21
1.4261	-0.308417	0.222883	21
1.43566	-0.312949	0.224279	21
1.44522	-0.317142	0.225609	21
1.45478	-0.321541	0.226871	21
1.46434	-0.324726	0.228062	21
1.47389	-0.327716	0.22918	21
1.48345	-0.331066	0.230222	21
1.49301	-0.333311	0.231187	21
1.50257	-0.335483	0.232075	21
1.51213	-0.337932	0.232883	21
1.52169	-0.339663	0.233612	21
1.53125	-0.340885	0.234262	21
1.54081	-0.342196	0.234833	21
1.55037	-0.34361	0.235326	21
1.55993	-0.344203	0.235744	21
1.56949	-0.344843	0.236088	21
1.57905	-0.344944	0.236361	21
1.5886	-0.345263	0.236568	21
1.59816	-0.345207	0.236713	21
1.60772	-0.344831	0.236801	21
1.61728	-0.343795	0.236838	21
1.62684	-0.342768	0.236832	21
1.6364	-0.341349	0.236791	21
1.64596	-0.339123	0.236722	21
1.65552	-0.337116	0.236635	21
1.66508	-0.334836	0.236538	21
1.67464	-0.332206	0.23644	21
1.6842	-0.329274	0.23635	21
1.69376	-0.325593	0.236276	21
1.70331	-0.321964	0.236223	21
1.71287	-0.318088	0.236197	21
1.72243	-0.313356	0.236202	21
1.73199	-0.308191	0.23624	21
1.74155	-0.302898	0.236309	21
1.75111	-0.297352	0.236406	21
1.76067	-0.291689	0.236528	21
1.77023	-0.285016	0.236666	21
1.77979	-0.278237	0.236812	21
1.78935	-0.271318	0.236953	21
1.79891	-0.263133	0.237077	21
1.80847	-0.25522	0.237171	21
1.81802	-0.246849	0.237218	21
1.82758	-0.237097	0.237203	21
1.83714	-0.228033	0.237112	21
1.8467	-0.218148	0.236928	21
1.85626	-0.20698	0.236638	21
1.86582	-0.196027	0.236228	21
1.87538	-0.183624	0.235687	21
1.88494	-0.171581	0.235004	21
1.8945	-0.158255	0.234172	21
1.90406	-0.144984	0.233184	21
1.91362	-0.130491	0.232037	21
1.92318	-0.115723	0.230729	21
1.93273	-0.100038	0.22926	21
1.94229	-0.0845469	0.227632	21
1.95185	-0.0685896	0.225851	21
1.96141	-0.052009	0.223923	21
1.97097	-0.0357186	0.221854	21
1.98053	-0.0186115	0.219655	21
1.99009	-0.00142808	0.217336	21
1.99965	0.0165026	0.214908	21
2.00921	0.0341532	0.212383	21
2.01877	0.0525309	0.209773	21
2.02833	0.0706152	0.20709	21
2.03789	0.0892574	0.204345	21
2.04745	0.107745	0.20155	21
2.057	0.126565	0.198715	21
2.06656	0.145599	0.195849	21
2.07612	0.164818	0.192961	21
2.08568	0.184021	0.190056	21
2.09524	0.203407	0.18714	21
2.1048	0.222968	0.184216	21
2.11436	0.24263	0.181284	21
2.12392	0.262321	0.178346	21
2.13348	0.282127	0.175398	21
2.14304	0.302008	0.17244	21
2.1526	0.321909	0.169466	21
2.16216	0.34191	0.166471	21
2.17171	0.361944	0.163451	21
2.18127	0.382003	0.160399	21
2.19083	0.402127	0.15731	21
2.20039	0.422308	0.15418	21
2.20995	0.442534	0.151003	21
2.21951	0.462849	0.147777	21
2.22907	0.483174	0.144499	21
2.23863	0.503541	0.141168	21
2.24819	0.523957	0.137785	21
2.25775	0.544422	0.134353	21
2.26731	0.564937	0.130874	21
2.27687	0.585504	0.127354	21
2.28642	0.606124	0.1238	21
2.29598	0.626796	0.120219	21
2.30554	0.647522	0.116619	21
2.3151	0.6683	0.113012	21
2.32466	0.689131	0.109406	21
2.33422	0.710014	0.105812	21
2.34378	0.730949	0.102241	21
2.35334	0.751935	0.098704	21
2.3629	0.772971	0.0952103	21
2.37246	0.794056	0.0917702	21
2.38202	0.81519	0.088393	21
2.39158	0.836372	0.0850872	21
2.40113	0.8576	0.0818605	21
2.41069	0.878873	0.0787195	21
2.42025	0.90019	0.0756701	21
2.42981	0.92155	0.0727168	21
2.43937	0.942952	0.0698631	21
2.44893	0.964394	0.0671114	21
2.45849	0.985875	0.0644628	21
2.46805	1.00739	0.0619172	21
2.47761	1.02895	0.0594735	21
2.48717	1.05054	0.0571294	21
2.49673	1.07217	0.0548815	21
2.50629	1.09383	0.0527256	21
2.51584	1.11552	0.0506565	21
2.5254	1.13725	0.0486684	21
2.53496	1.159	0.0467549	21
2.54452	1.18079	0.0449094	21
2.55408	1.2026	0.0431249	21
2.56364	1.22444	0.0413947	21
2.5732	1.2463	0.0397123	21
2.58276	1.26819	0.0380715	21
2.59232	1.29011	0.0364669	21
2.60188	1.31205	0.0348939	21
2.61144	1.33401	0.0333488	21
2.621	1.356	0.0318288	21
2.63055	1.37801	0.0303322	21
2.64011	1.40003	0.0288584	21
2.64967	1.42208	0.0274076	21
2.65923	1.44415	0.025981	21
2.66879	1.46624	0.0245806	21
2.67835	1.48834	0.0232086	21
2.68791	1.51047	0.0218682	21
2.69747	1.53261	0.0205622	21
2.70703	1.55476	0.019294	21
2.71659	1.57693	0.0180664	21
2.72615	1.59912	0.016882	21
2.73571	1.62133	0.0157433	21
2.74526	1.64354	0.0146518	21
2.75482	1.66577	0.0136089	21
2.76438	1.68802	0.012615	21
2.77394	1.71028	0.0116704	21
2.7835	1.73255	0.0107746	21
2.79306	1.75483	0.0099266	21
2.80262	1.77713	0.00912534	21
2.81218	1.79944	0.00836934	21
2.82174	1.82176	0.00765698	21
2.8313	1.84409	0.00698662	21
2.84086	1.86643	0.00635661	21
2.85042	1.88878	0.00576536	21
2.85997	1.91114	0.00521142	21
0.823855	0	0.0474177	25
0.83401	-0.00904624	0.0522602	25
0.844164	-0.0180652	0.0572469	25
0.854318	-0.0270561	0.0623402	25
0.864472	-0.0360183	0.0675006	25
0.874626	-0.0449508	0.0726884	25
0.884781	-0.053853	0.0778646	25
0.894935	-0.0627242	0.0829919	25
0.905089	-0.0715636	0.0880362	25
0.915243	-0.0803707	0.0929671	25
0.925397	-0.089145	0.0977589	25
0.935551	-0.0978859	0.102391	25
0.945706	-0.106593	0.106847	25
0.95586	-0.115266	0.111118	25
0.966014	-0.123905	0.115197	25
0.976168	-0.13251	0.119084	25
0.986322	-0.141081	0.122783	25
0.996477	-0.149617	0.126299	25
1.00663	-0.158119	0.12964	25
1.01678	-0.166588	0.132818	25
1.02694	-0.175023	0.135842	25
1.03709	-0.183426	0.138724	25
1.04725	-0.191796	0.141475	25
1.0574	-0.200135	0.144105	25
1.06756	-0.208443	0.146624	25
1.07771	-0.216721	0.149039	25
1.08786	-0.22497	0.151361	25
1.09802	-0.233191	0.153594	25
1.10817	-0.241386	0.155748	25
1.11833	-0.249554	0.15783	25
1.12848	-0.257699	0.159846	25
1.13864	-0.26582	0.161806	25
1.14879	-0.273919	0.163718	25
1.15894	-0.281997	0.165592	25
1.1691	-0.290057	0.167438	25
1.17925	-0.298099	0.169266	25
1.18941	-0.306125	0.171089	25
1.19956	-0.314136	0.172915	25
1.20971	-0.322133	0.174755	25
1.21987	-0.330119	0.176619	25
1.23002	-0.338093	0.178512	25
1.24018	-0.346055	0.180441	25
1.25033	-0.354005	0.182409	25
1.26049	-0.361939	0.184418	25
1.27064	-0.369851	0.186466	25
1.28079	-0.377731	0.188552	25
1.29095	-0.385567	0.190669	25
1.3011	-0.393341	0.19281	25
1.31126	-0.400635	0.194969	25
1.32141	-0.407884	0.197136	25
1.33156	-0.415084	0.199301	25
1.34172	-0.422148	0.201455	25
1.35187	-0.429121	0.20359	25
1.36203	-0.43614	0.205696	25
1.37218	-0.44277	0.207768	25
1.38234	-0.449439	0.209799	25
1.39249	-0.455976	0.211786	25
1.40264	-0.461837	0.213725	25
1.4128	-0.467475	0.215615	25
1.42295	-0.472792	0.217457	25
1.43311	-0.477759	0.21925	25
1.44326	-0.482698	0.220997	25
1.45341	-0.487135	0.2227	25
1.46357	-0.491333	0.22436	25
1.47372	-0.495794	0.225981	25
1.48388	-0.499606	0.227563	25
1.49403	-0.503215	0.229106	25
1.50419	-0.506451	0.230612	25
1.51434	-0.509195	0.23208	25
1.52449	-0.511853	0.233507	25
1.53465	-0.514677	0.234891	25
1.5448	-0.516574	0.236229	25
1.55496	-0.51838	0.237518	25
1.56511	-0.519976	0.238753	25
1.57527	-0.521327	0.239931	25
1.58542	-0.52221	0.241046	25
1.59557	-0.523254	0.242096	25
1.60573	-0.523627	0.243077	25
1.61588	-0.523829	0.243984	25
1.62604	-0.523852	0.244816	25
1.63619	-0.523833	0.245569	25
1.64634	-0.523304	0.246241	25
1.6565	-0.522748	0.246831	25
1.66665	-0.521914	0.247335	25
1.67681	-0.520839	0.247751	25
1.68696	-0.519712	0.248078	25
1.69712	-0.518163	0.248312	25
1.70727	-0.516245	0.248452	25
1.71742	-0.514192	0.248493	25
1.72758	-0.51174	0.248432	25
1.73773	-0.508868	0.248266	25
1.74789	-0.50599	0.247992	25
1.75804	-0.502384	0.247605	25
1.76819	-0.498896	0.247102	25
1.77835	-0.494792	0.24648	25
1.7885	-0.490066	0.245737	25
1.79866	-0.485297	0.244871	25
1.80881	-0.480181	0.243881	25
1.81897	-0.474582	0.242768	25
1.82912	-0.468488	0.241532	25
1.83927	-0.461912	0.240178	25
1.84943	-0.454971	0.23871	25
1.85958	-0.447753	0.237132	25
1.86974	-0.440069	0.235452	25
1.87989	-0.431956	0.233677	25
1.89004	-0.423632	0.231816	25
1.9002	-0.415232	0.229878	25
1.91035	-0.40587	0.227872	25
1.92051	-0.396702	0.225809	25
1.93066	-0.387229	0.223696	25
1.94082	-0.377614	0.221542	25
1.95097	-0.367733	0.219353	25
1.96112	-0.357737	0.217135	25
1.97128	-0.347327	0.21489	25
1.98143	-0.336646	0.212622	25
1.99159	-0.325608	0.210328	25
2.00174	-0.314598	0.208006	25
2.0119	-0.30341	0.205652	25
2.02205	-0.292061	0.203259	25
2.0322	-0.280556	0.200819	25
2.04236	-0.268801	0.198323	25
2.05251	-0.257025	0.195761	25
2.06267	-0.245282	0.193125	25
2.07282	-0.233045	0.190404	25
2.08297	-0.220761	0.187591	25
2.09313	-0.208543	0.184678	25
2.10328	-0.196054	0.181662	25
2.11344	-0.183742	0.17854	25
2.12359	-0.171285	0.17531	25
2.13375	-0.158792	0.171977	25
2.1439	-0.146237	0.168546	25
2.15405	-0.133666	0.165023	25
2.16421	-0.121071	0.161421	25
2.17436	-0.108411	0.157751	25
2.18452	-0.095701	0.154029	25
2.19467	-0.0829287	0.15027	25
2.20482	-0.0701322	0.146492	25
2.21498	-0.0573093	0.142713	25
2.22513	-0.044458	0.13895	25
2.23529	-0.0315764	0.135221	25
2.24544	-0.0186628	0.131544	25
2.2556	-0.00571563	0.127934	25
2.26575	0.00726662	0.124406	25
2.2759	0.0202852	0.12097	25
2.28606	0.0333411	0.117639	25
2.29621	0.0464354	0.114419	25
2.30637	0.0595687	0.111315	25
2.31652	0.0727417	0.10833	25
2.32667	0.0859549	0.105463	25
2.33683	0.0992087	0.102712	25
2.34698	0.112503	0.100072	25
2.35714	0.125839	0.0975341	25
2.36729	0.139215	0.0950899	25
2.37745	0.152633	0.0927282	25
2.3876	0.166092	0.0904371	25
2.39775	0.179591	0.088204	25
2.40791	0.193131	0.0860161	25
2.41806	0.206711	0.0838608	25
2.42822	0.220331	0.0817262	25
2.43837	0.23399	0.0796018	25
2.44852	0.247688	0.0774782	25
2.45868	0.261424	0.0753477	25
2.46883	0.275197	0.0732046	25
2.47899	0.289006	0.0710448	25
2.48914	0.302851	0.0688663	25
2.4993	0.31673	0.0666689	25
2.50945	0.330642	0.064454	25
2.5196	0.344587	0.0622245	25
2.52976	0.358563	0.0599845	25
2.53991	0.372571	0.0577391	25
2.55007	0.386608	0.0554944	25
2.56022	0.400674	0.0532565	25
2.57038	0.414769	0.0510323	25
2.58053	0.428891	0.0488285	25
2.59068	0.443039	0.0466516	25
2.60084	0.457213	0.0445079	25
2.61099	0.471413	0.0424035	25
2.62115	0.485636	0.0403436	25
2.6313	0.499883	0.038333	25
2.64145	0.514153	0.0363756	25
2.65161	0.528445	0.0344747	25
2.66176	0.542758	0.0326328	25
2.67192	0.557092	0.0308515	25
2.68207	0.571447	0.0291316	25
2.69223	0.585821	0.0274732	25
2.70238	0.600214	0.0258757	25
2.71253	0.614625	0.0243378	25
2.72269	0.629054	0.0228578	25
2.73284	0.643501	0.0214336	25
2.743	0.657965	0.0200628	25
2.75315	0.672445	0.018743	25
2.7633	0.686942	0.017472	25
2.77346	0.701454	0.0162476	25
2.78361	0.715981	0.0150681	25
2.79377	0.730522	0.0139321	25
2.80392	0.745079	0.012839	25
2.81408	0.759649	0.0117883	25
2.82423	0.774232	0.0107803	25
2.83438	0.788829	0.00981571	25
2.84454	0.803439	0.00889561	25
1.02778	0	0.0570601	32
1.03833	-0.00116085	0.0625474	32
1.04889	-0.0022966	0.0681908	32
1.05945	-0.00340652	0.0739621	32
1.07001	-0.00448995	0.0798335	32
1.08057	-0.00554632	0.0857782	32
1.09113	-0.00657512	0.0917707	32
1.10168	-0.0075759	0.0977878	32
1.11224	-0.00854828	0.103808	32
1.1228	-0.0094919	0.109813	32
1.13336	-0.0104064	0.115786	32
1.14392	-0.0112914	0.121713	32
1.15447	-0.0121467	0.127584	32
1.16503	-0.0129718	0.13339	32
1.17559	-0.0137666	0.139128	32
1.18615	-0.0145308	0.144794	32
1.19671	-0.0152642	0.150389	32
1.20727	-0.0159668	0.155918	32
1.21782	-0.0166387	0.161384	32
1.22838	-0.01728	0.166796	32
1.23894	-0.0178908	0.172163	32
1.2495	-0.0184715	0.177492	32
1.26006	-0.0190221	0.182792	32
1.27061	-0.0195431	0.188069	32
1.28117	-0.0200347	0.193329	32
1.29173	-0.0204972	0.19857	32
1.30229	-0.020931	0.203792	32
1.31285	-0.0213364	0.208985	32
1.32341	-0.0217132	0.214138	32
1.33396	-0.0220609	0.219235	32
1.34452	-0.0223777	0.224254	32
1.35508	-0.0226598	0.229172	32
1.36564	-0.0228993	0.233963	32
1.3762	-0.0230822	0.238599	32
1.38675	-0.0231861	0.243052	32
1.39731	-0.0231847	0.247294	32
1.40787	-0.0224545	0.251303	32
1.41843	-0.022059	0.255056	32
1.42899	-0.0213302	0.258536	32
1.43955	-0.0206275	0.261731	32
1.4501	-0.0199689	0.264633	32
1.46066	-0.0191796	0.267238	32
1.47122	-0.0181013	0.26955	32
1.48178	-0.017184	0.271574	32
1.49234	-0.0161714	0.273319	32
1.5029	-0.0150287	0.2748	32
1.51345	-0.0136883	0.27603	32
1.52401	-0.0124012	0.277027	32
1.53457	-0.0109937	0.277809	32
1.54513	-0.00933321	0.278395	32
1.55569	-0.00679669	0.278803	32
1.56624	-0.00442917	0.279051	32
1.5768	-0.00166866	0.279157	32
1.58736	0.0010058	0.279137	32
1.59792	0.00408776	0.279007	32
1.60848	0.00771738	0.278779	32
1.61904	0.0110567	0.278467	32
1.62959	0.0144271	0.278081	32
1.64015	0.017958	0.277629	32
1.65071	0.0216617	0.277117	32
1.66127	0.0255168	0.276548	32
1.67183	0.0297662	0.275924	32
1.68238	0.0338752	0.275244	32
1.69294	0.0383639	0.274503	32
1.7035	0.0427063	0.273696	32
1.71406	0.0476858	0.272816	32
1.72462	0.0524087	0.271853	32
1.73518	0.0572945	0.270799	32
1.74573	0.0623611	0.269642	32
1.75629	0.0676536	0.268376	32
1.76685	0.0735383	0.266992	32
1.77741	0.0795898	0.265485	32
1.78797	0.0860933	0.263853	32
1.79852	0.0935766	0.262098	32
1.80908	0.100864	0.260223	32
1.81964	0.109016	0.258237	32
1.8302	0.118062	0.256152	32
1.84076	0.12672	0.253984	32
1.85132	0.136374	0.251749	32
1.86187	0.146041	0.249467	32
1.87243	0.155689	0.247159	32
1.88299	0.165972	0.244844	32
1.89355	0.176053	0.242542	32
1.90411	0.186748	0.24027	32
1.91466	0.197653	0.238041	32
1.92522	0.208349	0.235865	32
1.93578	0.219481	0.233748	32
1.94634	0.2308	0.231691	32
1.9569	0.242343	0.229689	32
1.96746	0.254171	0.227734	32
1.97801	0.266175	0.225812	32
1.98857	0.278565	0.223906	32
1.99913	0.291104	0.221996	32
2.00969	0.303962	0.220061	32
2.02025	0.316852	0.218078	32
2.0308	0.329834	0.216026	32
2.04136	0.343199	0.213883	32
2.05192	0.356749	0.211632	32
2.06248	0.370399	0.209258	32
2.07304	0.384267	0.206751	32
2.0836	0.398721	0.204107	32
2.09415	0.413349	0.201325	32
2.10471	0.428017	0.198409	32
2.11527	0.443365	0.195371	32
2.12583	0.4585	0.192225	32
2.13639	0.473849	0.188988	32
2.14695	0.489395	0.185683	32
2.1575	0.50548	0.182331	32
2.16806	0.521778	0.178958	32
2.17862	0.538133	0.175585	32
2.18918	0.55555	0.172236	32
2.19974	0.572841	0.168929	32
2.21029	0.591018	0.165681	32
2.22085	0.609407	0.162503	32
2.23141	0.627883	0.159402	32
2.24197	0.647558	0.156382	32
2.25253	0.66703	0.15344	32
2.26309	0.687027	0.150571	32
2.27364	0.707084	0.147765	32
2.2842	0.726969	0.145008	32
2.29476	0.747136	0.142285	32
2.30532	0.767294	0.13958	32
2.31588	0.787348	0.136876	32
2.32643	0.807603	0.134158	32
2.33699	0.827807	0.131411	32
2.34755	0.847881	0.128623	32
2.35811	0.86803	0.125786	32
2.36867	0.888135	0.122894	32
2.37923	0.908258	0.119947	32
2.38978	0.928361	0.116946	32
2.40034	0.948553	0.113898	32
2.4109	0.968681	0.110813	32
2.42146	0.988815	0.107701	32
2.43202	1.00895	0.10458	32
2.44257	1.02917	0.101463	32
2.45313	1.04949	0.09837	32
2.46369	1.06969	0.0953173	32
2.47425	1.08991	0.0923224	32
2.48481	1.11015	0.0894014	32
2.49537	1.13041	0.0865687	32
2.50592	1.15069	0.0838367	32
2.51648	1.17098	0.0812153	32
2.52704	1.19129	0.0787115	32
2.5376	1.21161	0.0763295	32
2.54816	1.23196	0.0740703	32
2.55871	1.25232	0.0719322	32
2.56927	1.27269	0.0699103	32
2.57983	1.29309	0.0679976	32
2.59039	1.3135	0.0661844	32
2.60095	1.33393	0.0644595	32
2.61151	1.35438	0.0628102	32
2.62206	1.37485	0.0612229	32
2.63262	1.39534	0.0596839	32
2.64318	1.41585	0.0581794	32
2.65374	1.43637	0.0566964	32
2.6643	1.45692	0.0552232	32
2.67485	1.47749	0.0537497	32
2.68541	1.49808	0.0522674	32
2.69597	1.51869	0.0507702	32
2.70653	1.53932	0.0492541	32
2.71709	1.55997	0.0477175	32
2.72765	1.58064	0.0461607	32
2.7382	1.60133	0.0445863	32
2.74876	1.62204	0.0429985	32
2.75932	1.64278	0.0414028	32
2.76988	1.66353	0.0398058	32
2.78044	1.6843	0.0382149	32
2.791	1.7051	0.0366374	32
2.80155	1.72591	0.0350808	32
2.81211	1.74675	0.0335522	32
2.82267	1.7676	0.0320576	32
2.83323	1.78848	0.0306026	32
2.84379	1.80937	0.0291912	32
2.85434	1.83028	0.0278267	32
2.8649	1.85121	0.026511	32
2.87546	1.87217	0.025245	32
2.88602	1.89314	0.0240283	32
2.89658	1.91413	0.0228601	32
2.90714	1.93514	0.0217383	32
2.91769	1.95616	0.0206605	32
2.92825	1.97721	0.0196241	32
2.93881	1.99827	0.018626	32
2.94937	2.01935	0.0176632	32
2.95993	2.04045	0.0167325	32
2.97048	2.06157	0.0158314	32
2.98104	2.0827	0.0149572	32
2.9916	2.10384	0.0141079	32
3.00216	2.125	0.0132817	32
3.01272	2.14618	0.0124775	32
3.02328	2.16737	0.0116942	32
3.03383	2.18857	0.0109316	32
3.04439	2.20979	0.0101895	32
3.05495	2.23102	0.00946821	32
3.06551	2.25227	0.00876834	32
3.07607	2.27352	0.00809071	32
3.08662	2.29479	0.00743637	32
3.09718	2.31607	0.00680648	32
3.10774	2.33736	0.00620231	32
3.1183	2.35866	0.00562516	32
[truncated: 201 more rows]

## Sheet: Fig.5-f
Foldchange Log2	Density WT	Density TP53	Density PAX6	Density ASPM
-2	0.000237005	0.00159781	0.00010476	2.40487e-05
-1.94949	0.000230975	0.00219405	9.07971e-05	1.58594e-05
-1.89899	0.000223672	0.0031263	7.58285e-05	9.96869e-06
-1.84848	0.000215835	0.00461332	6.13442e-05	5.98434e-06
-1.79798	0.000208111	0.00698826	4.90247e-05	3.46759e-06
-1.74747	0.000200865	0.010722	4.04336e-05	2.03098e-06
-1.69697	0.0001941	0.0164216	3.67713e-05	1.39851e-06
-1.64646	0.000187649	0.0247854	3.87383e-05	1.43731e-06
-1.59596	0.000181846	0.0364992	4.65203e-05	2.16854e-06
-1.54545	0.000178988	0.0520847	5.99249e-05	3.75934e-06
-1.49495	0.000186081	0.0717345	7.87878e-05	6.48973e-06
-1.44444	0.000219731	0.0952058	0.000103945	1.06872e-05
-1.39394	0.0003145	0.121849	0.000139351	1.66316e-05
-1.34343	0.000536538	0.150813	0.000196368	2.44582e-05
-1.29293	0.00100444	0.18141	0.000301805	3.41209e-05
-1.24242	0.00191878	0.213508	0.000511746	4.55027e-05
-1.19192	0.00360006	0.247791	0.000932993	5.87727e-05
-1.14141	0.00653207	0.285724	0.00175233	7.50687e-05
-1.09091	0.0114035	0.329175	0.00327013	9.75733e-05
-1.0404	0.0191355	0.379791	0.0059298	0.000133084
-0.989899	0.0308768	0.43835	0.0103305	0.000194295
-0.939394	0.0479463	0.504349	0.0172112	0.000303211
-0.888889	0.0716995	0.57597	0.0274038	0.000496392
-0.838384	0.103313	0.650433	0.0417699	0.000832976
-0.787879	0.143502	0.724538	0.0611507	0.00140682
-0.737374	0.192227	0.79516	0.0863637	0.00236478
-0.686869	0.248496	0.859474	0.118251	0.00393458
-0.636364	0.310353	0.91487	0.157736	0.00646742
-0.585859	0.375159	0.958694	0.205801	0.0105015
-0.535354	0.440132	0.988065	0.26328	0.0168488
-0.484848	0.503017	1	0.33043	0.0266943
-0.434343	0.562638	0.991912	0.406353	0.0416752
-0.383838	0.619079	0.962357	0.488468	0.0638759
-0.333333	0.673327	0.911718	0.572287	0.095663
-0.282828	0.726449	0.842511	0.651693	0.139301
-0.232323	0.778588	0.75915	0.719746	0.196359
-0.181818	0.82821	0.667217	0.769873	0.267038
-0.131313	0.872002	0.572514	0.797112	0.349626
-0.0808081	0.905543	0.480191	0.799114	0.44035
-0.030303	0.92457	0.394199	0.776605	0.533744
0.020202	0.926354	0.317122	0.733224	0.623526
0.0707071	0.910627	0.250307	0.674785	0.703697
0.121212	0.879678	0.194134	0.608156	0.769542
0.171717	0.837567	0.148307	0.540054	0.81823
0.222222	0.788796	0.112073	0.476044	0.848915
0.272727	0.736978	0.084389	0.41994	0.862437
0.323232	0.684018	0.0640506	0.373692	0.860829
0.373737	0.630065	0.049797	0.337668	0.846795
0.424242	0.574158	0.0403994	0.311146	0.823253
0.474747	0.515217	0.0347217	0.292816	0.792927
0.525253	0.452932	0.0317523	0.281163	0.757991
0.575758	0.388224	0.0306134	0.274673	0.719805
0.626263	0.323169	0.0305605	0.271901	0.678834
0.676768	0.260497	0.0309815	0.271475	0.634821
0.727273	0.202927	0.0313986	0.272104	0.587212
0.777778	0.152581	0.0314689	0.272607	0.535712
0.828283	0.110653	0.0309808	0.271985	0.480777
0.878788	0.0773619	0.0298443	0.269511	0.423853
0.929293	0.0521204	0.028076	0.264822	0.367258
0.979798	0.0338205	0.0257795	0.257989	0.313741
1.0303	0.0211226	0.0231215	0.249537	0.265884
1.08081	0.0126874	0.0203013	0.24038	0.225556
1.13131	0.00732518	0.0175177	0.231646	0.193598
1.18182	0.00406755	0.0149371	0.224411	0.169794
1.23232	0.00218084	0.0126709	0.219416	0.153103
1.28283	0.00114333	0.0107666	0.216833	0.142003
1.33333	0.00060543	0.00921348	0.216195	0.134842
1.38384	0.000345847	0.00795972	0.216496	0.130112
1.43434	0.000232241	0.00693416	0.216439	0.126601
1.48485	0.000189907	0.00606609	0.214756	0.123453
1.53535	0.000179258	0.00529921	0.210484	0.120162
1.58586	0.000180906	0.00459806	0.203137	0.116512
1.63636	0.000186404	0.00394758	0.192746	0.112498
1.68687	0.000192788	0.00334797	0.17979	0.108234
1.73737	0.000199479	0.0028075	0.165053	0.103868
1.78788	0.000206618	0.0023356	0.149452	0.0995169
1.83838	0.000214264	0.00193816	0.133866	0.0952361
1.88889	0.000222124	0.00161548	0.118988	0.0910138
1.93939	0.000229593	0.00136269	0.105228	0.0867965
1.9899	0.000235933	0.00117146	0.0926874	0.0825248
2.0404	0.000240487	0.00103183	0.0812137	0.0781657
2.09091	0.000242837	0.000933455	0.0705229	0.0737274
2.14141	0.000242875	0.00086609	0.0603447	0.0692467
2.19192	0.00024078	0.00081958	0.05054	0.0647543
2.24242	0.000236918	0.000783952	0.0411525	0.060235
2.29293	0.000231687	0.000749888	0.0323816	0.0556063
2.34343	0.000225376	0.0007096	0.0244992	0.0507349
2.39394	0.000218048	0.000657854	0.0177511	0.0454915
2.44444	0.000209508	0.000592716	0.0122794	0.0398221
2.49495	0.000199376	0.000515692	0.00809071	0.0338039
2.54545	0.000187243	0.000431137	0.00506838	0.0276544
2.59596	0.000172867	0.000345042	0.00301446	0.0216885
2.64646	0.000156326	0.000263568	0.00170025	0.0162388
2.69697	0.000138051	0.000191737	0.000908589	0.0115733
2.74747	0.000118761	0.000132608	0.000459634	0.00783866
2.79798	9.9316e-05	8.70826e-05	0.000219951	0.00504657
2.84848	8.05664e-05	5.42486e-05	9.94994e-05	0.00309826
2.89899	6.3244e-05	3.2039e-05	4.25228e-05	0.00182969
2.94949	4.79024e-05	1.79344e-05	1.71584e-05	0.00105881
3	3.48921e-05	9.5188e-06	6.53361e-06	0.000620561
