# Supplementary material for: Cerebral organoids display dynamic clonal growth and tunable tissue replenishment
Source: Nat Cell Biol. 2024 May 7;26(5):710–8. doi: 10.1038/s41556-024-01412-z (PMC11098754; doi:10.1038/s41556-024-01412-z)
Supplement: Supplementary file 9 — Source data. [file 41556_2024_1412_MOESM9_ESM.zip]

Archive with 6 entries (5 files):
- Lindenhoferetal-Fig-ED1-sourcedata-NCB/
- __MACOSX/._Lindenhoferetal-Fig-ED1-sourcedata-NCB
- Lindenhoferetal-Fig-ED1-sourcedata-NCB/.DS_Store
- __MACOSX/Lindenhoferetal-Fig-ED1-sourcedata-NCB/._.DS_Store
- Lindenhoferetal-Fig-ED1-sourcedata-NCB/Lindenhoferetal-Fig-ED1-abcd-table.xlsx
- __MACOSX/Lindenhoferetal-Fig-ED1-sourcedata-NCB/._Lindenhoferetal-Fig-ED1-abcd-table.xlsx
