# Supplementary material for: Cerebral organoids display dynamic clonal growth and tunable tissue replenishment
Source: Nat Cell Biol. 2024 May 7;26(5):710–8. doi: 10.1038/s41556-024-01412-z (PMC11098754; doi:10.1038/s41556-024-01412-z)
Supplement: Supplementary file 9 — Source data. [file 41556_2024_1412_MOESM9_ESM.zip › Lindenhoferetal-Fig-ED1-sourcedata-NCB/Lindenhoferetal-Fig-ED1-abcd-table.xlsx]

## Sheet: Ext.Data.Fig1-a
Whole tissue lineage tracing - 2D stem cells
Sample	Category	LID	Library	Replicate	Day	Nreads
13-undiffH9-day07-01	LT-2D	GGCTAAAGTACAGTCTGTGTCTGTGTGAGTGTGTGAGACAGAGTGTGGAT	lib1	1	7	129
13-undiffH9-day07-01	LT-2D	CGGTGGACGTGTGTGTGTCTCACAGACTGTCTGAGTGACTGAGTACGTAT	lib1	1	7	54
13-undiffH9-day07-01	LT-2D	CCCCTTACGTGTCAGTCAGTCAGTGTGTCTGTGGACTCAGTGTGTACGTA	lib1	1	7	416
13-undiffH9-day07-01	LT-2D	CGTTCCACGTCAGTCTCTCAGTGAGAGTCTGTCTCAGAGTCTGTGTACGT	lib1	1	7	32
13-undiffH9-day07-01	LT-2D	GGGTTAACGTGTGTCAGTGACTCAGTGTGAGACTGTGAGTGAGAGTACGT	lib1	1	7	407
13-undiffH9-day07-01	LT-2D	ATCGTCACGTGAGACAGTGAGTCTGACAGTCTGTGAGTGTCTCTGTACGT	lib1	1	7	300
13-undiffH9-day07-01	LT-2D	CGCCTTACGTGTGTCTCTGTGAGTGTCTGACAGACTGTGTGTCTGAACGT	lib1	1	7	393
13-undiffH9-day07-01	LT-2D	GGCATAACGTGTCTGTGTCTGAGAGTCTCTCTCTCAGAGTGTGTGAACGT	lib1	1	7	212
13-undiffH9-day07-01	LT-2D	CCCGCGACGTACTCACTGACTCTCTGAGTGTCACTCTCTGTCTCTACGTA	lib1	1	7	733
13-undiffH9-day07-01	LT-2D	AAGGTTACGTCTCAGAGTCTCACTCTGTCTGTGAGTGACTCAGTCAACGT	lib1	1	7	243
13-undiffH9-day07-01	LT-2D	TTCTTAACGTGTGACTGAGTGACTGTGTGAGACAGAGTGAGTGTGTACGT	lib1	1	7	696
13-undiffH9-day07-01	LT-2D	GGGGCGACGTCTGACTGTGAGTGAGAGACACTGAGTGTGAGAGAGAACGT	lib1	1	7	343
13-undiffH9-day07-01	LT-2D	TGCCATACGTGTGTGTGTCTGTCTGACAGTCTGTGTGTGTCAGTGTACGT	lib1	1	7	196
13-undiffH9-day07-01	LT-2D	GACTGGACGTGTGAGAGAGACTCTCTGTCTGTGAGTCAGAGTCTGTACGT	lib1	1	7	583
13-undiffH9-day07-01	LT-2D	TAGATGACGTGACAGTGTGAGTGTCTCTGTGTCTCTGTGTGAGTCAACGT	lib1	1	7	619
13-undiffH9-day07-01	LT-2D	CGTCAGACGTCAGTCTCTGTGTCTGAGTCAGAGTGACTGACTCAGTACGT	lib1	1	7	846
13-undiffH9-day07-01	LT-2D	CATGTTACGTGAGAGAGTGTGTGTGTGTCTGTCTCACAGTCTGTCTACGT	lib1	1	7	83
13-undiffH9-day07-01	LT-2D	CGCCTTACGTGTGTGACACTCTCTCAGTCTGACACAGAGTCACAGTACGT	lib1	1	7	609
13-undiffH9-day07-01	LT-2D	GTCTCTACGTCTGTGTCACAGTCTGTGTCAGAGTGTGTGACAGACAACGT	lib1	1	7	220
13-undiffH9-day07-01	LT-2D	AGTAAGACGTGTGTCACAGTGTCACAGTCTCTCTGAGAGTGTCTGTACGT	lib1	1	7	260
13-undiffH9-day07-01	LT-2D	GATTATACGTGTCTGTGTGTGTGACACAGTGTCAGTGTGTCAGAGAACGT	lib1	1	7	1295
13-undiffH9-day07-01	LT-2D	GTCTCTACGTGAGAGACTCTCTCAGAGTGACAGTCACTGAGAGTCACGTA	lib1	1	7	295
13-undiffH9-day07-01	LT-2D	CGTTCCACGTCTGACTCACTCTCTGTGTCTGACTGTCAGACACTGTACGT	lib1	1	7	234
13-undiffH9-day07-01	LT-2D	GTGGCGACGTCACTGTGACTGTGAGGAGTGAGTGTGTCTGAGTCAACGTA	lib1	1	7	21
13-undiffH9-day07-01	LT-2D	TAGATGACGTGACAGTGTGTGACTGACTCACACTCTGTGAGTGTCAACGT	lib1	1	7	81
13-undiffH9-day07-01	LT-2D	CGTTCGACGTGAGTGTGTCTGAGAGTGTCAGTGTCTGAGTCACTGTACGT	lib1	1	7	124
13-undiffH9-day07-01	LT-2D	TAGATTACGTGACAGTGTGTGACTGACTCACACTCTGTGAGTGTCAACGT	lib1	1	7	158
13-undiffH9-day07-01	LT-2D	GTGGCCACGTGTCAGTCAGACAGTCTCAGTGACTGTGAGTGTGTCTACGT	lib1	1	7	1325
13-undiffH9-day07-01	LT-2D	CGTAGTACGTCACAGACAGTGTCACTGTCTGTCAGTGTCTCTGTGAACGT	lib1	1	7	439
13-undiffH9-day07-01	LT-2D	TAGATCGCGTGACAGTGTGTGACTGACTCACACTCTGTGAGTGTCAACGT	lib1	1	7	61
13-undiffH9-day07-01	LT-2D	TGAGTGACGTGACTCACACTCTGTGACAGACTCAGAGAGAGACAGTACGT	lib1	1	7	601
13-undiffH9-day07-01	LT-2D	TAGATCCCGTGACAGTGTGTGACTGACTCACACTCTGTGAGTGTCAACGT	lib1	1	7	21
13-undiffH9-day07-01	LT-2D	TACGGGACGTGAGTCTGTGTCTGTGTGTCTCAGACTCACTCAGAGTACGT	lib1	1	7	166
13-undiffH9-day07-01	LT-2D	GACTGGACGTCTGACTGAGAGTGACTGAGTGTCACTGTCAGTGTCAACGT	lib1	1	7	649
13-undiffH9-day07-01	LT-2D	ATGGTTACGTGACTCAGACTCTCTGTGTCAGTGACTGTGACTGTGTACGT	lib1	1	7	224
13-undiffH9-day07-01	LT-2D	TGTAGAACGTGAGTGACAGTGACTGTGTGACACACACTCTCAGAGAACGT	lib1	1	7	199
13-undiffH9-day07-01	LT-2D	TAGATGACGTGTCTCTCTGTGACTCAGTGACTCTCTCTCAGTGACTACGT	lib1	1	7	96
13-undiffH9-day07-01	LT-2D	TTTCTTACGTCAGTGACTGACACAGTGTCTGTGACTCTCAGTGAGTACGT	lib1	1	7	341
13-undiffH9-day07-01	LT-2D	GGGTTAACGTGTGTCACTGTCAGACAGAGTCAGTCTTGTGAGTCTACGTA	lib1	1	7	102
13-undiffH9-day07-01	LT-2D	ACGGGGACGTGACAGTGAGACTGTCTCTCAGAGTGTGAGTCTCTGTACGT	lib1	1	7	240
13-undiffH9-day07-01	LT-2D	GGCATAACGTGTGTGTGTGAGACTGTGTGTGTGTCTGTGAGAGTCAACGT	lib1	1	7	236
13-undiffH9-day07-01	LT-2D	ACAGGTACGTCAGAGTGTCTGTGTGTGTGAGTCTGTCTGACTGAGTACGT	lib1	1	7	402
13-undiffH9-day07-01	LT-2D	TAGATCATGTGACAGTGTGTGACTGACTCACACTCTGTGAGTGTCAACGT	lib1	1	7	74
13-undiffH9-day07-01	LT-2D	CCCCTCACGTCACTGAGAGTGTCAGAGAGTCTGAGTCTCAGTCACTACGT	lib1	1	7	1267
13-undiffH9-day07-01	LT-2D	TTTTGAACGTGTGAGAGAGTCTCACTCACAGAGTCACTGAGTGTCAACGT	lib1	1	7	244
13-undiffH9-day07-01	LT-2D	TACGGGACGTGAGACACTGACTGAGAGTCAGACAGTGTGTCACACAACGT	lib1	1	7	301
13-undiffH9-day07-01	LT-2D	CGGTGGACGTGTCTCAGAGTGTCAGTGTCAGTCAGTGACTCTGAGAACGT	lib1	1	7	211
13-undiffH9-day07-01	LT-2D	AATCAAACGTGCACTCTCACAGTGTGTGAGTGTCTGAGAGTCTCAACGTA	lib1	1	7	247
13-undiffH9-day07-01	LT-2D	GGGGCTACGTGACTGAGAGTCTCTGTGTCTCTGAGTGACAGTGTCAACGT	lib1	1	7	73
13-undiffH9-day07-01	LT-2D	CGTCAGACGTGTCTGAGTCAGTGTCACTGAGTCTCTGTGTCTCTCAACGT	lib1	1	7	715
13-undiffH9-day07-01	LT-2D	GGCTGCACGTGACACTCACTGTCTGTGTCACAGTGTCACTCTGTGTACGT	lib1	1	7	1865
13-undiffH9-day07-01	LT-2D	GACTTCACGTCAGTCAGACTGACAGTGTGTGTCAGTCTGTCAGTGAACGT	lib1	1	7	761
13-undiffH9-day07-01	LT-2D	GTGGCGACGTGAGTGTGTCACAGAGTCAGTGTGACAGTGTCTCAGAACGT	lib1	1	7	212
13-undiffH9-day07-01	LT-2D	TGGTCAACGTGAGTCAGTGAGTGTGTGTCTGTGACAGTCAGTGAGAACGT	lib1	1	7	978
13-undiffH9-day07-01	LT-2D	CAAGTGACGTGTGAGAGTCACTGACTCACACTGTCTGTGTGTGAGTACGT	lib1	1	7	437
13-undiffH9-day07-01	LT-2D	TGCCATACGTGTGTGTCTAGACTGACAGACAGTGTGTGTGTGTACGTATG	lib1	1	7	30
13-undiffH9-day07-01	LT-2D	TATTTAACGTGTGTGTCTGTGACTGAGTCAGAACTCTCAGTGACTACGTA	lib1	1	7	49
13-undiffH9-day07-01	LT-2D	TGAGATACGTGACACTGTCAGTCTGAGTGTGAGACTGAGAGACTACGTAT	lib1	1	7	1130
13-undiffH9-day07-01	LT-2D	TGCCATACGTGTGTGTCTAGACTGACAGACAGTGTGTGTGTGTGTACGTA	lib1	1	7	344
13-undiffH9-day07-01	LT-2D	GTCTCTACGTCACTCACTGAGTCAGACTGTCTCTGTGTGTCTCTCAACGT	lib1	1	7	69
13-undiffH9-day07-01	LT-2D	CGTAGTACGTCACTCTGTGTGACTGACTGTGAGTCTGTGTCACAGAACGT	lib1	1	7	493
13-undiffH9-day07-01	LT-2D	TGAGATACGTCAGTCTGTGTCTGTGAGTGTCTGACACACTCTGACTACGT	lib1	1	7	219
13-undiffH9-day07-01	LT-2D	CCGAATACGTCTCTGACAGAGAGTCTGTGAGTGTCACAGAGTGTCTACGT	lib1	1	7	332
13-undiffH9-day07-01	LT-2D	CATGTTACGTGACTGTGACAGTGTCACTGAGTCTCTGAGTGTGAGTACGT	lib1	1	7	699
13-undiffH9-day07-01	LT-2D	GACTGGACGTGTCTCTCACAGTGTGAGTCTGTCAGAGTCAGTGTGTACGT	lib1	1	7	376
13-undiffH9-day07-01	LT-2D	GACTTCACGTGTCTCAGTCTGTCAGACTCACAGTCTCTGTCTCAGTACGT	lib1	1	7	141
13-undiffH9-day07-01	LT-2D	TCACTGACGTGTCAGACTCTGTGTCAGAGAGTGAGAGTGACTCTCTACGT	lib1	1	7	104
13-undiffH9-day07-01	LT-2D	CACGAGACGTCAGACACACAGTGTCTCAGTGTCTGTGAGTGTGACAACGT	lib1	1	7	755
13-undiffH9-day07-01	LT-2D	GTGGCGACGTCTGTGAGTCAGTGTCTGTCTCAGTGACAGACTGAGTACGT	lib1	1	7	194
13-undiffH9-day07-01	LT-2D	TAGATCACGTGTCTGTCTGACTGACTGTGTGTCTGTGTCTCAGACACGTA	lib1	1	7	269
13-undiffH9-day07-01	LT-2D	GGGAATACGTGACTGTCTGTGTCTGACTGTGTGTCAGTGTCAGTGAACGT	lib1	1	7	1105
13-undiffH9-day07-01	LT-2D	CGCGAAACGTGAGTGTCAGAGTGACTCTGAGAGAGAGACACACACTACGT	lib1	1	7	819
13-undiffH9-day07-01	LT-2D	CAAGCCACGTGTGTCTGTGACTCAGTGTGTCACAGTGAGAGACACTACGT	lib1	1	7	574
13-undiffH9-day07-01	LT-2D	TCACTGACGTCAGTCTGACTGTCTGACACAGTACAGTGTGTGTGTACGTA	lib1	1	7	651
13-undiffH9-day07-01	LT-2D	TGAGATACGTCTCACACTGACTGACACAGAGAGTGAGAGTGTCTGTACGT	lib1	1	7	637
13-undiffH9-day07-01	LT-2D	GACTTCACGTGAGAGTGTGAGAGACTGACACAGTGAGTCACTGTGAACGT	lib1	1	7	1382
13-undiffH9-day07-01	LT-2D	CCCATGACGTCTGACTCTGTCTGACAGAGACACTGTGTGTGTGTGTACGT	lib1	1	7	47
13-undiffH9-day07-01	LT-2D	TGAGATACGTGAGTGACACTGTGTCAGTCTGTGAGTGTGTCTCAGAACGT	lib1	1	7	73
13-undiffH9-day07-01	LT-2D	TGCGGAACGTGTGACAGTCTCGTGTCTGTCTGTGAGTGTCTCACTACGTA	lib1	1	7	380
13-undiffH9-day07-01	LT-2D	ATCGGCACGTGAGTCTCTCTGACTGTCTCTCAGAGACTCAGACTACGTAT	lib1	1	7	360
13-undiffH9-day07-01	LT-2D	AACCATACGTCAGTGTGTCTGACTGTGTGTGTGACTCTGAGTGTGAACGT	lib1	1	7	487
13-undiffH9-day07-01	LT-2D	CATGTTACGTGTCACTGTGAGTGTCTGTGAGTCAGTGTGTCTGAGTACGT	lib1	1	7	628
13-undiffH9-day07-01	LT-2D	TACGGGACGTGTCACAGTGTGTCTCAGTGTCTGTGAGAGTGAGTGTACGT	lib1	1	7	392
13-undiffH9-day07-01	LT-2D	CGCGAAACGTCTGTCAGTGAGTGAGTGTCAGACTGACAGTGAGTCAACGT	lib1	1	7	77
13-undiffH9-day07-01	LT-2D	AGAGCAACGTCTGACTCACTGTCAGACTGACAGTCAGTCTCTGAGTACGT	lib1	1	7	1251
13-undiffH9-day07-01	LT-2D	GTGGATACGTGAGTGAGTCTCTGTGTCACAGTCAGACTCTCTGTCAACGT	lib1	1	7	1803
13-undiffH9-day07-01	LT-2D	GACTTGACGTGTGACTGTGACTGTCAGAGACACTGAGACTGTGTGTACGT	lib1	1	7	608
13-undiffH9-day07-01	LT-2D	GAGATGACGTCTGAGTGACTGTCTGTGTCTGTGAGTGACACACAGTACGT	lib1	1	7	115
13-undiffH9-day07-01	LT-2D	TAGGCAACGTGAGAGTCTGTCACACAGTGTCAGTGTGACTCTGTCAACGT	lib1	1	7	653
13-undiffH9-day07-01	LT-2D	AGAAAAACGTGAGAGAGAGTCAGTCACTGAGTCAGTGAGTGTCAGTACGT	lib1	1	7	100
13-undiffH9-day07-01	LT-2D	TTCATTACGTGAGTGTGTCTGTGACAGACAGTGTGTCTCACTGTCAACGT	lib1	1	7	699
13-undiffH9-day07-01	LT-2D	CATGTCACGTGTCTCTCTGAGTGTGAGTGTCAGTGTGTGTGTCACTACGT	lib1	1	7	201
13-undiffH9-day07-01	LT-2D	GTGGACACGTGTGTCTGAGTCTCTGTGTCTGTGAGTGTGTGACTGTACGT	lib1	1	7	545
13-undiffH9-day07-01	LT-2D	AAATGTACGTGACTGAGTGAGAGTCTCTGTGAGTGTGAGTCACTGAACGT	lib1	1	7	127
13-undiffH9-day07-01	LT-2D	TATTTTACGTCTGAGTGTGTCACTGTGACAGTGTGACTGTGAGTCTACGT	lib1	1	7	677
13-undiffH9-day07-01	LT-2D	ACAGGGACGTGAGTGTGTCTCACAGTCAGAGTGTGTGTCAGTGTCTACGT	lib1	1	7	476
13-undiffH9-day07-01	LT-2D	ACGGGGACGTCTGTCACTGTCAGTCTGTGAGTCTCAGAGTCTGACAACGT	lib1	1	7	590
13-undiffH9-day07-01	LT-2D	GAGATCACGTCAGACAGTGTGAGTGTGTCAGAGAATGACAGAGTGTACGT	lib1	1	7	908
13-undiffH9-day07-01	LT-2D	TACGTCACGTGTGAGTCAGACAGTGTCACTGTTGTGACTGTCTTACGTAT	lib1	1	7	180
13-undiffH9-day07-01	LT-2D	CCGACAACGTGTGTCAGTCTAGTGTCTCTGTCTCTGTGTGTGTGACGTAT	lib1	1	7	472
13-undiffH9-day07-01	LT-2D	TAGATCACGTGACAGTGTGTGACTGACTCACGCTCTGTGAGTGTCAACGT	lib1	1	7	78
13-undiffH9-day07-01	LT-2D	GAGATCACGTGACAGTGTGTGACTGACTCACACTCTGTGAGTGTCAACGT	lib1	1	7	137
13-undiffH9-day07-01	LT-2D	TAGATCACGTGACAGTGTGTGACTGACTCACCCTCTGTGAGTGTCAACGT	lib1	1	7	28
13-undiffH9-day07-01	LT-2D	GGCTCGACGTGTCAGTCTCACAGTGTGTCTGTGTCTGAGTGTCTCAACGT	lib1	1	7	118
13-undiffH9-day07-01	LT-2D	ATGTTCACGTCAGTCTGTGTCTGAGTGACACTCTGTGAGTGACAGAACGT	lib1	1	7	1446
13-undiffH9-day07-01	LT-2D	TTCATTACGTGACAGTGTGACTCAGTGTCTCTGTGTCTCTGTGTACGTAT	lib1	1	7	777
13-undiffH9-day07-01	LT-2D	CGGTTAACGTCACTGACAGTGAGAGTGACTGACAGAGACTCACTGTACGT	lib1	1	7	780
13-undiffH9-day07-01	LT-2D	GTGGACACGTCAGTCTGACCTCTGTGTCAGTGTGTGACAGACTCAACGTA	lib1	1	7	187
13-undiffH9-day07-01	LT-2D	ACGGCTACGTGTGACTCTCTCTGAGTCTGAGTGACTGTGTGTCTGTACGT	lib1	1	7	23
13-undiffH9-day07-01	LT-2D	CCCCAACGTGACTGTCAGACAGTGTGTCTGTCTGTCTGTGTCAGAACGTA	lib1	1	7	167
13-undiffH9-day07-01	LT-2D	GTGGACACGTCTGTGTGACTGGCTGACTGTCTGAGACTGTGTCTCTACGT	lib1	1	7	385
13-undiffH9-day07-01	LT-2D	CCGATTACGTGAGTGTGTGTCAGAGTCTGTCACAGTGTCTGTGTGTACGT	lib1	1	7	248
13-undiffH9-day07-01	LT-2D	TAGATCACGTGACAGTGTGTGACTGACTCACATTCTGTGAGTGTCAACGT	lib1	1	7	35
13-undiffH9-day07-01	LT-2D	TAGATCACGTGACAGTGTGTGACTGACTCACACTTTGTGAGTGTCAACGT	lib1	1	7	45
13-undiffH9-day07-01	LT-2D	GAGATTACGTCAGAGACTGTGTGTGAGTCAGTGTGTCTGACAGTGTACGT	lib1	1	7	519
13-undiffH9-day07-01	LT-2D	CATCGGACGTGAGAGTCAGACACAGTCTGTCAGACTGTCAGTGAGAACGT	lib1	1	7	221
13-undiffH9-day07-01	LT-2D	CATGTCACGTGACAGTGACAGTCTGTCTCAGTGAGTCAGTGTGACTACGT	lib1	1	7	1261
13-undiffH9-day07-01	LT-2D	GGCAGTACGTGTGTGAGACTGAGTGAGAGAGTGAGAGAGAGAGAGAACGT	lib1	1	7	574
13-undiffH9-day07-01	LT-2D	AGTCTCACGTGAGTGACTCTGTGTCTGAGAGTCTGAGAGTGTGAGAACGT	lib1	1	7	826
13-undiffH9-day07-01	LT-2D	TAGATCACGTGACAGTGTGTGACTGACTCATACTCTGTGAGTGTCAACGT	lib1	1	7	96
13-undiffH9-day07-01	LT-2D	ATCGTCACGTGTGAGTGACTCAGACTCTCTCTCACAGTGAGAGTGTACGT	lib1	1	7	391
13-undiffH9-day07-01	LT-2D	CAAGGAACGTGTGTGTCAGTGACTCAGTGTGTGACACACTGAGTCAACGT	lib1	1	7	204
13-undiffH9-day07-01	LT-2D	GTGGAGACGTGACTGTCTGTGTCTGTGTGTGTCAGAGTGACTGTGTACGT	lib1	1	7	467
13-undiffH9-day07-01	LT-2D	TGCGGCACGTCACAGAGTGACACTGACAGTGTCTGTCAGAGTGTGTACGT	lib1	1	7	294
13-undiffH9-day07-01	LT-2D	CGTTAACGTCACTCTGTGTCACAGACTGAGTGTGTGAGGTCTGTACGTAT	lib1	1	7	325
13-undiffH9-day07-01	LT-2D	TAGCGAACGTGTCTCTGTGAGTCTCTGTCTGAGAGTGACACTGTGTACGT	lib1	1	7	582
13-undiffH9-day07-01	LT-2D	CGCCTCACGTGAGACAGAGTCAGTGTGACTCAGTCTGACAGAGACAACGT	lib1	1	7	288
13-undiffH9-day07-01	LT-2D	GGCAGTACGTGTGTGAGACTGAGTGAGAGAGTGAGAGAGAGAGAACGTAT	lib1	1	7	39
13-undiffH9-day07-01	LT-2D	TCGAGCACGTCTGACAGTGACACTCTCTCTGACAGTGACTCACTCTACGT	lib1	1	7	252
13-undiffH9-day07-01	LT-2D	TAGATCACGTGACAGTGTGTGACTGACTCCCACTCTGTGAGTGTCAACGT	lib1	1	7	29
13-undiffH9-day07-01	LT-2D	ACGGCTACGTGTCAGAGTCACAGTCTGTCTGTCTCTGTCAGAGTGAACGT	lib1	1	7	378
13-undiffH9-day07-01	LT-2D	GGCTGAACGTCACAGACTGAGTGACTCTCTGTGTGTCTGAGACTGAACGT	lib1	1	7	1530
13-undiffH9-day07-01	LT-2D	TTGCACACGTCTCTGACTGTGTGAGTGTGAGAGAGTGACTCACTGAACGT	lib1	1	7	345
13-undiffH9-day07-01	LT-2D	TGAGCAACGTCTGTCAGTCACACTGTGACTGAGTGTGTGTGACACAACGT	lib1	1	7	316
13-undiffH9-day07-01	LT-2D	GTCTGGACGTCAGTGACTGAGACACTCTCTGTCTCTCTCTGTCACTACGT	lib1	1	7	106
13-undiffH9-day07-01	LT-2D	AGTAATACGTGAGTGAGAGTCTGTCAGTCTGTGAGTCACTGTGTCAACGT	lib1	1	7	914
13-undiffH9-day07-01	LT-2D	TTGGTCACGTCTCAGAGAGTCTCTCTGACTCTGTGTGTCTGTCACAACGT	lib1	1	7	268
13-undiffH9-day07-01	LT-2D	AGAGAAACGTCTCTGTCTGTCAGTGAGAGTGAGTCTCTCTCTCTGTACGT	lib1	1	7	529
13-undiffH9-day07-01	LT-2D	GTGGAGACGTCTGTCACACTCAGTCACTGAGAGACTCTGTCAGACTACGT	lib1	1	7	909
13-undiffH9-day07-01	LT-2D	CGGTTAACGTCACACTGTGTGTCACTGAGTCTCTGACACAGTGTGTACGT	lib1	1	7	174
13-undiffH9-day07-01	LT-2D	TACGTCACGTGTCTGTGTGTCTGACACAGTCACTCTCTGTCACTGAACGT	lib1	1	7	265
13-undiffH9-day07-01	LT-2D	TTGGTCACGTCTCAGACTGAGAGTCTGTCTCAGTGAGAGTGTCACAACGT	lib1	1	7	495
13-undiffH9-day07-01	LT-2D	GATGTTACGTCAGTCAGAGTCACTCTCAGACTGTGTCTGAGTCTGTACGT	lib1	1	7	823
13-undiffH9-day07-01	LT-2D	GAGAGTACGTGTCAGTGTCACAGACTGTGTCAGTGTGAGTCAGTGTACGT	lib1	1	7	544
13-undiffH9-day07-01	LT-2D	TAGATCACGTGACAGTGTGTGACTGACTCAGACTCTGTGAGTGTCAACGT	lib1	1	7	50
13-undiffH9-day07-01	LT-2D	CAAGGCACGTGAGAGTGTGACAGAGTGTGAGACTGACTCTCTGTGTACGT	lib1	1	7	136
13-undiffH9-day07-01	LT-2D	ATGTACACGTCAGTCTCTCTGTGTGTCAGTCTCTGTCAGAGAGTCTACGT	lib1	1	7	356
13-undiffH9-day07-01	LT-2D	TAGATCACGTGACAGTGTGTGACTGACTCACTCTCTGTGAGTGTCAACGT	lib1	1	7	25
13-undiffH9-day07-01	LT-2D	CGTAGGACGTCAGTGTGTGTCTCTCAGTCAGTCTGTCTGAGTGTGTACGT	lib1	1	7	110
13-undiffH9-day07-01	LT-2D	CGTGTTACGTCAGTGAGTGTGAGAGAGTGTGTGTGTGTCTGTGTCTACGT	lib1	1	7	69
13-undiffH9-day07-01	LT-2D	CGTGTTACGTCAGTGTCACTGTCACTCTGACTCTGTCAGACTGACAACGT	lib1	1	7	467
13-undiffH9-day07-01	LT-2D	TTCATTACGTCACTCTCTCTGTGTCAGTGACTGTGAGTGTGTGAAACGTA	lib1	1	7	417
13-undiffH9-day07-01	LT-2D	GAGCAGACGTGAGTGACTCAGTGTGAGAGTCTGACACAGTGAGTGTACGT	lib1	1	7	793
13-undiffH9-day07-01	LT-2D	TCGAGCACGTCACACAGTGACTGACAGAGAGTGACAGTCACAGTGAACGT	lib1	1	7	949
13-undiffH9-day07-01	LT-2D	TGCCGCACGTCACTCAGAGAGTGTGTGTGAGTCTCAGTGAGTGTCAACGT	lib1	1	7	246
13-undiffH9-day07-01	LT-2D	ATCTCCACGTCACAGAGAGACTGTCTCTCAGTGTCACAGAGTCACAACGT	lib1	1	7	166
13-undiffH9-day07-01	LT-2D	GTGCTTACGTGAGACAGACTGTCTCAGTGTCTGTCACTGTCAGTGTACGT	lib1	1	7	239
13-undiffH9-day07-01	LT-2D	TAGATCACGTGACAGTGTGTGACTGACTCACACTCTGTGAGTGTCAATGT	lib1	1	7	47
13-undiffH9-day07-01	LT-2D	GGCAGTACGTGACTGAGTGACTCAGTCAGACTGACACACTGTCTGTACGT	lib1	1	7	63
13-undiffH9-day07-01	LT-2D	TGTTTCACGTGAGTCAGAGTCTGTCACACTCTCAGACAGTGACTGAACGT	lib1	1	7	982
13-undiffH9-day07-01	LT-2D	CGTGTTACGTCTCTGTGTGTCTCACAGACTCTCTCAGACAGAGTCAACGT	lib1	1	7	667
13-undiffH9-day07-01	LT-2D	ATCATCACGTGTGACTGTCACTGACTCAGTGACTCTCTCACAGTGTACGT	lib1	1	7	149
13-undiffH9-day07-01	LT-2D	GGCAGTACGTGAGAGTGTCTCTCTGAGAGTGAGTGAGTGTGTCTGTACGT	lib1	1	7	606
13-undiffH9-day07-01	LT-2D	TCAAAAACGTCAGAGATGACACACTGTGTCTCTCAGACTCTCTGAACGTA	lib1	1	7	626
13-undiffH9-day07-01	LT-2D	TAGATCACGTGACAGTGTGTGACTGACTCACACTCTGTGAGTGTCAACGC	lib1	1	7	39
13-undiffH9-day07-01	LT-2D	TGTGCCACGTCTGTGTGACAGACACTGAGTCTCTCTTGTCTGTGAACGTA	lib1	1	7	82
13-undiffH9-day07-01	LT-2D	TGCCGGACGTGACTGAGAGTCTCTCACTGTCAGTGAGTGTGACAGTACGT	lib1	1	7	582
13-undiffH9-day07-01	LT-2D	TTGGTGACGTGAGAGTGTCTGACAGTCACTGTCTGTGAGTGAGTCAACGT	lib1	1	7	502
13-undiffH9-day07-01	LT-2D	CGTCCCACGTCTGTGTGTCTGTGTGACTCTGACACTGTGTGTCACTACGT	lib1	1	7	1159
13-undiffH9-day07-01	LT-2D	TAGATCACGTGACAGTGTGTGACTGACTCACACTCTGTGAGTGTCAACGT	lib1	1	7	47604
13-undiffH9-day07-01	LT-2D	CGTGTTACGTCAGACTCAGTGAGTGTGTCACTCTGAGAGTGAGTCTACGT	lib1	1	7	154
13-undiffH9-day07-01	LT-2D	CATGTACGTCAGTGTGAGACTGTCTGTGTGTCTCTGTCTCTGTGTACGTA	lib1	1	7	366
13-undiffH9-day07-01	LT-2D	ACACGTACGTGTGTGAGTCTGAGTCTGACTGTGTGTGACAGAGTGAACGT	lib1	1	7	40
13-undiffH9-day07-01	LT-2D	GAGCAGACGTGTCTCACTGAGTGTCTCTGACTGTGTGTGTCAGTCAACGT	lib1	1	7	1470
13-undiffH9-day07-01	LT-2D	CGATTGACGTGACTGACTGACTGAGTGTCAGTGAGAGAGACTCTGTACGT	lib1	1	7	682
13-undiffH9-day07-01	LT-2D	GTGGAAACGTGTGACTGAGTCAGAGAGTCTGTGTGTGTGACAGTGTACGT	lib1	1	7	85
13-undiffH9-day07-01	LT-2D	TAGATCACGTGACAGTGTGTGACTGACTCACACTCTGTGGGTGTCAACGT	lib1	1	7	90
13-undiffH9-day07-01	LT-2D	TGCCCAACGTGTGTCTGAGTGAGACTGAGTGTGTGACTCTCAGACAACGT	lib1	1	7	387
13-undiffH9-day07-01	LT-2D	GTCTGGACGTGTCAGTCAGTGAGAGTGACTCACTGTCTGACAGTCAACGT	lib1	1	7	79
13-undiffH9-day07-01	LT-2D	GAGCACACGTCACACACAGAGACACTGTGTCTGTGTGTGTCTCAGTACGT	lib1	1	7	42
13-undiffH9-day07-01	LT-2D	CGTGTTACGTGTGTCTCTCTGACAGTGAGACTGTGTGAGACAGTCAACGT	lib1	1	7	1442
13-undiffH9-day07-01	LT-2D	GAGCAAACGTGAGACTCACACTCACTCAGACTGTGTGTCTGACAGTACGT	lib1	1	7	439
13-undiffH9-day07-01	LT-2D	TAGATCACGTGACAGTGTGTGACTGACTCACACTCTGTGTGTGTCAACGT	lib1	1	7	38
13-undiffH9-day07-01	LT-2D	AGCTCCACGTGTCAGAGTGTCAGACAGAGAGTGTGTGAGTCAGTGAACGT	lib1	1	7	540
13-undiffH9-day07-01	LT-2D	GATGTCACGTGTCACACTGTGAGTCAGTGAGAGTGTCTCTCACAGTACGT	lib1	1	7	668
13-undiffH9-day07-01	LT-2D	GTGGAAACGTCACTGAGAGACTGAGTGTGACTCACTCAGAGTGAGAACGT	lib1	1	7	475
13-undiffH9-day07-01	LT-2D	TCACTAACGTCTCAGTCACAGTGAGTCAGTCTGTGTGTCTCTCAGTACGT	lib1	1	7	1354
13-undiffH9-day07-01	LT-2D	TTTCGCACGTCTGTGTCTGAGTGTCTGTGACTGAGAGAGACAGTCTACGT	lib1	1	7	399
13-undiffH9-day07-01	LT-2D	TAGATCACGTGACAGTGTGTGACTGACTCACACTCTGTGAGTGTCACCGT	lib1	1	7	33
13-undiffH9-day07-01	LT-2D	CAAGGACGTCACAGTGACTCTCTGAGAGTGTGTGACAGTCACAGTACGTA	lib1	1	7	430
13-undiffH9-day07-01	LT-2D	TAGATCACGTGACAGTGTGTGACTGACTCACACTCTGTGAGTGTCAGCGT	lib1	1	7	26
13-undiffH9-day07-01	LT-2D	TAGATCACGTGACAGTGTGTGACTGACTCACACTCTGTGAGTGTCGACGT	lib1	1	7	62
13-undiffH9-day07-01	LT-2D	GTGGAAACGTGACTGTCACACACAGACTCTGAGAGACTCACAGAGTACGT	lib1	1	7	478
13-undiffH9-day07-01	LT-2D	CCCGCCACGTCTCTGTGTGTCAGTGAGTCTGTGAGTGAGTGTCTGAACGT	lib1	1	7	365
13-undiffH9-day07-01	LT-2D	TAGATCACGTGACAGTGTGTGACTGACTCACACTCTGTGAGTGTTAACGT	lib1	1	7	90
13-undiffH9-day07-01	LT-2D	ACCTAGACGTCTCTGTCTGAGACTCTGACTGAGAGTGAGTCTAGTACGTA	lib1	1	7	767
13-undiffH9-day07-01	LT-2D	GTGGAAACGTGACTCAGAGAGAGTGTGAGTCAGTGAGTCAGTCTGTACGT	lib1	1	7	945
13-undiffH9-day07-01	LT-2D	TAGATCACGTGACAGTGTGTGACTGACTCACACTCTGTGAGTGTGAACGT	lib1	1	7	40
13-undiffH9-day07-01	LT-2D	GATGTTACGTGACTGTCTCTGTGTGAGACTCACAGACAGAGAGTCTACGT	lib1	1	7	1199
13-undiffH9-day07-01	LT-2D	GGGAGAACGTCAGTCAGTCTCTGTGTCACTGTTCAGTGACAGTCAACGTA	lib1	1	7	215
13-undiffH9-day07-01	LT-2D	GGGTTAACGTGTGACTCAGAGAGACTGTGTGTCAGAGTCAGTGTGTACGT	lib1	1	7	1455
13-undiffH9-day07-01	LT-2D	GGGAATACGTGAGTGACTGACTGTGAGTGAGTGAGTCAGTGTGTGAACGT	lib1	1	7	239
13-undiffH9-day07-01	LT-2D	CGCCTTACGTGAGAGACTCAGACTGACAGTCTCAGTCTGTCACTGTACGT	lib1	1	7	318
13-undiffH9-day07-01	LT-2D	GATTAGACGTCTCTCAGTGAGTCAGTCTGTGACACTCTCTGTGTCAACGT	lib1	1	7	751
13-undiffH9-day07-01	LT-2D	TAGGCCACGTGAGTGTGTCACACTGAGTGTGTCTCTCACAGTCAGTACGT	lib1	1	7	200
13-undiffH9-day07-01	LT-2D	CGTAGGACGTGTCAGTCTGTGTCAGTGAGTGTGACACTGTCTGTGTACGT	lib1	1	7	1233
13-undiffH9-day07-01	LT-2D	GGCATAACGTCTCAGTGAGAGTGTGTGTCTGACTCTCTGTCTCAGTACGT	lib1	1	7	852
13-undiffH9-day07-01	LT-2D	GGGGCGACGTCTGAGACACACAGTGACTGACTGAGTGTCTGAGACAACGT	lib1	1	7	158
13-undiffH9-day07-01	LT-2D	TTGTCTACGTGACACAGTCTGAGAGTCTCACTGTCTGAGAGTCACTACGT	lib1	1	7	689
13-undiffH9-day07-01	LT-2D	CGCCTTACGTGAGAGAGAGTCAGTCTCAGTCTCAGTCACAGTCTCAACGT	lib1	1	7	184
13-undiffH9-day07-01	LT-2D	GTGGCAACGTCTCACTGACTCTCAGTCTCTGAGTCTCTGTCAGAGTACGT	lib1	1	7	609
13-undiffH9-day07-01	LT-2D	GATTAGACGTCAGAGTCACTGTCTCAGTGACAGAGTCAGACAGACAACGT	lib1	1	7	2505
13-undiffH9-day07-01	LT-2D	CGCCTTACGTCAGTGTCACTGTCAGAGACTCAGACAGTGTGTGTGTACGT	lib1	1	7	139
13-undiffH9-day07-01	LT-2D	TAGATCACGTGACAGTGTGTGTCTGACTCACACTCTGTGAGTGTCAACGT	lib1	1	7	23
13-undiffH9-day07-01	LT-2D	GAGACCACGTCTCAGTGTGTGACTGTGTGTGTCTGTCAGTGACTACGTAT	lib1	1	7	75
13-undiffH9-day07-01	LT-2D	GAGACCACGTCTCAGTGTGTGACTGTGTGTGTGTCTGTCAGTGACTACGT	lib1	1	7	3990
13-undiffH9-day07-01	LT-2D	CGCCTTACGTCTCTGTGAGTGTGTGAGTCAGAGTGTCAGTCAGTCAACGT	lib1	1	7	527
13-undiffH9-day07-01	LT-2D	TAGGCCACGTGTGACAGAGACTCTGTCTCACTCTGTGACTGTGAGAACGT	lib1	1	7	368
13-undiffH9-day07-01	LT-2D	TAGATCACGTGGCAGTGTGTGACTGACTCACACTCTGTGAGTGTCAACGT	lib1	1	7	88
13-undiffH9-day07-01	LT-2D	GTGGCAACGTGTGAGAGTGAGTCAGAGTGACAGTGTCAGTGTCACAACGT	lib1	1	7	529
13-undiffH9-day07-01	LT-2D	CGTTCAACGTCTGTGTGTGAGTCAGTGTGTGAGTCTGAGAGAGTCAACGT	lib1	1	7	299
13-undiffH9-day07-01	LT-2D	TTTCAAACGTCTCTCAGAGACTGTGAGTGTGAGACACTCTCTCTCTACGT	lib1	1	7	573
13-undiffH9-day07-01	LT-2D	ATGGTTACGTGTGTGCACAGTCTCTCACTCACTGTGTGAGGTGTACGTAT	lib1	1	7	856
13-undiffH9-day07-01	LT-2D	GGCATAACGTGAGTGACAGAGACTGACACTCTGTCAGTGTGTGTGTACGT	lib1	1	7	123
13-undiffH9-day07-01	LT-2D	TAGATCACGTGCCAGTGTGTGACTGACTCACACTCTGTGAGTGTCAACGT	lib1	1	7	21
13-undiffH9-day07-01	LT-2D	CGTTCAACGTGTGTCACTGTCAGAGTGTGACAGTCTGAGTCTCTGAACGT	lib1	1	7	222
13-undiffH9-day07-01	LT-2D	GGGGCTACGTGAGAGTCTGAGTCAGAGAGTCACTCTGTGTGTCAGTACGT	lib1	1	7	642
13-undiffH9-day07-01	LT-2D	ACACGGACGTCTCACTCTCACACTGAGTGTGTCTCACAGTGTGTCTACGT	lib1	1	7	966
13-undiffH9-day07-01	LT-2D	GGCATAACGTGACACTGAGAGTCTGTGACTGAGAGTCACTCAGTCTACGT	lib1	1	7	319
13-undiffH9-day07-01	LT-2D	GAGAATACGTGTGTGTGTGTCTGAGTCTCTGTCTCTCACTCTCAACGTAT	lib1	1	7	97
13-undiffH9-day07-01	LT-2D	TAGATCACGTGACTGTGTGTGACTGACTCACACTCTGTGAGTGTCAACGT	lib1	1	7	25
13-undiffH9-day07-01	LT-2D	TGGACGACGTGTCACTCTCAGAGTGTGTGACAGTGTGTCTCTGTCAACGT	lib1	1	7	522
13-undiffH9-day07-01	LT-2D	GAGAATACGTGTGTGTGTGTGTCTGAGTCTCTGTCTCTCACTCTCAACGT	lib1	1	7	1184
13-undiffH9-day07-01	LT-2D	TAGATCACGTGATAGTGTGTGACTGACTCACACTCTGTGAGTGTCAACGT	lib1	1	7	52
13-undiffH9-day07-01	LT-2D	GAGAAGACGTGTCAGTGTGTCAGAGTCACAGTGTCTGTGTGAGTGAACGT	lib1	1	7	354
13-undiffH9-day07-01	LT-2D	ATACGTACGTGAGTGTCACAGAGTCACACTGACTCTGAGACACTGTACGT	lib1	1	7	1233
13-undiffH9-day07-01	LT-2D	CGTCATACGTCTGTCAGTGAGTGTCTCTCTGAGACTGTGTCACAGAACGT	lib1	1	7	734
13-undiffH9-day07-01	LT-2D	TGGGGCACGTGTGTGTCTGAGTGTGTCCAGTGAGTGAGAGTCTGTACGTA	lib1	1	7	917
13-undiffH9-day07-01	LT-2D	GTCTGAACGTGTGAGTCTGAGTGAGAGAGACAGTGAGACAGACTGTACGT	lib1	1	7	161
13-undiffH9-day07-01	LT-2D	CGCCTGACGTGACACAGTGAGTCAGACACTGACAGTGAGAGTGAGTACGT	lib1	1	7	319
13-undiffH9-day07-01	LT-2D	TTCCAAACGTCACTGTCAGACAGTCTGAGTGTGAGAGAGTCAGTCAACGT	lib1	1	7	459
13-undiffH9-day07-01	LT-2D	TGTTCCACGTGTGTGTCACAGAGAGAGTGACTGAGACAGTGTGTCAACGT	lib1	1	7	157
13-undiffH9-day07-01	LT-2D	GATGTTACGTGTCTGTGTGTGTGTCACACAGACTGTGTGTGTCTGAACGT	lib1	1	7	95
13-undiffH9-day07-01	LT-2D	GTGGATACGTCAGTCACACTGTCACTGTGACTGAGAGTCTGAGTGAACGT	lib1	1	7	284
13-undiffH9-day07-01	LT-2D	TACGTAACGTGTGTCTGTCACTCTGAGTGTGTGTGTGTGTCTGTCTACGT	lib1	1	7	541
13-undiffH9-day07-01	LT-2D	TACGTAACGTGTGTCTGTCACTCTGAGTGTGTGTGTGTCTGTCTACGTAT	lib1	1	7	32
13-undiffH9-day07-01	LT-2D	TAGATCACGTGACAGTGTGTGACTGATTCACACTCTGTGAGTGTCAACGT	lib1	1	7	33
13-undiffH9-day07-01	LT-2D	TAGCGAACGTGACTCAGAGAGTGTCACTGTCTGAGTGAGTGTGACAACGT	lib1	1	7	97
13-undiffH9-day07-01	LT-2D	CGTCATACGTGTGTGTCACTCTCTGTCTCTGTGTCTCAGTGTGTCAACGT	lib1	1	7	892
13-undiffH9-day07-01	LT-2D	GAGACGACGTGAGTGTGAGTGTGTGAGACTCTGTCTGTGTGTCAGTACGT	lib1	1	7	277
13-undiffH9-day07-01	LT-2D	CGCCTGACGTGTCAGTGTGTGTGAGTCACTGTGTCAGAGTCTCAGTACGT	lib1	1	7	30
13-undiffH9-day07-01	LT-2D	ACACGGACGTGTGAGTGAGTCTGTGACTGTGTCTGAGTGTGTGTCAACGT	lib1	1	7	614
13-undiffH9-day07-01	LT-2D	CATCGGACGTCACTCACTGAGAGTCTCAGACTGTCAGAGTCAGACAACGT	lib1	1	7	188
13-undiffH9-day07-01	LT-2D	TAGATCACGTGACAGTGTGTGACTGCCTCACACTCTGTGAGTGTCAACGT	lib1	1	7	30
13-undiffH9-day07-01	LT-2D	TAGATCACGTGACAGTGTGTGACTGGCTCACACTCTGTGAGTGTCAACGT	lib1	1	7	82
13-undiffH9-day07-01	LT-2D	TGTGAAACGTCTCACTGTGACTCACTCAGAGTGTGTCTCACTCACAACGT	lib1	1	7	51
13-undiffH9-day07-01	LT-2D	TGGGCGACGTGAGACTGACACTCAGAGTCTGACTGTGACAGAGTGAACGT	lib1	1	7	952
13-undiffH9-day07-01	LT-2D	CATGTGACGTCTCACAGACTCTCTGAGAGTGAGTGTGTGAGTGTGTACGT	lib1	1	7	66
13-undiffH9-day07-01	LT-2D	GAGAGACGTCACACACTCACTCTGAGTCAGTCTGTCAGAGTCTCTACGTA	lib1	1	7	57
13-undiffH9-day07-01	LT-2D	GAGAGAACGTGTGTGTCACACTGACTGAGAGTCACTCAGTGTCTCTACGT	lib1	1	7	134
13-undiffH9-day07-01	LT-2D	TGTAGAACGTCAGTCTGACAGAGAGACTCTGTGTGTGTGTGAGAGTACGT	lib1	1	7	32
13-undiffH9-day07-01	LT-2D	TACGTACGTCTGTGAGTGAGTGAGTGACTGACTCTGTGTGTGTCTACGTA	lib1	1	7	421
13-undiffH9-day07-01	LT-2D	TGCTGTACGTCTCTCACACAGTCTGTGAGTCTGTGTCACACTGACAACGT	lib1	1	7	299
13-undiffH9-day07-01	LT-2D	ATCTCCACGTGAGTGACTGACACTGTCTGAGTGTCTGTGAGTCTCTACGT	lib1	1	7	202
13-undiffH9-day07-01	LT-2D	CGGTGTACGTGTGAGAGTCAGACAGTGTGTCACAGTGTGAGTGTGAACGT	lib1	1	7	639
13-undiffH9-day07-01	LT-2D	TTTAGCACGTGAGTGTGTGAGTGAGAGTCAGAGTGTCACAGACAGAACGT	lib1	1	7	49
13-undiffH9-day07-01	LT-2D	GAGAGCACGTGAGTCACAGTGTCACTGAGAGTGTGTCAGTGTGTGAACGT	lib1	1	7	273
13-undiffH9-day07-01	LT-2D	TAGATCACGTGACAGTGTGTGACTGACTCGCACTCTGTGAGTGTCAACGT	lib1	1	7	49
13-undiffH9-day07-01	LT-2D	CGTCCAACGTCTGAGAGTGTGAGACTCTGTGACTGACACTGAGTGTACGT	lib1	1	7	129
13-undiffH9-day07-01	LT-2D	CGCCTGACGTCTCACTGTCACTCTGACTGTGAGTCACAGAGTCACTACGT	lib1	1	7	866
13-undiffH9-day07-01	LT-2D	TTTGTTACGTGTGTCACTGACTGACAGTCTGTGAGTCTGTGAGTGAACGT	lib1	1	7	106
13-undiffH9-day07-01	LT-2D	TAGATCACGTGACAGTGTGTGACTGACTTACACTCTGTGAGTGTCAACGT	lib1	1	7	47
13-undiffH9-day07-01	LT-2D	TGCCGTACGTGAGTGTGTGAGTCAGAGAGTGTGACTCTCAGACTGTACGT	lib1	1	7	499
13-undiffH9-day07-01	LT-2D	CGTTACACGTGTCTGAGAGTGTCTCTGTGACTCACTCAGTGTGTCTACGT	lib1	1	7	561
13-undiffH9-day07-01	LT-2D	TTTTCGACGTGTGTCTGTGTGTGTCACTGTGTGTGTCTGAGTGTGTACGT	lib1	1	7	102
13-undiffH9-day07-01	LT-2D	TTTATCACGTGAGTGTGTGAGTGAGGGTCAGAGTGTCACAGACAGAACGT	lib1	1	7	304
13-undiffH9-day07-01	LT-2D	CGTTACACGTGTCTCTCTGTGACTGAGAGAGTGTCAGTGAGTGAGTACGT	lib1	1	7	983
13-undiffH9-day07-01	LT-2D	TGTACCACGTCACTCTGTCTCTCTGAGTCAGTGTGAGACAGTGTGTACGT	lib1	1	7	381
13-undiffH9-day07-01	LT-2D	CCCATTACGTGTGACTCACTCAGTGTGTGACACAGTCAGTGTGTCAACGT	lib1	1	7	618
13-undiffH9-day07-01	LT-2D	TTTATCACGTGAGTGTGTGAGTGAGAGGCAGAGTGTCACAGACAGAACGT	lib1	1	7	87
13-undiffH9-day07-01	LT-2D	ATCGGCACGTGTGAGAGTGTGACAGTCTGAGTGAGTCTGTCAGAGAACGT	lib1	1	7	118
13-undiffH9-day07-01	LT-2D	TAGGCCACGTGACTCTCACAGTGAGACTGACAGTCTGTGACTGTGTACGT	lib1	1	7	85
13-undiffH9-day07-01	LT-2D	CGTCATACGTGTGTCTGTGACTCTGTGTCTCTGTGTCTGTGAGACTACGT	lib1	1	7	43
13-undiffH9-day07-01	LT-2D	TAGATCACGTGACAGTGTGTGGCTGACTCACACTCTGTGAGTGTCAACGT	lib1	1	7	101
13-undiffH9-day07-01	LT-2D	TGGTATACGTGAGTGAGTCACTGTCTCACTGTCTCTCTCTGTGTGTACGT	lib1	1	7	216
13-undiffH9-day07-01	LT-2D	CCCGCCACGTGTCAGTCTGAGACTGTCAGTCTCTGTGTGTGAGAGACGTA	lib1	1	7	531
13-undiffH9-day07-01	LT-2D	TCTGACACGTGTGTGTGTGAGTGAGAGTCTCACTCAGAGAGTCAGTACGT	lib1	1	7	258
13-undiffH9-day07-01	LT-2D	GTGGATACGTGACTCTCTCTGTCACTGTGTGAGTGAGACTCAGTGTACGT	lib1	1	7	35
13-undiffH9-day07-01	LT-2D	GGATTTACGTCACTGACACTGTCTGTGTGACTGACTGTGACTCAGTACGT	lib1	1	7	376
13-undiffH9-day07-01	LT-2D	AGGCTTACGTCAGAGTGACTGAGTCAGACAGTGACTCTGAGTGACTACGT	lib1	1	7	1107
13-undiffH9-day07-01	LT-2D	TGTGCCACGTGAGTCTCTGACAGTGTCACAGTCAGTGTGAGACAGTACGT	lib1	1	7	274
13-undiffH9-day07-01	LT-2D	TAGATCACGTGACAGTGTGTGCCTGACTCACACTCTGTGAGTGTCAACGT	lib1	1	7	30
13-undiffH9-day07-01	LT-2D	TAGATCACGTGACAGTGTGTGATTGACTCACACTCTGTGAGTGTCAACGT	lib1	1	7	43
13-undiffH9-day07-01	LT-2D	GATTACACGTGACTGAGAGACTGTCAGACTGAGTCTGTGACTGTGTACGT	lib1	1	7	632
13-undiffH9-day07-01	LT-2D	GAGACGACGTCAGTGTCTCTCACAGTGTCAGTCTCAGTCACTCACAACGT	lib1	1	7	1371
13-undiffH9-day07-01	LT-2D	CGTTGTACGTGTGTCTGAGACACACTGTGTGTCTCTGTCTCAGAGTACGT	lib1	1	7	264
13-undiffH9-day07-01	LT-2D	TTGCAAACGTCACTCAGACACTGTGTGAGACACAGTCAGTATCTGTACGT	lib1	1	7	859
13-undiffH9-day07-01	LT-2D	TCTCGCACGTGTGTCAGTCTCTGAGTGTGTCAGACTCTGACTCAGTACGT	lib1	1	7	1208
13-undiffH9-day07-01	LT-2D	TCGAGGACGTCAGTGTGTGAGTGTCAGAGTGTGAGTCAGTGTGAGAACGT	lib1	1	7	1096
13-undiffH9-day07-01	LT-2D	ATCTGAACGTGACTCAGTCTGAGAGACACACTCTCAGACTGTCACTACGT	lib1	1	7	813
13-undiffH9-day07-01	LT-2D	AGAGGGACGTCAGACACAGAGTCAGTGTCTGTCAGTGACAGTGTGTACGT	lib1	1	7	1108
13-undiffH9-day07-01	LT-2D	GACGCAACGTGTGTCTGACTGTCTGAGAGTGTGTCAGTGTCACAGTACGT	lib1	1	7	377
13-undiffH9-day07-01	LT-2D	AGAGGGACGTCAGTGTGTGTGTCACACAGAGTCACAGTGACAGTGTACGT	lib1	1	7	420
13-undiffH9-day07-01	LT-2D	CGATGGACGTCAGACTGTGTGAGTGTCTCAGAGACAGTGAGTGTCAACGT	lib1	1	7	246
13-undiffH9-day07-01	LT-2D	GTGGGTACGTGAGAGACTGTGACAGACTGTGTGAGTCTGTGTCAGAACGT	lib1	1	7	368
13-undiffH9-day07-01	LT-2D	ACTTTCACGTCTGTCTCTGTGTCAGTCACAGTGAGTGTCACTGTCTACGT	lib1	1	7	837
13-undiffH9-day07-01	LT-2D	TCTCCCACGTGAGTCAGTGTGAGTGTGTCAGAGAGTCATCTGTCTACGTA	lib1	1	7	706
13-undiffH9-day07-01	LT-2D	GGCATGACGGTCTGTGAGTGACTCTCTGTGACTGACACAGTGACAACGTA	lib1	1	7	1284
13-undiffH9-day07-01	LT-2D	TTCCATACGTGTCAGTGAGTCTGTGTGTCTGTGTCAGACACAGTGAACGT	lib1	1	7	177
13-undiffH9-day07-01	LT-2D	TTGTGGACGTGTGTGACTCTGAGTGTGACTGTCTCAGACTCTCTCTACGT	lib1	1	7	644
13-undiffH9-day07-01	LT-2D	GTGGGTACGTCAGTGAGACTCACTGAGTGTGTGTGTCAGTCTCAGTACGT	lib1	1	7	63
13-undiffH9-day07-01	LT-2D	TTTCTGACGTGTCTGTCAGAGTGAGTGACACTGAGAGAGTGTCTCAACGT	lib1	1	7	947
13-undiffH9-day07-01	LT-2D	GACGCGACGTGAGACACTGAGAGTCTCAGTGTCACTGTCAGTCTGTACGT	lib1	1	7	528
13-undiffH9-day07-01	LT-2D	GACGCGACGTGAGTCACAGTGTCTGTGTCTGTGTCTGTCAGAGACAACGT	lib1	1	7	141
13-undiffH9-day07-01	LT-2D	CGCGCTACGTGAGAGTCAGAGTGTCACTCTCTCAGTCAGAGTCTGTACGT	lib1	1	7	400
13-undiffH9-day07-01	LT-2D	GTGGGTACGTCACTCAGAGTGTCAGTCACTCTCAGAGTCTGTGACAACGT	lib1	1	7	257
13-undiffH9-day07-01	LT-2D	TTCTCGACGTGTGTGACTGACACTGTCACAGTCACTGACACACTCTACGT	lib1	1	7	2054
13-undiffH9-day07-01	LT-2D	TATTGCACGTCACTGTGTGTGTGACAGAGTCACACTCTCACTCTGTACGT	lib1	1	7	762
13-undiffH9-day07-01	LT-2D	AGTCGCACGTCAGTGACACTGTCACTGTGTCTCTGTGAGTCACTCAACGT	lib1	1	7	191
13-undiffH9-day07-01	LT-2D	ATCTGAACGTCTGTCTCTGTCAGTGAGACAGAGAGAGTCTGTGTCTACGT	lib1	1	7	82
13-undiffH9-day07-01	LT-2D	GACGCCACGTGTGTCTCTGAGACAGTGAGTGTGAGTGTGTGAGTGTACGT	lib1	1	7	202
13-undiffH9-day07-01	LT-2D	AAATCTACGTGTGTGTCAGTCAGTCTCTGTGTGACAGACAGTGAGTACGT	lib1	1	7	320
13-undiffH9-day07-01	LT-2D	GACGCCACGTGTGAGTCACTCTGTGAGAGTGACTCTGTGTCAGTCAACGT	lib1	1	7	89
13-undiffH9-day07-01	LT-2D	TGATAAACGTGTGAGTCACTGTGTTCAGTCAGACTCTCTGTGTGTACGTA	lib1	1	7	508
13-undiffH9-day07-01	LT-2D	TACGATACGTGTGACAGTCTGACTGTCTCAGTGAGTCTCTGAGTCTACGT	lib1	1	7	937
13-undiffH9-day07-01	LT-2D	GTGGGTACGTGTCTGTCTGTGAGTCTGACAGAGTGTGTGAGAGACTACGT	lib1	1	7	327
13-undiffH9-day07-01	LT-2D	TGTTTTACGTGTGTGTGTGTGACTCTCTCAGAGAGTGACAGTGAGAACGT	lib1	1	7	1713
13-undiffH9-day07-01	LT-2D	ATGGTACGTCTGTGTCTTAGTGTGTGTGTGTCAGTGTGACTCTGTACGTA	lib1	1	7	360
13-undiffH9-day07-01	LT-2D	TGCGGAACGTCAGTGTGAGTGTGTGTCAGTAGTGAGAGTGTGTGTACGTA	lib1	1	7	1120
13-undiffH9-day07-01	LT-2D	GTGGGTACGTGTCTGACTGTCTGACTCACTGAGTCTCTCAGTCAGACGTA	lib1	1	7	795
13-undiffH9-day07-01	LT-2D	GTGGGTACGTGTGACTCTCTGAGAGAGACTCTGACTCTGTGTCTGTACGT	lib1	1	7	647
13-undiffH9-day07-01	LT-2D	CGGTGAACGTGTCTGACTGTGTGTGTGAGACTCACTGAGTGAGTCTACGT	lib1	1	7	274
13-undiffH9-day07-01	LT-2D	CGTTTAACGTGAGTCAGTCTGAGTCAGACAGACTGTGTCTCACTCAACGT	lib1	1	7	425
13-undiffH9-day07-01	LT-2D	GTGGGTACGTGTGAGACACTCAGTGTGAGTGAGTGTCTGAGACAGAACGT	lib1	1	7	701
13-undiffH9-day07-01	LT-2D	AGGGCGACGTCTGTGACTCTGTGTCAGAGTCTGTGTCAGTGTGTGTACGT	lib1	1	7	681
13-undiffH9-day07-01	LT-2D	CGGTGAACGTGTGTGTGAGTGTCTGTGAGACTGACAGTGTGACTCAACGT	lib1	1	7	1008
13-undiffH9-day07-01	LT-2D	ACACCGACGTCAGTGACTGAGTGACAGTGAGTGTGACTGTCACAGAACGT	lib1	1	7	220
13-undiffH9-day07-01	LT-2D	CGTATTACGCCTGTGTTGACTCTGTCTCTCTCTGACACTGACAGTACGTA	lib1	1	7	606
13-undiffH9-day07-01	LT-2D	GATTTTACGTGTGTCTGTGTGAGTCTGACTGTCTGTCAGTGTGAGTACGT	lib1	1	7	114
13-undiffH9-day07-01	LT-2D	AGAGGGACGTCTCAGTCTGAGTCTCTGTCAGTCTCTCTGTGAGTCTACGT	lib1	1	7	244
13-undiffH9-day07-01	LT-2D	GTCTATACGTGAGAGAGACAGTGTGACTGTCACTCTGAGACTCTCTACGT	lib1	1	7	3683
13-undiffH9-day07-01	LT-2D	CGGTGAACGTGTGTGACAGTGTCTGATCTGAGTGTCACACACTCTACGTA	lib1	1	7	595
13-undiffH9-day07-01	LT-2D	CGTTTAACGTCACTCTCACTGTGTCTGACTCAGTCTGTGAGTCAGAACGT	lib1	1	7	846
13-undiffH9-day07-01	LT-2D	GGCATGACGTCAGATAGTGAGTCACAGAAGTCAGTCTGTGTGAGAACGTA	lib1	1	7	333
13-undiffH9-day07-01	LT-2D	TTGGGAACGTGTGTGACTCACACTCACTGTCTCACACAGACTGTCTACGT	lib1	1	7	1578
13-undiffH9-day07-01	LT-2D	GATTTCACGTGAGTGTGTGACTGTCACTCACTGTGTGTGTGTGTGTACGT	lib1	1	7	144
13-undiffH9-day07-01	LT-2D	GTGGGGACGTGACTCTGAGTCACTGTGTCTCAGTCTCAGTGTGAGTACGT	lib1	1	7	236
13-undiffH9-day07-01	LT-2D	CGGTGCACGTCTGAGTGTGTGACTCACTGACTCTGACTGTGTGTCTACGT	lib1	1	7	110
13-undiffH9-day07-01	LT-2D	GATTTCACGTGAGTGTGTGACTGTCACTCACTGTGTGTGTGTGTACGTAT	lib1	1	7	22
13-undiffH9-day07-01	LT-2D	GTGGGGACGTGAGTGACTCTGAGTGAGAGTCACTCTGAGTCTGTGAACGT	lib1	1	7	516
13-undiffH9-day07-01	LT-2D	TGGTATACGTGTGTCTGAGAGTGACTGTGACAGAGAGTGACAGTGTACGT	lib1	1	7	815
13-undiffH9-day07-01	LT-2D	GTGGGGACGTGACTGTTACTCTGTGTGTCTCAGTGTGTCTGAGTCAACGT	lib1	1	7	46
13-undiffH9-day07-01	LT-2D	GGCTAAACGTGAGTGACAGAGTCTCACACACAGTGTCTGTGAGAGTACGT	lib1	1	7	665
13-undiffH9-day07-01	LT-2D	TGTGCGACGTCAGTCTGAGTGTGTGAGACAGAGTGTCAGAGAGTGTACGT	lib1	1	7	1284
13-undiffH9-day07-01	LT-2D	GACGGAACGTGAGTGTCTGTCTGAGTGTCAGTGAGAGTCTGACAGAACGT	lib1	1	7	374
13-undiffH9-day07-01	LT-2D	GACGGAACGTGAGTGAGTGTCTGACTGTGTGAGTCTCTGTCAGTGAACGT	lib1	1	7	784
13-undiffH9-day07-01	LT-2D	TCGTCGACGTCTCTCTGAGAGTGTCAGTGTGACTCAGTGTCAGAGTACGT	lib1	1	7	170
13-undiffH9-day07-01	LT-2D	TAGCAGACGTGTGAGTCAGTGACACTGACAGAGTCTGAGAGACAGTACGT	lib1	1	7	1047
13-undiffH9-day07-01	LT-2D	TACGCCACGTCTGTGTGACACAGACTGAGTCAGTCTGTCACTGTGTACGT	lib1	1	7	456
13-undiffH9-day07-01	LT-2D	AACGCAACGTCAGTCTGAGAGTGTGACTGTCTGTGTGACACACAGTACGT	lib1	1	7	236
13-undiffH9-day07-01	LT-2D	GGGTTCACGTCTGTGACTGTGTGAGTGTGAGTGTGAGTGTCAGACAACGT	lib1	1	7	359
13-undiffH9-day07-01	LT-2D	TGCGGAACGTCTGAGACACTGTCAGTCTCTCTCTGTCTCTGTCGTACGTA	lib1	1	7	70
13-undiffH9-day07-01	LT-2D	TGTGCGACGTCAGTCTCAGACAGAGTCACAGTGTGACTGTGTGTGTACGT	lib1	1	7	447
13-undiffH9-day07-01	LT-2D	GGGAGCACGTCACTGCGTCTGAGAGTGTGAGTGTCTGTCAGACACTACGT	lib1	1	7	386
13-undiffH9-day07-01	LT-2D	GTCTCAACGTCTGTGTGAGACTGTGTACACACTGTCTGTCAGTGTACGTA	lib1	1	7	621
13-undiffH9-day07-01	LT-2D	TGTTTTACGTGTGTGTGTGACTCTCTCAGAGAGTGACAGTGAGAACGTAT	lib1	1	7	101
13-undiffH9-day07-01	LT-2D	TTCCATACGTCTGTGAGACTCAGAGTGTCAGAGACTGAGTGACAGAACGT	lib1	1	7	139
13-undiffH9-day07-01	LT-2D	TACGCCACGTCTGTGTGTGTGTGTCACTGAGTGAGTCTCTCTGTGAACGT	lib1	1	7	92
13-undiffH9-day07-01	LT-2D	GTCTCAACGTCTGTGTGACAGACTGAGAGAGTGAGTGAGAGAGTCAACGT	lib1	1	7	152
13-undiffH9-day07-01	LT-2D	TGCCAGACGTGTGTCACTCTCACTGAGTGAGTCTGTGTCAGTCTGTACGT	lib1	1	7	431
13-undiffH9-day07-01	LT-2D	CGGTGCACGTCGTCAGAGTGTGTGTGAGACTCTGTCACTGAACGTATGGA	lib1	1	7	112
13-undiffH9-day07-01	LT-2D	TAGCATACGTCAGTCTCACACTCAGTCTGACTCAGAGTGTGAGTGTACGT	lib1	1	7	438
13-undiffH9-day07-01	LT-2D	GTGGGGACGTGTGAGTGTGTGTGTGTGAGTGACTCAGACTGAGTGTACGT	lib1	1	7	162
13-undiffH9-day07-01	LT-2D	GGCTCTACGTGTCAGAGAGTCAGTCAGTGTGTGAGTGAGTCAGAGTACGT	lib1	1	7	1051
13-undiffH9-day07-01	LT-2D	ATCGTAACGTGAGTGTGAGTCACTGTCTGTCACACTCTGTCAGTCAACGT	lib1	1	7	852
13-undiffH9-day07-01	LT-2D	GACGCTACGTGAGAGTCAGAGTGTCAGTCAGAGTGTGTCTCTGACTACGT	lib1	1	7	604
13-undiffH9-day07-01	LT-2D	TGGAATACGTCTCAGAGTGTCACTGTGTCAGAGTGTGAGTGTCTCAACGT	lib1	1	7	25
13-undiffH9-day07-01	LT-2D	GTGGGGACGTGTGTGAGAGAGAGTGTGTCTGAGTGTCAGTCTCTGTACGT	lib1	1	7	1213
13-undiffH9-day07-01	LT-2D	CGTTGTACGTGTCTGTCAGAGAGTCTGTCAGTCTGTGTCTGTGTGAACGT	lib1	1	7	215
13-undiffH9-day07-01	LT-2D	TACGCAACGTCTGACTGTGACAGAGACAGTGTCACTGTGTCTGACTACGT	lib1	1	7	136
13-undiffH9-day07-01	LT-2D	CGTTGTACGTGTCTGACACTCAGAGACTGTCTCTCTGTGACTGTGTACGT	lib1	1	7	502
13-undiffH9-day07-01	LT-2D	CCCGCTACGTCAGTGAGAGTGTCTGTGTGTCACTGACACAGTCACAACGT	lib1	1	7	112
13-undiffH9-day07-01	LT-2D	CATCCGACGTGTGACACTGAGTGACACAGAGTCTCTGTGAGAGTCTACGT	lib1	1	7	543
13-undiffH9-day07-01	LT-2D	GTGGGGACGTGTCAGTGAGTGTCTCACAGAGTGAGTCTGACACAGTACGT	lib1	1	7	1254
13-undiffH9-day07-01	LT-2D	TTTATCACGTGAGTGTGTGAGTGAGAGTCAGAGTGTTACAGACAGAACGT	lib1	1	7	170
13-undiffH9-day07-01	LT-2D	GGATTAACGTGTGAGACTCACTGAGACTCTGTCTGACACAGTCAGTACGT	lib1	1	7	397
13-undiffH9-day07-01	LT-2D	ATGGTCACGTGAGTGTCACACTCTCACATCTCTCAGACTGTCTGTACGTA	lib1	1	7	1977
13-undiffH9-day07-01	LT-2D	TGCCGTACGTGTGTGTGTCACAGTGAGACACACACACTCTCTCAGTACGT	lib1	1	7	706
13-undiffH9-day07-01	LT-2D	TACGCAACGTGTGACTGAGTCTGTCAGAGTGACTGTCTGTGTGTCAACGT	lib1	1	7	272
13-undiffH9-day07-01	LT-2D	TACGCAACGTGTCTGTGACAGACTGTCTGTGTCTCACAGTGACAGAACGT	lib1	1	7	350
13-undiffH9-day07-01	LT-2D	GGCTAAACGTGACAGTCTCTGTCAGAGTCTCTGTGTGTCTGACTGTACGT	lib1	1	7	366
13-undiffH9-day07-01	LT-2D	CATCCGACGTGTGACTCAGAGACACTGACTCAGTCTGAGAGTGAGAACGT	lib1	1	7	43
13-undiffH9-day07-01	LT-2D	GACGCTACGTGTCTGTCTGTCAGTGAGAGTCAGTGTGTCTGTGTGTACGT	lib1	1	7	929
13-undiffH9-day07-01	LT-2D	CATTCCACGTCTGACACAGTGTGTGTCACTCACTCAGTGTCTGTGTACGT	lib1	1	7	142
13-undiffH9-day07-01	LT-2D	TGGGGAACGTGTCACTGACAGTCTGTGTCTCTGTCTGTGAGTCTCAACGT	lib1	1	7	1116
13-undiffH9-day07-01	LT-2D	GCAAATACGTGACAGAGTGTCAGAGTGTCTGTGTCTCTCTGTGTGTACGT	lib1	1	7	1888
13-undiffH9-day07-01	LT-2D	CGTTTGACGTGACACAGTGTCAGAGTGAGACACTCTCAGTCTCAGTACGT	lib1	1	7	220
13-undiffH9-day07-01	LT-2D	TGATAGACGTCAGTCACAGAGTCAGAGTCACACTGTGACAGTCTGTACGT	lib1	1	7	990
13-undiffH9-day07-01	LT-2D	ACGGGGACGTGTCAGTGTGTGTGAGTGTGTCTGTGACACTCTGTGTACGT	lib1	1	7	133
13-undiffH9-day07-01	LT-2D	TGCCAGACGTCAGAGTGTGTGTCAGTCACTCACACTGACACAGTGAACGT	lib1	1	7	630
13-undiffH9-day07-01	LT-2D	TATTCGACGTGTGTGTGTCAGTCTGAGAGTCTGACACAGAGAGTGAACGT	lib1	1	7	589
13-undiffH9-day07-01	LT-2D	GCAAATACGTGTCTGTGACTGACTGTCACTCTCTCTCTGTGAGTGAACGT	lib1	1	7	36
13-undiffH9-day07-01	LT-2D	CGTTTGACGTGACTCAGTCAGTGTGTCAGTCTGTCAGAGACTCTCTACGT	lib1	1	7	73
13-undiffH9-day07-01	LT-2D	AAATTAACGTGTCTCTCAGAGTGTGTGAGAGTGAGACTGTGTCACACGTA	lib1	1	7	351
13-undiffH9-day07-01	LT-2D	CCCAGGACGTGTGTCACTCACAGAGTGTGTCTGTCACTGTGTCTGTACGT	lib1	1	7	484
13-undiffH9-day07-01	LT-2D	TACGAAACGTCTCTCTCTGTGTCAGTGACTGTCTCTCTCTCTGTCAACGT	lib1	1	7	192
13-undiffH9-day07-01	LT-2D	GGCTAAACGTCAGAGTCTGAGAGTCAGTGTCACTCTGTGTCAGTGTACGT	lib1	1	7	198
13-undiffH9-day07-01	LT-2D	GGGTCTACGTGAGAGTGTGAGTGTGAGAGTGTCTGTGTCACAGTGTACGT	lib1	1	7	252
13-undiffH9-day07-01	LT-2D	CGTATGACGTGACAGAGTGACTGTGTCAGTCAGAGAGTCTGAGTCAACGT	lib1	1	7	363
13-undiffH9-day07-01	LT-2D	GACCGTACGTCTGAGACACAGTGTGTGTCAGTGAGAGTCTGTGTGTACGT	lib1	1	7	993
13-undiffH9-day07-01	LT-2D	CCCTTTACGTGAGAGTGTCTGTCTGTCTGTGTGTGTGACTCTGTGTACGT	lib1	1	7	169
13-undiffH9-day07-01	LT-2D	GTGGTACGTGTCTCTGTGTGTCAGAGTGAGTCAGTGTGAGACACAACGTA	lib1	1	7	1448
13-undiffH9-day07-01	LT-2D	TAGCCAACGTGTGAGTCAGAGAGTGTGTCACTCTCAGTCTCACTGAACGT	lib1	1	7	207
13-undiffH9-day07-01	LT-2D	ATCCACACGTGACACTCTGTGACACTCTGTGTGTGAGTGTCAGTGAACGT	lib1	1	7	276
13-undiffH9-day07-01	LT-2D	AGAGGTACGTCTCTGACTCTCAGACACTCAGAGTCACTGTGTCACAACGT	lib1	1	7	478
13-undiffH9-day07-01	LT-2D	TCTGCCACGTGAGTGAGTGTCTGAGTGTGACTCACTGTGACTGTCTACGT	lib1	1	7	545
13-undiffH9-day07-01	LT-2D	TAGCCAACGTGTGTCTCTCACTCACAGAGTCTCAGTCTGAGTCTCAACGT	lib1	1	7	321
13-undiffH9-day07-01	LT-2D	TGTTGGACGTGTGTGAGTGAGTGACAGACACAGTCACTCTGTCTGTACGT	lib1	1	7	831
13-undiffH9-day07-01	LT-2D	TTTATCACGTGAGTGTGTGAGTGAGAGTCAGAGTCTCACAGACAGAACGT	lib1	1	7	43
13-undiffH9-day07-01	LT-2D	TGATAGACGTGACTCTGACAGTGACTGAGTGAGTGAGAGTGTGTGTACGT	lib1	1	7	253
13-undiffH9-day07-01	LT-2D	GGGGCGACGTCACTGACAGACTGAGTCAGTGAGAGAGTGACTGTCTACGT	lib1	1	7	284
13-undiffH9-day07-01	LT-2D	CCCAGGACGTGTCTCACACTGTCTGACTGTGAGACTGTGACTCTCTACGT	lib1	1	7	1036
13-undiffH9-day07-01	LT-2D	CGTATACGTGACTCACAGTGTCTCTGTGTCACTGAGTCTCTGTGTACGTA	lib1	1	7	74
13-undiffH9-day07-01	LT-2D	ACAGTAACGTGAGTCTCTGTCACAGAGTGACTCTCTGTGTGAGTGTACGT	lib1	1	7	517
13-undiffH9-day07-01	LT-2D	CGATGCACGTCTGACTGTCTGTGTCTCAGTGACTGTGTGAGTGTGTACGT	lib1	1	7	109
13-undiffH9-day07-01	LT-2D	TATTCGACGTGTCTCAGAGACTCTGTGTCTGTCTGAGTGAGACTGTACGT	lib1	1	7	869
13-undiffH9-day07-01	LT-2D	TTTATCACATGAGTGTGTGAGTGAGAGTCAGAGTGTCACAGACAGAACGT	lib1	1	7	173
13-undiffH9-day07-01	LT-2D	TCAGAGACGTGAGTGAGAGAGTGAGACTGAGAGTCTGTCTGACACTACGT	lib1	1	7	361
13-undiffH9-day07-01	LT-2D	CGTATAACGTGTGAGTGTGAGTGAGAGTGAGACTGTCTCTGAGTGAACGT	lib1	1	7	434
13-undiffH9-day07-01	LT-2D	TGATAGACGTGACTGAGTGTGTGTGACTCTCACAGAGTGTGTGTGAACGT	lib1	1	7	1077
13-undiffH9-day07-01	LT-2D	GGATTAACGTCACTCACTGTCTCTCTGAGTCTGTCTCAGTGAGACAACGT	lib1	1	7	76
13-undiffH9-day07-01	LT-2D	GGCTCTACGTGTGAGACACTCTGTGTGACAGTCTCACACTCTGAGTACGT	lib1	1	7	82
13-undiffH9-day07-01	LT-2D	CATTCGACGTGTGAGTCAGTGTGAGACACTGTGAGTCTCAGAGTGTACGT	lib1	1	7	131
13-undiffH9-day07-01	LT-2D	TTTGACACGTGTCAGAGAGAGTCTCTGTCTGTCACTGTGTGTGAGAACGT	lib1	1	7	592
13-undiffH9-day07-01	LT-2D	GGCTAAACGTCACAGAGAGAGTGTCTGTCAGTCACTCTGTCAGAGTACGT	lib1	1	7	187
13-undiffH9-day07-01	LT-2D	GACCGGACGCTCTGAGACTGACTCTGACACTGTCAGACAGATGTACGTAT	lib1	1	7	396
13-undiffH9-day07-01	LT-2D	TTCCCCACGTCACTGTGTGTGTCTCACAGTGAGTGACATGTCAGTACGTA	lib1	1	7	227
13-undiffH9-day07-01	LT-2D	AGTACTACGTGAGTGTGAGTGTGTGTGAGTGTCAGTCTGTGTCTCAACGT	lib1	1	7	68
13-undiffH9-day07-01	LT-2D	GGGCTCACGTGTGTGACTCTGTGAGTGACTGAGAGTGTCTCTCAGAACGT	lib1	1	7	121
13-undiffH9-day07-01	LT-2D	AGTACTACGTGAGTGTGAGTGAGTGTGACAGTCAGACTCTGAGAGAACGT	lib1	1	7	70
13-undiffH9-day07-01	LT-2D	AGTGTGACGTCTCTGTGTCAGTGAGTCTCAGTGTGTCTCTCACAGAACGT	lib1	1	7	308
13-undiffH9-day07-01	LT-2D	GTGGTCACGTGTCTGTGTGTCAGTGTGTGTGACAGACTCTGAGTGTACGT	lib1	1	7	284
13-undiffH9-day07-01	LT-2D	CGTATGACGTGACAGTCACAGTCTCAGTGTGAGTCTGAGAGAGTCAACGT	lib1	1	7	74
13-undiffH9-day07-01	LT-2D	TGTTCGACGTGTGTCACACTGACTGACTGTCTGTGTGTCTGTGTGTACGT	lib1	1	7	44
13-undiffH9-day07-01	LT-2D	TATTCGACGTGTGAGTGTGAGTGAGTCAGTCTCAGTCTGAGTGTGAACGT	lib1	1	7	1200
13-undiffH9-day07-01	LT-2D	GCAACAACGTGACTCACTCTGTGAGTGAGAGAGTCACTCAGTGTGTACGT	lib1	1	7	396
13-undiffH9-day07-01	LT-2D	TTGAAAACGTCACTCAGAGTCTGACACTCTGACAGACAGACAGTGAACGT	lib1	1	7	234
13-undiffH9-day07-01	LT-2D	GGATTAACGTGAGAGTGAGTCTCTCAGTCTGTGAGTCACTCAGTGAACGT	lib1	1	7	1642
13-undiffH9-day07-01	LT-2D	GACCTTACGTCACACAGTGTGAGAGACAGTCTCACAGTCAGTGTCAACGT	lib1	1	7	344
13-undiffH9-day07-01	LT-2D	CGCGGAACGTGTGTCTGAGACTGTGTGACTGAGAGTGAGAGTCAGAACGT	lib1	1	7	46
13-undiffH9-day07-01	LT-2D	CGTTTACGTGTCTGTGTGACTGTGTCAGTGTGAGACTCTCTCTGAACGTA	lib1	1	7	171
13-undiffH9-day07-01	LT-2D	TGTAACACGTGAGTGTGTGTGTCAGTGAGTGAGACTCTGACTCTGTACGT	lib1	1	7	520
13-undiffH9-day07-01	LT-2D	TGTCTGACGTGTGTGTCTGACTCTGTCTCTGTGTCTGACAGTCACTACGT	lib1	1	7	87
13-undiffH9-day07-01	LT-2D	GTGGTAACGTCTGACAGTGAGACAGAGTGAGACAGACTCACAGACAACGT	lib1	1	7	202
13-undiffH9-day07-01	LT-2D	GACCTGACGTGACTCTGAGAGTGTGACAGTCACACTCAGAGACAGAACGT	lib1	1	7	1327
13-undiffH9-day07-01	LT-2D	CGATGCACGTGACTGTGAGAGTCTGAGAGAGTGACAGTGTGTCACTACGT	lib1	1	7	367
13-undiffH9-day07-01	LT-2D	AGTTTTACGTGTGTCAATGACTGTGTCTGACTGTGTGTCTGTGAGTACGT	lib1	1	7	1188
13-undiffH9-day07-01	LT-2D	CGCGGAACGTGTGTGACTGTCTGTGTGAGTGAGAGAGTGTCTCACAACGT	lib1	1	7	474
13-undiffH9-day07-01	LT-2D	CGTTTCACGTCAGTGTGAGAGTGAGTGTCTGAGTCTGTCTGCAGTACGTA	lib1	1	7	282
13-undiffH9-day07-01	LT-2D	AGAGGGACGTGTCTCACACTCTGACAGTGTGAGAGTCACTCTGACAACGT	lib1	1	7	134
13-undiffH9-day07-01	LT-2D	ACGCACACGTGAGTGAGTCAGTCAGTCTGTCACTGTCTCAGAGACTACGT	lib1	1	7	643
13-undiffH9-day07-01	LT-2D	TACGACACGTCTGTGTTGAGACTCAGTCACTCAGTGAGAGTGTGTCAACG	lib1	1	7	131
13-undiffH9-day07-01	LT-2D	TAGCATACGTGTGTGAGTGAGAGTGTGTCTGAGTCTGTGTGTCTGAACGT	lib1	1	7	328
13-undiffH9-day07-01	LT-2D	CGCGGAACGTGAGAGAGTCTGTCAGTGTGAGTCTGAGTGAGTGACTACGT	lib1	1	7	269
13-undiffH9-day07-01	LT-2D	TTCTCGACGTGTCTGACTGTGTGAGAGAGAGAGACTGTCTGTCTCAACGT	lib1	1	7	1293
13-undiffH9-day07-01	LT-2D	AGGGCGACGTCTGTGTGACACTCAGAGAGTCTGACTGAGTCTGACAACGT	lib1	1	7	474
13-undiffH9-day07-01	LT-2D	TTCTCGACGTGTCTGACTGTGTGAGAGAGAGACTGTCTGTCTCAACGTAT	lib1	1	7	36
13-undiffH9-day07-01	LT-2D	TACGAGACGTGAGAGAGAGTCTCAGACAGTGTCTGTGTCAGTGTACGTAT	lib1	1	7	182
13-undiffH9-day07-01	LT-2D	CGATGCACGTGTGTCTGACTCTCACTCACACTGTGACACTGTGAGTACGT	lib1	1	7	340
13-undiffH9-day07-01	LT-2D	CCCTTTACGTGTGAGTCAGTGTGTCTGTGAGAGAGTGTCTGTGAGAACGT	lib1	1	7	514
13-undiffH9-day07-01	LT-2D	TTTAAGACGTGTAGAGAGACTCACAGAGTCTGACTGTGAGTGTGACGTAT	lib1	1	7	617
13-undiffH9-day07-01	LT-2D	ACAGTAACGTCAGTGTCTCTGAGTGTGACAGTACACACTCTCAGTACGTA	lib1	1	7	309
13-undiffH9-day07-01	LT-2D	AGTTCTACGTGTGTGTGTCTCAGTCAGTCTGAGTCTGAGAGTCACTACGT	lib1	1	7	367
13-undiffH9-day07-01	LT-2D	CCCGCTACGTGACTGTCAGAGAGTGAGACAGTGTGTCTGTGACCAACGTA	lib1	1	7	21
13-undiffH9-day07-01	LT-2D	ATCGTAACGTCTGTGTGACTCAGACAGTGTGTCAGTCTCTGAGAGAACGT	lib1	1	7	256
13-undiffH9-day07-01	LT-2D	CATTCCACGTGAGAGTCAGAGTGTCTGTGTGACAGTCTGTCAGAGAACGT	lib1	1	7	212
13-undiffH9-day07-01	LT-2D	CAATGTACGTGTGTGTGTCAGTCAGTCTCAGAGAGAGTGTGTGTCTACGT	lib1	1	7	206
13-undiffH9-day07-01	LT-2D	TATTCTACGTGAGTGACACACTCTGTGAGTGTGACTCTGACTGAGTACGT	lib1	1	7	1517
13-undiffH9-day07-01	LT-2D	ATACGTACGTGTCTGTCTGACTGAGAGTGAGACACAGTGTGACTGAACGT	lib1	1	7	156
13-undiffH9-day07-01	LT-2D	GTGGTAACGTGTGTCTCTCTGACAGAGTGTGTCACTCTGAGTGAGAACGT	lib1	1	7	43
13-undiffH9-day07-01	LT-2D	GTCTAGACGTGTGTCTGTGAGACTGTGTGTCTCAGTGAGAGTGACAACGT	lib1	1	7	1711
13-undiffH9-day07-01	LT-2D	AATCTCACGTGTGTGACTCAGTGACTCTCAGTCAGAGTGACAGTGAACGT	lib1	1	7	198
13-undiffH9-day07-01	LT-2D	GACCTCACGTCACTGAGAGTCAGAGACACACAGTGTGTGACTGTGTACGT	lib1	1	7	370
13-undiffH9-day07-01	LT-2D	TACGAAACGTGTGAGTGTGACAGACACGTCACTGTGTGTCTGTGAACGTA	lib1	1	7	118
13-undiffH9-day07-01	LT-2D	CGCGGCACGTCTGTCTCTGTCTCTGTGAGACTGACTCTGTCTGAGTACGT	lib1	1	7	111
13-undiffH9-day07-01	LT-2D	GGGGGGACGTCACACAGAGTGTGACTCTCTGTGTCACACTGTGACAACGT	lib1	1	7	273
13-undiffH9-day07-01	LT-2D	TATTCTACGTGACTGTGTGACTGACTGTCTCACAGAGACTGTGTCTACGT	lib1	1	7	866
13-undiffH9-day07-01	LT-2D	ACGCGAACGTGTGTCTCACAGTGTGTCGTGTCTCACTGAGTGTGTACGTA	lib1	1	7	1646
13-undiffH9-day07-01	LT-2D	GCAAAGACGTCACAGTGAGTCACACACACACAGTGAGTGTGTCTGTACGT	lib1	1	7	240
13-undiffH9-day07-01	LT-2D	CGTTTCACGTCTGAGAGAGAGACTGTGTCACAGTCTGAGAGTGTCTACGT	lib1	1	7	197
13-undiffH9-day07-01	LT-2D	AGCTAAACGTGACTGAGTGTCACTGTCACACTGTCTCACTGACAGTACGT	lib1	1	7	532
13-undiffH9-day07-01	LT-2D	GACCTGACGTCTCAGAGTGAGACACTGTCTGTCTCTGAGTGTGTGTACGT	lib1	1	7	126
13-undiffH9-day07-01	LT-2D	AGGCTCACGTCACACTCTGACTCTGACTCTGACTGTGAGACTGTCAACGT	lib1	1	7	707
13-undiffH9-day07-01	LT-2D	ATCTGAACGTGTGTGTCTCTGTGTGTGTGTCAGAGAGAGTCACTCAACGT	lib1	1	7	593
13-undiffH9-day07-01	LT-2D	AGGGCGACGTGACTCTGTGTGTGAGACAGACAGTGTGAGAGTCACTACGT	lib1	1	7	849
13-undiffH9-day07-01	LT-2D	GTGGTAACGTGTCACTCTCTCACAGACAGAGTGTCAGTCACAGTGTACGT	lib1	1	7	647
13-undiffH9-day07-01	LT-2D	CGCGGCACGTCAGTCTGACACTGAGTCAGTCTCTCTCTCTGTCACTACGT	lib1	1	7	348
13-undiffH9-day07-01	LT-2D	TTGATTACGTGTGACAGACTGTCACTGAGTGTCACAGACACACACAACGT	lib1	1	7	608
13-undiffH9-day07-01	LT-2D	TCGCGTACGTCACACTGAGTCTGTCACTCTCTGAGTCAGTGAGTCAACGT	lib1	1	7	1679
13-undiffH9-day07-01	LT-2D	GACCTCACGTGACTGAGACAGAGAGTGTGTGTGTCTGTGAGTCTGTACGT	lib1	1	7	162
13-undiffH9-day07-01	LT-2D	GGGGCGACGTCAGAGAGTCTCACTCTGTCTGTGAGTGACAGTGTGTACGT	lib1	1	7	749
13-undiffH9-day07-01	LT-2D	GTGGGGACGTCACTCTGTCTGTGTCAGTGTGAGACTCTGTGTCGTACGTA	lib1	1	7	2134
13-undiffH9-day07-01	LT-2D	CGATGTACGTCTGAGAGAGTGTGTCAGAGTCTGTCTCACTCTGTCAACGT	lib1	1	7	1087
13-undiffH9-day07-01	LT-2D	TGGGGCACGTGACACAGAGTGTGACTGTCTGTGAGTGTGACACACTACGT	lib1	1	7	438
13-undiffH9-day07-01	LT-2D	GGCATACGTGTCACAGTGTGAGTGTCTCTAGTGTGTGACAGAGTACGTAT	lib1	1	7	436
13-undiffH9-day07-01	LT-2D	TTCTCTACGTGAGAGTCAGAGTGACTGACCGTGTCACACTCACTCAACGT	lib1	1	7	149
13-undiffH9-day07-01	LT-2D	CGTCAACGTGTCACTCAGTGTGTCTGACTGAGTGTGTGTCTGAGAACGTA	lib1	1	7	146
13-undiffH9-day07-01	LT-2D	TATTGTACGTCTGACTGAGTTTCAGAGTGTGTGACTGTGTCTGTGAACGT	lib1	1	7	880
13-undiffH9-day07-01	LT-2D	GGGAATACGTCTCTCTGTGACAGTGAGTCACTGTGAGTGTCTCAGAACGT	lib1	1	7	264
13-undiffH9-day07-01	LT-2D	TACGCTACGTGTGAGTCTGTGTCACAGTCACTCTCTGAGACAGACAACGT	lib1	1	7	802
13-undiffH9-day07-01	LT-2D	TTTCAAACGTCTCACTGTGTGACTCAGTGTCTGTCACTAGAATGTACGTA	lib1	1	7	340
13-undiffH9-day07-01	LT-2D	GTGGGAACGTCTCACTGTGTCTGTGAGTGTGTGTCTGACAGTGTGAACGT	lib1	1	7	948
13-undiffH9-day07-01	LT-2D	GACTATACGTGAGAGAGTGTGTGAGACTGAGACAGAGACTGTGTCTACGT	lib1	1	7	139
13-undiffH9-day07-01	LT-2D	CGTTGAACGTGTCACTCAGTCTGTGACTCTGTCTGTCTGTGTGACTACGT	lib1	1	7	69
13-undiffH9-day07-01	LT-2D	GTGGGAACGTCACAGTCTCTGTGACTGTCACTGTCTCTGTCTCTCAACGT	lib1	1	7	1888
13-undiffH9-day07-01	LT-2D	ATGGTGCCGTCAGTCAGAGAGTGAGTGAGTCAGTGTCAGACAGACAACGT	lib1	1	7	459
13-undiffH9-day07-01	LT-2D	CGCGATACGTGAGTCTGAGTGTGTGTCAGACACACAGAGTGTGAGTACGT	lib1	1	7	239
13-undiffH9-day07-01	LT-2D	GACTCCACGTCTGTGTGAGTGAGTCTGACGACTGACACTGACTCTACGTA	lib1	1	7	803
13-undiffH9-day07-01	LT-2D	CGTTCTACGTGTGTCAGAGTCTCACTCAGTCTGTCTGTGAGACTCTACGT	lib1	1	7	2393
13-undiffH9-day07-01	LT-2D	GTGGGAACGTGTGACACTGTCACACTCTGTGACAGAGTGAGACTCTACGT	lib1	1	7	205
13-undiffH9-day07-01	LT-2D	ATGGTGACGTGTCACTGTCAGACAGAGTCAGTGTGTGTGTCAGTGTACGT	lib1	1	7	1754
13-undiffH9-day07-01	LT-2D	TGGTACACGTCTGTGACAGACACAGAGAGTCAGTGTGACAGTCACAACGT	lib1	1	7	929
13-undiffH9-day07-01	LT-2D	TGGGGCACGTCTGTGTGTGAGTGTGTCAGAGACTGTCTGAGACTGAACGT	lib1	1	7	206
13-undiffH9-day07-01	LT-2D	GATTGTACGTCAGTGTCACAGTGTCAGACAGTGTGAGTGTGAGAGTACGT	lib1	1	7	682
13-undiffH9-day07-01	LT-2D	TGGGGTACGTGTCTCAGAGAGACTGAGAGAGTGTGTGAGTGTCAGAACGT	lib1	1	7	257
13-undiffH9-day07-01	LT-2D	GATTGTACGTCAGAGAGTGTCTGAGTGTGAGACTCTCTGTCAGTGAACGT	lib1	1	7	612
13-undiffH9-day07-01	LT-2D	AGGCTGACGTCAGTCTCTGAGTCAGAGTGTGAGACACTGTGTCAGTACGT	lib1	1	7	465
13-undiffH9-day07-01	LT-2D	TGTTGCACGTCTGTCAGTGTCTGAGACACACTCAGTGTCTCAGAGAACGT	lib1	1	7	650
13-undiffH9-day07-01	LT-2D	AGTTTTACGTGTGTGTGACAGACTCACTCAGACTCACTCTGAGTGAACGT	lib1	1	7	76
13-undiffH9-day07-01	LT-2D	CGCGCAACGTCAGTGTGTGTCTGTGTCTGTCTGTGACAGTCTCAGTACGT	lib1	1	7	252
13-undiffH9-day07-01	LT-2D	TGAGTGACGTGTGTGTGTCAGAGACACTGTGAGAGTGTGTGTGACAACGT	lib1	1	7	260
13-undiffH9-day07-01	LT-2D	CAACCAACGTGAGTCTGTCTCTGTCTGACACAGAGAGTGTGTCAGTACGT	lib1	1	7	917
13-undiffH9-day07-01	LT-2D	GTGGGAACGTGAGACTGACTGAGTGTGTCTGTGTCAGAGAGTCTCTACGT	lib1	1	7	790
13-undiffH9-day07-01	LT-2D	GATTGGACGTGTCACTGTGACAGACTGTGTGTGTCACTGAGTCTCTACGT	lib1	1	7	1816
13-undiffH9-day07-01	LT-2D	GTGGGAACGTGAGTCTGAGACTCTGACTGAGTCTGTGTGTGAGAGAACGT	lib1	1	7	951
13-undiffH9-day07-01	LT-2D	CGATGTACGTCAGTGTGTGTGAGAGTCTGTCACACACTCACAGAGTACGT	lib1	1	7	802
13-undiffH9-day07-01	LT-2D	TTGGTACGTCTGACACAGTGTCAGTGAGTCTGAGTCTCACTGTCAACGTA	lib1	1	7	251
13-undiffH9-day07-01	LT-2D	CGGTGGACGTCACACAGTGAGAGACTGTGTGACAGTCACACAGTCAACGT	lib1	1	7	34
13-undiffH9-day07-01	LT-2D	GACTGCACGTCAGACAGTGAGACTCTTTCAGTGTGTGTGTGTGTGTACGT	lib1	1	7	674
13-undiffH9-day07-01	LT-2D	GACTGCACGTCAGACAGTGAGACTCTTTCAGTGTGTGTGTGTGTACGTAT	lib1	1	7	97
13-undiffH9-day07-01	LT-2D	CGCGAGACGTGACTCTGAGAGACTGAGTGTCTCTCTCTGTCAGTCTACGT	lib1	1	7	611
13-undiffH9-day07-01	LT-2D	CGCGAGACGTCTGTGTCACAGTGTGACTGAGACTGTCAGACTGTGTACGT	lib1	1	7	173
13-undiffH9-day07-01	LT-2D	AGAGCAACGTGAGTGTCTCTGTCAGACTCACAGTGTGTGACTGAGTACGT	lib1	1	7	195
13-undiffH9-day07-01	LT-2D	GACTGCACGTCTGTCAGTCTCTGTGACTGTGACACAGTGTGTGACAACGT	lib1	1	7	98
13-undiffH9-day07-01	LT-2D	GACTGAACGTGTGAGTGTCTGTCTCACTGTCTGAGTCTGTGACAGTACGT	lib1	1	7	784
13-undiffH9-day07-01	LT-2D	GGGTGAACGTGACTCAGTGTGTCACTGTGAGTGACTGAGTCTCTGAACGT	lib1	1	7	1243
13-undiffH9-day07-01	LT-2D	GTGGCTACGTGACTGACTGACAGTGTGTGTCACTCACTGAGACTGTACGT	lib1	1	7	248
13-undiffH9-day07-01	LT-2D	AGAGCAACGTGTCTGTGTGTCACTCTGTGTGTGTTTCTGTCAGTGAACGT	lib1	1	7	370
13-undiffH9-day07-01	LT-2D	GACTGCACGTGAGAGAGTCTGAGTGTGTGAGTCTGAGTCTCACTCAACGT	lib1	1	7	4261
13-undiffH9-day07-01	LT-2D	AGCTTAACGTGTGTCAGTCTGTGACTCTGAGTCTCTCTGCTGTGTACGTA	lib1	1	7	236
13-undiffH9-day07-01	LT-2D	TCGCCAACGTGTCAGTGTGTGTCAGTGAGTGAGTGTCTGTCTCACAACGT	lib1	1	7	279
13-undiffH9-day07-01	LT-2D	GATTGAACGTGTGTCTGTGTGAGAGTGAGCTGAGTGTGTGAGAGTACGTA	lib1	1	7	89
13-undiffH9-day07-01	LT-2D	GTGGCTACGTCACTCACAGTCAGTGTCTCACTCACTGACACTCACAACGT	lib1	1	7	329
13-undiffH9-day07-01	LT-2D	AGGAATACGTGAGTCAGTCTGTGACACAGTCACTGAGTGACTGTGTACGT	lib1	1	7	1236
13-undiffH9-day07-01	LT-2D	ACCTTAACGTGAGTGTCTCTGTGTCACTGTGTGAGTCTCACAGTGAACGT	lib1	1	7	323
13-undiffH9-day07-01	LT-2D	GTGGCTACGTCTCACTCTGACTCTGACTGTCACACTCAGACTGTGTACGT	lib1	1	7	279
13-undiffH9-day07-01	LT-2D	CGTCACACGTGTGAGTCTGTCTCTCTGAGAGACTCAGTGTGTGTGTACGT	lib1	1	7	218
13-undiffH9-day07-01	LT-2D	ACACGCACGTCAGAGAGTGTCAGACTCTGAGACAGTGTGTGTGTGTACGT	lib1	1	7	207
13-undiffH9-day07-01	LT-2D	TACGGCACGTCAGAGTGTGTGTCTCTCAGAGTGTGACTCACTGAGTACGT	lib1	1	7	5591
13-undiffH9-day07-01	LT-2D	CGGTGGACGTGACTCACTGTCTCTCTCAGTCAGTCTCAGTCAGTGTACGT	lib1	1	7	920
13-undiffH9-day07-01	LT-2D	GATTGGACGTCACTGTCTCAGAGTCAGTCAGAGAGTCAGTGTGTCTACGT	lib1	1	7	45
13-undiffH9-day07-01	LT-2D	GACTCTACGTCTGTCTGAGACTCAGTGAGACTGAGAGAGTGACACAACGT	lib1	1	7	562
13-undiffH9-day07-01	LT-2D	AGCTATACGTCAGTCTGAGTCAGTGTCTCACAGTCTGTGTGTCACTACGT	lib1	1	7	206
13-undiffH9-day07-01	LT-2D	AGAGCCACGTCACTCTCAGAGTGACAGTGTCTCACACTCTGTGTGTACGT	lib1	1	7	124
13-undiffH9-day07-01	LT-2D	TTCCACACGTGTGACAGAGTGTGTGTGACTGACAGTGTCAGTCTGTACGT	lib1	1	7	1551
13-undiffH9-day07-01	LT-2D	GACTCTACGTCACAGTGTCTGTCTGACACTGAGACTGAGTCAGTGAACGT	lib1	1	7	320
13-undiffH9-day07-01	LT-2D	TTTCTTACGTACTCTCAGTGACTCAGTGACTCACTGTCACAGTGTACGTA	lib1	1	7	759
13-undiffH9-day07-01	LT-2D	CACGACACGTGTGTCTCTGTGTGAGTCAGTGTCAGAGAGAGTCTGTACGT	lib1	1	7	666
13-undiffH9-day07-01	LT-2D	TTCCACACGTGTGAGTGTGTGTCTGAGAGAGAGTCAGACTGAGAGTACGT	lib1	1	7	1110
13-undiffH9-day07-01	LT-2D	ACAGGTACGTGACTGTGTGTCAGTGTGAGACTGTGAGAGACTCTCTACGT	lib1	1	7	20
13-undiffH9-day07-01	LT-2D	ATGGTTACGTCAGTCAGAGTGTGAGTCTCAGAGAGTGTGTGTCACAACGT	lib1	1	7	481
13-undiffH9-day07-01	LT-2D	GGCATACGTCAGTCTGTCAGAGAGTCTGTCTGACTGTGTGTGTCTACGTA	lib1	1	7	668
13-undiffH9-day07-01	LT-2D	CGCGAGACGTGTGAGTGTGTCTGTGTCTGACAGACTGAGTGTCAGTACGT	lib1	1	7	414
13-undiffH9-day07-01	LT-2D	TGCTGTACGTGTGAGTCTGTGTGACTCACACTCACTGTGTCTCTGAACGT	lib1	1	7	1198
13-undiffH9-day07-01	LT-2D	CGTTCTACGTGTCACTGTGTGAGAGACAGTGTCTCAGTCTGTGTCTACGT	lib1	1	7	308
13-undiffH9-day07-01	LT-2D	CATTAAACGTCTGTGACTGAGACTGTGTCAGAGACAGTGTGTCAGTACGT	lib1	1	7	581
13-undiffH9-day07-01	LT-2D	TAGGCTACGTCAGTCTCACAGTGTGTCTGTCTCAGTCTGTGTCTGTACGT	lib1	1	7	789
13-undiffH9-day07-01	LT-2D	TGGGGTACGTGTCTCAGAGTGAGAGTCTGAGACTGTGACAGTGACAACGT	lib1	1	7	256
13-undiffH9-day07-01	LT-2D	TGAGTTACGTGAGTGTGTGTGTGAGACAGTCACACTGTCAGTCACTACGT	lib1	1	7	693
13-undiffH9-day07-01	LT-2D	CCCCTGACGTCAGAGTCTGTCAGACAGTGTCAGTCTCTGTGACTCAACGT	lib1	1	7	729
13-undiffH9-day07-01	LT-2D	TTGGCAACGTCTGTGTGACAGTCAGAGTGAGTGTGTGTCAGAGACAACGT	lib1	1	7	194
13-undiffH9-day07-01	LT-2D	TGTCTTACGTCTGTCAGTGTGACAGAGTGTGTCTGTCACTGTGTCAACGT	lib1	1	7	1368
13-undiffH9-day07-01	LT-2D	CGTTGGACGTCTGTGTGACACTGTCACTCAGTGAGAGTCAGTCTCTACGT	lib1	1	7	256
13-undiffH9-day07-01	LT-2D	GACGGTACGTGTCTCAGTGTGAGAGTGTGAGACTCTGAGTGTGAGTACGT	lib1	1	7	86
13-undiffH9-day07-01	LT-2D	TTTTTGACGTCAGAGAGACACAGTGACTCTCACTGGTGTGTCACAACGTA	lib1	1	7	1225
13-undiffH9-day07-01	LT-2D	ACCTAGACGTGTGACACTGTGTCTGTCAGACACTGAGTGACAGTCTACGT	lib1	1	7	1142
13-undiffH9-day07-01	LT-2D	CCGAAAACGTGTGTGTCTCACTCTGACTCTGAGTGAGTCTGTCTCAACGT	lib1	1	7	918
13-undiffH9-day07-01	LT-2D	TTGCCAACGTGTGTCAGACAGTCAGTGTGAGTCAGTGACACTGTCAACGT	lib1	1	7	1132
13-undiffH9-day07-01	LT-2D	CGTTGGACGTCTGAGTCAGTGTGTCACAGTGAGTGTCAGTGAGTCTACGT	lib1	1	7	281
13-undiffH9-day07-01	LT-2D	CATTAGACGTGTGTGAGTCACACAGTCTGTCTCTGAGTGTCTCAGTACGT	lib1	1	7	646
13-undiffH9-day07-01	LT-2D	CGATGGACGTGTGACTCTGAGAGACTGTGTGACACACAGTGTGAGTACGT	lib1	1	7	502
13-undiffH9-day07-01	LT-2D	TAGCCGACGTGTGACACTCAGACTGACTGAGTCTGTGTCTCAGTGTACGT	lib1	1	7	978
13-undiffH9-day07-01	LT-2D	TGCCATACGTCTCAGAGACACTGAGAGAGTGACTGAGTGAGACTCAACGT	lib1	1	7	1009
13-undiffH9-day07-01	LT-2D	AGAGGAACGTCTGTGTCTCTGTCACTGTCACAGTCTCAGTGTCTCTACGT	lib1	1	7	741
13-undiffH9-day07-01	LT-2D	CGCGCGACGTGACACTCTCTGTGTGACTGACTCTGTGTGTGTGTGAACGT	lib1	1	7	202
13-undiffH9-day07-01	LT-2D	GGGTGAACGTCACAGTCTCACTCACTCACACTGACAGTGTGTCAGTACGT	lib1	1	7	980
13-undiffH9-day07-01	LT-2D	TGCCGTACGTGTGTGAGTCAGACACTGTGAGAGTCAGTCACTGTCAACGT	lib1	1	7	1413
13-undiffH9-day07-01	LT-2D	AAGGGGACGTCACTGTGTGTGAGAGTGACTGTGTGACAGACTGTCAACGT	lib1	1	7	267
13-undiffH9-day07-01	LT-2D	ACCTTCACGTGACAGACTGACTGAGAGTGAGAGTGACAGTCAGACTACGT	lib1	1	7	502
13-undiffH9-day07-01	LT-2D	TTTCTGACGTGTGAGACTGTCTCTCTCTGACTGAGTCAGTGACTGAACGT	lib1	1	7	239
13-undiffH9-day07-01	LT-2D	GTCTCAACGTGTCTCTCACAGTCTGAGTGTCTGTGTGTGTGACTCAACGT	lib1	1	7	1530
13-undiffH9-day07-01	LT-2D	CGTATTACGTGACAGTCACAGTGAGACTGTGACTCAGTCACAGTCTACGT	lib1	1	7	672
13-undiffH9-day07-01	LT-2D	TATTGCACGTGTGTCTGAGTCTGAGTGTGTCTCAGTGCTGTCTGTACGTA	lib1	1	7	672
13-undiffH9-day07-01	LT-2D	GGGAGCACGTCACAGAGTGTCTGAGAGTGAGTCTGACAGTCACACTACGT	lib1	1	7	183
13-undiffH9-day07-01	LT-2D	TTTATCACGTGAGTGTGTGAGTGAGAGTCAGAGTGTCACAGACAGATCGT	lib1	1	7	30
13-undiffH9-day07-01	LT-2D	CGTATTACGTCTGAGAGTCTCTCACACTCTGTCTGTCTGAGACACTACGT	lib1	1	7	608
13-undiffH9-day07-01	LT-2D	TTCAACACGTCTCTGTGTGTGAGACTCTGTCTGACTGAGAGAGACTACGT	lib1	1	7	49
13-undiffH9-day07-01	LT-2D	CGGTGCACGTGAGTGTGTCTGACTCAGTGTCACACTCAGAGTGTCTACGT	lib1	1	7	797
13-undiffH9-day07-01	LT-2D	CGTTGGACGTCTGTGTGAGTGACACTCAGTGTCTGTGTGAGTCTGTACGT	lib1	1	7	203
13-undiffH9-day07-01	LT-2D	AGTTCCACGTCTCAGAGTCTGACTGACAGAGTGACAGACTCACACAACGT	lib1	1	7	702
13-undiffH9-day07-01	LT-2D	GTGGGCACGTGTCTGACTGTGAGTCTCAGTCTCTCAGAGAGTCACAACGT	lib1	1	7	1255
13-undiffH9-day07-01	LT-2D	TGTTTCACGTGTGTGTCTGTGTGACTGTTTGAGTGTCTGTCTCAGTACGT	lib1	1	7	466
13-undiffH9-day07-01	LT-2D	GACGGGACGTGTGTGACACTCTGTGAGTCTGAGACAGAGAGTGTCTACGT	lib1	1	7	2165
13-undiffH9-day07-01	LT-2D	TTGCAAACGTCAGTGACTCAGACTCTCACTGTCAGAGTGTCAGTGTACGT	lib1	1	7	1726
13-undiffH9-day07-01	LT-2D	CGTCAAACGTCTGTCACAGTCTGTGTCTGTCTGTGTGAGTCTGACTACGT	lib1	1	7	70
13-undiffH9-day07-01	LT-2D	CGTAGTACGTGTCTGTGACTGTGTGACAGTCTCTGTGTCTGTGTGTACGT	lib1	1	7	565
13-undiffH9-day07-01	LT-2D	TCTGGTACGTGACTGTGAGTGAGTGACTAGTGTGAGTGTCTCAGTACGTA	lib1	1	7	1379
13-undiffH9-day07-01	LT-2D	ATCGTAACGTGTGTGTGTGAGAGTGTGACACTGTCTCACACTGTACGTAT	lib1	1	7	83
13-undiffH9-day07-01	LT-2D	GACGTTACGTCTCTGTGACAGAGAGTGTCAGTGTGTCAGAGAGTCTACGT	lib1	1	7	822
13-undiffH9-day07-01	LT-2D	GATTGTACGTGTGTGTGTCAGTGTGAGTGAGACACACTGTCTCTGTACGT	lib1	1	7	1046
13-undiffH9-day07-01	LT-2D	GTCTCCACGTCTGTGACTCTGTCTCTCTGTGTCTGACTCACAGACTACGT	lib1	1	7	246
13-undiffH9-day07-01	LT-2D	AGAGCTACGTCTCTCTCTCACAGTGTCAGTGACTCTGAGTCTCACTACGT	lib1	1	7	159
13-undiffH9-day07-01	LT-2D	TCACTTACGTGAGTGTCAGAGTCTGTCTCTGTCTCTCACTCTGTGTACGT	lib1	1	7	79
13-undiffH9-day07-01	LT-2D	CAAGTCACGTCTCTGTGAGTGTCACTGTCTCACTCACACTGTCACTACGT	lib1	1	7	1666
13-undiffH9-day07-01	LT-2D	TTTTGGACGTGTCTCTGTCTCAGTCTTCTGTCTGTGACTCACACAACGTA	lib1	1	7	208
13-undiffH9-day07-01	LT-2D	AGGAATACGTGTGTCTGTCTCACACTGTCAGTCTCAGTCTCTGACAACGT	lib1	1	7	21
13-undiffH9-day07-01	LT-2D	AGGTTAACGTGAGTCTGTGACTGTCTCTCAGTCTGTGAAGACAGTACGTA	lib1	1	7	420
13-undiffH9-day07-01	LT-2D	AAGGTTACGTGAGTTTCACAGACACTGTCACGAGTCTGAGTCTGTACGTA	lib1	1	7	630
13-undiffH9-day07-01	LT-2D	CGTTGCACGTGTGACTCAGAGAGTCAGAGTGTGTGAGAGTGTGAGTACGT	lib1	1	7	927
13-undiffH9-day07-01	LT-2D	ATCGTAACGTGTGTGTGTGTGAGAGTGTGACACTGTCTCACACTGTACGT	lib1	1	7	1312
13-undiffH9-day07-01	LT-2D	ACGAATACGTGACTCTCTGTCTCAACAGTCAGAGTGTCAGTGTGTACGTA	lib1	1	7	220
13-undiffH9-day07-01	LT-2D	GACGTCACGTCAGAGAGACTCTGAGTGTGAGTGTCAGTCTGTGACTACGT	lib1	1	7	784
13-undiffH9-day07-01	LT-2D	GTCTCCACGTCAGACAGAGACAGACAGTCACTCTGACTCAGACAGAACGT	lib1	1	7	316
13-undiffH9-day07-01	LT-2D	TTTATCACGTGAGTGTGTGAGTGAGAGTCAGAGTGTCACAGACAGAACGT	lib1	1	7	121672
13-undiffH9-day07-01	LT-2D	CACGGAACGTGTCACTCAGAGTGAGAGAGTGTGAGAGTGTCACTCAACGT	lib1	1	7	53
13-undiffH9-day07-01	LT-2D	GTCTCCACGTCACTCAGACACTGAGTGAGACTGTGTGTCTCAGTGTACGT	lib1	1	7	929
13-undiffH9-day07-01	LT-2D	TACGCGACGTCTCTCTGTGTGAGAGTGTCTGAGTGTGACAGTGTGTACGT	lib1	1	7	351
13-undiffH9-day07-01	LT-2D	CGTTGGACGTCTGACTGTCTCACAGACTCTGTGTGTGAGTGTGTCTACGT	lib1	1	7	644
13-undiffH9-day07-01	LT-2D	AGGCTCACGTGTCTGAGAGTCTCACAGACAGTCACTGTGTCTCTGTACGT	lib1	1	7	1248
13-undiffH9-day07-01	LT-2D	CGCGCCACGTGAGTCAGTCAGTGTGTCTGACTCTCTCTGAGTCTCAACGT	lib1	1	7	966
13-undiffH9-day07-01	LT-2D	TCACTTACGTGTGAGACTCTCACTCTCAGTCACAGACTCACTCTGAACGT	lib1	1	7	1483
13-undiffH9-day07-01	LT-2D	CAATTGACGTGTCTGAGTGTGTGTGACTGTCTCACTCAGTGTCTCAACGT	lib1	1	7	786
13-undiffH9-day07-01	LT-2D	GACGTGACGTCTCAGTGACACAGAGTGAGTGTGACTGTCACTCTGTACGT	lib1	1	7	68
13-undiffH9-day07-01	LT-2D	TATTGGACGTGAGTCACACTCCCTGTGTGAGTCAGAGTGTCAGTGTACGT	lib1	1	7	732
13-undiffH9-day07-01	LT-2D	CGTTGGACGTCTCACTGTCTCTGTCAGACTGTCTCACTGTGAGACTACGT	lib1	1	7	787
13-undiffH9-day07-01	LT-2D	GTCTCCACGTCTCACAGAGAGAGACTGAGAGTGTCAGTCAGAGTCTACGT	lib1	1	7	599
13-undiffH9-day07-01	LT-2D	AGGAATACGTGTGTGAGTCTCTGTGACACAGTGTGACTGTCTCTGAACGT	lib1	1	7	4485
13-undiffH9-day07-01	LT-2D	CGTTGAACGTGAGTGTGACTGACACAGAGTCACTGTGAGTCTGACAACGT	lib1	1	7	203
13-undiffH9-day07-01	LT-2D	TCAATGACGTGTCAGTCTCTGAGTGACAGTCTGTGAGTGTGTCTCTACGT	lib1	1	7	463
13-undiffH9-day07-01	LT-2D	AGACATACGTGTGAGACTCTGACTCTGTGTCAGTCTGACTCTCAGTACGT	lib1	1	7	2580
13-undiffH9-day07-01	LT-2D	TCTCGTACGTGTCACTCTGTCTCTGTCTGTGAGAGTGTCAGTCACAACGT	lib1	1	7	1685
13-undiffH9-day07-01	LT-2D	AAATGCACGTCAGTGAGAGTGTCTGACTGTGTCTGAGTGTCTCACTACGT	lib1	1	7	1616
13-undiffH9-day07-01	LT-2D	TGTGAGACGTGTGTCTGAGTCTGACTCAGTGTCAGACAGTCAGACTACGT	lib1	1	7	304
13-undiffH9-day07-01	LT-2D	GTGACCACGTGTGAGTCTGTCAGACACTGTCAGTGTCTGTCTCACAACGT	lib1	1	7	36
13-undiffH9-day07-01	LT-2D	TCAATGACGTGAGTGTGACTGTGTGTCAGAGAGTGTGTCAGAGTCTACGT	lib1	1	7	635
13-undiffH9-day07-01	LT-2D	GTGCATACGTCTCTGACTGTCTGAGACAGTGAGTGACTGACAGTGAACGT	lib1	1	7	1072
13-undiffH9-day07-01	LT-2D	CATCTTACGTGACTCAGTCACTCAGTGTCTGTCTCTGTGAGACAGTACGT	lib1	1	7	931
13-undiffH9-day07-01	LT-2D	CGTGCAACGTGTGAGTGACTGAGAGTGTGTCTCACTGTCAGTGTGAACGT	lib1	1	7	360
13-undiffH9-day07-01	LT-2D	GAGTGAACGTGTGACAGTGTCTCAGTCACACTGACACTGTGTGAGTACGT	lib1	1	7	528
13-undiffH9-day07-01	LT-2D	GTGCAGACGTGTGACACACTGAGAGTCTCTGTGTCTCAGAGACTCAACGT	lib1	1	7	123
13-undiffH9-day07-01	LT-2D	AACCACATGTGACAGTCTCAGTCTGACAGTCTCTGACTGTGTGTGTACGT	lib1	1	7	1327
13-undiffH9-day07-01	LT-2D	TACTGTACGTGTGTGTGTTGAGTCAGTCTCAGACTGTGTCTGTCTACGTA	lib1	1	7	347
13-undiffH9-day07-01	LT-2D	CAATTCACGTGAGTCTCTCTCACTGTCACAGTGAGTCAGAGACACTACGT	lib1	1	7	885
13-undiffH9-day07-01	LT-2D	GATCCTACGTCTGACACAGTCAGTCAGTCTCTGCTGTCTCTCTCTACGTA	lib1	1	7	135
13-undiffH9-day07-01	LT-2D	CGTGCACGTACAGTGTGTGACTGACACAGTGTCAGTCTGTGTGAACGTAT	lib1	1	7	830
13-undiffH9-day07-01	LT-2D	AGCTGCACGTCTGTGAGAGAGACTGTGTGTCACTGTCTGAGTGTCTACGT	lib1	1	7	1828
13-undiffH9-day07-01	LT-2D	TCAATGACGTGTCTCTGTGAGTCTGAGAGACAGTGTGACTGTGTGTACGT	lib1	1	7	729
13-undiffH9-day07-01	LT-2D	CGTCGGACGTGTCAGTCTCTGAGAGAGTCAGTGAGTGTCTCTGACAACGT	lib1	1	7	29
13-undiffH9-day07-01	LT-2D	GAGTGAACGTCTGTGTGTGTCTCTGTGAGTGAGAGTCTGTGACTCAACGT	lib1	1	7	536
13-undiffH9-day07-01	LT-2D	CATCTTACGTGAGTGTCAGAGTGTGTCAGTCTGTGTGTCTCACTCAACGT	lib1	1	7	121
13-undiffH9-day07-01	LT-2D	GGCAAGACGTCACACTGACACTGTGTGACTCTGACAGTGTGACAGTACGT	lib1	1	7	26
13-undiffH9-day07-01	LT-2D	CAAGGCACGTCACAGTCTCAGACTCTGTCACACAGTGTCACTGTGAACGT	lib1	1	7	3879
13-undiffH9-day07-01	LT-2D	GAGTCGACGTGAGTGAGTGAGTGTGTGAGAGAGAGAGAGTCTGTACGTAT	lib1	1	7	61
13-undiffH9-day07-01	LT-2D	TGTTTCACGTGTCAGTGTCTGTGTGACAGTGTGTCTCAGTCTGTCTACGT	lib1	1	7	541
13-undiffH9-day07-01	LT-2D	GAGTCGACGTGTGTGTGACAGAGTCACACACTGTGAGTGTGTCTCTACGT	lib1	1	7	697
13-undiffH9-day07-01	LT-2D	TCGTAGACGTGTGAGTCAGTCTCTGTGTGTGACAGTGTCAGACTCTACGT	lib1	1	7	599
13-undiffH9-day07-01	LT-2D	GATCGAACGTGTCTCTGACAGAGAGTGACTCTCAGAGTGCTGTGAACGTA	lib1	1	7	1316
13-undiffH9-day07-01	LT-2D	CGTGCGACGTGACTCTGACTGACTCAGTGTCTCAGTGTGACAGTGAACGT	lib1	1	7	409
13-undiffH9-day07-01	LT-2D	TGCGGGACGTGACTCTGTCTGAGTCTCAGTCAGTGTCAGAGTCAGTACGT	lib1	1	7	600
13-undiffH9-day07-01	LT-2D	GAGTCGACGTGAGTGAGTGAGTGTGTGAGAGAGAGAGAGAGTCTGTACGT	lib1	1	7	581
13-undiffH9-day07-01	LT-2D	TGCCCGACGTGTCAGAGTGTGTGTCTGAGTCTGTGAGTGTGACAGAACGT	lib1	1	7	1402
13-undiffH9-day07-01	LT-2D	CCGAGGACGTCTGAGTGTGTCTCTCTCACACAGAGACTGTGACTGAACGT	lib1	1	7	1395
13-undiffH9-day07-01	LT-2D	CGTGCCATGTGTCTGAGAGTCTGAGAGTGTGTCAGTGTGACTCAGAACGT	lib1	1	7	120
13-undiffH9-day07-01	LT-2D	GGCACGACGTGTGTGAGACTCAGTCTGAGTGTCTGTGTGACTGAGTACGT	lib1	1	7	450
13-undiffH9-day07-01	LT-2D	GTGCATACGTGACAGACAGTCACAGACAGTCTCTCTCACTCACACAACGT	lib1	1	7	243
13-undiffH9-day07-01	LT-2D	CACGCCACGTCTGTCTCAGACAGACTGTGAGATCAGTCTCTCTGTACGTA	lib1	1	7	83
13-undiffH9-day07-01	LT-2D	AGAAGTACGTCTCTCTGTCTGAGTCTCTGTCAGTGTCAGTCTGAGTACGT	lib1	1	7	499
13-undiffH9-day07-01	LT-2D	AGCTGCACGTCTGACTGAGACTGTGTGTCATGTCACTGACTCTGAACGTA	lib1	1	7	529
13-undiffH9-day07-01	LT-2D	CGCACGACGTCAGACAGAGAGTCTGAGTGTGAGTGTGAGAGTCTGAACGT	lib1	1	7	269
13-undiffH9-day07-01	LT-2D	GGGGGAACGTGTCAGTCACTGTGTGAGACTGTGAGTCTGTGTCTGTACGT	lib1	1	7	413
13-undiffH9-day07-01	LT-2D	AGCTGCACGTCAGTGTGACAGTGACTGTGTGTGTGAGTGTGTCAGTACGT	lib1	1	7	547
13-undiffH9-day07-01	LT-2D	TTTATCACGCGAGTGTGTGAGTGAGAGTCAGAGTGTCACAGACAGAACGT	lib1	1	7	131
13-undiffH9-day07-01	LT-2D	TACTGTACGTCTCAGTGACTCACTCTGTGACTCACACACTGAGTGAACGT	lib1	1	7	341
13-undiffH9-day07-01	LT-2D	ATGTCTACGTGAGAGTCTCTCTGTCTGTGAGTGTGTCACTGACTCAACGT	lib1	1	7	95
13-undiffH9-day07-01	LT-2D	ACCTGTACGTGTGAGACACACAGTCACAGAGAGACAGTGTGAGACAACGT	lib1	1	7	914
13-undiffH9-day07-01	LT-2D	GTGACCACGTGACTCTCAGAGTGTGTGTCTCTGTCTGTCTCTGTGTACGT	lib1	1	7	308
13-undiffH9-day07-01	LT-2D	GGGCTTACGTCAGTCAGTCAGTGTCTGAGAGTGACAGACTGTGTCTACGT	lib1	1	7	244
13-undiffH9-day07-01	LT-2D	AGCTGCACGTGAGTGTGTGAGTGGTGAGAGACAGTGACAGTCAGAACGTA	lib1	1	7	727
13-undiffH9-day07-01	LT-2D	GATCCCACGTGACAGTGACTGACACTGTCAGTGTGTCTCTCTGACAACGT	lib1	1	7	313
13-undiffH9-day07-01	LT-2D	ATGTGGACGTGTCTCTCAGTGTGTGTGTGAGTCACACTGTGTCAACGTAT	lib1	1	7	50
13-undiffH9-day07-01	LT-2D	TCAATTACGTGATCTGTGAGTGACAGTGTGTCAGTCTGACTGTCAACGTA	lib1	1	7	336
13-undiffH9-day07-01	LT-2D	TAGACGACGTGTGTCAGTCAGTGTCACTGAGACTGAGTGACAGAGAACGT	lib1	1	7	107
13-undiffH9-day07-01	LT-2D	CATGCGACGTGAGACAGGTCTGTGTCATCTCACAGTGACTGTCAACGTAT	lib1	1	7	149
13-undiffH9-day07-01	LT-2D	GTGACGACGTGTGACTCACTCACTGAGTCTGAGACTGTCAGTGAGTACGT	lib1	1	7	157
13-undiffH9-day07-01	LT-2D	AGAAGTACGTGTCAGTGTCTGTGAGAGTGTCTCTGAGAGTCTGTCTACGT	lib1	1	7	139
13-undiffH9-day07-01	LT-2D	TCAATTACGTCTGTGTCAGTGACAGAGTCAGTCACAGTCGTCTGAACGTA	lib1	1	7	1128
13-undiffH9-day07-01	LT-2D	ATGTGGACGTGTCTCTCAGTGTGTGTGTGTGAGTCACACTGTGTCAACGT	lib1	1	7	953
13-undiffH9-day07-01	LT-2D	TGGACCACGTCAGAGAGTCTCTGTGAGTGACACTGTGTGACTGAGAACGT	lib1	1	7	902
13-undiffH9-day07-01	LT-2D	TGGCTTACGTCAGTCTCACAGTCAGTCACAGACAATCTGACTCAGTACGT	lib1	1	7	480
13-undiffH9-day07-01	LT-2D	GAGTGGACGTGACTGTGTGACTCTGTGTGACTGTCACAGAGTGTCAACGT	lib1	1	7	468
13-undiffH9-day07-01	LT-2D	TAGACGACGTGTCAGTGTGTGACAGAGTGCACTGTCTCAGTCAGAACGTA	lib1	1	7	302
13-undiffH9-day07-01	LT-2D	GAGTGTACGTCACTGTCAGAGTGTGAGTCACTCTCAGTCAGACACAACGT	lib1	1	7	394
13-undiffH9-day07-01	LT-2D	GATCCAACGTGTGACTCTCTCAGAGTGTGTGTGTGACACTCTGTGTACGT	lib1	1	7	209
13-undiffH9-day07-01	LT-2D	AATCCGACGTCTGTCTCTCTCTGAGTCTCTCACTGGTGTGTGAGAACGTA	lib1	1	7	209
13-undiffH9-day07-01	LT-2D	GAGTGTACGTCAGACACTCAGTGTGTGTGTGTCACTGTGAGAGTGTACGT	lib1	1	7	1337
13-undiffH9-day07-01	LT-2D	GAGTGTACGTCAGACACTCAGTGTGTGTGTCACTGTGAGAGTGTACGTAT	lib1	1	7	42
13-undiffH9-day07-01	LT-2D	AAACCGACGTGCTTACTCTCTCTGTCAGTGTGAGTGTCAGAGTGTACGTA	lib1	1	7	1025
13-undiffH9-day07-01	LT-2D	GTGCACACGTGAGTCACAGAGTCTCTGTGACTGTCACTGACTCTCAACGT	lib1	1	7	638
13-undiffH9-day07-01	LT-2D	GATCCAACGTTGAGACAGTGTCTGACTGTGACTCTGTGACTGACTACGTA	lib1	1	7	364
13-undiffH9-day07-01	LT-2D	CGTGATACGTGTCTCAGTGAGTCTGTCTGACTGTGTGACTGTGACTACGT	lib1	1	7	804
13-undiffH9-day07-01	LT-2D	TCGTAGACGTGTCTGTGTGTGAGAGTCTGAGTCACAGTGTCACAGAACGT	lib1	1	7	457
13-undiffH9-day07-01	LT-2D	GGGTGTACGTGAGACTGAGTCAGACAGACTCTCACTGTGTGTGTGTACGT	lib1	1	7	395
13-undiffH9-day07-01	LT-2D	CGTACTACGTCACACTGACTGAGAGTCACTGTGTCTCAGACTCTGAACGT	lib1	1	7	80
13-undiffH9-day07-01	LT-2D	GTGCAGACGTGTCACAGTCACTCACAGTGTGTCTCAGTCACTCAGAACGT	lib1	1	7	668
13-undiffH9-day07-01	LT-2D	CCCCGGACGTGTGACACAGTGAGAGTGTCACTCTGTCTGTCACTCTACGT	lib1	1	7	133
13-undiffH9-day07-01	LT-2D	TAGCTGACGGAGAGACAAGTCACTCAGACACAGTGTGTGTCTCAACGTAT	lib1	1	7	145
13-undiffH9-day07-01	LT-2D	GTGACGACGTGACTCAGACTCTCAGACTGTCACAGTCTCTGACAGAACGT	lib1	1	7	584
13-undiffH9-day07-01	LT-2D	CGTGCAACGTGTCTCTGTCACAGAGTGAGTGTGTGACTGAGAGTGTACGT	lib1	1	7	318
13-undiffH9-day07-01	LT-2D	TGAGCTACGTGTCTCACTCACTCAGACTCACTGAGAGTGACAGTAACGTA	lib1	1	7	482
13-undiffH9-day07-01	LT-2D	CCGAGGACGTGACTGCAGTGAGTCACTCTCAGTGAGTGAGTCTGTACGTA	lib1	1	7	2505
13-undiffH9-day07-01	LT-2D	CGCACGACGTGACTGTGTCTGACAGAGTTGAGTGTCTGTCAGTGTACGTA	lib1	1	7	444
13-undiffH9-day07-01	LT-2D	AGACATACGTCAGTGTCTGTGACAGTCTGACTCTGAGTCTGTCACTACGT	lib1	1	7	2064
13-undiffH9-day07-01	LT-2D	CGCACGACGTGAGTCAGTGTGTGACTGACTCACTCTCACACAGTGTACGT	lib1	1	7	749
13-undiffH9-day07-01	LT-2D	TCAATTACGTCTGTGTAGTGTCTCTCTGTGAGAGTGTCAGTGTCTACGTA	lib1	1	7	3832
13-undiffH9-day07-01	LT-2D	CGTGCAACGTCTGTGTGTCAGACACAGACTCTGACAGTGTGTGTGTACGT	lib1	1	7	33
13-undiffH9-day07-01	LT-2D	GGGTGGACGTGACACAGAGATGTGTGTCTCTGACGTGTGTACTACGTATG	lib1	1	7	37
13-undiffH9-day07-01	LT-2D	GTGACAACGTCACTGTCAGACACACAGACTGTGTCTGTGAGTCAGAACGT	lib1	1	7	1646
13-undiffH9-day07-01	LT-2D	TACTGCACGTGTGTGTGTCACTGTCACTGTCAGTGAGTGAGTGTCTACGT	lib1	1	7	1082
13-undiffH9-day07-01	LT-2D	TTTATCACGTGAGTGTGTGAGTGAGAGTCAGAGTGTCACAGACAGAGCGT	lib1	1	7	223
13-undiffH9-day07-01	LT-2D	TCGTAGACGTGAGTCTCAGAGACACAGTGTCTCAGAGAGTCTGTCTACGT	lib1	1	7	220
13-undiffH9-day07-01	LT-2D	AGCTGAACGTGTGAGTCACACAGACTGTCTGTGTGTCTGAGTGTGAACGT	lib1	1	7	580
13-undiffH9-day07-01	LT-2D	GTGCCGACGTCACTGAGAGAGAGACACACAGTGTGAGACTGTGTGTACGT	lib1	1	7	349
13-undiffH9-day07-01	LT-2D	GTGCCGACGTCACTGTGAGAGAGTCACACTGAGAGTGACTGAGTCTACGT	lib1	1	7	222
13-undiffH9-day07-01	LT-2D	CGCCATACGTCAGACAGTCTCTGTCTCTCAGTGTGAGAGAGTGAGTACGT	lib1	1	7	178
13-undiffH9-day07-01	LT-2D	GGGTGGACGTCTGTGTCACAGTCTCACTGTGTGACAGAGTGTGTCTACGT	lib1	1	7	443
13-undiffH9-day07-01	LT-2D	ACGCAGACGTTCTGAGACACTGAGTGTGTCAGTGTCACTGTGAGTACGTA	lib1	1	7	909
13-undiffH9-day07-01	LT-2D	CGTCGCACGTGTGACTCTGTCTGAGTGACTCTGTCTGTGACTGTCAACGT	lib1	1	7	125
13-undiffH9-day07-01	LT-2D	TCAATAACGTGACTCAGTGTGTCAGTGTCTGAGTGACACAGTGTGTACGT	lib1	1	7	341
13-undiffH9-day07-01	LT-2D	GGCACTACGTGTGTGTGTCTCTCTGAGACAGTCTCTGTCAGTGTGTACGT	lib1	1	7	469
13-undiffH9-day07-01	LT-2D	GGGCTTACGTCAGTGTGTGTGTCTCACAGTGTCAGTCACAGTGTCTACGT	lib1	1	7	276
13-undiffH9-day07-01	LT-2D	TCACCTACGTGTGTGTCACTCTCTGTCTCTGTGTCTGAGTGACTGTACGT	lib1	1	7	529
13-undiffH9-day07-01	LT-2D	CGCCAGACGTGAGACTGTCTGTCTCAGTGACTGTGTGTGTGACCTACGTA	lib1	1	7	1456
13-undiffH9-day07-01	LT-2D	GATCGCACGTGTGTGTGTCAGAGTCTGTCAGTGTGTGAGTCTCAGTACGT	lib1	1	7	1036
13-undiffH9-day07-01	LT-2D	CCCCGTACGTCAGACAGAGTCTCAGACAGAGAGTCAGAGCACTGACGTAT	lib1	1	7	290
13-undiffH9-day07-01	LT-2D	CGGTTTACGTGTCTGTCAGTGACTCTGTGACAGTGTGTGAGACTGTACGT	lib1	1	7	629
13-undiffH9-day07-01	LT-2D	TCGACTACGTGAGACTCAGTTCAGACACTGAGAGACTCACACACTACGTA	lib1	1	7	316
13-undiffH9-day07-01	LT-2D	CGTGGAACGTCTCTGAGTCTGAGTGTCTGTCTCTCCTGACACTCAACGTA	lib1	1	7	87
13-undiffH9-day07-01	LT-2D	CGGTTTACGTGTCTGTCACTGTGTGACTCTCTGAGACTGTCAGAGTACGT	lib1	1	7	502
13-undiffH9-day07-01	LT-2D	AGGGACACGTGTCACAGACACTCTGACACTGTGACTGTGTGTGAGTACGT	lib1	1	7	195
13-undiffH9-day07-01	LT-2D	GTGCCGACGTGAGAGTGACACACTCTGTGTGTCTGTCACAGTGACTACGT	lib1	1	7	245
13-undiffH9-day07-01	LT-2D	CATGGAACGTGAGACTCTGTGTGTGTGAGACAGTGTGTCAGTGACAACGT	lib1	1	7	947
13-undiffH9-day07-01	LT-2D	GGCAGAACGTGTGTCTGAGTGTCAGTGTGTGTCTGTGAGTGTGACAACGT	lib1	1	7	319
13-undiffH9-day07-01	LT-2D	TTGCAGACGTGAGTGTCAGAGAGAGTCTCTCTGTGACTGTGAGTCTACGT	lib1	1	7	442
13-undiffH9-day07-01	LT-2D	TGCCCGACGTCTGGTCTCACTGTCTGTCAGAGTGAGTCTGAGACAACGTA	lib1	1	7	513
13-undiffH9-day07-01	LT-2D	GTGCCGACGTGTGTCTCACTCAGTGTGACTCTGAGTCAGTCTGTCTACGT	lib1	1	7	1004
13-undiffH9-day07-01	LT-2D	TCTCCAACGTGTGACTCACAGTGTGTGACTGTGACACAGTGTGAGTACGT	lib1	1	7	1291
13-undiffH9-day07-01	LT-2D	CCCCCGACGTCAGAGTCTCACTCAGTCAGTCAGTGTGTGTGAGTGTACGT	lib1	1	7	424
13-undiffH9-day07-01	LT-2D	TCAAGTACGTCTGTGACTCACTGTCAGTCTGAGTCTGACAGTGACTACGT	lib1	1	7	86
13-undiffH9-day07-01	LT-2D	TAGCGGACGTGTGAGTGAGACTGACTGTGACTGTGTGTGTGTCACTACGT	lib1	1	7	34
13-undiffH9-day07-01	LT-2D	TCTGCGACGTGAGACAGTGACTAGTGTGACAGTGTGTGAGAGTCTACGTA	lib1	1	7	390
13-undiffH9-day07-01	LT-2D	GAGGTTACGTGAGTGTGAGTGAGAGTCAGACTGTGAGGTCTCACTACGTA	lib1	1	7	171
13-undiffH9-day07-01	LT-2D	TGGGACACGTGACTGTGTCTGTGTGAGAGAGTGAGTGTCTCTCAGTACGT	lib1	1	7	196
13-undiffH9-day07-01	LT-2D	GATCGGACGTGAGTGTGTCACACTCTGTCTGTGAGTCTCTCAACGTATGG	lib1	1	7	621
13-undiffH9-day07-01	LT-2D	GGGCTTACGTCTCAGTGACTGAGACTGTCTGTGTCTCTGTGTGTGTACGT	lib1	1	7	243
13-undiffH9-day07-01	LT-2D	GAGTACACGTCAGTCTGAGTGTCTGTCAGACAGTGTGTGAGTGACAACGT	lib1	1	7	723
13-undiffH9-day07-01	LT-2D	ACGGGAACGTGTGAACTCTCTCAGTGTCACAGAGTCTCTGTGACAACGTA	lib1	1	7	1463
13-undiffH9-day07-01	LT-2D	GTGCCGACGTCTGAGAGTGTCTGTCAGTGTCACTGTGACTGAGTGTACGT	lib1	1	7	397
13-undiffH9-day07-01	LT-2D	TTGGGAACGTCTGTCTGAGTCAGTCTGTGTGAGAGACACACTCTGAACGT	lib1	1	7	57
13-undiffH9-day07-01	LT-2D	AGTACCACGTGAAGTCTCAGAGAGACTGTGAGTGTCAGACAGTGAACGTA	lib1	1	7	853
13-undiffH9-day07-01	LT-2D	CAAGTGACGTCAGACTCTCTGTGTCTGTGTGTCAGAGAGTCTCACAACGT	lib1	1	7	91
13-undiffH9-day07-01	LT-2D	CATGGAACGTGACTCTGTCACTCACTCTGTGAGTGAGTCAGAGAGTACGT	lib1	1	7	1840
13-undiffH9-day07-01	LT-2D	GTGAATACGTGTGAGACTGTGTGAGAGTGACTCTGAAGTGTCTCAACGTA	lib1	1	7	117
13-undiffH9-day07-01	LT-2D	ATCTACCGTGTCTGACTGAGTCAGTGAGTGAGTCTCACTGTCTGTACGTA	lib1	1	7	23
13-undiffH9-day07-01	LT-2D	TCGACCACGTGTCAGTCAGTGTCTGAGTCTGAGTGAGTGAGACTCAACGT	lib1	1	7	345
13-undiffH9-day07-01	LT-2D	GTGCCAACGTGTCTCACTCAGTCAGAGTCTCTGTGAGAGTGTGTCAACGT	lib1	1	7	427
13-undiffH9-day07-01	LT-2D	GGGTGGACGTGAGACTGAGTGAGTCTCAGTGTGAGACTGTGTCTCAACGT	lib1	1	7	146
13-undiffH9-day07-01	LT-2D	GTGCCAACGTGTCTCAGAGTGTGTCAGAGTCTCTGTGAGTCACAGAACGT	lib1	1	7	240
13-undiffH9-day07-01	LT-2D	TCTGCCACGTCTGTGTGTGTCAGTCAGTCAGTGTGAGAGACACTGAACGT	lib1	1	7	176
13-undiffH9-day07-01	LT-2D	TTTCCAACGTGTCTGTGAGGTGTGACAGTCTGTCTGAGTCTCTCAACGTA	lib1	1	7	218
13-undiffH9-day07-01	LT-2D	TACTGGACGTGTCAGTCTGTGAGTGAGTCTCAGTCAGTCTCTCAGAACGT	lib1	1	7	504
13-undiffH9-day07-01	LT-2D	AGCTGACGTCAGAGTGTCTCTGAGAGAGAGTCTGTGACAGAGTGTACGTA	lib1	1	7	148
13-undiffH9-day07-01	LT-2D	TTTCTTACGTGTGTCTCAGACTCTGTCTGAGAGTGTGTGTGACAGTACGT	lib1	1	7	376
13-undiffH9-day07-01	LT-2D	CGTGCGACGTGTGTGACACTCTCTCAGTCTGACAGAGTCTGTCTGAACGT	lib1	1	7	45
13-undiffH9-day07-01	LT-2D	TCGACCACGTGTCACTGTGACTGTCACAGTGACTCTCACAGTGAGTACGT	lib1	1	7	377
13-undiffH9-day07-01	LT-2D	CCGAGGACGTCAGTGTGAGAGACACTCAGAGAGTGAGAGTGTCTCAACGT	lib1	1	7	1595
13-undiffH9-day07-01	LT-2D	TGTTCGACGTGACAGTGTGTCTCAGTGTGTGAGTGTCAGTGTGACAACGT	lib1	1	7	362
13-undiffH9-day07-01	LT-2D	TGTAATACGTGACAGAGACACTGTGACAGTGTCAGAGAGACACTGTACGT	lib1	1	7	293
13-undiffH9-day07-01	LT-2D	GATCGCACGTCACTGTGAGTGTGTGAGTCTCAGACACTGACTGAGTACGT	lib1	1	7	367
13-undiffH9-day07-01	LT-2D	TCGCGACGTGAGACTCTGAGTGTCTCAGAGACACACTGAGAGAGTACGTA	lib1	1	7	72
13-undiffH9-day07-01	LT-2D	TAGCTGACGTGAGACTCTCTGTCTCTCAGGACAGTGTCTCAGAGAACGTA	lib1	1	7	287
13-undiffH9-day07-01	LT-2D	TGAGGGACGTGACAGACAGTCTGAGACAGTGTCACTGACAGTCACAACGT	lib1	1	7	224
13-undiffH9-day07-01	LT-2D	GTGACACGTCTGTGTCTCTGTGACAGACAGTGACACACAGTCAGTACGTA	lib1	1	7	1188
13-undiffH9-day07-01	LT-2D	CGTGCGACGTGTCACAGTCTGAGTCTCACAGTCTGAGTGTGACTGTACGT	lib1	1	7	277
13-undiffH9-day07-01	LT-2D	TTCAGGACGTGTCAGTGTGTGTCACTCTCTCTGTGAGTGTGTCTCTACGT	lib1	1	7	201
13-undiffH9-day07-01	LT-2D	GTGACAACGTGTGTGAGTGTGACTGAGTGTGTCTCACAGTCAGAGTACGT	lib1	1	7	466
13-undiffH9-day07-01	LT-2D	ATCTACACGTGTGCAGTGTCTGAGACTCACAGTCAGTGTCTGTGTACGTA	lib1	1	7	205
13-undiffH9-day07-01	LT-2D	AGACCAACGTGTCAGTGAGAGTCAGTGTGTCTCAGTCAGTGAGAGAACGT	lib1	1	7	2183
13-undiffH9-day07-01	LT-2D	AGCTGAACGTGTGTCAGTGACTGTGACAGAGAGTGAGTGTCTCTCTACGT	lib1	1	7	1525
13-undiffH9-day07-01	LT-2D	ATCGTTACGTCACAGTGACTCAGAGAGAGTGAGAGTCACTCTGACTACGT	lib1	1	7	603
13-undiffH9-day07-01	LT-2D	GAGTCAACGTCACTGACTGTGTGTCAGAGTGTGAGTCTGTCTGACAACGT	lib1	1	7	912
13-undiffH9-day07-01	LT-2D	CGTCGGACGTCAGACAGTGTCTGAGTCAGAGAGTGTGAGTGAGTGAACGT	lib1	1	7	159
13-undiffH9-day07-01	LT-2D	CAAGCTACGTGTGTCTCTGAGAGAGTCAGTGAGTCTGTCAGTGACAACGT	lib1	1	7	1402
13-undiffH9-day07-01	LT-2D	AAACATACGTGTGGTCTGACTGTGTGTGTCTGTGTGTGTCTCTGTACGTA	lib1	1	7	140
13-undiffH9-day07-01	LT-2D	CGTGCTACGTCAGTGTGAGTGAGTGACAGTCTCTCAGTCTCAGTCAACGT	lib1	1	7	60
13-undiffH9-day07-01	LT-2D	GTGCCCACGTCAGTGTGTCTGTCTGTGTCACAGTGTGTGACTGTCTACGT	lib1	1	7	47
13-undiffH9-day07-01	LT-2D	TTTCGAACGTCTGTTCAGTGTCCGAGAGAGAGTGTCTCAGTGAGTACGTA	lib1	1	7	126
13-undiffH9-day07-01	LT-2D	CACAGGACGTGTGTCACAGACTCACTCTCTTGAGACTCTGTGTGTACGTA	lib1	1	7	285
13-undiffH9-day07-01	LT-2D	CAAATTACGTCACAGTGTGACTCAGAGACACTCTGTGTGAGAGTGAACGT	lib1	1	7	2438
13-undiffH9-day07-01	LT-2D	GTGCCAACGTGTGAGTCACTCTGTCAGTGAGAGAGTGAGAGTGAGAACGT	lib1	1	7	2519
13-undiffH9-day07-01	LT-2D	TTCACGACGTGTGACACTGTGTCTCAGTGTCAGACTGTCAGACTGAACGT	lib1	1	7	232
13-undiffH9-day07-01	LT-2D	CGTCGGACGTCTCACAGACGTCAGTGTCAGTCTGAGTCACACTGTACGTA	lib1	1	7	309
13-undiffH9-day07-01	LT-2D	GTGCCAATGTCTCTGTGTCAGTGAGTGTGACTGACAGCACTAACGTATGG	lib1	1	7	1889
13-undiffH9-day07-01	LT-2D	CGTGCTACGTCAGTGTGACTCAGTCTCTCTCAGTGTCTCTGTGTCTACGT	lib1	1	7	1532
13-undiffH9-day07-01	LT-2D	AGTCTAACGTGAGAGAGACTCTCTGTGAGTGAGTGAGACTCTGTGAACGT	lib1	1	7	43
13-undiffH9-day07-01	LT-2D	TCGTATACGTGAGTGTGTGTGTGTCACTCTGACTGACAGAGAGACAACGT	lib1	1	7	34
13-undiffH9-day07-01	LT-2D	AGAATCACGTGTCACTCAGAGTCAGTCAGACAGAGTGTGACACAGTACGT	lib1	1	7	50
13-undiffH9-day07-01	LT-2D	CGTCTTACGTGTCTGAGACACTGTGTGTGAGTGAGTGTGTGTGAGAACGT	lib1	1	7	566
13-undiffH9-day07-01	LT-2D	GGCTCAACGTGTCTGTCAGTGAGTGAGAGACTGACTGTGTCTGTCTACGT	lib1	1	7	76
13-undiffH9-day07-01	LT-2D	TAGACAACGTCTCTGAGACAGTCAGAGTCTGTGTGTGAGTGAGAGTACGT	lib1	1	7	426
13-undiffH9-day07-01	LT-2D	CATGACACGTGTGTCTCAGTGAGTCTCTCTCTGTCTGAGAGAGTGAACGT	lib1	1	7	1119
13-undiffH9-day07-01	LT-2D	GATATGACGTGTGTCTGTGTCAGTGACTCTGTCAGTCAGTGTGTGAACGT	lib1	1	7	65
13-undiffH9-day07-01	LT-2D	TTTGAAACGTCTGACTGAGTCTGTGTCTGAGAGTGTCACAGTCACAACGT	lib1	1	7	97
13-undiffH9-day07-01	LT-2D	TTTATCACGGGAGTGTGTGAGTGAGAGTCAGAGTGTCACAGACAGAACGT	lib1	1	7	56
13-undiffH9-day07-01	LT-2D	AGCTGGACGTGAGAGACTCTGTGAGAGTGACTGAGTGACAGACTGTACGT	lib1	1	7	445
13-undiffH9-day07-01	LT-2D	CATGATACGTGTGACAGTGAGTGTGTCTGACTCTCAGTGTGACTCTACGT	lib1	1	7	603
13-undiffH9-day07-01	LT-2D	TACTTTACGTGTGTGTGTGACACACACTGACTCTGTGAGAGACACTACGT	lib1	1	7	458
13-undiffH9-day07-01	LT-2D	AGCTGGACGTGACACTGAGTCTGACTGTGTCTGTGTCTGTGTGAGAACGT	lib1	1	7	230
13-undiffH9-day07-01	LT-2D	CGCAGTACGTGACTGTCTCTCACTGACACACTCAGTGTGAGTCTGTACGT	lib1	1	7	551
13-undiffH9-day07-01	LT-2D	GGCAATACGTCACTCACTGAGTGTCACAGTCTCACAGTCAGTGTCAACGT	lib1	1	7	264
13-undiffH9-day07-01	LT-2D	TTTATCACGTGAGTGTGTGAGTGAGAGTTAGAGTGTCACAGACAGAACGT	lib1	1	7	190
13-undiffH9-day07-01	LT-2D	GATATGACGTCTCAGTCAGTGTCTGAGTCAGAGTGAGTCTCTCAGTACGT	lib1	1	7	116
13-undiffH9-day07-01	LT-2D	TCGCGAACGTGACTCAGTGTCTGACTGTCTGTGTCTGTGAGACAGAACGT	lib1	1	7	225
13-undiffH9-day07-01	LT-2D	ACAGCGACGTGTGAGAGAGTCACAGTCACTGTCTCTCACTGTCACTACGT	lib1	1	7	1409
13-undiffH9-day07-01	LT-2D	CGCAGAACGTCTGACTGTGACTGACTCTGTCTCTCTCTGTGTCACTACGT	lib1	1	7	123
13-undiffH9-day07-01	LT-2D	CGCATAACGTCTCAGTGAGTGTGACAGTGTCTGTCAGTGTGTGTCAACGT	lib1	1	7	109
13-undiffH9-day07-01	LT-2D	CGTGAAACGTCTGTGTGAGTCAGACACTGTCAGTCAGTCACTCTGTACGT	lib1	1	7	713
13-undiffH9-day07-01	LT-2D	TCTGCGACGTCTGTGAGTCTCAGACACAGACAGTGACTCTGAGTGTACGT	lib1	1	7	629
13-undiffH9-day07-01	LT-2D	CATGCAACGTGAGTGACAGAGTGAGAGTCTGTGACAGAGTCAGACTACGT	lib1	1	7	168
13-undiffH9-day07-01	LT-2D	TTTATCACGTGAGTGTGTGAGTGAGAGTCAGAGTGTCACAGACAGACCGT	lib1	1	7	78
13-undiffH9-day07-01	LT-2D	GTGATCACGTGAGTGTGACAGTCTGTCTGTGTGTGTCTGTGTGTGAACGT	lib1	1	7	911
13-undiffH9-day07-01	LT-2D	GTGATCACGTGTCAGTGTGAGAGTGTCTGTGTGTCTGAGAGTGTCTACGT	lib1	1	7	29
13-undiffH9-day07-01	LT-2D	ATCGTTACGTGTGTGACTGACTGTCTGTGTCAGACTCGTGTCTGTACGTA	lib1	1	7	308
13-undiffH9-day07-01	LT-2D	CGTACCACGTCAGAGTGAGACAGTGTGTCACAGACTGTGTCTGTGTACGT	lib1	1	7	835
13-undiffH9-day07-01	LT-2D	GTGATGACGTCACAGAGTGACAGAGAGTGCACACACAGTGTGTGTACGTA	lib1	1	7	1773
13-undiffH9-day07-01	LT-2D	TTTATCACGTGAGTGTGTGAGTGAGAGTCAGAGCGTCACAGACAGAACGT	lib1	1	7	302
13-undiffH9-day07-01	LT-2D	GATATTACGTGTCTGAGACAGTGTCTCTGAGTGTGTGACTGAGACAACGT	lib1	1	7	335
13-undiffH9-day07-01	LT-2D	GTGAGCACGTGAGTCTTCACTGTCTCTCACAGAGAGTGTCTCTCAACGTA	lib1	1	7	1333
13-undiffH9-day07-01	LT-2D	CCGAGTACGTCTGTGAGTCTGTGTGTCAGAGTGTGAGAGTCTGTGTACGT	lib1	1	7	539
13-undiffH9-day07-01	LT-2D	TGCGGGACGTCTGTCTGTGAGTCACAGTGAGTCACTGTCACTCTGTACGT	lib1	1	7	100
13-undiffH9-day07-01	LT-2D	TGCTGTACGTGAGACAGTCTGAGAGACACACAGTGTCTGTGTCTCAACGT	lib1	1	7	631
13-undiffH9-day07-01	LT-2D	GATACAACGTCTCAGAGTGTGAGAGAGAGTGTCTGTGTCAGAGACAACGT	lib1	1	7	3078
13-undiffH9-day07-01	LT-2D	ATCAGCACGTGACACAGTCTGCTCTGTCTGTCTCAGACACTGTGAACGTA	lib1	1	7	1039
13-undiffH9-day07-01	LT-2D	GATAGGACGTGAGACAGTCTGTGACAGTGACTGACAGTGTCACTGTACGT	lib1	1	7	1113
13-undiffH9-day07-01	LT-2D	TTTTCGACGTCTGTCTGTGACTGACTGTGAGAGTGTGACACTCACAACGT	lib1	1	7	272
13-undiffH9-day07-01	LT-2D	GTGAGTACGTCTGTCTGTGAGTGTGTCACTCAGAGAGTCTGTCTGAACGT	lib1	1	7	533
13-undiffH9-day07-01	LT-2D	CGTACGACGTGACTGACTCTGAGTCTAGACAGTGTGTCTGTGAGTACGTA	lib1	1	7	741
13-undiffH9-day07-01	LT-2D	TGGGACACGTGTCAGTGTCTGAGTGTGAGACTCTCTCAGTGAGTGTACGT	lib1	1	7	1622
13-undiffH9-day07-01	LT-2D	ATCAGCACGTGTGAGTGTGTCTGTCTCTCAGACTGACTCTCAGAGTACGT	lib1	1	7	375
13-undiffH9-day07-01	LT-2D	TCACCAGGTACTCTGACTGTGTCTCAGTGAGTGTGAGTCTCTGTGAGATC	lib1	1	7	29
13-undiffH9-day07-01	LT-2D	CGTCTGACGTCAGTGTGTGTGACAGACACTGTCAGTGTGAGAGACTACGT	lib1	1	7	395
13-undiffH9-day07-01	LT-2D	GATAGGACGTGACAGTGCCTGAGTGTCTCTCTCTCTGTGTGTGTGAACGT	lib1	1	7	581
13-undiffH9-day07-01	LT-2D	TGTACGACGTCTCAGTCACTGTGACTCTCTGAGACAGAGTGTCAGTACGT	lib1	1	7	683
13-undiffH9-day07-01	LT-2D	GGCAAGACGTGTGTGACACTGTGAGAGACTGTCAGTGTGTCACACAACGT	lib1	1	7	50
13-undiffH9-day07-01	LT-2D	GATAGGACGTCAGAGTCTCACTGAGTGTCACAGTGTCTGAGTGTGAACGT	lib1	1	7	629
13-undiffH9-day07-01	LT-2D	CGTACGACGTCAGTGTGTGAGAGAGAGTCTGTCTGTGACAGTGTGAACGT	lib1	1	7	40
13-undiffH9-day07-01	LT-2D	TGCGGGACGTCTCTGTGAGTCACAGTGTCTGTGTCTGTCTGTGTGAACGT	lib1	1	7	138
13-undiffH9-day07-01	LT-2D	GATAGTACGTAGTGAGAGTGACTGACTGTGACTGTCACTGAGTGTACGTA	lib1	1	7	1264
13-undiffH9-day07-01	LT-2D	GGGCTGACGTGTCTCACTGTGAGTGTCACTGAGTGACTCTGTGTGTACGT	lib1	1	7	132
13-undiffH9-day07-01	LT-2D	CGTCTCACGTGTCACAGTGTGTCTGTCAGTCTGTGTCAGTGACTCAACGT	lib1	1	7	587
13-undiffH9-day07-01	LT-2D	CGCAGCACGTGTGTGAGTCTGTGTGACTGTCAGTGTCTCAGTGTGAACGT	lib1	1	7	1064
13-undiffH9-day07-01	LT-2D	AGTACAACGTGAGTGAGAGAGTGACAGTGAGTGACTGTCTGTCTGTACGT	lib1	1	7	203
13-undiffH9-day07-01	LT-2D	CGTCTCACGTGACTGTCTCTGTGTCTGTGTGACTGAGTCACTCACAACGT	lib1	1	7	295
13-undiffH9-day07-01	LT-2D	AAAGATACGTGTCAGACAGAGTGTGAGTGAGTGTCTGTGAGACACAACGT	lib1	1	7	51
13-undiffH9-day07-01	LT-2D	GGCAAGACGTGTCTGTGAGTGTCTCTGAGAGACAGTCTGACTGAGTACGT	lib1	1	7	664
13-undiffH9-day07-01	LT-2D	TCACCCACGTGTCAGACACTGAGTGTCAGTGAGTCTGTCAGTGTCTACGT	lib1	1	7	1193
13-undiffH9-day07-01	LT-2D	CCCGACACGTGTCTGAGAGTGTGAGTGAGAGAGTGACAGTCACTGTACGT	lib1	1	7	23
13-undiffH9-day07-01	LT-2D	GGGACGACGTGTCTCACTCTCAGTCTGTCTCTGTCAGTGTCTCTCTACGT	lib1	1	7	263
13-undiffH9-day07-01	LT-2D	TGAGGAACGTGTGTGTGAGAGTCACTGAGACAGACTCAGTCTCAGTACGT	lib1	1	7	113
13-undiffH9-day07-01	LT-2D	AGAATGACGTCAGTGAGTGTGTCACTCTGTCAGAGTGACTGTGTCTACGT	lib1	1	7	1180
13-undiffH9-day07-01	LT-2D	TTGCATACGTGTGTCTGAGACACTCACTCTCTCACACTGTCACTCTACGT	lib1	1	7	346
13-undiffH9-day07-01	LT-2D	GATAGCACGTCTGTCAGTGTGTCAGAGACTGTGTCTGACTGTGAGTACGT	lib1	1	7	294
13-undiffH9-day07-01	LT-2D	GGCAAGACGTGACTCTGAGTCTGTCTCTCACTCTCTCTCTGTGTCTACGT	lib1	1	7	1421
13-undiffH9-day07-01	LT-2D	TAGCTAACGTCAGACTCACAGTGACAGTGAGTCACAGACTGACTGTACGT	lib1	1	7	819
13-undiffH9-day07-01	LT-2D	AGCTGGACGTGAGTGAGAGAGTGTCACTGTGAGAGTCTGACAGTGTACGT	lib1	1	7	297
13-undiffH9-day07-01	LT-2D	GGGGCGACGTGTGTGAGTGTGTCACAGAGAGTGACAGAGTGACTCTACGT	lib1	1	7	675
13-undiffH9-day07-01	LT-2D	GTGAGTACGTGAGTGAGTGTGAGTCAGAGTGTGACAGTCACTGTCAACGT	lib1	1	7	824
13-undiffH9-day07-01	LT-2D	CGTCTCACGTCAGTCACACTGTGTGTGAGTGTGTGAGTCTCACACTACGT	lib1	1	7	764
13-undiffH9-day07-01	LT-2D	TGGTGTACGTCTGTGAGAGAGAGTGTGTCTGTCAGACTGTGTCAGAACGT	lib1	1	7	479
13-undiffH9-day07-01	LT-2D	GTGAGTACGTGTCAGTCTGAGTCTCAGTGTGTGTGTCTCTGTGTCAACGT	lib1	1	7	679
13-undiffH9-day07-01	LT-2D	CCCCGGACGTCAGCTGTGTCAGTGTGACTCACAGACTCTCTGTCAACGTA	lib1	1	7	605
13-undiffH9-day07-01	LT-2D	TTCAGAACGTGAGTGTGTGAGTCAGACAGACTGACTGTCACAGAGTACGT	lib1	1	7	2390
13-undiffH9-day07-01	LT-2D	CGTAATACGTGAGTCACAGAGTGACTGAGTCAGTCAGAGTGAGACAACGT	lib1	1	7	28
13-undiffH9-day07-01	LT-2D	CGTCGTACGTGTCACTCTCAGAGTGTGACTGGTGTGACTCTCAGTACGTA	lib1	1	7	1009
13-undiffH9-day07-01	LT-2D	GTGAGAACGTCAGTGTGACACTGAGACAGTCTCTGTGACAGTACGTATGG	lib1	1	7	261
13-undiffH9-day07-01	LT-2D	TGCCGAACGTCTCACTCAGTCTGTCTCACTGTGAGTCTCAGAGTGAACGT	lib1	1	7	151
13-undiffH9-day07-01	LT-2D	AAATGGACGTGTGACTGTGACTCACAGTGTCAGTGTGTGAGTGTGTACGT	lib1	1	7	155
13-undiffH9-day07-01	LT-2D	TTTTTCACGTCAGAGTGTGAGTGTCTCAGACTGAGACTCACAGCGAACGT	lib1	1	7	642
13-undiffH9-day07-01	LT-2D	CGTACGACGTGTGTGTGACTGTGTGACTGACTGAGTCTGTGAGACAACGT	lib1	1	7	1021
13-undiffH9-day07-01	LT-2D	CGTGAGACGTGTGTCTCACACTGTCACACTCTGAGACTGTGACTGAACGT	lib1	1	7	124
13-undiffH9-day07-01	LT-2D	GTGCAAACGTGTGACTCAGTGTGTGAGACTGACAGTGTGTGTGACTACGT	lib1	1	7	807
13-undiffH9-day07-01	LT-2D	CGCATTACGTGACAGAGTGTGTCAGTCTCTCACTCAGTGACAGACAACGT	lib1	1	7	888
13-undiffH9-day07-01	LT-2D	TTAATCACGTGAGTGTGTGAGTGAGAGTCAGAGTGTCACAGACAGAACGT	lib1	1	7	46
13-undiffH9-day07-01	LT-2D	CGCATTACGTCAGTGTCACTCTGACTTCACAGTGTCAGAGTGACTACGTA	lib1	1	7	538
13-undiffH9-day07-01	LT-2D	AGCTGCACGTGTGAGTCTGACTGTGAGTGTGTGTCAGAGAGTGTGTACGT	lib1	1	7	191
13-undiffH9-day07-01	LT-2D	TGGTGTACGTCTGAGTGTGTGTGAGTCTCTGACTGAGTGTGTCTGAACGT	lib1	1	7	124
13-undiffH9-day07-01	LT-2D	TGGACCACGTGTGACTCTCTCAGTCTGTCAGTGTGTCAGTGTGACAACGT	lib1	1	7	99
13-undiffH9-day07-01	LT-2D	AAGGTAACGTCTCTGTGTGACTGTGTGTCTGTGTGTGAGTCTGTGTACGT	lib1	1	7	123
13-undiffH9-day07-01	LT-2D	GAGTTCACGTCACTCTCTCACTCAGAGTGTCTCTCAGAGACAGTGAACGT	lib1	1	7	149
13-undiffH9-day07-01	LT-2D	GATCACACGTGTGAGACAGACTGTGTGACTCTCAGTGTCTGTGAGTACGT	lib1	1	7	178
13-undiffH9-day07-01	LT-2D	CGTGACACGTGTGTGTCTGTGTCTGAGTCACAGAGTGTCTCTCTCAACGT	lib1	1	7	1520
13-undiffH9-day07-01	LT-2D	CGCATGACGTGTCACACTGTGAGTGACAGTGTGCTCTGTGTCACAACGTA	lib1	1	7	133
13-undiffH9-day07-01	LT-2D	CATGCCACGTGTGTCTGACTGTCACACAGTGAGAGTGTCTGTCACAACGT	lib1	1	7	132
13-undiffH9-day07-01	LT-2D	AGTCTAACGTGACTCTGTCTGTGTCTGAAGTCTCTGTCACTGTCAACGTA	lib1	1	7	523
13-undiffH9-day07-01	LT-2D	GGCACCACGTCAGAGAGAGAGTGAGTGTGTGACAGTCTGAGTCTGTACGT	lib1	1	7	1408
13-undiffH9-day07-01	LT-2D	GTGAGAACGTCTGTCAGTGTGTCTGTGTGAGTCTCTCTGACACTGTACGT	lib1	1	7	69
13-undiffH9-day07-01	LT-2D	TTCTGTACGTCACTGACACAGTGTCTCACAGTGAGAGTCTGACTGTACGT	lib1	1	7	433
13-undiffH9-day07-01	LT-2D	CAAGTGACGTCTGTCAGACTGTCTGTGTCAGACAGTGTCTCTCTCTACGT	lib1	1	7	242
13-undiffH9-day07-01	LT-2D	ACGGGCACGTGTGAGACTGTGTGACACTCTCAGTCTGACAGTGAGAACGT	lib1	1	7	362
13-undiffH9-day07-01	LT-2D	AACCAAACGTGTGTGAGTGTGACAGTGTGACACTCTCTGAGAGACTACGT	lib1	1	7	256
13-undiffH9-day07-01	LT-2D	ACGGGCACGTCTCACAGTGAGTGTCAGACAGAGAGAGTGAGAGAGAACGT	lib1	1	7	589
13-undiffH9-day07-01	LT-2D	TAGCTCACGTGACAGTGTGTGACTGACTCACACTCTGTGAGTGTCAACGT	lib1	1	7	27
13-undiffH9-day07-01	LT-2D	CGTGAGCGTGAGACTGTGAGAGTCTCTGAGACTGTGTCAGTGTCTACGTA	lib1	1	7	199
13-undiffH9-day07-01	LT-2D	AGCTGCACGTGTCTGAGTGTGTCACTGTGTGACTCACACTCTCACTACGT	lib1	1	7	445
13-undiffH9-day07-01	LT-2D	ATCAGCACGTCAGTCAGAGTCACTGTCAGTCTCAGACAGAGAGTCAACGT	lib1	1	7	192
13-undiffH9-day07-01	LT-2D	GTGCACACGTCTCTGTGAGAGTCTGTGTGTCTCACAGTGTGTGTGAACGT	lib1	1	7	1113
13-undiffH9-day07-01	LT-2D	TTGCATACGTCACTGTGAGTGAGAGTCTGTCAGAGTCAGTGTCACTACGT	lib1	1	7	1739
13-undiffH9-day07-01	LT-2D	CATGAAACGTGACACTCAGTCTGAGAGAGAGTGTGTGTGAGTGACTACGT	lib1	1	7	1110
13-undiffH9-day07-01	LT-2D	CGTGATACGTCACACTCTGACTCTGAGTCTCTGTGACACTGACTGTACGT	lib1	1	7	414
13-undiffH9-day07-01	LT-2D	CGCACGACGTGTCACACTGAGACTGTGTGAGTGTGTCAGTGTCAGAACGT	lib1	1	7	1251
13-undiffH9-day07-01	LT-2D	CGTGAGACGTGTGTCTGAGTGTCACTCTGTCACAGAGTGAGTGAGTACGT	lib1	1	7	1219
13-undiffH9-day07-01	LT-2D	GTGCAACGTGTCAGTGTGTCAGTCTCTGAGAGAGACTCTGAGACAACGTA	lib1	1	7	280
13-undiffH9-day07-01	LT-2D	TGTGATACGTCTCTCAGTGTGAGTGACAGTGTCAGTGAGTGTGTCTACGT	lib1	1	7	860
13-undiffH9-day07-01	LT-2D	CCGATAACGTGTGTCACTCTGAGAGTGTGTCAGTGAGAGAGACAGTACGT	lib1	1	7	398
13-undiffH9-day07-01	LT-2D	AATCCGACGTCTCAGTGTGTGACAGTGAGAGACAGAGTCTCACTCTACGT	lib1	1	7	416
13-undiffH9-day07-01	LT-2D	ATCGGTACGTCTCTGACAGTGTGTGTCTGTGTCTGACTGTCTGTGTACGT	lib1	1	7	411
13-undiffH9-day07-01	LT-2D	CGCATTACGTGACAGTGAGTGAGAGAGACTGTGACACAGTGTGTGAACGT	lib1	1	7	1830
13-undiffH9-day07-01	LT-2D	AATCATACGTGTGACACTGAGACACTCTCTCTGTGTCAGAGTGTGAACGT	lib1	1	7	1939
13-undiffH9-day07-01	LT-2D	TCGTATACGTCTGAGAGAGACTGAGTGTGAGTGAGTCTGTGTGTGTACGT	lib1	1	7	1261
13-undiffH9-day07-01	LT-2D	TGGTACACGTCACACTCTGACTGTCTGTGTGAGTGTGTGACTCACTACGT	lib1	1	7	433
13-undiffH9-day07-01	LT-2D	GGCACAACGTCACTCAGAGTGTGACAGTGTGAGAGACTGAGTCTGTACGT	lib1	1	7	1617
13-undiffH9-day07-01	LT-2D	TAGCTAACGTGTCACAGACTCTGTCTCTGTCACACTGTGTCTGTCAACGT	lib1	1	7	184
13-undiffH9-day07-01	LT-2D	CCGAGTACGTCTCAGACACTCAGTCTGTCTGAGTCTCTCTGTGTCTACGT	lib1	1	7	534
13-undiffH9-day07-01	LT-2D	TGTGATACGTGAGACAGAGAGTGTCAGTGTGACTCAGAGTCACTGAACGT	lib1	1	7	581
13-undiffH9-day07-01	LT-2D	CCCCGGACGTCTGTCACAGTCTGTCTGTGTCTGTGAGAGTCTCTGTACGT	lib1	1	7	368
13-undiffH9-day07-01	LT-2D	AGAATCACGTCAGTGTCACACAGTGTGAGTGTCACTGAGAGTCAGTACGT	lib1	1	7	587
13-undiffH9-day07-01	LT-2D	GATCAAACGTGTGTGTGAGACTGAGACAGTGTGTGTGAGTCACAACGTAT	lib1	1	7	28
13-undiffH9-day07-01	LT-2D	GTGAGCACGTCAGTGTCTCTGTGTGAGTGTCTGTGAGTGTGAGAGAACGT	lib1	1	7	177
13-undiffH9-day07-01	LT-2D	TTTATCACGTGAGTGTGTGAGTGAGAGTCAGAGAGTCACAGACAGAACGT	lib1	1	7	297
13-undiffH9-day07-01	LT-2D	GATCAAACGTGTCTCTGTCTCAGTCTGTGAGTGAGTCTCAGTGTCTACGT	lib1	1	7	208
13-undiffH9-day07-01	LT-2D	GATATTACGTGTGTCAGTCTGTGAGTCAGACAGAGACACTGTGTCAACGT	lib1	1	7	391
13-undiffH9-day07-01	LT-2D	GTGATGACGTCAGTCAGTGACTGAGACTCTGTCTCAGTGTCACTGTACGT	lib1	1	7	1664
13-undiffH9-day07-01	LT-2D	CGCATAACGTGAGTCAGTGTGTGAGTCTGTGTCTCTGTGTCACTCTACGT	lib1	1	7	409
13-undiffH9-day07-01	LT-2D	GTGATGACGTCAGAGTGTGTGAGTGTGTCAGAGTCAGTGAGAGTCTACGT	lib1	1	7	20
13-undiffH9-day07-01	LT-2D	GTGATGACGTGACTCACTGTGTGTGTCTGACAGACTGAGTGTGTGTACGT	lib1	1	7	1229
13-undiffH9-day07-01	LT-2D	TTGGTGACGTCACAGTGAGTGTCAGTCACAGTCACAGTCTGACTGTACGT	lib1	1	7	107
13-undiffH9-day07-01	LT-2D	GGGACGACGTGTGTGTGAGTCACACACTGACTCTGACACAGTGACTACGT	lib1	1	7	735
13-undiffH9-day07-01	LT-2D	AGTACAACGTGTGTGAGACTGAGTGTCAGTCACTGAGTGTGAGAGTACGT	lib1	1	7	91
13-undiffH9-day07-01	LT-2D	TGTGATACGTGAGAGTGAGTCACACTCTCTCACTCACACACTCACTACGT	lib1	1	7	424
13-undiffH9-day07-01	LT-2D	TAGCGTACGTGAGACAGAGAGTCAGAGTGAGTGTGAGAGAGTGACAACGT	lib1	1	7	1557
13-undiffH9-day07-01	LT-2D	AGCTTTACGTCACTCTGTGAGTCTGTCTGTCTGAGTCTGAGAGTCTACGT	lib1	1	7	362
13-undiffH9-day07-01	LT-2D	TCACACACGTGTGTCACTCTCTCAGTGAGACTCTGTCAGTCTGTGTACGT	lib1	1	7	481
13-undiffH9-day07-01	LT-2D	TAGACCACGTCACTCTGAGACTGACTCTGTCACAGTGTGTCTGACTACGT	lib1	1	7	146
13-undiffH9-day07-01	LT-2D	GTGAGACGTCACTCAGACACAGAGTGAGAGAGTCACTGTCAGTGAACGTA	lib1	1	7	1144
13-undiffH9-day07-01	LT-2D	GGGGCGACGTGTGTCTCACACAGTCTGACAGAGTGTGTCTGTGTGTACGT	lib1	1	7	663
13-undiffH9-day07-01	LT-2D	CGCATGACGTGACAGTGAGAGAGTGAGTGAGTGTGACTCAGAGTGAACGT	lib1	1	7	157
13-undiffH9-day07-01	LT-2D	TGGTCAACGTGTGACTCTGAGTCTCATGTCTCAGAGAGACACTGTACGTA	lib1	1	7	591
13-undiffH9-day07-01	LT-2D	TCACCGACGTGTGTGTGAGTGTGACTGAGTCAGTGTGTGTGACTGAACGT	lib1	1	7	520
13-undiffH9-day07-01	LT-2D	TAGACCACGTGACAGTGTGTGACTGACTCACACTCTGTGAGTGTCAACGT	lib1	1	7	46
13-undiffH9-day07-01	LT-2D	CGTCGTACGTGTGTGAGTGACTGTGTGTGTGTCAGTCACTGTGTCTACGT	lib1	1	7	651
13-undiffH9-day07-01	LT-2D	GATCACACGTGACTCACTCAGAACTGACTCTCAGTGTGTCAGTCAACGTA	lib1	1	7	557
13-undiffH9-day07-01	LT-2D	GGCACAACGTGTGTCTGTGTGTCTCTCTCAGTCAGTGTGAGTGTCTACGT	lib1	1	7	64
13-undiffH9-day07-01	LT-2D	GTGATTACGTCAGTCAGTGAGTCTGTCAGTCAGAGAGTCTCTCTGAACGT	lib1	1	7	206
13-undiffH9-day07-01	LT-2D	GAGTTGACGTGTCTGTGTCACTGACAGACAGACAGTCAGAGTCACAACGT	lib1	1	7	130
13-undiffH9-day07-01	LT-2D	CGCATCACGTCTCTGTGTGTGTCAGTGAGAGACAGTGTCAGACAGTACGT	lib1	1	7	48
13-undiffH9-day07-01	LT-2D	TGTACGACGTGAGAGTGTCACACTCAGTGTCAGTCTGAGTGTGTCTACGT	lib1	1	7	137
13-undiffH9-day07-01	LT-2D	GAGTTGACGTGTGTGAGTGAGAGAGTCACAGAGAGTCAGAGTCTGAACGT	lib1	1	7	893
13-undiffH9-day07-01	LT-2D	TGGGGTACGTGAGAGTGAGACTCTCTGTCTCACTGTGACAGTGTCAACGT	lib1	1	7	86
13-undiffH9-day07-01	LT-2D	TACTTGACGTGAGACACAGAGACTGTGTGTGTCTGAGTGTGTCACTACGT	lib1	1	7	476
13-undiffH9-day07-01	LT-2D	GTGATTACGTGACTCAGTCAGTGTGACTCTCACTGAGTGAGACTCAACGT	lib1	1	7	55
13-undiffH9-day07-01	LT-2D	GAGTTGACGTCAGTCAGAGAGTGTGTGAGTCAGACACAGTGTGTGAACGT	lib1	1	7	47
13-undiffH9-day07-01	LT-2D	GATCAAACGTGTGTGTGTGAGACTGAGACAGTGTGTGTGAGTCACAACGT	lib1	1	7	1696
13-undiffH9-day07-01	LT-2D	TCACCGACGTGTGAGAGACAGAGTCTGTGTGAGAGTCTGTGTGTGAACGT	lib1	1	7	636
13-undiffH9-day07-01	LT-2D	AGTCGTACGTGTGTCAGTGTCTGTCTCTCACAACAGTGTGTCTGAACGTA	lib1	1	7	275
13-undiffH9-day07-01	LT-2D	TAGACCACGGAGTGAGTCAGTGACTCTGTGTCTGAGTGTCAGTGTACGTA	lib1	1	7	325
13-undiffH9-day07-01	LT-2D	TGCGGGACGTCAGAGTGACTCTGAGTGTCAGTCTGTGTGACACTGTACGT	lib1	1	7	523
13-undiffH9-day07-01	LT-2D	TAGATCACGTGACAGTGTGTGACTGACTCACACTCTGTGAGTGTCAACAT	lib1	1	7	50
13-undiffH9-day07-01	LT-2D	TAGATCACGTGACAGTGTGTGACCGACTCACACTCTGTGAGTGTCAACGT	lib1	1	7	56
13-undiffH9-day07-01	LT-2D	GTGCGTACGTGTGTGTCAGAGTCAGTGTCTCAGTGACAGACTGTGTACGT	lib1	1	7	445
13-undiffH9-day07-01	LT-2D	GAGGACACGTCACACAGAGACACAGAGTGTCACAGTGAGTGTGAGTACGT	lib1	1	7	1204
13-undiffH9-day07-01	LT-2D	TTCATCACGTCAGACAGTCACAGTGTGACAGTGTGTCAGAGTGTGAACGT	lib1	1	7	245
13-undiffH9-day07-01	LT-2D	TAGGAGACGTCACAGAGACTGACTGTCTGTCTGTGAGTCACTGACTACGT	lib1	1	7	664
13-undiffH9-day07-01	LT-2D	CATGGTACGTCCACAGACTGTGTGACTGTCACAGAGACTGTCTGAACGTA	lib1	1	7	266
13-undiffH9-day07-01	LT-2D	TAGATCACGTGACAGTGTGTGACGGACTCACACTCTGTGAGTGTCAACGT	lib1	1	7	36
13-undiffH9-day07-01	LT-2D	CGCCGGACGTCTCACTCACTGTGTGTGTGTCTGTGACAGAGAGACAACGT	lib1	1	7	441
13-undiffH9-day07-01	LT-2D	TAGATCACGTGACAGTGTGTGACAGACTCACACTCTGTGAGTGTCAACGT	lib1	1	7	53
13-undiffH9-day07-01	LT-2D	TACTATACGTCTCTGAGTGTGTCTCTCAGAGTGAGAGTGAGTCTCAACGT	lib1	1	7	137
13-undiffH9-day07-01	LT-2D	CGTGTAACGTGAGAGTGTCAGTGTCTCACAGTGACAGAGAGTCTCAACGT	lib1	1	7	58
13-undiffH9-day07-01	LT-2D	GTCTTAACGTGTGTGAGAGTGAGAGTCTCTGACTCACTGTCTCACAACGT	lib1	1	7	257
13-undiffH9-day07-01	LT-2D	TGGGACACGTGTGTCTCTCAGTGACTGTCTCAGAGAGACTCTGTGAACGT	lib1	1	7	325
13-undiffH9-day07-01	LT-2D	TTCATCACGTCACAGAGTGACTGACACACAGAGACTCTCACTCTGAACGT	lib1	1	7	1465
13-undiffH9-day07-01	LT-2D	CGCCGCACGTGTGTCACTCACTCACTGTCAGTCTGTGTGTGAGTGTACGT	lib1	1	7	312
13-undiffH9-day07-01	LT-2D	GGCAGGACGTCTGTCACTGTGACTGTGTGTGTCACTGTGACTCTGAACGT	lib1	1	7	1687
13-undiffH9-day07-01	LT-2D	GTCTTCACGTCTGTCAGTGAGACTGAGAGTGTCAGTGTCTCAGAGAACGT	lib1	1	7	1277
13-undiffH9-day07-01	LT-2D	AGACGTACGTGTCTGTCTCAGTGTCTCTCACTGTCTCTGACTGTCTACGT	lib1	1	7	489
13-undiffH9-day07-01	LT-2D	GAGGAGACGTGTCTCAGAGACAGTCTCTGTCTGACTCACAGTGTCAACGT	lib1	1	7	383
13-undiffH9-day07-01	LT-2D	GTGCGTACGTGTGAGAGTCTGTGTGAGTCACACTGAGTGAGACACTACGT	lib1	1	7	276
13-undiffH9-day07-01	LT-2D	CAACAGACGTGTCTCACTGTGTGTGAGAGACAGAGACTGTGTCAGAACGT	lib1	1	7	392
13-undiffH9-day07-01	LT-2D	CAAGCGACGTGTCAGTCAGTGACACACAGTCTGAGTGTCTGTGTGTACGT	lib1	1	7	462
13-undiffH9-day07-01	LT-2D	CGCCGCACGTGTGTCTCAGTGAGTGACAGAGTCTCAGTGTGAGACAACGT	lib1	1	7	168
13-undiffH9-day07-01	LT-2D	CGTAGACGTCAGTCAGTCTGTCTCTGTGAGTGACATAGAGAGTCTACGTA	lib1	1	7	3793
13-undiffH9-day07-01	LT-2D	AGAACCACGTCACAGTGTGTGTGAGAGTGAGTGACAGAGTCTGTGTACGT	lib1	1	7	708
13-undiffH9-day07-01	LT-2D	TTGCACACGTGTGACTGAGTGTGAGTGTGTGTCACAGTCTCAGTGTACGT	lib1	1	7	385
13-undiffH9-day07-01	LT-2D	AGCTCGACGTGTCTCAGTGAGTGTGAGACTTCTCTGTCTTGTGAACGTAT	lib1	1	7	295
13-undiffH9-day07-01	LT-2D	ACGGGGACGTCAGAGAGTGGAGAGTCTGACTCACAGTGTGTGTGTACGTA	lib1	1	7	154
13-undiffH9-day07-01	LT-2D	TTCATCACGTGAGTCACTGAGACTCTGTGTGACTCTCTGTGTGTGTACGT	lib1	1	7	518
13-undiffH9-day07-01	LT-2D	TTTATCACGAGAGTGTGTGAGTGAGAGTCAGAGTGTCACAGACAGAACGT	lib1	1	7	26
13-undiffH9-day07-01	LT-2D	TTCATCACGTGAGTCTGTCAGTGACAGACACAGTCTGAGAGTGAGAACGT	lib1	1	7	575
13-undiffH9-day07-01	LT-2D	TTAATGACGTGTCTCAGTGTGTCACTCTGACTGTCTCTCAGTCTGAACGT	lib1	1	7	419
13-undiffH9-day07-01	LT-2D	TAGATCACGTGACAGTGTGTGACTGACCCACACTCTGTGAGTGTCAACGT	lib1	1	7	81
13-undiffH9-day07-01	LT-2D	CGTGTCACGTCACAGAGACTGTCAGTGTCTGACAGTCTGACAGTCAACGT	lib1	1	7	149
13-undiffH9-day07-01	LT-2D	CGTGTCACGTCACTGTCTCTGACAGTCACTCTGTGTCTGTGACTGAACGT	lib1	1	7	261
13-undiffH9-day07-01	LT-2D	TTCTGCACGTCTGTGTGAGTGTGTCTGTGAGTCAGAGTCTCTGTGTACGT	lib1	1	7	402
13-undiffH9-day07-01	LT-2D	GATGGCACGTGTGAGTGTGTGAGACTGTGTGAGTTCTCTGAGACTACGTA	lib1	1	7	1179
13-undiffH9-day07-01	LT-2D	GAGCTGACGTGTGTCTGACACACTGAGACACTGAGTGAGTGTCTGTACGT	lib1	1	7	1544
13-undiffH9-day07-01	LT-2D	CGTCCGACGTCAGAGTGTCAGAGACTGTCTGTGAGTCAGTCAGAGTACGT	lib1	1	7	1049
13-undiffH9-day07-01	LT-2D	GAGCTGACGTGTGAGTGTCTGAGTGTCTGTGTGTGTGTGTGACACAACGT	lib1	1	7	291
13-undiffH9-day07-01	LT-2D	GAGCTGACGTGTGAGTGTCTGAGTGTCTGTGTGTGTGTGACACAACGTAT	lib1	1	7	41
13-undiffH9-day07-01	LT-2D	TTCATCACGTGAGTGTGTGAGTGAGAGTCAGAGTGTCACAGACAGAACGT	lib1	1	7	35
13-undiffH9-day07-01	LT-2D	CATGGTACGTGACACTGTGAGTCAGAGACTGTGAGTGTGTGTCTGAACGT	lib1	1	7	182
13-undiffH9-day07-01	LT-2D	TTTATCACGTAAGTGTGTGAGTGAGAGTCAGAGTGTCACAGACAGAACGT	lib1	1	7	188
13-undiffH9-day07-01	LT-2D	AGTCGGACGTGTGTGAGTGACTCTGTGAGTGTGAGACTCACAGTGTACGT	lib1	1	7	713
13-undiffH9-day07-01	LT-2D	GGGTTAACGTCACTCACTGTGTGAGTGTCAGTCTGTGACTGTACTACGTA	lib1	1	7	129
13-undiffH9-day07-01	LT-2D	TGAGGTACGTGTGAGTGAGTGAGTCTCACAGTCTGACTCTCACTGAACGT	lib1	1	7	1224
13-undiffH9-day07-01	LT-2D	TGAGGTACGTGTGAGTGTGTCAGTCTGAGTCTGTGAGTCACTCAGAACGT	lib1	1	7	23
13-undiffH9-day07-01	LT-2D	GGCAAAACGTGAGTCTGTCAGAGAGTGTGTGACTCAGACTGTCAGAACGT	lib1	1	7	897
13-undiffH9-day07-01	LT-2D	TGGGACACGTCTGAGTGTGTCTCAGTGAGTCTCACAGTCTCAGTCAACGT	lib1	1	7	327
13-undiffH9-day07-01	LT-2D	GATGGCACGTCAGAGTGTCTGAGTCTGTCAGTCAGTGTGTCAGCGTACGT	lib1	1	7	175
13-undiffH9-day07-01	LT-2D	CGGTTCACGTCTGTCTGTGTCACACAGTGAGTCAGAGTGTCAGTCTACGT	lib1	1	7	1367
13-undiffH9-day07-01	LT-2D	GTGCTAACGTCAGTGACTCAGTGACACTGAGTGAGTCTCAGAGTGTACGT	lib1	1	7	1362
13-undiffH9-day07-01	LT-2D	TAGATCACGTGACAGTGTGTGACTGACACACACTCTGTGAGTGTCAACGT	lib1	1	7	21
13-undiffH9-day07-01	LT-2D	GTGCTAACGTGACAGAGAGTGACACTGAGAGTCTCTGTTGTCTGAACGTA	lib1	1	7	559
13-undiffH9-day07-01	LT-2D	ATCTCAACGTCTCTGACAGTCTCTGAGTGACTGTGTGTGTGTGACTACGT	lib1	1	7	282
13-undiffH9-day07-01	LT-2D	TGCGGGACGTGTCAGTGACAGAGACTGTCAGTCAGACACTGAGTGAACGT	lib1	1	7	170
13-undiffH9-day07-01	LT-2D	TGGGCTACGTCTGTCACAGTGAGAGTCACTGTGTGACTCAGTCAGTACGT	lib1	1	7	111
13-undiffH9-day07-01	LT-2D	TAGATCACGTGACAGTGTGTGACTAACTCACACTCTGTGAGTGTCAACGT	lib1	1	7	69
13-undiffH9-day07-01	LT-2D	CGCAAAACGTGTCAGTCTCAGTGTCACACAGACAGAGTCAGTGTCAACGT	lib1	1	7	256
13-undiffH9-day07-01	LT-2D	AACATTACGTGAGACAGAGTGACTCTGAGAGTCTGACTGTCACTCAACGT	lib1	1	7	61
13-undiffH9-day07-01	LT-2D	GATGCTACGTGTCAGTCTCTCACTCTCTCTGTGTGAGACAGAGTGTACGT	lib1	1	7	421
13-undiffH9-day07-01	LT-2D	ACGGGAACGTCTGACTGTGTGAGAGAGACAGTGTCTGTGTGTGAGAACGT	lib1	1	7	928
13-undiffH9-day07-01	LT-2D	CGTCCGACGTCTGAGTGAGTGACAGAGTGACTGAGAGTGTGAGTGAACGT	lib1	1	7	102
13-undiffH9-day07-01	LT-2D	AGCTCTACGCTGTCACAGTCAGTCAGACAGAGAGTCACCACTCAACGTAT	lib1	1	7	100
13-undiffH9-day07-01	LT-2D	GAGGCCACGTCTGTTGACACTGTGACTCTCTCAGTAGTCACTGTACGTAT	lib1	1	7	576
13-undiffH9-day07-01	LT-2D	TAGATCACGTGACAGTGTATGACTGACTCACACTCTGTGAGTGTCAACGT	lib1	1	7	59
13-undiffH9-day07-01	LT-2D	CGCCGCACGTGAGAGAGTGAGTGTGTCACTGTGACAGTCAGTCTCTACGT	lib1	1	7	266
13-undiffH9-day07-01	LT-2D	TTTGTTACGTGTGTGTGTGAGTGTCAGTGACTGAGACACAGAGTACGTAT	lib1	1	7	111
13-undiffH9-day07-01	LT-2D	GATGGAACGTCTCACAGTGTTCTCTGTGAGACTGTGTCTGTCTGTACGTA	lib1	1	7	445
13-undiffH9-day07-01	LT-2D	CGTGGTACGTGTGACACACACTCTGTGAGAGTCTCAGAGTCAGTGTACGT	lib1	1	7	154
13-undiffH9-day07-01	LT-2D	TCAACGACGTGACTCTGTCACAGTGTCAGTCAGTGAGTGAGAGTCAACGT	lib1	1	7	106
13-undiffH9-day07-01	LT-2D	GATGGAACGTCTCACACTGTGTGTGTCTCTGAGTCTGTGAGTGACAACGT	lib1	1	7	77
13-undiffH9-day07-01	LT-2D	TTGCCAACGTCTGACAGACTCAGTGTGAGTCACCACAGTGACAGTACGTA	lib1	1	7	606
13-undiffH9-day07-01	LT-2D	TACTCAACGTGAGTGTCAGTCACTCTCACTCACACTGTGTGTCTGAACGT	lib1	1	7	273
13-undiffH9-day07-01	LT-2D	TTTGTTACGTGTGTGTGTGTGAGTGTCAGTGACTGAGACACAGAGTACGT	lib1	1	7	1678
13-undiffH9-day07-01	LT-2D	GAGGCGACGTCTGAGAGTCTCTGTGTGAGAGTGAGTCAGTCACACTACGT	lib1	1	7	474
13-undiffH9-day07-01	LT-2D	TAGATCACGTGACAGTGCGTGACTGACTCACACTCTGTGAGTGTCAACGT	lib1	1	7	96
13-undiffH9-day07-01	LT-2D	GGCAGGACGTCAGTGTCAGTGTGAGTGAGAGTGTCTCTGTCAGTGAACGT	lib1	1	7	1010
13-undiffH9-day07-01	LT-2D	GATGCGACGTGTCTGTGACTGTCTGAGAGTCAGTCTGTGTGACACAACGT	lib1	1	7	151
13-undiffH9-day07-01	LT-2D	AGGAACACGTCAGAGTCAGACACACTCACTGAGAGACTCTGTGTGTACGT	lib1	1	7	2471
13-undiffH9-day07-01	LT-2D	GATGCGACGTGTGTGAGACTGTCACTCTGTGTGTGTGACACTGTGTACGT	lib1	1	7	72
13-undiffH9-day07-01	LT-2D	GATGCTACGTCAGTGTGTCAGAGAGACTCTGACTGAGTCTGACTCAACGT	lib1	1	7	154
13-undiffH9-day07-01	LT-2D	TGCGGCACGTCTGTGTGCACAGACACTCACACAGTGACTCTGACTACGTA	lib1	1	7	439
13-undiffH9-day07-01	LT-2D	CGTCCGACGTCTGTGTCAGACTGTCTGTCTGTGAGTGAGTCTCTCTACGT	lib1	1	7	266
13-undiffH9-day07-01	LT-2D	AGAACCACGTGTGACTGAGTCTCTCAGTGTCTCTGTCTGTGTGTCAACGT	lib1	1	7	309
13-undiffH9-day07-01	LT-2D	ACGCGGACGTGTGCCAGTCACTGTGTCAGACAGTCTGTGTCAGAGAACGT	lib1	1	7	20
13-undiffH9-day07-01	LT-2D	GATGGAACGTGACTCTCTCTCTGAGAGTCTGAGTGTGAGTCTGTACGTAT	lib1	1	7	77
13-undiffH9-day07-01	LT-2D	ATGTTAACGTCTCACTGACTGTGTGACTCACTGTGAGTGTGTGTGAACGT	lib1	1	7	298
13-undiffH9-day07-01	LT-2D	TAGATCACGTGACAGTGTGTAACTGACTCACACTCTGTGAGTGTCAACGT	lib1	1	7	58
13-undiffH9-day07-01	LT-2D	TAGATCACGTGACAGTGTGGGACTGACTCACACTCTGTGAGTGTCAACGT	lib1	1	7	23
13-undiffH9-day07-01	LT-2D	GAGGATACGTGTCACAGTCACAGAGTGTGTCTGTCTGTGACTGACAACGT	lib1	1	7	527
13-undiffH9-day07-01	LT-2D	GTCTTCACGTGACTGTGTCTCTCACTGTGTGTGAGTGTGTGTGTCTACGT	lib1	1	7	175
13-undiffH9-day07-01	LT-2D	GGCTACACGTGTCTGTGTGACAGTCTGACTGTCAGTGTGAGTGTGAACGT	lib1	1	7	737
13-undiffH9-day07-01	LT-2D	GGGTGCACGTGTCACACAGACAGTGTGACTGTCTCTGAGACTCTGTACGT	lib1	1	7	677
13-undiffH9-day07-01	LT-2D	CGGTTCACGTGAGAGACTCTCACACTCTGACAGTCACACAGAGTGTACGT	lib1	1	7	1645
13-undiffH9-day07-01	LT-2D	TGCGGGACGTGTCACAGTGTGAGTGACTGAGAGAGACAGTGTGAGAACGT	lib1	1	7	254
13-undiffH9-day07-01	LT-2D	CGGTTCACGTGAGTGTGAGTCTGTCTGTCAGACTGACTGAGAGTCAACGT	lib1	1	7	401
13-undiffH9-day07-01	LT-2D	GTGCGTACGTGAACTGAGACACTGTCTGTGACAGTGACACTCACAACGTA	lib1	1	7	202
13-undiffH9-day07-01	LT-2D	GAGGCAACGTGTGTGAGTCACAGTGTCTCTGTGTGTGACTGACACAACGT	lib1	1	7	310
13-undiffH9-day07-01	LT-2D	TTGGTCACGTGAGTCAGTGTGTCTGAGTCACACAGTGAGACTGTGAACGT	lib1	1	7	438
13-undiffH9-day07-01	LT-2D	AACATTACGTGAGTCAGTGAGAGAGTGTGTCTCTGAGTGACAGTGTACGT	lib1	1	7	1110
13-undiffH9-day07-01	LT-2D	TAGATCACGTGACAGTGTGCGACTGACTCACACTCTGTGAGTGTCAACGT	lib1	1	7	74
13-undiffH9-day07-01	LT-2D	GATGGAACGTGACTCTCTCTCTCTGAGAGTCTGAGTGTGAGTCTGTACGT	lib1	1	7	1800
13-undiffH9-day07-01	LT-2D	CGCCGCACGTGTGACTCTCACACTGACAGGTGAGTGTCTCAGTGTACGTA	lib1	1	7	1356
13-undiffH9-day07-01	LT-2D	GTGCGTACGTGACTGTGTGTGTCACACTCTGACTCACAGTCAGTGTACGT	lib1	1	7	149
13-undiffH9-day07-01	LT-2D	CGTGTAACGTCACTCTCTCAGACTGTGAGTCTCAGACAGTCTCTGTACGT	lib1	1	7	81
13-undiffH9-day07-01	LT-2D	GAGGCAACGTCACTCTCAGTCTCAGTCTCAGTGAGTCTCTCTCAGTACGT	lib1	1	7	122
13-undiffH9-day07-01	LT-2D	GAGGCAACGTCAGTCTGTCTGTCACTCTCACACAGACTCTGACAGAACGT	lib1	1	7	1378
13-undiffH9-day07-01	LT-2D	TAGATCACGTGACAGTGTGTGACTGACTCACACTCTGCGAGTGTCAACGT	lib1	1	7	84
13-undiffH9-day07-01	LT-2D	TTCATGACGTGTCAGACTGTCTCTGTGTGTGTCTCAGTGTCTCACAACGT	lib1	1	7	59
13-undiffH9-day07-01	LT-2D	TCAAACACGTGTGACTGTGTCAGTGTCAGTCTCACAGACACTGTCTACGT	lib1	1	7	1616
13-undiffH9-day07-01	LT-2D	AGTCGGACGTGTCTGACTGTGTCACAGTGTCTGAGAGACTGAGAGTACGT	lib1	1	7	286
13-undiffH9-day07-01	LT-2D	CGCCGTACGTGTCTGTCAGTGAGACTGACACAGTGTGTCAAGTGTACGTA	lib1	1	7	35
13-undiffH9-day07-01	LT-2D	CGTGTGACGTCTCAGTGACTTGAGTGTCTCTGTCTGTCTGTCAGTACGTA	lib1	1	7	705
13-undiffH9-day07-01	LT-2D	TAGATCACGTGACAGTGTGTGACTGACTCACACTCTGTAAGTGTCAACGT	lib1	1	7	55
13-undiffH9-day07-01	LT-2D	TTTGGTACGTCACAGTGTGTGAGTGACAGTGCTCTCTGTCTCAGAACGTA	lib1	1	7	505
13-undiffH9-day07-01	LT-2D	TGAGCAACGTGTGTGTGAGTGAGTGTCAGACAGTGTCAGTGTGTGAACGT	lib1	1	7	1215
13-undiffH9-day07-01	LT-2D	TAGATCACGTGACAGTGTGTGACTGACTCACACTCTGTGAATGTCAACGT	lib1	1	7	25
13-undiffH9-day07-01	LT-2D	GTCTGTACGTGACTGTGTCTGAGAGTGAGTGAGTGAGAGTGTGAGTACGT	lib1	1	7	467
13-undiffH9-day07-01	LT-2D	TGCTGAACGTGTGTCTCACTGAGACAGAGTCAGTCACAGAGACACAACGT	lib1	1	7	54
13-undiffH9-day07-01	LT-2D	TTCATGACGTGACTCTGTGAGTGTGAGACACTGTGTGTGACTGTCAACGT	lib1	1	7	119
13-undiffH9-day07-01	LT-2D	GATGGTACGTCAGACAGTCACACAGAGACACACTCACTCTCTCAGAACGT	lib1	1	7	219
13-undiffH9-day07-01	LT-2D	GGGTTAACGTGACAGTGTGAGTGACTGTCAGTCTCTGTCTCAGTGAACGT	lib1	1	7	98
13-undiffH9-day07-01	LT-2D	CGGTTAACGTGTGTCACACTCACTCAGTCTGAGAGTGTGTGAGAGTACGT	lib1	1	7	1562
13-undiffH9-day07-01	LT-2D	CCGACCACGTGTGTGTGAGGACTCAGTGAGAGAGTCTGTGTGTACGTATG	lib1	1	7	58
13-undiffH9-day07-01	LT-2D	TAGATCACGTGACAGTGTGTGACTGACTCACACTCTATGAGTGTCAACGT	lib1	1	7	54
13-undiffH9-day07-01	LT-2D	GGGCTGACGTCTCTGAGTGTCTGAGTGACTGTGTGTGAGTGTGTGAACGT	lib1	1	7	1847
13-undiffH9-day07-01	LT-2D	GTGCTGACGTCTCTGAGAGTCTGAGTGTGTGTCTGTGTCACTCACAACGT	lib1	1	7	212
13-undiffH9-day07-01	LT-2D	ATACGCACGTCTGTCACAGACAGTGAGTGACTGTGTCTGAGTCAGTACGT	lib1	1	7	672
13-undiffH9-day07-01	LT-2D	CGTGTGACGTCAGTGAGTCTCAGTGTCAGTGTCACAGTGTCAGACTACGT	lib1	1	7	60
13-undiffH9-day07-01	LT-2D	ATCATCACGTGACAGTGTCACAGAGTCAGAGTGAGACAGTGACTCTACGT	lib1	1	7	504
13-undiffH9-day07-01	LT-2D	ACACTAACGTGAGACTGAGACTGTCTCTGAGACAGAGACACTGACTACGT	lib1	1	7	1802
13-undiffH9-day07-01	LT-2D	CGCCGTACGTGTCTCTGTCTCTGTGTGACAGTCACACTCAGTGACAACGT	lib1	1	7	74
13-undiffH9-day07-01	LT-2D	CATGTAACGTCTCAGTGAGAGATCACAGTGTGAGAGTCTCTGTCTACGTA	lib1	1	7	877
13-undiffH9-day07-01	LT-2D	ACACTAACGTGAGTGTGTGTGTGAGAGACTGTGTGTCAGACAGACGTATG	lib1	1	7	29
13-undiffH9-day07-01	LT-2D	GGCAGTACGTCAGTCAGTGTCACTCTGTGAGTGTGTCTGTGAGTGTACGT	lib1	1	7	244
13-undiffH9-day07-01	LT-2D	ACAGGGACGTCTGTGTGTCAGAGACTGTGTCACAGTCTGTGAGTCTACGT	lib1	1	7	133
13-undiffH9-day07-01	LT-2D	CGTGTGACGTGTGAGACACACACTCTGACACTTAGTGAGTGTGAGTACGT	lib1	1	7	881
13-undiffH9-day07-01	LT-2D	GGGTGCACGTCTCACTGTGAGTCACAGAGACAGTCAGTCTCTGTGTACGT	lib1	1	7	51
13-undiffH9-day07-01	LT-2D	TAGATCACGTGACAGTGTGTGACTGACTCACACTCTGTGAGTGGCAACGT	lib1	1	7	20
13-undiffH9-day07-01	LT-2D	TAGATCACGTGACAGTGTGTGACTGACTCACACTCTGTGAGTGCCAACGT	lib1	1	7	65
13-undiffH9-day07-01	LT-2D	GATGTAACGTCAGTGTCACACTGTGAGTGTGTGTCAGTGACAGTCAACGT	lib1	1	7	159
13-undiffH9-day07-01	LT-2D	TAGATCACGTGACAGTGTGTGACTGACTCACACTCTGTGAGTATCAACGT	lib1	1	7	51
13-undiffH9-day07-01	LT-2D	GAGCATACGTGTCTCTCTGTGTCAGTGACTGTGTGTGTCTGACTGTACGT	lib1	1	7	292
13-undiffH9-day07-01	LT-2D	ACACTAACGTCAGTGACTCTGAGTGACTCACACAGACTCTCTCAGAACGT	lib1	1	7	607
13-undiffH9-day07-01	LT-2D	GGGCTTACGTGTCTCTCTGACTCTGTGAGACACAGACACACAGTCAACGT	lib1	1	7	1555
13-undiffH9-day07-01	LT-2D	TTCTGACGTGTCAGTCTCAGTCACAGTGTGAGTGTCTCTCACACTACGTA	lib1	1	7	717
13-undiffH9-day07-01	LT-2D	TAGATCACGTGACAGTGTGTGACTGACTCACACTCTGTGAGTGTAAACGT	lib1	1	7	27
13-undiffH9-day07-01	LT-2D	CGCCTAACGTCAGAGTCTCTCAGTTCTCACTGTCTCTGTCAGTGTACGTA	lib1	1	7	85
13-undiffH9-day07-01	LT-2D	TTTATCCCGTGAGTGTGTGAGTGAGAGTCAGAGTGTCACAGACAGAACGT	lib1	1	7	76
13-undiffH9-day07-01	LT-2D	TAGATCACGTGACAGTGTGTGACTGACTCACACTCTGTGAGCGTCAACGT	lib1	1	7	40
13-undiffH9-day07-01	LT-2D	ATCACTACGTGACAGAGTGAGTGACTCTGTCTGTGAGTCTGTCTGAACGT	lib1	1	7	344
13-undiffH9-day07-01	LT-2D	TGCCCCACGTCAGTCAGTGTGTGTCTGTCTCAGTGACTCAGTCAGAACGT	lib1	1	7	474
13-undiffH9-day07-01	LT-2D	TGTGAAACGTGTGTGTGAGACTCTGAGTCTGTGACTGTCTGAGTCTACGT	lib1	1	7	599
13-undiffH9-day07-01	LT-2D	GAGCCCACGTGTCTGACTGAGACTCACTGTCAGTGTGTGTGTGTGAACGT	lib1	1	7	86
13-undiffH9-day07-01	LT-2D	AAGGTGACGTGTCACTCTCACTCAGTGTCAGTCACAGTGACAGTGTACGT	lib1	1	7	132
13-undiffH9-day07-01	LT-2D	ACGCGGACGTGTGTCAGTCACTGTGTCAGACAGTCTGTGTCAGAGAACGT	lib1	1	7	3785
13-undiffH9-day07-01	LT-2D	GGATTTACGTGACTCTGTGTCAGTGAGAGTCAGTGTCAGAGTCAGTACGT	lib1	1	7	48
13-undiffH9-day07-01	LT-2D	CAAATCACGTGTGTCAGTCTCTCTCAGTGTGTCAGACTCGTGTGAACGTA	lib1	1	7	67
13-undiffH9-day07-01	LT-2D	CGTCCCACGTGTCAGACTGACAGACTGTGACTCAGTGTCTCTGTGTACGT	lib1	1	7	441
13-undiffH9-day07-01	LT-2D	CGTGTGACGTGTCTCTCAGACTGTGTCTCAGACAGACTGTGAGTGTACGT	lib1	1	7	712
13-undiffH9-day07-01	LT-2D	TAGATCACGTGACAGTGTGTGACTGACTCACACTCTGTGAGGGTCAACGT	lib1	1	7	25
13-undiffH9-day07-01	LT-2D	GAGCCCACGTCAGTCAGTGTGTGTCTGTGTGACACTCTGTGTGAGAACGT	lib1	1	7	348
13-undiffH9-day07-01	LT-2D	GAGCCCACGTCACTCAGACTCTCTGAGTGAGTGAGACAGTCTGTCAACGT	lib1	1	7	1264
13-undiffH9-day07-01	LT-2D	GTCTGTACGTCAGTGAGAGTCTGAGTGTGTCTGAGAGTGTCTGTCAACGT	lib1	1	7	1467
13-undiffH9-day07-01	LT-2D	TGGCTGACGTGTGTGTGAGTCTCTGAGTCACAGTCTCTCACTGTGTACGT	lib1	1	7	436
13-undiffH9-day07-01	LT-2D	CACGCTACGTGTGTCACTGAGTCTGTCACAGAGTGTCAGTGAGAGAACGT	lib1	1	7	560
13-undiffH9-day07-01	LT-2D	GGGGCGACGTCTGTGTGAGACTCTGTGTCTCTCACTGTGTCACTGAACGT	lib1	1	7	354
13-undiffH9-day07-01	LT-2D	GAGCGAACGTGACTGTCTCTGTGACTCTGTCTGAGTGTGTGAGTCAACGT	lib1	1	7	519
13-undiffH9-day07-01	LT-2D	CGTGTCACGTGAGTCTCAGTCTGAGACTCACAGAGAGTGACTCACTACGT	lib1	1	7	298
13-undiffH9-day07-01	LT-2D	TGGGACACGTGTGTCTGTCACTGAGTGACAGTCTCAGTGTGTGTGAACGT	lib1	1	7	150
13-undiffH9-day07-01	LT-2D	TAGATCACGTGACAGTGTGTGACTGACTCAAACTCTGTGAGTGTCAACGT	lib1	1	7	43
13-undiffH9-day07-01	LT-2D	GGGTGCACGTGAGAGAGTGTGTCACTGTGTGTCTGTGAGTGAGTGTACGT	lib1	1	7	717
13-undiffH9-day07-01	LT-2D	AGCTCGACGTGACAGAGTCAGTGTGTGACACAGAGACTGTGAGTCTACGT	lib1	1	7	175
13-undiffH9-day07-01	LT-2D	TAGATCACGTGACAGTGTGTGACTGACTCACACCCTGTGAGTGTCAACGT	lib1	1	7	88
13-undiffH9-day07-01	LT-2D	ACGCGAACGTCACACTCTGAGTGTCTCAGTGTCTGTGAGTGAGAGTACGT	lib1	1	7	212
13-undiffH9-day07-01	LT-2D	ATCACTACGTGTCAGTGAGACAGAGAGTCTGAGTCTGTGTGTCTGTACGT	lib1	1	7	689
13-undiffH9-day07-01	LT-2D	TCGTCCACGTCAGTGTGTCTCAGTCTGTCTCTGTCTCTCTCAGTGAACGT	lib1	1	7	686
13-undiffH9-day07-01	LT-2D	CGTAGCACGTCTGAGTCAGTGAGAGTGTGAGTCTGAGTGTCACTCTACGT	lib1	1	7	601
13-undiffH9-day07-01	LT-2D	TAGATCACGTGACAGTGTGTGACTGACTCACACACTGTGAGTGTCAACGT	lib1	1	7	85
13-undiffH9-day07-01	LT-2D	GAGCTAACGTCTCTCTGTCACAGTGTCACTCACAGACACTCAGACTACGT	lib1	1	7	516
13-undiffH9-day07-01	LT-2D	CGCCGGACGTGTGAGACACTCTGAGTGAGTCTCTCTGTCAGAGTGAACGT	lib1	1	7	2305
13-undiffH9-day07-01	LT-2D	CGTGTCACGTCAGTGTGAGACTGACTGAGTCACAGAGTAGAGTGAACGTA	lib1	1	7	124
13-undiffH9-day07-01	LT-2D	CGATTTACGTGTGTCTGAGTCACACACTGTCACACTGTCTGAGAGAACGT	lib1	1	7	169
13-undiffH9-day07-01	LT-2D	ACCTTCACGTCTCAGTGAGAGACTGAGTCAGAGTGTGTCAGAGAGTACGT	lib1	1	7	720
13-undiffH9-day07-01	LT-2D	GAGCTGACGTCACTGACTCAGTGTCTGTCACTCACACTCTCTCTGAACGT	lib1	1	7	217
13-undiffH9-day07-01	LT-2D	CGATTTACGTGTGTCTCAGTCAGAGTCTGTCTGAGTGACAGTGTCTACGT	lib1	1	7	531
13-undiffH9-day07-01	LT-2D	CCCGCAACGTGTGAGTCACACACTGAGAGTCTGTGAGTCTGTGAGTACGT	lib1	1	7	74
13-undiffH9-day07-01	LT-2D	CGCCGGACGTGTCTGACTGTGTGGTCTCAGTGTCAGTGACTCACTACGTA	lib1	1	7	1342
13-undiffH9-day07-01	LT-2D	GAGCTCACGTCAGTGTCTCTCACTCAGACTGTGTCAGTGAGAGTCAACGT	lib1	1	7	831
13-undiffH9-day07-01	LT-2D	GTGCTCACGTCACTGTCAGTCTGTGAGAGTGAGAGTGTGTGTCAGAACGT	lib1	1	7	55
13-undiffH9-day07-01	LT-2D	TACTACACGTGTGTGACACAGAGTGTGTGTCACTGTGACACAGTGACGTA	lib1	1	7	957
13-undiffH9-day07-01	LT-2D	TTTATCACGTGAGTGTGTGAGTGAGAGTCAGAGTATCACAGACAGAACGT	lib1	1	7	185
13-undiffH9-day07-01	LT-2D	GGGGCGACGTGACACTCCAGTGTGAGACAGTCTGTCTGACTGTCAACGTA	lib1	1	7	411
13-undiffH9-day07-01	LT-2D	AGTAAGACGTGTGACTCTCACTCAGAGTGACAGTCAGAGTGTCTGTACGT	lib1	1	7	539
13-undiffH9-day07-01	LT-2D	GTGCTCACGTGTGTCAGAGAGAGAGTGAGTGAGACTGTGACTGACTACGT	lib1	1	7	69
13-undiffH9-day07-01	LT-2D	GAGCGGACGTCTGTGACTGAGAGACAGTGTGTCACTGAGTCTGACTACGT	lib1	1	7	572
13-undiffH9-day07-01	LT-2D	ATGTAGACGTGTGTGACTGAGTCAGTGACAGAGTCTGAGTGAGTCTACGT	lib1	1	7	526
13-undiffH9-day07-01	LT-2D	TCTGTACGTCTCAGTCTCTGTGTCTGACACTGTGTCTGTGTCAGTACGTA	lib1	1	7	315
13-undiffH9-day07-01	LT-2D	GGGTTAACGTGACACACTCACCGTGTCACTGTCACAGTCTGTTAGTACGT	lib1	1	7	196
13-undiffH9-day07-01	LT-2D	AGACTCACGTGTGACACTCTGTGTGTGTCTGATAGACTCTCAGTCTACGT	lib1	1	7	1119
13-undiffH9-day07-01	LT-2D	GGGTGCACGTCTGAGAGTTCTGAGAGTGAGTGTGTGAGAGTGTGTACGTA	lib1	1	7	724
13-undiffH9-day07-01	LT-2D	ACACTAACGTGAGTGTGTGTGTGTGAGAGACTGTGTGTCAGACAGACGTA	lib1	1	7	943
13-undiffH9-day07-01	LT-2D	GAGCGCACGTCTGTCTGTCACAGTGTCTCTCTCAGTGTGTCTGTCAACGT	lib1	1	7	393
13-undiffH9-day07-01	LT-2D	AGCTTGACGTGAGTCTGTGTCTGACAGTGTCTGTGTTTCAGTGTCTACGT	lib1	1	7	302
13-undiffH9-day07-01	LT-2D	TAGATCACGTGACAGTGTGTGACTGACTCACACGCTGTGAGTGTCAACGT	lib1	1	7	103
13-undiffH9-day07-01	LT-2D	GTGCTCACGTGTCAGTGAGTCTCTGTGACAGACAGTCACAGTCAGTACGT	lib1	1	7	490
13-undiffH9-day07-01	LT-2D	TAGATCACGTGACAGTGTGTGACTGACTCACACTATGTGAGTGTCAACGT	lib1	1	7	43
13-undiffH9-day07-01	LT-2D	GTGCTCACGTGAGTCTGTCAGTGAGTGTGAGTGTCAGAGACAGTCTACGT	lib1	1	7	85
13-undiffH9-day07-01	LT-2D	TAGATCACGTGACAGTGTGTGACTGACTCACACTCCGTGAGTGTCAACGT	lib1	1	7	31
13-undiffH9-day07-01	LT-2D	ACGGGGACGTCAGTGAGTGTCTCTCTGTGACTGTGTCTGACACTGTACGT	lib1	1	7	544
13-undiffH9-day07-01	LT-2D	GTGCTCACGTGTCTGACTGAGTGTGACAGTGGTGTGTGAGTCAGAGAACG	lib1	1	7	1064
13-undiffH9-day07-01	LT-2D	TAGGAGACGTGTGTCTCTGTGACTGAGACTGTCAGTCTGAGTGAGAACGT	lib1	1	7	1904
13-undiffH9-day07-01	LT-2D	GAGGCGACGTGTGAGTCAGAGTGAGTGAGTCTGTGTCTGTCAGTCTACGT	lib1	1	7	412
13-undiffH9-day07-01	LT-2D	AGGGACACGTCAGAGTGTCTCTCTGTCACAGTGAGACTGTCAGAGTACGT	lib1	1	7	472
13-undiffH9-day07-01	LT-2D	CGTGGCACGTCACAGTCTCTCTGTCACACTGAGACTGTGTCACTGTACGT	lib1	1	7	28
13-undiffH9-day07-01	LT-2D	AGACGAACGTCTCTGTGTCTGTGTGAGTCAGTCTCTCAGAGTGAGTACGT	lib1	1	7	907
13-undiffH9-day07-01	LT-2D	ATGTCCACGTGAGTGTCTCAGTGACTGTCAGTCTCTGTGAGTCTGTACGT	lib1	1	7	810
13-undiffH9-day07-01	LT-2D	GGCTAGACGTGAGTGTGTGACAGACTGTGTGACAGTCACACTCTGTACGT	lib1	1	7	20
13-undiffH9-day07-01	LT-2D	AGCTGTACGTGAGTGTGTGAGAGTGACTCTGTGACTGTCTGTCAGTACGT	lib1	1	7	169
13-undiffH9-day07-01	LT-2D	TAGCTTACGTGACTCACACTGACACAGTGAGAGTGAGTGACTGTCTACGT	lib1	1	7	594
13-undiffH9-day07-01	LT-2D	ACGGGAACGTGAGAGTGACAGTGTGTCTGACAGTCTCACACAGTGAACGT	lib1	1	7	2094
13-undiffH9-day07-01	LT-2D	ATGTGTACGTGACAGAGTCTGTCAGTGTCTGTGAGAGTGTCTGACAACGT	lib1	1	7	485
13-undiffH9-day07-01	LT-2D	TTTTCGACGTGTGAGTGTCTGACAGTCTGACTGACACTGTCACTCTACGT	lib1	1	7	234
13-undiffH9-day07-01	LT-2D	TGTTTTACGTGACTGACAGTCTGTGACTCACAGTGTGAGAGAGTCAACGT	lib1	1	7	499
13-undiffH9-day07-01	LT-2D	TAGAGTACGTCTCACAGACTGAGTGTCAGAGTGTCAGTCTGTTACGTATG	lib1	1	7	213
13-undiffH9-day07-01	LT-2D	GAGGTAACGTGTCACAGAGAGTGACTCTCACACAGACACACTGTCTACGT	lib1	1	7	328
13-undiffH9-day07-01	LT-2D	GGGACCACGTCACAGAGTGTGTGTGTCTGTCTGTGTGGTGTGACTACGTA	lib1	1	7	1127
13-undiffH9-day07-01	LT-2D	TAGCTTACGTCTGTCAGAGACTGTCACTCTCTGAGTGAGACTGTCTACGT	lib1	1	7	941
13-undiffH9-day07-01	LT-2D	CGCCCCACGTGTCACTGTGAGTCAGAGTCTGTGAGTCTCTGTGACAACGT	lib1	1	7	461
13-undiffH9-day07-01	LT-2D	GATCTCACGTCAGACTGAGTCACTGACTGTCACTGAGTCAGAGAGAACGT	lib1	1	7	1440
13-undiffH9-day07-01	LT-2D	CGTACTACGTGAGACTGACTCTGAGAGTGTCACTGTGTGTCCTGAACGTA	lib1	1	7	1088
13-undiffH9-day07-01	LT-2D	GATCTCACGTGACACACAGACTCTGAGACTCTCAGTCAGTCTCAGTACGT	lib1	1	7	1213
13-undiffH9-day07-01	LT-2D	TCGACCACGTCTCAGTGTGTCTCAGTGTCTGACACTGACTCTCACTACGT	lib1	1	7	321
13-undiffH9-day07-01	LT-2D	GGCTCGACGTCAGTCTGTCACTGTGTGACTCTCAGTGACAGTGTCTACGT	lib1	1	7	407
13-undiffH9-day07-01	LT-2D	TTGGGAACGTCACTGTCAGAGTGTGTGTCAGTGCACTCTGAGTCAACGTA	lib1	1	7	21
13-undiffH9-day07-01	LT-2D	TGTTTCACGTGAGTGACTGTCAGTGAGTCAGTCTCAGTCTGACTGTACGT	lib1	1	7	196
13-undiffH9-day07-01	LT-2D	CCGATCACGTGTGTCTGAGTGACACTGAGAGTGTCAGAGTGTGTCAACGT	lib1	1	7	351
13-undiffH9-day07-01	LT-2D	TCAAGCACGTCTGTCTCACTGTGTCTGTCTCTCTGTCTCTCTCACTACGT	lib1	1	7	390
13-undiffH9-day07-01	LT-2D	TACTCGACGTGTGTCTCTCAGACTCTCAGACACTCACACTCTGTGAACGT	lib1	1	7	478
13-undiffH9-day07-01	LT-2D	GAGGGTACGTGACAGACACTGAGTGTCTCTCTGTGAGACAGTCTCAACGT	lib1	1	7	393
13-undiffH9-day07-01	LT-2D	GGCTGCACGTCACTGTGAGTGAGAGAGTGTCAGTGTGAGTGTGACTACGT	lib1	1	7	335
13-undiffH9-day07-01	LT-2D	ACGCGAACGTCTCTGTGTGACAGTCTCACTCAGTGTGTGTTCAGAACGTA	lib1	1	7	151
13-undiffH9-day07-01	LT-2D	GTGCGAACGTGTGTGTCTGAGAGTGTGTGAGTGTGTCACTCAGTGTACGT	lib1	1	7	1335
13-undiffH9-day07-01	LT-2D	ATCAGAACGTCTGTGTCTCAGTGTGAGTCTGTGTCTGAAGACAGTACGTA	lib1	1	7	46
13-undiffH9-day07-01	LT-2D	TTGCAGACGTCAGACTGTGTCAGTGTCAGTCAGACTGTCAGTGGTACGTA	lib1	1	7	181
13-undiffH9-day07-01	LT-2D	TGCCGTACGTCAGTGAGTGAGTCTGTGTGTGACTCTGTGTGTCTGTACGT	lib1	1	7	633
13-undiffH9-day07-01	LT-2D	CGTGGCACGTGTCACTGTCAGAGAGTCTCAACACTCTGAGTGTCTACGTA	lib1	1	7	668
13-undiffH9-day07-01	LT-2D	TACTCTACGTCAGTGTCACAGTCACTCACACACTCACAGTGTCACTACGT	lib1	1	7	383
13-undiffH9-day07-01	LT-2D	CGCCCGACGTGTGAGACTCTCTGTGAAGTGTCAGACTGACAGACTACGTA	lib1	1	7	447
13-undiffH9-day07-01	LT-2D	AGACGAACGTGAGTCACACAGTGTGTGTGACAGTGAGTCTGAGCTACGTA	lib1	1	7	213
13-undiffH9-day07-01	LT-2D	CGTGGCACGTCTCACTGTCAGTGAGTCAGAGTGACTGACTGTCACAACGT	lib1	1	7	547
13-undiffH9-day07-01	LT-2D	GAGGGTACGTGTCACTGTCAAGTGTGTCTCACTGTGTGAGTGTCAACGTA	lib1	1	7	978
13-undiffH9-day07-01	LT-2D	TGTTTCACGTGAGTGACTCAGACAGTGTGAGTGTGTGTCTCTCACAACGT	lib1	1	7	602
13-undiffH9-day07-01	LT-2D	TAGAGTACGTGAGTGAGTGTGAGAGAGTCACACAGTCTGTCTGACTACGT	lib1	1	7	758
13-undiffH9-day07-01	LT-2D	CGCCCGACGTGTGAGTGAGTGTGAGTCTGTGTGAGTCACTGTGTCAACGT	lib1	1	7	997
13-undiffH9-day07-01	LT-2D	CCCCGTACGTGAGTGTGTGTCTCTGAGACACTGACAGAGTGAGAGTACGT	lib1	1	7	126
13-undiffH9-day07-01	LT-2D	TGGTCAACGTGTCTCAGTCAGTCTCACAGTCTCTCACTGTCACAGAACGT	lib1	1	7	235
13-undiffH9-day07-01	LT-2D	TCAAGCACGTCTCAGTCAGTCAGAGTGTCTCTGACTGAGTCTCTCTACGT	lib1	1	7	188
13-undiffH9-day07-01	LT-2D	GTGCGAACGTGTGAGTCAGTGAGTGTGTGTCACTCAGACTGTGTCTACGT	lib1	1	7	327
13-undiffH9-day07-01	LT-2D	GGCTAGACGTGAGAGTCTCTCAGAGTGACTGTCTGTCAGTGTCTGAACGT	lib1	1	7	245
13-undiffH9-day07-01	LT-2D	CGCCCAACGTCACTGACTGTGACAGTGTGACTCAGACTGTGTCTGAACGT	lib1	1	7	1167
13-undiffH9-day07-01	LT-2D	AGTCGTACGTCTGTGTGACTGTGACAGTCAGAGAGTGTGTGTGTCAACGT	lib1	1	7	1469
13-undiffH9-day07-01	LT-2D	ATGTGTACGTCTCTGACACAGAGACTGTCTCACTGTGACTCTGTGAACGT	lib1	1	7	71
13-undiffH9-day07-01	LT-2D	TAGAGGACGTCACTGTGACAGTGTGTGAGTCACAGACAGTGACTCAACGT	lib1	1	7	95
13-undiffH9-day07-01	LT-2D	CATGGAACGTGTGTGAGACTGTGTGTGTCAGTCTGACAGTCTCAGAACGT	lib1	1	7	702
13-undiffH9-day07-01	LT-2D	GAGGTGACGTGGAGACTGTCAGTGAGTGACTCACAGTCAGTGTGTACGTA	lib1	1	7	1219
13-undiffH9-day07-01	LT-2D	AGGGACACGTGAGTCACTCTGAGTGAGTGAGAGTGTGTGTGTCAGTACGT	lib1	1	7	956
13-undiffH9-day07-01	LT-2D	CACGCTACGTCACTGTCTGACTCTGTCACTGTGTCTGTGTCTGTCAACGT	lib1	1	7	2157
13-undiffH9-day07-01	LT-2D	GTGCCTACGTCTGTGTCTCAGTGAGTGTCAGTGTGTCTGTGTGTCTACGT	lib1	1	7	1264
13-undiffH9-day07-01	LT-2D	GGGACCACGTCTCTGATGAGACTGAGAGACAGAGTCTGAGTCAGTACGTA	lib1	1	7	666
13-undiffH9-day07-01	LT-2D	AGTAAGACGTCACAGAGACACAGAGTGTGACAGTCTCAGACAGTCAACGT	lib1	1	7	957
13-undiffH9-day07-01	LT-2D	GAGGTTACGTCTGTCTCACAGACAGTGTGACTGTGAGAGTCTGACAACGT	lib1	1	7	90
13-undiffH9-day07-01	LT-2D	GTGCCTACGTCACACTCTGTCTGTCACTCTCAGTGTGTCAGTGTCAACGT	lib1	1	7	405
13-undiffH9-day07-01	LT-2D	CCCCCGACGTCACTCTGTCTCACACTCAGTCACTGTCTGTGAGACAACGT	lib1	1	7	48
13-undiffH9-day07-01	LT-2D	TTTATCACGTGAGTGTGTGAGTGAGAGTCAGAGTGTCACAGACAGAATGT	lib1	1	7	134
13-undiffH9-day07-01	LT-2D	TCTCGGACGTCAGAGACTCTCAGACTGACAGTGAGAGTCACTCTGTACGT	lib1	1	7	93
13-undiffH9-day07-01	LT-2D	CGTCGCACGTCAGTGTGAGTGTGTGAGTGTGTCAGACTCAGTGTGAACGT	lib1	1	7	77
13-undiffH9-day07-01	LT-2D	GTGAATACGTCTCTCTCACTCTGTGAGACAGACTGAGTGTGTGTGAACGT	lib1	1	7	236
13-undiffH9-day07-01	LT-2D	CGTGGAACGTGACACTCAGAGTGAGTCTCACAGTGTGTCTGTCTGTACGT	lib1	1	7	263
13-undiffH9-day07-01	LT-2D	TTTATCACGTGAGTGTGTGAGTGAGAGTCAGAGGGTCACAGACAGAACGT	lib1	1	7	190
13-undiffH9-day07-01	LT-2D	TGGACGACGTCACTGACTCTGTGACAGTCTCACTGTGAGTGTGTCTACGT	lib1	1	7	711
13-undiffH9-day07-01	LT-2D	TTCTGTACGTGTGTCTCAGTGTGAGTCTGAGTGACACTGTGTCTGTACGT	lib1	1	7	267
13-undiffH9-day07-01	LT-2D	TAGCTTACGTCAGTCTGACAGACTGTGACTCTCACACTGTGAGTCTACGT	lib1	1	7	1786
13-undiffH9-day07-01	LT-2D	TCTCGTACGTGTCTGTCAGACTGTCTGTGAGTCAGAGTGACAGAGAACGT	lib1	1	7	785
13-undiffH9-day07-01	LT-2D	CGGTTTACGTCTGTGAGTGTCTGACAGACTGTGTGTGTTGAGTCTACGTA	lib1	1	7	54
13-undiffH9-day07-01	LT-2D	GGGCTGACGTGACTCTGTGAGTGAGTCAGTGTCTCTCTGTGTCTCTACGT	lib1	1	7	75
13-undiffH9-day07-01	LT-2D	TCAAGGACGTCAGTGACAGACTCTGACTCTCACACTCTCTGGTCTACGTA	lib1	1	7	88
13-undiffH9-day07-01	LT-2D	TGAGCTACGTCAGAGTGTGTCAGAGTGTCTCAGTGACTCAGTGTCTACGT	lib1	1	7	1456
13-undiffH9-day07-01	LT-2D	GATCTAACGTCTGAGTGACTCAGTGAGTCTCTGTGACTCTGTCAGAACGT	lib1	1	7	80
13-undiffH9-day07-01	LT-2D	CAAGTGACGTCACACAGGTGACACACTCTCTCTCACACTGTCTCTACGTA	lib1	1	7	296
13-undiffH9-day07-01	LT-2D	CGCCCCACGTCAGTGTCAGTGAGAATGTGTGACTCTCAGAGACACTACGT	lib1	1	7	60
13-undiffH9-day07-01	LT-2D	TAGCGGACGTGTCACTCTGTCAGTCTGAGTGTGAGAGAGACTCTGAACGT	lib1	1	7	735
13-undiffH9-day07-01	LT-2D	TTCTGGACGTCTCACACTCTGTCTGACTGTCTCTGATCAGTCTGAACGTA	lib1	1	7	136
13-undiffH9-day07-01	LT-2D	TTCTTTACGTCACTCTGTCTCTCTGTCTGTGTCAGAGAGAGTGTGTACGT	lib1	1	7	819
13-undiffH9-day07-01	LT-2D	AGACCTACGTGTCTCTGTGTGTGTGTGTGAGAGTGTCAGTGTCTACGTAT	lib1	1	7	29
13-undiffH9-day07-01	LT-2D	AGACCTACGTGTCTCTGTGTGTGTGTGTGTGAGAGTGTCAGTGTCTACGT	lib1	1	7	165
13-undiffH9-day07-01	LT-2D	GATCTAACGTGTCTCTCACAGTGACTGTCACTGACACAGACACTGTACGT	lib1	1	7	238
13-undiffH9-day07-01	LT-2D	CCCCCCACGTGTCTCTCAGTGTGTGTGTGTCTGACACACTGTGAGTACGT	lib1	1	7	582
13-undiffH9-day07-01	LT-2D	CATGGCACGTCTCTCACAGTGTGAGTCAGAGAGAGTGTGTGACTGTACGT	lib1	1	7	163
13-undiffH9-day07-01	LT-2D	TCGTAGACGTAGAGAGAGTCTGTGACACTCACAGTCTCTCTCAGAACGTA	lib1	1	7	109
13-undiffH9-day07-01	LT-2D	ATGTGTACGTCTCTGAGTGTGTGTGACTGTGAGTCTGTGTGAGACTACGT	lib1	1	7	198
13-undiffH9-day07-01	LT-2D	CCCCCCACGTGTGTGTGACACAGACTCAGACTGTCAGTCTGTGTACGTAT	lib1	1	7	25
13-undiffH9-day07-01	LT-2D	TCACGAACGTGTGTGAGTCTCTGTGTGTGAGTGTCTGTGAGTGTGAACGT	lib1	1	7	528
13-undiffH9-day07-01	LT-2D	CCCCCCACGTGTGTGTGTGACACAGACTCAGACTGTCAGTCTGTGTACGT	lib1	1	7	1178
13-undiffH9-day07-01	LT-2D	CGTGGAACGTGTCTGACAGAGTGACAGAGACTGTCTCTGTGAGAGTACGT	lib1	1	7	1048
13-undiffH9-day07-01	LT-2D	TGCGGCACGTGTCTCTGTCTGAGTCACTCAGAGAGAGTCTGTGTCTACGT	lib1	1	7	311
13-undiffH9-day07-01	LT-2D	TCGTAGACGTCAGTCAGTGAGTCTGTCAGTCTGTCTGTGAGTGTGTACGT	lib1	1	7	241
13-undiffH9-day07-01	LT-2D	CGGTTTACGTGACTCTCTGTGTGAGTGTGTCAGTCTCACAGTGTGTACGT	lib1	1	7	180
13-undiffH9-day07-01	LT-2D	CGCACAACGTGTGAGAGTCTCAGACACTGTGTGACAGACTCACAGTACGT	lib1	1	7	798
13-undiffH9-day07-01	LT-2D	CGTACTACGTGTGTCTGAGTGTCTGTGTGTGTGAGTCACAGACTGAACGT	lib1	1	7	213
13-undiffH9-day07-01	LT-2D	ATGTCAACGTGTGTCAGTGTGACAGTGAGAGTCTGTCTGTGAGTGTACGT	lib1	1	7	806
13-undiffH9-day07-01	LT-2D	TGCCCCACGTGTCTGTGAGTGACTGTGAGACAGTGTCTGTGTGTGTACGT	lib1	1	7	438
13-undiffH9-day07-01	LT-2D	TCAACTACGTGTCAGTCAGTGTCAGTGTCTGTGTGACTGTGTGTGAACGT	lib1	1	7	224
13-undiffH9-day07-01	LT-2D	TCGTACACGTCTGTCTCACAGAGACAGAGTGTCAGTGAGTGACTGTACGT	lib1	1	7	197
13-undiffH9-day07-01	LT-2D	GAGGGCACGTCTCTGTGTGAGTGTGTGTGAGTCTGTGTCACTCTGTACGT	lib1	1	7	1562
13-undiffH9-day07-01	LT-2D	TAGATCACGCGACAGTGTGTGACTGACTCACACTCTGTGAGTGTCAACGT	lib1	1	7	45
13-undiffH9-day07-01	LT-2D	TAGATCACGGGACAGTGTGTGACTGACTCACACTCTGTGAGTGTCAACGT	lib1	1	7	21
13-undiffH9-day07-01	LT-2D	TCACGGACGTGACTGTGTGACACTGTCTGTCAGTGAGACTGTCTGTACGT	lib1	1	7	1074
13-undiffH9-day07-01	LT-2D	CGCCGCACGTCTCAGTCTCTCACACTCTGAGATCTCTGTCTGTCTACGTA	lib1	1	7	311
13-undiffH9-day07-01	LT-2D	TGCCGTACGTCTGACACTCTGTGTGTCTGAGTCAGTCACAGTCACAACGT	lib1	1	7	724
13-undiffH9-day07-01	LT-2D	AGACGCACGTGTGTGTGTCTGTGACTGAGTCAGTGAGAGTCTCACTACGT	lib1	1	7	550
13-undiffH9-day07-01	LT-2D	TAGATCACGTAACAGTGTGTGACTGACTCACACTCTGTGAGTGTCAACGT	lib1	1	7	61
13-undiffH9-day07-01	LT-2D	GGGGCGACGTGAGACTGTGACTCTGAGTCAGACTGTCACAGTGAGTACGT	lib1	1	7	302
13-undiffH9-day07-01	LT-2D	CGTCCTACGTCTGAGAGTCAGAGAGTCTGACTGAGTGTCTGAGACTACGT	lib1	1	7	20
13-undiffH9-day07-01	LT-2D	GATGCAACGTGTGTCACTGTCTCAGACTCAGTCTGTGTCTCTGTGTACGT	lib1	1	7	690
13-undiffH9-day07-01	LT-2D	TTTATTACGTGACTGACAGTCTGACTCTCTGTCACAGTGACTGTGTACGT	lib1	1	7	367
13-undiffH9-day07-01	LT-2D	TCGTCAACGTGTCTGAGTCTCTGAGAGACTCTGAGTGAGTGTGTGTACGT	lib1	1	7	314
13-undiffH9-day07-01	LT-2D	CGTCCTACGTCTCTGTGTGAGTCTCTGTGAGACAGTCTGTCAGACTACGT	lib1	1	7	472
13-undiffH9-day07-01	LT-2D	ACACTTACGTCACAGTGTGAGTCTGTGAGAGAGTCTGTCAGACACAACGT	lib1	1	7	1310
13-undiffH9-day07-01	LT-2D	AGAACGACGTGTCACTGAGTCACACTCACTCTCTCACTGTCTCTGTACGT	lib1	1	7	297
13-undiffH9-day07-01	LT-2D	GGGTGTACGTGTGTCAGAGTGTGACTGTCTCACACTGACTCACACTACGT	lib1	1	7	252
13-undiffH9-day07-01	LT-2D	TTGGTGACGTCTGTGTGTCAGACAGTCAGTGTCAGTCAGACTCAGTACGT	lib1	1	7	626
13-undiffH9-day07-01	LT-2D	GGCAGCATGTGAGTCTCTCTGTGAGTGACTGACTCAGACTCTGTCTACGT	lib1	1	7	46
13-undiffH9-day07-01	LT-2D	GGCTAGACGTCAGATGACTCTCTCTGACTGTCTGTCTGACAGTGTACGTA	lib1	1	7	1225
13-undiffH9-day07-01	LT-2D	GTGCGCACGTGTGTCTGACAGAGTCTCTGAGAGTGTGTGTGTGTGAACGT	lib1	1	7	798
13-undiffH9-day07-01	LT-2D	TCAACTACGTGTCTGAGTCAGTGACTCACAGTGAGTGTGACTGTGTACGT	lib1	1	7	62
13-undiffH9-day07-01	LT-2D	GAGGGCACGTGAGTGAGTGTGACTGTGTGAGACAGTCACAGTGACTACGT	lib1	1	7	49
13-undiffH9-day07-01	LT-2D	TAGATCACATGACAGTGTGTGACTGACTCACACTCTGTGAGTGTCAACGT	lib1	1	7	54
13-undiffH9-day07-01	LT-2D	TCACGGACGTCTGTGTGTCAGTGAGAGTGACAGAGTGTGAGTGTGTACGT	lib1	1	7	681
13-undiffH9-day07-01	LT-2D	ATGTCAAGTCACAGTGTGTGTGTGACTCAGTGTGAGTCAGAGTGAACGTA	lib1	1	7	58
13-undiffH9-day07-01	LT-2D	GTGCGCACGTGTGTCTGACAGAGTCTCTGAGAGTGTGTGTGTGAACGTAT	lib1	1	7	43
13-undiffH9-day07-01	LT-2D	CGTCCGACGTGAGTGAGAGTCTGTGTGTCTGAGAGTCTGTGACACAACGT	lib1	1	7	190
13-undiffH9-day07-01	LT-2D	GAGGCTACGTCACAGACAGTGTCTCAGTCACTGTGTGACTCTCACTACGT	lib1	1	7	1785
13-undiffH9-day07-01	LT-2D	TGAGCCACGTGAGAGTCTACTGACACAGTGACTGTCAGTGTGTCTACGTA	lib1	1	7	398
13-undiffH9-day07-01	LT-2D	CATCTAACGTGAGTGTGAGTGAGTCAGTCAGTGACAGTGTCACTGAACGT	lib1	1	7	458
13-undiffH9-day07-01	LT-2D	ATGTGTACGTGTGTGACACTGAGACACACAGTGAGTCTGTGTGTCTACGT	lib1	1	7	495
13-undiffH9-day07-01	LT-2D	GAGGCTACGTCACTGAGAGTGAGAGAGTGACTCACACTCTCTCTCAACGT	lib1	1	7	464
13-undiffH9-day07-01	LT-2D	TAGATCACGTGACAATGTGTGACTGACTCACACTCTGTGAGTGTCAACGT	lib1	1	7	40
13-undiffH9-day07-01	LT-2D	CGCCGCACGTCTCTCTGTGTCACAGAGTCAGTCACTCACTGACAGAACGT	lib1	1	7	465
13-undiffH9-day07-01	LT-2D	ATAACCACGTCACTGACAGTCTCACTGTGAGTGAGTCTGTGTGTGTACGT	lib1	1	7	350
13-undiffH9-day07-01	LT-2D	CGTGGTACGTCTGACTGTCAGAGTGTGTGAGAGTCTGAGTCTGACAACGT	lib1	1	7	960
13-undiffH9-day07-01	LT-2D	TAGATCACGTGACAGCGTGTGACTGACTCACACTCTGTGAGTGTCAACGT	lib1	1	7	54
13-undiffH9-day07-01	LT-2D	TCTGGTACGTGTGAGAGTGTGTCTGTGAGAGTCTGTGTGTCAGAGAACGT	lib1	1	7	995
13-undiffH9-day07-01	LT-2D	ATGTCAACGTGTGACTGAGACTCAGACAGTCTCTGACAGACAGTCTACGT	lib1	1	7	721
13-undiffH9-day07-01	LT-2D	GGGACAACGTGTCTGACTGACTGTGTGGTCTGTCACAGTGAGAGAACGTA	lib1	1	7	43
13-undiffH9-day07-01	LT-2D	TGTGACACGTGTCTCTGACAGTGTGAGACTCAGAGACTCACACTGTACGT	lib1	1	7	979
13-undiffH9-day07-01	LT-2D	CCCGAAACGTGTGTGAGTTACTCAGTGTGTCTCTCAGTGTCTGTCAACGT	lib1	1	7	355
13-undiffH9-day07-01	LT-2D	ATCTATACGTGTCACTGTGTCTGACTCTGTGTGAGTGACACAGAGTACGT	lib1	1	7	572
13-undiffH9-day07-01	LT-2D	GGGACAACGTGTGTCAGCGAGTGTCAGACTGTGAGAGTCTGAGTGTACGT	lib1	1	7	249
13-undiffH9-day07-01	LT-2D	ATCTATACGTGTCAGTCTGTGAGTGACTGTGTCAGACTGTGACTGAACGT	lib1	1	7	390
13-undiffH9-day07-01	LT-2D	GAGGCTACGTGACTGTGACTCTCAGTGTGTGTGTCTGAGTGTCAGAACGT	lib1	1	7	23
13-undiffH9-day07-01	LT-2D	GGCAAAACGTGTGTGTGTGACAGTCACTCTGAGAGAGTCACTCTGAACGT	lib1	1	7	218
13-undiffH9-day07-01	LT-2D	GATGCGACGTCTGTCTGTGTCTAAGTGACAGACTGTCTCAGTCTCAACGT	lib1	1	7	183
13-undiffH9-day07-01	LT-2D	CGTCCGACGTGTCAGTGAGAGTGTCACTGTCTCACACACAGTGTGTACGT	lib1	1	7	761
13-undiffH9-day07-01	LT-2D	TGTAATACGTGAGTGTGTGAGTCTGAGACAGGTCTGAGTGACTGAACGTA	lib1	1	7	784
13-undiffH9-day07-01	LT-2D	CATCTAACGTGTGTGAGTGAGTCTCAGTGTCAGACAGTGAGAGTGTACGT	lib1	1	7	777
13-undiffH9-day07-01	LT-2D	TTGTGGACGTCAGTCTCACTCTCAGTGTCAGTCTCAGTCAGACACTACGT	lib1	1	7	639
13-undiffH9-day07-01	LT-2D	CGCAAGACGTCAGTCAGAGAGTGTGTCTGAGTGAGTGTGAGAGTGAACGT	lib1	1	7	527
13-undiffH9-day07-01	LT-2D	TGTTTTACGTCTGTGTCTCTGTCTCTGTCAGTGACTGTCAGTCTCTACGT	lib1	1	7	315
13-undiffH9-day07-01	LT-2D	CCCCCAACGTCAGTGTCAGTCACTGTGTCACTGTGTGTGAGAGTGTACGT	lib1	1	7	158
13-undiffH9-day07-01	LT-2D	GTCTTTACGTCTGTGTCTGAGTGACTGAGTGTGTGTCTCTGTCAGTACGT	lib1	1	7	251
13-undiffH9-day07-01	LT-2D	TTGGCAACGTGAGTGTGTGTCAGTCACAGAGAGTGAGAGTGTGTGTACGT	lib1	1	7	1404
13-undiffH9-day07-01	LT-2D	GATGAAACGTGTGTCAGTCTGACACAGACTGAGAGAGTGAGACTGTACGT	lib1	1	7	297
13-undiffH9-day07-01	LT-2D	GTGCGCACGTCTGAGAGTGTGTCTCACAGTGAGTGAGTGTCAGAGAACGT	lib1	1	7	635
13-undiffH9-day07-01	LT-2D	AGCTGTACGTGTCAGAGTCTCTCTCACTGACACACACAGTCACACTACGT	lib1	1	7	709
13-undiffH9-day07-01	LT-2D	CGCCGAACGTCACAGTGTCTCTGTGTGTCAGAGTCTGACTCTGAGTACGT	lib1	1	7	54
13-undiffH9-day07-01	LT-2D	GATGACACGTGAGTGTGAGTCTGTCAGTCTCTGTTCTGAGAGTCTACGTA	lib1	1	7	536
13-undiffH9-day07-01	LT-2D	GAGGGGACGTGAGTGTCAGTCTGACTGTCTGACTGTGTGTCTCTCTACGT	lib1	1	7	645
13-undiffH9-day07-01	LT-2D	GGCTAGACGTCTGTGACACTAGTCACAGTGTGTGACACACTGTGAACGTA	lib1	1	7	1109
13-undiffH9-day07-01	LT-2D	GAGGGGACGTGTCACAGTGTCGTGTGTCTGAGACTCAGTCAGACTACGTA	lib1	1	7	259
13-undiffH9-day07-01	LT-2D	GGGTGTACGTGTGACTCAGTGTGTGAGTGTGTGAGACAGTCTGACTACGT	lib1	1	7	534
13-undiffH9-day07-01	LT-2D	CGGTTGACGTGTGAGAGTGTGTCTCAGTGAGAGTGTGAGTCAGACAACGT	lib1	1	7	496
13-undiffH9-day07-01	LT-2D	CGTCCTACGTCTGTGAGTGTGACTGTGACTCAGTCTGTGTGTGACTACGT	lib1	1	7	2576
13-undiffH9-day07-01	LT-2D	TAGAGTACGTGTGTCTGACTGTGAGTGTGTCTCTGTGTGTCACTCAACGT	lib1	1	7	2008
13-undiffH9-day07-01	LT-2D	CGCCCTACGTCTGTGTCAGTCAGAGAGTCTCAGTGTCTGAGAGACTACGT	lib1	1	7	1096
13-undiffH9-day07-01	LT-2D	GTGCGCACGTCTCACTCTCAGAGACACAGACTCACTGTCTGAGTGAACGT	lib1	1	7	519
13-undiffH9-day07-01	LT-2D	TCAAGAACGTGTGTCACTGTCAGTGTGTGTGTCACTGTGTGTCTCAACGT	lib1	1	7	859
13-undiffH9-day07-01	LT-2D	TCACGCACGTGTGACTGACTGACTGTGTGTCTGTGTCACACTCTGTACGT	lib1	1	7	74
13-undiffH9-day07-01	LT-2D	TAGANCACGTGACAGTGTGTGACTGACTCACACTCTGTGAGTGTCAACGT	lib1	1	7	36
13-undiffH9-day07-01	LT-2D	TCAAGAACGTGTGTCTCTCACTCTGACTCTGTGTGAGTGTCTGTGTACGT	lib1	1	7	597
13-undiffH9-day07-01	LT-2D	TGGTACACGTCAGTCAGAGAGTGTCAGAGTGACACAGTGAGAGAGTACGT	lib1	1	7	3317
13-undiffH9-day07-01	LT-2D	CGTGGCACGTGTCTGTCACAGACTGACAGAGAGTGTCACTGTGCGAACGT	lib1	1	7	1378
13-undiffH9-day07-01	LT-2D	CATCTCACGTCTGAGAGACTGAGTCAGACACTCTCTCTGTGAGTGTACGT	lib1	1	7	38
13-undiffH9-day07-01	LT-2D	CGTGGGACGTGTCAGTGTCTGTGAGACTGACTGAGTGTGTGTGTGTACGT	lib1	1	7	199
13-undiffH9-day07-01	LT-2D	ACAGGCACGTCAGTCTGACTCACTCTGAGAGTGTGTGTGTGAGACAACGT	lib1	1	7	653
13-undiffH9-day07-01	LT-2D	AGCTCTACGTGAGTGTCAGTCTGACAGTGTCAGTGAGAGTCACTGTACGT	lib1	1	7	178
13-undiffH9-day07-01	LT-2D	TTAATAACGTGAGACAGTGTGAGTGTGTCTGTGTCTGAGACAGAGTACGT	lib1	1	7	1460
13-undiffH9-day07-01	LT-2D	TGGTACACGTCAGTCAGAGTGAGAGTGTGTGTCTGTGACAGTGAGTACGT	lib1	1	7	558
13-undiffH9-day07-01	LT-2D	CGTCCTACGTCTGTGAGTCAGTGACTGAGTCTGAGTCTCAGTCAGTACGT	lib1	1	7	41
13-undiffH9-day07-01	LT-2D	CACACTACGTGTCTCACTCAGTCTCAGAGAGTGACAGACTGTCAGAACGT	lib1	1	7	1280
13-undiffH9-day07-01	LT-2D	AGTTCCACGTGACTGAGTCAGAGAGTGTGAGACAGAGACAGTGTGAACGT	lib1	1	7	873
13-undiffH9-day07-01	LT-2D	GTGCGCACGTGTCTGTGTGTGAGTGTGTGTCTGTCACAGAGTGTGAACGT	lib1	1	7	1106
13-undiffH9-day07-01	LT-2D	ATGTCACGTCTGTGTGACACTCACAGAGTGTCTCAGTGTGTCTCTACGTA	lib1	1	7	1097
13-undiffH9-day07-01	LT-2D	CCCCGTACGTGTCTCTCAGACTGTCTCAGTGTGTGTGACAGACACAACGT	lib1	1	7	661
13-undiffH9-day07-01	LT-2D	GATGAGACGTCACTGTGACACTCTGTCTGTCTGTGAGAGTGTGTGTACGT	lib1	1	7	102
13-undiffH9-day07-01	LT-2D	TAGATAACGTGACAGTGTGTGACTGACTCACACTCTGTGAGTGTCAACGT	lib1	1	7	61
13-undiffH9-day07-01	LT-2D	TCTGAGACGTCTCTGACTGTGTGTCTCTGTGTCAGAGTGAGAGTGTACGT	lib1	1	7	168
13-undiffH9-day07-01	LT-2D	TTTATTACGTCTGTCACTGTGTCTGACTCTCACACTCAGAGTCTCAACGT	lib1	1	7	266
13-undiffH9-day07-01	LT-2D	GTGCGCACGTGAGTCACAGAGTGTCAGAGAGTGAGTGACAGTGTGTACGT	lib1	1	7	315
13-undiffH9-day07-01	LT-2D	AGGGAAACGTGTCACTGTGTGTGAGAGTGACTGTGTGACACAGAGTACGT	lib1	1	7	175
13-undiffH9-day07-01	LT-2D	ACACTTACGTCAGTCTCTGTGTCACTGAGTCTCACAGTGAGTGTGAACGT	lib1	1	7	394
13-undiffH9-day07-01	LT-2D	TTTGGACGTCTCTGAGAGTCACACTGTGAGAGTCTCAGTGACAGTACGTA	lib1	1	7	972
13-undiffH9-day07-01	LT-2D	CGCAATACGTCTCTGTCTGAGAGACAGTGTGTGTGTGTCAGTGAGTACGT	lib1	1	7	583
13-undiffH9-day07-01	LT-2D	GGGGGTACGTGAGTGTCAGTCAGTGTCTGAGTGTGAGACACAGTGAACGT	lib1	1	7	179
13-undiffH9-day07-01	LT-2D	CTCCGAACGTGAGAGTGTGTGTGTGTGTCTCTGTGTGTGTCACAGTACGT	lib1	1	7	204
13-undiffH9-day07-01	LT-2D	CTCCGAACGTGTCTCAGAGTGTGTGTCTGTGAGAGTGTCAGTGAGTACGT	lib1	1	7	409
13-undiffH9-day07-01	LT-2D	AGCGCAACGTCTCTCTGAGAGTCTGACAGAGACACAGTCTTGTGAACGTA	lib1	1	7	264
13-undiffH9-day07-01	LT-2D	GGCCTGACGTCACTCTGTGTCTCAGTGTGTCTGACTGTGTGAGACTACGT	lib1	1	7	218
13-undiffH9-day07-01	LT-2D	GGGGCAACGTGTGTCTGTGTGAGTGTGACTGAGTCTGTCAGAGTGTACGT	lib1	1	7	446
13-undiffH9-day07-01	LT-2D	GTTGGAACGTGTCACTGTCTGTCTCTGTCAGTGTCTGACTGTCATACGTA	lib1	1	7	1580
13-undiffH9-day07-01	LT-2D	CCATCTACGTGTGTCTCAGTCACTCTCACTGTGTGTCAGAGAGCGTACGT	lib1	1	7	858
13-undiffH9-day07-01	LT-2D	TGCTTTACGTCTGAGTCAGTGAGTCTGTGACTGTGTGTGAGAGTCTACGT	lib1	1	7	418
13-undiffH9-day07-01	LT-2D	CAAGACACGCCTCAGAGTCTCTCAGTGTGACTGTTGTCACTCAGTACGTA	lib1	1	7	952
13-undiffH9-day07-01	LT-2D	CGGGGCACGTGTGTGAGAGAGAGTCTCTGTGTGACAGTGGAGACTACGTA	lib1	1	7	680
13-undiffH9-day07-01	LT-2D	GTTGGCACGTCAGTGTGAGTCAGAGACACACAGTCTGTGAGTGTCTACGT	lib1	1	7	463
13-undiffH9-day07-01	LT-2D	GGGGGTACGTGAGTGTGAGACACAGAGAGTGAGACTGTCTGTCTGTACGT	lib1	1	7	928
13-undiffH9-day07-01	LT-2D	CTGTATACGTGTGTGTGACTCAGAGACTCTGTGTGTGACTGTCAGTACGT	lib1	1	7	26
13-undiffH9-day07-01	LT-2D	CAAGGGACGTGAGACTCTGAGACAGTGTCTGACTCACACAGAGTCTACGT	lib1	1	7	102
13-undiffH9-day07-01	LT-2D	TATCATACGTGTGTCTGTCAGTGAGTCAGAGTGAGTGTCAGTGTGTACGT	lib1	1	7	706
13-undiffH9-day07-01	LT-2D	CCACTGACGTCTGTCACTCACTCTGTGTGTCTGTCAGTGTGAGTCAACGT	lib1	1	7	51
13-undiffH9-day07-01	LT-2D	CTGTCCACGTGTGTCTCTCACAGTGTCTCACAGACAGTGTGAGACTACGT	lib1	1	7	212
13-undiffH9-day07-01	LT-2D	TGCAGTACGTGTCTCAGAGTGTGTGTGTGTCTGTCAGAGACTGAGTACGT	lib1	1	7	407
13-undiffH9-day07-01	LT-2D	GGCCTCACGTGTGTCAGTCACAGTGAGACTCTATCTGTCAGTCTGAACGT	lib1	1	7	2338
13-undiffH9-day07-01	LT-2D	CTGTCGACGTCTGTGACTCTGAGACTGTGAGAGAGTGTCAGTGTCAACGT	lib1	1	7	1196
13-undiffH9-day07-01	LT-2D	CTCCCTACGTCTGTCTGTGTGTGACTCTCAGTGACACAGTCTCTGTACGT	lib1	1	7	288
13-undiffH9-day07-01	LT-2D	CTCCCTACGTGACTCACAGACTCAGTGACTGACTGACAGTGAGACTACGT	lib1	1	7	263
13-undiffH9-day07-01	LT-2D	CTGTCACGTCAGTGAGAGTCTCTGTGTGTGACAGTGTCTCTGACAACGTA	lib1	1	7	610
13-undiffH9-day07-01	LT-2D	TCTGGGACGTCAGTGTGTCAGACACTCTGTCAGTGAGACTCACTCTACGT	lib1	1	7	339
13-undiffH9-day07-01	LT-2D	CGGGGGACGTCAGAGTCTGTGTCACAGTCTGTGAGTGTCAGAGAGAACGT	lib1	1	7	426
13-undiffH9-day07-01	LT-2D	AGTCAAACGTGTGAGAGTCTCTGTCTCTCTGTGTCAGACAGTCAGTACGT	lib1	1	7	473
13-undiffH9-day07-01	LT-2D	CTCCGAACGTCACTCTGTGAGTGTCACTGAGTGAGTCTGTGAGTGTACGT	lib1	1	7	666
13-undiffH9-day07-01	LT-2D	AGTCAAACGTGTGAGACTGTGTGTCTCACAGTGTGTGTCTCTGTCAACGT	lib1	1	7	412
13-undiffH9-day07-01	LT-2D	TGCAACGCGTCTGTGAGTCTCAGTGTGTGAGTCTCTCAGTCTGTGAACGT	lib1	1	7	111
13-undiffH9-day07-01	LT-2D	TTTATCACGTGAGTGTGTGAGTGAGAGTCAAAGTGTCACAGACAGAACGT	lib1	1	7	240
13-undiffH9-day07-01	LT-2D	TGCAAGACGTGTCTCACTGTGTGTCTGTGACAGAGACTGAGAGTGAACGT	lib1	1	7	463
13-undiffH9-day07-01	LT-2D	CTCCGGACGTGTCTGTGTCAGAGTGTCTGTGTGTCACAGTGTGTGAACGT	lib1	1	7	43
13-undiffH9-day07-01	LT-2D	TGCGAGACGTCACACTGTGTGACTCAGTGACTCAGAGTGTGTGTCAACGT	lib1	1	7	898
13-undiffH9-day07-01	LT-2D	CTGTACACGTGAGTCAGACAGTCAGTCAGTGTGTGTGTGTGTACGTATGG	lib1	1	7	31
13-undiffH9-day07-01	LT-2D	TGCAGTACGTGAGAGTGAGAGTCACTGTCACACTGAGTCAGACTGTACGT	lib1	1	7	156
13-undiffH9-day07-01	LT-2D	CTCCGGACGTGACAGTGACACAGTCAGTCTGAGTGTGTGACTGTCTACGT	lib1	1	7	642
13-undiffH9-day07-01	LT-2D	TGCGAGACGTCACACTGTCAGTGACAGTGTCAGAGTGAGACTCTCAACGT	lib1	1	7	316
13-undiffH9-day07-01	LT-2D	TGCAAGACGTGTGACTGTGTGTCACTCAGTCTGAGAGTGTCACTCAACGT	lib1	1	7	626
13-undiffH9-day07-01	LT-2D	TGTCGAACGTCAGTCTCTGTGTGTGTGTGTCACTCACACACAGACAACGT	lib1	1	7	832
13-undiffH9-day07-01	LT-2D	TGTCGAACGTCAGTCTCTGTGTGTGTGTCACTCACACACAGACAACGTAT	lib1	1	7	57
13-undiffH9-day07-01	LT-2D	TCTCGCACGTCAGTGTCACTGTCTCTCTCAGTGTGTGTGTGTCAGAACGT	lib1	1	7	231
13-undiffH9-day07-01	LT-2D	CACCAAACGTGTGTCAGACTCTGACTCTCTGAGACACACTGAGAGTACGT	lib1	1	7	325
13-undiffH9-day07-01	LT-2D	TGGTAGACGTCTCTGTCAGACTCTGTCTGTGACTGACAGACTGTGAACGT	lib1	1	7	68
13-undiffH9-day07-01	LT-2D	CTCCGGACGTGTGAGTGAGAGTCACACAGAGTCACTCTCTGACTGTACGT	lib1	1	7	623
13-undiffH9-day07-01	LT-2D	CCCTCAACGTCTGACAGACACTCTGACTGTGTGAGAGAGTGTCTGAACGT	lib1	1	7	845
13-undiffH9-day07-01	LT-2D	TTTTATACGTGAGTGTGTGTGTGACAGTGACACTCAGAGAGTCACAACGT	lib1	1	7	176
13-undiffH9-day07-01	LT-2D	GGGGGTACGTGCGACAGTGTGGACAGAGTCTCTGTCACTCTCACAACGTA	lib1	1	7	490
13-undiffH9-day07-01	LT-2D	CGGCCAACGTCAGTGAGAGTGTCTGTCTGTCTCTGTGAGACACTGAACGT	lib1	1	7	806
13-undiffH9-day07-01	LT-2D	GTTGGCACGTCTGTGTCACTCAGTGTGAGTGTGTCTGTGAGAGTCAACGT	lib1	1	7	161
13-undiffH9-day07-01	LT-2D	GGCCTGACGTCTCTGTGTCTCAGACAGTGTGTGTCACTCACTCTCTACGT	lib1	1	7	836
13-undiffH9-day07-01	LT-2D	TAGTGAACGTCAGACTGTCACTGAGACTCACAGTGTGTCTGACAGAACGT	lib1	1	7	801
13-undiffH9-day07-01	LT-2D	GGGGTTACGTCAGTCTGTGTGTGACTCTCTCTGTCTGTGTCTCTGTACGT	lib1	1	7	324
13-undiffH9-day07-01	LT-2D	CAACGTACGTGTGACTGTCTCACACTGTCTGTCAGTCTGTGTGTGAACGT	lib1	1	7	1125
13-undiffH9-day07-01	LT-2D	AGCATGACGTCTGAGTGAGAGTCAGACTGACAGTGTGTCAGACACTACGT	lib1	1	7	1241
13-undiffH9-day07-01	LT-2D	CCCTCAACGTGACACTGTCTGTCAGTGAGTGTCAGTGTGTCTGTCTACGT	lib1	1	7	715
13-undiffH9-day07-01	LT-2D	TTCGCGACGTCTGTCTCTGTGTGACTCTGACACTGACAGTCACTCTACGT	lib1	1	7	96
13-undiffH9-day07-01	LT-2D	AGCATGACGTGACACTCAGTGACAGTCTCTGACACTCTCTGTCACTACGT	lib1	1	7	271
13-undiffH9-day07-01	LT-2D	TGCGAGACGTCAGTCAGACTCACTCTGACAGAGTGAGTGTCTGACTACGT	lib1	1	7	913
13-undiffH9-day07-01	LT-2D	AATTGCACGTCACACTGTGTCAGAGTGTCACTGAGACTGTCACACTACGT	lib1	1	7	526
13-undiffH9-day07-01	LT-2D	ACCTCTACGTGTCTGAGTGAGACAGTGTGTCTGTGTCTGTGTTTGTACGT	lib1	1	7	80
13-undiffH9-day07-01	LT-2D	TCGCAGACGTCAGTGTGAGTGTGACAGTCTCTGACTCTCTGTGTGTACGT	lib1	1	7	31
13-undiffH9-day07-01	LT-2D	CTCCGCACGTGTGTCTGTGAGTGACACTGTCTGTGAGTCACTGTCAACGT	lib1	1	7	683
13-undiffH9-day07-01	LT-2D	TTCGCGACGTGAGTGTGTCTGAGAGTGTGTGAGAGTGAGAGTCACAACGT	lib1	1	7	54
13-undiffH9-day07-01	LT-2D	TAACGTACGTGTCTCACAGTGACAGACTCTGAGTGAGTCTCAGTCTACGT	lib1	1	7	87
13-undiffH9-day07-01	LT-2D	CGGCAGACGTGACTCAGACTGTCTGAGACTCAGACAGTGACTCTCTACGT	lib1	1	7	289
13-undiffH9-day07-01	LT-2D	CTGTGAACGTGTGTGTCTCACTGTCTGACACAGACAGAGTCACTGTACGT	lib1	1	7	1509
13-undiffH9-day07-01	LT-2D	CTGTGAACGTGTGTGACTCTCTCTGTCTGTCAGTGTGACACAGTGTACGT	lib1	1	7	152
13-undiffH9-day07-01	LT-2D	CCATGAACGTGTCACTCAGTGTGTGTGTGAGTCTCTGTCTGTGTCAACGT	lib1	1	7	91
13-undiffH9-day07-01	LT-2D	GTTGCGACGTGTCAGTGACACACTCACAGACTGTGTGACTGTGTCTACGT	lib1	1	7	624
13-undiffH9-day07-01	LT-2D	TTCGCCACGTCACTCTCTGTGTGACTCTGAGTGTCACTCTGTCTCTACGT	lib1	1	7	90
13-undiffH9-day07-01	LT-2D	ACCTCTACGTGAGAGAGTCACTGAGACAGTGACTGTGTGTCTCAGTACGT	lib1	1	7	182
13-undiffH9-day07-01	LT-2D	TAACTCACGTGTGACTGACTGACTGAGTCAGTGTCTGAGTCAGTGTACGT	lib1	1	7	720
13-undiffH9-day07-01	LT-2D	CTGTGAACGTGACAGAGAGAGACAGTGAGTGTGAGTGTGTCTGAGTACGT	lib1	1	7	119
13-undiffH9-day07-01	LT-2D	TAACTCACGTGACACTGTCAGTGTCTCTCTGAGTCTGTGTCATCTACGTA	lib1	1	7	627
13-undiffH9-day07-01	LT-2D	AGGAGTACGTGTCAGACTGTGTGTGTGAGTGTCACTCTGTGAGTCTACGT	lib1	1	7	240
13-undiffH9-day07-01	LT-2D	GTTGCGACGTGTGTGTCTCACTCTCTGTGTGTCTCTCACAGTGTGTACGT	lib1	1	7	497
13-undiffH9-day07-01	LT-2D	CTGTGAACGTGACTCTGTGAGAGTGTGTCAGTCTCTCAGTCTCAGAACGT	lib1	1	7	211
13-undiffH9-day07-01	LT-2D	TGCAGTACGTGTGAGTGAGAGAGACTGAGTCTCTCTCTGTGAGTGTACGT	lib1	1	7	298
13-undiffH9-day07-01	LT-2D	AGCGCAACGTGTGTGTGTCTCTGAGTGTGTCAGACACTCTGTGTCAACGT	lib1	1	7	884
13-undiffH9-day07-01	LT-2D	GTTGCGACGTGTGTCAGTGTGAGACTGTGAGTCTGACAGTCTGTGTACGT	lib1	1	7	585
13-undiffH9-day07-01	LT-2D	CTCCCCACGTCTCAGTCAGTGAGTGTCACTCAGTCTCACTGAGTCTACGT	lib1	1	7	133
13-undiffH9-day07-01	LT-2D	AATTGGACGTCTCTGTGTGACTGAGTGAGACAGTGTGTCAGAGAGTACGT	lib1	1	7	70
13-undiffH9-day07-01	LT-2D	TAACTGACGTGTGACTCTGTCAGTCTGTGAGTGTGAGTGTCACAGTACGT	lib1	1	7	835
13-undiffH9-day07-01	LT-2D	CGGCACACGTGTCTCTGACTGAGTGTCTGAGTGTCTGTGTGTGTGAACGT	lib1	1	7	238
13-undiffH9-day07-01	LT-2D	TCGCTTACGTGACTCTGTGACACACAGTGTGTCACTCTGTGTCTCAACGT	lib1	1	7	123
13-undiffH9-day07-01	LT-2D	GTTGCGACGTCTGAGACACTCTGTCAGTGTGTGACTGTCTGAGTGTACGT	lib1	1	7	1399
13-undiffH9-day07-01	LT-2D	TGTATCACGTGTGTCTCAGACAGTCAGAGACTGACAGAGTCACTGTACGT	lib1	1	7	150
13-undiffH9-day07-01	LT-2D	GTTGCTACGCAGAGTGACTCTCTCTGTCTCAGACTCAGAGTGTGAACGTA	lib1	1	7	211
13-undiffH9-day07-01	LT-2D	CGGCACACGTGTGTGTGAGTGACACTCTCTGTCAGAGACTCTCTGTACGT	lib1	1	7	236
13-undiffH9-day07-01	LT-2D	GGCTTCACGTCTGTGTGACTGTGACACACTGTGTCTGAGAGTCTGAACGT	lib1	1	7	1040
13-undiffH9-day07-01	LT-2D	GTTGCGACGTGAGTGTCTCTGTCACTGACTGTGTGAGTGTCTGTCTACGT	lib1	1	7	1320
13-undiffH9-day07-01	LT-2D	AATTGGACGTGACAGAGAGTCAGAGACTCTCTGAGTCAGAGTCACTACGT	lib1	1	7	240
13-undiffH9-day07-01	LT-2D	CTGTGCACGTCTCTGTCTGTGACACACAGTGTGAGTCAGTCTCTGTACGT	lib1	1	7	760
13-undiffH9-day07-01	LT-2D	AGTAGTACGTGAGAGAGTGTGTGTCTCTGAGAGTGTGACTGTCAGTACGT	lib1	1	7	347
13-undiffH9-day07-01	LT-2D	CTGTCTACGTCTCAGAGTCACACTGAGTCTCTCTCTGTGACTGTGTACGT	lib1	1	7	710
13-undiffH9-day07-01	LT-2D	TGCGAGACGTCTGTGACTCACACTGTCTGACTCTCACTGACTGAGAACGT	lib1	1	7	416
13-undiffH9-day07-01	LT-2D	CGGGGGACGTCTGAGACTGTGAGTCAGTCAGTGAGTCTCACTCACTACGT	lib1	1	7	263
13-undiffH9-day07-01	LT-2D	GGCCTCACGTGTCTGTGAGTCAGTCTGTGTCTGTGAGTGTGTGAGAACGT	lib1	1	7	527
13-undiffH9-day07-01	LT-2D	TAACGTACGTGTGTGAGTCAGTGTCTCAGACTCTGAGTGTGTGTCAACGT	lib1	1	7	100
13-undiffH9-day07-01	LT-2D	ACCTCTACGTGAGTCTGTGTGTGACAGTCAGTCTCAGTCACTGTGAACGT	lib1	1	7	925
13-undiffH9-day07-01	LT-2D	GTTGCTACGTGTCACAGTCTGACTGTGTGTGAGACTGTCACAGTCTACGT	lib1	1	7	65
13-undiffH9-day07-01	LT-2D	GGCCTCACGTGAGTCACTCACAGACAGACTGACTCTCTGTGACAGTACGT	lib1	1	7	235
13-undiffH9-day07-01	LT-2D	TTCGCCACGTGAGAGTGAGTCACTGTCTCTGAGAGTGTGAGACTCTACGT	lib1	1	7	131
13-undiffH9-day07-01	LT-2D	CTGTCGACGTGTGTCAGAGACTGTGAGTGAGTGTCACTGTGTGTGTACGT	lib1	1	7	510
13-undiffH9-day07-01	LT-2D	GTTGCTACGTGTGTGTCTGTCTCACTGACACTGAGTCTGTGAGTGAACGT	lib1	1	7	875
13-undiffH9-day07-01	LT-2D	CGGCATACGTCAGAGAGACTCTGTGTCACACACTGTGACACAGTGTACGT	lib1	1	7	735
13-undiffH9-day07-01	LT-2D	CTCCCGACGTGTCACTGTGACAGTGAGTCTGTGTGACAGTGTGTCAACGT	lib1	1	7	1228
13-undiffH9-day07-01	LT-2D	CGGGGGACGTCTGTCAGTCAGTGTCACTCTCACTGTCAGAGTCTGTACGT	lib1	1	7	771
13-undiffH9-day07-01	LT-2D	ATAATTACGTGACTGAGTCTGAGACACAGACTCTCAGTGAGTGTCTACGT	lib1	1	7	2510
13-undiffH9-day07-01	LT-2D	TTCGCCACGTCTCTCTCAGACTGTCACTGACTGTGTCAGAGACAGTACGT	lib1	1	7	475
13-undiffH9-day07-01	LT-2D	GGGGTTACGTCTGTGTGTCTCAGTCTCAGTCAGTCACAGTCTGACTACGT	lib1	1	7	1782
13-undiffH9-day07-01	LT-2D	TGTATGACGTCACTCAGTCACACTGACTCAGTGTCTCAGTCTGACTACGT	lib1	1	7	178
13-undiffH9-day07-01	LT-2D	TAGTCTACGTCTCTGTCTGAGGTCTGTGACACAGAGTCTCAGTCTACGTA	lib1	1	7	595
13-undiffH9-day07-01	LT-2D	CTCCCCACGTGTGTCAGTGTGTGTGACACTCAGTCACAGACTGAGTACGT	lib1	1	7	391
13-undiffH9-day07-01	LT-2D	GTTGCTACGTGACTCTGTGTGTGTCTGAGTCAGTCTGAGTGTCTCAACGT	lib1	1	7	628
13-undiffH9-day07-01	LT-2D	CGGCAGACGTGTCTGTGTCTGTGTGTGTCTGTGAGTGTGAGTGTCTACGT	lib1	1	7	252
13-undiffH9-day07-01	LT-2D	CTGTCTACGTGAGTCTCTCTCTCAGTGTCAGAGTCTGAGACAGTCTACGT	lib1	1	7	87
13-undiffH9-day07-01	LT-2D	TAACTAACGTGTCAGAGTGACACACACAGAGAGTGTCACAGTGTCTACGT	lib1	1	7	1087
13-undiffH9-day07-01	LT-2D	GTTGCTACGTCTCTGTGTCACACTCAGTGACAGAGTCACTGTGTGTACGT	lib1	1	7	507
13-undiffH9-day07-01	LT-2D	CTCCCCACGTGTGTGTGTCACTGAGAGTGACACTCAGAGTCTGTGTACGT	lib1	1	7	172
13-undiffH9-day07-01	LT-2D	AACTGGACGTGTCTCTCTGAGTGGAGTCTGTGTGTGTCTGTCTCAACGTA	lib1	1	7	1207
13-undiffH9-day07-01	LT-2D	GTTGTAACGTGTGTGTGACTCACTCTCTGTCTGTGTGAGTGAGAGTACGT	lib1	1	7	312
13-undiffH9-day07-01	LT-2D	CTGGGTACGTCTCAGAGACTCTGAGACTCTGTGTGTCTGAGTGTCAACGT	lib1	1	7	52
13-undiffH9-day07-01	LT-2D	ATCCTAACGTGTGACTGTGACTCTGTGACACTGTCTGTGTGTCTGTACGT	lib1	1	7	516
13-undiffH9-day07-01	LT-2D	ACCTGGACGTCACACAGACTGTGACAGAGAGTCAGAGAGTGTGTGTACGT	lib1	1	7	609
13-undiffH9-day07-01	LT-2D	CTGGGTACGTCACAGACTCTCTGTGTCTGTCTCTCTCTGAGAGACAACGT	lib1	1	7	57
13-undiffH9-day07-01	LT-2D	GGGGGTACGTGTGAGAGAGTGTCTGTGACTCTCACTGTGTGTGAGAACGT	lib1	1	7	410
13-undiffH9-day07-01	LT-2D	CGGGGCACGTGAGTGTCTGTGTCAGAGTCAGTGTCTGTGTCAGAGAACGT	lib1	1	7	919
13-undiffH9-day07-01	LT-2D	ACGCTCACGTGTGTGGTGTCTGAGTCACTGTCACACTCACAGAGTACGTA	lib1	1	7	363
13-undiffH9-day07-01	LT-2D	TGGTTGACGTGAGAGTCTGTCTGTGACTGTCTCTGTCAGTGACTGTACGT	lib1	1	7	636
13-undiffH9-day07-01	LT-2D	CTGGGTACGTCTGACACAGACAGACTGTGAGACAGACTGTGACTGTACGT	lib1	1	7	407
13-undiffH9-day07-01	LT-2D	GGGGATACGTGTCAGTGAGAGAGTGTGTGTGTCTCTCTCAGTCTACGTAT	lib1	1	7	71
13-undiffH9-day07-01	LT-2D	GGGGATACGTGTCAGTGAGAGAGTGTGTGTGTGTCTCTCTCAGTCTACGT	lib1	1	7	1826
13-undiffH9-day07-01	LT-2D	TTGGCGACGTGAGAGTGTCTGAGTCAGAGAGAGTCAGTCTGTCAGTACGT	lib1	1	7	167
13-undiffH9-day07-01	LT-2D	CTGGGGACGTGTGTGTGTGACTCTCACAGAGTGTGTGTGTCAACGTATGG	lib1	1	7	409
13-undiffH9-day07-01	LT-2D	AGCGACACGTGAGACAGACTGACACTCACTGAGTCTGTGTGTGTACGTAT	lib1	1	7	28
13-undiffH9-day07-01	LT-2D	GGGGTGACGTGTCTCTAGAGAGTCTGACACAGAGTCACTCAGTCTACGTA	lib1	1	7	161
13-undiffH9-day07-01	LT-2D	GGCCTTACGTGAGTGTGACAGACACACACTGTGTGAGAGTCTGTCTACGT	lib1	1	7	189
13-undiffH9-day07-01	LT-2D	AGCGACACGTGAGACAGACTGACACTCACTGAGTCTGTGTGTGTGTACGT	lib1	1	7	1240
13-undiffH9-day07-01	LT-2D	GGGGTGACGTGTCTCACTCTGTGTGTCACACACAGTGTGTCTGTCAACGT	lib1	1	7	315
13-undiffH9-day07-01	LT-2D	ACCTGGACGTCACAGAGTGTGACTGTCACTGACTGTGTGAGAGTCTACGT	lib1	1	7	89
13-undiffH9-day07-01	LT-2D	ACGCCCACGTGAGAGAGTCTGACACTCTCAGTCTGTCTGTGCTCTACGTA	lib1	1	7	612
13-undiffH9-day07-01	LT-2D	AAGTTTACGTCAGAGTCTCTGTCTCACGTCAGAGTGTGTCTCTGAACGTA	lib1	1	7	139
13-undiffH9-day07-01	LT-2D	TGCGACACGTGACAGTGTGTGTGTGTGACAGTCTCACTGTGTGTGTACGT	lib1	1	7	134
13-undiffH9-day07-01	LT-2D	ACGCTCACGTGTGACTCACTGAGAGAGTCTCAGTGACTCTCACTGTACGT	lib1	1	7	466
13-undiffH9-day07-01	LT-2D	TGCTGGACGTGACTGTCTGTCTGTCAGTCTGTCAGTGTCAGAGTCTACGT	lib1	1	7	671
13-undiffH9-day07-01	LT-2D	GGGGGTACGTGTGACAGAGTCTCACTCTGACTGAGACAGAGTGTGTACGT	lib1	1	7	376
13-undiffH9-day07-01	LT-2D	CGGCCTACGTGTCTCACTCTGTGTGAGTGAGTCTGAGAGAGACTCAACGT	lib1	1	7	214
13-undiffH9-day07-01	LT-2D	TTTTGTACGTCACAGACTGTCAGTGTCTGAGTCACTGAGAGTCTCTACGT	lib1	1	7	1674
13-undiffH9-day07-01	LT-2D	GTTGTAACGTGAGTGTGTCAGACTCTCAGTGTCACACACAGACACAACGT	lib1	1	7	156
13-undiffH9-day07-01	LT-2D	GTTGTAACGTGTCTCTGAGTGAGAGAGTGACTGAGAGTCTGTGTGAACGT	lib1	1	7	255
13-undiffH9-day07-01	LT-2D	GTTGTAACGTGTCTCTGGTCTCTCAGTGTGTGACTGTGACAGTCTACGTA	lib1	1	7	280
13-undiffH9-day07-01	LT-2D	AGCGACACGTGAGTCTGTGAGTCTGACTGACTGAGTGAGACTCAGAACGT	lib1	1	7	100
13-undiffH9-day07-01	LT-2D	AGCGACACGTGAGTGACTGACTGAGTCAGTCAGACTGTGACTGTGTACGT	lib1	1	7	456
13-undiffH9-day07-01	LT-2D	TTTATCACGTGAGTGTGTGAGTGAGAGTCAGAGTGTCACAAACAGAACGT	lib1	1	7	119
13-undiffH9-day07-01	LT-2D	AGTATTACGTGTGTGTGTGACACAGTGAGAGTGTGACTCAGTGACAACGT	lib1	1	7	513
13-undiffH9-day07-01	LT-2D	CGGCGAACGTGAGTGTGAGTGACAGTCACTCACACACTGAGTGACTACGT	lib1	1	7	243
13-undiffH9-day07-01	LT-2D	GTTGTGACGTCTCAGACAGTGTGACACACTCTGACACACTGTGACTACGT	lib1	1	7	76
13-undiffH9-day07-01	LT-2D	TGCACAACGTGTCACAGAGAGAGTCTGACAGTCAGAGAGAGACTGTACGT	lib1	1	7	118
13-undiffH9-day07-01	LT-2D	TAACACACGTGTGAGTCTCTCTGTCTGAGACACAGTCACTGTGTCTACGT	lib1	1	7	1051
13-undiffH9-day07-01	LT-2D	CTGGGCACGTGTGAGACTCAGACTCAGTGAGTGTGTGTGACTCAGTACGT	lib1	1	7	1628
13-undiffH9-day07-01	LT-2D	CCAGCCACGTCACTGTCTGAGTGAGACTGTGTGAGAGAGTCTCTCAACGT	lib1	1	7	271
13-undiffH9-day07-01	LT-2D	TGTATGACGTGTGTCTGTGTCAGACAGTGACTGTGACACTGTGACTACGT	lib1	1	7	449
13-undiffH9-day07-01	LT-2D	CGGGGCACGCGTGAGTCAGAGTGAGACTGAGAGAGTGTGTCTCAGTACGT	lib1	1	7	695
13-undiffH9-day07-01	LT-2D	TAACAAACGTGTGTCACTGATCTGTCACTCACACTGTGTCGTCAAGTATG	lib1	1	7	371
13-undiffH9-day07-01	LT-2D	TATATAACGTGTGTCTGAGTGTGTGTCTCACTGTCTGTGACTCTGAACGT	lib1	1	7	533
13-undiffH9-day07-01	LT-2D	GTTGTGACGTCTGTGAGTGTCAGACTGTTACTCAGACAGTCTGTGTACGT	lib1	1	7	312
13-undiffH9-day07-01	LT-2D	TCTCGAACGTCTGAGAGTCACACTCTGTGTGTGACACTGTCTGACTACGT	lib1	1	7	983
13-undiffH9-day07-01	LT-2D	GTTGTGACGTGACTCACTCAGTCTGACTCACTCACTGTGTCTGTGTACGT	lib1	1	7	241
13-undiffH9-day07-01	LT-2D	CCCTAGACGTGACTGTGTGTGAGTGTGTCAGAGTCTGACTGACAGAACGT	lib1	1	7	785
13-undiffH9-day07-01	LT-2D	GTTGTGACGTGAGACACTCACACACTCTCTCAGAGTGTCACAGTGTACGT	lib1	1	7	313
13-undiffH9-day07-01	LT-2D	ATCGATACGTGAGTCTCAGAGAGTGTCTCACAGAGAGACAGTGAGAACGT	lib1	1	7	813
13-undiffH9-day07-01	LT-2D	CTCGAGACGTCTGAGAGACAGTGAGTCAGTCAGTCTGACTGTGTGTACGT	lib1	1	7	25
13-undiffH9-day07-01	LT-2D	TATATCACGTGAGTGTGTGAGTGAGAGTCAGAGTGTCACAGACAGAACGT	lib1	1	7	61
13-undiffH9-day07-01	LT-2D	CGGGGCACGTCTGTCTCAGAGTCTCTGTGAGAGTGTCTCTCAGAATACGT	lib1	1	7	752
13-undiffH9-day07-01	LT-2D	TAGTGCACGTCAGAGTCAGAGACACACTCTGTCAGTGTCTGTGTCAACGT	lib1	1	7	263
13-undiffH9-day07-01	LT-2D	AACGCGACGTGACAGTGAGTGACTGACTCACAGTCTGTGTCAGTGAACGT	lib1	1	7	120
13-undiffH9-day07-01	LT-2D	CCCGTAACGTGTCTCAGTGTCTGTGAGTCTCAGAGTGTCAGTGACAACGT	lib1	1	7	281
13-undiffH9-day07-01	LT-2D	CGGCGCACGTGACACTGTCTCTGACAGACTGTCTCTCTCTGTGTCTACGT	lib1	1	7	427
13-undiffH9-day07-01	LT-2D	ATACTGACGTGACTGACTGAGAGACAGTGAGTCAGTCTGACAGTGTACGT	lib1	1	7	468
13-undiffH9-day07-01	LT-2D	TTCGTCACGTGTCAGTCACTGTGAGTCTCAGTCACAGTGAGAGTGTACGT	lib1	1	7	624
13-undiffH9-day07-01	LT-2D	CTCGATACGTCAGTGAGTCTGTGTCTGTGTGACAGAGCTGTGTGTACGTA	lib1	1	7	259
13-undiffH9-day07-01	LT-2D	GTTGTCACGTGTCAGTGTGAGTGTGAGATGAGTGACTCTTCTGTACGTAT	lib1	1	7	239
13-undiffH9-day07-01	LT-2D	CTCGAGACGTGTGACTGTGAGTGTTCTCTGTGTGAGTGACTGTCAACGTA	lib1	1	7	132
13-undiffH9-day07-01	LT-2D	CGGCGCACGTGTCACTGTCAGACTGTCACAGACTCTGTGTCAGAGTACGT	lib1	1	7	729
13-undiffH9-day07-01	LT-2D	TTCGTCACGTGTCACACTGTGACAGTCTGTCACTGTCTGTGTGTGTACGT	lib1	1	7	573
13-undiffH9-day07-01	LT-2D	TATATCACGTGACAGTGTGTGACTGACTCACACTCTGTGAGTGTCAACGT	lib1	1	7	20
13-undiffH9-day07-01	LT-2D	TTCGCTACGTGAGTGAGAGAGTCTCTGTCAGACACTGTGTGAGACAACGT	lib1	1	7	233
13-undiffH9-day07-01	LT-2D	AAGACAACGTGACCTGTGACAGTCAGACAGACTGTGTGAGACTCAACGTA	lib1	1	7	1328
13-undiffH9-day07-01	LT-2D	TGTCCTACGTGACTCTCTCACTGAGTCCTGAGTCTGTGACTGAGTACGTA	lib1	1	7	93
13-undiffH9-day07-01	LT-2D	CTGGGCACGTGTGTCTGTCACTGTGAGAGAGTGTGTGTGTCACTGTACGT	lib1	1	7	814
13-undiffH9-day07-01	LT-2D	GGCGGGACGTCAGTGAGTCAGTGTGTGTCAGTGTCGTGTCAGACTACGTA	lib1	1	7	566
13-undiffH9-day07-01	LT-2D	GTTGGGACGTGTCTGTGTGTCTCTCTGTGACAGTGTCTCAGAGAGTACGT	lib1	1	7	1139
13-undiffH9-day07-01	LT-2D	ATACAAACGTCACTGTCTCAGTGAGACTGAGAGACTCACACACTCAACGT	lib1	1	7	116
13-undiffH9-day07-01	LT-2D	AACGGGACGTCACTGAGTGTGTGTGTCAGTGAGACTGTCACACTGAACGT	lib1	1	7	613
13-undiffH9-day07-01	LT-2D	TAGTGAACGTGACAGTGTCTCTGTGAGACTCAGAGAGTGTGTGTCTACGT	lib1	1	7	1966
13-undiffH9-day07-01	LT-2D	TTCGCGACGTGTCTCTGACTGTGTGACTGTGTCACAGAGTGAGTGAACGT	lib1	1	7	49
13-undiffH9-day07-01	LT-2D	TGGTTGACGTGACAGAGTGTCAGTGTGTCTGACAGTCTGTGTGAGTACGT	lib1	1	7	446
13-undiffH9-day07-01	LT-2D	ATACTGACGTGTCACTGAGTGACTGAGTCACTGTCAGACAGTGACTACGT	lib1	1	7	1265
13-undiffH9-day07-01	LT-2D	AGCATTACGTCAGTCTCAGTCTCACTCTGTCACAGTCTGAGAGTGTACGT	lib1	1	7	238
13-undiffH9-day07-01	LT-2D	TGCAATACGTCAGTGAGACACACACTGAGAGTGTGAGTGAGTGAGTACGT	lib1	1	7	111
13-undiffH9-day07-01	LT-2D	CGGCCGACGTGTCAGACTGAGAGACACACAGTGAGAGTGTGTGAGTACGT	lib1	1	7	920
13-undiffH9-day07-01	LT-2D	ATACAAACGTCAGTGTCAGACACTGACTGTCAGTCTCAGAGTGTGTACGT	lib1	1	7	389
13-undiffH9-day07-01	LT-2D	TCGGGAACGTGTGTCTCTGTCTGTGTCTGTGTGTCAGTGACTGACACGTA	lib1	1	7	397
13-undiffH9-day07-01	LT-2D	CGGCCGACGTGAGTGTCAGTCAGTCACTGTGTGTCTGTCAGTCTGTACGT	lib1	1	7	1534
13-undiffH9-day07-01	LT-2D	TGTCCTACGTGTGTGAGTGTCTCAGTGTGTCACTGTCTCACTGTGTACGT	lib1	1	7	24
13-undiffH9-day07-01	LT-2D	CGGCCCACGTGTGAGTCACACTCAGTCTCAGACTGACAGAGTGTCTACGT	lib1	1	7	826
13-undiffH9-day07-01	LT-2D	GGCGGGACGTCTGTGAGACTGTCTGTCACTGTGTCAGACACTGTGTACGT	lib1	1	7	451
13-undiffH9-day07-01	LT-2D	CTGGTTACGTGTCTCAGACAGTGTGTCTGTGTCTGAGTCAGTGACTACGT	lib1	1	7	1526
13-undiffH9-day07-01	LT-2D	CTCCGTACGTGAGACACAGTGTGACTGACTCTCTGACACACTGTGTACGT	lib1	1	7	95
13-undiffH9-day07-01	LT-2D	CGGCCCACGTGTGACAGTCTCACACACAGTGTCTGTGTCTGGAACGTATG	lib1	1	7	84
13-undiffH9-day07-01	LT-2D	TGCGACACGTGTGTGTGAGTGTGTGACTCTCTGTGTGTCTGTCAGTACGT	lib1	1	7	268
13-undiffH9-day07-01	LT-2D	GGCTTCACGTCTGTGAGTCACAGTGTCTGACACTGTCTCAGTGAGAACGT	lib1	1	7	386
13-undiffH9-day07-01	LT-2D	CTGGTTACGTGTGACTGTGACAGAGTGACTCACTGTGTGTGTACAACGTA	lib1	1	7	1080
13-undiffH9-day07-01	LT-2D	CCAGAAACGTGTGTCTCTTGTCTGTGTCTGAGAGACAGAGACAGAACGTA	lib1	1	7	766
13-undiffH9-day07-01	LT-2D	AATTGAACGTCTCTCAGTGTGACTCTGTGTCAGTGTGTGAGTGTCTACGT	lib1	1	7	20
13-undiffH9-day07-01	LT-2D	GTTGGGACGTGAGTCTGTCTCACTGTCTGAGACTCTGTGTGACTGTACGT	lib1	1	7	537
13-undiffH9-day07-01	LT-2D	TCGCTTACGTGTGTGTGAGTCAGTGTGTGTGTCTCTGTCTGTGTCAACGT	lib1	1	7	287
13-undiffH9-day07-01	LT-2D	AGTCAAACGTCACTGAGTGAGAGAGTGTGTCTGTCTGTCTGTGTCAACGT	lib1	1	7	189
13-undiffH9-day07-01	LT-2D	GTTGGTACGTGTCAGTCAGAGTCAGAGTGAGACACTCACAGTGTCAACGT	lib1	1	7	119
13-undiffH9-day07-01	LT-2D	ACCTCTACGTGTGTCTGTCAGTCTGAGAGAGACTCTGTCTGTCTGTACGT	lib1	1	7	1551
13-undiffH9-day07-01	LT-2D	ACGCTCACGTGTCTGACACAGTAGTGAGTCTGAGTGACTGTGTTAACGTA	lib1	1	7	2894
13-undiffH9-day07-01	LT-2D	GTTGGTACGTGAGTGTCAGTCTCTCTCACTGTGTGTCAGAGAGTCTACGT	lib1	1	7	57
13-undiffH9-day07-01	LT-2D	AATGGTACGTGAGTCTCTGTGTCAGTGAGAGTGCACTCAGTGTGTACGTA	lib1	1	7	721
13-undiffH9-day07-01	LT-2D	CCATCGACGTCTCTGTGAGACTCACTCTCTGTGAGAGTCACTGAGTACGT	lib1	1	7	697
13-undiffH9-day07-01	LT-2D	TCGGGAACGTGTGAGTCACACAGAGAGTGTGAGTGTGTCTGTGTGAACGT	lib1	1	7	552
13-undiffH9-day07-01	LT-2D	CGGGGCACGTGTCTCAGAGTGAGTGACACACACTCAGTCAGAGTCAACGT	lib1	1	7	741
13-undiffH9-day07-01	LT-2D	TGTCCTACGTGTCTCTCTCTGTCTCTCAGAGAGTGGTCAGTGTGTCAACG	lib1	1	7	366
13-undiffH9-day07-01	LT-2D	TTTGGCACGTGTCTGAGAGTCTGACTGACTGAGTGTCTGTGACTGAACGT	lib1	1	7	439
13-undiffH9-day07-01	LT-2D	GTTGGTACGTGTGTGTGAGTGACTGAGTGACTGTGTCAGTGAGTCTACGT	lib1	1	7	733
13-undiffH9-day07-01	LT-2D	GTTGGTACGTGTGTGTGTCACTGACAGACAGAGACTGTGAGTCTCTACGT	lib1	1	7	644
13-undiffH9-day07-01	LT-2D	TGCAGTACGTCAGTCTGTGACCGTGAGTGTCAGACACACAGAGACAACGT	lib1	1	7	406
13-undiffH9-day07-01	LT-2D	CTGGTAACGTGTCTCTCTGTGTGAGAGAGACAGTCTGTGACACTCAACGT	lib1	1	7	64
13-undiffH9-day07-01	LT-2D	GTTGGTACGTGTGAGTGTCACAGATCAGAGACTGTGAGAGAGAGAACGTA	lib1	1	7	521
13-undiffH9-day07-01	LT-2D	CTCCTTACGTCTCTGTGTCTCAGACAGTCTGTGTCACAGTCAGTGAACGT	lib1	1	7	536
13-undiffH9-day07-01	LT-2D	ATGAGAACGTGACAGTCTGTCTGTCTGTCACAGTGTGACAGAGTGAACGT	lib1	1	7	344
13-undiffH9-day07-01	LT-2D	TATCAAACGTCTGACACAGAGACAGAGAGAGACAGAGAGTCTGAGTACGT	lib1	1	7	55
13-undiffH9-day07-01	LT-2D	ATGCGAACGTGAGTGTGTCAGTCTGTCTACACTCTGTGACTGACAACGTA	lib1	1	7	549
13-undiffH9-day07-01	LT-2D	CTGGTGACGTGAGAGTCTGTGAGTGACACTGTGTCTCTCACTCTCTACGT	lib1	1	7	372
13-undiffH9-day07-01	LT-2D	CTGGTGACGTGACTGTGTGACAGTGTCACAGTGTCTCTCACAGAGTACGT	lib1	1	7	1813
13-undiffH9-day07-01	LT-2D	GGGGCAACGTGTGTCTGACACTGTGTGTGTGACTGTGAGTGACTGTACGT	lib1	1	7	1254
13-undiffH9-day07-01	LT-2D	CTGGTGACGTGACACTCTGAGAGTGACTGTGTCTGTGACTCACTGAACGT	lib1	1	7	346
13-undiffH9-day07-01	LT-2D	AGTTCGACGTGTCAGAGAGACTCAGACTGTGAGACTCTCTGTGTGTACGT	lib1	1	7	622
13-undiffH9-day07-01	LT-2D	AGGCAGACGTGTGACTCTCAGAGTCTCAGAGTGTCTGTCAGTGTGTACGT	lib1	1	7	416
13-undiffH9-day07-01	LT-2D	CTCCTGACGTGTGTGTGTGAGTAGACTGTGTCTCAGTCAGTCTGAACGTA	lib1	1	7	459
13-undiffH9-day07-01	LT-2D	TTCGCGACGTGTGTGTGAAGTGTCACTGTGTCACACAGTGTCAGTACGTA	lib1	1	7	266
13-undiffH9-day07-01	LT-2D	AGTGTGACGTGTGTGTCTGTCTGTGAGACAGACTCTGACAGTGTCTACGT	lib1	1	7	612
13-undiffH9-day07-01	LT-2D	TCTCGGACGTGTGAGTGACTGTGTCTGTGTCACTCTGTCTCTCAGAACGT	lib1	1	7	143
13-undiffH9-day07-01	LT-2D	TATCGTACGTCTCTCACTCTGAGAGTGTCACACTGACTGTCAGTGTACGT	lib1	1	7	256
13-undiffH9-day07-01	LT-2D	CTCAGAACGTGTCTCAGTGAGAGTGTGTCTGTGTCTGTCACTGAGTACGT	lib1	1	7	65
13-undiffH9-day07-01	LT-2D	TCGGGGACGTCAGTCACTGAGTCAGTCAGTCTCAGTGTCTCTGACTACGT	lib1	1	7	440
13-undiffH9-day07-01	LT-2D	TTGGGTACGTCTCACACTCAGAGAGACTCTCTGAGAGTGTCAGTCAACGT	lib1	1	7	333
13-undiffH9-day07-01	LT-2D	TGGCCAACGTCAGTCACTCTCAGTGTCACTGTGTGTGTCTCTCACTACGT	lib1	1	7	1509
13-undiffH9-day07-01	LT-2D	GTTCTCACGTCTGTGACTGTGAGTCTCAGTCAGACACACTCTGTCAACGT	lib1	1	7	2034
13-undiffH9-day07-01	LT-2D	TCTGCCACGTCACTGTGAGTCTGACTCACTCAGAGTGTGTGTGTCAACGT	lib1	1	7	2095
13-undiffH9-day07-01	LT-2D	CTTAGAACGTCTGTCTGAGTGAGTGTCTCACTGTCTCAGTCAGTGTACGT	lib1	1	7	79
13-undiffH9-day07-01	LT-2D	CTTAGAACGTCTCTGTCTGTCTCTCTCAGTGAGAGTGAGAGTCTCTACGT	lib1	1	7	935
13-undiffH9-day07-01	LT-2D	ATGCTCACGTCTGAGTCAGAGCGTGTGTGTGAGTCTGTGTGAGTGTACGT	lib1	1	7	356
13-undiffH9-day07-01	LT-2D	AGTCAGACGTCTGTCAGTCTGTGAGTGTCAGAGTGACTCAGTGTCAACGT	lib1	1	7	1620
13-undiffH9-day07-01	LT-2D	CTTAGGACGTGAGTGTGACTGAGTCAGTCACACTGTCTCTCACAGTACGT	lib1	1	7	1809
13-undiffH9-day07-01	LT-2D	TATCGTACGTGACTGTCTGTCACTGACTCAGTGTGTCTGTGTGTCTACGT	lib1	1	7	480
13-undiffH9-day07-01	LT-2D	GGGGGTACGTCTGACTGAGTCTGTCACACTGAGTCTCAGTCACTGTACGT	lib1	1	7	22
13-undiffH9-day07-01	LT-2D	AGCAGCACGTCTGAGTGACAGAGTGTGACTGTGACTGTCTGAGAGTACGT	lib1	1	7	1570
13-undiffH9-day07-01	LT-2D	CTTAGGACGTGTCAGACTCTGTCTCAGTCTGTCTCTGTCTCACACAACGT	lib1	1	7	940
13-undiffH9-day07-01	LT-2D	GTTCTAACGTGTCAGTCAGTGTCTGTCTGTGACAGTCAGTGACACAACGT	lib1	1	7	427
13-undiffH9-day07-01	LT-2D	TAAGGGACGTCTGTGTCTCTCTCACAGTGTGTGTGAGTGTCACACTACGT	lib1	1	7	106
13-undiffH9-day07-01	LT-2D	CCACGAACGTCAGAGAGTGAGTGACAGTGTCTGAGTGAGTGTGTGTACGT	lib1	1	7	662
13-undiffH9-day07-01	LT-2D	CCATGGACGTGTCACACTGTCTCTGTGTGAGTGTGTGTGACACACTACGT	lib1	1	7	1122
13-undiffH9-day07-01	LT-2D	TGGTTGACGTCACAGTCAGTGAGTGTCTCACTCTGTGTCAGTGTCTACGT	lib1	1	7	638
13-undiffH9-day07-01	LT-2D	CCACGCACGTCTGAGACTGTCAGACTCTGTCACTGTCACTGTCTCAACGT	lib1	1	7	132
13-undiffH9-day07-01	LT-2D	TTGAGGACGTGAGTCTCGTCAGAGTGAGACACTGAGTGAGAATGTACGTA	lib1	1	7	622
13-undiffH9-day07-01	LT-2D	TTGTCTACGTGTCAGTGTGAGTGTGAGTGAGACTCTGTCAGACAGAACGT	lib1	1	7	666
13-undiffH9-day07-01	LT-2D	CTCAGGACGTGTGTCTCTGACAGTGTGACACAGTGACAGAGTGAGTACGT	lib1	1	7	163
13-undiffH9-day07-01	LT-2D	CTTAATACGTGTCTCTGTGAGACAGTGACACTCACTCTCTCTGTGTACGT	lib1	1	7	557
13-undiffH9-day07-01	LT-2D	CCCTCGACGTGAGTGTGTGAGAGTCAGTGTCTGTGAGTGTGTCTCAACGT	lib1	1	7	28
13-undiffH9-day07-01	LT-2D	GTTCTGACGTGACAGTGTCACTGTGTGACACGTCTGTGTCACTCTACGTA	lib1	1	7	157
13-undiffH9-day07-01	LT-2D	TTCGATACGTCTGTCTCTCAGTCAGACAGTGTGTGACTGACTGTGTACGT	lib1	1	7	535
13-undiffH9-day07-01	LT-2D	CTCAGGACGTGTGAGAGAGTCACAGAGTGTGTCACAGAGTCAGAGAACGT	lib1	1	7	675
13-undiffH9-day07-01	LT-2D	TTTATCACGTGAGTGTGTGAGTGAGAGTCAGAGTGTCACAGACAAAACGT	lib1	1	7	112
13-undiffH9-day07-01	LT-2D	GGCTTCACGTGTGAGTGTGTGAGTGAGTCTGTGTCTGAGAGACAGAACGT	lib1	1	7	518
13-undiffH9-day07-01	LT-2D	AAAGCCACGTGAGTGTGTGAGAGTGTCACAGAGTCTGAGTGAGTACGTAT	lib1	1	7	1074
13-undiffH9-day07-01	LT-2D	AGGCCCACGTCAGTGTCTGAGTCTGTGTCTGTCAGTCACACTAGTACGTA	lib1	1	7	1000
13-undiffH9-day07-01	LT-2D	CGGAGTACGTGTCTCTCACAGTGTCACTGAGAGTCTGTCTCAGTGTACGT	lib1	1	7	170
13-undiffH9-day07-01	LT-2D	CTTACTACGTCACTGTGAGTCTGAGTCTCACTCTCTGTCACTGAGTACGT	lib1	1	7	1126
13-undiffH9-day07-01	LT-2D	AGGCCCACGTGACTGTCACTGTGAGTCAGTGTGACTCAGTCAGAGAACGT	lib1	1	7	172
13-undiffH9-day07-01	LT-2D	ATGAAGACGTGTCTGACACTGTGTGACTCAGAGAGTCAGAGTGAGTACGT	lib1	1	7	356
13-undiffH9-day07-01	LT-2D	TGATTTACGTGACAGTGACTGAGTGAGTCGACTGAGTCAGTGAGTACGTA	lib1	1	7	737
13-undiffH9-day07-01	LT-2D	AGGTTGACGTCAGTGTCTGTCTGTCAGTGTGTCTCAGTGTGTGACAACGT	lib1	1	7	610
13-undiffH9-day07-01	LT-2D	GTTCTCACGTGAGAGTCAGTGTCAGAGTCAGTCACTGTGAGTGTCAACGT	lib1	1	7	878
13-undiffH9-day07-01	LT-2D	GTTCTCACGTGTGTGAGTCTGTCAGAGTCAGTGTCTGTGACAGTGTACGT	lib1	1	7	392
13-undiffH9-day07-01	LT-2D	CGGGGTACGTGAGACACAGACTGACAGTGTGTGAGCGTGACTGACAACGT	lib1	1	7	688
13-undiffH9-day07-01	LT-2D	TGCATAACGTGAGTCAGTCACTCAGTGAGACTCACTCACACAGTCACGTA	lib1	1	7	193
13-undiffH9-day07-01	LT-2D	CGGGGTACGTGACTGTGTGTCAGTGAGTCTGTGTCAGACACTCTCAACGT	lib1	1	7	788
13-undiffH9-day07-01	LT-2D	TATCGGACGTGTCTCTGTGTCTGAGACTCTCTGTGTGAGTCTGTCAACGT	lib1	1	7	152
13-undiffH9-day07-01	LT-2D	CTTACGACGTGTGTCACACAGTGAGAGTGTGTCTGAGTGTCACTGTACGT	lib1	1	7	869
13-undiffH9-day07-01	LT-2D	CACCGCACGTGTGAGTGCTCTGAGTCAGTGTGTGTCAGAGTGTACGTATG	lib1	1	7	382
13-undiffH9-day07-01	LT-2D	TGCCTGACGTGTCAGTCTGTCCTGTCACTCTCAGTGTCTGAGAGTACGTA	lib1	1	7	590
13-undiffH9-day07-01	LT-2D	TGTTTGACGTGTGTCTCTGTCTGTGTCACTCAGTGAGTGAGTGTCAACGT	lib1	1	7	531
13-undiffH9-day07-01	LT-2D	AAATTTACGTCTGTCACTCTCTGTCTCTGAGACACTGAGTGTGTGTACGT	lib1	1	7	188
13-undiffH9-day07-01	LT-2D	TGCTTCACGTCAGTGAGTGACACTGTCTCACTGTCTGACTCTGTGTACGT	lib1	1	7	89
13-undiffH9-day07-01	LT-2D	GGCCGGACGTGTGAGAGACAGTGTCACTCTCTGAGACTCACACACTACGT	lib1	1	7	254
13-undiffH9-day07-01	LT-2D	CAACGGACGTGTCACAGAGAGACTCAGTGAGTGTCTGTGTGTGTGAACGT	lib1	1	7	88
13-undiffH9-day07-01	LT-2D	CAAGGTACGTGAGTGTGTGTCAGAGTCAGAGTCTGTCAGTGTCAGAACGT	lib1	1	7	234
13-undiffH9-day07-01	LT-2D	TAGTATACGTGTGTCTGTGTGAGACTCAGTGTCACACTCAGTGAGTACGT	lib1	1	7	1007
13-undiffH9-day07-01	LT-2D	CTTATGACGTCAGTGTCACTGTCTGTGAGACTCAGTCTCAGACTCTACGT	lib1	1	7	330
13-undiffH9-day07-01	LT-2D	CTCACTACGTCAGTCTCTGTCTGTGTGTCTGTGAGTGTGTGAGTCTACGT	lib1	1	7	75
13-undiffH9-day07-01	LT-2D	GGCCGGACGTGTGTGTGAGACACTGTCTCACACTCTGACTGTCAGTACGT	lib1	1	7	496
13-undiffH9-day07-01	LT-2D	TAAGGTACGTCTGAGTCACTGTGACTCTGTGTCAGAGAGAGTCAGAACGT	lib1	1	7	444
13-undiffH9-day07-01	LT-2D	CCATGGACGTGTGTGACAGAGTGTGTGTGTGAGTGTGTGTGTGACTACGT	lib1	1	7	904
13-undiffH9-day07-01	LT-2D	CGGAGCACGTCTCAGAGTCACACACTCTGTGTCTGTCAGACTGAGTACGT	lib1	1	7	548
13-undiffH9-day07-01	LT-2D	CTTATTACGTCAGTGTGTGTCAGACTCTCAGTCTCACAGTCTGAGTACGT	lib1	1	7	311
13-undiffH9-day07-01	LT-2D	TATCTAACGTCAGTGTCTCTGAGACTGACTCACTCTCACTCAGTCTACGT	lib1	1	7	49
13-undiffH9-day07-01	LT-2D	TAAGTAACGTCAGTGTCTGTGAGAGAGAGCAGACACAGTGACTCTACGTA	lib1	1	7	415
13-undiffH9-day07-01	LT-2D	ATGCTGACGTGACTGTGAGACACACTGTCACTGAGTCAGTGACACTACGT	lib1	1	7	191
13-undiffH9-day07-01	LT-2D	CTTCAAACGTGAGAGTGAGTCTCAGACTGTGTCTGTCAGTCAGTGTACGT	lib1	1	7	1914
13-undiffH9-day07-01	LT-2D	TGATTGACGTGAGTGTCACAGACTGTCTGAGACACAGTGTGTGTGTACGT	lib1	1	7	1155
13-undiffH9-day07-01	LT-2D	AGCGCTACGTGACAGTGAGAGTGACTCTGTGAGTCTGAGTGTCTCTACGT	lib1	1	7	582
13-undiffH9-day07-01	LT-2D	CTTCAAACGTCTCTGAGTCTGAGTCAGTCTGACACTGTGTGTGTCTACGT	lib1	1	7	2062
13-undiffH9-day07-01	LT-2D	CTTCAAACGTGAGAGACTCACTGTCTCTGTGAGACAGACACACTGTACGT	lib1	1	7	955
13-undiffH9-day07-01	LT-2D	ATCCGCACGTGTGTGTGTCTCAGTGTGACTGAGACTGAGTGTCTCTACGT	lib1	1	7	3674
13-undiffH9-day07-01	LT-2D	CGGAGGACGTGACAGACAGTGAGACTGTCTCTCTCAGAGACAGTGTACGT	lib1	1	7	235
13-undiffH9-day07-01	LT-2D	GGGGGTACGTCTGACACTGTACTGTCAGACTGTCTCAGTGTCTCAACGTA	lib1	1	7	453
13-undiffH9-day07-01	LT-2D	AAAGCCACGTGTCACTCAGACAGTCTCTGTGTGTGTGTGTCAGTACGTAT	lib1	1	7	21
13-undiffH9-day07-01	LT-2D	AGCGCTACGTCTCAGTGACACTGAGTCAGTGTGTGACTCTGTCACTACGT	lib1	1	7	579
13-undiffH9-day07-01	LT-2D	AAAGCCACGTGTCACTCAGACAGTCTCTGTGTGTGTGTGTGTCAGTACGT	lib1	1	7	194
13-undiffH9-day07-01	LT-2D	CTTAGTACGTGTGTGTCAGAGAGAGTCAGAGTGAGTGTGTGTCTGTACGT	lib1	1	7	542
13-undiffH9-day07-01	LT-2D	TTTCTAACGTGTCTCTGACTGACAGTCAGAGTGACCAGTCTGTGAACGTA	lib1	1	7	688
13-undiffH9-day07-01	LT-2D	ATGCTCACGTGTGACACACAGTCTGACTCACACAGTGTCACAGTCTACGT	lib1	1	7	160
13-undiffH9-day07-01	LT-2D	TATCGTACGTGTCTGAGTGTCTGTGTGTGACAGACAGTGTGTGAGTACGT	lib1	1	7	397
13-undiffH9-day07-01	LT-2D	CTTAGTACGTGTCAGAGTCAGACAGTCTCACTCTCAGTGTGTCTCTACGT	lib1	1	7	772
13-undiffH9-day07-01	LT-2D	GTTCTAACGTCTGAGACTCTGTGTGACTGTCTGACAGTGAGAGACAACGT	lib1	1	7	983
13-undiffH9-day07-01	LT-2D	AGCAGCACGTCTCAGTGTGTGTCTGAGTCTGTGACTGTCTGAGTGAACGT	lib1	1	7	399
13-undiffH9-day07-01	LT-2D	GGGTAAACGTCAGACTCTCTCTGAGAGTCTCAGACAGAGTGACAGTACGT	lib1	1	7	693
13-undiffH9-day07-01	LT-2D	AGGAGGACGTGTGTCTCAGTCTCTGTCTCTGTGTCTGTCAGTGTGTACGT	lib1	1	7	394
13-undiffH9-day07-01	LT-2D	CTTAGTACGTCAGTCTCTGAGTGTGACAGTGTGTGTGAGAGAGACTACGT	lib1	1	7	623
13-undiffH9-day07-01	LT-2D	AACTGCACGTGTGTGTGTGTGTCTGTCTGTGTCACTGTCACTGAGTACGT	lib1	1	7	103
13-undiffH9-day07-01	LT-2D	ACGCTAACGTGTGTGTCTCACTCTCTCAGTCTGTCAGAGTCACTGTACGT	lib1	1	7	689
13-undiffH9-day07-01	LT-2D	TTGGGTACGTCTCTCTCTGAGTGACAGTCACTGAGTCTGACTCAGTACGT	lib1	1	7	617
13-undiffH9-day07-01	LT-2D	CAAGGGACGTCTGTGTGTGAGTCTGAGTCACAGTGTGTGACACTGAACGT	lib1	1	7	790
13-undiffH9-day07-01	LT-2D	CTTATCACGTGAGTGTGTGAGTGAGAGTCAGAGTGTCACAGACAGAACGT	lib1	1	7	95
13-undiffH9-day07-01	LT-2D	AATGGCACGTCAGTCTGACACTGTCAGTGTGTGTCTGAGTGTGAGTACGT	lib1	1	7	379
13-undiffH9-day07-01	LT-2D	GGGGGTACGTCTCAGTCTGAGTGTGTGTGTCTCACTGAGTGTGACAACGT	lib1	1	7	263
13-undiffH9-day07-01	LT-2D	AGCAGCACGTCACAGAGTGTGTCTGCGTGTGAGAGTGTCTCAGTGAACGT	lib1	1	7	373
13-undiffH9-day07-01	LT-2D	GGCTTGACGTCACACTCTGTGTGTGTCTGACTGAGTCTCAGTGAGTACGT	lib1	1	7	1006
13-undiffH9-day07-01	LT-2D	GTTCGTACGTGTGAGAGAGACACAGAGTCAGACACAGACAGTGACTACGT	lib1	1	7	1927
13-undiffH9-day07-01	LT-2D	CCATGCACGTGAGTCTGTCAGTGACTGTCTCACACAGTCTCACTGTACGT	lib1	1	7	240
13-undiffH9-day07-01	LT-2D	TAAGATACGTCTGTCACCGACTGTCAGACTCACAGTGTCTGTGTGAACGT	lib1	1	7	146
13-undiffH9-day07-01	LT-2D	GTTGATACGTGTCAGTGACACACTCTGTCTGTGTCTGACTCAGAGTACGT	lib1	1	7	434
13-undiffH9-day07-01	LT-2D	CTGTTCACGTCACACTGTGTCACTGTGAGACTGTCTGTCAGTGTCAACGT	lib1	1	7	270
13-undiffH9-day07-01	LT-2D	TTTTTCACGTGAGTGTGTGAGTGAGAGTCAGAGTGTCACAGACAGAACGT	lib1	1	7	73
13-undiffH9-day07-01	LT-2D	CTGTTCACGTGTCAGAGACAGTCACTCTCACTCAGAGACACTGACAACGT	lib1	1	7	584
13-undiffH9-day07-01	LT-2D	TGCGAGACGTGTGACAGAGTGACAGTCACTCAGTGTCTGAGACTGAACGT	lib1	1	7	121
13-undiffH9-day07-01	LT-2D	AGCGCGACGTCTCTGTGAGACTGTCACAGTGTGTGTGTGAGTGTCTACGT	lib1	1	7	736
13-undiffH9-day07-01	LT-2D	GTTGATACGTCTCTCTCACAGAGTGTGTGTCAGAGAGAGTCAGTGAACGT	lib1	1	7	84
13-undiffH9-day07-01	LT-2D	GGCCTAACGTGACACAGTGAGACAGAGTGAGAGTGTCAGACTGTCTACGT	lib1	1	7	71
13-undiffH9-day07-01	LT-2D	CTGTTCACGTGTGTCTCTCAGAGTGACACTGAGTGTGAGTGAGTGTACGT	lib1	1	7	449
13-undiffH9-day07-01	LT-2D	CCATGCACGTGACTGTGACTGTGAGTCTGAGAGAGTCACTCTGACTACGT	lib1	1	7	168
13-undiffH9-day07-01	LT-2D	AGCAGTACGTCAGTGTGTCTCTCTGAGAGAGTCAGTCTCAGAGAGTACGT	lib1	1	7	372
13-undiffH9-day07-01	LT-2D	CGGGGGACGTGTGTCTGTGAGACTGTCAGTGAGAGTCTGTGAGTGAACGT	lib1	1	7	1432
13-undiffH9-day07-01	LT-2D	GTTGCAACGTCACAGACTGTGACAGTGACTGTGAGTGAGACACTACGTAT	lib1	1	7	361
13-undiffH9-day07-01	LT-2D	GGCGGTACGTCTGTGAGTGTGTCTGAGACTCAGTCTGTGACAGTGAACGT	lib1	1	7	307
13-undiffH9-day07-01	LT-2D	TGCAAAACGTGTCTCTGTCTGAGCGACACACTCTGTGAGTCAGACTACGT	lib1	1	7	1129
13-undiffH9-day07-01	LT-2D	ATCCGTACGTCTCACTGAGTGAGTCTGACTCAGAGTGTGTCAGACAACGT	lib1	1	7	939
13-undiffH9-day07-01	LT-2D	GTTGATACGTGTGTCACAGTGTGTCAGAGTCTCTGTCTGTCAGACAACGT	lib1	1	7	509
13-undiffH9-day07-01	LT-2D	GTTGAGACGTCTCTGTGTCTCTCTGACAGTCAGAGAGAGTGTGAGAACGT	lib1	1	7	129
13-undiffH9-day07-01	LT-2D	TGTCGCACGTGACAGTGACACAGTGTCACAGTCACTGTGTGTCAGAACGT	lib1	1	7	1339
13-undiffH9-day07-01	LT-2D	GGGGTTACGTGTCTGAGTGAGTGACTCACTCAGTCTCTGACTGTGTACGT	lib1	1	7	259
13-undiffH9-day07-01	LT-2D	ATCCGTACGTCACTCTGTGTCAGAGAGAGTCAGACACTCTGAGTGAACGT	lib1	1	7	421
13-undiffH9-day07-01	LT-2D	TCGGGCACGTGTGAGAGTGTGTGTGACACTGGACTCAGTCTCTCAACGTA	lib1	1	7	726
13-undiffH9-day07-01	LT-2D	TTCGCAACGTGAGAGAGTCAGTGAGTGTGACTGTGTGTCTCTCTCTACGT	lib1	1	7	55
13-undiffH9-day07-01	LT-2D	TGGTTGACGTCAGTCTGTCTGTCACACTCACTGTCAGTCTGTGAGTACGT	lib1	1	7	510
13-undiffH9-day07-01	LT-2D	CAAGGTACGTGACTCTCAGTCTCTGTGTCTCACTGTGTCTCTGTGTACGT	lib1	1	7	106
13-undiffH9-day07-01	LT-2D	TTGAGGACGTCAGAGTGACAGTGAGTGACACTCTCTGAGAGACTCAACGT	lib1	1	7	204
13-undiffH9-day07-01	LT-2D	CTGTTGACGTCAGTGTCTCTGTCAGAGTGAGTGTCAGTCACTGTCAACGT	lib1	1	7	304
13-undiffH9-day07-01	LT-2D	CCATGCACGTGTCTCTGAGTCTGAGAGTGTGTGACAGTCTGTGTGTACGT	lib1	1	7	1284
13-undiffH9-day07-01	LT-2D	TGCTTTACGTGAGACTGAGTGTCTGTCTCAGAGTGAGTGTCTCTCTACGT	lib1	1	7	37
13-undiffH9-day07-01	LT-2D	TGCAAAACGTCTCTGTGTGTCACAGTAACTGTGTCTCTGTGTAACTACGT	lib1	1	7	647
13-undiffH9-day07-01	LT-2D	AGGCCAACGTGTGACTGTGTCTGTCTGTCTGACTCTCTGTCACAGTACGT	lib1	1	7	281
13-undiffH9-day07-01	LT-2D	CTCATCACGTGACTCAGTCTCAGACTGACAGAGTGAGTCTCACACAACGT	lib1	1	7	519
13-undiffH9-day07-01	LT-2D	CGGCACACGTCTCAGACTGTCAGAGTCAGTCAGTGTGTCACACTCAACGT	lib1	1	7	702
13-undiffH9-day07-01	LT-2D	CAAGGTACGTGACACTCACTGAGTGAGTCACTCACACTGTCTCTGTACGT	lib1	1	7	1114
13-undiffH9-day07-01	LT-2D	CTCCAGACGTCTCTCTGTGAGAGTGACAGAGTCTGTGAGTGAGTCTACGT	lib1	1	7	93
13-undiffH9-day07-01	LT-2D	TGTCGCACGTCAGAGTGTGTGTCTCTCACTGTGTGAGTGTCTGAGAACGT	lib1	1	7	225
13-undiffH9-day07-01	LT-2D	AGCAGTACGTGTCACTGTCTGACAGTCTGTCTCAGAGTGAGTGACTACGT	lib1	1	7	376
13-undiffH9-day07-01	LT-2D	ATGCGTACGTCAGTGTGAGTGAGTGTGAGTGTGACTCACAGTCTGTACGT	lib1	1	7	387
13-undiffH9-day07-01	LT-2D	CTGTGGACGTGAGTGTCAGTGTCTGAGACAGTGAGTCAGTGTGTCAACGT	lib1	1	7	98
13-undiffH9-day07-01	LT-2D	GTTGCCACGTCTGTCTGTCTCTCTCTCTCACACTGTCTGACTCTCAACGT	lib1	1	7	771
13-undiffH9-day07-01	LT-2D	ATGACCACGTCTGTGTCAGACTCACAGTGTGTGTCTGAGTGACTGTACGT	lib1	1	7	539
13-undiffH9-day07-01	LT-2D	CTGTGGACGTCAGAGACACTGTGTGTGAGTGAGACAGTGTGAGTCTACGT	lib1	1	7	69
13-undiffH9-day07-01	LT-2D	TAGTCGACGTGTGAGTCAGAGAGACTGACAGAGAGTGAGTGAGTGTACGT	lib1	1	7	383
13-undiffH9-day07-01	LT-2D	ACCTCTACGTGACAGTCACAGTGTCAGTCACTCAGACTCAGTCACAACGT	lib1	1	7	1517
13-undiffH9-day07-01	LT-2D	TGCAACACGTCAGTGTGAGTGAGTCTGTGACACAGACTCAGACAGTACGT	lib1	1	7	114
13-undiffH9-day07-01	LT-2D	CTGTGGACGTCTCAGTGACACAGTCTCACTCTGTCACACAGTCACTACGT	lib1	1	7	173
13-undiffH9-day07-01	LT-2D	CGGGGGACGTGTCAGTCTGTGAGACTCAGAGAGAGAGTGTGTGTCAACGT	lib1	1	7	1172
13-undiffH9-day07-01	LT-2D	CCATGACGTGTGACTGTCACTCTGAGTCACTGTGACTGAGTGTGTACGTA	lib1	1	7	348
13-undiffH9-day07-01	LT-2D	CCACTAACGTGACTGTGTGTGTCACACACTCTCTGTGTGACAGTGTACGT	lib1	1	7	1038
13-undiffH9-day07-01	LT-2D	TGCATAACGTCACACACACAGATCGGAAGAGCACACGTCTGAACTCCAGT	lib1	1	7	38
13-undiffH9-day07-01	LT-2D	CGGCAAACGTGACAGACTGACTGACTGTGACTCAGACACACTCACTACGT	lib1	1	7	296
13-undiffH9-day07-01	LT-2D	CTGTGTACGTGAGTCACAGACAGTCACTCTGTCAGAGTCTGAGTCTACGT	lib1	1	7	300
13-undiffH9-day07-01	LT-2D	CTGTGTACGTGAGAGTCTGTCTGTGTGACAGTGTCACTCTCAGTGTACGT	lib1	1	7	55
13-undiffH9-day07-01	LT-2D	CGGGGGACGTGTGACTGAGTCACTGTCTGACTGTCTCTCTGACTCTACGT	lib1	1	7	572
13-undiffH9-day07-01	LT-2D	CGGGGGACGTGTGTCAGACAGTGTGACAGTGACTGTCTGACTCAGAACGT	lib1	1	7	267
13-undiffH9-day07-01	LT-2D	AAATCAACGTCTCTGTGTCTCACTCTCTCACACAGTGTGACTCTTAACGT	lib1	1	7	532
13-undiffH9-day07-01	LT-2D	ACGCCCACGTGACAGACACTGTCAGACACTGTGTGTGAGTGTGTGTACGT	lib1	1	7	753
13-undiffH9-day07-01	LT-2D	ATGCGTACGTCTCAGTCTCTGTCACTGTGTGTCTGACTGTGAGACAACGT	lib1	1	7	240
13-undiffH9-day07-01	LT-2D	AGCAGTACGTGAGTGTCTCTGTCACTGAGAGACTGTCACTGTGACAACGT	lib1	1	7	2152
13-undiffH9-day07-01	LT-2D	TAAGACACGTCTGACAGACTCTCTGTGACTCTCACTGTCAGTCTGTACGT	lib1	1	7	531
13-undiffH9-day07-01	LT-2D	GTTGCAACGTGTCACTCTCTCACAGACACAGTCATGTGTGACTCAACGTA	lib1	1	7	477
13-undiffH9-day07-01	LT-2D	TTCGCAACGTGTGAGACACAGTCTCTGTGTGTGAGTGTCAGAGTCAACGT	lib1	1	7	567
13-undiffH9-day07-01	LT-2D	CGGGGGACGTGTCTGTGTGTGTCTCTGTGTGTCAGAGACTCTGTGTACGT	lib1	1	7	434
13-undiffH9-day07-01	LT-2D	CTCCAAACGTGTCAGTGTCAGACACTGAGAGTGTGAGTCTCACAGAACGT	lib1	1	7	396
13-undiffH9-day07-01	LT-2D	CGGCAAACGTGTGAGTGAGTGTGACTGTCAGACACACACTCAGTCAACGT	lib1	1	7	183
13-undiffH9-day07-01	LT-2D	GTTGACACGTGTGTGTGAGACTGAGTCTGAGACTGTGTGACACACAACGT	lib1	1	7	1072
13-undiffH9-day07-01	LT-2D	AGGCCACGTCAGTCTGTGTCACTGTGACTGAGTGTGAGTCAGTCTACGTA	lib1	1	7	1389
13-undiffH9-day07-01	LT-2D	GTTCTTACGTGAGTGTCTGAAGAGTGTGTCACAGAGTGTCTACGTATGGA	lib1	1	7	167
13-undiffH9-day07-01	LT-2D	TATCGCACGTGTCAGAGACAGTCTGAGACTGTCTGAGTGTCAGTGTACGT	lib1	1	7	690
13-undiffH9-day07-01	LT-2D	AGTCACACGTGTGACTGAGTGAGTCTGTGTGAGACAGAGTCACTGTACGT	lib1	1	7	50
13-undiffH9-day07-01	LT-2D	TTTATCACGTGAGTGTGTGAGTGAGAGTCAGAGTGCCACAGACAGAACGT	lib1	1	7	341
13-undiffH9-day07-01	LT-2D	GGCGGTACGTGACTGAGACTGACTCAGTGTCAGTGAGTCTGACAGAACGT	lib1	1	7	1128
13-undiffH9-day07-01	LT-2D	ATGCTAACGTCTGAGAGACAGAGAGAGTGTCAGACTGAGTCAGTCAACGT	lib1	1	7	1557
13-undiffH9-day07-01	LT-2D	GGCCGTACGTGTGTGTGTGAGTGTGATCTGTCTGACTGTGTGAACGTATG	lib1	1	7	38
13-undiffH9-day07-01	LT-2D	CCACGGACGTCAGACTCACTGTCTGAGTGTGTGTCAGTGTGTCTGTACGT	lib1	1	7	361
13-undiffH9-day07-01	LT-2D	TGGGGGACGTGTCTGTGTGTGTCAGTCAGAGAGTGAGTCTCACTCTACGT	lib1	1	7	1841
13-undiffH9-day07-01	LT-2D	TCTGCAACGTCTGACAGTACTCAGTCAGTGACTGTCTGTGTCTCTACGTA	lib1	1	7	294
13-undiffH9-day07-01	LT-2D	GGCCGTACGTGTCTGACTCAGTGTCTGACACAGAACAGTGTGAGTACGTA	lib1	1	7	108
13-undiffH9-day07-01	LT-2D	CGGATAACGTGTCTCAGAGTCAGTCTGAGTGTGTGTCACTGTCAGAACGT	lib1	1	7	225
13-undiffH9-day07-01	LT-2D	GGGGTTACGTGTGAGTGTGTGTGTCAGAGTCAGAGTGACAGAGTCAACGT	lib1	1	7	745
13-undiffH9-day07-01	LT-2D	CCACGCACGTGTCTGTGTGAGTGAGAGAGACTGACACTGTGTGAGTACGT	lib1	1	7	327
13-undiffH9-day07-01	LT-2D	TAGTCACGTGTCTCTCTCTCAGTCACTGTCTGTGTCACTGTCTCAACGTA	lib1	1	7	976
13-undiffH9-day07-01	LT-2D	AGGAGTACGTCACTGTGAGTCAGAGTCACTGTGTGTGACTGACTCAACGT	lib1	1	7	1758
13-undiffH9-day07-01	LT-2D	CGGATAACGTGAGAGAGTGTCAGTCAGTCTGTGTGTACTCTGTCAACGTA	lib1	1	7	38
13-undiffH9-day07-01	LT-2D	TCTGGGACGTCTGTGAGTGAGTCACTGTGTCACTGTGTCACTGTCAACGT	lib1	1	7	815
13-undiffH9-day07-01	LT-2D	CTTAACACGTGGTGATCTCTGTGACAGTCTCTCTCTGTGTGACTGTACGT	lib1	1	7	675
13-undiffH9-day07-01	LT-2D	CCCTCGACGTCTGTGAGTGACACAGTGTGTGAGTGTCTGTCTGTCAACGT	lib1	1	7	608
13-undiffH9-day07-01	LT-2D	CTCAGTACGTCTGTCACACACAGTCTCTGTCAGTCTCTCTCTCAGAACGT	lib1	1	7	1274
13-undiffH9-day07-01	LT-2D	GGGGCACGTGTCAGACTCACTGACTGTGTCTGTGTGTGAGACAGTACGTA	lib1	1	7	472
13-undiffH9-day07-01	LT-2D	GGCCGTACGTGTGAGTGAGTGAGACACTCAGTGAGTGAGAGTGACAACGT	lib1	1	7	376
13-undiffH9-day07-01	LT-2D	CCCTCGACGTGACTCTGAGACTGTGTCACTGTGACAGTGAGTGTCAACGT	lib1	1	7	195
13-undiffH9-day07-01	LT-2D	TAAGGAACGTCTCTCAGTGTGTGAGTCTCTCTGTCTGTGTGTGTGTACGT	lib1	1	7	333
13-undiffH9-day07-01	LT-2D	GGCTTCACGTGTCTGTGACTGTGTCTGAGAGAGTCAGCCTGTCACTACGT	lib1	1	7	166
13-undiffH9-day07-01	LT-2D	CGGGGTACGTCTGACAGATACTGAGACAGTGTGTCAGTGACTGAGAACGT	lib1	1	7	133
13-undiffH9-day07-01	LT-2D	TTGGGCACGTGTGACAGACTCACTCTGTCACTGTCTGTGTCTGACAACGT	lib1	1	7	279
13-undiffH9-day07-01	LT-2D	AGCAGGACGTGAGTCTGTGTGTCTCACTGTGTCAGTGACACTGACAACGT	lib1	1	7	321
13-undiffH9-day07-01	LT-2D	TGGTAGACGTCAGTCTCAGACTGACACAGACAGAGCTGTGACTCTACGTA	lib1	1	7	230
13-undiffH9-day07-01	LT-2D	CTGTTTACGTCTCTGTGTGAGAGTCAGTCAGAGTGTGTGTCTCTGAACGT	lib1	1	7	242
13-undiffH9-day07-01	LT-2D	AGCGCGACGTGAGTCACAGTGACTGAGACTGAGTGTCTCTCACACTACGT	lib1	1	7	154
13-undiffH9-day07-01	LT-2D	GTTGAAACGTGTGTGTCAGTGACTCAGTCAGACACTCAGAGTGTCTACGT	lib1	1	7	526
13-undiffH9-day07-01	LT-2D	GTTGAAACGTGTGTGTGACAGTGACAGAGACTGTCTGTCTCTCAGAACGT	lib1	1	7	460
13-undiffH9-day07-01	LT-2D	GTTGAACGTCACTCTGTCTCTGTGAGTCTCTGTGTGTGACACAGTACGTA	lib1	1	7	126
13-undiffH9-day07-01	LT-2D	TAAGCCACGTGTCTGTGACTCTCAGTCAGAGAGTCTGTGAGACTGAACGT	lib1	1	7	220
13-undiffH9-day07-01	LT-2D	ATGACAACGTCAGTCTGTCAGTCTCAGTGTCTCAGTCACTGTGTCTACGT	lib1	1	7	271
13-undiffH9-day07-01	LT-2D	CTGTTTACGTCAGACAGTGTCTGTGTCTCAGAGTCTCTGTCTCTGTACGT	lib1	1	7	182
13-undiffH9-day07-01	LT-2D	TGGTTGACGTCAGACTGTGTGACAGTCTGTGTGACTCACTGAGTCTACGT	lib1	1	7	647
13-undiffH9-day07-01	LT-2D	CCCTCGACGTCACTCTGTCACTCTCAGTGTCAGACTGTGTCAGTCAACGT	lib1	1	7	163
13-undiffH9-day07-01	LT-2D	CTGTTTACGTCAGAGTCAGTCACAGTGTGTGTGTGTGTCTCTGACAACGT	lib1	1	7	2500
13-undiffH9-day07-01	LT-2D	AGTCACACGTGAGTGAGTCAGACAGTGAGAGAGTGAGTGTCAGTGAACGT	lib1	1	7	239
13-undiffH9-day07-01	LT-2D	CTGTTTACGTCAGAGTCAGTCACAGTGTGTGTGTGTCTCTGACAACGTAT	lib1	1	7	177
13-undiffH9-day07-01	LT-2D	CGGATGACGTGACTCACACAGACACTCTCTGTGTCTGACAGTCTGTACGT	lib1	1	7	1099
13-undiffH9-day07-01	LT-2D	TATCGCACGTCTGACTGTCTGTGTGACACAGTCAGAGACTCAGAGTACGT	lib1	1	7	459
13-undiffH9-day07-01	LT-2D	GGCCGTACGTGTGTGTGTGTGAGTGTGATCTGTCTGACTGTGTGAACGTA	lib1	1	7	440
13-undiffH9-day07-01	LT-2D	CCACGGACGTCTCACACTCTCACTGTGACAGTCTGAGTCTGAGTCTACGT	lib1	1	7	847
13-undiffH9-day07-01	LT-2D	TGCTTCACGTCTCAGACTGACTCTGTCAGTCAGTGTGTCTCAGTGTACGT	lib1	1	7	364
13-undiffH9-day07-01	LT-2D	CGGATCACGTGTGAGACCACTCTCTGAGTGAGAGTGAGTCAGTCTACGTA	lib1	1	7	82
13-undiffH9-day07-01	LT-2D	AGCAGGACGTGACTCAGTGTCTGTCAGTGTGTGTGACTCAGTCACAACGT	lib1	1	7	796
13-undiffH9-day07-01	LT-2D	TATCGCACGTCTGTGAGAGACACTGTGTGTGTGACACAGAGTGTGTACGT	lib1	1	7	935
13-undiffH9-day07-01	LT-2D	TATCGCACGTCTCTGTCTCAGACTCTGTCAGTCAGTCACTGAGACTACGT	lib1	1	7	621
13-undiffH9-day07-01	LT-2D	CTGTTTACGTGACTCACTGTGTGAGTCTCTGAGTGTGTGACACACTACGT	lib1	1	7	1231
13-undiffH9-day07-01	LT-2D	GTTGAAACGTGAGTGTCAGTGTGTGAGACTGTCAGTGACTGTGTGTACGT	lib1	1	7	1257
13-undiffH9-day07-01	LT-2D	CTCAGTACGTGTGAGTGTGTGACTCACAGTGTCACTCTGACTCACTACGT	lib1	1	7	605
13-undiffH9-day07-01	LT-2D	TGTCGCACGTGAGTGTGTCTGACACACTAGTCTCTCTGTGTGTGAACGTA	lib1	1	7	382
13-undiffH9-day07-01	LT-2D	CTGTTTACGTGACTGACTGTGACAGTCTGACTGAGTGAGTCTCAGAACGT	lib1	1	7	823
13-undiffH9-day07-01	LT-2D	TTTACCACGTGAGTGTGTGAGTGAGAGTCAGAGTGTCACAGACAGAACGT	lib1	1	7	144
13-undiffH9-day07-01	LT-2D	CGGCGGACGTCTGTCAGTGAGAGACTCTGTCAGTGTGTGAGACAGTACGT	lib1	1	7	342
13-undiffH9-day07-01	LT-2D	GTTTGGACGTCTCAGTGACAGTGTGTCTGAGTGTGAAACTGTCTCAACGT	lib1	1	7	216
13-undiffH9-day07-01	LT-2D	CTCTAGACGTCACAGTGTCTCTGTCTGACTCAGAGAGTCTGTGACTACGT	lib1	1	7	188
13-undiffH9-day07-01	LT-2D	TCGCACACGTCTGAGTCACTGTGAGAGAGAGACACAGTCTCTGTGTACGT	lib1	1	7	625
13-undiffH9-day07-01	LT-2D	TCGGCGACGTGTGTCTCAGACTGTCTCTCTCACTGACTCTGTCTGTACGT	lib1	1	7	691
13-undiffH9-day07-01	LT-2D	ACCTGAAGTGAGACACTCTCACACAGAGAGTCACTGTCTGTGTCAACGTA	lib1	1	7	196
13-undiffH9-day07-01	LT-2D	CTCTACACGTGTCACTGTGTGAGTCACAGTCTGAGTGTGAGAGTCTACGT	lib1	1	7	353
13-undiffH9-day07-01	LT-2D	TATAAGGCGTCTCTCTGTGAGAGTCACACAGAGTGACTGAGTCTGAACGT	lib1	1	7	1407
13-undiffH9-day07-01	LT-2D	TGTCACACGTCTCAGACTGAGTCACTGTGAGTGTGAGACAGTCTGTACGT	lib1	1	7	417
13-undiffH9-day07-01	LT-2D	TGGTAGACGTGTGAGTGTCTGTCTCTGTCACACAGTCTGTGACTCTACGT	lib1	1	7	1710
13-undiffH9-day07-01	LT-2D	TGCACTACGTCTGTCTGTGAGTCACACACTCAGTCAGTCAGAGTCAACGT	lib1	1	7	478
13-undiffH9-day07-01	LT-2D	GGCGCCACGTGTCTGTGAGTCACGGTCTCTCACTGAGAGTCACTCAACGT	lib1	1	7	604
13-undiffH9-day07-01	LT-2D	GGCGGAACGTCTCAGTCAGTGTGTCTCTGTGTGAGTGAGTGACACTACGT	lib1	1	7	1002
13-undiffH9-day07-01	LT-2D	TCGCACACGTCTGAGAGTCACTCAGTCAGACTGTCTGAGTGAGTGTACGT	lib1	1	7	621
13-undiffH9-day07-01	LT-2D	GTTTGGACGTCTGACAGTCTCTCAGTGTCACACTCTGTCAGAGTCAACGT	lib1	1	7	748
13-undiffH9-day07-01	LT-2D	GTTTGGACGTCAGTCTGTCTCAGAGAGTGTGTGTCAGAGTCTCTGAACGT	lib1	1	7	67
13-undiffH9-day07-01	LT-2D	TCGGATACGTCAGAGTGTCACTGTGTCTGAGTGAGTCAGTCTCTCTACGT	lib1	1	7	125
13-undiffH9-day07-01	LT-2D	CGGGCGACGTGACTCAGACAGTGAGAGTGTCACTCTCTCACACTGTACGT	lib1	1	7	947
13-undiffH9-day07-01	LT-2D	TGGGCGACGTGTGAGAGTGAGACAGTCTGTGTGTCAGTGAGTGTGTACGT	lib1	1	7	269
13-undiffH9-day07-01	LT-2D	CGGGCGACGTGACAGTGACTGTGTCAGAGTGTGTGAGTGTGTGTGTACGT	lib1	1	7	322
13-undiffH9-day07-01	LT-2D	CTGCACACGTGTCTGTGTGACTGAGTGTCACTCACAGACTGCGTGAACGT	lib1	1	7	1200
13-undiffH9-day07-01	LT-2D	TGCAGGACGTCTCTGTCACTGACACTCACTCTGTGTGAGTGAGACTACGT	lib1	1	7	293
13-undiffH9-day07-01	LT-2D	GGGGTAACGTGACTGTGAGTGTGACTGTGACTGTCTGTGAGTCTCAACGT	lib1	1	7	640
13-undiffH9-day07-01	LT-2D	GTTTGCACGTGTGTGTGTCTCTGACTCTGTGTCTCTGAGAGAGTGTACGT	lib1	1	7	440
13-undiffH9-day07-01	LT-2D	TATACAACGTCACAGAGTCTCTGACAGTCTCAGAGTCTGTCACTGAACGT	lib1	1	7	143
13-undiffH9-day07-01	LT-2D	GTTTGCACGTGTGTGTGTCTGTCACTCTCAGTCTGACTGACACTCTACGT	lib1	1	7	723
13-undiffH9-day07-01	LT-2D	CCATAAACGTCTGTCAGAGTGTGTGAGAGTGTCAGTGTGAGACAGAACGT	lib1	1	7	1553
13-undiffH9-day07-01	LT-2D	GTTTGGACGTCAGAGTGACAGTGTCAGTCAGAGAGTCTGTCTGACAACGT	lib1	1	7	165
13-undiffH9-day07-01	LT-2D	TTTATGACGTGAGTGACTCACAGAGTGAGTGTCTGTGTGTCTGTCAACGT	lib1	1	7	1110
13-undiffH9-day07-01	LT-2D	AACTTAACGCTCTGTCACTGAGTCTCTGACTCTGAGAGTGTGTCAACGTA	lib1	1	7	249
13-undiffH9-day07-01	LT-2D	TCGGATACGTCTCACTGAGACTGTGACAGTGACACAGTCTGTCAGAACGT	lib1	1	7	143
13-undiffH9-day07-01	LT-2D	CTGCACACGTCTCTCACTGACTCACTGTGTCTGTCTCTGTCACAGAACGT	lib1	1	7	923
13-undiffH9-day07-01	LT-2D	GGCTGTACGTGAGACACTGTCTGTCTGTGTGTGTGTGAGAGTGAACGTAT	lib1	1	7	61
13-undiffH9-day07-01	LT-2D	TATAATACGTGTGAGTGTGACAGAGTGTCACAGACAGTCAGTGTGTACGT	lib1	1	7	1569
13-undiffH9-day07-01	LT-2D	CGGGAAACGTGTGTGTCAGAGTCTGAGTGAGAGTCAGTGTGTGAGTACGT	lib1	1	7	128
13-undiffH9-day07-01	LT-2D	TGTCACACGTGTCTGAGACACTGACTCTGTGACTGTGAGTCTGTCTACGT	lib1	1	7	29
13-undiffH9-day07-01	LT-2D	CTGAGTACGTCAGTGTGACAGAGTGTGTCTCTGTGTGAGTGTGTCTACGT	lib1	1	7	37
13-undiffH9-day07-01	LT-2D	TATAACACGTGTGTGAGAGAGTCACTGTCTCACTGTGTGTCTCAGAACGT	lib1	1	7	1426
13-undiffH9-day07-01	LT-2D	CTCTATACGTGAGAGAGACAGTGAGAGTGTCACTGTCTGTGAGAGAACGT	lib1	1	7	864
13-undiffH9-day07-01	LT-2D	CGGGCCACGTCTGTGTCAGACAGAGACAGTGACAGTGAAAGTCACTACGT	lib1	1	7	291
13-undiffH9-day07-01	LT-2D	CTGAGTACGTGTCTCTGTCTGTGACTCACACACAGAGTGTGTCAGTACGT	lib1	1	7	111
13-undiffH9-day07-01	LT-2D	ATACAGACGTGAGTGTGACAGTGTCTGAGACTCTGAGACTGAGTGAACGT	lib1	1	7	147
13-undiffH9-day07-01	LT-2D	TTAACCACGTCTGTGTACACTGTGTGACTGACTGAGAGACTGACTACGTA	lib1	1	7	467
13-undiffH9-day07-01	LT-2D	GTTTGTACGTGAGAGTCACTGAGAGAGTGACAGAGACTGAGTCTCAACGT	lib1	1	7	162
13-undiffH9-day07-01	LT-2D	CTCTCAACGTCACTCTGAGACAGACTGTGTCTCTGAGACACAGTGAACGT	lib1	1	7	1116
13-undiffH9-day07-01	LT-2D	GGCGCGACGTCACAGTGTCTGTCAGAGAGTGTCCTGTGACTCTGTACGTA	lib1	1	7	641
13-undiffH9-day07-01	LT-2D	ATGATCACGTCTCAGTCTCTGCCAGTCTGTGTGTGAGAGTGAGTGAACGT	lib1	1	7	207
13-undiffH9-day07-01	LT-2D	GGCGCGACGTCAGTGACAGTCTGAGACTCTGTGTGACAGTGTCTGAACGT	lib1	1	7	283
13-undiffH9-day07-01	LT-2D	ACCTGCACGTCACAGACAGACTGAGAGTGTCAGTCTGAGTGACACAACGT	lib1	1	7	62
13-undiffH9-day07-01	LT-2D	CTGATAACGTCACTGTGAGACACTGTGAGACTGTGAGTGTGTCACAACGT	lib1	1	7	350
13-undiffH9-day07-01	LT-2D	TGTCACACGTGACACTCTGACAGTGAGAGACTCTGTGTGAGTCTCAACGT	lib1	1	7	153
13-undiffH9-day07-01	LT-2D	GGGGTCACGTGACAGACAGAGACTGTCAGTCACTGACTCTCTGAGAACGT	lib1	1	7	760
13-undiffH9-day07-01	LT-2D	CTGATGACGTGACAGTGACTCACTGAGAGTGTGTCTCTGTCTGTGTACGT	lib1	1	7	720
13-undiffH9-day07-01	LT-2D	TGCTTCACGTGTGACACAGTGTCTGTGAGACTGAGTCACTGTGTCAACGT	lib1	1	7	569
13-undiffH9-day07-01	LT-2D	GGGGTCACGTGACTCTCACTGTGTCACAGTCTCTGTCAGTCACTGTACGT	lib1	1	7	352
13-undiffH9-day07-01	LT-2D	CTGATGACGTGTGTCTCTCAGACTGTGACTGAGTCTCTGTCTCTGTACGT	lib1	1	7	91
13-undiffH9-day07-01	LT-2D	CTCTAGACGTGACTCTGACTGTGTGACTGTCAGAGTGTGAGTGAGAACGT	lib1	1	7	798
13-undiffH9-day07-01	LT-2D	ATCGACACGTGTCTGACTGTCAGTCTCTCTGAGTGTGAGTGACAGAACGT	lib1	1	7	76
13-undiffH9-day07-01	LT-2D	AGCCTCACGTGTCTGTCTGTGTGTGTCTCTCTGTCAGTCTCTGAGAACGT	lib1	1	7	297
13-undiffH9-day07-01	LT-2D	TGGGGGACGTGAGACACTGACTCTGTGTGTCTGTGTCAGTGAGACTACGT	lib1	1	7	113
13-undiffH9-day07-01	LT-2D	GTTTGGACGTGTCTCAGTCAGAGTCTGACTCTGTGGTCTCTCAACGTATG	lib1	1	7	34
13-undiffH9-day07-01	LT-2D	AGGATTACGTGAGTCTCTCTCACTGTCACACACACTGTGAGTGTCTACGT	lib1	1	7	365
13-undiffH9-day07-01	LT-2D	CTGATGACGTCACTCTCTGACTCAGTGTCAGACACACTCACTGTGTACGT	lib1	1	7	296
13-undiffH9-day07-01	LT-2D	GTTTGGACGTGTCTGTCACAGTGTGTCACAGAGTCTCTGACACAGTACGT	lib1	1	7	191
13-undiffH9-day07-01	LT-2D	AGGATTACGTGAGTCAGTGTCACTCTGAGTGTGTCACTCTCACTCTACGT	lib1	1	7	921
13-undiffH9-day07-01	LT-2D	CGGCTTACGTCAGAGTGTGACACACTGTGTGACTGACTCTGACTGTACGT	lib1	1	7	776
13-undiffH9-day07-01	LT-2D	CTGCCTACGTGACACTCAGTCTCACTCTCAGTGACTGTGTCAGTGAACGT	lib1	1	7	2864
13-undiffH9-day07-01	LT-2D	ATGCATACGTGAGTGTCACAGAGTGTGTCACTGAGTGAGAGTGTGAACGT	lib1	1	7	2860
13-undiffH9-day07-01	LT-2D	TGCACGACGTGTCAGAGAGACTCAGTCACAGACAGAGAGAGTCTCAACGT	lib1	1	7	703
13-undiffH9-day07-01	LT-2D	TTAACAACGTGTGTGAGTCAGTGACAGTGAGAGTGTGTCTCTCTGAACGT	lib1	1	7	1682
13-undiffH9-day07-01	LT-2D	TGGGGGACGTGACAGTGACAGAGTCACTCAGAGTGTCACTCTCTGAACGT	lib1	1	7	757
13-undiffH9-day07-01	LT-2D	CGGCTGACGTGTGTCTGTCTCTGTGACTCACTGAGTCTCTCTGGAACGTA	lib1	1	7	730
13-undiffH9-day07-01	LT-2D	CTCGTCACGTGTCTGAGTCTGTGTGAGTCTCACAGAGTCTCAGACAACGT	lib1	1	7	832
13-undiffH9-day07-01	LT-2D	CCCGTCACGTGTGACAGTGTGACTGTGTCACTGACACACTCACACAACGT	lib1	1	7	135
13-undiffH9-day07-01	LT-2D	TTCGTAACGTGTCTCAGTCTCAGAGAGTGTGTCACTGTCTGAGTGTACGT	lib1	1	7	161
13-undiffH9-day07-01	LT-2D	ATGAGTACGTGACAGTGTGAGAGAGTGAGACAGTCTCTCTCACTCAACGT	lib1	1	7	229
13-undiffH9-day07-01	LT-2D	TATACGACGTCTGTCTGAGTGTGTCTGTCTGTGTGAGTCACAGTGAACGT	lib1	1	7	948
13-undiffH9-day07-01	LT-2D	CAACTTACGTGTCACACAGACTCTCTCTGAGTCTGACAGAGTCTGTACGT	lib1	1	7	307
13-undiffH9-day07-01	LT-2D	CTGCCTACGTGAGTGTCTCACTGACTGTCTGTGTCTGACAGTGTCAACGT	lib1	1	7	175
13-undiffH9-day07-01	LT-2D	GTTTGAACGTCTCAGTGTCTGTCTCTGAGACAGTGTCTGTGAGTGTACGT	lib1	1	7	303
13-undiffH9-day07-01	LT-2D	CACCCCACGTCAGAAGACTCAGACTGACTGAGAGAGAGAGAGTGTACGTA	lib1	1	7	80
13-undiffH9-day07-01	LT-2D	GTTTGCACGTGACTCACTGTGTGACAGAGTCAGAGTCAGTCTGTGTACGT	lib1	1	7	308
13-undiffH9-day07-01	LT-2D	CCATAAACGTGTGTGTCAGAGAGAGACTGTCTGTCACACTGTCTCAACGT	lib1	1	7	331
13-undiffH9-day07-01	LT-2D	TGTCAAACGTGACTCAGAGTGACACACACACACTCGTGTGACTGTACGTA	lib1	1	7	171
13-undiffH9-day07-01	LT-2D	AAGTTAACGTGACTGTGTCTCTCTCACAGTGACTCACAGAGAGTCAACGT	lib1	1	7	121
13-undiffH9-day07-01	LT-2D	CTCGTTACGTGAGTGACAGTCACACACAGTGTGAGTGTCTGTGTCAACGT	lib1	1	7	109
13-undiffH9-day07-01	LT-2D	TAGTGTACGTGTGAGTGCACTCACAGTCTCTCTGTGTGAGTGTCTACGTA	lib1	1	7	180
13-undiffH9-day07-01	LT-2D	TCTCGAACGTGTGTCTGTCTCAGACAGACACTCTGTGTCAGACTCTACGT	lib1	1	7	270
13-undiffH9-day07-01	LT-2D	CTCGTTACGTGTCACACAGAGAGTGTCTCAGAGTCACAGAGTGAGTACGT	lib1	1	7	423
13-undiffH9-day07-01	LT-2D	GGCGCCACGTCAGACTGACTGTCACTGTGAGAAACAGTCACAGATACGTA	lib1	1	7	509
13-undiffH9-day07-01	LT-2D	TTTCGTACGTGAGAGTCTCACACAGTGAGTGAGTCACACTGTGTCTACGT	lib1	1	7	253
13-undiffH9-day07-01	LT-2D	GGCGCCACGTCACACAGTGTGTCAGACTCTGTCTCTGTGTCACAGTACGT	lib1	1	7	451
13-undiffH9-day07-01	LT-2D	TGTCAAACGTCTCTCACAGTGAGTGACAGTGTGTCAGTGAGTGTCAACGT	lib1	1	7	189
13-undiffH9-day07-01	LT-2D	TTTATCACGTGAGTGTGTGAGTGAGAGTCAGCGTGTCACAGACAGAACGT	lib1	1	7	82
13-undiffH9-day07-01	LT-2D	GTTTGCACGTCTGTGTGTGTCACTCACTCAGTGTCTCAGTCAGTCAACGT	lib1	1	7	114
13-undiffH9-day07-01	LT-2D	GGGGTAACGTGACTCTCAGACACACTGTGACAGACAGTCTGACAGAACGT	lib1	1	7	1431
13-undiffH9-day07-01	LT-2D	GGCTGTACGTGTGTCAGTGTGTCTGAGTCTCTGAGAGACTGAGAGTACGT	lib1	1	7	173
13-undiffH9-day07-01	LT-2D	TGCTTCACGTGTCTGTGTCTGTGACAGTGAGTCAGTGTGACAGACTACGT	lib1	1	7	392
13-undiffH9-day07-01	LT-2D	TTCGGGACGTCTCTGTGAGAGTGTGTGAGAGTCTCTGTGACAGTGTACGT	lib1	1	7	371
13-undiffH9-day07-01	LT-2D	GTTTGCACGTGTCTGTCAGTGTCTCAGAGAGTGACAGTGACTCTGTACGT	lib1	1	7	46
13-undiffH9-day07-01	LT-2D	CTGCAGACGTCACAGTCACAGTGAGTGTGAGAGTGTCTGTGTGTGTACGT	lib1	1	7	525
13-undiffH9-day07-01	LT-2D	TGTCAAACGTGTCAGTGTCAGTGAGTGAGTGTGTCACACACACTGTACGT	lib1	1	7	702
13-undiffH9-day07-01	LT-2D	TGGCTCACGTCTGAGTGTGTGTCTCAGAGTCAGTCAGTGTCTCTCTACGT	lib1	1	7	1589
13-undiffH9-day07-01	LT-2D	CCATACACGTCTGAGAGTGACTGAGTGACTGTGTCTGAGTGAGTGAACGT	lib1	1	7	104
13-undiffH9-day07-01	LT-2D	TCGGAGACGTCAGACAGTGACAGTGTCTGTGAGTCACTGAGTGAGTACGT	lib1	1	7	219
13-undiffH9-day07-01	LT-2D	GGGGTCACGTGTGACACTGAGAGAGTGTGTCAGTGACACTCTCACAACGT	lib1	1	7	54
13-undiffH9-day07-01	LT-2D	AGTTCAACGTGTGTGAGACAGTGAGTGACAGTGTGAGAGACACAGTACGT	lib1	1	7	1116
13-undiffH9-day07-01	LT-2D	CTCGTGACGTGACAGTGACTCACTGTGAGAGAGTGTGTGTCTGTCAACGT	lib1	1	7	756
13-undiffH9-day07-01	LT-2D	CTGCCGACGTGAGTGAGTCTGAGTCTGACAGTGTGAGACTGAGTGAACGT	lib1	1	7	93
13-undiffH9-day07-01	LT-2D	CGGCTTACGTCTCTCAGTCAGAGTCACTGTGTGTCTGTCACTGTCAACGT	lib1	1	7	293
13-undiffH9-day07-01	LT-2D	GTTTGAACGTGTGACAGTCTGTGTCTGAGACTGTCTGTCTGTCACTACGT	lib1	1	7	619
13-undiffH9-day07-01	LT-2D	TGTTGGACGTCAGTCTGTCACTCAGACAGTCAGAGTCTGTCAGAGAACGT	lib1	1	7	4648
13-undiffH9-day07-01	LT-2D	GTTTGAACGTGTGTGAGTGTGTGTGTGTGACTCTGTGTGACAGTACGTAT	lib1	1	7	25
13-undiffH9-day07-01	LT-2D	GTTTGCACGTCAGTCTCAGAGTGAGTCACTCTCTCACAGTGAGTGTACGT	lib1	1	7	795
[truncated: 111,298 more rows]

## Sheet: Ext.Data.Fig1-b
Whole tissue lineage tracing - 3D cerebral organoids
Sample	Category	LID	Library	Replicate	Day	Nreads
H9-day00-01	LT-3D	AAAAAAACGTGTCTCAGACACAGTGTCACTGTGTGTGTGAGAGTCTACGT	lib1	0	1	31
H9-day00-01	LT-3D	AAAAGGACGTCAGTGACAGTCTGACAGTCAGTCTGTCAGTGTGTGTACGT	lib1	0	1	18
H9-day00-01	LT-3D	AAAAGTACGTCTCTCTCAGACTGTGTCAGTGTGTGTCTGTCACTGTACGT	lib1	0	1	34
H9-day00-01	LT-3D	AAAAGTACGTCTCTCTGTGGAGTGTCTGTCTCACTGTCACTGAGTACGTA	lib1	0	1	78
H9-day00-01	LT-3D	AAAATGACGTCAGTGTGACAGTCACAGAGACTGAGAGTGACTGTGTACTT	lib1	0	1	17
H9-day00-01	LT-3D	AAAATGACGTGAGTGTGACAGTGTGAGAGACAGAGAGTGACAGAGAACGT	lib1	0	1	17
H9-day00-01	LT-3D	AAAATTACGTGTGTGTGTCAGTGTCTGAGAGTCTCAGTCAGTCAGTACGT	lib1	0	1	13
H9-day00-01	LT-3D	AAACAAACGTCACTGTGACAGTGGGAGACAGTGAGTGACTGTGCCTACGT	lib1	0	1	19
H9-day00-01	LT-3D	AAACAAACGTCAGAGTCTCATGTGTCAGTGAGTGAGTCTCTGTCTACGTA	lib1	0	1	36
H9-day00-01	LT-3D	AAACAAACGTGTGTGACAGACAGTCTCCAGAGAGTCACTCACTGAACGTA	lib1	0	1	20
H9-day00-01	LT-3D	AAACATACGTGTGTCAGACTGTCACAGAGAGTCTGTGTGAGTGTCTACGT	lib1	0	1	33
H9-day00-01	LT-3D	AAACATACGTGTGTGAGTCACAGTCAGAGTCTCACTCTGTCAGTCAACGT	lib1	0	1	19
H9-day00-01	LT-3D	AAACCAACGTCACGCTCTGTGAGACAGAGTGTCACACATGTGACAACGTA	lib1	0	1	32
H9-day00-01	LT-3D	AAACCCACGTCATGTGTGAGTGTCTCAGTCACTGTCTCACTCTGAACGTA	lib1	0	1	13
H9-day00-01	LT-3D	AAACCCACGTCTAAGTCTCTCACTAAGTGTAACTGTCTGTCTGAGTACGT	lib1	0	1	17
H9-day00-01	LT-3D	AAACCCACGTGACTGTGTGTGACTGTGAGTGAGACTGTCACACACAACGT	lib1	0	1	19
H9-day00-01	LT-3D	AAACCGACGTGAGAGTGAGTGTGTCTCACTCAGACTCTCTGAGTCTACGT	lib1	0	1	33
H9-day00-01	LT-3D	AAACCTACGTGAGACTGTCAGACTGACTGTCACACTCAGTCACAGTACGT	lib1	0	1	24
H9-day00-01	LT-3D	AAACGCACGTGAGACTGAGTCAGACTCTCAGAGAGAGTCTCAGAGTACGT	lib1	0	1	31
H9-day00-01	LT-3D	AAACGGACGTCTCTCAGTGAGACTGTCTGTCACAGTCTGTGTCTGTACGT	lib1	0	1	29
H9-day00-01	LT-3D	AAACGGACGTGTCAGAGTCAGTGTGTCACAGTGTGAGAGTCAGTCTACGT	lib1	0	1	16
H9-day00-01	LT-3D	AAACGTACGTCAGTGTCTCTGTGAGTCTGTGTGAGACACTGTGTGTACGT	lib1	0	1	12
H9-day00-01	LT-3D	AAACGTACGTGTGCCTGAGTGTCAGTGAGTCTCTGTGTCTGTGACTACGT	lib1	0	1	13
H9-day00-01	LT-3D	AAACTAACGTCTCTGTCAGTGTGAGTGTGTGACTGAGAGTCAGTCAACGT	lib1	0	1	35
H9-day00-01	LT-3D	AAACTAACGTGTGTGTCTGACACTGAGTGTGTGTCTCTGTGTGTGAACGT	lib1	0	1	23
H9-day00-01	LT-3D	AAACTCACGTATGAGTCTGAGAGAGTCTCACTGTGTGTGTCAGACAACGT	lib1	0	1	16
H9-day00-01	LT-3D	AAACTGACGTGTCACAGAGTGTGTCAGTCAGTGTGTCTGTGTCTGAACGT	lib1	0	1	12
H9-day00-01	LT-3D	AAACTTACGTGTCAGTGACTCAGTGTCTCTGTGTGTGTGTCTCTCTACGT	lib1	0	1	41
H9-day00-01	LT-3D	AAACTTACGTGTGTCTCCGTGTGTGTCTGTGAGAGAGTCAGTGACAACGT	lib1	0	1	15
H9-day00-01	LT-3D	AAAGAAACGTCAGACTGTGTGAGTCAGTCTCACTGAGACTCTCTATACGT	lib1	0	1	21
H9-day00-01	LT-3D	AAAGAAACGTGAGTGACTGAGTGACAGAGTGAGAGTGTGTGTGTCAACGT	lib1	0	1	52
H9-day00-01	LT-3D	AAAGACACGTCTCTCTCAGTGACTGTGAGAGTCTGACTGGGAGAGTACGT	lib1	0	1	33
H9-day00-01	LT-3D	AAAGACACGTGACTGACTGTGTGAGACTCAGAGAGAGTGTGTGTCTACGT	lib1	0	1	34
H9-day00-01	LT-3D	AAAGACACGTGTCAGAGACAGTCAGTCTCTCACTCTGTGACTCACAGCGT	lib1	0	1	15
H9-day00-01	LT-3D	AAAGACACGTGTCTGTGACACTGTGTGTCTCTCTCTCACTGTGTACGTAT	lib1	0	1	13
H9-day00-01	LT-3D	AAAGATACGTGTGACTGTGTCTGACAGTGTGAGTCTGACTCACAGTACGT	lib1	0	1	24
H9-day00-01	LT-3D	AAAGCAACGTGAGTCAGTGTCAGTCAGTGTGTCACTGTCAGTGTCTACGT	lib1	0	1	20
H9-day00-01	LT-3D	AAAGCCACGTCACTCTGACAGTGTGTGAGTGTCTGTGTGACTCAGTACGT	lib1	0	1	13
H9-day00-01	LT-3D	AAAGCCACGTCTGTGTGTCTGTCTGTCACAGACTCTCTGACTCAGCACGT	lib1	0	1	12
H9-day00-01	LT-3D	AAAGCGACGTCAGTCTGTGTGTCTCAGAGACTCAGTGTGTGAGTGAACGT	lib1	0	1	20
H9-day00-01	LT-3D	AAAGCGACGTGACAGTGTCACTGTGAGTCAGACACACTCAGTGTGAACGT	lib1	0	1	19
H9-day00-01	LT-3D	AAAGCGACGTGAGTGTGTCACAGTGTGTCTCAGTGTCACTCTGACAACGT	lib1	0	1	39
H9-day00-01	LT-3D	AAAGCTACGTCACTCAGTGACAGTGTGAGACTGTGTGTGTGTGTACGTAT	lib1	0	1	12
H9-day00-01	LT-3D	AAAGGGACGTCAGTGTCTGTGTCTCTGTGTCAGAGAGAGTGTCTGTACGT	lib1	0	1	15
H9-day00-01	LT-3D	AAAGGGACGTCTCTGTGACTCAGTGAGTCTGAGTGAGACTCAGTGTACGT	lib1	0	1	13
H9-day00-01	LT-3D	AAAGGGACGTGTGAGTGACTCTCACTGAGTGTGAGTCAGTGTGTCAACGT	lib1	0	1	17
H9-day00-01	LT-3D	AAAGGTACGTGAGTGAGACTCACACTGTGTGTGTGTGAGTGTGTCAACGT	lib1	0	1	21
H9-day00-01	LT-3D	AAAGGTACGTGCGAGTCTGTGTGTCTCTGTCACTGACAGAGTGTCTACGT	lib1	0	1	26
H9-day00-01	LT-3D	AAAGTAACGTCAGTGTGTCTGAGTGACTGAGTGACTGAGTCTGAGAACGT	lib1	0	1	22
H9-day00-01	LT-3D	AAAGTAACGTGACTGTCTGTGAGTCTCAGTCTGTCAGTCTGAGTGTACGT	lib1	0	1	39
H9-day00-01	LT-3D	AAATAAACGTGACTCAGAGTGTCTCACAGACTGTGTCAGTCAGTGTACGT	lib1	0	1	36
H9-day00-01	LT-3D	AAATACACGTGGCACTGAGAGTCTGTGTGTCAGTCAGTGAGAGTGTACGT	lib1	0	1	29
H9-day00-01	LT-3D	AAATAGACGTCTGAGTGAGAGTCAGACTGAGAGTCTGACTCTGACTACGT	lib1	0	1	35
H9-day00-01	LT-3D	AAATAGACGTCTGTCTCTCTGTGTCTCTGAGACTCAGACTGTCAGTACGT	lib1	0	1	14
H9-day00-01	LT-3D	AAATATACGTGAGAGACTGTCTCAGTCAGTGACTGTGTGACAGTCAACGT	lib1	0	1	32
H9-day00-01	LT-3D	AAATATACGTGTCACAGTGTCAGTCACTCAGTCAGTGTGTGTCACTACGT	lib1	0	1	32
H9-day00-01	LT-3D	AAATCAACGTCACTCTCTGTGTCAGTCTGTGACACTCTGTGAGTGTACGT	lib1	0	1	17
H9-day00-01	LT-3D	AAATCAACGTCACTGAGTCACAGTGAGAGAGTGTCTGTGTGTCTGTACGT	lib1	0	1	24
H9-day00-01	LT-3D	AAATCAACGTGAGAGAGTGTCTGAGAGACAGACTGTGAGTGAGACTACGT	lib1	0	1	18
H9-day00-01	LT-3D	AAATCAACGTGTGTCAGTGTGAGTGTGACAGAGTCTCTGACTCACAACGT	lib1	0	1	27
H9-day00-01	LT-3D	AAATCGACGTGTGAGAGAGAGTCAGAGTCTCTCTGTCTGTGAGTGTACGT	lib1	0	1	29
H9-day00-01	LT-3D	AAATCTACGTCACAGTGAGTGAGAGTCAGTCTCAGTCAGCCTGACAACGT	lib1	0	1	21
H9-day00-01	LT-3D	AAATCTACGTCTCACTCTCAGAGTGACACACTCTCACACTTACAGAACGT	lib1	0	1	22
H9-day00-01	LT-3D	AAATCTACGTGTCACTCAGTGTCTCTGTCTCACTGTGTCTGAGTGTACGT	lib1	0	1	57
H9-day00-01	LT-3D	AAATCTACGTGTGTCAGTCACTGTGTCAGTGAGACAGTGAGACAGAACGT	lib1	0	1	60
H9-day00-01	LT-3D	AAATGAACGTCACTCTGACACAGTCTGTCAGTGAGACTGTCTGTCACGTA	lib1	0	1	24
H9-day00-01	LT-3D	AAATGAACGTCTCTGAGTGAGAGTGTGTGTCACTGTGTGGTCTGTACGTA	lib1	0	1	18
H9-day00-01	LT-3D	AAATGAACGTCTGTCTCAGTGTGACACAGTCACAGTGTGTGTCAGAACGT	lib1	0	1	22
H9-day00-01	LT-3D	AAATGGACGTGACACTGAGTGTGTGACTCAATTGTCCTGTGTGAACGTAT	lib1	0	1	17
H9-day00-01	LT-3D	AAATGGACGTGAGTGTGACTGAGTCTCATAGTCAGACTGTGTCTGTACGT	lib1	0	1	46
H9-day00-01	LT-3D	AAATGGACGTGTCTGTCAGTCAGTGTGTGAGACTGACTCTGAGTGAACGT	lib1	0	1	12
H9-day00-01	LT-3D	AAATGTACGTGAGTGTGTGTGTCACTCAGTGTCTCTCTCAGTGTACGATG	lib1	0	1	28
H9-day00-01	LT-3D	AAATTAACGTGACAGTGAGAGAGTGAGTGTCTGACTCTGTCAGAGTACGT	lib1	0	1	24
H9-day00-01	LT-3D	AAATTGACGTCTGACTGAGTGTCAGTCTGTGTCACACTGAGTGTGTACGT	lib1	0	1	31
H9-day00-01	LT-3D	AAATTGACGTGTCACAGACTGAGACAGACAGTGTGTCTGACAGTGAACGT	lib1	0	1	15
H9-day00-01	LT-3D	AAATTGACGTGTGTCTCTGTGTGTGTCTGACAGTCTCAGTGTGTCTACGT	lib1	0	1	19
H9-day00-01	LT-3D	AAATTTACGTCAGGAGAGTCTGTGTCAGAGTCTGCGTGTCTGACAACGTA	lib1	0	1	26
H9-day00-01	LT-3D	AACAAGACGTCAGTGACTGTGTGTGTGTCTGAGTCACACTGTGAGTACGT	lib1	0	1	19
H9-day00-01	LT-3D	AACAAGACGTCTCAGACACTGACTCTGACTGTGTGTGTCACTGTCAACGT	lib1	0	1	27
H9-day00-01	LT-3D	AACAAGACGTGTCAGTCACACTCAGACTGTGTGTGTGTCTCTGACTACGT	lib1	0	1	22
H9-day00-01	LT-3D	AACAATACGTCAGTGACTCTGTGAGAGTCAGAGTGTGTCTGTGAGAACGT	lib1	0	1	23
H9-day00-01	LT-3D	AACAATACGTGTGTCAGTCTCTCAGAGACTCACAGAGTGAGTGTCAACGT	lib1	0	1	26
H9-day00-01	LT-3D	AACACAACGTCTCAGACTGTCACTCTCAGTCTGTGTGTGTCACTCTACGT	lib1	0	1	28
H9-day00-01	LT-3D	AACACAACGTGTCTCACAGAGACTGTCTGAGACTGTGTCAGTGAGAACGT	lib1	0	1	36
H9-day00-01	LT-3D	AACACCACGTGAGACTGAGACACACTCACAGTGTGTCTCTCTGTGAACGT	lib1	0	1	18
H9-day00-01	LT-3D	AACACGACGTCTGAGTGTGTGACACAGTCTGTGTGTGAGTGTCTGTACGT	lib1	0	1	45
H9-day00-01	LT-3D	AACAGAACGTCAGACTGAGTCTGTGTCACTGTCTGAGAGAGAGAGAACGT	lib1	0	1	37
H9-day00-01	LT-3D	AACAGAACGTGACTCTCTGACAACTCTGTCTGTCAGTCACACTCAACGTA	lib1	0	1	19
H9-day00-01	LT-3D	AACAGCACGTCTGACAGACACTGTCACTCTGTGTCTCTGTGACTCAACGT	lib1	0	1	33
H9-day00-01	LT-3D	AACAGGACGTCAGTGTGTGTGAGTCTGTGTGTGTGAGACTGTGTCAACGT	lib1	0	1	16
H9-day00-01	LT-3D	AACAGGACGTGTCACACACTGACAGTGTCACAGACTCAGTCAGTCTACGT	lib1	0	1	57
H9-day00-01	LT-3D	AACAGGACGTGTCTGTCTGACAGTGAGTCACAGAGTCAGGCAGTCTACGT	lib1	0	1	33
H9-day00-01	LT-3D	AACAGGACGTGTGACTGTCTGTGTGAGACTCTGTGTGTGTGACTCTACGT	lib1	0	1	23
H9-day00-01	LT-3D	AACAGTACGTCACACTGTGTGTCAGTCACTGTCAGAGAGTGTCTCTACGT	lib1	0	1	13
H9-day00-01	LT-3D	AACAGTACGTGTGAGTCTGACACAGTCACACAGTCTCAGTCTGTGTACGT	lib1	0	1	26
H9-day00-01	LT-3D	AACATAACGTGAGTGTGTCTGTGTCACAGAGTGAGACACTGTGTGTACGT	lib1	0	1	24
H9-day00-01	LT-3D	AACATCACGTCAGAGTCAGACTGACTGAGTGAGAGTGTCTGTGTCAACGT	lib1	0	1	24
H9-day00-01	LT-3D	AACATCACGTGACACTGACAGAGTGAGAGTCTCTGTTAGTCTGTCTACGT	lib1	0	1	33
H9-day00-01	LT-3D	AACATGACGTGACAGTGTCAGAGTGAGAGTCTGAGACTGAGTCTCTACGT	lib1	0	1	27
H9-day00-01	LT-3D	AACATTACGTCTCACAGTCAGTGACTGACAGACAGTCTGTGTCTGTACGT	lib1	0	1	19
H9-day00-01	LT-3D	AACATTACGTCTGACTGACAGACTGTGTCTGTGACAGACAGTCAACGTAT	lib1	0	1	12
H9-day00-01	LT-3D	AACATTACGTGAGAGACTGTGTCAGTGTCACAGTGAGAGTCTGAGTACGT	lib1	0	1	25
H9-day00-01	LT-3D	AACATTACGTGTGTCACTCACACACAGTCTCTGTGAGTGTGTCAGTACGT	lib1	0	1	31
H9-day00-01	LT-3D	AACCAAACGTGTCAGAGTCACACAGTCTGTCAGTCTCACACTCTCAACGT	lib1	0	1	25
H9-day00-01	LT-3D	AACCACACGTCAGAGTCAGAGTGTGTCAGTGTCTCTGTGAGTGTGTACGT	lib1	0	1	23
H9-day00-01	LT-3D	AACCACACGTGCGAGTGAGAGTCTCTCAGACTGTGAGTGTGAGTCAACGT	lib1	0	1	20
H9-day00-01	LT-3D	AACCACACGTGTCAGTCTCTGTGTGAGTCTGTCTGACAGTGTGTCAACGT	lib1	0	1	12
H9-day00-01	LT-3D	AACCACACGTGTGTGAGTGTCAGAGTCAGTCAGACTCAGAGACTGTACGT	lib1	0	1	17
H9-day00-01	LT-3D	AACCATACGTCTCTCTGAGAGACTCAGTCACAGAGAGTGTCTGTGAACGT	lib1	0	1	28
H9-day00-01	LT-3D	AACCATACGTGACTCTCAGACTGTGTCTGTGAGTGAGACAGTCACAACGT	lib1	0	1	26
H9-day00-01	LT-3D	AACCATACGTGTCTCACTGACTCAGAGTCAGAGTGTGTCTGTCTCTACGT	lib1	0	1	41
H9-day00-01	LT-3D	AACCCAACGTCACAGTCTGTGTCTGTGTGTGTGTCAGTGAGACTCTACGT	lib1	0	1	30
H9-day00-01	LT-3D	AACCCAACGTCTGAGTCTGAGTGTCACACAGAGTCTGAGTGTGTGTACGT	lib1	0	1	18
H9-day00-01	LT-3D	AACCCAACGTGACTGACTGTCAGAGAGTGTGTGTCACTCTCACTGTACGT	lib1	0	1	23
H9-day00-01	LT-3D	AACCCCACGTCAGACATGTCAGTGTGTGACTGTCTCTGTCACTCAACGTA	lib1	0	1	14
H9-day00-01	LT-3D	AACCCCACGTCTCTGTGAGTCTGACAGAGACTGAGACTCGGACAGTACGT	lib1	0	1	22
H9-day00-01	LT-3D	AACCCCACGTGTGTGTCAGACAGTGTCTGTCTGACTCTGAGACAGTACGT	lib1	0	1	14
H9-day00-01	LT-3D	AACCCTACGTCAGAGTCAGTCTGTGAGACTGTGTCTGAACACAGTACGTA	lib1	0	1	22
H9-day00-01	LT-3D	AACCGAACGTGAGTGTGTCACTGACTGTCTGAGACAGTCTGTGTCTACGT	lib1	0	1	13
H9-day00-01	LT-3D	AACCGGACGTCACTGTGTGTGTCTCAGACTCTGTGTGACTGTGTCTACGT	lib1	0	1	21
H9-day00-01	LT-3D	AACCGTACGTCTGTCTGTGTCTGTCTCACTGTCAGTGTGACTGTCAACGT	lib1	0	1	36
H9-day00-01	LT-3D	AACCGTACGTCTGTGTCAGTGTGAGTGTCTGAGTGAGATTCTCTGTACGT	lib1	0	1	15
H9-day00-01	LT-3D	AACCGTACGTGACTGAGAGGGAGTGAGTCTCAGACTCAGAGTCTCTACGT	lib1	0	1	22
H9-day00-01	LT-3D	AACCGTACGTGTCAGTCTGTCTGACTCTGAGAGAGACAGTGACTCAACGT	lib1	0	1	38
H9-day00-01	LT-3D	AACCTAACGTGTGTCAGTCTGAGTGAGTCTCACTCAGAGAGTGTCAACGT	lib1	0	1	19
H9-day00-01	LT-3D	AACCTCACGTCAGTGTGACTCTGTGTCTCTGTCTCTGTGTGTCTGTACGT	lib1	0	1	13
H9-day00-01	LT-3D	AACCTCACGTCTCTGTGACTCTCTCTGTCTGTGTCTCTGCCTCTCAACGT	lib1	0	1	53
H9-day00-01	LT-3D	AACCTCACGTCTGTGAGTGTCTGTGACACACTGAGTGAGTGTGTTACGTA	lib1	0	1	14
H9-day00-01	LT-3D	AACCTGACGTCTGTCAGTGAGTGTCTCAGACAGAGACAGACTCTGAACGT	lib1	0	1	30
H9-day00-01	LT-3D	AACCTTACGTCTCTGACAGTCTCAGAGACTGAGAGACAGTCTGTGAACGT	lib1	0	1	18
H9-day00-01	LT-3D	AACCTTACGTCTGACTCAGTGTGTCAGTGTGTGTGTGTGTCACACTACGT	lib1	0	1	19
H9-day00-01	LT-3D	AACCTTACGTGAAACTCAGTGTGAGTGTGTGACTCACTGACTGTACGTAT	lib1	0	1	16
H9-day00-01	LT-3D	AACGACACGTGAGAGAGTCTCTCTGAAAGTCAGAGTCTCTCACACAACGT	lib1	0	1	53
H9-day00-01	LT-3D	AACGACACGTGTCTCACAGTGAGTGAGACAGAGACTGTGTGAGTCTACGT	lib1	0	1	40
H9-day00-01	LT-3D	AACGAGACGTCTCTGTGACAGTCTGTGACTGAGAGTCTGTGTCAGTACGT	lib1	0	1	16
H9-day00-01	LT-3D	AACGAGACGTCTGAGTCTCAGTGTGTGAGAGAGTCAGTGACTCTCTACGT	lib1	0	1	33
H9-day00-01	LT-3D	AACGAGACGTGACTCTGTCTGACACAGAGTGACTGTGTCTCAGACTACGT	lib1	0	1	26
H9-day00-01	LT-3D	AACGAGACGTGTGAGTGAGAGAGTGTGTCAGACACACACAGAGTGTACGT	lib1	0	1	51
H9-day00-01	LT-3D	AACGCAACGTCTGACTCTGTGTGACTCTGTCTCTCAGACGTGTACGTATG	lib1	0	1	16
H9-day00-01	LT-3D	AACGCCACGTGTGTGAGTCTCTGTCTGTCTCACACTGTGAGACAGAACGT	lib1	0	1	29
H9-day00-01	LT-3D	AACGCGACGTCAGAGTGTCACTCACTCTGTGACACTGAGTGTGTGAACGT	lib1	0	1	22
H9-day00-01	LT-3D	AACGCGACGTGTCTCTCTGAGTCTGTCTCTCTGTGTCTCAGTGTCTACGT	lib1	0	1	19
H9-day00-01	LT-3D	AACGCGACGTGTCTGTCTGTCAGAGTGTGACAGAGTGAGTGTGTGAACGT	lib1	0	1	29
H9-day00-01	LT-3D	AACGCGACGTGTGAGTGTGTCTGACACTGAGTCTCAGTGTGTCTCAACGT	lib1	0	1	16
H9-day00-01	LT-3D	AACGCTACGTCAGACTGTCTGTGTCAGTGAGTCAGTGAGAGTGTGAACGT	lib1	0	1	38
H9-day00-01	LT-3D	AACGCTACGTCAGAGTGTGTGACACTGTCTCAGACTGTGTCTCTCAACGT	lib1	0	1	22
H9-day00-01	LT-3D	AACGGAACGTCAGTGTCTGTCTCAGTGTCTGTGTGACTCAGTCTGTACGT	lib1	0	1	18
H9-day00-01	LT-3D	AACGGAACGTGTCTGTGTCTGTGTGTGAGTCTGTGAGTCAGAGTGTACGT	lib1	0	1	12
H9-day00-01	LT-3D	AACGGCACGTCTCTCAGAGACACACACACAGACAGTGAGTCTCTGAACGT	lib1	0	1	29
H9-day00-01	LT-3D	AACGGCACGTCTGTCACACAGTGTCACTGTCACTCTGTGTGTGTGAACGT	lib1	0	1	27
H9-day00-01	LT-3D	AACGGCACGTCTGTGTCTCTGTGTGTGTCACTGTGACTGTGTGAGCACGT	lib1	0	1	27
H9-day00-01	LT-3D	AACGGCACGTGAGACTGTGAGTGTGTGTGACTCTGTCTCTGTGAGAACGT	lib1	0	1	20
H9-day00-01	LT-3D	AACGGCACGTGTGTCTCTGTCTGTGACTCAGTGTGTGACTGAGTCTACGT	lib1	0	1	22
H9-day00-01	LT-3D	AACGGGACGTCACTGTGAGTCAGTGTCTCAGTCACACTGTCAGTGAACGT	lib1	0	1	38
H9-day00-01	LT-3D	AACGGGACGTCTCAGAGAGAGACTGTGTCAGTCTGTGTCTCAGTGTACGT	lib1	0	1	68
H9-day00-01	LT-3D	AACGGGACGTGACTGAGTCTCTCTGTGTGAGTGAGACTGAGTGAGTACGT	lib1	0	1	12
H9-day00-01	LT-3D	AACGGGACGTGGTCTGTCTGTGTCTCTGTGAGTCAGTCTCAGTGTACGTA	lib1	0	1	39
H9-day00-01	LT-3D	AACGGGACGTGTGACTGACTGTGAGCGAGAGTGACTCAGAGTGTGTACGT	lib1	0	1	31
H9-day00-01	LT-3D	AACGGGACGTGTGAGTCACTGAGTCAGACAGTGTCAGTGTCACTGTACGT	lib1	0	1	13
H9-day00-01	LT-3D	AACGGGACGTGTGTCAGTGAGTCAGTCTCAGTGTGACTGTCTCTCTACGT	lib1	0	1	14
H9-day00-01	LT-3D	AACGGTACGTCACACTGTCAGACTGACACTCACTGAGAGTCTCAGTACGT	lib1	0	1	15
H9-day00-01	LT-3D	AACGGTACGTCACTGTGAGTGAGTCTCTGAGAGTGACACCAACTACGTAT	lib1	0	1	14
H9-day00-01	LT-3D	AACGGTACGTCAGAGACTCTGTGAGAGACTGTCACTGACTCAGTCAACGT	lib1	0	1	31
H9-day00-01	LT-3D	AACGGTACGTCTCACAGTGTCAGTGAGTCGGTGTCTCAGTGTCTCTACGT	lib1	0	1	23
H9-day00-01	LT-3D	AACGGTACGTGAGAGAGTGTGACTGTGAGAGTGACTTTCACTGTCTACGT	lib1	0	1	18
H9-day00-01	LT-3D	AACGGTACGTGAGTGTGTCTGAGACAGAGTCAGTCACAGTCTCTGTACGT	lib1	0	1	15
H9-day00-01	LT-3D	AACGGTACGTGTGACACTGTCTGTCACTGTGTCACAGTGTGTGTGTACGT	lib1	0	1	33
H9-day00-01	LT-3D	AACGTAACGTGTGACAGAGTCAGTCACACTGAGAGAGTCTCTGTGTACGT	lib1	0	1	38
H9-day00-01	LT-3D	AACGTAACGTGTGTGTGTCACTGACAGAGTGACTGAGTCTGTGAGTACGT	lib1	0	1	29
H9-day00-01	LT-3D	AACGTCACGTCAGTCAGAGAGAGACAGTGTCAGTGTCTGTGTGACTACGT	lib1	0	1	17
H9-day00-01	LT-3D	AACGTCACGTCAGTGTGTCTCTGTCTGTCTATGTGTCTCTGAGTCAACGT	lib1	0	1	13
H9-day00-01	LT-3D	AACGTCACGTCTGAGTGAGACTGTCAACACTCACTGTCTGAGTACGTATG	lib1	0	1	19
H9-day00-01	LT-3D	AACGTCACGTCTGTGTCTGTGAGAGTCTGTGAGTGAGTGAGTCAGAACGT	lib1	0	1	16
H9-day00-01	LT-3D	AACGTCACGTGTGACACAGTGACTCACAGTGTGTCACAGTGTCACTACGT	lib1	0	1	48
H9-day00-01	LT-3D	AACGTCACGTGTGTGTCACAGTGAGAGTCTGTCTCACACTGTGTGTACGT	lib1	0	1	11
H9-day00-01	LT-3D	AACGTGACGTCTGAGACTCAGTCACTCAGTCTCACTGTGTCAGAGAACGT	lib1	0	1	47
H9-day00-01	LT-3D	AACGTGACGTCTGTGTCTCTGTAGACAGTCTGACTCTCACACACTACGTA	lib1	0	1	11
H9-day00-01	LT-3D	AACGTGACGTCTGTGTGAGACTGTGTCTGTGTCTCTCTGAGTCAGTACGT	lib1	0	1	28
H9-day00-01	LT-3D	AACGTGACGTGTCACTCTGTCTGACTGTCACAGAGACAGTCTGAGAACGT	lib1	0	1	17
H9-day00-01	LT-3D	AACGTGACGTGTGAGTGTGTCTGACACTCTCAGTGTCAGTGTACGTATGG	lib1	0	1	24
H9-day00-01	LT-3D	AACGTTACGTCAGTCACAGTCTGTGAGTGTCACACTCTCTGTCAGAACGT	lib1	0	1	14
H9-day00-01	LT-3D	AACGTTACGTCAGTGTCAGTGTGACACAGTGTGTCTGTCTGTGTCAACGT	lib1	0	1	21
H9-day00-01	LT-3D	AACGTTACGTCTCTCACTCAGTGAGTGTCAGTGTCTCACTCTGTGTACGT	lib1	0	1	17
H9-day00-01	LT-3D	AACGTTACGTGACAGTGAGAGTGTCAGTCTCACAGTGAGTCAGTGTACGT	lib1	0	1	35
H9-day00-01	LT-3D	AACGTTACGTGAGAGACAGAGTGTCAGACTCAGAGACAGAATGAGTACGT	lib1	0	1	31
H9-day00-01	LT-3D	AACGTTACGTGTCAGACAGTCAGTGTGAGTCTGTGTGAGTGTCAGTACGT	lib1	0	1	13
H9-day00-01	LT-3D	AACGTTACGTGTGAGAGAGTCTGACAGACACTGTCAGTGTCTGTGAACGT	lib1	0	1	21
H9-day00-01	LT-3D	AACTAAACGTCTGAGACAGAGTCTGTCTCTGAGTGTGTGTGTCAGGACGT	lib1	0	1	30
H9-day00-01	LT-3D	AACTACACGTCTGTGTGACTGTCACAGTCTGAGACTCAGAGAGACAACGT	lib1	0	1	67
H9-day00-01	LT-3D	AACTACACGTGACACTCACTCACACTGTCTCAGTCACACTCTGTCAACGT	lib1	0	1	18
H9-day00-01	LT-3D	AACTACACGTGTGTCACAGAGTCACTCTGTGTGTGTGACTGTGAGTACGT	lib1	0	1	33
H9-day00-01	LT-3D	AACTAGACGTGAGGGTGTGTGAGAGTGACTGTCTGTGTGTCACTGTACGT	lib1	0	1	26
H9-day00-01	LT-3D	AACTATACGTCAGACTCACTGAGTGACTCTCAGTGTGAGTGAGTGTACGT	lib1	0	1	26
H9-day00-01	LT-3D	AACTATACGTGAGTGAGACTCAGTGTGAGTGTGACACAGACTCAGTACGT	lib1	0	1	34
H9-day00-01	LT-3D	AACTCAACGTCAGAGAGTGTCAGACTCCCTGACTCTTTCTGTCAGTACGT	lib1	0	1	31
H9-day00-01	LT-3D	AACTCAACGTCAGTCTCTCCGTGAGTCTGACTGAGACAGTGACTCTACGT	lib1	0	1	13
H9-day00-01	LT-3D	AACTCAACGTCAGTGTGACTGAGTCTCACTGTCTGTCTGTCTGTGTACGT	lib1	0	1	25
H9-day00-01	LT-3D	AACTCAACGTCTCTGTGTGACACACAGTGTCTGAGTCTCTGTCTGTACGT	lib1	0	1	20
H9-day00-01	LT-3D	AACTCAACGTGTGTCACAGTATCACTGAGTGTCTCTCTGTCAGCGTACGT	lib1	0	1	30
H9-day00-01	LT-3D	AACTCCACGTCAGTCTGTCAGTCACACACAGTCACACACACTCAGTACGT	lib1	0	1	42
H9-day00-01	LT-3D	AACTCCACGTGAGTGACTCAGTGTGACTCACAGTGTGTGAGTGACTACGT	lib1	0	1	15
H9-day00-01	LT-3D	AACTCCACGTGAGTGAGTGAGAGTCACTCTGTGTGACACTGAGAGAACGT	lib1	0	1	24
H9-day00-01	LT-3D	AACTCGACGTATGTCACAGTGTCTGACTGACTGTGTGTGAGAGTGAACGT	lib1	0	1	15
H9-day00-01	LT-3D	AACTCGACGTCAGAGACAGTCAGTGAGAGTCAGAGTGAGTGACTCTACGT	lib1	0	1	16
H9-day00-01	LT-3D	AACTCGACGTGAGACTCACACACTGTGTCAGTCTCTCTGAGAGTCTACGT	lib1	0	1	30
H9-day00-01	LT-3D	AACTCGACGTGTGTGACTCTCACAGTCTGTGTCTGTGACTCTGTGTACGT	lib1	0	1	17
H9-day00-01	LT-3D	AACTCTACGTGTGAGTGTCACACTGACTGTGTCTGTGAGACTCTGTACGT	lib1	0	1	21
H9-day00-01	LT-3D	AACTCTACGTGTGTCAGAGTGTGTGTGACTGACACTCAGTGTGACTACGT	lib1	0	1	18
H9-day00-01	LT-3D	AACTGAACGTCTCTGTCCGTGAGACACACTGAGTCTGAGTCACAGTACGT	lib1	0	1	25
H9-day00-01	LT-3D	AACTGGACGTCTGAGTCCCACTCTGACTCAGTCTCACTGTGAGTCAACGT	lib1	0	1	31
H9-day00-01	LT-3D	AACTGGACGTGACAGTCAGTGTCTGTGTCGTGACTCAGTGTGAGTACGTA	lib1	0	1	20
H9-day00-01	LT-3D	AACTGGACGTGAGACAGTCTGTCACTGTCACAGCGTGAGAGTCTCAACGT	lib1	0	1	16
H9-day00-01	LT-3D	AACTGGACGTGTCTGAGAGTCTGTCTGTGTCTCTCTGAGTCTGTGTACGT	lib1	0	1	31
H9-day00-01	LT-3D	AACTGGACGTGTGTGTGTGTGTGAGTCAGTGTCTGTGTGTGAGTACGTAT	lib1	0	1	11
H9-day00-01	LT-3D	AACTGGACGTGTGTGTGTGTGTGTGAGTCAGTGTCTGTGCGTGAGTACGT	lib1	0	1	14
H9-day00-01	LT-3D	AACTGTACGTCTGTGAGTCTCTCTGAGACTGTGACAGCGAGTGACAACGT	lib1	0	1	21
H9-day00-01	LT-3D	AACTGTACGTGACACTGTCTGTCACACACTCTGTGTCTCTCTCTCTACGT	lib1	0	1	14
H9-day00-01	LT-3D	AACTTCACGTAGTGACAGTGTGTCACTGTGTGTGTGACTGTGACAACGTA	lib1	0	1	35
H9-day00-01	LT-3D	AACTTCACGTCACTGAGTGCTGTGTGTCACTCAGTCAGAGTCTGTACGTA	lib1	0	1	14
H9-day00-01	LT-3D	AACTTCACGTCTGACTGAGAGACTGTGTCTGTGTCTGTGAGACTCTACGT	lib1	0	1	27
H9-day00-01	LT-3D	AACTTCACGTCTGTGTCTGAGTCAGAGTGTCAGTGTCTCTGTCACAACGT	lib1	0	1	22
H9-day00-01	LT-3D	AACTTCACGTGACTGTGTGAGACACTGTGTGTCAGTGAGAGTGTCAACGT	lib1	0	1	21
H9-day00-01	LT-3D	AACTTCACGTGTCAGTCAGTCTGAGTCTCTGTGTCTGTCACTGAGTACGT	lib1	0	1	40
H9-day00-01	LT-3D	AACTTGACGTCTGAGTGAGTCAGTCAGTCTCTCTCTGTCACACTGTACGT	lib1	0	1	14
H9-day00-01	LT-3D	AACTTGACGTGTCTCTGTGTCTGTCTGTCTGAGTCAGAGTGTGTGAACGT	lib1	0	1	19
H9-day00-01	LT-3D	AACTTTACGTCTCACTCACAGTGTGAGAGTGTGACTCTCACTGAGTACGT	lib1	0	1	25
H9-day00-01	LT-3D	AACTTTACGTGGTGTGTGAGAGTGTCAGTGACAGTGTCACAGTGAACGTA	lib1	0	1	39
H9-day00-01	LT-3D	AACTTTACGTGTCTGTGTCACTGTCAGAGAGTCTCACACTCTGAGTACGT	lib1	0	1	15
H9-day00-01	LT-3D	AACTTTACGTGTGACACTGTGTGTGTGTCAGAGACACACTGACTCAACGT	lib1	0	1	11
H9-day00-01	LT-3D	AAGAACACGTGACTGACAGTGACTGTCTGTGTCACTCAGTGAGTGAACGT	lib1	0	1	22
H9-day00-01	LT-3D	AAGAATACGTGTGTGTGAGACTGAGTCTCAGACTGTCACACAGACTACGT	lib1	0	1	17
H9-day00-01	LT-3D	AAGACTACGTGTGAGTGTCACACAGTCTCACTCTCACAGTGTGTGTACGT	lib1	0	1	16
H9-day00-01	LT-3D	AAGAGAACGTGTCAGACTCAGTGAGACAGTGAGAGTCACTGTGACTACGT	lib1	0	1	30
H9-day00-01	LT-3D	AAGAGCACGTCTGAGTCTCTGACACTGTCTGTGTCTCTGAGAACGTATGG	lib1	0	1	47
H9-day00-01	LT-3D	AAGAGGACGTCACTGTGAGTCTCACTGTGTGTGACTCTGACTCTCAACGT	lib1	0	1	15
H9-day00-01	LT-3D	AAGAGTACGTGTGTCTGACTCTGAGTGAGTGTGTGTCTGTGTGTGTACGT	lib1	0	1	12
H9-day00-01	LT-3D	AAGAGTACGTGTGTCTGTCTCTCTGACTCAGTCTGTGTGTGAGTGTACGT	lib1	0	1	35
H9-day00-01	LT-3D	AAGCAAACGTCTCTCAGTCAGTCACAGTCTGTGAGTGTGTCACTGTACGT	lib1	0	1	24
H9-day00-01	LT-3D	AAGCAAACGTCTGACACACAGTGAGTTGTCAGTGTCTCTGTGTGAACGTA	lib1	0	1	31
H9-day00-01	LT-3D	AAGCACACGTCTCACAGTGTGACTCTGTCTGTGCCTCACACAGAGAACGT	lib1	0	1	26
H9-day00-01	LT-3D	AAGCAGACGTCTCAGACACACTGAGTGACTCTCACACTGACACAGTACGT	lib1	0	1	60
H9-day00-01	LT-3D	AAGCAGACGTGTGTGTGAGTGTCACTGTGTGACTCATCTGAGTGTACGTA	lib1	0	1	26
H9-day00-01	LT-3D	AAGCATACGTCTCACAGTCTCACTGTCAGTGAGTGACAGTGAGTCAACGT	lib1	0	1	18
H9-day00-01	LT-3D	AAGCATACGTCTGAGTGTGTGAGTGAGTCAGAGAGAGTGTGTCTGTACGT	lib1	0	1	13
H9-day00-01	LT-3D	AAGCATACGTGTGTCTCTGTGTCTCTCAGTGACTGTCTGTCAGTGAACGT	lib1	0	1	12
H9-day00-01	LT-3D	AAGCCCACGTCAGTGAGTGTGAGTCACTGTGTCTCAGTGTCAGTGTACGT	lib1	0	1	14
H9-day00-01	LT-3D	AAGCCCACGTCTGTCACAGTGTCAGTGTCTGTCTCTCTCAGTGAGTACGT	lib1	0	1	25
H9-day00-01	LT-3D	AAGCCTACGTGTGACACAGTCAGTGTGACTGTGAGTCTCTGTCAGTACGT	lib1	0	1	23
H9-day00-01	LT-3D	AAGCGAACGTCACTCTCAGACACAGTCACAGTGTCTGTCACAGAGTACGT	lib1	0	1	40
H9-day00-01	LT-3D	AAGCGAACGTGAGTGTCTGTGTGTCACTGTGTGTGTGTCTGTGACTACGT	lib1	0	1	59
H9-day00-01	LT-3D	AAGCGCACGTCAGAGACTGTCTCACTGTCAGAGTCAGTCACAGTGTACGT	lib1	0	1	44
H9-day00-01	LT-3D	AAGCGCACGTGTCAGTCAGAGTCTGTGAATGTCACAGTGAGAGTGTACGT	lib1	0	1	16
H9-day00-01	LT-3D	AAGCGCACGTGTCTCTGAGTGACAGTGAGTGTCTGAGAGTGACCGTACGT	lib1	0	1	21
H9-day00-01	LT-3D	AAGCGCACGTGTGACTGAGACAGACTCTATCTGAGAGTGAGAGACAACGT	lib1	0	1	20
H9-day00-01	LT-3D	AAGCGCACGTGTGTCACAGAGACAGACTGTCAGTGTCTCTCTCTCTACGT	lib1	0	1	25
H9-day00-01	LT-3D	AAGCGGACGTCACAGACACTCAGTCAGTCTCTCAGTAAGTCTGTGTACGT	lib1	0	1	12
H9-day00-01	LT-3D	AAGCGGACGTCAGACTCTGACAGTCAGTGACTGTCTGAGACACACAACGT	lib1	0	1	28
H9-day00-01	LT-3D	AAGCGGACGTCTCTCAGAGTCTGTCACAGTCTCTAGTCACACTGTACGTA	lib1	0	1	13
H9-day00-01	LT-3D	AAGCGGACGTCTGAGTCAGTGAGTGTGTGTCTGAGAGTGTGTGTCTACGT	lib1	0	1	11
H9-day00-01	LT-3D	AAGCGGACGTGACACTGAGTGAGAGACACTGACTCACTCAGTGTGTACGT	lib1	0	1	20
H9-day00-01	LT-3D	AAGCGGACGTGTCTGAGTGTGTCAGAGTGTCACTGTCTGTGAGTGTACGT	lib1	0	1	14
H9-day00-01	LT-3D	AAGCGTACGTGACACTGAGTGTGTGAGAGTGAGTGTGAGTGAGTCTACGT	lib1	0	1	22
H9-day00-01	LT-3D	AAGCTAACGTGTCAGTGTCTGAGACACTGACTGACACAGTGAGACTACGT	lib1	0	1	20
H9-day00-01	LT-3D	AAGCTAACGTGTGTGACAGTGTCACACACTGACTGACAGTCTGTGTACGT	lib1	0	1	24
H9-day00-01	LT-3D	AAGCTCACGTCAGTGCCTGTCTCTGTGTTGTCTGTGTCTCTGTCAACGTA	lib1	0	1	22
H9-day00-01	LT-3D	AAGCTCACGTCTGTCAGAGTCACAGTCTGAGTCTCTCTGTGTGTGTACGT	lib1	0	1	47
H9-day00-01	LT-3D	AAGCTCACGTGAGTCAAGTCTGTGAGTCTCTGCGTCTCTCACACTCAACG	lib1	0	1	23
H9-day00-01	LT-3D	AAGCTCACGTGTCTGAGACTGTCAGACTCAGAGAGAGAGTGTGAGTACGT	lib1	0	1	27
H9-day00-01	LT-3D	AAGCTGACGTCACTGACAGTCTGTGTGTGTGTGTGTGTCAGTGTGTACGT	lib1	0	1	20
H9-day00-01	LT-3D	AAGCTGACGTCAGACTGTCACTCAGTCAGAGTGTGAGACTCAGTGTACGT	lib1	0	1	15
H9-day00-01	LT-3D	AAGCTGACGTCAGTGAGACACTGTGACACAGTCTGTGACTGTGTCTACGT	lib1	0	1	47
H9-day00-01	LT-3D	AAGCTTACGTCTCACTCTCTGGCTCAGACACACAGTCTGAGACAGAACGT	lib1	0	1	38
H9-day00-01	LT-3D	AAGCTTACGTCTGTCTGTGTGTCTGACACTGTGTGTGTGAGACTGAACGT	lib1	0	1	32
H9-day00-01	LT-3D	AAGCTTACGTGAGTGAGTGACACTCAGTGAGTCAGTGAGTGTGTCTACGT	lib1	0	1	16
H9-day00-01	LT-3D	AAGGACACGTCTGTGAGTGACACAGTCTGAGTGAGTGAGTCACACAACGT	lib1	0	1	88
H9-day00-01	LT-3D	AAGGACACGTGAGTCAGTGAGAGTGAGACAGAGTGTCACACTCTCTACGT	lib1	0	1	26
H9-day00-01	LT-3D	AAGGAGACGTGACAGTCACACACAGTGAGACACTGAGTCTGTGAGAACGT	lib1	0	1	22
H9-day00-01	LT-3D	AAGGCAACGTGACTGAGTCACTGTCTCACACAGTGTCTGACTGACAACGT	lib1	0	1	11
H9-day00-01	LT-3D	AAGGCAACGTGTGAGTCTGAGAGTCACTGAGACAGTGTCTGTCTCTACGT	lib1	0	1	27
H9-day00-01	LT-3D	AAGGCAACGTGTGTGTCTGTGTCACAGTGAGACAGAGTGTCTCACAACGT	lib1	0	1	28
H9-day00-01	LT-3D	AAGGCCACGTCAGACTGTGTCAGTGAGTGAGTGTCACTGTGTGTCAACGT	lib1	0	1	27
H9-day00-01	LT-3D	AAGGCCACGTCTCACTCACAGAGTCTGACTGAGTCACACAGTCTCAACGT	lib1	0	1	39
H9-day00-01	LT-3D	AAGGCGACGTGTGGAGAGAGTGTCAGAGTGAGACTCTCAGTGTCAACGTA	lib1	0	1	23
H9-day00-01	LT-3D	AAGGCTACGTCAGTCTCACAGTGTGTCTGTGACACAGTGAGAGAGAACGT	lib1	0	1	25
H9-day00-01	LT-3D	AAGGCTACGTCTGTGTGTGAGTCACAGTCAGTGTGAGTCAGACAGAACGT	lib1	0	1	18
H9-day00-01	LT-3D	AAGGCTACGTGAGTCTCTCTGGACTGTGTGTGTCACAGTCTGTCTACGTA	lib1	0	1	31
H9-day00-01	LT-3D	AAGGCTACGTGTAACTGAGTGAGAGTCAGACTCTGTGTGTGTGACAACGT	lib1	0	1	23
H9-day00-01	LT-3D	AAGGCTACGTGTCAGTTTGTGTGACACTGTGACAGAGAGAGTGACTACGT	lib1	0	1	36
H9-day00-01	LT-3D	AAGGCTACGTGTCTCACAGTGTCAGAGCCACAGTGCACAGTGTGTACGTA	lib1	0	1	29
H9-day00-01	LT-3D	AAGGCTACGTGTCTCCTGTGAGTGTGAGTGTGTGACAGTCTGTGTACGTA	lib1	0	1	13
H9-day00-01	LT-3D	AAGGGAACGTCTCTGTCTCTCACTCTCTGTCTCTGAGTGTGTGTCTACGT	lib1	0	1	70
H9-day00-01	LT-3D	AAGGGAACGTGACTCTCTGTGTGTGAGAGTCTGCGTCAGACTGTCAACGT	lib1	0	1	27
H9-day00-01	LT-3D	AAGGGAACGTGACTGTCTGACACTGTGAGAGTCTGTGAGTCAGAGTACGT	lib1	0	1	26
H9-day00-01	LT-3D	AAGGGAACGTGTCTGTGAGACTGTCTGACTCTCTGAGTGTGTCTGTACGC	lib1	0	1	30
H9-day00-01	LT-3D	AAGGGCACGTGTGTCTCAGTCCTGTGTCAGTCAGACACTGTCACTACGTA	lib1	0	1	24
H9-day00-01	LT-3D	AAGGGGACGTCACTGTCAGTGTGTGTGTGACACAGAGTGTCAGTCTACGT	lib1	0	1	17
H9-day00-01	LT-3D	AAGGGGACGTCAGTCAGTGTCTCTGTGACAGAGTCTCAGTGTGACAACGT	lib1	0	1	23
H9-day00-01	LT-3D	AAGGGGACGTCTCTGAGTCACAGTCTGAGTGTCTGACTGACTGAGTACGT	lib1	0	1	31
H9-day00-01	LT-3D	AAGGGGACGTGTCTCAGTCACAGAGTCTGTCTGTGTGTCTGTCTGTACGT	lib1	0	1	19
H9-day00-01	LT-3D	AAGGGGACGTGTGACACACACAGTCTGTGTGTGAGTCTGTCACTGTACGT	lib1	0	1	39
H9-day00-01	LT-3D	AAGGGGACGTGTGTCTCAGTCAGACAGACACTGTGTCTGTGACTGAACGT	lib1	0	1	40
H9-day00-01	LT-3D	AAGGGTACGTCACTCTGTGACTCTGTGACTGTGACAGTGTGTGTCAACGT	lib1	0	1	23
H9-day00-01	LT-3D	AAGGGTACGTCTCTGTGTGAGAGACAGAGAGAGTCTGTCTCAGTGAACGT	lib1	0	1	36
H9-day00-01	LT-3D	AAGGGTACGTGAGACAGAGTGTGTGTCTCTGAGTGACTCAGTGTGAACGT	lib1	0	1	22
H9-day00-01	LT-3D	AAGGGTACGTGTGACAGACAGACACTGTCTGACACAGACTCTCACTACGT	lib1	0	1	18
H9-day00-01	LT-3D	AAGGGTACGTGTGAGTGAGTCTCACACACACAGTGACTCTGAGTGTACGT	lib1	0	1	13
H9-day00-01	LT-3D	AAGGGTACGTGTGTCAGAGAGTCTGAGAGTGACTGTGAGACTGTGAACGT	lib1	0	1	33
H9-day00-01	LT-3D	AAGGTAACGTCAGAGAGTCAGACAGACAGTGTCTCTGTCAGTGACTACGT	lib1	0	1	25
H9-day00-01	LT-3D	AAGGTAACGTCTGTGAGGTGAGTGAGAGTGTGAGTGACTGAGTCAACGTA	lib1	0	1	27
H9-day00-01	LT-3D	AAGGTAACGTGAGAGAGTGTCGCACACTGTGTGTCTGAGTGTCAGTACGT	lib1	0	1	15
H9-day00-01	LT-3D	AAGGTAACGTGTCTCACACTGTGTGTGTCTGAGTGTCTCAGACAGAACGT	lib1	0	1	11
H9-day00-01	LT-3D	AAGGTAACGTGTCTCTCAGACTGTCACACAGACTGAGAGTCTGTCTACGT	lib1	0	1	25
H9-day00-01	LT-3D	AAGGTAACGTGTGACTCTCTGTGACACTCTCTCTCACTGTGTCTCTACGT	lib1	0	1	15
H9-day00-01	LT-3D	AAGGTCACGTGTCACTGTGTGTGAGTGTGTCTGACACTGTGTGTCAACGT	lib1	0	1	32
H9-day00-01	LT-3D	AAGGTCACGTGTGTGTGAGTCACTCTGAGTGTCTGTGTCAGTGACTACGT	lib1	0	1	15
H9-day00-01	LT-3D	AAGGTGACGTCAGACTGACTCTCTGTCACACTGACTCTGAGAGAGTACGT	lib1	0	1	16
H9-day00-01	LT-3D	AAGGTGACGTGACTGTGTGAGAGAGTGTGTGTGAGTCTGTCTGTGTACGT	lib1	0	1	15
H9-day00-01	LT-3D	AAGGTGACGTGTCAGTGTGAGTCTGACACTGAGTGTGACTCTCAGTACGT	lib1	0	1	14
H9-day00-01	LT-3D	AAGGTGACGTGTGAGAGACACAGTGAGAGACTCTGTGTCAGACAGTACGT	lib1	0	1	13
H9-day00-01	LT-3D	AAGGTGACGTGTGAGTGTTGTGAGAGACTCACAGAGTCAGTGTCTACGTA	lib1	0	1	13
H9-day00-01	LT-3D	AAGGTGACGTGTGTGATACACAGAGTCTGTGTCTGTGTGAGAGAGTACGT	lib1	0	1	14
H9-day00-01	LT-3D	AAGGTTACGTGACTTCACAGTGTCTGTGTGACTGTGACTCACACTACGTA	lib1	0	1	17
H9-day00-01	LT-3D	AAGGTTACGTGAGTGTCAGACTCTCAGTGTCTGACAGTGTGTCTGAACGT	lib1	0	1	21
H9-day00-01	LT-3D	AAGGTTACGTGAGTTTCACAGACACTGTCACGAGTCTGAGTCTGTACGTA	lib1	0	1	23
H9-day00-01	LT-3D	AAGTACACGTCTGTGAGAGTGTGTCTGAGACACTGTCTGTGAGTCAACGT	lib1	0	1	27
H9-day00-01	LT-3D	AAGTACACGTGAGAGTGTGAGTCAGTGTGAGTCACACTGTCAGACAACGT	lib1	0	1	13
H9-day00-01	LT-3D	AAGTAGACGTCTGTGACTCACTGTCTCACAGTCAGTGTCAGAGTCAACGT	lib1	0	1	20
H9-day00-01	LT-3D	AAGTAGACGTGTGACAGAGACAGACTCTGACAGTCACACAGTGTCTACGT	lib1	0	1	26
H9-day00-01	LT-3D	AAGTAGACGTGTGGCAGAGAGTGAGTGCTGTGTCTGTGTGTCAGAACGTA	lib1	0	1	21
H9-day00-01	LT-3D	AAGTATACGTGAGACACTCAGTCTCACAGAGAGTCACAGTGTCTCAACGT	lib1	0	1	28
H9-day00-01	LT-3D	AAGTATACGTGTCAGTGACTGTGTGAGTGTGCTCACACTCTCAGAACGTA	lib1	0	1	11
H9-day00-01	LT-3D	AAGTATACGTGTCTGACAGTGTGTGAGAGAGACAGTCAGTGACTGTACGT	lib1	0	1	17
H9-day00-01	LT-3D	AAGTCAACGTCTGAGTGACACTGTCTCAAGTGTGTGTCTCACAGAACGTA	lib1	0	1	15
H9-day00-01	LT-3D	AAGTCAACGTGTGTGTCTCTGACAGACTCTGTGACTGTGTGTGAGAACGT	lib1	0	1	60
H9-day00-01	LT-3D	AAGTCGACGTGGTGTCTCTCAGACAGAGTCTGAGTCTCTCTGTGAACGTA	lib1	0	1	21
H9-day00-01	LT-3D	AAGTCTACGTGAGAGTCTGTCACTGAGTGTGTCAGTGAGTCTCTCAACGT	lib1	0	1	14
H9-day00-01	LT-3D	AAGTGAACGTCAGTCTGTGACTGAGTCAGAGTGACTGAGTGAGAGAACGT	lib1	0	1	20
H9-day00-01	LT-3D	AAGTGAACGTCTCAGGCAGTGTGTCTGTCACACTGTCTCACTCAGAACGT	lib1	0	1	14
H9-day00-01	LT-3D	AAGTGAACGTCTCTCTGTGTCAGAGTGACTGTGTGTGTGAGTCTCTACGT	lib1	0	1	11
H9-day00-01	LT-3D	AAGTGAACGTGAGTGTGACTCTCTGAGACTCTGAGTCTGTCTCAGTACGT	lib1	0	1	12
H9-day00-01	LT-3D	AAGTGAACGTGTGTCACACTCTGTCTCTGACTGTCTCTCAGTGAGTACGT	lib1	0	1	19
H9-day00-01	LT-3D	AAGTGCACGTCAGTGTGACACAGACAGTGAGTGTGTGTCAGTGTGAACGT	lib1	0	1	21
H9-day00-01	LT-3D	AAGTGCACGTCTGACTCTGAGAGTGTGACTGTCTCACAGTGTCACAACGT	lib1	0	1	14
H9-day00-01	LT-3D	AAGTGCACGTCTGTGACTGTGTCTCACTGTGTGAGTGTGTGTCTGTACGT	lib1	0	1	12
H9-day00-01	LT-3D	AAGTGCACGTGTCAGACACACCGACAGTCACACTGTCTGTGTGAGTACGT	lib1	0	1	15
H9-day00-01	LT-3D	AAGTGCACGTGTCTGTGTCAGTCTGAGTCAGTCACAGTGACACTCTACGT	lib1	0	1	43
H9-day00-01	LT-3D	AAGTGCACGTGTGTCAGACTGTGTGTGAGAGAGTCAGTGACACTCTACGT	lib1	0	1	41
H9-day00-01	LT-3D	AAGTGCACGTGTGTCTCAGTCAGTCACACAGTGACTCTGACACTGTACGT	lib1	0	1	22
H9-day00-01	LT-3D	AAGTGCACGTGTGTGAGTGACAGTCAGTGTGTCACAGTGTGAGTGAACGT	lib1	0	1	31
H9-day00-01	LT-3D	AAGTGCACGTGTGTGTCTGTGACTGTGTCTCACAGACAGTCAGTGAACGT	lib1	0	1	22
H9-day00-01	LT-3D	AAGTGCACGTGTGTGTGAGTGTGAGTGTGTCAGTCAGACTGTGTCTACGT	lib1	0	1	24
H9-day00-01	LT-3D	AAGTGGACGTCAGTAGTGTGTCAGTGTCAGTGTGTCAGACTGAGAACGTA	lib1	0	1	20
H9-day00-01	LT-3D	AAGTGGACGTCTCAGACAGTGAGAGTGACTGTGTCTGTGTGACTGTACGT	lib1	0	1	13
H9-day00-01	LT-3D	AAGTGGACGTCTCTCTCACTCAGTGTCAGAGACACAGTCACTGTCTACGT	lib1	0	1	33
H9-day00-01	LT-3D	AAGTGGACGTGACTCTCTGTCACTCTGACACAGTGTGTCTGTCAGTACGT	lib1	0	1	31
H9-day00-01	LT-3D	AAGTGGACGTGAGTCAGTGTCAGTCTCTGTGTGTGTCTCTCAGAGTACGT	lib1	0	1	21
H9-day00-01	LT-3D	AAGTGGACGTGTCTGACAGTGAGTGACAGTGACTCTCTCAGTGTCAACGT	lib1	0	1	33
H9-day00-01	LT-3D	AAGTGGACGTGTGTCTGTGTCACTGAGACACTCAGTGACACTGTCTACGT	lib1	0	1	33
H9-day00-01	LT-3D	AAGTGTACGTCAGACAGTGTGAGTGTCAGAGACTCTGAGTGTCTGTACGT	lib1	0	1	16
H9-day00-01	LT-3D	AAGTGTACGTGACGCTGAGTGTCTGACTGACTCAGACACAGTCAGTACGT	lib1	0	1	18
H9-day00-01	LT-3D	AAGTGTACGTGAGTCACTCTCTGTCACACACTGTGTCTCAGTGACTACGT	lib1	0	1	19
H9-day00-01	LT-3D	AAGTGTACGTGTCTGTGTGTATGTCAGTGTGTCTGTGTCAGACAGAACGT	lib1	0	1	21
H9-day00-01	LT-3D	AAGTGTACGTGTGTCACTGACACTGTCACAGTGAGTCAGTGAGCTACGTA	lib1	0	1	28
H9-day00-01	LT-3D	AAGTGTACGTGTTACAGACTGTGTGAGTGTGAGTGTCAGTCAGTGTACGT	lib1	0	1	26
H9-day00-01	LT-3D	AAGTTAACGTCAGAGAGTGTGTCAGAGAGTGAGACAGACTGAGTGTACGT	lib1	0	1	66
H9-day00-01	LT-3D	AAGTTAACGTGACAGTGTGTGACTGTGACAGTGTGTCTCTCTCACTACGT	lib1	0	1	22
H9-day00-01	LT-3D	AAGTTCACGTCTGACTCTGTGTTCAGAGTGTGTGTGTGTCTGAGAACGTA	lib1	0	1	28
H9-day00-01	LT-3D	AAGTTCACGTGTGTGCCTCTGTGTGAGAGAGAGTCTCAGTGTGACAACGT	lib1	0	1	25
H9-day00-01	LT-3D	AAGTTGACGTCACAGACAGTGTCAGTCAGTGACAGTGAGACTGTCAACGT	lib1	0	1	12
H9-day00-01	LT-3D	AAGTTGACGTCACAGTGACACAGTCAGAGTCACACAGAGAGTCTGTACGT	lib1	0	1	14
H9-day00-01	LT-3D	AAGTTGACGTCTGTGTCACTCTCTGTCTGAGTGAGTGTGACTGTGTACGT	lib1	0	1	21
H9-day00-01	LT-3D	AAGTTGACGTGTCAGAGTGAGTGTGAGTGTCTGTGTGACTGTGTCAACGT	lib1	0	1	23
H9-day00-01	LT-3D	AAGTTGACGTGTGAGTGAGTGACACTGACTCAGTCACTGTCTCTGAACGT	lib1	0	1	40
H9-day00-01	LT-3D	AAGTTGACGTGTGTCCCACTCTGTGTGTGTCTGAGTGTGTCAGTCTACGT	lib1	0	1	18
H9-day00-01	LT-3D	AAGTTTACGTCTGAGAGTGTGAGTCTCACTGAGAGAGAGAGAGTACGTAT	lib1	0	1	17
H9-day00-01	LT-3D	AATAAAACGTCAGAGTGTGTGAGTCTCAGTGAGACACAGTCACTGAACGT	lib1	0	1	22
H9-day00-01	LT-3D	AATAAAACGTGTGTCAGGGTCTGTCTGAGTCTGAGTGTGAGAGAGAACGT	lib1	0	1	18
H9-day00-01	LT-3D	AATAACACGTGAGTCTCTGTGTGTGAGTGTCTGTGTGTGTGTGTGTACGT	lib1	0	1	11
H9-day00-01	LT-3D	AATAACACGTGAGTGTGAGAGACTGTGACTCAGAGACTGACTGTGTACGT	lib1	0	1	47
H9-day00-01	LT-3D	AATAACACGTGTCAGTCTCTCTGAGTCTGTCTGAGTGTGTGACACTACGT	lib1	0	1	11
H9-day00-01	LT-3D	AATAAGACGTGTCAGTCACTCAGTGACTGAGTCTGACAGTGACTCTACGT	lib1	0	1	57
H9-day00-01	LT-3D	AATAATACGTCTGTGTGTGTGACGACACAGTGTCGTGTCTGAGTACGTAT	lib1	0	1	31
H9-day00-01	LT-3D	AATACGACGTCACAGTCTCACAGAGTCAGACACTGAGTGTCAGTCTACGT	lib1	0	1	30
H9-day00-01	LT-3D	AATACTACGTCACTGTCACAGTGACAGCACACACTCTCAGTGTCAACGTA	lib1	0	1	17
H9-day00-01	LT-3D	AATACTACGTCTCAGAGAGTCAGAGACTGTGAGTGACTCTCAGAGTACGT	lib1	0	1	16
H9-day00-01	LT-3D	AATAGAACGTCTGACAGAGACTCTCTGGTCTGAGAGTGACTCAGAACGTA	lib1	0	1	25
H9-day00-01	LT-3D	AATAGAACGTGTGTGAGTGTGTGTGTGACAGAGTCAGACAGTGACTACGT	lib1	0	1	25
H9-day00-01	LT-3D	AATAGCACGTCAGTCTCTCTGACTCACTCTCACACAGTGTGTCACTACGT	lib1	0	1	18
H9-day00-01	LT-3D	AATAGCACGTGAGTCACTGTCTCTCTGTGTCTGTGAGTGTGAGACAACGT	lib1	0	1	17
H9-day00-01	LT-3D	AATAGGACGTCAGTCTCACTGTGACTCTGTGTGTCTCTCACTCTGAACGT	lib1	0	1	34
H9-day00-01	LT-3D	AATAGGACGTCTCAGTGTCTCACTGTCTCTCACTCAGAGACAGAGTACGT	lib1	0	1	25
H9-day00-01	LT-3D	AATAGTACGTCTCAGTGAGAGTCAGAGTGTCTGTGTGAGTGAGTCTACGT	lib1	0	1	17
H9-day00-01	LT-3D	AATATAACGTCTGAGTCTCACTCAGTGAGTCTACCGCACTGTGAGTACGT	lib1	0	1	24
H9-day00-01	LT-3D	AATATAACGTGTGTGAGTCTGTCAGACTGTGTCACTCAGTCACACAACGT	lib1	0	1	18
H9-day00-01	LT-3D	AATATCACGTCACAGTGACTCACTCTGTCTGTGTGTGTGTGACAGAACGT	lib1	0	1	13
H9-day00-01	LT-3D	AATATCACGTGAGTGTCTCACAGTGTGACTGAGAGTGAGTGAGAGTACGT	lib1	0	1	18
H9-day00-01	LT-3D	AATATCACGTGTCTGTGTGTGAGTATCACTGAGTGTGTGACTGTCTACGT	lib1	0	1	31
H9-day00-01	LT-3D	AATATGACGTGAGACTGTCTGTGTCTCTGTGTCGTCACAGACTCAACGTA	lib1	0	1	24
H9-day00-01	LT-3D	AATATTACGTCTCTCACTGACTATGACTGAGAGGGTGAGAGTGTCAACGT	lib1	0	1	24
H9-day00-01	LT-3D	AATATTACGTGTGACTGAGAGAGAGTGTCTAGTGTCTCAGTGTGTACGTA	lib1	0	1	20
H9-day00-01	LT-3D	AATCAAACGTGAGTGTCAGTCTCAGTCTGTGTCTGTGACACACTGTACGT	lib1	0	1	43
H9-day00-01	LT-3D	AATCAAACGTGTGAGAGAGAGTCAGAGGGTCACTGTGACACACTGTACGT	lib1	0	1	21
H9-day00-01	LT-3D	AATCACACGTCTGTCAGAGTGTCTGTCTCTCTGAGTGAGTGTCACTACGT	lib1	0	1	32
H9-day00-01	LT-3D	AATCACACGTGTCAGAGACTGTCTGTGTGTCAGACTGAGTGTGAGAACGT	lib1	0	1	22
H9-day00-01	LT-3D	AATCATACGTCACTCTGTCACTCAGAGACACTCTCTCTCTCACTGTACGT	lib1	0	1	25
H9-day00-01	LT-3D	AATCCAACGTGACTCTGTCTCTCTGAGAGACAGTGAGAGTCTGTGTACGT	lib1	0	1	38
H9-day00-01	LT-3D	AATCCAACGTGTCAGTGTCTCAGTCTGTCTGTCTGTGAGAGTGAGTACGT	lib1	0	1	25
H9-day00-01	LT-3D	AATCCAACGTGTGTGTGTGAGTCAGAGTCTGTCTGAGACTCTGTCAACGT	lib1	0	1	17
H9-day00-01	LT-3D	AATCCGACGTCACTCTGTCTCTGACTCAGTGTGTCTGAGTGTGTGTACGT	lib1	0	1	15
H9-day00-01	LT-3D	AATCCGACGTCTGAGACTCAGAGTGAGTGAGTCAGAGTCAGTGACTACGT	lib1	0	1	36
H9-day00-01	LT-3D	AATCCGACGTCTGTGAGTGAGTGTGTCAGTCTGTGTGTGTGTCAACGTAT	lib1	0	1	26
H9-day00-01	LT-3D	AATCCGACGTGACTCTCTGTCAGAGACAGTCTCTGACTGACAGCGTACGT	lib1	0	1	41
H9-day00-01	LT-3D	AATCGAACGTGAGTGTCAGACAGAGTGAGTCTGAGAGTGAGAGTCTACGT	lib1	0	1	28
H9-day00-01	LT-3D	AATCGAACGTGAGTGTGTGTGAGTCACAGTCACTCACACTGTGTCAACGT	lib1	0	1	15
H9-day00-01	LT-3D	AATCGCACGTCTGAGACTGACTCACTGTCTGTCAGAGTGTGAGTGAACGT	lib1	0	1	13
H9-day00-01	LT-3D	AATCGCACGTGTCAGAGAGAGTCTGTCTCAGTGACTGAGAGTGACTACGT	lib1	0	1	13
H9-day00-01	LT-3D	AATCGGACGTCTGAGAGAGTGTCTGACTGTCACTGTGTCTCAGAGTACGT	lib1	0	1	15
H9-day00-01	LT-3D	AATCGTACGTCAGTCACACACTGTCTGTCTGTCTCTCTCTGAGACAACGT	lib1	0	1	35
H9-day00-01	LT-3D	AATCGTACGTCTGTCACAGAGTCACAGAGAGTGTGTGTCACACACTACGT	lib1	0	1	22
H9-day00-01	LT-3D	AATCGTACGTCTGTCAGTGTGTGACACACACTGTGTGACTGTGTCTACGT	lib1	0	1	18
H9-day00-01	LT-3D	AATCGTACGTGTGTCACTCTGTGTCAGTCTCAGTGACAGAGTGTGAACGT	lib1	0	1	27
H9-day00-01	LT-3D	AATCTAACGTGACTCACTGTCTGTGAGTGAGTGTCAGAGTCTGAGAACGT	lib1	0	1	57
H9-day00-01	LT-3D	AATCTGACGTCAGTGACTGAGTGTGTGAGAGTGACAGTCAGTGGTACGTA	lib1	0	1	43
H9-day00-01	LT-3D	AATCTGACGTCTGACTGACAGTCTGAGTGAGTGTGTGTGTATGAGTACGT	lib1	0	1	29
H9-day00-01	LT-3D	AATCTGACGTCTGTCTGAGAGTGTGTGAGTGTGTCAGAGTGAGACTACGT	lib1	0	1	35
H9-day00-01	LT-3D	AATCTGACGTGCGTCTGAGAGTCTGAGTGTGACATGTGACAGTGAACGTA	lib1	0	1	14
H9-day00-01	LT-3D	AATCTTACGTCAGTGACTCTCTGTGTCTGTCAGAGTGAGAGTGAGTACGT	lib1	0	1	31
H9-day00-01	LT-3D	AATCTTACGTCTCTGAGTCAGTGAGAGTGACTGAGTCACTGTGTCAACGT	lib1	0	1	34
H9-day00-01	LT-3D	AATCTTACGTGCCTCACAGTAGACTGTCTGAGTGTCTCTGACACTACGTA	lib1	0	1	18
H9-day00-01	LT-3D	AATCTTACGTGTGTGTCTGTCTGTGAGACAGACTGTGTCAGAGACTACGT	lib1	0	1	52
H9-day00-01	LT-3D	AATGACACGTGACACTCTGTGTGACTGTCTTAGTGTCTCTGAGCTACGTA	lib1	0	1	17
H9-day00-01	LT-3D	AATGACACGTGAGTCTGTGAGAGAGTCTGACTCACTGTGACAGTGTACGT	lib1	0	1	20
H9-day00-01	LT-3D	AATGACACGTGAGTGTCTGTGTCTCAGACTGACTGTGTCTCTGACTACGT	lib1	0	1	15
H9-day00-01	LT-3D	AATGAGACGTCAGTGTGAGAGACTGTCTCAGTCTCTGCGGGAGTGAACGT	lib1	0	1	13
H9-day00-01	LT-3D	AATGATACGTGGAGTGTCACTGTGACACAGTCACTCAGTCACTCAACGTA	lib1	0	1	12
H9-day00-01	LT-3D	AATGATACGTGTCAGTGTCACTGTGTGTCAGTCTCTCACTGAGAGTACGT	lib1	0	1	22
H9-day00-01	LT-3D	AATGCAACGTGACAGTGAGACACTCTGTGACAGTCTCAGAGAGTGAACGT	lib1	0	1	19
H9-day00-01	LT-3D	AATGCCACGTCTGAGACTGAGTGAGTGTGTGTGAGACTCAGTGAGTACGT	lib1	0	1	14
H9-day00-01	LT-3D	AATGCGACGTCTGTGTGTCTGAGTGACAGTCTCTCTGAGAGTCCGTACGT	lib1	0	1	19
H9-day00-01	LT-3D	AATGCGACGTGACAGTGTCAGACAGTGTCTCTGTGTCACAGAGTGTACGT	lib1	0	1	15
H9-day00-01	LT-3D	AATGCGACGTGTGACTGTCAGAGTGAGTGTCTGTCACTGTGACAGAACGT	lib1	0	1	22
H9-day00-01	LT-3D	AATGCTACGTCAGAGTGACACTCTCACTGACAGAGTCTCACTGTCTACGT	lib1	0	1	14
H9-day00-01	LT-3D	AATGCTACGTGAGTCAGTCACTCTGACACAGAGAGAGTGTGTCAGAACGT	lib1	0	1	94
H9-day00-01	LT-3D	AATGCTACGTGTGTGTCAAGTGTGTGAGTCACTGAGACTGAGTGTACGTA	lib1	0	1	17
H9-day00-01	LT-3D	AATGGCACGTCACAGTGTCTGACAGTGTGTGACAGAATCTGTCACTACGT	lib1	0	1	59
H9-day00-01	LT-3D	AATGGCACGTGACTGTCTGTGTGTCTGAGACTCTGTGAGTGTCTGAACGT	lib1	0	1	20
H9-day00-01	LT-3D	AATGGCACGTGTGTGTGTGTTGAGAGACTGTCTGACTGTGAGAGTACGTA	lib1	0	1	14
H9-day00-01	LT-3D	AATGGGACGTCAGTCTGAGTGAGTCACTGACAGAGTGTGTGTCAGAACGT	lib1	0	1	13
H9-day00-01	LT-3D	AATGGGACGTCTCTGTGTCTCTGTCACACTGTGACTCAGACACAGTACGT	lib1	0	1	13
H9-day00-01	LT-3D	AATGGGACGTGACTGACAGACTGAGACAGTGAGACACAGAGACTGTACGT	lib1	0	1	26
H9-day00-01	LT-3D	AATGGGACGTGAGTGTGTGTCAGTCTCTGTCTCTGACTGTCTGTCAACGT	lib1	0	1	15
H9-day00-01	LT-3D	AATGGGACGTGTCACTGTCTCACACTCACTCACAGAGACACAGTCTACGT	lib1	0	1	16
H9-day00-01	LT-3D	AATGGGACGTGTGACAGACTGTCTCAGAGACACACTCTGTGAGTCTACGT	lib1	0	1	27
H9-day00-01	LT-3D	AATGGGACGTGTGTCAGTGACTGTGACTCTGAGTGACAGTCTGTCAACGT	lib1	0	1	25
H9-day00-01	LT-3D	AATGGTACGTCACACTCTGAGACAGTGAGAGACTGTCAGTCACTGTACGT	lib1	0	1	14
H9-day00-01	LT-3D	AATGTAACGTGTGACTCTGCGAGAGACACTGAGAGTGAGTCACTGAACGT	lib1	0	1	14
H9-day00-01	LT-3D	AATGTCACGTCACTGAGTGTCAGTGTCTGACTCTGAGTGTGTGTGTACGT	lib1	0	1	23
H9-day00-01	LT-3D	AATGTCACGTCTCTCACTCAGTCTCAGTGTGTGCTGTGAGACTGTACGTA	lib1	0	1	20
H9-day00-01	LT-3D	AATGTCACGTGTGACAGTGTCTGTGACACTGTGAGTCAGTGACTCTACGC	lib1	0	1	31
H9-day00-01	LT-3D	AATGTGACGTCACAGACTGTGACTGTGAGTGTGTCACACTGACTGTACGT	lib1	0	1	32
H9-day00-01	LT-3D	AATGTGACGTGAGTGTCTGTCTGCTGTGTCTGTGTGTGAGTGAGTACGTA	lib1	0	1	24
H9-day00-01	LT-3D	AATGTGACGTGTAACACACAGTGTGTCTGACAGAGTGTCTGTCAGTACGT	lib1	0	1	27
H9-day00-01	LT-3D	AATGTGACGTGTCTCAGTCTGAGACACTGTGACTGAGACACTCACTACGT	lib1	0	1	28
H9-day00-01	LT-3D	AATGTGACGTGTCTGTGTGAGAGTCTGTGTGACAGAGACTGAGTCTACGT	lib1	0	1	80
H9-day00-01	LT-3D	AATGTTACGTCACTCTGACACTGACAGTGTCAGTCTGTCAGTGAGAACGT	lib1	0	1	29
H9-day00-01	LT-3D	AATTAAACGTCTGTGTCTCTCAGTGTCTCAGAGTCAGAGAGTGTGTACGT	lib1	0	1	28
H9-day00-01	LT-3D	AATTACACGTGACAGAGTCTCTCTCTGACAGTGTCTCTCAGACTACGTAT	lib1	0	1	30
H9-day00-01	LT-3D	AATTATACGTCTGTGAGTCACTGTCTGTCTGAGAGACTCAGAGAGTACGT	lib1	0	1	49
H9-day00-01	LT-3D	AATTATACGTGAGTCACTGAGTGTGTGACACACAGTGTCAGTGTGTACGT	lib1	0	1	16
H9-day00-01	LT-3D	AATTATACGTGTGACTGACTGAGAGTGTGAGTGTGAGTGTGTGTGTACGT	lib1	0	1	36
H9-day00-01	LT-3D	AATTCAACGTGAGTCAGAGTGACTGTGTGAGTCTGTCTCAGTGAGTACGT	lib1	0	1	26
H9-day00-01	LT-3D	AATTCAACGTGAGTGTGTGTGTGTCAGACAGACTGTCACTGTCAACGTAT	lib1	0	1	11
H9-day00-01	LT-3D	AATTCCACGTTGTCACAGAGACAGTGTCACACAGTGACAGTCTGTACGTA	lib1	0	1	23
H9-day00-01	LT-3D	AATTCGACGTCAGACAGTGAGAGTCTGAGAGTGTGTGTGTGAGTGTACGT	lib1	0	1	20
H9-day00-01	LT-3D	AATTCGACGTCTCTGTGACACTGACTGAGAGTGACACTCACTCAGAACGT	lib1	0	1	12
H9-day00-01	LT-3D	AATTCTACGTCACTGTCACTGTGAGAGTGACTCTGCCTGAGAGTGAACGT	lib1	0	1	29
H9-day00-01	LT-3D	AATTGAACGTCTCAGTGTCTCACGGAGTCAGTCTGACTGTGTGAGTACGT	lib1	0	1	29
H9-day00-01	LT-3D	AATTGAACGTGTCAGTGAGTGTCACTCAGTGAGTCTGTGAGTCTGAACGT	lib1	0	1	15
H9-day00-01	LT-3D	AATTGAACGTGTGTGTGTGTGTGACAGTGTGAGAGAGTCTGTGAGTACGT	lib1	0	1	18
H9-day00-01	LT-3D	AATTGCACGTCACAGTCTCTGTGACTGTGTCAGAGAGTGTCTCTGTACGT	lib1	0	1	22
H9-day00-01	LT-3D	AATTGCACGTCAGTGAGACAGTGAGACTGTGTGAGTGTGACTCACTACGT	lib1	0	1	20
H9-day00-01	LT-3D	AATTGCACGTGTCACTCACTCTGAGTGACAGTGAGTGTGTGTGTGAACGT	lib1	0	1	12
H9-day00-01	LT-3D	AATTGGACGTGACAGTGTGTGTCTCACACACAGAGTCACGCAGTCTACGT	lib1	0	1	12
H9-day00-01	LT-3D	AATTGGACGTGACTGTCACAGACAGAGTGTGACTGACTGTGTGACTACGT	lib1	0	1	26
H9-day00-01	LT-3D	AATTGGACGTGAGTGAGTGTGAGTCAGTCACTGTGTCTCTCTCTCAACGT	lib1	0	1	31
H9-day00-01	LT-3D	AATTGGACGTGTCAGTCTGTGTCTGAGTCTGACAGTCAGAGTCTGAACGT	lib1	0	1	16
H9-day00-01	LT-3D	AATTGGACGTGTCTGTGTGTCTGACTGAGACAGTGAGACACACTGTACGT	lib1	0	1	17
H9-day00-01	LT-3D	AATTGTACGTGAGTGTCTGAGAGTGTGTGACAGTGTCAGTGAGTCAACGT	lib1	0	1	27
H9-day00-01	LT-3D	AATTTAACGTCAGTGTGTGAGTGTCTGTCTGACAGACTCACAGTGAACGT	lib1	0	1	25
H9-day00-01	LT-3D	AATTTAACGTGAGTGAGGCTCTCACTGTCAGTCTGTGTGTGACTCAACGT	lib1	0	1	19
H9-day00-01	LT-3D	AATTTCACGTCTCTGTCTGTCTCTCTGTGTGTGTGACAGAGTGTCAACGT	lib1	0	1	16
H9-day00-01	LT-3D	AATTTGACGTCACAGACAGAGTGAGAATGTGAGTCACAGACAGTGAACGT	lib1	0	1	22
H9-day00-01	LT-3D	AATTTGACGTCAGAGAGACTGTCAGTCTGTGAGTCTCTGTCTGTCAACGT	lib1	0	1	24
H9-day00-01	LT-3D	AATTTGACGTGAGTGTGTCACTCTGTGACAGTGAGTCAGTCTGTGAACGT	lib1	0	1	18
H9-day00-01	LT-3D	AATTTGACGTGAGTGTGTCTCTGAGTGTGACTCTCAGAGTGTCAGTACGT	lib1	0	1	30
H9-day00-01	LT-3D	AATTTTACGTCACAGACAGACTGTGTGTCTCTGTGAGTGAGTCACTACGT	lib1	0	1	17
H9-day00-01	LT-3D	AATTTTACGTCAGAGTGTGACTCAGAGTGTGTGTGTGAGTCAGTCAACGT	lib1	0	1	16
H9-day00-01	LT-3D	AATTTTACGTCTGACTCTGTCTGTCTGTGAGAGTGTCTGTGTGTCAACGT	lib1	0	1	19
H9-day00-01	LT-3D	AATTTTACGTCTGTGTGACACAGACTCAGAGTGTCAGAGTCTGAGAACGT	lib1	0	1	34
H9-day00-01	LT-3D	AATTTTACGTGACTGACTGTGAGTGTGTCACACAGACGGAGTGAGTACGT	lib1	0	1	28
H9-day00-01	LT-3D	AATTTTACGTGAGTGACACTCTGAGACAGTCTGACAGTGTCTCAGTACGT	lib1	0	1	38
H9-day00-01	LT-3D	AATTTTACGTGAGTTAGTCTGTCTGTCACACTGTGTCTCTGTGAGTACGT	lib1	0	1	25
H9-day00-01	LT-3D	AATTTTACGTGTGACAGTGACTCACTCTCTCTCACTCACTGACTGTACAT	lib1	0	1	18
H9-day00-01	LT-3D	ACAAACACGTGTGACTCACTGTCAGACAGAGAGTCTGTGACAGTCTACGT	lib1	0	1	25
H9-day00-01	LT-3D	ACAAAGACGTCTCAGTCACACACAGTCAGTCAGTGAGTGTCTGTCTACGT	lib1	0	1	21
H9-day00-01	LT-3D	ACAAATACGTCTGACTCACAGACAGTGACTCAGTGAGTCTGTGTGTACGT	lib1	0	1	22
H9-day00-01	LT-3D	ACAACAACGTCTGTCACAGACTGTCTGTCAGAGTGACACTCACAGTACGT	lib1	0	1	21
H9-day00-01	LT-3D	ACAACAACGTGTCTGTGAGAGACTGTGAGAGACTCTGTCAGAGTGTACGT	lib1	0	1	33
H9-day00-01	LT-3D	ACAACCACGTGAGTGTGTCTGTGTGACAGACTGTGTCTCACTGTCTACGT	lib1	0	1	40
H9-day00-01	LT-3D	ACAACGACGTCACAGAGTGTCAGAGTGTGAGTGTGTGTGTGACTCAACGT	lib1	0	1	26
H9-day00-01	LT-3D	ACAACGACGTGTCAGTGAGAGTGACTGAGAGAGTGTGTCAGTCTCAACGT	lib1	0	1	39
H9-day00-01	LT-3D	ACAACTACGTGTCACTGTGACTCAGAGACTGTGTGAGAGAGTGAGTACGT	lib1	0	1	21
H9-day00-01	LT-3D	ACAAGAACGTGAGTGTCAGTCTGTGACTGTCAGTGTCTGAGACTCTACGT	lib1	0	1	17
H9-day00-01	LT-3D	ACAAGGACGTTGTGTCAGAGAGTGTCTCTCTGTGAGACACTCTGTACGTA	lib1	0	1	11
H9-day00-01	LT-3D	ACAAGTACGTCAGTCTGACAGTCAGAGTGTGTCTCTGTGAGTGAGTACGT	lib1	0	1	30
H9-day00-01	LT-3D	ACAAGTACGTCTGTGTCTCTGTCAGTGACAGAGTGTCAGTGTGTCAACGT	lib1	0	1	12
H9-day00-01	LT-3D	ACAATAACGTGAGTGAGACACAGTGTGTGTCTGTCTGTCACTGTCAACGT	lib1	0	1	26
H9-day00-01	LT-3D	ACAATAACGTGTGTGTGTGTGACAGTGTCTCAGTCTCAGTGACAGTACGT	lib1	0	1	25
H9-day00-01	LT-3D	ACAATCACGTCTCTCTCTCAGAGACAGACAGAGTCTGTGTGTGACAACGT	lib1	0	1	17
H9-day00-01	LT-3D	ACAATGACGTCTCTCTCTCTCTGACTGTGACAGTGTCTCAGTCAGTACGT	lib1	0	1	21
H9-day00-01	LT-3D	ACAATGACGTGACTGAGTCACTGACTGTGTCTGTGTCTCTGTCAGAACGT	lib1	0	1	23
H9-day00-01	LT-3D	ACAATTACGTGACTCTGTCTCTGTGACTCAGTCTCAGTCTGACACTACGT	lib1	0	1	14
H9-day00-01	LT-3D	ACACACACGTGTCAGTGTCTGTGTCACTCACTCAGTGTGACACTGTACGT	lib1	0	1	16
H9-day00-01	LT-3D	ACACAGACGTCACTGAGTCTGTCTGTGACAGTGTGACAGTGACAGAACGT	lib1	0	1	32
H9-day00-01	LT-3D	ACACATACGTCTGCCTCTCAGTCACAGTCAGTCAGAGTCTCTGTGAACGT	lib1	0	1	13
H9-day00-01	LT-3D	ACACATACGTGTGTGTGACAGTGTCAGTGTGTGACAGTCTGTGAGTACGT	lib1	0	1	34
H9-day00-01	LT-3D	ACACCAACGTGAGTGTCTGAGACAGAGACAGTCTGAGTGTCACACAACGT	lib1	0	1	14
H9-day00-01	LT-3D	ACACCAACGTGTGTGTGTGAGTGTCACTGAGTGTCTCAGTGTGAGAACGT	lib1	0	1	28
H9-day00-01	LT-3D	ACACCCACGTCAGTGACAGTGTCACACTCACAGTGTGTGTCTGTGTACGT	lib1	0	1	54
H9-day00-01	LT-3D	ACACCCACGTGTGAGTGAGTGTGTGTGTGTGACTGAGTCTGTCTCTACGT	lib1	0	1	37
H9-day00-01	LT-3D	ACACCCACGTGTGTGACTGAGTCTCTGTCACACACTGAGAGACTCTACGT	lib1	0	1	38
H9-day00-01	LT-3D	ACACCGACGTCTGAGTGAGACTGTGTGACACTCTGTGAGTCAGTGTACGT	lib1	0	1	24
H9-day00-01	LT-3D	ACACCGACGTGTGTGTGTGACTCTCAGTGTGACTCACACTGTCAGTACGT	lib1	0	1	12
H9-day00-01	LT-3D	ACACCTACGTGTCAGAGACAGACAGTCAGTGTGTGTGACACTCTGAACGC	lib1	0	1	14
H9-day00-01	LT-3D	ACACGCACGTGACAGACTCACAGAGAGGGTGAGTCAGTCTCTGTACGTAT	lib1	0	1	22
H9-day00-01	LT-3D	ACACGCACGTGAGTGAGTGTCTGTGTGTGTCACTCAGAGACAGACTACGT	lib1	0	1	28
H9-day00-01	LT-3D	ACACGCACGTGTGTCTCTGTCTGTCACACTGTCTCACTCAGTCTGTACGT	lib1	0	1	32
H9-day00-01	LT-3D	ACACGCACGTGTGTGTGAGACTCTCTGTCTCACTCAGTCTCTCACTACGT	lib1	0	1	29
H9-day00-01	LT-3D	ACACGGACGTGTCTCACAGAGTGTCTCAGAGACACAGAGTCTCTGTACGT	lib1	0	1	29
H9-day00-01	LT-3D	ACACGGACGTGTGTGTGCTTCTCAGTCTGACACAGTCTCTCTGTGTACGT	lib1	0	1	35
H9-day00-01	LT-3D	ACACGTACGTCACAGTGTGTCTGAGAGTGTGTCACAGAGTGAGTACGTAC	lib1	0	1	26
H9-day00-01	LT-3D	ACACGTACGTCACTCTGTGTCACTCTCTGTCTCAGTCAGAGTCAGAACGT	lib1	0	1	99
H9-day00-01	LT-3D	ACACGTACGTGACTCTCTGACTGTGTGACTCAGACAGTCTGTGTGTACGT	lib1	0	1	18
H9-day00-01	LT-3D	ACACGTACGTGAGTGACAGTCTGAGTCTGTGACAGTGAGTGAGTGAACGT	lib1	0	1	60
H9-day00-01	LT-3D	ACACGTACGTGAGTGTGAGAGTGAGAGAGTGAGAGACTGTGTGAGTACGT	lib1	0	1	20
H9-day00-01	LT-3D	ACACGTACGTGTCTCTCTGTCTCAGTGTGTGTCAGTGTGAGAGTCAACGT	lib1	0	1	14
H9-day00-01	LT-3D	ACACGTACGTGTCTGACTGAGACTCAGTCTGTGTGAGTCAGTGACTACGT	lib1	0	1	35
H9-day00-01	LT-3D	ACACGTACGTGTGAGAGTGAGACACACAGACACTGACTGTCTCTCTACGT	lib1	0	1	12
H9-day00-01	LT-3D	ACACTAACGTCTCAGACTGTGTGAGTCTGTCTCACTCAGACAGTCTACGT	lib1	0	1	13
H9-day00-01	LT-3D	ACACTAACGTGAGTCTGTGTGTTGAGTCACTGTGTCTGTCTGTGTACGTA	lib1	0	1	23
H9-day00-01	LT-3D	ACACTAACGTGTCTGAGAGAGTGTGTGTGTGAGACTGTCTGACAGTACGT	lib1	0	1	18
H9-day00-01	LT-3D	ACACTCACGTGACTGTCTGAGTGTCACTGTCTGTCAGAGTCAGTCTACGT	lib1	0	1	42
H9-day00-01	LT-3D	ACACTCACGTGTGTGACAGAGAGAGACACTCTGTCTGTCTGAGTGTACGT	lib1	0	1	18
H9-day00-01	LT-3D	ACACTGACGTCTGTGACTTTGAGAGTGTGCGTGTGTGTGAGTCACAACGT	lib1	0	1	25
H9-day00-01	LT-3D	ACACTTACGTGAGACAGTGAGTGAGTGTGAGTGACTGTCACAGTCTACGT	lib1	0	1	26
H9-day00-01	LT-3D	ACACTTACGTGAGTGAGTGTGTCAGTGAGTCATTCAGTGTCTGTCAACGT	lib1	0	1	39
H9-day00-01	LT-3D	ACACTTACGTGGCACAGTGTCTCAGTCTGAGTCTGTCACTGTGTGAACGT	lib1	0	1	18
H9-day00-01	LT-3D	ACAGAAACGTCTCAGACTGAGTGTGTGAGTGTCTGTGTGAGTGTCAACGT	lib1	0	1	25
H9-day00-01	LT-3D	ACAGACACGTGACAGTCAGTGAGTGTCACAGTGTCAGAGTCACTGTACGT	lib1	0	1	45
H9-day00-01	LT-3D	ACAGAGACGTCAGACTCTGACTGACTGTGTCAGTGTGTGTGTCAGTACGT	lib1	0	1	67
H9-day00-01	LT-3D	ACAGAGACGTGAGTGAGTGTGTGAGTGTGTCAGTGAATCTGAGTCAACGT	lib1	0	1	23
H9-day00-01	LT-3D	ACAGAGACGTGTGAGTCTCTGTCTGTCACTGTGACTGTCACAGAGAACGT	lib1	0	1	13
H9-day00-01	LT-3D	ACAGCAACGTCAGTCAGAGACTCTGTGTGACTCTGAGTGTCTGTGTACGT	lib1	0	1	22
H9-day00-01	LT-3D	ACAGCAACGTGAGACTCTGAGTCACACAGTCAGTGACAGTCAGACAACGT	lib1	0	1	13
H9-day00-01	LT-3D	ACAGCAACGTGTCTGTGTGTGTGAAGTCTCTTGACTCACAGAAACGTATG	lib1	0	1	32
H9-day00-01	LT-3D	ACAGCAACGTGTGAGAGTGCTGTGTCTCTGACTGACTGTCTGTGAACGTA	lib1	0	1	23
H9-day00-01	LT-3D	ACAGCCACGTGTCGGTCACAGAGTGACAGACAGAGACACTCTGAGTACGT	lib1	0	1	15
H9-day00-01	LT-3D	ACAGCGACGTCAGACACTCACAGTGTCTCACTCAGTGTGACTGTCAGCGT	lib1	0	1	26
H9-day00-01	LT-3D	ACAGCGACGTCTCTGACAGTGAGTCTGTGTCTCTGACCGACTGTCTACGT	lib1	0	1	28
H9-day00-01	LT-3D	ACAGCGACGTGACACTGTGTGTCTGTGAGTGTCTCTCACAGTCTGTACGT	lib1	0	1	43
H9-day00-01	LT-3D	ACAGCGACGTGTCAGACTGTGTCTGTCAGAGTGTGTGTGTGTCACTACGT	lib1	0	1	15
H9-day00-01	LT-3D	ACAGCGACGTGTGTCTGACACAGTGTCTCACTGTGTGTGTGTCAACGTAT	lib1	0	1	11
H9-day00-01	LT-3D	ACAGCGACGTGTGTCTGACACAGTGTCTCACTGTGTGTGTGTGTCAACGT	lib1	0	1	96
H9-day00-01	LT-3D	ACAGCTACGTCACAGTGACTGTGTGACTGTGTCAGAGTGTGTGAGAACGT	lib1	0	1	23
H9-day00-01	LT-3D	ACAGCTACGTCTCAGTGACTGTGAGTGAGACAGTGAGTGTGACTGTACGT	lib1	0	1	17
H9-day00-01	LT-3D	ACAGCTACGTCTGTGACTGTGGGTCTCTGTGACACTCTGTCTGTCTACGT	lib1	0	1	25
H9-day00-01	LT-3D	ACAGCTACGTGAGAGACAGTGTGACTGTCTGACTGAGTGAGTGTGTACGT	lib1	0	1	34
H9-day00-01	LT-3D	ACAGCTACGTGTGTGAGTCTCTCAGTCACTGAGTGAGTGTGAGACTACGT	lib1	0	1	11
H9-day00-01	LT-3D	ACAGGAACGTCACTCTCAGTGTCACACACTGTCAGTGTGAGACTGTACGT	lib1	0	1	56
H9-day00-01	LT-3D	ACAGGAACGTCAGACACACTGTCTCTGAGTGAGAGTGTCAGTGAGAACGT	lib1	0	1	18
H9-day00-01	LT-3D	ACAGGAACGTCTGTGTCAGACACTGACGCTCACTGTGTGTGAGAGAACGT	lib1	0	1	29
H9-day00-01	LT-3D	ACAGGAACGTGTCAGTGAGTGTGAGTGTGACAGAGAGTGTGTGTCTACGT	lib1	0	1	29
H9-day00-01	LT-3D	ACAGGCACGTCACTCTGTCACTGTGAGAGTCACAGACAGTCACACAACGT	lib1	0	1	20
H9-day00-01	LT-3D	ACAGGCACGTCAGAGTGTGTCAGTGTCTGTCTCACTGTGTGTGTACGTAT	lib1	0	1	27
H9-day00-01	LT-3D	ACAGGCACGTGAGAGTGTGTCAGTCAGACTCTCTCACACTGTGTGTACGT	lib1	0	1	28
H9-day00-01	LT-3D	ACAGGCACGTGCCAGTGTGTGAGTGACTCTGACTCAGAGACTCAGTACGT	lib1	0	1	20
H9-day00-01	LT-3D	ACAGGCACGTGTGTGACGGAGTGTGTGTGTGCGTGACACACAGAGTACGT	lib1	0	1	29
H9-day00-01	LT-3D	ACAGGGACGTCAGTGAGAGACTCACAGAGAGTGACAGAGTCTCACTACGT	lib1	0	1	21
H9-day00-01	LT-3D	ACAGGGACGTGTCTGTGTGAGTGACACACTCACAGACTGTGACTCAACGT	lib1	0	1	28
H9-day00-01	LT-3D	ACAGTAACGTCAGAGTGTGTGTCACAGTGAGTCTGAGTGTCTGTGAACGT	lib1	0	1	20
H9-day00-01	LT-3D	ACAGTCACGTCAGTCAGTGACTGTGTGTCTCAGTCTGACTCAGTGAACGT	lib1	0	1	26
H9-day00-01	LT-3D	ACAGTCACGTCTCAGTGTCAGTCAGTCTGTGAGAGAGTCAGACTCAACGT	lib1	0	1	14
H9-day00-01	LT-3D	ACAGTCACGTCTGACAGTCAGTGAGTGTGTGAGTGAGTGTGTGTCTACGT	lib1	0	1	31
H9-day00-01	LT-3D	ACAGTCACGTGAGAGTCTGTCACTGAGTGAGTCTGAGTGTGAGACTACGT	lib1	0	1	20
H9-day00-01	LT-3D	ACAGTGACGTGACAGTGAGAGAGTGTGTCTGAGTGTGTGACTGTCTACGT	lib1	0	1	22
H9-day00-01	LT-3D	ACAGTGACGTGTCAGTCTCAGTCTCTGTGTGTGTGTGTGTCTGTCAACGT	lib1	0	1	20
H9-day00-01	LT-3D	ACAGTGACGTGTGTCTCACACACTGACACTGTCTGTCACACTCTGAACGT	lib1	0	1	15
H9-day00-01	LT-3D	ACAGTTACGTGTCTGAGACTGTCTGTGTGTGACTGAGTGTGTGAGTACGT	lib1	0	1	25
H9-day00-01	LT-3D	ACATAAACGTGTCTGTGTCAGTCAGTCTCACTGTCACTGTGAGAGTACGT	lib1	0	1	16
H9-day00-01	LT-3D	ACATACACGTCAGAGAGTCTCTGTGATGTGTCTGTCTCTCTCTGTACGTA	lib1	0	1	63
H9-day00-01	LT-3D	ACATAGACGTCTCTCTCAGAGTGTCAGAGTGAGAGACTGTCTGAGTACGT	lib1	0	1	107
H9-day00-01	LT-3D	ACATAGACGTGACTCAGACCGAGAGTGTGTCTGAGAGATAGTCAGTACGT	lib1	0	1	17
H9-day00-01	LT-3D	ACATCAACGTCACACAGTCTGTGTCTCTCAGTGTGAGAGTGAGTGTACGT	lib1	0	1	51
H9-day00-01	LT-3D	ACATCAACGTGTCAGTCTCTCAGAGTGACACAGTGTGTCTCACTCAACGT	lib1	0	1	22
H9-day00-01	LT-3D	ACATCCACGTCTCAGACTGTGTCTCAGAGTCTCACTGACAGTGTGTACGT	lib1	0	1	25
H9-day00-01	LT-3D	ACATCCACGTGAATGTGACACTCAGTGTGAGACTCTGAGTCAGTGAACGT	lib1	0	1	24
H9-day00-01	LT-3D	ACATCGACGTGAGTCTGAGACAGTGTCACACTGACAGACACTGTGAACGT	lib1	0	1	27
H9-day00-01	LT-3D	ACATCGACGTGTCAGTCAGTGACACTGAGTGACAGTGTGTGACTGTACGT	lib1	0	1	17
H9-day00-01	LT-3D	ACATCGACGTGTCTGTGTGAGTGTGTGACTGTCACAGTCAGAGTCTACGT	lib1	0	1	23
H9-day00-01	LT-3D	ACATCTACGTGTCTCTCAGTGTGTCAGTGTGAGTCTGAGAGTCAGTACGT	lib1	0	1	40
H9-day00-01	LT-3D	ACATGCACGTCAGTCACTCAGAGAGAGTCAGTGTGTGAGTGTGTGTACGT	lib1	0	1	29
H9-day00-01	LT-3D	ACATGCACGTGTGAGAGTCTCTCAGAGACTCAGAGTGTGAGTGTGAACGT	lib1	0	1	30
H9-day00-01	LT-3D	ACATGCACGTGTGTGAGTGAGAGACTGTCAGTGTCTGAGTGTGTGTACGT	lib1	0	1	30
H9-day00-01	LT-3D	ACATGCACGTGTGTGTCTCAGACACAGACACTGTCTCACAGTGAGTACGT	lib1	0	1	20
H9-day00-01	LT-3D	ACATGGACGTCAGTGTCAGTCACAGAGTCTGTGTGTCTGAGTGACTACGT	lib1	0	1	17
H9-day00-01	LT-3D	ACATGGACGTCTGTGAGTCTGGGTCTGAGTCACTGAGACTGACAGTACGT	lib1	0	1	28
H9-day00-01	LT-3D	ACATGGACGTGTCTCTGAGAGAGTGTGAGTGAGTCTCTCAGTGTGTACGT	lib1	0	1	24
H9-day00-01	LT-3D	ACATGTACGTGAGAGAGTGAGTCAGTCTGTGTCTGTGTCACTGTCTACGT	lib1	0	1	30
H9-day00-01	LT-3D	ACATGTACGTGGCAGTCAGTCACACAGATAGAGACTCTGTGTGTGAACGT	lib1	0	1	19
H9-day00-01	LT-3D	ACATGTACGTGTCAGTCAGTGTCTGAGTGTGAGACAGAGAGACTGTACGT	lib1	0	1	60
H9-day00-01	LT-3D	ACATGTACGTGTGTGTCACTCTGTCTGACAGTGACTGAGAGAGTCAACGT	lib1	0	1	36
H9-day00-01	LT-3D	ACATTAACGTCTGTCTGTGTCACTGTCTCACTGAGAGAGAGAGACTACGT	lib1	0	1	40
H9-day00-01	LT-3D	ACATTAACGTGTCAGTCAGTCAGAGTGTCTGACAGTCACAGTGTGTACGT	lib1	0	1	14
H9-day00-01	LT-3D	ACATTCACGTCTGTCTGTCAGAGAGTGTGTCTGACTCTGTCTGAGTACGT	lib1	0	1	33
H9-day00-01	LT-3D	ACATTCACGTCTGTGTCTGTGAGAGTCTGTCACTCAGTCTGAGTGTACGT	lib1	0	1	51
H9-day00-01	LT-3D	ACATTCACGTGACTGAGACTGCACTCTGTCTGTGTCTGAGTGTGTACGTA	lib1	0	1	32
H9-day00-01	LT-3D	ACATTCACGTGTCACTGTGTCAGTGTGTGTGTCACAGTCAGTGAGTACGT	lib1	0	1	23
H9-day00-01	LT-3D	ACATTTACGTCTGTCAGTCTCACAGTGTGACTGAGTGACAGAGTGAACGT	lib1	0	1	20
H9-day00-01	LT-3D	ACATTTACGTCTGTGTCAGACAGAGAGTGTGTCTGAGAGTCTGTCTACGT	lib1	0	1	30
H9-day00-01	LT-3D	ACATTTACGTGTGAGTCTCTCTCTCAGTGACTGTGTCAGTGACTGTACGT	lib1	0	1	17
H9-day00-01	LT-3D	ACCAAAACGTGTGAGTCAGTGTGAGTGTGACACAGTGTCTCTGTCTACGT	lib1	0	1	16
H9-day00-01	LT-3D	ACCAACACGTCAGAGAGTGTCAGTCTGTGTGACAGACAGACACAGTACGT	lib1	0	1	20
H9-day00-01	LT-3D	ACCAACACGTCTGTCTGACACACAGTGTGTGTCTGAGCACAGTGAACGTA	lib1	0	1	28
H9-day00-01	LT-3D	ACCAATACGTCAGACACTGTGACAGTGTGTGAGTCAGTCACTGTCAACGT	lib1	0	1	44
H9-day00-01	LT-3D	ACCAATACGTCTCAGACTGAGTGTCACTGTCTCAGAGTGTCAGTGTACGT	lib1	0	1	14
H9-day00-01	LT-3D	ACCACAACGTCTCTGTGTCTGTGTCAGTGAGTGAGTCACAGTCTGAACGT	lib1	0	1	28
H9-day00-01	LT-3D	ACCACAACGTGTGAGAGTGAGAGTGACAGACTGTCAGTGTCACTGAACGT	lib1	0	1	42
H9-day00-01	LT-3D	ACCACCACGTGTGACAGAGTCTGTGTCTGTGACACTGAGTGTGTGAACGT	lib1	0	1	21
H9-day00-01	LT-3D	ACCACGACGTGAGTGTCAGTCACTCAGAGTGACTCAGTCTGTCACAACGT	lib1	0	1	17
H9-day00-01	LT-3D	ACCACGACGTGCTGTGTCAGAGTACAGAGACTCCGTCTAACTGAACGTAT	lib1	0	1	11
H9-day00-01	LT-3D	ACCACGACGTGTCAGACTGAGTCACACACACAGTGACTGACAGAGAACGT	lib1	0	1	15
H9-day00-01	LT-3D	ACCAGAACGTGTACACAGAGTCTGTGTCACTGAGAGAGTCTCTGAACGTA	lib1	0	1	25
H9-day00-01	LT-3D	ACCAGAACGTGTGAGACAGACTCACTGTGACTGTGTCTGTCTCTCTACGT	lib1	0	1	33
H9-day00-01	LT-3D	ACCAGAACGTGTGTGTGAGTCTCACACTCTCAGAGTCTGTCTGTGTACGT	lib1	0	1	16
H9-day00-01	LT-3D	ACCAGCACGTCTCTCAGTCTCACAGTCTGTCTGTGTGTGTCTCTGTACGT	lib1	0	1	22
H9-day00-01	LT-3D	ACCAGCACGTGACAGACTCTTGTGACACACATTGTCAGTGTCTGTACGTA	lib1	0	1	64
H9-day00-01	LT-3D	ACCAGCACGTGAGTGAGAGACTCTCTGTGTCTGTCAGAGAGTCAGTACGT	lib1	0	1	25
H9-day00-01	LT-3D	ACCAGCACGTGTGTTTGACAGTCTGACAGTCTGTGTCTCTGACTCTACGT	lib1	0	1	23
H9-day00-01	LT-3D	ACCAGGACGTCACAGAGACTGTGAGTCTGAGACAGAGTGAGACAGTACGT	lib1	0	1	35
H9-day00-01	LT-3D	ACCAGGACGTCAGTGACTCACTCACTGACTAGTCTCAGTGAGAGTACGTA	lib1	0	1	24
H9-day00-01	LT-3D	ACCAGGACGTGTGTGAGAGACAGACAGTGAGCCTGTGTGACTGTGAACGT	lib1	0	1	11
H9-day00-01	LT-3D	ACCAGGACGTGTGTGAGTGACAGAGTCACTCTCTGTGTGTCTGTCAACGT	lib1	0	1	27
H9-day00-01	LT-3D	ACCAGTACGTCACGCACAGACAGTCTGACTGAGTCAGTGTCTCACAACGT	lib1	0	1	19
H9-day00-01	LT-3D	ACCAGTACGTCTGAGTCAGTGAGTGTCTGTGTGTGTCAGAGACGGTACGT	lib1	0	1	27
H9-day00-01	LT-3D	ACCAGTACGTGACAGACAGTCTGACTGAGTGTCAGTCACTGTGGGAACGT	lib1	0	1	17
H9-day00-01	LT-3D	ACCAGTACGTGTCACTCAGTGAGTCTGACAGAGAGAGTGTGTCTCAACGT	lib1	0	1	18
H9-day00-01	LT-3D	ACCATCACGTCTGACAGTGTCAGAGTGAGACTGTGTCTGAGTGTGTACGT	lib1	0	1	26
H9-day00-01	LT-3D	ACCATCACGTGACACAGAGTCTGTGAGTGAGACACTCACTCACGCTACGT	lib1	0	1	20
H9-day00-01	LT-3D	ACCATCACGTGAGTCTGACTCTCAGACTCTGACCTGTCTCTGAGAACGTA	lib1	0	1	16
H9-day00-01	LT-3D	ACCATCACGTGAGTGTCTGTCTCTCTGTGGGTGTCACTGAGTGAGTACGT	lib1	0	1	16
H9-day00-01	LT-3D	ACCATGACGTCAGTGACACTGTGTGTCAGTGAGTCTCTCTGAGACTACGT	lib1	0	1	54
H9-day00-01	LT-3D	ACCATGACGTGAGTGTGAGAGACAGTGACTGTCTGACCGAGACTGAACGT	lib1	0	1	17
H9-day00-01	LT-3D	ACCATGACGTGCGTCTGTGTGTGAGTGTCTGTCTGACAGTCTGTGAACGT	lib1	0	1	29
H9-day00-01	LT-3D	ACCATGACGTGTGACACTCTCAGATGACACTGAGTCACTGACAGTACGTA	lib1	0	1	11
H9-day00-01	LT-3D	ACCATTACGTCAGTGACTCACTGTGTCTGAGGGACCCTGTCTGTCAACGT	lib1	0	1	21
H9-day00-01	LT-3D	ACCATTACGTCTGAGAGAGACTCTCTCAGTCTGTCAGACTCTGTCAACGT	lib1	0	1	23
H9-day00-01	LT-3D	ACCATTACGTGAGTGTGTGAGACAGTGAGACTGACACTCAGTGTGACGTA	lib1	0	1	19
H9-day00-01	LT-3D	ACCATTACGTGTCTGACTGAGTTTGTGAGTGTCTCTGACTGAGAGACGTA	lib1	0	1	19
H9-day00-01	LT-3D	ACCATTACGTGTGAGTCTCAGTGAGAGTCAGTGAGTGTGTGAGAGTACGT	lib1	0	1	31
H9-day00-01	LT-3D	ACCCAAACGTGAGAGTGACTGTCTGTCTCAGTGACTGAGAGTCAGTACGT	lib1	0	1	25
H9-day00-01	LT-3D	ACCCAGACGTCTCTGACTGTGTGTGACACTCTGTCTTTGTCAGACAACGT	lib1	0	1	54
H9-day00-01	LT-3D	ACCCATACGTGTCTGTGTGTGTGTGAGAGTCTCTCTGTGTCTGAGTACGT	lib1	0	1	33
H9-day00-01	LT-3D	ACCCCAACGTCTCACAGACTGTGAGTCAGTCTGAGTGTGTCTGACTACGT	lib1	0	1	11
H9-day00-01	LT-3D	ACCCCAACGTGTCACTGTGTCTGTGTGACTGACAGTGACACAGACAACGT	lib1	0	1	12
H9-day00-01	LT-3D	ACCCCAACGTGTCTCAGTGAGTGTGTCAGACTGTGAGTGTGTGTCAACGT	lib1	0	1	55
H9-day00-01	LT-3D	ACCCCCACGTGAGTGAGTCTCAGTCCCTGTCTGTGACTCTCTGAGTACGT	lib1	0	1	22
H9-day00-01	LT-3D	ACCCCCACGTGTGAGTGTGACTGTGACTGTGTCAGACTGACAGTGTACGT	lib1	0	1	28
H9-day00-01	LT-3D	ACCCCGACGTGTGTCTGTGAGAGAGAGTGACAGTGTCAGTGTGTCTACGT	lib1	0	1	17
H9-day00-01	LT-3D	ACCCGAACGTCTGAGTGTGAGTGAGTGTCTGTGAGACAGAGAGAGTACGT	lib1	0	1	13
H9-day00-01	LT-3D	ACCCGCACGTCAGTCACATTGAGAGTCAGTGTCTCAGTGAGTGAGTACGT	lib1	0	1	14
H9-day00-01	LT-3D	ACCCGCACGTCTCTGAGTGTCTCTCTCTCAGTGACTGTGAGAGTGAACGT	lib1	0	1	24
H9-day00-01	LT-3D	ACCCGCACGTCTGACACTGTCTGTGTCAGTCTCAGAGACACTGTGTACGT	lib1	0	1	15
H9-day00-01	LT-3D	ACCCGCACGTCTGTCTGACAGTCAGTCACTCTGTCTGAGTGTCACAACGT	lib1	0	1	18
H9-day00-01	LT-3D	ACCCGCACGTGTCACAGTGTCTGTCTGTGACTGAGAGTGTCTGACAACGT	lib1	0	1	19
H9-day00-01	LT-3D	ACCCGCACGTGTCTGAGTGGCTCAGAGTGAGACACTCAGTGTGTGTACGT	lib1	0	1	11
H9-day00-01	LT-3D	ACCCGCACGTGTGTGACTCAGAGTGAGTGTGTGTCAGACAGACTGTACGT	lib1	0	1	40
H9-day00-01	LT-3D	ACCCGCACGTGTGTGAGTCTGTGAGTGAGTGTCTGTGACTCAGTCTACGT	lib1	0	1	45
H9-day00-01	LT-3D	ACCCGGACGTCACAGTGTCACTCACAGAGTGTCTGAGAGTCTGTGTACGT	lib1	0	1	55
H9-day00-01	LT-3D	ACCCGGACGTCACTCACTCTCAGTCTCACCCTGTGTCACTCACTCAACGT	lib1	0	1	22
H9-day00-01	LT-3D	ACCCGGACGTGTCACTGTCACTGTGAGTCTGTCACACAGTGACTGTACGT	lib1	0	1	36
H9-day00-01	LT-3D	ACCCGTACGTCTGAGTGTGTCACACAGTCAGTGTGACTGACTGACTACGT	lib1	0	1	33
H9-day00-01	LT-3D	ACCCGTACGTGACAGACAGAGTCTGAGAGTGACAGTCACTGTGTGTACGT	lib1	0	1	18
H9-day00-01	LT-3D	ACCCGTACGTGGTCTGAGTCACTGTGTGAGACTGTGTGGCACTCAACGTA	lib1	0	1	18
H9-day00-01	LT-3D	ACCCGTACGTGTGTGTGTGAGTCACTGACTGACTGAGTCTGAGTCAACGT	lib1	0	1	32
H9-day00-01	LT-3D	ACCCTAACGTCAGTGACAGTGTGAGTCACTCTCTGTCAGTAAGTGTACGT	lib1	0	1	25
H9-day00-01	LT-3D	ACCCTAACGTGACAGACAGTGTGTGACACACTCTGAGTGACTCACAACGT	lib1	0	1	25
H9-day00-01	LT-3D	ACCCTAACGTGACTGTGTGTGTCTGTGAGAGACTCTCAGTGTGTCTACGT	lib1	0	1	63
H9-day00-01	LT-3D	ACCCTAACGTGACTGTGTGTGTGTCAGTGTCACAGTGACTGACAGAACGT	lib1	0	1	39
H9-day00-01	LT-3D	ACCCTCACGTCAGTCAGACAGTGAGACTGTCTGACTGTCTCAGTGAACGT	lib1	0	1	54
H9-day00-01	LT-3D	ACCCTCACGTCTGAGTCTCTGTGTCAGTGTGTCAGACTCTGTCTCAACGT	lib1	0	1	18
H9-day00-01	LT-3D	ACCCTCACGTCTGTGACTGACAGACTGAGTCAGACTCTGTGACTCTACGT	lib1	0	1	32
H9-day00-01	LT-3D	ACCCTCACGTGTGAGACACTGAGAGTCTCAGTCTGAGAGTGTGTGTACGT	lib1	0	1	15
H9-day00-01	LT-3D	ACCCTTACGTCAGAGTCAGTCAGTCTGTGAGCGAGTCAGTCTGTGTACGT	lib1	0	1	38
H9-day00-01	LT-3D	ACCGAAACGTGTGAGACTAAGTCTCTGTGTGACTCTGTCAGAGAGTACGT	lib1	0	1	26
H9-day00-01	LT-3D	ACCGACACGTGTGTGTGAGAGTCAGACTGAGAGTCAGACAGTGAACGTAT	lib1	0	1	25
H9-day00-01	LT-3D	ACCGAGACGTCACTGAGTCAGTGACACACTCACTCTGTCAGTCAGAACGT	lib1	0	1	30
H9-day00-01	LT-3D	ACCGATACGTCAGTCAGTCAGTGTGAGTGTCTCACACTGTGTCTGAACGT	lib1	0	1	20
H9-day00-01	LT-3D	ACCGATACGTCTGTGACACAGTGACACTCAGAGGCTGACTGAGAGAACGT	lib1	0	1	11
H9-day00-01	LT-3D	ACCGCAACGTCAGTCTCACTGTGTGTCCAGTGTCTCTCTCTCTGTACGTA	lib1	0	1	17
H9-day00-01	LT-3D	ACCGCCACGTCTCTGTGTGAGAGACACAGTCTGTGTCAGTGTGTCAACGT	lib1	0	1	40
H9-day00-01	LT-3D	ACCGCCACGTCTGTGTCTCAGAGTGTGTGAGTGGTGACTCTCTCTACGTA	lib1	0	1	48
H9-day00-01	LT-3D	ACCGCGACGTGTGTGAGACAGAGAGTGTGAGTGTCACAGCCTGTGTACGT	lib1	0	1	26
H9-day00-01	LT-3D	ACCGCTACGTCAGTCAGTGTGTGACTCTGACTGTGACTGACAGACAACGT	lib1	0	1	14
H9-day00-01	LT-3D	ACCGCTACGTCAGTGTCTGACAGAGTCTGTCACTCTGTGAGTGTGAACGT	lib1	0	1	31
H9-day00-01	LT-3D	ACCGCTACGTCTCACTGTGTCTCTGTCACAGAGTGAGTGAGTCTCAACGT	lib1	0	1	21
H9-day00-01	LT-3D	ACCGCTACGTCTCAGTCTCACAGAGTGTGTGTGAGTGACTCAGTGTACGT	lib1	0	1	25
H9-day00-01	LT-3D	ACCGCTACGTCTCTGTCTCAGAGTCTGAGTGTCAGTGAGACACTCAACGT	lib1	0	1	19
H9-day00-01	LT-3D	ACCGCTACGTGTGACTGACAGTCAGAGTGACTGAGTCAGTGACAGTACGT	lib1	0	1	18
H9-day00-01	LT-3D	ACCGGAACGTCACACAGAGTGTCTCTGACTCACTCACTCAGTGTCTACGT	lib1	0	1	18
H9-day00-01	LT-3D	ACCGGAACGTCAGAGTCACTGTGTGTCACTCACTCAGAGTCTCTGAACGT	lib1	0	1	17
H9-day00-01	LT-3D	ACCGGAACGTGACACTCACACAGAGTCACTGTCTGTGTGTCTCAGTACGT	lib1	0	1	18
H9-day00-01	LT-3D	ACCGGAACGTGAGACACTGAGACACTGACAGTCTCAGTCTGTGTGAACGT	lib1	0	1	18
H9-day00-01	LT-3D	ACCGGAACGTGGCTGTGAGTGTCTCTCACTGTGAGTCAGAGAGACAACGT	lib1	0	1	26
H9-day00-01	LT-3D	ACCGGAACGTGTCAGAGTGTCTGAGTCTGACAGAGTGTCTGTCTCAACGT	lib1	0	1	11
H9-day00-01	LT-3D	ACCGGAACGTGTCAGTCAGTCACTGTCACACAGTCTCAGACACAGTACGT	lib1	0	1	18
H9-day00-01	LT-3D	ACCGGCACGTGACTGTGTGTGACAGAGAGTCAGACAGAGTGTCTCTACGT	lib1	0	1	15
H9-day00-01	LT-3D	ACCGGCACGTGAGCGAGAGTGTCAGAGTCTCTGTCAGTGTGACAGTACGT	lib1	0	1	35
H9-day00-01	LT-3D	ACCGGCACGTGAGTGTGAGACAGTCTCAGAGTCTGACTGTCACACAACGT	lib1	0	1	22
H9-day00-01	LT-3D	ACCGGCACGTGTCAGTGAGAGTGTGAGTGTGTGTCTGTCTCTCACAACGT	lib1	0	1	19
H9-day00-01	LT-3D	ACCGGGACGTCAGACTCTCTCTCTGTCACACTGTCTGTCACAGAGTACGT	lib1	0	1	20
H9-day00-01	LT-3D	ACCGGGACGTCAGAGTGAGACACACACTGAGACACAGTCAGTGTGAACGT	lib1	0	1	18
H9-day00-01	LT-3D	ACCGGGACGTGAGTGTGTGAGTGAGTGTGTCAGAGTGTCACTCACTACGT	lib1	0	1	25
H9-day00-01	LT-3D	ACCGGGACGTGTCTCTGTCAGAGAGACTCACTCACAGACTGTCTGTACGT	lib1	0	1	31
H9-day00-01	LT-3D	ACCGGGACGTGTCTCTGTGAGTGTGAGTGAGTGTGTCAGTGTGTGTACGT	lib1	0	1	18
H9-day00-01	LT-3D	ACCGGGACGTGTGACAGTCAGACTCTGTGACTGTGTGAGTGTCAGAACGT	lib1	0	1	17
H9-day00-01	LT-3D	ACCGGTACGTCACTGTGTGTCTCTCTCTGTCTGTGAGTTTGAGTGAACGT	lib1	0	1	45
H9-day00-01	LT-3D	ACCGGTACGTCATTGTGTCACTGTGTGTGACAGTCTGAGACTCACTACGT	lib1	0	1	17
H9-day00-01	LT-3D	ACCGGTACGTCTCTGAGGGTCTGTGTGTGTCTGACTCTGAGTCTGTACGT	lib1	0	1	27
H9-day00-01	LT-3D	ACCGGTACGTGTCAGACACACTGTCTCTGTCTGTGTGTGTCAGAGAACGT	lib1	0	1	20
H9-day00-01	LT-3D	ACCGTAACGTCAGACACTGAGTGAGTGAGTGTCACACAGTCACTGTACGT	lib1	0	1	25
H9-day00-01	LT-3D	ACCGTAACGTGTCTGTCTCAGTGTCAGTCTGTGTGTCTGAGCGTGAACGT	lib1	0	1	20
H9-day00-01	LT-3D	ACCGTAACGTGTGACTGTGTGTGTGTCACTCTCACTCTCACAGTACGTAT	lib1	0	1	42
H9-day00-01	LT-3D	ACCGTCACGTGTCACAGTGACTGACACACTGTCAGAGCTCTGTCAACGTA	lib1	0	1	59
H9-day00-01	LT-3D	ACCGTCACGTGTGACTGTCAGTCAGTGTCTGTGAGAGTCTGAGTGTACGT	lib1	0	1	39
H9-day00-01	LT-3D	ACCGTGACGTGAGTGACACACTGAGTGTCAGTGTGAGTGTGACTGTACGT	lib1	0	1	41
H9-day00-01	LT-3D	ACCGTGACGTGCGTGTGTGTGTCACTGAGTCAGTCAGAGTCACTCTACGT	lib1	0	1	29
H9-day00-01	LT-3D	ACCGTGACGTGTGGGTCTGACAGACACTGTCAGACTGTGTCACTGAACGT	lib1	0	1	19
H9-day00-01	LT-3D	ACCGTGACGTGTGTCTCTGTCACTCACACTGAGAGTGTCACAGTGTACGT	lib1	0	1	12
H9-day00-01	LT-3D	ACCGTGACGTGTGTGTGTGTCAGTCAGTCACAGTGTGACTCAGACAACGT	lib1	0	1	28
H9-day00-01	LT-3D	ACCGTTACGTGAGTCTGTCAGTGAGTGTGTGACAGACAGACTGTGTACGT	lib1	0	1	21
H9-day00-01	LT-3D	ACCGTTACGTGAGTGTCTCTGTGAGAGTCAGACACAGTCAGAGTGAACGT	lib1	0	1	26
H9-day00-01	LT-3D	ACCTAAACGTCTGTCCCTGAGAGACAGTCAGTGAGTGAGTCTCTGAACGT	lib1	0	1	20
H9-day00-01	LT-3D	ACCTACACGTGAGTGACACTGTCTGTCAGAGTCTGTGAGTGACTGTACGT	lib1	0	1	15
H9-day00-01	LT-3D	ACCTACACGTGTCTCTCTCAGTCTCAGTCCCTGTGACAGACAGTGTACGT	lib1	0	1	15
H9-day00-01	LT-3D	ACCTACACGTGTGAGTGACAGTGAGTCAGAGTGAGTCTCTCAGTCAACGT	lib1	0	1	26
H9-day00-01	LT-3D	ACCTAGACGTCAGTCTCAGAGAGTGTGAGTGAGTGTGTCTCTCACTACGT	lib1	0	1	28
H9-day00-01	LT-3D	ACCTAGACGTCTGAGTGTGAGTGAGTCACACACACTCTGAGTGAGTACGT	lib1	0	1	22
H9-day00-01	LT-3D	ACCTAGACGTGAGAGAGTCTCACTGTGTAACACTGAGTCTCTGACAACGT	lib1	0	1	19
H9-day00-01	LT-3D	ACCTATACGTCTCTGTGTCTGACAGTGTCTGTGTCTGTGACACTCAACGT	lib1	0	1	11
H9-day00-01	LT-3D	ACCTATACGTCTGTGTGTGTGAGACAGTCTGACAGAGTCTGTCAGTACGT	lib1	0	1	27
H9-day00-01	LT-3D	ACCTATACGTGTGTCTGTGTGTGTGTGTGAGTGAGACTCTGTGTACGTAT	lib1	0	1	40
H9-day00-01	LT-3D	ACCTCAACGTCTCTGTGTCTGTGTGTCAGTGTCTCAGTGACAGTGAACGT	lib1	0	1	14
H9-day00-01	LT-3D	ACCTCAACGTGAGTGTGTGAGACTGACAGTCTGAGAGTCTCTCACTACGT	lib1	0	1	15
H9-day00-01	LT-3D	ACCTCAACGTGTGACTGTCTCACAGTCTGTCAGAGTGTGTGTCTGTACGT	lib1	0	1	35
H9-day00-01	LT-3D	ACCTCCACGTCACAGACTGTCAGACTGTGTGAGTCTCAGAGAGAGTACGT	lib1	0	1	42
H9-day00-01	LT-3D	ACCTCCACGTCTGTGTCTGTGACACAGACTGACTCAGTGTCTGCCAACGT	lib1	0	1	28
H9-day00-01	LT-3D	ACCTCCACGTGACAGAGAGTGAGTGACTCTCACACTCTCTGAGTGTACGT	lib1	0	1	34
H9-day00-01	LT-3D	ACCTCCACGTGTCTCAGAGTGTCAGTGTCACTCAGTCTCTGACTGTACGT	lib1	0	1	30
H9-day00-01	LT-3D	ACCTCGACGTCAGTGTCACTGTGACAGAGACTGAGAGTGACGGAGAACGT	lib1	0	1	25
H9-day00-01	LT-3D	ACCTCGACGTCTCAGAGACTCAGAGTGTGTCAGTGTGACACTGTCTACGT	lib1	0	1	30
H9-day00-01	LT-3D	ACCTCGACGTGAGTGACTGTCTGTGTCAGTGTGTGACTGTGAGAGAACGT	lib1	0	1	18
H9-day00-01	LT-3D	ACCTCGACGTGTCAGTGTCTCAGTGTGAGTGACTGTCAGTGTCAGTACGT	lib1	0	1	44
H9-day00-01	LT-3D	ACCTCTACGTCTGTCACAGTCAGTCTGTGTGTCACAGACAGACACTACGT	lib1	0	1	36
H9-day00-01	LT-3D	ACCTCTACGTGTCACAGACACTGTGACTGACTGTGTGTGACTCAGAACGT	lib1	0	1	12
H9-day00-01	LT-3D	ACCTGCACGTCACTGTCTCAGTGTCACACTGTTCTATGAGAGTGAACGTA	lib1	0	1	34
H9-day00-01	LT-3D	ACCTGCACGTCTGACTGAGTGACACACTGTGAGAGAGAGAGTGTGTACGT	lib1	0	1	11
H9-day00-01	LT-3D	ACCTGCACGTCTGAGAGTGTGAGAGTGAGTGAGACAGTGAGAGTCTACGT	lib1	0	1	12
H9-day00-01	LT-3D	ACCTGCACGTCTGTGACTGTGAGTCAGACTGACACACTGTGTCAGAACGT	lib1	0	1	52
H9-day00-01	LT-3D	ACCTGCACGTGTCACTGAGTCAGAGTCTGTCTGACTGAGAGAGTGTACGT	lib1	0	1	21
H9-day00-01	LT-3D	ACCTGCACGTGTCTGACAGTCTCTCAGACTCTGTGTCTGACAGACAACGT	lib1	0	1	42
H9-day00-01	LT-3D	ACCTGGACGTCAGTCACTGTGACTCACTGTCAGTGTGTCTGTCTGACGTA	lib1	0	1	29
H9-day00-01	LT-3D	ACCTGGACGTCAGTCTGTCGCAGTCAGTCAGACTGAGTGAGAGAGAACGT	lib1	0	1	21
H9-day00-01	LT-3D	ACCTGGACGTCTATGAGAGAGAGTCAGAGTGTGTGAGTGTCTGAGAACGT	lib1	0	1	27
H9-day00-01	LT-3D	ACCTGGACGTCTGTCAGTGTGAGTCTGTCACTCTGTGTCTGACAGAACGT	lib1	0	1	25
H9-day00-01	LT-3D	ACCTGGACGTCTGTCTGTGTGACTGAGTCTGTGTGAGTGACTGTGTACGT	lib1	0	1	37
H9-day00-01	LT-3D	ACCTGGACGTGAGTGTCTCACTGACAGAGTGACTGTCTCAGACAGTACGT	lib1	0	1	33
H9-day00-01	LT-3D	ACCTGGACGTGTGAGTCTGTGTGTGAGTGTGACAGAGTCTCAGTGAACGT	lib1	0	1	31
H9-day00-01	LT-3D	ACCTGGACGTTGTGTGTCTGAGACCGTGTCAGTGACAGTGTGTCAGTACG	lib1	0	1	14
H9-day00-01	LT-3D	ACCTGTACGTCACTGTCAGAGTGAGTGACACACAGTGTCAGTGTGTACGT	lib1	0	1	14
H9-day00-01	LT-3D	ACCTGTACGTCTGTGTGTCACTGACTGTGAGAGACTGACTGAGTCAACGT	lib1	0	1	43
H9-day00-01	LT-3D	ACCTGTACGTGTCACTGAGTCTGACTCACTGAGTGTCAGTGTCTGAACGT	lib1	0	1	14
H9-day00-01	LT-3D	ACCTTAACGTCAGTCTCAGAGACAGAGAGTGAGTGTGTGTCACTGAACGT	lib1	0	1	13
H9-day00-01	LT-3D	ACCTTAACGTGTCACTGAGTGTCTGACTGTGACAGACTGTCTCACTACGT	lib1	0	1	34
H9-day00-01	LT-3D	ACCTTAACGTGTGACAGAGTCTCTCAGTGTCACAGAGTCAGTGTCACGTA	lib1	0	1	18
H9-day00-01	LT-3D	ACCTTAACGTGTGTGAGAGACTCAGTCTGACTCTGACAGACACACAACGT	lib1	0	1	31
H9-day00-01	LT-3D	ACCTTCACGTGTGTCACTGTGTGAGTGTGTGTGTCACTCTGACTCAACGT	lib1	0	1	32
H9-day00-01	LT-3D	ACCTTCACGTGTGTGTGAATCAGTGTCTGTGACTGTGAGTGTCTGAACGT	lib1	0	1	18
H9-day00-01	LT-3D	ACCTTGACGTCAGTCTCTCTGTCAGAGTGTGTGTGTCTGAGTCTCTACGT	lib1	0	1	42
H9-day00-01	LT-3D	ACCTTGACGTCTCTGTGTGAGTCTGTGTGTGTGTGTCACTCACTCTACGT	lib1	0	1	33
H9-day00-01	LT-3D	ACCTTGACGTGACACTGTCACAGACTCTGAGTCACTGTGAGACACTACGT	lib1	0	1	15
H9-day00-01	LT-3D	ACCTTGACGTGTCTGTCACTGAGTGAGTCACAGAGTGAGTGTGTGTACGT	lib1	0	1	14
H9-day00-01	LT-3D	ACCTTTACGTCTGTGTGTCTCTGTGTCTGCAGACTGTGTGAGACTACGTA	lib1	0	1	32
H9-day00-01	LT-3D	ACGAACACGTCACACTCAGTCTGTGTCAGTGAGTGACTGACTCTGTACGT	lib1	0	1	25
H9-day00-01	LT-3D	ACGAACACGTCTCTCTCTGTCAGAGACTCTGTGAGTGTCTGTGAGTACGT	lib1	0	1	42
H9-day00-01	LT-3D	ACGAACACGTGTCAGACAGACTCACACAGAGTCAGAGTCTCTCTCAACGT	lib1	0	1	40
H9-day00-01	LT-3D	ACGAAGACGTGAGAGTCACTGTGAGTCAGTGAGAGTGTGTGAGTGTACGT	lib1	0	1	61
H9-day00-01	LT-3D	ACGAATACGTCAGTCTGTGTCTCACTCTCTCTGAGACACTGTGACAACGT	lib1	0	1	24
H9-day00-01	LT-3D	ACGACAACGTCTGTCACGCAGTGAGTCTCTGAGTGTGTGTGACAGTACGT	lib1	0	1	18
H9-day00-01	LT-3D	ACGACCACGTGTCACACACACAGTGTGAGTCACACAGTGTCTGTCTACGT	lib1	0	1	38
H9-day00-01	LT-3D	ACGAGAACGTGACTGTCTCTCAGTGTCTCTGAGACTGTGAGAGACTACGT	lib1	0	1	26
H9-day00-01	LT-3D	ACGAGAACGTGTGCGTCACTGACAGTCAGAGTCTCTGTGGAGTGAACGTA	lib1	0	1	33
H9-day00-01	LT-3D	ACGAGCACGTGTGAGACTGTGCCAGTGTCTGTGTGTGAGTCAGTCAACGT	lib1	0	1	29
H9-day00-01	LT-3D	ACGAGCACGTGTGAGTGTGTGACTGTGTCACTCAGACAGTCTCAGTACGT	lib1	0	1	40
H9-day00-01	LT-3D	ACGAGGACGTCACAGAGACACAGTGACTCAGTCTCTCAGAGACAGTACGT	lib1	0	1	14
H9-day00-01	LT-3D	ACGAGGACGTGAGAGTCACAGACACAGTCTGAGAGACAGAGTGAGTACGT	lib1	0	1	20
H9-day00-01	LT-3D	ACGAGTACGTGAGAGAGAGAGTCTGTCTCTGTGTGTCAGTGAGTCTACGT	lib1	0	1	34
H9-day00-01	LT-3D	ACGAGTACGTGAGTCAGAGTCACACAGACTGAGTCAGTCTGTGTGTACGT	lib1	0	1	17
H9-day00-01	LT-3D	ACGAGTACGTGAGTCTGTGTGACAGTGTCTCTCAGAGAGTGAGTGTACGT	lib1	0	1	20
H9-day00-01	LT-3D	ACGAGTACGTGTGAGTCAGTGTGTGAGTCAGTGACTGACTGTGTGTACGT	lib1	0	1	15
H9-day00-01	LT-3D	ACGATAACGTCACTCAGACAGTGAGTGAGACTGTGTGACTCAGACTACGT	lib1	0	1	16
H9-day00-01	LT-3D	ACGATAACGTGTGTGTGTCTGTCAGACTCAGAGAGTGAGACTCACTACGT	lib1	0	1	26
H9-day00-01	LT-3D	ACGATCACGTGACACAGTGTGTGTCAGAGACAGTGTGAGAGTGAGTACGT	lib1	0	1	26
H9-day00-01	LT-3D	ACGATCACGTGAGAGTCTGTGACTCAGTGTGTCACTGTGTGTGTCTACGT	lib1	0	1	22
H9-day00-01	LT-3D	ACGATGACGTCACTGGTCTGTGACTGTCTGTGTCTCTGTGTGTGTACGTA	lib1	0	1	26
H9-day00-01	LT-3D	ACGATGACGTGTCAGTGTCTGAGAGTGACACACACTCTCACTCACAACGT	lib1	0	1	20
H9-day00-01	LT-3D	ACGATGACGTGTGAGTGAGAGTGTCAGTGTCTCTCAGTCTGAGAGTACGT	lib1	0	1	33
H9-day00-01	LT-3D	ACGATGACGTGTGTGTCACTCAGAGTGTGAGTCACTGCAGACACAACGTA	lib1	0	1	42
H9-day00-01	LT-3D	ACGATTACGTCTGTGTCTGAGTGTGTCACTGTGAGAGTGAGTGTCAACGT	lib1	0	1	18
H9-day00-01	LT-3D	ACGATTACGTGACAGAGAGTGTGACTGTGTGTGTCACACTGTCACTACGT	lib1	0	1	20
H9-day00-01	LT-3D	ACGCAAACGTCTGAGTGTGTCTGATCTGTGACTGACTGTGAGAGTACGTA	lib1	0	1	28
H9-day00-01	LT-3D	ACGCACACGTGACACTGTGACTGAGAGTCTCTGACAGTGTGTCAGTACGT	lib1	0	1	12
H9-day00-01	LT-3D	ACGCACACGTGTGTCTGTCAGTCAGTGAGACTGTCAGAGACTCACTACGT	lib1	0	1	11
H9-day00-01	LT-3D	ACGCAGACGTGAGTCACACTGAGACAGTGAGTCTCACTGAGTGTGTACGT	lib1	0	1	26
H9-day00-01	LT-3D	ACGCATACGTCTCAGACTCACTCACTGACAGACTGTCTCTGTGACTACGT	lib1	0	1	13
H9-day00-01	LT-3D	ACGCCAACGTGAGTCACTGTCAGTGTCACACACTGTCACACTCTGTACGT	lib1	0	1	11
H9-day00-01	LT-3D	ACGCCAACGTGTCTGTGAGTGTGTCTCTCTCACTCTCACAGTCTGTACGT	lib1	0	1	22
H9-day00-01	LT-3D	ACGCCCACGTCAGTGTCAGTGTCTCAGAGTCAGAGTGTGAGACTCAACGT	lib1	0	1	15
H9-day00-01	LT-3D	ACGCCCACGTGTGAGACTCAGAGAGTGAGTCACTGTCTCACAGTCTACGT	lib1	0	1	19
H9-day00-01	LT-3D	ACGCCCACGTGTGAGTGACACACTCTCACAGTCTCAGTGACTCACTACGT	lib1	0	1	13
H9-day00-01	LT-3D	ACGCCGACGTGAGTGAGAGACTGAGACTGTCTGTCTCTGACTGTGAGCGT	lib1	0	1	18
H9-day00-01	LT-3D	ACGCCTACGTCACTCAGTGAGAGACAGTCAGTGTGAGTGTGTGTCAACGT	lib1	0	1	21
H9-day00-01	LT-3D	ACGCCTACGTCAGAGTCTGAGAGTCACAGAGACAGTCTGTCTCTCTACGT	lib1	0	1	26
H9-day00-01	LT-3D	ACGCGAACGTCTCTCAGACACTCTGAGAGTCTCAGTGTGTGAGAGAACGT	lib1	0	1	13
H9-day00-01	LT-3D	ACGCGCACGTCAGTCTCTGACTGAGTCTGTGAGACTGTCTCTCACTACGT	lib1	0	1	22
H9-day00-01	LT-3D	ACGCGCACGTCAGTGTGTCTCTGTGTCAGACAGTGTGAGAGACTCTACGT	lib1	0	1	31
H9-day00-01	LT-3D	ACGCGCACGTCAGTGTGTGTCTGTCTCTCTGTGTGAGTCTGTGTGTACGT	lib1	0	1	15
H9-day00-01	LT-3D	ACGCGCACGTCTGAGACTGAGTCACAGTGTCACTCTGTCAGTGTCTACGT	lib1	0	1	20
H9-day00-01	LT-3D	ACGCGCACGTCTGTGTCAGTCTGTCAGTGTGTGACAGTGTGTGACTACGT	lib1	0	1	33
H9-day00-01	LT-3D	ACGCGCACGTCTGTGTCTGAGTGTCTGACACTGTCTCTCTGACACTACGT	lib1	0	1	18
H9-day00-01	LT-3D	ACGCGCACGTGTCACTCAGAGTGTGTGTGTGACTGTCTCAGACTCAACGT	lib1	0	1	34
H9-day00-01	LT-3D	ACGCGCACGTGTGTCACAGAAACTCACTGTCTGAGTGAGTCTGTCTACGT	lib1	0	1	14
H9-day00-01	LT-3D	ACGCGCACGTGTGTGTGACTGTCTCTCTGTCAGAGTCACTGTGTCTACGT	lib1	0	1	23
H9-day00-01	LT-3D	ACGCGGACGTCTCACAGTGACTGTCACTGAGTCTGTGTCTGTCAGTACGT	lib1	0	1	30
H9-day00-01	LT-3D	ACGCGGACGTCTCTCTCAGTCAGTCATAGTCTGTGTGTCTCTGACTACGT	lib1	0	1	23
H9-day00-01	LT-3D	ACGCGGACGTGAGACTCTGAGAGTCTGACTGTGACACAGTGTGTCTACGT	lib1	0	1	30
H9-day00-01	LT-3D	ACGCGGACGTGTGCGTGTGTGACTGTCTGTGTCTCTCAGTGTGAGTACGT	lib1	0	1	15
H9-day00-01	LT-3D	ACGCGTACGTCACAGTGTCTGTGACTGTCAGTCAGACTGTGAGTGAACGT	lib1	0	1	14
H9-day00-01	LT-3D	ACGCGTACGTCTGTGTGTGACAGTCTGTCTGAGTCTCTCAGTCAGAACGT	lib1	0	1	29
H9-day00-01	LT-3D	ACGCGTACGTGAGTGTGTCAGAGACTGTCACAGAGTCAGTCTCAGAACGT	lib1	0	1	14
H9-day00-01	LT-3D	ACGCTCACGTGTGAGAGTGCGTGACTCACAGACTGACAGAGACACAACGT	lib1	0	1	15
H9-day00-01	LT-3D	ACGCTGACGTCACAGAGTGTCTCACAGACTCTGTCTGTCAGAGTGAACGT	lib1	0	1	28
H9-day00-01	LT-3D	ACGCTGACGTCTCACAGACACAGAGTGACTGTCAGTCACTCAGTGTACGT	lib1	0	1	11
H9-day00-01	LT-3D	ACGCTGACGTGAGTGTGTCTCTCACACTGTCAGAGTGAGAGAGTCAACGT	lib1	0	1	28
H9-day00-01	LT-3D	ACGCTGACGTGTCTGACTCTGAGAGTCACTGTGTGAGAGACACTGAACGT	lib1	0	1	17
H9-day00-01	LT-3D	ACGCTTACGTCTCACACTGTGTCTCACACAGTGTGTGTGACACTGTACGT	lib1	0	1	23
H9-day00-01	LT-3D	ACGCTTACGTCTGACTCTGTGACTGAGTGACTCTGTGACTGTCACTACGT	lib1	0	1	21
H9-day00-01	LT-3D	ACGCTTACGTCTGACTGTGTGTGAGTGTCTGAAGACACTGTGTCTACGTA	lib1	0	1	13
H9-day00-01	LT-3D	ACGCTTACGTGACTGTGAGTGTGTGTCACAGTGTGTCAGACTCACTACGT	lib1	0	1	23
H9-day00-01	LT-3D	ACGCTTACGTGTCTGACTGTCACACACTCTGAGTGTCTGTGACTCAACGT	lib1	0	1	40
H9-day00-01	LT-3D	ACGGAAACGTCTGTGTCAGAGTGTCTGTGAGTGAGTGTGAGACTCAACGT	lib1	0	1	31
H9-day00-01	LT-3D	ACGGAAACGTGACTGTGAGTGTGTCTGTGAGTGTGTGTGAGAGAGAACGT	lib1	0	1	17
H9-day00-01	LT-3D	ACGGAAACGTGAGATACTGACAGTCTGACAGACAGTGACTGTGTCTACGT	lib1	0	1	47
H9-day00-01	LT-3D	ACGGAAACGTGTCACAGTCAGACTGAGTGTGACTGTGACTGACTGTACGT	lib1	0	1	21
H9-day00-01	LT-3D	ACGGACACGTGTCAGAGTGTGTCTCTCAGTCAGTGAGTCAGTCACAACGT	lib1	0	1	16
H9-day00-01	LT-3D	ACGGACACGTGTGTGTCTGTGACTCACACAGTCTGTGTGTGTGTGTACGT	lib1	0	1	15
H9-day00-01	LT-3D	ACGGAGACGTCACAGTGTCTGTCACACACTCACAGAGAGAGTCAGAACGT	lib1	0	1	12
H9-day00-01	LT-3D	ACGGAGACGTCACTGACTCTGAGTCAGACTCTCTCACTGACACTGAACGT	lib1	0	1	13
H9-day00-01	LT-3D	ACGGAGACGTCAGTGAGTCTCTGACAGAGAGTGAGTGAGTCAGAGAACGT	lib1	0	1	32
H9-day00-01	LT-3D	ACGGAGACGTGTGTCAGACTGTGACTGACTGACACAGACTCTCTCTACGT	lib1	0	1	17
H9-day00-01	LT-3D	ACGGATACGTCTGTCTGAGACTCAGTGACTGTGAGTGACACTGTCTACGT	lib1	0	1	14
H9-day00-01	LT-3D	ACGGATACGTGACAGTCACTGAGTGTGCCTCTGTGAGTGGTGACTACGTA	lib1	0	1	27
H9-day00-01	LT-3D	ACGGATACGTGGACTCAGTGTGACTCTGTGAGAGACTGTGTGTGAACGTA	lib1	0	1	14
H9-day00-01	LT-3D	ACGGATACGTGTCAGTCTCTCGTCTGTGAGAGTGAGAGTGTCACTACGTA	lib1	0	1	13
H9-day00-01	LT-3D	ACGGATACGTGTGAGTCAGTGTGTGTCACTCTCTCAGAGTGAGTCTACGT	lib1	0	1	29
H9-day00-01	LT-3D	ACGGCAACGTCACTTCACACACAGAGACTCAGTGTGTGTGTGTCTACGTA	lib1	0	1	20
H9-day00-01	LT-3D	ACGGCCACGTCACACAGTGACAGTCAGTGAGAGTGAGTGCGTCTGAACGT	lib1	0	1	37
H9-day00-01	LT-3D	ACGGCCACGTCACAGTCTGAGTCACTGTCTGAGACTGTGTCTCTGAACGT	lib1	0	1	30
H9-day00-01	LT-3D	ACGGCCACGTGAGACAGACAGTGTCACTCTGTGTGTGACACTCTCAACGT	lib1	0	1	18
H9-day00-01	LT-3D	ACGGCCACGTGTCTCTGTGAGTCTTGTGTGTCTGACTGTCAGTACGTATG	lib1	0	1	29
H9-day00-01	LT-3D	ACGGCCACGTGTGTCAGTCACACAGTCTGTGTGTGTGTGTGTCACTACGT	lib1	0	1	27
H9-day00-01	LT-3D	ACGGCCACGTGTGTGAGTCTCTGACTGTCTGTCTCTGTCACAGTGTACGT	lib1	0	1	41
H9-day00-01	LT-3D	ACGGCGACGTGTGTGTGTGTGAGTGAGAGTGTGTCAGACACAGTGTACGT	lib1	0	1	87
H9-day00-01	LT-3D	ACGGCTACGTCTGTCACTGTGTGACACTGTGTGTGTGACTCACAGAACGT	lib1	0	1	19
H9-day00-01	LT-3D	ACGGCTACGTGACAGACAGTCTCACTCTGAGTGTCTAGTCTGTGTACGTA	lib1	0	1	12
H9-day00-01	LT-3D	ACGGCTACGTGACTCAGTGTGTCTGAGTGAGTGTGTCACTCTCTGAACGT	lib1	0	1	20
H9-day00-01	LT-3D	ACGGCTACGTGAGAGAGTGTGACTGTGAGAGTGTGTGTCTGTGACTACGT	lib1	0	1	35
H9-day00-01	LT-3D	ACGGCTACGTGAGTGTGTGTGAGTCAGTGTCTCTCTGAGTCACAGAACGT	lib1	0	1	19
H9-day00-01	LT-3D	ACGGCTACGTGTCTCTGTGTGTGTGTCTGTGTGTGTCTCTGACAGTACGT	lib1	0	1	52
H9-day00-01	LT-3D	ACGGCTACGTGTCTGTGTCTCACACTCTTTGTCAGTGTGAGAGAGTACGT	lib1	0	1	19
H9-day00-01	LT-3D	ACGGCTACGTGTGTCAGTGTCTCACACAGTCACTGTGAGTGAGAGTACGT	lib1	0	1	30
H9-day00-01	LT-3D	ACGGCTACGTGTGTCTGTCACTGAGTCTGACTCAGTGACTCAGTGTACGT	lib1	0	1	21
H9-day00-01	LT-3D	ACGGCTACGTGTGTGTCACACAGTCAGTGTGACTCAGAGTCTGTCTACGT	lib1	0	1	20
H9-day00-01	LT-3D	ACGGGAACGTCAGTCTCAGTGAGTCTGTGTCTCTGACTCTCTCAGTACGT	lib1	0	1	28
H9-day00-01	LT-3D	ACGGGAACGTCAGTGAGTCTGTCACTGACACAGTCTCAGTGAGTCTACGT	lib1	0	1	47
H9-day00-01	LT-3D	ACGGGAACGTCTCTGAGTCTCTCAGTGTGTCAGTGTGAGTGTCTGAACGT	lib1	0	1	23
H9-day00-01	LT-3D	ACGGGAACGTGACTGAGTCTGAGTGAGTGAGTCACTGACAGTCTCTACGT	lib1	0	1	14
H9-day00-01	LT-3D	ACGGGAACGTGAGAGTCTGTCACACTGAGACAGTGAGTGTCTGACTACGT	lib1	0	1	16
H9-day00-01	LT-3D	ACGGGAACGTGTGTGACTGTCAGTGTCAGAGTGTCTGAGAGTGAGTACGT	lib1	0	1	17
H9-day00-01	LT-3D	ACGGGCACGTCACAGTCACAGTGTCAGTGAGAGTCTCAGAGTGACAACGT	lib1	0	1	15
H9-day00-01	LT-3D	ACGGGCACGTCACTGTGTCAGAGACTCTGACAGTCACACACACACAACGT	lib1	0	1	30
H9-day00-01	LT-3D	ACGGGCACGTCAGATTGTCAGAGTGAGACACAGTCTGTGAGACAGTACGT	lib1	0	1	31
H9-day00-01	LT-3D	ACGGGCACGTGTCAGTCTGACAGTCAGTGAGTCTGGTGTGACACTACGTA	lib1	0	1	33
H9-day00-01	LT-3D	ACGGGCACGTGTCTCAGTGACTGTCTGACTGTCTGACACACAGACTACGT	lib1	0	1	32
H9-day00-01	LT-3D	ACGGGCACGTGTGAGAGTGTCTCTCTGTCACAGTGTCAGTCACTGTACGT	lib1	0	1	22
H9-day00-01	LT-3D	ACGGGCACGTGTGTGTGACTCTCTCTCACAGTGTCAGAGTGACTGAACGT	lib1	0	1	22
H9-day00-01	LT-3D	ACGGGGACGTCACAGACTGTCAGACAGTCAGTCTGTCAGACTGTCTACGT	lib1	0	1	11
H9-day00-01	LT-3D	ACGGGGACGTGAGACAGAGAGAGTGTGTGTGTGTGTGTGTGAGAGTACGT	lib1	0	1	23
H9-day00-01	LT-3D	ACGGGGACGTGAGTCTCAGTGTGAGAGTCACTGTGTCAGACTCAGTACGT	lib1	0	1	53
H9-day00-01	LT-3D	ACGGGGACGTGTGTCTGTCTCAGTGTCTCACTGACTCAGTGGTGAACGTA	lib1	0	1	11
H9-day00-01	LT-3D	ACGGGTACGTCAGTCACTGAGTCTCACAGTCTGACAGTGTCTGTGAACGT	lib1	0	1	19
H9-day00-01	LT-3D	ACGGGTACGTGACAGACTCTGTGAGTCTCTGACAGTGAGAGTGACTACGT	lib1	0	1	27
H9-day00-01	LT-3D	ACGGGTACGTGACTGTGAGTGAGAGAGTGTGACAGTGTCAGTGTGTACGT	lib1	0	1	16
H9-day00-01	LT-3D	ACGGGTACGTGAGTGTGTCACTGTCAGAGAGAGTGTCTGTGAGTGTACGT	lib1	0	1	33
H9-day00-01	LT-3D	ACGGGTACGTGTCAGGGACACAGTCAGACACAGAGTCTCAGACGAACGTA	lib1	0	1	20
H9-day00-01	LT-3D	ACGGTAACGTCAGTGTCAGAGAGAGTCTCTCAGACTGTGCGTGTGAACGT	lib1	0	1	17
H9-day00-01	LT-3D	ACGGTAACGTCAGTGTGTGTGTGTCAGTGTGACACAGACAGAGTCTACGT	lib1	0	1	24
H9-day00-01	LT-3D	ACGGTAACGTGAGTCTCAGTCTGAGTGTGTCAGACTGAGAGACAGTACGT	lib1	0	1	17
H9-day00-01	LT-3D	ACGGTAACGTGTCACTGTGTGAGTGTGACAGTCGCAGAGTGAGTGAACGT	lib1	0	1	22
H9-day00-01	LT-3D	ACGGTAACGTGTCTCAGAGTGTGAGTCGGTCTGAGTGAGACAGTGTACGT	lib1	0	1	23
H9-day00-01	LT-3D	ACGGTAACGTGTCTGAGTCTCTCAGAGAGTGTCTCAGAGTGTGACAACGT	lib1	0	1	23
H9-day00-01	LT-3D	ACGGTAACGTGTGTGTCTCAGTCCTCTCAGTGAGAGAGTGACTGAACGTA	lib1	0	1	37
H9-day00-01	LT-3D	ACGGTCACGTCTGAGTGTCTGTCTCTGAGTGAGTGTGTCACTCTGAACGT	lib1	0	1	18
H9-day00-01	LT-3D	ACGGTCACGTGAGTGAGAGTGTGTGTCTGTGAGTCAGTGAGACTCAACGT	lib1	0	1	17
H9-day00-01	LT-3D	ACGGTCACGTGTGACTGTCTGTGTGTCACTCTGCCTCACAGTGTGTACGT	lib1	0	1	22
H9-day00-01	LT-3D	ACGGTGACGTCAGTCTGTGTCTGTGACAGTGTGTCTGAGTCAGTCAACGT	lib1	0	1	16
H9-day00-01	LT-3D	ACGGTGACGTCTCAGTGACACTGTCATACTGACAGTGTGAGACACTACGT	lib1	0	1	15
H9-day00-01	LT-3D	ACGGTGACGTGAGTGTGTCTCACTGAGTCAGAGACTGTCTGTCAGTACGT	lib1	0	1	13
H9-day00-01	LT-3D	ACGGTGACGTGTGTCTGTCTGTGAGAGTGTGACTGTGTCACTGAGAACGT	lib1	0	1	24
H9-day00-01	LT-3D	ACGGTTACGTCACACACAGTCAGTCACTCTGAGTCTCTCACACTCAACGT	lib1	0	1	13
H9-day00-01	LT-3D	ACGGTTACGTCAGTGTCTCAGTGAGTGAGTGTGTGAGTCAGTGTCTACGT	lib1	0	1	13
H9-day00-01	LT-3D	ACGGTTACGTGTAAGTCTGTGTGTCAGAGAGTCTGAGTGTGTGTGTACGT	lib1	0	1	26
H9-day00-01	LT-3D	ACGGTTACGTGTCAGTCTGTGTCGCTGTCAGAGACTCAGAGAGTGAACGT	lib1	0	1	57
H9-day00-01	LT-3D	ACGGTTACGTGTCTCACTGACAGTGTCAGAGTGAGTCAGTGTCTGTACGT	lib1	0	1	16
H9-day00-01	LT-3D	ACGGTTACGTGTGTCAGTCAGTGTGTGTGTGTCAGAGTGAGTCTGTACGT	lib1	0	1	25
H9-day00-01	LT-3D	ACGGTTACGTGTGTGACTCAGACTGTGTGTCAGTGACACAGACTGTACGT	lib1	0	1	15
H9-day00-01	LT-3D	ACGTAAACGTGAGAGTGTGTGAGTCTGTCAGTGTGTGTGTGTGTGACGTA	lib1	0	1	20
H9-day00-01	LT-3D	ACGTACACGTCAGTGTCACTGTCAGTCAGTGTGTGTGTGAGTCTGTGCGT	lib1	0	1	28
H9-day00-01	LT-3D	ACGTACACGTCAGTGTGTGAGTCAGAGAGTGTCTCTGTCACCGTGAACGT	lib1	0	1	29
H9-day00-01	LT-3D	ACGTACACGTCTGAGTAAGACTGAGTGTGAGTCTGACAGAGACTGTACGT	lib1	0	1	21
H9-day00-01	LT-3D	ACGTACACGTGAGTGAGCCACAGAGAGTCTGACTGAGTCTGTGACTACGT	lib1	0	1	13
H9-day00-01	LT-3D	ACGTACACGTGTGACACTCTCTCTGTCACACTCAGAGAGAGTGAGTACGT	lib1	0	1	15
H9-day00-01	LT-3D	ACGTAGACGTCAGTCTGTCAGTCAGAGCTTGTGTGTGTCTGAGAACGTAT	lib1	0	1	35
H9-day00-01	LT-3D	ACGTAGACGTGACTGTGAGAGACTCACTGAGACTCTCTGTCAGAGTACGT	lib1	0	1	34
H9-day00-01	LT-3D	ACGTAGACGTGAGACTCTGTCTCAGTGTCTCAGTGTCTGAGTGACTACGT	lib1	0	1	22
H9-day00-01	LT-3D	ACGTAGACGTGTCTGTCTGTGTCAGAGAGACAGAGAGACTGTGTGAACGT	lib1	0	1	20
H9-day00-01	LT-3D	ACGTAGACGTGTGAGTGAGCGTGACTGTGTCTGTCACTGTGTCTGTACGT	lib1	0	1	41
H9-day00-01	LT-3D	ACGTATACGTCTGAGAGTGTCTGACTGTGTGTCTCAGTGAGTGTCAGCGT	lib1	0	1	13
H9-day00-01	LT-3D	ACGTATACGTGACTCTGTCAGTTACAGTCTGACTGACAGAGTCTGTACGT	lib1	0	1	20
H9-day00-01	LT-3D	ACGTATACGTGACTGTGGGTGTGTGTCTCACTGTCTGACTGACTCAACGT	lib1	0	1	16
H9-day00-01	LT-3D	ACGTATACGTGTCTGTGTGAGTCAGAGTCAGTCACAGACTCAGTGTACGT	lib1	0	1	36
H9-day00-01	LT-3D	ACGTATACGTGTCTGTGTGTGTGAGAGACAGTGACAGAGAGTGTCAACGT	lib1	0	1	55
H9-day00-01	LT-3D	ACGTATACGTGTGACAGTGAGAGACTCAGAGTCAGACAGTGAGTCAACGT	lib1	0	1	26
H9-day00-01	LT-3D	ACGTATACGTGTGAGTCAGTCTGTGTGTCTCTGAGAGACAGTCTCTACGT	lib1	0	1	25
H9-day00-01	LT-3D	ACGTCAACGTATCAGACTCTCTGTGAGTCAGTCAGTGAGTCTGTCGACGT	lib1	0	1	13
H9-day00-01	LT-3D	ACGTCAACGTCAGTGTCAGTCTGACTGTCAGTCACAGTGAGTGAGTACGT	lib1	0	1	44
H9-day00-01	LT-3D	ACGTCAACGTCTCACAGTCAGAGTCTGAGTCTGAGACACTCTGTGTACGT	lib1	0	1	24
H9-day00-01	LT-3D	ACGTCAACGTCTGTGAGTGAATGTCTGAGTCTGTCTGTTGTCTGTACGTA	lib1	0	1	28
H9-day00-01	LT-3D	ACGTCAACGTGTCTCAGACTGAGTCACTGTCAGTCTGTCAGTCAGTACGT	lib1	0	1	19
H9-day00-01	LT-3D	ACGTCAACGTGTGTCTGTCTCACTGTCACACTGACAGTCAGTGACAACGT	lib1	0	1	11
H9-day00-01	LT-3D	ACGTCCACGTGTCTGTCACTGAGACTGACTGAAAGTGAGAGTGAGTACGT	lib1	0	1	26
H9-day00-01	LT-3D	ACGTCGACGTCTCTGAGACTGTGTGACTGACTCTGTGAGTCTGAGTACGT	lib1	0	1	29
H9-day00-01	LT-3D	ACGTCGACGTCTGTGACTGACACACACTCAGAGTGACTCTGACTGTACGT	lib1	0	1	21
H9-day00-01	LT-3D	ACGTCGACGTGACTGTCTCACTGTGTGTGAGACTGTCTGAGTGTGAACGT	lib1	0	1	60
H9-day00-01	LT-3D	ACGTCGACGTGTCTCTGACACTGAGACTGTCAGTCTGTCTCTCAGAACGT	lib1	0	1	21
H9-day00-01	LT-3D	ACGTCTACGTCAGACAGTGAGTGTGTGTGAGTGTGTGTGTGAGACTACGT	lib1	0	1	15
H9-day00-01	LT-3D	ACGTCTACGTCTCTGACCGACTCTCACTCTGACTGAGTGTGTGACTACGT	lib1	0	1	14
H9-day00-01	LT-3D	ACGTCTACGTGTCAGACTGAGTGTGTGAGTCTGTGACTCTGTCTCTACGT	lib1	0	1	21
H9-day00-01	LT-3D	ACGTCTACGTGTGACAGACTGTCTCTGACACTGTCAGTCTGTGAGAACGT	lib1	0	1	25
H9-day00-01	LT-3D	ACGTCTACGTGTGTCACAGAGTGTCAGTGAGTGAGAGAGTGAGAGTACGT	lib1	0	1	24
H9-day00-01	LT-3D	ACGTCTACGTGTGTGTCAGTGAGAGTCTCAGTGTGAGAGTGTGACTACGT	lib1	0	1	20
H9-day00-01	LT-3D	ACGTGAACGTGTCTGAGAGTGTGAGTGACAGTGTGTCAGAGAGTGTACGT	lib1	0	1	28
H9-day00-01	LT-3D	ACGTGCACGTCACACTGTGTGAGTCTGACTGTGAGAGTCACTGTGAACGT	lib1	0	1	17
H9-day00-01	LT-3D	ACGTGCACGTCAGAGAGTGTCTCAGTGTCAGAGTGCCTGTGTCAGTACGT	lib1	0	1	58
H9-day00-01	LT-3D	ACGTGCACGTCTGTGTCAGTGTCTCTGTCTGTGTCTGTGTGAGACAACGT	lib1	0	1	32
H9-day00-01	LT-3D	ACGTGCACGTGAGTCAGTGTGTGTGTCTCAGTCAGTCAGTGAGTGTACGT	lib1	0	1	39
H9-day00-01	LT-3D	ACGTGCACGTGNGTGTGTGAGAGTCTGTGTCATTGTCTGTCACTNAGCGT	lib1	0	1	21
H9-day00-01	LT-3D	ACGTGCACGTGTCACACAGTCTGTGTGAGTCAGTGTGTGTGTGAGTACGT	lib1	0	1	27
H9-day00-01	LT-3D	ACGTGCACGTGTGACACTCTGTCTGTCAGTGAGAGAGTCTCAGTGAACGT	lib1	0	1	17
H9-day00-01	LT-3D	ACGTGCACGTGTGAGACACACACACTCTCTGACTGACTCACAGGGTACGT	lib1	0	1	15
H9-day00-01	LT-3D	ACGTGGACGTCACAGACTCTCTCTGTCTGTGAGTCTCAGTCTCTGTACGT	lib1	0	1	23
H9-day00-01	LT-3D	ACGTGGACGTCACTCTCTGAGTCTGTGTCAGTTGTCACTCTCACTACGTA	lib1	0	1	63
H9-day00-01	LT-3D	ACGTGTACGTCACTGAGTCTGTGTGACTGGTCCCTCAGTCTGAGTACGTA	lib1	0	1	19
H9-day00-01	LT-3D	ACGTGTACGTCTCTGAGTGTCAGTCTCTCTGTCTGTGACTGTGTGAACGT	lib1	0	1	24
H9-day00-01	LT-3D	ACGTGTACGTGAGAGTGTGAGTCTGAGTGTCTGTGTGTCAGAGTCAACGT	lib1	0	1	19
H9-day00-01	LT-3D	ACGTGTACGTGTGACTGTGAGTGTGTGAGTGTCAGTGTCACTGTGTACGT	lib1	0	1	27
H9-day00-01	LT-3D	ACGTGTACGTGTGAGACACACTCTCTGTCAGTCTGTGTCTCAGACAACGT	lib1	0	1	27
H9-day00-01	LT-3D	ACGTGTACGTGTGAGAGTCACTCAGTGTGTGTGAGACTGAGTGTCTACGT	lib1	0	1	21
H9-day00-01	LT-3D	ACGTTAACGTCTGACTGTCACTCTCTGTGAGAGTCTCAGTGTGTGAACGT	lib1	0	1	31
H9-day00-01	LT-3D	ACGTTAACGTCTGTGTGAGTGTGACTGTCTGAGACTCTCTCTGCCAACGT	lib1	0	1	25
H9-day00-01	LT-3D	ACGTTAACGTGACTGTGTCTGAGAGACAGACTCTGACTGACTGAGAACGT	lib1	0	1	33
H9-day00-01	LT-3D	ACGTTCACGTCTGTCAGAGAGTCTGACTCTCACTGTCAGTGTGTCTACGT	lib1	0	1	21
H9-day00-01	LT-3D	ACGTTCACGTGACAGAGAGTCTGAGTCAGAGACTCTCTCTCACTCTACGT	lib1	0	1	14
H9-day00-01	LT-3D	ACGTTCACGTGACAGTGTGAGACAGACTGAGACTGTGAGACTCAGAACGT	lib1	0	1	12
H9-day00-01	LT-3D	ACGTTCACGTGTCAGACTGACTGTGTGTGAGTGACTCTGAGTGTGTACGT	lib1	0	1	107
H9-day00-01	LT-3D	ACGTTCACGTGTCAGAGTCAGAGACTCACACTGAGACACACTCTGAACGT	lib1	0	1	17
H9-day00-01	LT-3D	ACGTTCACGTGTCTCAGTCACAGTGTCAGAGAGTGTGTGTGTGAGTACGT	lib1	0	1	29
H9-day00-01	LT-3D	ACGTTCACGTGTCTGTCAGTGTGTGTCAGTGTGTGTCTCACTGTCAACGT	lib1	0	1	30
H9-day00-01	LT-3D	ACGTTCACGTGTGAGACACTGTCTCTGTCTCTGAGTGTGAGTCAGTACGT	lib1	0	1	21
H9-day00-01	LT-3D	ACGTTGACGTACAGTCAGAGTGAGGGTGTGTCTCAGTGTGACACAACGTA	lib1	0	1	20
H9-day00-01	LT-3D	ACGTTGACGTCTGAGTGAGTCAGACTGTGAGAGTCTGAGACTGAGTACGT	lib1	0	1	17
H9-day00-01	LT-3D	ACGTTGACGTGTCTGAGTGTGTGACTGTGAGAGACAGACAGTGTCTACGT	lib1	0	1	27
H9-day00-01	LT-3D	ACGTTGACGTGTGTGTCTCAGACAGAGAGTCTGTGACACAGACTGAACGT	lib1	0	1	11
H9-day00-01	LT-3D	ACGTTTACGTGAGTCTGTGAGAGTGAGTGAGTGAGTCACAGAGTGTACGT	lib1	0	1	23
H9-day00-01	LT-3D	ACGTTTACGTGTCTGTGTGACAGTTACTCTCTGTGTGTCACACCTACGTA	lib1	0	1	22
H9-day00-01	LT-3D	ACTAAAACGTGAGTGTGACTCAGTGTGTCTGTCAGACTGAAAGAGAACGT	lib1	0	1	16
H9-day00-01	LT-3D	ACTAAAACGTGTCTCACACAGTGAGAGTCTCTGTCACACTGAGTCTACGT	lib1	0	1	40
H9-day00-01	LT-3D	ACTAACACGTCAGACTGTCTGTTACTCTGTCACTGACTCTGTATGTACGT	lib1	0	1	13
H9-day00-01	LT-3D	ACTAACACGTCAGTCTCTCTCAGTGTGTGTCTGTGTGTCACTCTCAACGT	lib1	0	1	17
H9-day00-01	LT-3D	ACTAAGACGTGTCAGACAGTCAGTCTCACTCTGAGTGAGACAGTCTACGT	lib1	0	1	30
H9-day00-01	LT-3D	ACTAAGACGTGTGTCAGTGAGAGTGAGACACAGAGTCTCTGTCTGTACGT	lib1	0	1	13
H9-day00-01	LT-3D	ACTAAGACGTGTGTGTGAGTGTGCTGAGTCAGTCACTCAGACAGTACGTA	lib1	0	1	43
H9-day00-01	LT-3D	ACTAATACGTCTGTGAGAGTCAGACTGTCACAGTCTGTCTGAGTCAACGT	lib1	0	1	31
H9-day00-01	LT-3D	ACTAATACGTGTGAGACTCTGTCTCTGAGTGACTCTGTGTGACTGTACGT	lib1	0	1	26
H9-day00-01	LT-3D	ACTAATACGTGTGATGTGTCTCTGTGAAGTGTGTCAGACTCTGTACGTAT	lib1	0	1	27
H9-day00-01	LT-3D	ACTACAACGTCAGTCTGAGTCTGTGTGTGTCTCTGTCACTGAGTGTACGT	lib1	0	1	24
H9-day00-01	LT-3D	ACTACAACGTGACTCAGTCTGAGACAGTGAGTGAGAGACTCACTCTACGT	lib1	0	1	36
H9-day00-01	LT-3D	ACTACAACGTGAGTCAGACAGAGACACACTCAGTCTGTGTGAGAGTACGT	lib1	0	1	13
H9-day00-01	LT-3D	ACTACCACGTCTCACACAGACTGTCTCTGTGAGAGTGTGTCACTGTACGT	lib1	0	1	33
H9-day00-01	LT-3D	ACTACCACGTGTCTCACAGTGTGTGAGTCAGAGAGTCTGAGAGTGTACGT	lib1	0	1	16
H9-day00-01	LT-3D	ACTACGACGTGACTCACTGTGTCACTGTGTGTGAGTGAGTGTGTGAACGT	lib1	0	1	41
H9-day00-01	LT-3D	ACTACGACGTGTGAGTCTGAGCTCTCAGTCACTCTCTGTCAGTCAACGTA	lib1	0	1	20
H9-day00-01	LT-3D	ACTACTACGTCTGTCTGTGTGTCTGAGACTCACTCTGACTCAGTGTACGT	lib1	0	1	53
H9-day00-01	LT-3D	ACTACTACGTGTGTGTCAGTGAGAGTGTGTCTCAGTGTCAGAGTGAACGT	lib1	0	1	31
H9-day00-01	LT-3D	ACTAGCACGTCACACTGTGAGAGACAGTGTGTGAGTCAGAGACTCTACGT	lib1	0	1	31
H9-day00-01	LT-3D	ACTAGCACGTCTCTTAGTGAGAGTGTGTGTGAGTGTGTCTGTCACAACGT	lib1	0	1	18
H9-day00-01	LT-3D	ACTAGTACGTCACTCAGACACTCTGACAGTGTGTGTCTGACACGTACGTA	lib1	0	1	34
H9-day00-01	LT-3D	ACTAGTACGTGACAGAGTGTGTGACACTGAGACTCTGAGAGTGCCAACGT	lib1	0	1	21
H9-day00-01	LT-3D	ACTATAACGTCTCAGTGGTGTGACCCTGTGTGTGTGTCAGTGTGAACGTA	lib1	0	1	20
H9-day00-01	LT-3D	ACTATCACGTCAGTGTGTGAGTCAGAGTCACACTCTGTGTGACAGAACGT	lib1	0	1	45
H9-day00-01	LT-3D	ACTATCACGTGTGACTGTGAGACAGTGTGAGAGTGTCTGTCTCTGAACGT	lib1	0	1	36
H9-day00-01	LT-3D	ACTATGACGTCTCTCAGACTCAGAGACTCTGACAGAGAGTGTCAGAATGT	lib1	0	1	28
H9-day00-01	LT-3D	ACTATGACGTGACTGACAGTCTGAGAGTCACTGAGAGTGTCACTGTACGT	lib1	0	1	18
H9-day00-01	LT-3D	ACTATGACGTGAGTCAGTGTGTCAGACTGAGACTGACTCTGTGAGTACGT	lib1	0	1	27
H9-day00-01	LT-3D	ACTATTACGTCTCTGTCAGTCTGTGAGTGTGTGTGTCTGTGAGTGTACGT	lib1	0	1	24
H9-day00-01	LT-3D	ACTATTACGTGAGTCTGTGTCTCACAGTCTGTCACACTGTCAGTCTACGT	lib1	0	1	31
H9-day00-01	LT-3D	ACTATTACGTGTCTGTGTGTCAGTCTCTCTCTCTGTGTGTCACAACGTAT	lib1	0	1	25
H9-day00-01	LT-3D	ACTCAAACGTCAGTGTCAGTATGAGAGAGAGTGAGTGTGAGTGACAACGT	lib1	0	1	21
H9-day00-01	LT-3D	ACTCAAACGTCTCACTCTGTGTGTCTGTGAGTGTTGTGTGTGTGAACGTA	lib1	0	1	36
H9-day00-01	LT-3D	ACTCACACGTCAGTGAGTCTCTGAGACACTGTGAGTCAGTCAGTCTACGT	lib1	0	1	22
H9-day00-01	LT-3D	ACTCACACGTGAGTGTGAGTGTCACACTGTCTGTGTCAGTGAGTGAACGT	lib1	0	1	24
H9-day00-01	LT-3D	ACTCACACGTGTGCCTCACAGAGTCTGTGACACTGTCAGTGAGAGAACGT	lib1	0	1	29
H9-day00-01	LT-3D	ACTCAGACGTCAGAGACTCACACAGTCTGACAGTGTGTGTCTGACAACGT	lib1	0	1	14
H9-day00-01	LT-3D	ACTCAGACGTCTCACTCAGTCTGTCAGTGTGAGAGACTGTGTGTGAACGT	lib1	0	1	22
H9-day00-01	LT-3D	ACTCAGACGTGTCAGACTCAGAGACTGTGTCAGAGTCTCTGTCACTACGT	lib1	0	1	25
H9-day00-01	LT-3D	ACTCATACGTGTCAGAGACTCAGTGACAGAGTGTGAGAGTGTCAGTACGT	lib1	0	1	28
H9-day00-01	LT-3D	ACTCATACGTGTGAGTCTCTGTGTCTCTCTGAGACTGTGAGTCTGAACGT	lib1	0	1	12
H9-day00-01	LT-3D	ACTCCAACGTCTGTCTCAGTCAGTGAGTGTCAGAGATCTGTGAGTACGTA	lib1	0	1	37
H9-day00-01	LT-3D	ACTCCCACGTCACTGAGGTCTCACTGAGAGTGTGTGACTCTCAACGTATG	lib1	0	1	23
H9-day00-01	LT-3D	ACTCCCACGTCTCTGTGAGTGTCAGACTGAGTGACTCAGAGTCTGTACGT	lib1	0	1	27
H9-day00-01	LT-3D	ACTCCCACGTCTGTCACTCAGTGTGTGTGAGTGACTCTCACTCACAACGT	lib1	0	1	20
H9-day00-01	LT-3D	ACTCCGACGTGTCAGTGTGAGTCAGTGTGACTCAGTCAGTGTGTCAACGT	lib1	0	1	40
H9-day00-01	LT-3D	ACTCCTACGTCACAGTGTGTGAGTCTCTCTGAGTGTCTCAGTCTCTACGT	lib1	0	1	73
H9-day00-01	LT-3D	ACTCCTACGTCTGACTGTGTCAGACTGACACTGAGACTCTGTGTGAACGT	lib1	0	1	29
H9-day00-01	LT-3D	ACTCCTACGTGAGAGAGAGTGTGTGTCAGACAGTGTGTGAGACTCTACGT	lib1	0	1	20
H9-day00-01	LT-3D	ACTCCTACGTGAGTGACACACAGACACTGTGTCAGTCAGAGACAGTACGT	lib1	0	1	40
H9-day00-01	LT-3D	ACTCCTACGTGAGTGAGAGACAGAGGTCTGTCTGAGTCAGTGAGTACGTA	lib1	0	1	17
H9-day00-01	LT-3D	ACTCCTACGTGTGTGACTCTGACACAGAGAGACCGTCACACAGAGTACGT	lib1	0	1	12
H9-day00-01	LT-3D	ACTCGAACGTCTGTCAGTGTGTGTCTGTGTGTCACTGTGAGACAGAACGT	lib1	0	1	27
H9-day00-01	LT-3D	ACTCGAACGTGACTCACAGAGTCAGACAGTCTCTCAAACAGTCACAACGT	lib1	0	1	15
H9-day00-01	LT-3D	ACTCGAACGTGAGTGTCACACAGAGTCACAGTCTGTGTCTGAGTCAACGT	lib1	0	1	18
H9-day00-01	LT-3D	ACTCGCACGTGTCTGTGTGACAGTGACTGTGTGAGTGTGACAGTCAACGT	lib1	0	1	33
H9-day00-01	LT-3D	ACTCGCACGTGTGTGTCAGTGTCACACACTCTGACTGAGTCAGTGAACGT	lib1	0	1	30
H9-day00-01	LT-3D	ACTCGGACGTCACTCTGTGTCTGAGACAGAGACTGACTGTGACAGAACGT	lib1	0	1	18
H9-day00-01	LT-3D	ACTCGGACGTCTGAGTCTGTGTGTGTGTGTGTGTCTGTGACAGACTACGT	lib1	0	1	20
H9-day00-01	LT-3D	ACTCGGACGTGACACTGTCTCAGACTGTCTGTCTCTCACAGTGAGTACGT	lib1	0	1	19
H9-day00-01	LT-3D	ACTCGGACGTGTCACTGACAGTCACAGTGAGTGTGATTCAGTGAGTACGT	lib1	0	1	16
H9-day00-01	LT-3D	ACTCGGACGTGTGACTCTGTGTCACACTGAGACTCAGAGTGAGTGAACGT	lib1	0	1	33
H9-day00-01	LT-3D	ACTCGGACGTGTGACTGTCTGAGAGAGTGAGTGACTCTGACACTGTACGT	lib1	0	1	23
H9-day00-01	LT-3D	ACTCGTACGTCACTCTGTGACTGAGTGTGTGAGTGTCAGAGTCTCAACGT	lib1	0	1	21
H9-day00-01	LT-3D	ACTCGTACGTCAGTGAGAGACTGTGAGAGAGTCTGTGTGAGTGTCAACGT	lib1	0	1	42
H9-day00-01	LT-3D	ACTCGTACGTCAGTGTGACTCTGTCACTGAGACTGTGCAGACTCTACGTA	lib1	0	1	21
H9-day00-01	LT-3D	ACTCGTACGTCTGTGTGAGTTTCAGAGAGTGAGAGACAGTGAGTCTACGT	lib1	0	1	38
H9-day00-01	LT-3D	ACTCGTACGTGACACTGTCAGAGACTCTGAGTGTGTCTGTGTCAGAACGT	lib1	0	1	23
H9-day00-01	LT-3D	ACTCGTACGTGAGTGTCACGTGAGTCAGAGTGTGACTCACAGTGTACGTA	lib1	0	1	28
H9-day00-01	LT-3D	ACTCGTACGTGTCAGAGTCAGTGAGAGTGTCTGTGAGTGAGTGTGAACGT	lib1	0	1	24
H9-day00-01	LT-3D	ACTCGTACGTGTGTCAGAGTGTGTCACAGTGAGAGTCACTGAGAGTACGT	lib1	0	1	29
H9-day00-01	LT-3D	ACTCTAACGTCTCTGAGAGACTCAGACTGTCTCTGAGACTGCCAGAACGT	lib1	0	1	23
H9-day00-01	LT-3D	ACTCTAACGTGACACACAGTGACTCAGTGGCACTCAGTCTGTGTGAACGT	lib1	0	1	24
H9-day00-01	LT-3D	ACTCTAACGTGTCTGTGAGTGTGTCTCACACAGTCTGTCTTCTGAACGTA	lib1	0	1	20
H9-day00-01	LT-3D	ACTCTCACGTCTCAGTGTGACAGAGTGTCTCACAGTCTCTGTCTGAACGT	lib1	0	1	14
H9-day00-01	LT-3D	ACTCTCACGTGAGTCTGAGAGTGACACTCTGTGACAGTGTGTCACAACGT	lib1	0	1	61
H9-day00-01	LT-3D	ACTCTCACGTGAGTCTGTGTGTCTGTGTGTGAGTCAGAGTCACTCACGTA	lib1	0	1	11
H9-day00-01	LT-3D	ACTCTCACGTGTCAGTGTGTCACAGTGAGTCTCTGTCTCTGTGCGAACGT	lib1	0	1	49
H9-day00-01	LT-3D	ACTCTGACGTCAGTCTCTGTCAGTGTCTCACTCACAGTCTGACACTACGT	lib1	0	1	50
H9-day00-01	LT-3D	ACTCTGACGTGACTCAGTGTCTCACACAGTCTCACACTGTGTGTCTACGT	lib1	0	1	21
H9-day00-01	LT-3D	ACTCTTACGTCAGACACTGACTGTCTGTGACAGTGTCTGAGTCTCAACGT	lib1	0	1	13
H9-day00-01	LT-3D	ACTCTTACGTCAGAGTGTCTCACTGTCTCAGTGTGTCAGTCAGTCAATGT	lib1	0	1	31
H9-day00-01	LT-3D	ACTCTTACGTCAGTGAGTGTGTCTGAGTGAGAGTCTGTCAGTCAGTACGT	lib1	0	1	38
H9-day00-01	LT-3D	ACTCTTACGTGTCAGTGACACTGAGTCACTCTGTCACTCTGTGACTACGT	lib1	0	1	38
H9-day00-01	LT-3D	ACTCTTACGTGTGACACACTCTGACTCACTGACTGAGACTGAGAGTACGT	lib1	0	1	57
H9-day00-01	LT-3D	ACTGAAACGTCTCTGACACAGTGTGTGTCTCTGAGACACTCTGTCAACGT	lib1	0	1	18
H9-day00-01	LT-3D	ACTGAAACGTGAGTGAGTCAGTCACTGAGTCTGTGTGACTGTCACTACGT	lib1	0	1	23
H9-day00-01	LT-3D	ACTGACACGTGTCTGAGAGTGAGAGTCTCAGAGAGACAGTGACACAACGT	lib1	0	1	19
H9-day00-01	LT-3D	ACTGATACGTGTGTCTGTCAGTGTCACACTGTCTGTGTCACACTCTACGT	lib1	0	1	51
H9-day00-01	LT-3D	ACTGCAACGTGACTGTGACTGACTGACACTCTCTCTGAGTCTTGTACGTA	lib1	0	1	39
H9-day00-01	LT-3D	ACTGCAACGTGTGAGTCACAGTGACTGACACTCTCTGACAGTGACTACGT	lib1	0	1	24
H9-day00-01	LT-3D	ACTGCCACGTCTGTGACAGTCAGTGTCTCAGTGTGTCTGTGAGAGTACGT	lib1	0	1	27
H9-day00-01	LT-3D	ACTGCCACGTGACTCACTCAGTCTCAGAGTCACAGTCTCAGAGTGAACGT	lib1	0	1	25
H9-day00-01	LT-3D	ACTGCGACGTCTGTGTGTCAGAGACAGTGAGAGTGAGTGTGACTGTACGT	lib1	0	1	13
H9-day00-01	LT-3D	ACTGCGACGTGTCTGACAGAGTGACTGTGTCTGTGAGTGTCTGACTACGT	lib1	0	1	27
H9-day00-01	LT-3D	ACTGCTACGTGTGTCAGAGTGAGTCAGACTCTGAGAGTGTGTGTGAACGT	lib1	0	1	36
H9-day00-01	LT-3D	ACTGGAACGTGAGTCAGTCTCTGTGAGACACACTGTCTCTGAGTGAACGT	lib1	0	1	31
H9-day00-01	LT-3D	ACTGGAACGTGGCTCTGACTGTCTCTCTGAGTGTCACTCTCAGTGTACGT	lib1	0	1	21
H9-day00-01	LT-3D	ACTGGAACGTGTCTGTGAGTGTCAGTGTCTCAGTGTGAGTGAGTCTACGT	lib1	0	1	28
H9-day00-01	LT-3D	ACTGGAACGTGTGTCAGAGACTGTGACAGTGTCTCACTGTGAGTCTACGT	lib1	0	1	18
H9-day00-01	LT-3D	ACTGGCACGTCACAGTCAGTCAGACTCACAGAGAGACTGTGACTCAACGT	lib1	0	1	28
H9-day00-01	LT-3D	ACTGGCACGTGACAGTCTGACTGACTGAGTCTGTCACACTGAGTCAACGT	lib1	0	1	11
H9-day00-01	LT-3D	ACTGGCACGTGTCTCAGAGTCAGTCTCTGACAGTCACAGTCAGTCTACGT	lib1	0	1	26
H9-day00-01	LT-3D	ACTGGCACGTGTGTGTCAGTGTCTGACTCACAGAGTGTGTCTGTGAACGT	lib1	0	1	27
H9-day00-01	LT-3D	ACTGGGACGTCAGTGACAGACAGTGTCAGTCAGTGTCAGTCTGTCTACGT	lib1	0	1	17
H9-day00-01	LT-3D	ACTGGGACGTCTCTCTCTGAGACTCTGTGAGTCTCAGACTCAGTCAACGT	lib1	0	1	38
H9-day00-01	LT-3D	ACTGGGACGTCTGAGAGAAAGAGAGTCACTGTCTGTGACAGACAGAACGT	lib1	0	1	17
H9-day00-01	LT-3D	ACTGGGACGTGACTCAGTGTGAGTCACAGTGTCAGTGCCTGTCTGTACGT	lib1	0	1	34
H9-day00-01	LT-3D	ACTGGGACGTGTGACACAGTCAGTCTGAGAGTGTCTGTGTCACACTACGT	lib1	0	1	27
H9-day00-01	LT-3D	ACTGGGACGTGTGACTGAGACAGTGACAGAGTCAGTGAGACTGTCAGCGT	lib1	0	1	34
H9-day00-01	LT-3D	ACTGGTACGTCACTCTGAGTGTGAGTCTGACTGTGTGACACTGTGTACGT	lib1	0	1	16
H9-day00-01	LT-3D	ACTGGTACGTCAGACTCACACAGTGAGAGTCAGAGAGAGTCAGTCAACGT	lib1	0	1	17
H9-day00-01	LT-3D	ACTGGTACGTCAGTCTGTGACTCAGTGTCTCACTCCCAGTGTCAGTACGT	lib1	0	1	15
H9-day00-01	LT-3D	ACTGGTACGTGAGTCTCACAGAGTCTCTGTGTGCAGAGAGAGTGAACGTA	lib1	0	1	40
H9-day00-01	LT-3D	ACTGGTACGTGTCTCACTGTGTGAGTGTCACAGACTCAGTCTGAGAACGT	lib1	0	1	21
H9-day00-01	LT-3D	ACTGGTACGTGTCTCTGTCAGTGACTCAGAGTCAGTCAGTGTGAGTACGT	lib1	0	1	37
H9-day00-01	LT-3D	ACTGTAACGTCTCTCTGACTCTGTGAGTGTGTCTGTCACACACAGAACGT	lib1	0	1	25
H9-day00-01	LT-3D	ACTGTAACGTGTGAGTGTGACTGAGAGTCTGAGTGAGTGTGAGTGAACGT	lib1	0	1	20
H9-day00-01	LT-3D	ACTGTCACGTCAGTCTGTGAGTGAGAGTCTGTCTCACACACAGTGTACGT	lib1	0	1	46
H9-day00-01	LT-3D	ACTGTCACGTGTCTCACTGTGTCTGTGTGAGAGACAGTGTCAGTCTACGT	lib1	0	1	13
H9-day00-01	LT-3D	ACTGTTACGTCTGAGAGTGACAGTGTCAGTGTGAGACACTCTGACTACGT	lib1	0	1	13
H9-day00-01	LT-3D	ACTGTTACGTGAGAGTGTGTCAGAGTCACACTGAGTGTCACTCTGTACGT	lib1	0	1	26
H9-day00-01	LT-3D	ACTGTTACGTGTCTGTGTGTCTGAGTCTTCACTGAGTGTGTGAGTACGTA	lib1	0	1	81
H9-day00-01	LT-3D	ACTTAAACGTACTCAGAGACACTGTGACTGTCAGTGACTGACTGTACGTA	lib1	0	1	52
H9-day00-01	LT-3D	ACTTAAACGTCAGTCAGTCTCAGAGTCTGTGTGACTGTGTGAACAACGTA	lib1	0	1	54
H9-day00-01	LT-3D	ACTTAAACGTCTCACACTGTGTGTCAGTGTGTGTGTCGTCAGTGTACGTA	lib1	0	1	24
H9-day00-01	LT-3D	ACTTACACGTCACTGTCAGAGTCTGAGAGAGTGTCTCAGTCACTCAACGT	lib1	0	1	37
H9-day00-01	LT-3D	ACTTACACGTCTGAGTCACAGAGTGTCTGTCTCAGAGACTCAGAGTACGT	lib1	0	1	30
H9-day00-01	LT-3D	ACTTAGACGTCTGTCTGAGTGACACAGACACAGTGTGTCAGTGTCTACGT	lib1	0	1	13
H9-day00-01	LT-3D	ACTTAGACGTGTCTCTCTGTCAGTGAGAGTCACTCTCACTGTGTGTACGT	lib1	0	1	15
H9-day00-01	LT-3D	ACTTATACGTCTGTCAGTGTCTCACTGTCTGTCACAGACTGAGTGTACGT	lib1	0	1	21
H9-day00-01	LT-3D	ACTTATACGTGACTCACTGAGTGAGAGTGTGTGTCACAGACAGACAACGT	lib1	0	1	15
H9-day00-01	LT-3D	ACTTATACGTGTCAGACTCTCTGACACAGTGTCTGAGTGTCACTCAACGT	lib1	0	1	44
H9-day00-01	LT-3D	ACTTATACGTGTCTGAGAGTGTCAGACACAGTCAGTGTGTGAGTCTACGT	lib1	0	1	15
H9-day00-01	LT-3D	ACTTCAACGTGAGTGAGTCAGAGACTGACACAGACTCAGTCTGAGTACGT	lib1	0	1	20
H9-day00-01	LT-3D	ACTTCAACGTGTCTCTGAGTCACACACAGAGTCACACAGTGTGTCAACGT	lib1	0	1	48
H9-day00-01	LT-3D	ACTTCCACGTCACTGAGTGTGTGAGTCTCACTCAGTGAGAGAGTCTACGT	lib1	0	1	23
H9-day00-01	LT-3D	ACTTCGACGTCACAGAGTCTCAGTCTCAGAGTCAGTGTGTGAGAGTACGT	lib1	0	1	22
H9-day00-01	LT-3D	ACTTCGACGTCCTCACTGTCAGTCAGTGAGAGACTGTGTGAGTCTACGTA	lib1	0	1	23
H9-day00-01	LT-3D	ACTTCGACGTGAGTGACTGTGTGTGAGTGTCTGTGTCAGAGTCAGAACGT	lib1	0	1	24
H9-day00-01	LT-3D	ACTTCGACGTGAGTGAGACTGTCTCTGAGTCTGACAGTCTGAGCCTACGT	lib1	0	1	26
H9-day00-01	LT-3D	ACTTCTACGTCACACTGAGTCACTGTCAGTCTGTGAGACTCAGTGTACGT	lib1	0	1	16
H9-day00-01	LT-3D	ACTTCTACGTCTGTCAGACAGTCAGTGTGTGTCTGACTGAGTCACTACGT	lib1	0	1	48
H9-day00-01	LT-3D	ACTTCTACGTGACTGTGTGACTGAGTGTCACAGAGAGTCAGAGTGTACGT	lib1	0	1	17
H9-day00-01	LT-3D	ACTTCTACGTGTGAGTCTCTCAGTGTCTGACAGACAGTCTGTGAGTACGT	lib1	0	1	19
H9-day00-01	LT-3D	ACTTGAACGTCTGAGAGTGTGACTGTGTGAGACTGACACTGTGTGTACGT	lib1	0	1	15
H9-day00-01	LT-3D	ACTTGAACGTGACAGTGTCTGTGTGTGACTCTCAGTCTGTGTGTGTACGT	lib1	0	1	14
H9-day00-01	LT-3D	ACTTGCACGTGAGAGTGTCTGAGAGAGTCTGAGTAAGACAGACAGAACGT	lib1	0	1	14
H9-day00-01	LT-3D	ACTTGCACGTGAGTGTCTGTCAGACAGACAGTGTGTCTCTGTCAGTACGT	lib1	0	1	82
H9-day00-01	LT-3D	ACTTGCACGTGTGTCTCTCACACACACACACAGACTCAGTGTGACTACGT	lib1	0	1	24
H9-day00-01	LT-3D	ACTTGGACGTGACTCAGTGTCTCACTGACTGTGTCTCTGACTCTCAACGT	lib1	0	1	14
H9-day00-01	LT-3D	ACTTGGACGTGAGTCTCAGTCTGCCTCTGTGTGTGTCTCAGTCAGTACGT	lib1	0	1	14
H9-day00-01	LT-3D	ACTTGGACGTGTCAGTCAGAGACTCAGTGACACTCTGTCACTCTGTACGT	lib1	0	1	20
H9-day00-01	LT-3D	ACTTGGACGTGTGTCAGACACAGTCTGAGACAGTGTGAGACTCAGAACGT	lib1	0	1	20
H9-day00-01	LT-3D	ACTTGGACGTGTGTCTGTGCACTGACACTGAGTGTGTCTCTGTCTACGTA	lib1	0	1	11
H9-day00-01	LT-3D	ACTTGGACGTGTGTGTCTGTGTGTCAGTCTCACTGACAGTGACTCTACGT	lib1	0	1	14
H9-day00-01	LT-3D	ACTTGTACGTCAGTCTCACTGTGAGTGACCTCACACTGTGAGAGTACGTA	lib1	0	1	25
H9-day00-01	LT-3D	ACTTGTACGTCTGTGTGACAGACAGTGTTAGTCAGTCTGTGTGTACGTAT	lib1	0	1	27
H9-day00-01	LT-3D	ACTTGTACGTGTCTCACACAGTGAGTCTGTGTCTGAGTCTCTCTCTACGT	lib1	0	1	16
H9-day00-01	LT-3D	ACTTTAACGTGACTGTCTGAGTCTGTGAGTCACAGTGTCTCTGTGAACGT	lib1	0	1	15
H9-day00-01	LT-3D	ACTTTAACGTGAGAGTCTCAGTGAGAGTCTGTGTGTGTGTGTCACTACGT	lib1	0	1	38
H9-day00-01	LT-3D	ACTTTCACGTCTCAGTGTGAGAGAGAGTCAGTGTGTCTCAGTCTGTACGT	lib1	0	1	17
H9-day00-01	LT-3D	ACTTTCACGTCTGTCTGAGTGTGTGAGTCTGAGTGACACTGTGTGTACGT	lib1	0	1	19
H9-day00-01	LT-3D	ACTTTCACGTCTGTGTGTGTGTGTGTCTGTGTGACAGAGTCTGGCAACGT	lib1	0	1	18
H9-day00-01	LT-3D	ACTTTCACGTGACAGAGAGTGTCTGACAGGCACTCTGTCTGACTGAACGT	lib1	0	1	15
H9-day00-01	LT-3D	ACTTTCACGTGTCAGTGAGAGAGACTCACAGAGAGACTCTGACACTACGT	lib1	0	1	21
H9-day00-01	LT-3D	ACTTTCACGTGTCTGAGAGTGTCAGTGTCAGTCACACTGTGTCTCTACGT	lib1	0	1	29
H9-day00-01	LT-3D	ACTTTGACGTGAGAGAGACTGTCAGAGTGTGAGTGAGTCTGTGTGAACGT	lib1	0	1	67
H9-day00-01	LT-3D	ACTTTGACGTGAGAGTCTGTGACTGAGTCACACTGTGTGAGTGTCTACGT	lib1	0	1	22
H9-day00-01	LT-3D	ACTTTGACGTGTCAGTCTGTGACTGAGAGAGTGTCTGTGAGACTGAACGT	lib1	0	1	17
H9-day00-01	LT-3D	ACTTTGACGTGTGTGAGAGTGAGTGTCAGACTCAGTGTGTCAGTCAACGT	lib1	0	1	34
H9-day00-01	LT-3D	ACTTTTACGTCACACTGCGTGTGTCAGTCAGACACACAGAGACTGTACGT	lib1	0	1	30
H9-day00-01	LT-3D	ACTTTTACGTCAGAGTGAGTCAGTCTCACTCATAGACTCAGTCAGAACGT	lib1	0	1	34
H9-day00-01	LT-3D	ACTTTTACGTGAGTGTGAGTGTGACACAGTCTGTGCCTGACTGAGAACGT	lib1	0	1	18
H9-day00-01	LT-3D	AGAAAAACGTCTCTGTGAGTGTCTGAGTCACTCTCAGTGTGTCTCAACGT	lib1	0	1	23
H9-day00-01	LT-3D	AGAAACACGTCAGTGTCTGTGAGTCTGAGTCACTCTGAGACTGACTACGT	lib1	0	1	20
H9-day00-01	LT-3D	AGAAAGACGTCTGTGACTGTGTGCCTGACTCAGACTCAGTCACTGAACGT	lib1	0	1	27
H9-day00-01	LT-3D	AGAAATACGTCAGAGTGTGTGTCTCTGTGTCACTCAGTGAGAGTCAACGT	lib1	0	1	33
H9-day00-01	LT-3D	AGAAATACGTGCCAGAGACTGGGTCACTGTCACAGTGTCTGTGACTACGT	lib1	0	1	22
H9-day00-01	LT-3D	AGAACAACGTCTGTGACTCTGAGTCTGAGAGACTTCACTGACAGAACGTA	lib1	0	1	19
H9-day00-01	LT-3D	AGAACCACGTCTGACAGTGTCTCTGTCTGTGAGTGACTCACACAGAACGT	lib1	0	1	16
H9-day00-01	LT-3D	AGAACGACGTGAGTGTCTCTCTCTCACAGTCCCTGTCTCTCAGTGTACGT	lib1	0	1	27
H9-day00-01	LT-3D	AGAACTACGTGACACTGACTCTCAGACACTGTGTCTGACTCTCTGAACGT	lib1	0	1	14
H9-day00-01	LT-3D	AGAACTACGTGAGTGAGTCTCACTGTGGGTCAGACTCAGAGTGTGTACGT	lib1	0	1	21
H9-day00-01	LT-3D	AGAACTACGTGTCACTGAGTGAGAGTCACAGTGTCTGTGTGTGAGTACGT	lib1	0	1	18
H9-day00-01	LT-3D	AGAAGAACGTCAGTGTGACTCAGTCTGTGAGTCACTGAGTGTGTCAACGT	lib1	0	1	28
H9-day00-01	LT-3D	AGAAGGACGTGACTCTGACTCACAGTGTCTGAGACTGACACTGTGAACGT	lib1	0	1	13
H9-day00-01	LT-3D	AGAATAACGTCTCTCACTCTGTGTCTGTGCCTCTCAGTCTCACTGAACGT	lib1	0	1	32
H9-day00-01	LT-3D	AGAATAACGTGAGAGTGTGACTCTGAGTCTCTGTCAGTGTCAGTCTACGT	lib1	0	1	13
H9-day00-01	LT-3D	AGAATCACGTCACTCTGACTCAGACTGAGAGACTCTGTGTGTCTGTACGT	lib1	0	1	56
H9-day00-01	LT-3D	AGAATGACGTCAGTGAGTGTGTCACTCTGTCAGAGTGACTGTGTCTACGT	lib1	0	1	28
H9-day00-01	LT-3D	AGACAGACGTCACAGACTCTGTCTGTGAGTGTCAGTGCTGTCTGAACGTA	lib1	0	1	31
H9-day00-01	LT-3D	AGACAGACGTGTCTCTCAGTGTGTGTGAGTCACAGAGTCTGTTGAACGTA	lib1	0	1	11
H9-day00-01	LT-3D	AGACATACGTGAGAGTGTGTGAGTCTGTGTCAGAGAGACAGAGTGAACGT	lib1	0	1	28
H9-day00-01	LT-3D	AGACATACGTGTGTTAGAGACACTCTCTGAGACAGTGAGTCAGACAACGT	lib1	0	1	16
H9-day00-01	LT-3D	AGACCAACGTGTGTCTGTGACTGTTGAGTGACAGACACAGACTGAACGTA	lib1	0	1	31
H9-day00-01	LT-3D	AGACCCACGTCACAGAGACTGAGAGAGTGTGTGACACTGAGTGTGAACGT	lib1	0	1	30
H9-day00-01	LT-3D	AGACCCACGTGAGTGAGTCAGTCTCTCTGTGTGAGACACTGTGACTACGT	lib1	0	1	11
H9-day00-01	LT-3D	AGACCGACGTGTGTCTCTGTGACACTGTGTCAGTCTCAGACAGTGTACGT	lib1	0	1	27
H9-day00-01	LT-3D	AGACCGACGTGTGTGTCTCTGTGACACTCTCTCACAGAGACTCTCTACGT	lib1	0	1	37
H9-day00-01	LT-3D	AGACCTACGTGACAGTCTGTGTGTGTCACTGACTCTGTGTCTGAGAACGT	lib1	0	1	19
H9-day00-01	LT-3D	AGACCTACGTGTGACAGTGTGTGTGAGTGTCTCTCAGGGAGTCTGTACGT	lib1	0	1	26
H9-day00-01	LT-3D	AGACGAACGTGACAGACTGTGTCTGAGACAGAGAGTGAGACTGTCTACGT	lib1	0	1	16
H9-day00-01	LT-3D	AGACGCACGTCAGACAGTCTGAGACTGTCTCACAGTCACTGTGTCAACGT	lib1	0	1	17
H9-day00-01	LT-3D	AGACGCACGTCTCACACTGTAACACTGAGAGTGAGACTGTGTGTGAACGT	lib1	0	1	39
H9-day00-01	LT-3D	AGACGGACGTCAGTCTGTCACTGTGAGTGACAGAGAGTGTGTCAGTACGT	lib1	0	1	18
H9-day00-01	LT-3D	AGACGGACGTGACAGTGAGAGAGTGTGAGTGAGACACAGTGTGTGAACGT	lib1	0	1	31
H9-day00-01	LT-3D	AGACGGACGTGTGTGAGTCTGTGTGTGACAGTGTGTCAGTCAGACTACGT	lib1	0	1	17
H9-day00-01	LT-3D	AGACGTACGTCACTGTCAGAGTCACAGACAGAGTCTCACTGTGTGAACGT	lib1	0	1	23
H9-day00-01	LT-3D	AGACTAACGTCAGTCACAGTCTCAGTGAGTCTCAGTGTCTGTGTGTACGT	lib1	0	1	15
H9-day00-01	LT-3D	AGACTGACGTCTGTGACAGTGAGAGTGACTCTGAGAGTCTGTCAGTACGT	lib1	0	1	43
H9-day00-01	LT-3D	AGACTGACGTGAGAGTCAGAGACAGAGTCACACTCTCTCTGTGAACGTAT	lib1	0	1	33
H9-day00-01	LT-3D	AGACTGACGTGAGAGTGTCTGAGAGTCTGTGTGTGAGTGACAGTCAACGT	lib1	0	1	16
H9-day00-01	LT-3D	AGACTTACGTGTCTCACTCAGTCTGTCACTGTGTCAGTGGTGTGAACGTA	lib1	0	1	23
H9-day00-01	LT-3D	AGACTTACGTGTCTGTCAGTCAGTCTGAGTGTCTGAGTGAGAGTGAACGT	lib1	0	1	17
H9-day00-01	LT-3D	AGAGAAACGTCTGTCTCTCACTCACTCACTCTCTCTCAGACTGTCAACGT	lib1	0	1	23
H9-day00-01	LT-3D	AGAGATACGTCAGTGTCAGTGTCTGAGACAGAGAGTCAGACTGAGTACGT	lib1	0	1	19
H9-day00-01	LT-3D	AGAGATACGTGTGCCACTGAGAGTGTCTCTGACTGTGACAGAGTGAACGT	lib1	0	1	31
H9-day00-01	LT-3D	AGAGCAACGTCAGTGTGTCTGAGAGTCTGTGTGTGAGACACAGACAACGT	lib1	0	1	47
H9-day00-01	LT-3D	AGAGCAACGTCTCTCTGTCTCACAGTGAGTGTCAGTGTGAGTGAGAACGT	lib1	0	1	49
H9-day00-01	LT-3D	AGAGCCACGTGTGAGAGTGTGAGACTGTGTCAGTGTCTCTCAGTGTACGT	lib1	0	1	25
H9-day00-01	LT-3D	AGAGCTACGTCTCAGTCAGAGAGTCTGAGTAAGTGTGTGTGAGTCTACGT	lib1	0	1	15
H9-day00-01	LT-3D	AGAGGAACGTCACTGACTGAGTGAGTGTGAGACAGTGTCTCTGTCAACGT	lib1	0	1	109
H9-day00-01	LT-3D	AGAGGAACGTCAGAGAGAGACAGAGTGAGAGTGACAGTCCCACAGTACGT	lib1	0	1	17
H9-day00-01	LT-3D	AGAGGAACGTGTCACAGTCACTCTCAGTGTGTGAGTGTCAGACTGTACGT	lib1	0	1	26
H9-day00-01	LT-3D	AGAGGCACGTCAGAGAGAGTCACAGTCTGTCTGAGCCAGAGTCTCAACGT	lib1	0	1	43
H9-day00-01	LT-3D	AGAGGCACGTCAGTCTCAGTCAGAGTGTCTGTGAGTGTGTGTCTGTACGT	lib1	0	1	29
H9-day00-01	LT-3D	AGAGGCACGTCAGTGTCACACTGTGTCAGTGACACTCTGTGACAGTACGT	lib1	0	1	27
H9-day00-01	LT-3D	AGAGGCACGTGACTGTGTGTGTGTGTCTGACACTCTCAGTGAGTGAACGT	lib1	0	1	18
H9-day00-01	LT-3D	AGAGGGACGTGAGAGAGACTGTCTGTGTGTCAGTCTGTGACACTCAACGT	lib1	0	1	16
H9-day00-01	LT-3D	AGAGGGACGTGTCTCAGTCTGTCACACTGTGTCTGTGTCAGACTGTACGT	lib1	0	1	29
H9-day00-01	LT-3D	AGAGGTACGTCACTGAGTCACACACACTCAGTGAGTCAGTGTGTGTACGT	lib1	0	1	17
H9-day00-01	LT-3D	AGAGGTACGTCAGTCAGTGTGAGACACTGTCAGACACTCTCAGTGAACGT	lib1	0	1	22
H9-day00-01	LT-3D	AGAGGTACGTCTGAGTGTGACACTGAGTCTCACTCTGCACTGAGAACGTA	lib1	0	1	17
H9-day00-01	LT-3D	AGAGGTACGTGTGAGTGTCTGAGACACAGACAGTGTCTCACTGAGTACGT	lib1	0	1	16
H9-day00-01	LT-3D	AGAGGTACGTGTGTCAGTGTGACTGTGACACTCAGTGTGAGTCTGAACGT	lib1	0	1	15
H9-day00-01	LT-3D	AGAGTAACGTCAGAGTGACTGTCTCTCTGACTGAGTGTGTCTCACTACGT	lib1	0	1	13
H9-day00-01	LT-3D	AGAGTAACGTCTGTCTGTGAGAGAGAGTGTCTGAGTGACTGACTCTACGT	lib1	0	1	39
H9-day00-01	LT-3D	AGAGTAACGTGACTGTCTCTGACTGTGTGTCTCTCACTGAGAGTCAACGT	lib1	0	1	27
H9-day00-01	LT-3D	AGAGTAACGTGTCACTCAGACTCAGTCACTGAGACATGAGTCTCAACGTA	lib1	0	1	13
H9-day00-01	LT-3D	AGAGTAACGTGTCAGTCTGTCAGACAGACTGTGTGTGTGTGTCTCTACGT	lib1	0	1	12
H9-day00-01	LT-3D	AGAGTAACGTTAGAGTGTCTCTGTGTCACTCTCTCTCTCTCTGTGAACGT	lib1	0	1	22
H9-day00-01	LT-3D	AGAGTCACGTGACTGACTCAGTGAGACTGACACTGTGTCACAGTCAACGT	lib1	0	1	18
H9-day00-01	LT-3D	AGAGTCACGTGACTGTGACAGTGACTCACTGTGTGAGACTCTGAGTACGT	lib1	0	1	13
H9-day00-01	LT-3D	AGAGTCACGTGAGTGAGTGTCAGTCAGAGAGTCACTGACTCAGACAACGT	lib1	0	1	15
H9-day00-01	LT-3D	AGAGTCACGTGTCAGTCTCACACTGTGAGTGTCACTGACACAGACTACGT	lib1	0	1	19
H9-day00-01	LT-3D	AGAGTGACGTGAGAGTCTGTGTCTGTGTCACACAGTCAGACTGACAACGT	lib1	0	1	13
H9-day00-01	LT-3D	AGAGTTACGTCACACACTGTCTCTCAGACTCAGTGTGTCAGTCTTTACGT	lib1	0	1	11
H9-day00-01	LT-3D	AGAGTTACGTCTCTCACACTGTCTCTGTGTCCGTGTCAGACTACGTATGG	lib1	0	1	18
H9-day00-01	LT-3D	AGAGTTACGTCTGTCTGTCTGAGTGAGAGAGTCACAGACTGTGACTACGT	lib1	0	1	17
H9-day00-01	LT-3D	AGAGTTACGTGACAGTGAGTCTGAGTCACAGTACTGTCTGTCAACGTATG	lib1	0	1	54
H9-day00-01	LT-3D	AGATAAACGTCTGAGTGTGACTCTGAGTGTGTGAGTGTCACTGTCAACGT	lib1	0	1	31
H9-day00-01	LT-3D	AGATACACGTCACTCAGACACTGTGTGTGTGAGTCAGTGAGACTGTACGT	lib1	0	1	25
H9-day00-01	LT-3D	AGATACACGTCTGTCAGTCTGTGAGTCAGTGCCTGAGAGAGTGAGAACGT	lib1	0	1	25
H9-day00-01	LT-3D	AGATACACGTGACAGTCTCTCAGTGACTGTCTGTGATGTCAGTCAACGTA	lib1	0	1	24
H9-day00-01	LT-3D	AGATACACGTGTGAGAGTCTGTCTGTCACTGAGTGTGTGTGTGTGAACGT	lib1	0	1	39
H9-day00-01	LT-3D	AGATACACGTGTGTCTCTGACACTGTGTGAGTCAGAGAGAGTCAACGTAT	lib1	0	1	26
H9-day00-01	LT-3D	AGATATACGTGACAGTGTGTGAGTCACTGAGACAGTGTCTGTCAGTACGT	lib1	0	1	14
H9-day00-01	LT-3D	AGATCCACGTCTCTCTCTGAGAGAGCGAGAGTCACAGAGACTGTCAACGT	lib1	0	1	11
H9-day00-01	LT-3D	AGATCCACGTTACAGTCTCTGTGTCTCACAGACTCTGTGTCTGAGAACGT	lib1	0	1	36
H9-day00-01	LT-3D	AGATCGACGTCACTGTGACAGTCACTCAGACACTGTGTGTGTGAGAACGT	lib1	0	1	30
H9-day00-01	LT-3D	AGATCGACGTGAGGAGTGAGTGAGTGTCTGAGAGTGTGTGTAAGTACGTA	lib1	0	1	55
H9-day00-01	LT-3D	AGATCGACGTGAGTCTCTGTCTGTGTCTGTCTGACTGTCTGAGAGTACGT	lib1	0	1	37
H9-day00-01	LT-3D	AGATCGACGTGTGTGTCTCACTGTCTGAGTCTGTGAGTGCGACTCTACGT	lib1	0	1	12
H9-day00-01	LT-3D	AGATGAACGTCAGTGACAGTGTCAGAGTGTGTCAGAGAGTCTCTGTACGT	lib1	0	1	23
H9-day00-01	LT-3D	AGATGAACGTGAGTGTGTGTGTCAGAGTGACAGTGAGTGTCTCTGTACGT	lib1	0	1	14
H9-day00-01	LT-3D	AGATGCACGTCACTGAGAGAGAGACTGAGAGTGTGTCAGTGTGTCAACGT	lib1	0	1	39
H9-day00-01	LT-3D	AGATGCACGTCTGAGTGTGTGTGACTGTCTGTCAGTCTGACACTGTACGT	lib1	0	1	37
H9-day00-01	LT-3D	AGATGCACGTGTGAGTCTCTGTCTGAGTCTCAGTCAGACTGAGTCTACGT	lib1	0	1	29
H9-day00-01	LT-3D	AGATGGACGTCTCTGAGTGAGTGAGAGTGAGTGTCAGACTGTCACTACGT	lib1	0	1	16
H9-day00-01	LT-3D	AGATGGACGTGTGAGAGTCAGTGTGACTGTGACTGACAGTGACTGTACGT	lib1	0	1	30
H9-day00-01	LT-3D	AGATGTACGTCTGAGTGTGTCAGTGACTCAGTCTCTGTGTGTCTCAACGT	lib1	0	1	41
H9-day00-01	LT-3D	AGATGTACGTGAGTCTGTCACAGTGAGTGAGAGTGTCTCTGACTGTACGT	lib1	0	1	21
H9-day00-01	LT-3D	AGATTAACGTGAGACTGTCAGACTGTCAGAGTCTCTCAGTGACTCTACGT	lib1	0	1	30
H9-day00-01	LT-3D	AGATTAACGTGTGAGACTCTGTCTCTGTCAGTCTGTGTGTCACAGTACGT	lib1	0	1	37
H9-day00-01	LT-3D	AGATTCACGTCAGTGTCTCACTGAGTCAGACTCTGACTCTCAGTCTACGT	lib1	0	1	14
H9-day00-01	LT-3D	AGATTCACGTCTGTGTCACACATGTCAGTGAGACTGTGTCACTGTACGTA	lib1	0	1	33
H9-day00-01	LT-3D	AGATTCACGTGACTGTCACTGTGTGACTCTGAGTCACAGTCTGTGAACGT	lib1	0	1	45
H9-day00-01	LT-3D	AGATTCACGTGTCAGTCAGAGTCTCAGCGAGTGTCAGACAGAGACAACGT	lib1	0	1	33
H9-day00-01	LT-3D	AGATTCACGTGTCTCTCAGACAGTGTGTGTGTGCTCACAGTCACTACGTA	lib1	0	1	22
H9-day00-01	LT-3D	AGATTCACGTGTGTGAGCCTCACTCAGTGTGTGTCTCTCTGTTGTACGTA	lib1	0	1	27
H9-day00-01	LT-3D	AGATTGACGTCAGTCAGACTCTCTGCCAGTGTGTCTCACTGACAGTACGT	lib1	0	1	15
H9-day00-01	LT-3D	AGATTGACGTCTGAGTGACACTGTCAGAGTCACTGAGAGTCAGAGAACGT	lib1	0	1	15
H9-day00-01	LT-3D	AGATTGACGTCTGTGAGAGACTGTGTGTGACTGTGACAGTGTCTCTACGT	lib1	0	1	27
H9-day00-01	LT-3D	AGATTGACGTGTCACTCTGTGTCTGTGACAGTCAGAGTCTGACACAACGT	lib1	0	1	16
H9-day00-01	LT-3D	AGATTTACGTCTGTGTCAGAGTGTCAGTCACTCAGTGTCAGTGTCTACGT	lib1	0	1	27
H9-day00-01	LT-3D	AGATTTACGTGACACACTCAGTGTGTGACTGACAGTGTGAGACTCTACGT	lib1	0	1	19
H9-day00-01	LT-3D	AGATTTACGTGTGTGAGTCTCACTCAGTGTGTGTCTCTCTGTTGTACGTA	lib1	0	1	13
H9-day00-01	LT-3D	AGCAACACGTCAGAGTCACAGTGAGAGAGTGTGTGTCAGTCAGTGTACGT	lib1	0	1	18
H9-day00-01	LT-3D	AGCAACACGTGTCAGTGTCTGTGTGTCTCAGCGTCAGTCACTGAGAACGT	lib1	0	1	11
H9-day00-01	LT-3D	AGCAACACGTGTCTCTGTGACACTCTCTCTGTGTGTGAGTCACTGTACGT	lib1	0	1	14
H9-day00-01	LT-3D	AGCAACACGTGTGTGTCTCTCAGTGAGACTCAGTGAGTCTGTGAGAACGT	lib1	0	1	16
H9-day00-01	LT-3D	AGCAAGACGTGAGACTCACTCTGTCAGTCTGAGTCTGAGAGTCTGTACGT	lib1	0	1	24
H9-day00-01	LT-3D	AGCAATACGTCACTCAGAGTGAGTGTCACACAGTGTCTGAGACTGTACGT	lib1	0	1	28
H9-day00-01	LT-3D	AGCACAACGTCTCTGTGAGACTGTGAGACAGAGGTGTGAGACTGAACGTA	lib1	0	1	18
H9-day00-01	LT-3D	AGCACCACGTCAGAGTGTGTGAGTGTGTCTGTGTGTGACAGTGTCAACGT	lib1	0	1	38
H9-day00-01	LT-3D	AGCACCACGTGAGTCTGTGACAGACAGTGACTGACAGACACTGTCAACGT	lib1	0	1	53
H9-day00-01	LT-3D	AGCACGACGTCTCTCTGTGTCAGTCACTGTGTGTAGTCTCTGTGAACGTA	lib1	0	1	15
H9-day00-01	LT-3D	AGCACGACGTGTGACACAGACTGAGTGACTCTGTCTGTGTCTGTGTACGT	lib1	0	1	29
H9-day00-01	LT-3D	AGCACTACGTCAGACTCAGAGTCTCTGTGACTGACTCAGTGAGTCTACGT	lib1	0	1	15
H9-day00-01	LT-3D	AGCACTACGTCAGTCTGAGACTGAGACAGTCAGAGTGTGACTCTGTACGT	lib1	0	1	19
H9-day00-01	LT-3D	AGCACTACGTGTCAGTCAGTGACTCTGAGACTGTCTGTGAGACTGTACGT	lib1	0	1	17
H9-day00-01	LT-3D	AGCAGAACGTCTCACACTGTGTGAGGCTCTGTGTGACTGAGTCTGTACGT	lib1	0	1	21
H9-day00-01	LT-3D	AGCAGAACGTCTCTCACTGAGACTGAGTGTCTCACAGTGTGTGACTACGT	lib1	0	1	19
H9-day00-01	LT-3D	AGCAGAACGTCTCTGTCTGAGTCAGAGTGTCTGTCTCACTGTGAGAACGT	lib1	0	1	48
H9-day00-01	LT-3D	AGCAGAACGTGAGTGTGTGTGTGTGTCACTCACTGTGTGAGTGAGAACGT	lib1	0	1	17
H9-day00-01	LT-3D	AGCAGAACGTGTGTGCACTCAGTGTGTGACTCTGTGACTGTGTGTACGTA	lib1	0	1	46
H9-day00-01	LT-3D	AGCAGAACGTGTGTGTGACTCTGTCTGTGAGTGTGTCTCCCTGTGTACGT	lib1	0	1	12
H9-day00-01	LT-3D	AGCAGCACGTCACCTCAGAGAGACTCAGAGACAGACACACACAGTACGTA	lib1	0	1	42
H9-day00-01	LT-3D	AGCAGCACGTGTGACTGTGAGTCTGTGAGACACAGACAGAGTCTGTACGT	lib1	0	1	17
H9-day00-01	LT-3D	AGCAGGACGTCACACTGTGTGTGACTGAGACTGAGTGTGTGTGTGAACGT	lib1	0	1	71
H9-day00-01	LT-3D	AGCAGGACGTCAGAGAGTCTGTCTGTGTCAGTGTGTGTGTCTCAGTACGT	lib1	0	1	22
H9-day00-01	LT-3D	AGCAGGACGTCTAACACAGAGAGTCACTGTCACAGTGTCTCTGTGTACGT	lib1	0	1	22
H9-day00-01	LT-3D	AGCAGGACGTCTGACTGTGACACAGAGTCTGACTGTCACAGTGTGTACGT	lib1	0	1	13
H9-day00-01	LT-3D	AGCAGTACGTCTGTGTCACTGTCTCAGACTCAGAGTGTGTGTGTCAACGT	lib1	0	1	23
H9-day00-01	LT-3D	AGCAGTACGTGACTCTCTGTGTGTGAGTGTCAGTCACTGAGACTGAACGT	lib1	0	1	25
H9-day00-01	LT-3D	AGCAGTACGTGAGAGTGTCTCTGTCAGAGTCTGTCTGAGTCTGTGAACGT	lib1	0	1	12
H9-day00-01	LT-3D	AGCATAACGTGTGAGTCAGTGAGTGTCACTGTGTCAGTGTCACACTACGT	lib1	0	1	16
H9-day00-01	LT-3D	AGCATAACGTGTGTGACACTGTGTGTGTGTCTCACACTGTGACTGAACGT	lib1	0	1	22
H9-day00-01	LT-3D	AGCATCACGTCTCTCACACTGTGACAGACACAGTGAGTGTGAGACAACGT	lib1	0	1	22
H9-day00-01	LT-3D	AGCATCACGTGTGAGTCAGAGTGAGAGTCAGTCAGACTCTCAGACTACGT	lib1	0	1	24
H9-day00-01	LT-3D	AGCATGACGTGACAGAGTCAGACAGTGACACAGACTGAGTGACACTACGT	lib1	0	1	18
H9-day00-01	LT-3D	AGCATGACGTGAGTCTGAGAGAGTGTCAGAGTGTGAGTGACAGTGTACGT	lib1	0	1	11
H9-day00-01	LT-3D	AGCATTACGTCACTCTGTCTCTGTCACTGTCTGTCTGTCAGTCAGAACGT	lib1	0	1	25
H9-day00-01	LT-3D	AGCATTACGTGAGCTGAGTCTGTGTGTGACAGACAGTGTCTCTGTACGTA	lib1	0	1	32
H9-day00-01	LT-3D	AGCATTACGTGAGTCAGTGTGTGTGACAGTGTGAGTGTGAGTCTGTACGT	lib1	0	1	33
H9-day00-01	LT-3D	AGCATTACGTGTCACACTGTCTGTCTGAGTCTCTGAGTCTGCTGTACGTA	lib1	0	1	21
H9-day00-01	LT-3D	AGCCAAACGTGACAGTCAGTGAGTGAGTGTCTGAGTCTGTGTGAGTACGT	lib1	0	1	17
H9-day00-01	LT-3D	AGCCAAACGTGTGTCTCACACACAGTCAGAGTGACTGACGCTGAGAACGT	lib1	0	1	37
H9-day00-01	LT-3D	AGCCACACGTCTGACTGAGTCTCTCTCTCAGTCAGAGTGTGACTCAACGT	lib1	0	1	31
H9-day00-01	LT-3D	AGCCACACGTCTGCCTCTCTTTGTGTCAGTCTCTCTCAGAGTCTGAACGT	lib1	0	1	23
H9-day00-01	LT-3D	AGCCACACGTGAGTGTGACAGAGACTCTGACTGTCTGTCAGTCACTACGT	lib1	0	1	20
H9-day00-01	LT-3D	AGCCAGACGTGAGAGTGTCTGACTCAGTGTGTCTGTGAGAGTGTCAACGT	lib1	0	1	15
H9-day00-01	LT-3D	AGCCAGACGTGTGTGTGTCTGTCAGTCTCTGTCAGACAGACACTGAACGT	lib1	0	1	40
H9-day00-01	LT-3D	AGCCATACGTACTGTGTGACTGTGTGTCAGTGACACTGAGACAGAACGTA	lib1	0	1	17
H9-day00-01	LT-3D	AGCCATACGTCTCATACTCTGTGTGAGTGTGTGTCACAGTCAGTGTACGT	lib1	0	1	21
H9-day00-01	LT-3D	AGCCATACGTCTCTGACTGTGTGTGAGAGTCACAGAGTGTGACAGTACGT	lib1	0	1	19
H9-day00-01	LT-3D	AGCCATACGTCTGAGAGAGTGTCTGTGTGTCTGACTCAGTCTGACAACGT	lib1	0	1	16
H9-day00-01	LT-3D	AGCCCAACGTCAGTGTGACTGTCTGTGTGACACTGAGTGTCAGTACGTAT	lib1	0	1	38
H9-day00-01	LT-3D	AGCCCAACGTCTGACAGTGTCTCACACAGTGTGACTGTCAGTCTGTACGT	lib1	0	1	26
H9-day00-01	LT-3D	AGCCCAACGTCTGAGTGTGTCTGTGAGTCACACTCAGAGTCTATGTACGT	lib1	0	1	19
H9-day00-01	LT-3D	AGCCCAACGTGAGACAGTCTCTGAGAGTGTCTCTGAGTGAGAGTCAACGT	lib1	0	1	31
H9-day00-01	LT-3D	AGCCCCACGTCAGACTCACTCTGTGACTCACTGTCACTCTGCGAGTACGT	lib1	0	1	25
H9-day00-01	LT-3D	AGCCCCACGTGTGTGAGAGTGTGAGTCTGTGACACACTGTGAGTCAACGT	lib1	0	1	13
H9-day00-01	LT-3D	AGCCCGACGTCAGAGTCAGTGTCTGTCTCACTGTGTCAGTCTGTCTACGT	lib1	0	1	14
H9-day00-01	LT-3D	AGCCCGACGTGAGTCTCACTGTCAGTGTGTCTCTGTGAGTGTGTGTACGT	lib1	0	1	18
H9-day00-01	LT-3D	AGCCCGACGTGTGAGATAGTCTGAGAGTCTCTCAGTCTCAGAGTGTACGT	lib1	0	1	21
H9-day00-01	LT-3D	AGCCCGACGTGTGAGTGTCACTCTGACACACTGTCAGTGAGTCTGAACGT	lib1	0	1	54
H9-day00-01	LT-3D	AGCCCGACGTGTGTGTGTGAGTGTGTGTGTGTCTCAGAGTGTCAGTACGT	lib1	0	1	13
H9-day00-01	LT-3D	AGCCCTACGTCACTCTGAGACTCAGTGTATCTGAGACTCTCTGTCAACGT	lib1	0	1	24
H9-day00-01	LT-3D	AGCCCTACGTCTCACTGTCTGTGTCTGTCTCTGAGTCTGTCACTGAACGT	lib1	0	1	18
H9-day00-01	LT-3D	AGCCCTACGTCTGTGACTGAGCGTGAGAGTCAGTCTGACAGTCAGTACGT	lib1	0	1	11
H9-day00-01	LT-3D	AGCCCTACGTGAGTCAGAGTCTCACTCTCTGTGTGTCTGTGTGTGTACGT	lib1	0	1	36
H9-day00-01	LT-3D	AGCCGCACGTCACAGTCTGTGACTGAGAGTGTGACAGAGACACTCAACGT	lib1	0	1	11
H9-day00-01	LT-3D	AGCCGCACGTCAGTCTGACACAGTCTGTCAGTCTCTCTGAGACACAACGT	lib1	0	1	31
H9-day00-01	LT-3D	AGCCGCACGTGTGAGTGACTCAGAGTCTGTCTCTGTGTGACACTGAACGT	lib1	0	1	11
H9-day00-01	LT-3D	AGCCGGACGTCTGACTGAGAGACTCAGTGTCAGAGACAGACTCACTACGT	lib1	0	1	55
H9-day00-01	LT-3D	AGCCGGACGTGTGTCACTGAGACAGAGTGACAGTGACTCTGATCTACGTA	lib1	0	1	41
H9-day00-01	LT-3D	AGCCGTACGTCTCTGTGTCACTGTGACTCAGACTGTCTCTCTGTCAACGT	lib1	0	1	32
H9-day00-01	LT-3D	AGCCGTACGTCTGACAGTGTCTGACACTCAGACTGTCTGACTCAGTACGT	lib1	0	1	38
H9-day00-01	LT-3D	AGCCGTACGTGAGTGTGTGAGTGACAGTGTGACTGTGTCAGACTCTACGT	lib1	0	1	22
H9-day00-01	LT-3D	AGCCTAACGTCACAGTGAGTGACTGTGTGAGAAGTGTCTGTGTGTACGTA	lib1	0	1	34
H9-day00-01	LT-3D	AGCCTAACGTGTGTGTCTGAGTGACACACAGACAGAGTGAGTCACAACGT	lib1	0	1	25
H9-day00-01	LT-3D	AGCCTCACGTGAGACAGTGTCAGTGTGTCAGACAGAGAGTCACTGTACGT	lib1	0	1	28
H9-day00-01	LT-3D	AGCCTCACGTGTCAGACTGTGTGTGAGAGAGTCTGAGTGACTGTAACGTA	lib1	0	1	21
H9-day00-01	LT-3D	AGCCTCACGTGTGACACAGTGTGAGTGTGAGTGTGTCTGTGTGACTACGT	lib1	0	1	33
H9-day00-01	LT-3D	AGCCTGACGTCAGACTCAGTGTCTCTGTGTGAGTGACAGTGAGTGAACGT	lib1	0	1	28
H9-day00-01	LT-3D	AGCCTGACGTGAGAGAGTCTCAGACTGTCTCTCAGACTGTGTGTGTACGT	lib1	0	1	17
H9-day00-01	LT-3D	AGCCTGACGTGAGTCACACACAGACAGTCTGAGTGAGTGTGTCTGAACGT	lib1	0	1	16
H9-day00-01	LT-3D	AGCCTGACGTGTCAGTCAGAGAGTCTCTGTCTCTGAGTGTCACTGTACGT	lib1	0	1	22
H9-day00-01	LT-3D	AGCCTGACGTGTCTGTCAGACACTGAGTGAGTTACTGTGTGTGTGTACGT	lib1	0	1	23
H9-day00-01	LT-3D	AGCGAAACGTCACAGTGTGTCAGTGAGAGACAGTGTCTCTGTCTCTACGT	lib1	0	1	12
H9-day00-01	LT-3D	AGCGAAACGTGACAGACACTGTCTGTGACAGACAGTCAGTCTGACAACGT	lib1	0	1	21
H9-day00-01	LT-3D	AGCGAAACGTGCCAGTGTGAGTCAGACACTGAGTGTGACTGTGAGAACGT	lib1	0	1	33
H9-day00-01	LT-3D	AGCGAAACGTGTCAGAGAGTCAGAGTGTCTCACAGTCTCTGACTCTACGT	lib1	0	1	17
H9-day00-01	LT-3D	AGCGAGACGTCCGAGTCAGACTGAGTGTCACAGAGTGTGAGTGTCAACGT	lib1	0	1	17
H9-day00-01	LT-3D	AGCGAGACGTGTGTGACAGAGTGTGACTGACTCTGAGAGTCTCACAACGT	lib1	0	1	11
H9-day00-01	LT-3D	AGCGATACGTCTGACTGACTGTGTGTGAGTGTGACTCTGTCTCTGTACGT	lib1	0	1	12
H9-day00-01	LT-3D	AGCGATACGTGACTGTCAGTCACAGTGTGAGTGAGTCACAGTCTGTACGT	lib1	0	1	20
H9-day00-01	LT-3D	AGCGATACGTGTCTCAGTCACTGACTGTCTCTGTGTGAGTGTGTGTACGT	lib1	0	1	61
H9-day00-01	LT-3D	AGCGCAACGTCACACTCAGACACAGTCTCTCTGACAGACTCTGTGAACGT	lib1	0	1	36
H9-day00-01	LT-3D	AGCGCAACGTCAGTGTGAGTCTCTGTGTCTGACAGTGAGTGTGTGAACGT	lib1	0	1	15
H9-day00-01	LT-3D	AGCGCAACGTCTCTGAGAGTCTCTGAGTCTGTCTGTGTGTGTGTCAACGT	lib1	0	1	13
H9-day00-01	LT-3D	AGCGCAACGTCTGACACTCTGACTCAGATCTGTGTGTCTCTCTGAACGTA	lib1	0	1	25
H9-day00-01	LT-3D	AGCGCAACGTCTGTCACACTGTGACAGAGACCTGTCTCAGTCTGTACGTA	lib1	0	1	23
H9-day00-01	LT-3D	AGCGCAACGTGAGTGTCAGAGTGTGTGACAGAGTCTCACTGTGTGTACGT	lib1	0	1	44
H9-day00-01	LT-3D	AGCGCAACGTGCGAGTGTGTGACTCACAGACTGACTGTGTCACTCAACGT	lib1	0	1	14
H9-day00-01	LT-3D	AGCGCAACGTGTCTCAGAGTGAGAGAGTCTCTCAGTCTCTGAGTGTACGT	lib1	0	1	39
H9-day00-01	LT-3D	AGCGCCACGTCAGAGTGTGTGACAGACACAGTGATACTCTCTGTCAACGT	lib1	0	1	11
H9-day00-01	LT-3D	AGCGCCACGTCTCTCAGAGTCTGTGACTCACTCACTCTGAGTCAGTACGT	lib1	0	1	38
H9-day00-01	LT-3D	AGCGCCACGTGAGACTGTGAGTGTGTCACTCACTGGCACTGTCTGACGTA	lib1	0	1	26
H9-day00-01	LT-3D	AGCGCCACGTGTGAGTCAGACAGAGTCAGTCTCTGAGTCTGAGTGAACGT	lib1	0	1	27
H9-day00-01	LT-3D	AGCGCGACGTCAGACTGTCACAGACACAGAGAGTGTGACTGTGTCTACGT	lib1	0	1	34
H9-day00-01	LT-3D	AGCGCGACGTCAGTCTCTGAGTCTGTGACTGTCTCACTGAGTGTGAACGT	lib1	0	1	21
H9-day00-01	LT-3D	AGCGCGACGTCTCTGACAGTCACTGTGACAGTGACACTGAGTCTGAACGT	lib1	0	1	15
H9-day00-01	LT-3D	AGCGCGACGTGACAGTCTCTGAGAGTCACAGTGTCTCACTCAGAGAACGT	lib1	0	1	19
H9-day00-01	LT-3D	AGCGCGACGTGACTGCGTGACAGTGTGAGTCAGTCAGAGTGTGTCTACGT	lib1	0	1	12
H9-day00-01	LT-3D	AGCGCGACGTGAGAGAGACACTGAGAGAGTGACTGTCAGACTGTGTACGT	lib1	0	1	23
H9-day00-01	LT-3D	AGCGCTACGTCAGAGTGTCAGTGACTGAGACTGTGTGTGAGTCTGTACGT	lib1	0	1	32
H9-day00-01	LT-3D	AGCGCTACGTCATCGAGTCTCAGACAGAGTGTCTGTCAGTGTCACTACGT	lib1	0	1	16
H9-day00-01	LT-3D	AGCGGAACGTCTGAGTGTGAGTCTCTGCTGACTGTGACTGTGTGTACGTA	lib1	0	1	40
H9-day00-01	LT-3D	AGCGGAACGTGACATGTCTCTCACACAGACTCTCAGACTGAGTCAACGTA	lib1	0	1	51
H9-day00-01	LT-3D	AGCGGAACGTGTGTCTGTCTGTGTGTCACAGACTGTCTGTGTGAGAACGT	lib1	0	1	12
H9-day00-01	LT-3D	AGCGGCACGTGACAGAGTCTCACTGTGTGTCAGTCTGTCTGTGTGAACGT	lib1	0	1	20
H9-day00-01	LT-3D	AGCGGCACGTGTCTCACAGTGTCAGAGACTGAGTGTCTCTCACTGTACGT	lib1	0	1	28
H9-day00-01	LT-3D	AGCGGCACGTGTGACAGCGTCACTCTGTCAGAGGGTGAGTCTGACTACGT	lib1	0	1	27
H9-day00-01	LT-3D	AGCGGCACGTGTGTGAGTCAGACAGACTGTCAGTGTCACACTCAGAACGT	lib1	0	1	14
H9-day00-01	LT-3D	AGCGGCACGTGTGTGTGTCAGAGTGTGTGTGTGTCAGTCGGAGTGTACGT	lib1	0	1	19
H9-day00-01	LT-3D	AGCGGGACGTGACAGTGTCTCAGTCTGAGAGAGTGACACTCTGTGAACGT	lib1	0	1	14
H9-day00-01	LT-3D	AGCGGGACGTGTGTGTGTCTCTGTCTCACTGTGTCTGACAGAGTGAACGT	lib1	0	1	33
H9-day00-01	LT-3D	AGCGGTACGTCAGACTCTCAGAGTGTGTGTGTGTCTGAGAGAGTGTACGT	lib1	0	1	20
H9-day00-01	LT-3D	AGCGGTACGTGACACTCTGTCTGTGTCTCAGTGTGACAGAGTCTCTACGT	lib1	0	1	13
H9-day00-01	LT-3D	AGCGGTACGTGACTCAGAGTCTGTGACTCTCAGTGACTCAGTCAGTACGT	lib1	0	1	49
H9-day00-01	LT-3D	AGCGGTACGTGTGAGGGAGACAGTGTGTGACTGTGTCTGAGTCAGAACGT	lib1	0	1	19
H9-day00-01	LT-3D	AGCGTAACGTCTCAGACTCTCACAGACAGTCACTCTGAGAGACAGTACGT	lib1	0	1	25
H9-day00-01	LT-3D	AGCGTAACGTGACAGTGTGTGTGAGTCTCACAGTGACAGTGTCTGAACGT	lib1	0	1	13
H9-day00-01	LT-3D	AGCGTAACGTGTCTCTCTCTCTGTCACACAGTCTGAGTCTCTGTGTACGT	lib1	0	1	27
H9-day00-01	LT-3D	AGCGTCACGTCTGTGTGTGACAGAGTGTGAGTGAGAGTCTCAGTCTACGT	lib1	0	1	12
H9-day00-01	LT-3D	AGCGTCACGTGTCTGTGACTGTGTGTCTGACTGTGTCAGTGTCTCTACGT	lib1	0	1	23
H9-day00-01	LT-3D	AGCGTGACGTCTGTCTCTCACAGTGTGTGACAGAGTCTGAGTCACTACGT	lib1	0	1	23
H9-day00-01	LT-3D	AGCGTGACGTGACAGTGTGTGTCTGTGTCTGACTCTGACTCTGACAACGT	lib1	0	1	49
H9-day00-01	LT-3D	AGCGTGACGTGAGTGAGACAGTCTGTGTGAGTGTCTCTCAGTCTGTACGT	lib1	0	1	18
H9-day00-01	LT-3D	AGCGTTACGTCTCAGTCAGTCTGTCTCACTGTCAGTGTGACTGTCAACGT	lib1	0	1	31
H9-day00-01	LT-3D	AGCGTTACGTGACACTGTCTGTGAGTCTGTGTCAGTCAGTGAGTGTACGT	lib1	0	1	13
H9-day00-01	LT-3D	AGCGTTACGTGTCTGTGAGTGTGTCAGTGAGTGTCAGTCTGAGTGTACGT	lib1	0	1	22
H9-day00-01	LT-3D	AGCTAAACGTGTGTCTCTCAGTGAGTGACTCTGTGAGTCAGTCTGTACGT	lib1	0	1	19
H9-day00-01	LT-3D	AGCTAAACGTGTGTGACACTGTCAGTGACACTGGAGTCTGTCAGTACGTA	lib1	0	1	19
H9-day00-01	LT-3D	AGCTACACGTCTCAGACACTGTCTGTCGACTGTGTGTCAGTGTGTACGTA	lib1	0	1	13
H9-day00-01	LT-3D	AGCTACACGTGTCAGTGAGAGTCACAGTCAGAGAGTCAGTGTAACTACGT	lib1	0	1	20
H9-day00-01	LT-3D	AGCTACACGTGTGTGACTCTGTGACACTCTCTGACACTCACTCTGTACGT	lib1	0	1	15
H9-day00-01	LT-3D	AGCTAGACGTGAGAGAGTTTGTGTCAGTGTGTGTGACTCTGTGAGTACGT	lib1	0	1	24
H9-day00-01	LT-3D	AGCTAGACGTGTCTGAGAGTGACAGTCTGTCTGTGTGTGACAGTCAACGT	lib1	0	1	50
H9-day00-01	LT-3D	AGCTATACGTCACAGACTGTGAGACTCTGAGTGTGTGTGTGTGTGAACGT	lib1	0	1	14
H9-day00-01	LT-3D	AGCTATACGTCTCTGAGTGTGTCAGACAGTCTCACCTCTGTGTGCACGTA	lib1	0	1	26
H9-day00-01	LT-3D	AGCTATACGTGTGAGACTGTGTCTCTGAGACTGACAGTGTGTCTGTACGT	lib1	0	1	13
H9-day00-01	LT-3D	AGCTATACGTGTGTCACTGTGTGACTCACTGTCTCTGTGAGAGTGTACGT	lib1	0	1	26
H9-day00-01	LT-3D	AGCTATACGTGTGTGTGTCTGTCAGTCTCTCAGTGTGTGTGTGTGTACGT	lib1	0	1	24
H9-day00-01	LT-3D	AGCTCAACGTGAGAGTGTGTGACTGACTGTCTGTCTGACTCACTCAACGT	lib1	0	1	31
H9-day00-01	LT-3D	AGCTCAACGTGTGTGACTGTCTGTGACTCACTGTGTGTCACAGAGTACGT	lib1	0	1	18
H9-day00-01	LT-3D	AGCTCCACGTGAGTGCCAGTGTGTGTCAGTCAGAGTGTGACACACAACGT	lib1	0	1	18
H9-day00-01	LT-3D	AGCTCGACGTGACAGTGTGTCTGTCTGTGACTCTCTCAGTGAGTGTACGT	lib1	0	1	21
H9-day00-01	LT-3D	AGCTCGACGTGACTGACTGAGTGTGAGAGTGTGTCTGTGTCTGAGTACGT	lib1	0	1	56
H9-day00-01	LT-3D	AGCTCGACGTGAGAGAGTGAGTCAGTCAGTGACAGAGTGTCTGTGAACGT	lib1	0	1	43
H9-day00-01	LT-3D	AGCTCGACGTGAGAGTCTGTCAGTGTCAGACACAGTGAGACTGTCAACGT	lib1	0	1	31
H9-day00-01	LT-3D	AGCTCGACGTGAGTGAGAGTGTGAGTGTGTGTGTCAGTGACTGAACGTAT	lib1	0	1	22
H9-day00-01	LT-3D	AGCTCGACGTGTCAGTCAGTCACTGTGTCTGTGTCTGTGTCTCAGAACGT	lib1	0	1	40
H9-day00-01	LT-3D	AGCTCGACGTGTGTCACTGTCTGTGACAGAGTGTCAGTCTGACTGTACGT	lib1	0	1	34
H9-day00-01	LT-3D	AGCTCGACGTGTGTGAGAGTGACTCACTCAGACTGAGAGACAGAGTACGT	lib1	0	1	24
H9-day00-01	LT-3D	AGCTCTACGTCTCAGTTAGTCTGACTGTGAGTCAGTGTCAGACTCTACGT	lib1	0	1	57
H9-day00-01	LT-3D	AGCTCTACGTCTGAGTGTGACACACACCCTCACTCTCTCAGTGTCTACGT	lib1	0	1	16
H9-day00-01	LT-3D	AGCTGAACGTGTCTCTCAGAGTGACACTGTGTCTCTGACTGTGTCAACGT	lib1	0	1	42
H9-day00-01	LT-3D	AGCTGAACGTGTGTCTGTCAGTCAGTGTGTGTCTGTGTCGTGTCAACGTA	lib1	0	1	38
H9-day00-01	LT-3D	AGCTGCACGTCACTCACACTGAGACTCACTGTGTGTCTGACTCAGAACGT	lib1	0	1	16
H9-day00-01	LT-3D	AGCTGCACGTCACTGAGAGAGTGTGTCTGTGAGTCTCACTGTGTCAACGT	lib1	0	1	37
H9-day00-01	LT-3D	AGCTGCACGTCACTGAGTGTCACTCTGTGTCTGTCACTGAGAGTGAACGT	lib1	0	1	23
H9-day00-01	LT-3D	AGCTGCACGTCTCACCTCTGTCTCTCACAGACACACTGAGTCACTACGTA	lib1	0	1	25
H9-day00-01	LT-3D	AGCTGGACGTGACACTGAGTCTGACTGTGTCTGTGTCTGTGTGAGAACGT	lib1	0	1	25
H9-day00-01	LT-3D	AGCTGGACGTGACAGAGTCAGAGTGTCACTCTGAGTCTGTCTCTGTACGT	lib1	0	1	25
H9-day00-01	LT-3D	AGCTGGACGTGTCTCAGAGTGAGTGACTGTGAGTGACTGTGACTCTACGT	lib1	0	1	51
H9-day00-01	LT-3D	AGCTGGACGTGTGACTGACACTGTGTGAGTGTGAGAGTCAGTCTGTACGT	lib1	0	1	20
H9-day00-01	LT-3D	AGCTGGACGTGTGTCCCACAGTCAGACTCTGGGTGACAGAGAGAGAACGT	lib1	0	1	18
H9-day00-01	LT-3D	AGCTGGACGTGTGTGAGAGTCAGTGTGACACTGTGTCTCTGTGAGAACGT	lib1	0	1	19
H9-day00-01	LT-3D	AGCTGGACGTGTGTGTGTGAGACTGTGAGTGTCAGTGTCTGTCACAACGT	lib1	0	1	34
H9-day00-01	LT-3D	AGCTGTACGTCACTGAGTGAGACGTGAGAGTGTCTGTGACACTCAACGTA	lib1	0	1	30
H9-day00-01	LT-3D	AGCTGTACGTCTCAGTGAGAGTGACACTCACACAGTCTCTGAGTGTACGT	lib1	0	1	29
H9-day00-01	LT-3D	AGCTGTACGTCTGACTCAGTGAGAGACTCTGTCTCAGTGACAGTCAACGT	lib1	0	1	32
H9-day00-01	LT-3D	AGCTGTACGTGAGAGTGTTTTGAGTGTCTGACTGTGTCTGAGTGTACGTA	lib1	0	1	26
H9-day00-01	LT-3D	AGCTGTACGTGAGTCTGTGACTGTGTCAGAGACACTCAGAGTGTCTACGT	lib1	0	1	17
H9-day00-01	LT-3D	AGCTGTACGTGTCACTGTGTGTGACTCTCTCTGAGAGTGTGTGAGTACGT	lib1	0	1	12
H9-day00-01	LT-3D	AGCTGTACGTGTGTGACACAGTGTGTCAGACTGTGTCAGGTGAGTACGTA	lib1	0	1	17
H9-day00-01	LT-3D	AGCTTAACGTGCTGTCACACTCAGTGAGAGACAGTGACTGACAGTACGTA	lib1	0	1	30
H9-day00-01	LT-3D	AGCTTAACGTGTGAGTCAGTGACAGTGTCTCTCAGGGTGTCTCAGTACGT	lib1	0	1	25
H9-day00-01	LT-3D	AGCTTAACGTGTGTCTGAGAGTCTCAGTGTCTCTGTGTGTGTCTCTACGT	lib1	0	1	25
H9-day00-01	LT-3D	AGCTTCACGTCACTGAGTGTGTCAGAGTCAGTGTGTCAGTGTCAGAACGT	lib1	0	1	36
H9-day00-01	LT-3D	AGCTTCACGTCAGTGTGTGACACTGACAGTCAGTGACAGTGAGACTACGT	lib1	0	1	12
H9-day00-01	LT-3D	AGCTTCACGTCTGTGTGAGAGTGCCTCACAGAGGACAGTGAGTGTACGTA	lib1	0	1	16
H9-day00-01	LT-3D	AGCTTCACGTGAGAGTCTGTGTGTCAGTGTGACTCTCAGTCTGACAACGT	lib1	0	1	24
H9-day00-01	LT-3D	AGCTTCACGTGAGTGTGAGACTCTGACAGTGAGTGACAGTCAGTCAACGT	lib1	0	1	46
H9-day00-01	LT-3D	AGCTTCACGTGTGACACTCTCACTCTCTGTGTGTGTGTCACTGAGAACGT	lib1	0	1	25
H9-day00-01	LT-3D	AGCTTGACGTCAGTCTCAGTGTGTGTGTGTCTGACTCAGTGTGACTACGT	lib1	0	1	28
H9-day00-01	LT-3D	AGCTTGACGTGAGACTGACTCTGAGACTCTCACAGTGTGACTCTCTACGT	lib1	0	1	28
H9-day00-01	LT-3D	AGCTTGACGTGTCACACAGTCTGTGTCTGTGTCTCACTCAGTGACAACGT	lib1	0	1	13
H9-day00-01	LT-3D	AGCTTGACGTGTCACTGAGAGTCTGACTCTCACACACAGCCACAGAACGT	lib1	0	1	30
H9-day00-01	LT-3D	AGCTTGACGTGTCTGTCAGTCTCAGTGAGAGACAGTGAGTCAGTGAACGT	lib1	0	1	26
H9-day00-01	LT-3D	AGCTTGACGTGTGTCAGTCACTGACACAGTGTCAGACTGAGTGAGAACGT	lib1	0	1	59
H9-day00-01	LT-3D	AGCTTTACGTCTCACACACAGTGTGTCACTGACACTCAGACAGTGTACGT	lib1	0	1	64
H9-day00-01	LT-3D	AGCTTTACGTCTGTCTGAGTGTCTCAGTGACTCAGTCACAGTGTGAACGT	lib1	0	1	13
H9-day00-01	LT-3D	AGCTTTACGTGTCAGACAGAGTCAGAGTCTCAGTTGTCTGTCTGTACGTA	lib1	0	1	34
H9-day00-01	LT-3D	AGGAAAACGTCAGTGTGACTGTGTCTGTGAGTCACTGACTGAGTGTACGT	lib1	0	1	41
H9-day00-01	LT-3D	AGGAAAACGTGACAGAGCCTCAGACAGAGTGTGTGAGTCAGTGACTACGT	lib1	0	1	29
H9-day00-01	LT-3D	AGGAAAACGTGAGAGACACAGTCAGTGTGTGTCAGTCTCACACTACGTAT	lib1	0	1	26
H9-day00-01	LT-3D	AGGAACACGTGACACACACTCAGTCTCTCTGTGTGTGTCACAGACAACGT	lib1	0	1	51
H9-day00-01	LT-3D	AGGAAGACGTCTGTCTCTCTCTGACACTGTCTCTGTGAGACAGTCTACGT	lib1	0	1	22
H9-day00-01	LT-3D	AGGAATACGTGACACAGTCTCAGTCACAGTGAGTCTCTGTGTGAGTACGT	lib1	0	1	54
H9-day00-01	LT-3D	AGGACAACGTCACTCTCAGTCTGTCAGTCACTCTGACTGAGTGTGAACGT	lib1	0	1	35
H9-day00-01	LT-3D	AGGACAACGTGAGTGTCACTGTGTGAGACAGACAGTCAGTCACTGTACAT	lib1	0	1	28
H9-day00-01	LT-3D	AGGACCACGTGACTGTGGCAGAGTGAGAGTGACAAGTGTGTCACTACGTA	lib1	0	1	29
H9-day00-01	LT-3D	AGGACCACGTGAGACTGTCTGTCACTGTCAGTCTGAGTGTGTGAGTACGT	lib1	0	1	22
H9-day00-01	LT-3D	AGGACGACGTCTCTGAGAGTGTGTGTCTCTCACTCACTCTCTCAGAACGT	lib1	0	1	12
H9-day00-01	LT-3D	AGGACGACGTCTGTCAGAGTGTGGAGAGACACTGTGTGTGAGTCTACGTA	lib1	0	1	29
H9-day00-01	LT-3D	AGGACGACGTGAGTGTGAGAGAGACACTGTGTCAGTGTCTGAGACAACGT	lib1	0	1	20
H9-day00-01	LT-3D	AGGACGACGTGTCAGAGTCTGAGAGACAGACTCAGTGACTCTCACAACGT	lib1	0	1	15
H9-day00-01	LT-3D	AGGACTACGTCTGTGACTCACCTGTGTCTCACTCTGAGTCAGTGTACGTA	lib1	0	1	38
H9-day00-01	LT-3D	AGGACTACGTGTCTCAGTGTGAGTGTCTGACTCTGTGAGTCTGTGTACGT	lib1	0	1	23
H9-day00-01	LT-3D	AGGACTACGTGTGAGTGTGACTGTGTGACAGTCAGTGTGTCTGTGTACGT	lib1	0	1	49
H9-day00-01	LT-3D	AGGAGCACGTGACTGTCAGTGTCTGTCTGACCAGTGACACAGTGTACGTA	lib1	0	1	39
H9-day00-01	LT-3D	AGGAGCACGTGTCACTCAGTGAGAGTCAGTCTCTGTGAGTGAGAGTACGT	lib1	0	1	11
H9-day00-01	LT-3D	AGGAGCACGTGTCACTGTCTGAGTGTGTGACACACACACAGTCTCTACGT	lib1	0	1	13
H9-day00-01	LT-3D	AGGAGGACGTCACTCAGAGTGAGTGTCTGACAGACACTGACTGTCAACGT	lib1	0	1	39
H9-day00-01	LT-3D	AGGAGGACGTCAGTGAGTGTGTGACAGAGTCAGAGAGAGACTCACAACGT	lib1	0	1	32
H9-day00-01	LT-3D	AGGAGGACGTCAGTGTGAGACACAGTGAGTCTCACAGTGATTCACTACGT	lib1	0	1	34
H9-day00-01	LT-3D	AGGAGGACGTGACTCACACAGTGACTGACAGAGACTCAGTCTCACAACGT	lib1	0	1	38
H9-day00-01	LT-3D	AGGAGGACGTGACTGTCTCTGAGTCTCTCTCTCTCTGTCTGTCTGTACGT	lib1	0	1	18
H9-day00-01	LT-3D	AGGAGGACGTGAGAGTCACTGACTCAGTGTGTGAGAGACTGTCTCTACGT	lib1	0	1	26
H9-day00-01	LT-3D	AGGAGGACGTGTCTGTGTGTGTGTCAGAGACAGTGAGTGTGAGACAACGT	lib1	0	1	23
H9-day00-01	LT-3D	AGGAGGACGTGTGTGTCTCTGTGACTGTGTGACTCAGAGTCTCTGTACGT	lib1	0	1	28
H9-day00-01	LT-3D	AGGAGTACGTGTGAGAGTGTCTGTGTCAGAGTGTGTGTGTGTGTCAACGT	lib1	0	1	26
H9-day00-01	LT-3D	AGGAGTACGTGTGTCACACACTGTGAGTCTGTGTGTGTGACTGTACGTAT	lib1	0	1	17
H9-day00-01	LT-3D	AGGATAACGTGTCAGTCACACTGTGAGAGACACAGTCTGTGTGAGAACGT	lib1	0	1	13
H9-day00-01	LT-3D	AGGATAACGTGTCTGTGTGTGTCTCAGTCAGACACTGTGAGTCTGTACGT	lib1	0	1	17
H9-day00-01	LT-3D	AGGATCACGTGTGTCAGTGAGTCTGTCTGACAGTGAGTGTGAGTCAACGT	lib1	0	1	14
H9-day00-01	LT-3D	AGGATGACGTCTGAGACAGTGACAGAGTGACACTCAGTGTGACAGTACGT	lib1	0	1	12
H9-day00-01	LT-3D	AGGATGACGTGTCAGTCTCAGTCTGAGACAGACTGAGTGTCTGAGAACGT	lib1	0	1	36
H9-day00-01	LT-3D	AGGATTACGTCTAAGTGAGAGTCTCAGAGTGAGTGTGACAGACAGAACGT	lib1	0	1	21
H9-day00-01	LT-3D	AGGATTACGTGACTGTCTCTCTGACACACACACAGTGTCTCACTGTACGT	lib1	0	1	27
H9-day00-01	LT-3D	AGGATTACGTGAGTCTGTCACAGTGTGACTGTGAGTCACAGAGTGTACGT	lib1	0	1	15
H9-day00-01	LT-3D	AGGATTACGTGTGACTGTCAGTCACACTGTCTGTGTGACTGTCAGTACGT	lib1	0	1	36
H9-day00-01	LT-3D	AGGATTACGTGTGTCTGAGTGTGTGACACAGTCTGTCAGAGAGTGTACGT	lib1	0	1	19
H9-day00-01	LT-3D	AGGCAAACGTCAGACTCTGTCAGTGTCAGACAGACACTGTGACTCTACGT	lib1	0	1	29
H9-day00-01	LT-3D	AGGCAAACGTCAGTGAGTCTCTGTGAGTGTCTCAGTCAGACACTGTACGT	lib1	0	1	21
H9-day00-01	LT-3D	AGGCAAACGTGTGAGACTGTCACTGTCTGTGTCTCAGACAGAGTCTACGT	lib1	0	1	33
H9-day00-01	LT-3D	AGGCACACGTGTGTGTGTGACAGTCAGTGTCTGTGTCTGTCTCAGAACGT	lib1	0	1	22
H9-day00-01	LT-3D	AGGCACACGTGTGTGTGTGTGAGTGTGACAGTCTGAGTGTGAGTGTACGT	lib1	0	1	13
H9-day00-01	LT-3D	AGGCAGACGTCTGTGTCTCAGTGAGACTGAGAGAGACAGTGTGACTACGT	lib1	0	1	32
H9-day00-01	LT-3D	AGGCATACGTCAGAGTGACAGTCTGTGTCACTCAGTCACTCACAGTACGT	lib1	0	1	25
H9-day00-01	LT-3D	AGGCATACGTGTCACTGTCACTCTGTCTCAGTCACTCAGGTCTGTACGTA	lib1	0	1	21
H9-day00-01	LT-3D	AGGCCAACGTGAGTGTGTGAGAGTGTCAGTCTCTGTGTGTGAGTACGTAT	lib1	0	1	21
H9-day00-01	LT-3D	AGGCCAACGTGTCTGTCAGTCTGTCAGAGAGTGTCAGTGAGAGTGTACGT	lib1	0	1	15
H9-day00-01	LT-3D	AGGCCAACGTGTGTGTGTCTGTCTCTCTGACTGAGTCTGAGTGTGAACGT	lib1	0	1	30
H9-day00-01	LT-3D	AGGCCAACGTGTGTGTGTGACACAGACACTCTGTGAGAGTGAGTGAACGT	lib1	0	1	22
H9-day00-01	LT-3D	AGGCCCACGTCAGACAGAGAGTCAGTGTGACAGACTCTCTCACACTACGT	lib1	0	1	33
H9-day00-01	LT-3D	AGGCCCACGTCTGAGTCTGACTGTGTGTCTGAGTGAGGGTCAGAGTACGT	lib1	0	1	23
H9-day00-01	LT-3D	AGGCCCACGTGTGAGTCAGTGAGACTGAGAGTGTGTCAGTCTGACTACGT	lib1	0	1	14
H9-day00-01	LT-3D	AGGCCCACGTGTGTGTCTCACACACTGACAGTGAGACTCTGAGTGTACGT	lib1	0	1	23
H9-day00-01	LT-3D	AGGCCGACGTCACAGACTCTCTCTGACAGTCACTCACTCACTGTCAACGT	lib1	0	1	23
H9-day00-01	LT-3D	AGGCCGACGTCACAGTGATGTGTGAGAGACACACTCTCAGAGTGTACGTA	lib1	0	1	20
H9-day00-01	LT-3D	AGGCCGACGTCTCTGACTGAGTGTCTCTGAGTGTCTGTGTCAGAACGTAT	lib1	0	1	36
H9-day00-01	LT-3D	AGGCCGACGTCTGTGTCTGTCACTGAGACACAGTGTGAGTGTCTCTACGT	lib1	0	1	33
H9-day00-01	LT-3D	AGGCCGACGTGACAGTCACAGAGTCTGTCTCTGTGTCAGAGTGTGAACGT	lib1	0	1	19
H9-day00-01	LT-3D	AGGCCGACGTGAGTGTCAGTGTCTCAGTGTGAGTGAGAGTCAGTGTACGT	lib1	0	1	22
H9-day00-01	LT-3D	AGGCCGACGTGAGTGTCAGTGTCTCTCTCAGTCAGTCTGACTCTCAACGT	lib1	0	1	23
H9-day00-01	LT-3D	AGGCCGACGTGTCACTGTACTCACACTGTCACTGTCTGAGTGTCTACGTA	lib1	0	1	25
H9-day00-01	LT-3D	AGGCCTACGTCAGACTGTGAGTCTCTGCTCTGTGACAGTGACTACGTATG	lib1	0	1	13
H9-day00-01	LT-3D	AGGCCTACGTCTCTGTGACAGTGACACACAGTGTCACTGACAGTGAACGT	lib1	0	1	37
H9-day00-01	LT-3D	AGGCCTACGTGAGTCACAGTGTCTCTGAGAGTGTCACTGTGTCAGAACGT	lib1	0	1	38
H9-day00-01	LT-3D	AGGCCTACGTGTCTGTCTCTGACTCTGTCAGACTCTCTGTGTGAGTACGT	lib1	0	1	16
H9-day00-01	LT-3D	AGGCCTACGTGTGTCACTCTGACTGTGTCTCAGACCGTGACTGACAACGT	lib1	0	1	65
H9-day00-01	LT-3D	AGGCGAACGTCTGACAGACAGTCTGTGTGTCACTGTGACACTGTCAACGT	lib1	0	1	37
H9-day00-01	LT-3D	AGGCGAACGTGAGTGTCTCAGTGTGTCACAGAGTGTCAGTGGGAGAACGT	lib1	0	1	41
H9-day00-01	LT-3D	AGGCGAACGTGTCACTGTGTGACTCTCAGTCTGAGTCTCACAGTCTACGT	lib1	0	1	20
H9-day00-01	LT-3D	AGGCGCACGTGTCTCACTGTGACAGTCGCAGTGAGTGTGTGTGTCTACGT	lib1	0	1	29
H9-day00-01	LT-3D	AGGCGGACGTCAGTGTGAGGGTCAGAGTGAGTGTATCACTGTCTGAACGT	lib1	0	1	14
H9-day00-01	LT-3D	AGGCGGACGTGACTCAGTGTCAGTGTCTCACTCTGTCTCTGTCTCTACGT	lib1	0	1	19
H9-day00-01	LT-3D	AGGCGGACGTGAGTCTGACTGACACTGTGACACAGTGTGTCAGACTACGT	lib1	0	1	16
H9-day00-01	LT-3D	AGGCGGACGTGCTGTCTGAGAGAGACTCAGAGTCACTCTGTGACTACGTA	lib1	0	1	20
H9-day00-01	LT-3D	AGGCGGACGTGTGACACACTGTGAGAGTGTCTCTGAGTCTGTGAGTACGT	lib1	0	1	39
H9-day00-01	LT-3D	AGGCGGACGTGTGAGTGTCACAGACACAGTCAGTGAGGTCTTCTACGTAT	lib1	0	1	32
H9-day00-01	LT-3D	AGGCGGACGTGTGTGTCAGAGTCAGTCAGAGACTCAGTGTGTCAGAACGT	lib1	0	1	12
H9-day00-01	LT-3D	AGGCGTACGTCACTCTGAGACTGACTGTCTCTCTCTGTCTCACTGTACGT	lib1	0	1	12
H9-day00-01	LT-3D	AGGCGTACGTCACTGTGTCAGAGTGTCTGTGACAGTGTGAGTGAGTACGT	lib1	0	1	13
H9-day00-01	LT-3D	AGGCGTACGTCTGTGTCTGTGACTGTGGTGTGTGTGTCAGTCAGTGAACG	lib1	0	1	35
H9-day00-01	LT-3D	AGGCGTACGTGACTCTGAGACTGTCTGAGTCTGTGAGTCTGTCTGAACGT	lib1	0	1	29
H9-day00-01	LT-3D	AGGCGTACGTGTCTGTGTGTGACTGTGTGTGACACACAGAGAGTGTACGT	lib1	0	1	17
H9-day00-01	LT-3D	AGGCGTACGTGTGTCTGACTGTGACTGTCTCTCTCTGTGTGACAGTACGT	lib1	0	1	31
H9-day00-01	LT-3D	AGGCTAACGTCAGAGTGTGAGTGAGTGTCACACAGTGTCTGAGTGTACGT	lib1	0	1	22
H9-day00-01	LT-3D	AGGCTAACGTGACAGACTGAGAGTCTCAGTGTCTGAGTCTGTGAGTACGT	lib1	0	1	48
H9-day00-01	LT-3D	AGGCTCACGTGAGAGAGAGAGAGTCTCACTGTCACTGAGTGTGATTACGT	lib1	0	1	60
H9-day00-01	LT-3D	AGGCTCACGTGAGTGACTCTCTGTGTGTCACAGTCTGTCTGTGTCTACGT	lib1	0	1	18
H9-day00-01	LT-3D	AGGCTCACGTGTGTGAGTGTGACTCAGTGTGTCTGAGACACAGTGAACGT	lib1	0	1	31
H9-day00-01	LT-3D	AGGCTGACGTCACTGAGAGTCAGTGAGACTCACACTCAGTGTGTCTACGT	lib1	0	1	34
H9-day00-01	LT-3D	AGGCTGACGTCTGAGTCACTGTCAGAGTCAGTGTGACACAGTGTGTACGT	lib1	0	1	22
H9-day00-01	LT-3D	AGGCTGACGTCTGTGTCAGTGAGAGTGACAGTGACAGTGTGAGTCTACGT	lib1	0	1	13
H9-day00-01	LT-3D	AGGCTGACGTGACTGTCACTCACAGTGTCACACAGACTCAGTGTGTACGT	lib1	0	1	16
H9-day00-01	LT-3D	AGGCTGACGTGTGACTGTCTCACTCTCACAGAGTGTCTGTGAGTCAACGT	lib1	0	1	17
H9-day00-01	LT-3D	AGGCTTACGTCTCTCTCAGAGAGTGTCAGAGAGACACTGTGTCTCTACGT	lib1	0	1	25
H9-day00-01	LT-3D	AGGCTTACGTGTCTGTGTCTGTCAGAGACACACAGTGTCAGTGACAACGT	lib1	0	1	16
H9-day00-01	LT-3D	AGGCTTACGTGTGACTCACAGAGAAAGTCAGTCAGAGTCTGTCACTACGT	lib1	0	1	29
H9-day00-01	LT-3D	AGGCTTACGTGTGTGAGAGACTCTCAGTGTGAGTCTGTCTCACTCTACGT	lib1	0	1	30
H9-day00-01	LT-3D	AGGGACACGTGAGACACTCAGAGACTCACTCTGACACAGACTGAGTACGT	lib1	0	1	19
H9-day00-01	LT-3D	AGGGAGACGTGTGAGAGTGTGTGTGTGTCTCTCAGTGTCTGAGTGTACGT	lib1	0	1	12
H9-day00-01	LT-3D	AGGGATACGTCAGTGACTCTGAGACTCACTGTGTCACTCAGTGACTACGT	lib1	0	1	30
H9-day00-01	LT-3D	AGGGATACGTCTGAGTCTCAGTCTCTCTCCGTGTCACAGTCTCTGTACGT	lib1	0	1	13
H9-day00-01	LT-3D	AGGGATACGTGAGTGAGTCTCTGTGAGTACTGACACTGACTGTCAACGTA	lib1	0	1	22
H9-day00-01	LT-3D	AGGGATACGTGTCAGTGACTGTGTCAGTGTGAGACTGACTCACTCAACGT	lib1	0	1	28
H9-day00-01	LT-3D	AGGGATACGTGTGTGTCTGACAGACTGTCTGTGAGAGAGACTCTGAACGT	lib1	0	1	19
H9-day00-01	LT-3D	AGGGCAACGTCTCTGTGAGTGTGACACTCACTCAGTGACTCTGTCAACGT	lib1	0	1	15
H9-day00-01	LT-3D	AGGGCAACGTGTCTGAGTCTGTCAGTCTCACACTGTGTCTGTGTGAACGT	lib1	0	1	26
H9-day00-01	LT-3D	AGGGCAACGTGTGAGAGTGACTGAGACAGAGTGAGTGTGTGTGTCTACGT	lib1	0	1	37
H9-day00-01	LT-3D	AGGGCAACGTGTGTGACAGTCTCAGAACGTATGGACAGTAGTTGTGAACA	lib1	0	1	54
H9-day00-01	LT-3D	AGGGCAACGTGTGTGAGTGCGTCTGAGAGTCTCTGACTCAGTCTGTACGT	lib1	0	1	24
H9-day00-01	LT-3D	AGGGCAACGTGTGTGTCACACTGACAGTCACTCTGACTTCTGTGTACGTA	lib1	0	1	15
H9-day00-01	LT-3D	AGGGCCACGTCACAGTCTCACTGTGTGAGAGTCTGAGAGTGAGTCAACGT	lib1	0	1	28
H9-day00-01	LT-3D	AGGGCCACGTGACTGTCTGTGACTCTCTGTCAGACACAGTGTGTGACGTA	lib1	0	1	99
H9-day00-01	LT-3D	AGGGCCACGTGAGAGTCTGAGTCTGTGACTCTCTCTCTGTCAGAGTACGT	lib1	0	1	16
H9-day00-01	LT-3D	AGGGCCACGTGTGAGACAGTGTCTCTGAGAGAGTGTCTCTGTCAGTACGT	lib1	0	1	22
H9-day00-01	LT-3D	AGGGCCACGTGTGAGAGAGAGAGTCTCTGACTCTGTGTGAGAGTGAACGT	lib1	0	1	36
H9-day00-01	LT-3D	AGGGCGACGTGACTCTGTGTGTGAGACAGACAGTGTGAGAGTCACTACGT	lib1	0	1	32
H9-day00-01	LT-3D	AGGGCGACGTGAGAGAGACTCACTGAGTCTGACACAGAGTCTCTGTACGT	lib1	0	1	11
H9-day00-01	LT-3D	AGGGCGACGTGTCAGACACTGAGAGACAGAGTGTGTGTGTCAGAGAACGT	lib1	0	1	26
H9-day00-01	LT-3D	AGGGCGACGTGTCTCTGTGAGTGTGACTCAGTCTGATCAGTCTCAACGTA	lib1	0	1	51
H9-day00-01	LT-3D	AGGGCTACGTCAGTATGTGAGAGTGAGTGAGTGTGTCTCACAGTGAACGT	lib1	0	1	35
H9-day00-01	LT-3D	AGGGCTACGTGAGGTGACTCACTCTGTGACAGACAGTCTTTGTGTACGTA	lib1	0	1	21
H9-day00-01	LT-3D	AGGGCTACGTGTCTCAGTGTGACTGTCAGAGTGAGTCTGTCAGTGAACGT	lib1	0	1	52
H9-day00-01	LT-3D	AGGGCTACGTGTGACAGTCACAGTGACTCTCTGTCTCTGTGTGTGTACGT	lib1	0	1	31
H9-day00-01	LT-3D	AGGGCTACGTGTGTCAGACTGTCACAGAGTGTGTGAGTGTGTCACAACGT	lib1	0	1	27
H9-day00-01	LT-3D	AGGGCTACGTGTGTGTGTCTCTCTGAGTGTCACTGAGTGTGTGTGTACGT	lib1	0	1	17
H9-day00-01	LT-3D	AGGGGAACGTCACTCTGTGACACTCTGAGACACAGTGACTCTCTGTACGT	lib1	0	1	13
H9-day00-01	LT-3D	AGGGGAACGTCTCACTGTCAGAGTGTCTCACTCTGAGTCACTGTCTACGT	lib1	0	1	22
H9-day00-01	LT-3D	AGGGGAACGTCTGAGTGTGTGACAGTCAGTGAGTGTCTCTCTGAGAACGT	lib1	0	1	60
H9-day00-01	LT-3D	AGGGGAACGTCTGTGTGAGTGAGAGTGAGAGTCAGTGTCTGTGACTACGT	lib1	0	1	21
H9-day00-01	LT-3D	AGGGGCACGTCACACTGTGTCAGTGTCACTCACTGAGTGAGTCACAACGT	lib1	0	1	23
H9-day00-01	LT-3D	AGGGGCACGTCACCTGTCACACTCTCTGTGTCACAGTCTCTGTCTACGTA	lib1	0	1	44
H9-day00-01	LT-3D	AGGGGCACGTCAGATGTGTGAGTGTGTCAGACTGTGACAGTGAGTACGTA	lib1	0	1	23
H9-day00-01	LT-3D	AGGGGCACGTCTCATTCTGACAGAGACTGAGTGTGTCACAGTGAGTACGT	lib1	0	1	12
H9-day00-01	LT-3D	AGGGGCACGTCTCTGTCAGTGACTGAGAGTGTCTGTCAAGTCAGTACGTA	lib1	0	1	28
H9-day00-01	LT-3D	AGGGGCACGTCTGAGTGTGTCAGTGTCAGAGTGAGAGAGAGACACTACGT	lib1	0	1	12
H9-day00-01	LT-3D	AGGGGCACGTGAGTCACACTCAGAGTCTGAGAGTGTGTCACTCTGTACGT	lib1	0	1	23
H9-day00-01	LT-3D	AGGGGCACGTGTCTCTGAGTGTGTGTCTGTCACAGTGTGTGAGTCTACGT	lib1	0	1	31
H9-day00-01	LT-3D	AGGGGCACGTGTCTGAGTCAGTGAGACTCAGTGAGTGAGTCACAGTACGT	lib1	0	1	12
H9-day00-01	LT-3D	AGGGGCACGTGTCTGTGAGAGAGAGTCACTGTCTGTGTGTCTCAGAACGT	lib1	0	1	25
H9-day00-01	LT-3D	AGGGGCACGTGTGTCTGTCAGAGTGAGTCTGTGTCTCTCTGCTCTACGTA	lib1	0	1	14
H9-day00-01	LT-3D	AGGGGGACGTCTCTGTGACAGTGTCTCACTGTCTGACACAGTGTCTACGT	lib1	0	1	28
H9-day00-01	LT-3D	AGGGGGACGTGAGTGAGTGTCTCACAGAGTGTCAGAGAGTGACAGAACGT	lib1	0	1	21
H9-day00-01	LT-3D	AGGGGGACGTGTCACATTGTCTCAGACACTGAGTCAGACTCTCAGTACGT	lib1	0	1	17
H9-day00-01	LT-3D	AGGGGGACGTGTCTGAGACTGTCTCTGAGTGTGAGTGAGTGTCAGTACGT	lib1	0	1	22
H9-day00-01	LT-3D	AGGGGGACGTGTGACACAGTCACTGACTGTGTGTGAGTGTGTCTGTACGT	lib1	0	1	24
H9-day00-01	LT-3D	AGGGGGACGTGTGTGACTCTGTGAGACAGTGTGTGACTGACTGAGAACGT	lib1	0	1	38
H9-day00-01	LT-3D	AGGGGTACGTCACACACTCAGAGTCTCTCACTCTGTGACAGTGTCTACGT	lib1	0	1	26
H9-day00-01	LT-3D	AGGGGTACGTCACACTCTGACTGACTCTGTCTCTGTGAGAGTGTGTACGT	lib1	0	1	38
H9-day00-01	LT-3D	AGGGGTACGTCAGTGTGTCTTAGAGAGTCAGACAGTCTGTGAGTCTACGT	lib1	0	1	23
H9-day00-01	LT-3D	AGGGGTACGTCTCAGAGTCTCTGTGTCTCTGTCAGTCTGACTGACTACGT	lib1	0	1	20
H9-day00-01	LT-3D	AGGGGTACGTCTCTGTGTGTGACAGAGAGTGTGTGACTCTCAGTGAACGT	lib1	0	1	28
H9-day00-01	LT-3D	AGGGGTACGTCTGTCTGTGAGTACTACACTGTGTGTCAGAGTGTACGCAT	lib1	0	1	31
H9-day00-01	LT-3D	AGGGGTACGTGACTGTGTGTGTGACAGTGTGAGAGAGAGTGAGACAACGT	lib1	0	1	37
H9-day00-01	LT-3D	AGGGGTACGTGAGCCAGTGACTGAGACTGAGTCTGTCTGTGTCACTACGT	lib1	0	1	24
H9-day00-01	LT-3D	AGGGGTACGTGTCACTGTCACAGTGTCTGTGTGTGTGAGTGAGAACGTAT	lib1	0	1	21
H9-day00-01	LT-3D	AGGGGTACGTGTCAGTCAGTGTGTGTCACTGTGTCTGTGTTTGACTACGT	lib1	0	1	14
H9-day00-01	LT-3D	AGGGGTACGTGTGAGTCAGAGTGTGTGTGTGTGTGTCAGAGTGTCTACGT	lib1	0	1	33
H9-day00-01	LT-3D	AGGGGTACGTGTGAGTGTGTGACTGAGTGAGACTCTCTCTCAGTGAACGT	lib1	0	1	30
H9-day00-01	LT-3D	AGGGTAACGTCACACACTGTGTCTGTGTCACTGAGTGTGTGAGAGTATGT	lib1	0	1	12
H9-day00-01	LT-3D	AGGGTAACGTCACTCTCTCAGTGAGTCAGAGAGACACAGTGTAACAACGT	lib1	0	1	16
H9-day00-01	LT-3D	AGGGTAACGTCACTCTGTGAGAGTGTGACTCAGTGTCTGTGTGAGTACGT	lib1	0	1	28
H9-day00-01	LT-3D	AGGGTAACGTCACTGTCTGAGTCACAGTGTGTGAGTGTGAGCGTGTACGT	lib1	0	1	22
H9-day00-01	LT-3D	AGGGTAACGTCTGTGTCTCAGGCTGTCAGACTCAGAGACTCTCAGTACGT	lib1	0	1	18
H9-day00-01	LT-3D	AGGGTAACGTGAGAGTGTGTCACACAGTCACTGTGAGTGTGAGTGTACGT	lib1	0	1	44
H9-day00-01	LT-3D	AGGGTAACGTGAGTCAGACTGTGTGAGACTGTGTCACTGTGTGTGTACGT	lib1	0	1	47
H9-day00-01	LT-3D	AGGGTAACGTGTGAGAGTGAGAGTGACACTGTGTCTCTGAGTGAGAACGT	lib1	0	1	20
H9-day00-01	LT-3D	AGGGTAACGTGTGAGTCTCTGAGAGTGAGAGTGTGTGCTCTCACTACGTA	lib1	0	1	38
H9-day00-01	LT-3D	AGGGTCACGTCACTGTCACTGTCTGTCAGTAGAGTGTCAGTCAGTACGTA	lib1	0	1	23
H9-day00-01	LT-3D	AGGGTCACGTCAGAGTCTGAGTGTGAGAGTCACAATCACTGAGTGAACGT	lib1	0	1	32
H9-day00-01	LT-3D	AGGGTCACGTCAGTGACTCTCACAGTGTGAGAGTCAGTCTGTCACAACGT	lib1	0	1	16
H9-day00-01	LT-3D	AGGGTCACGTCTGTGTGTCAGCTGTGTCTGTCTGTCACTGTGTGAACGTA	lib1	0	1	25
H9-day00-01	LT-3D	AGGGTCACGTGAGAGTCACTCTGTGAGAGACTGTGACACTGTCTCAACGT	lib1	0	1	22
H9-day00-01	LT-3D	AGGGTCACGTGAGTGACTCTGAGTGTGTGAGAGCGAGTCTCTGAGTACGT	lib1	0	1	13
H9-day00-01	LT-3D	AGGGTCACGTGTCTGAGTGTGTGTCTGTGACAGTGACAGACAGTCAACGT	lib1	0	1	18
H9-day00-01	LT-3D	AGGGTCACGTGTCTGTGAGAGAGTGACTCAGTGTGTCAGTGTGTGAACAG	lib1	0	1	26
H9-day00-01	LT-3D	AGGGTCACGTGTGAGTGACACACTGTGACTCAGTCACTCAGTCACAACGT	lib1	0	1	56
H9-day00-01	LT-3D	AGGGTCACGTGTGTGAGTGTGACTGTGACAGTCAGTGTGACAGTCAACGT	lib1	0	1	21
H9-day00-01	LT-3D	AGGGTGACGTCTGTCAGACACTGTGAGTCTGACTGTCACTCTGAGTACGT	lib1	0	1	15
H9-day00-01	LT-3D	AGGGTGACGTGACTCACTCACACTCTCACTCTGTCACACACAGTCTACGT	lib1	0	1	21
H9-day00-01	LT-3D	AGGGTGACGTGAGACAGTGTGAGTGTCAGTGACTGAGGTCACTGTACGTA	lib1	0	1	20
H9-day00-01	LT-3D	AGGGTGACGTGAGTGTGTGTGTGTGACACAGTGTCACTCTGTGAGTACGT	lib1	0	1	27
H9-day00-01	LT-3D	AGGGTGACGTGTCAGACTGTGAGTCAGAGTCTGTGTGTCTCACAGTACGT	lib1	0	1	16
H9-day00-01	LT-3D	AGGGTGACGTGTCTGAGTCACAGAGACTCTCAGTGACACTGAGACAACGT	lib1	0	1	17
H9-day00-01	LT-3D	AGGGTGACGTGTGAGGGTCTCTGAGTGACTGTCTCAGTCTGTGAGTACGT	lib1	0	1	21
H9-day00-01	LT-3D	AGGGTGACGTGTGTGTCAGTCACTGTGTGTCAGTGTGTGTCTCACAACGT	lib1	0	1	35
H9-day00-01	LT-3D	AGGGTGACGTGTGTGTGACTGAGAGAGTCAGACACAGTGTGAGAGTACGT	lib1	0	1	12
H9-day00-01	LT-3D	AGGGTTACGTCAGAGTGACTGAGTGTCTGAGAGCGAGAGAGACTGAACGT	lib1	0	1	13
H9-day00-01	LT-3D	AGGGTTACGTCAGTGACTGACTCTCACAGACTGTGTCTCACTCTCTACGT	lib1	0	1	30
H9-day00-01	LT-3D	AGGGTTACGTCCCTCTCTCACTCAGTGTGACTCAGTGACTGAGTCTACGT	lib1	0	1	13
H9-day00-01	LT-3D	AGGGTTACGTCTGTCACAGTCTGTCAGTCTGTCAGTGTGAGTCAGTACGT	lib1	0	1	29
H9-day00-01	LT-3D	AGGGTTACGTCTGTGTGACACTCTGTGAGTCAGACTCACTCTGTCTACGT	lib1	0	1	23
H9-day00-01	LT-3D	AGGGTTACGTCTGTGTGTGTCTGACTGACAGTCAGTGTCTGAGTCTACGT	lib1	0	1	26
H9-day00-01	LT-3D	AGGGTTACGTGAGAGTGACACTGAGTGACTCTGTCAGTGACTGTCTACGT	lib1	0	1	18
H9-day00-01	LT-3D	AGGGTTACGTGAGTCTCTCTGTGTGTGAGTCTGTGACTGTGTGTCAACGT	lib1	0	1	13
H9-day00-01	LT-3D	AGGGTTACGTGTGAGTCTCTGTGACTGTGTGAGTCAGTGTGTCTCAACGT	lib1	0	1	36
H9-day00-01	LT-3D	AGGTAAACGTCTCTGAGTGAGTCACTGAGTGTGTGTGTGTCTGTCTACGT	lib1	0	1	25
H9-day00-01	LT-3D	AGGTAAACGTGTCACTCTCTGTCTCTGTGACTCAGTGTGAACGTATGGAC	lib1	0	1	32
H9-day00-01	LT-3D	AGGTAAACGTGTGTGTGTGTGAGTGTCAGTGTGACTCTGAGAGTCAACGT	lib1	0	1	17
H9-day00-01	LT-3D	AGGTACACGTATCTCAGTCTCTGTGACAGTCAGTCAGTCTGTGTCTACGT	lib1	0	1	24
H9-day00-01	LT-3D	AGGTACACGTCTCTCTGTGTCTGTGTCACAGTGAGTGAGTGTGAGTACGT	lib1	0	1	22
H9-day00-01	LT-3D	AGGTACACGTCTGAGAGTCTGTGTGAGTCTCTGACTGTGAGTGTGAACGT	lib1	0	1	20
H9-day00-01	LT-3D	AGGTACACGTGTGTCAGTCAGTGACAGAGACAGAGACCGTCTGGAACGTA	lib1	0	1	31
H9-day00-01	LT-3D	AGGTACACGTGTGTGTGAGTCAGAGTCACAGTGTCTCTGTCTGGCTACGT	lib1	0	1	12
H9-day00-01	LT-3D	AGGTAGACGTCACTGACAGAGACTCACTGTCAGTCACTTTGTGTCTACGT	lib1	0	1	19
H9-day00-01	LT-3D	AGGTAGACGTGACTGTCACAGACAGTCACTCACAGAGTCTAAGTGAACGT	lib1	0	1	14
H9-day00-01	LT-3D	AGGTAGACGTGTGTGAGTCAGTGTCTGTCAGTGAGTCTGAGTGTGAACGT	lib1	0	1	31
H9-day00-01	LT-3D	AGGTATACGTCACTGTCAGAGTCACTCTCTGTGTGAGAGTGTGTCAACGT	lib1	0	1	21
H9-day00-01	LT-3D	AGGTATACGTCTGTGACAGTGTGTGACTGTGTGTCAGTCTGTCACTACGT	lib1	0	1	54
H9-day00-01	LT-3D	AGGTATACGTGAAAGTCAGTGTGAGAGTGAGTCACACACAGTGACTACGT	lib1	0	1	28
H9-day00-01	LT-3D	AGGTATACGTGTCTCAGAGTCTGTCAGACTGAGTCTGTCACTGTCAACGT	lib1	0	1	38
H9-day00-01	LT-3D	AGGTATACGTGTGAGTGTCACTCTGAGACACTCTCTCAGACTGAGAACGT	lib1	0	1	23
H9-day00-01	LT-3D	AGGTCAACGTCAGTGAGTCTGAGACTCAGAGAGACAGTGAGTGTGTACGT	lib1	0	1	13
H9-day00-01	LT-3D	AGGTCCACGTGCTCAGAGTCAGACTCTGACTGTCAGAGTGTGAGTACGTA	lib1	0	1	14
H9-day00-01	LT-3D	AGGTCCACGTGTGTGAGTGACACTCTGTGTGACACAGTGAGAGTCAACGT	lib1	0	1	37
H9-day00-01	LT-3D	AGGTCCACGTGTGTGTGAGCGTGAGGTCAGTCACAGTGTCTGTGTACGTA	lib1	0	1	15
H9-day00-01	LT-3D	AGGTCGACGTCTCTCTCTGTGTGTCAGAGACTCTGTTACAGTCTCTACGT	lib1	0	1	11
H9-day00-01	LT-3D	AGGTCTACGTCTGAGTCAGAGACAGTGAGACTGTGAGTCTCACTCAACGT	lib1	0	1	12
H9-day00-01	LT-3D	AGGTCTACGTGAGTCAGTGAGTCTCAAGTGAGTGTCACAGTGACTACGTA	lib1	0	1	26
H9-day00-01	LT-3D	AGGTCTACGTGTGAGTGACACTCTGAGGCAGTGACAGTCAGACTGTACGT	lib1	0	1	27
H9-day00-01	LT-3D	AGGTCTACGTGTGCGACTGAGTCAGTGACACTGTCTGAGAGTGTCAACGT	lib1	0	1	22
H9-day00-01	LT-3D	AGGTGAACGTGTCAGTGTGTCTGAGTCTGACTCTGTGTCACTCTGTACGT	lib1	0	1	27
H9-day00-01	LT-3D	AGGTGCACGTCACTGTGTCAGTGTGAGAGTGAGAGTGTGTGTGAGTACGT	lib1	0	1	19
H9-day00-01	LT-3D	AGGTGCACGTCTCTGAGAGACAGAGAGTGTGAGACAGTGTGTGTCAACGT	lib1	0	1	12
H9-day00-01	LT-3D	AGGTGCACGTGACAGTGTGAGACTGTGTGTGACTCACTCACAGAGTACGT	lib1	0	1	16
H9-day00-01	LT-3D	AGGTGCACGTGACTGAGACTGTGAGTGACAGTGAGACTGTGAGTGTACGT	lib1	0	1	23
H9-day00-01	LT-3D	AGGTGCACGTGAGTGAGTCTGTCTGTGAGTGTCTCAGAGAGTGACAACGT	lib1	0	1	34
H9-day00-01	LT-3D	AGGTGGACGTCACTCTCACTGAGTGTCAGAGTGACTCTCTGAGTCAACGT	lib1	0	1	14
H9-day00-01	LT-3D	AGGTGGACGTCAGAGTGTCAGTCTCTGAGTCTCTGAGTGTCAGAGTACGT	lib1	0	1	35
H9-day00-01	LT-3D	AGGTGGACGTGACAGAGTCTCTGACACAGTGAGTGTGTCTGTGTCAACGT	lib1	0	1	42
H9-day00-01	LT-3D	AGGTGGACGTGAGAGACAGAGAGTCACAGTGAGAGTGTGTGAGTGTACGT	lib1	0	1	14
H9-day00-01	LT-3D	AGGTGGACGTGTCCCTGTGACAGTGTGAGTGTGTGACACTGTCAGTACGT	lib1	0	1	31
H9-day00-01	LT-3D	AGGTGGACGTGTCTGTGTGTCTCACTGTCTGTGTGACAGACGACAACGTA	lib1	0	1	18
H9-day00-01	LT-3D	AGGTGGACGTGTGAGTCAGTGTCTCAGTGACAGTCTGTCGACTGTACGTA	lib1	0	1	25
H9-day00-01	LT-3D	AGGTGGACGTGTGAGTGTGTGTGACAGTGTCTGAGAGACACAGACTACGT	lib1	0	1	21
H9-day00-01	LT-3D	AGGTGTACGTCTCTGACTGACTGTGTGTCACAGAGAGAGTGAGAGTACGT	lib1	0	1	15
H9-day00-01	LT-3D	AGGTGTACGTCTCTGTGTGACAGTGAGACTGTGTGACAGTGTGAGTACGT	lib1	0	1	21
H9-day00-01	LT-3D	AGGTGTACGTGTCAGAGTCAGTGAGAGAGACTGTCAGTCTCACAGTACGT	lib1	0	1	34
H9-day00-01	LT-3D	AGGTGTACGTGTGTGTCAGAGGTGTGAGTGAGAGAGACAGTGTGTACGTA	lib1	0	1	11
H9-day00-01	LT-3D	AGGTTAACGTCACAGTGTGAGACAGTCACAGACTCTGAGTGTCTGAACGT	lib1	0	1	19
H9-day00-01	LT-3D	AGGTTAACGTGACACACTGTCACTGAGTCTCAGTGTCAGTCTGAGAACGT	lib1	0	1	30
H9-day00-01	LT-3D	AGGTTAACGTGAGACTCTCTGAGTGTGACTCTGTGTGTGTCTGTCTACGT	lib1	0	1	27
H9-day00-01	LT-3D	AGGTTCACGTCAGACAGTGTGTCTGACTCACAGTGTCACACTCTGAACGT	lib1	0	1	35
H9-day00-01	LT-3D	AGGTTCACGTGTCTGTCTCTCACACACACACTCTCAGTGTCTGTGTACGT	lib1	0	1	28
H9-day00-01	LT-3D	AGGTTCACGTGTGACTCTGTCTCTCAGTCTCAGAGAGCAGTCTACGTATG	lib1	0	1	29
H9-day00-01	LT-3D	AGGTTCACGTGTGTCACATTGTGAAGAGTCTCTGAGTCTGTGTGTACGTA	lib1	0	1	22
H9-day00-01	LT-3D	AGGTTGACGTCAGAGACAGTGTGAGTCAGACAGTGTCAGAGTCTGTACGT	lib1	0	1	20
H9-day00-01	LT-3D	AGGTTGACGTCTCTGTCAGTCTGTGTCTGACCCTCTGTGTCAGTGAACGT	lib1	0	1	23
H9-day00-01	LT-3D	AGGTTGACGTCTGTGACTCAGTGCCACAGAATCAGTGGGAGTCTCTACGT	lib1	0	1	15
H9-day00-01	LT-3D	AGGTTGACGTGTCACAGTGTCTCTGACAGAGAGAGAGTCGGTCAGTACGT	lib1	0	1	20
H9-day00-01	LT-3D	AGGTTGACGTGTGTGAGTGAGAGAGTCAGAGTGAGACTCTCAGACTACGT	lib1	0	1	53
H9-day00-01	LT-3D	AGGTTTACGTCTGTCTTTGACACACAGTGTGTCTGTGAAGACAGTACGTA	lib1	0	1	35
H9-day00-01	LT-3D	AGGTTTACGTGAGTGTGTCAGACAGTCTGACTCAGTGACTGTGTCAACGT	lib1	0	1	26
H9-day00-01	LT-3D	AGGTTTACGTGTGTGTCACACACAGTGAGAGTGTGTGTGAGTCTCAACGT	lib1	0	1	52
H9-day00-01	LT-3D	AGTAAGACGTGTCTCACTCACACTCACTGACTCTGTCTGTCAGTCAACGT	lib1	0	1	54
H9-day00-01	LT-3D	AGTAAGACGTGTGTGAGTCTGACAGTGTCAGACAGAGTCTGTGAACGTAT	lib1	0	1	18
H9-day00-01	LT-3D	AGTAATACGTCTGACTGAGTCTCACAGTCACAGTGAGAGTGTGTGAACGT	lib1	0	1	43
H9-day00-01	LT-3D	AGTAATACGTGACAGTCTCTCACACTGAGACACTCTAGACTGTCAACGTA	lib1	0	1	37
H9-day00-01	LT-3D	AGTACAACGTGAGTCTGACAGTCAGAGTGCCTGTGTGAGAGTGAGTACGT	lib1	0	1	20
H9-day00-01	LT-3D	AGTACAACGTGTGAGTCAGACTGACAGAGTGTCAGTGAGTCAGTCTACGT	lib1	0	1	21
H9-day00-01	LT-3D	AGTACAACGTGTGTGACACTCTGTCACACTGTGTCAGTGTCACTCAACGT	lib1	0	1	27
H9-day00-01	LT-3D	AGTACCACGTCAGACAGAGAGTGTGAGTCAGACACTGTGTGTCAGAACGT	lib1	0	1	30
H9-day00-01	LT-3D	AGTACCACGTCTGTGTGTGTCAGACAGACACAGAGAGAGTGTCTCTACGT	lib1	0	1	26
H9-day00-01	LT-3D	AGTACCACGTGTCAGTGTGAGAGTGTCTCACTCAGTGTCACACAGTACGT	lib1	0	1	15
H9-day00-01	LT-3D	AGTACCACGTGTGTCTCAGACAGTCACTGTCAGTGACTCTCACAGAACGT	lib1	0	1	24
H9-day00-01	LT-3D	AGTACCACGTGTGTGACTCTGACAGAGACAGTGTGACTCTCTCTCTACGT	lib1	0	1	37
H9-day00-01	LT-3D	AGTACCACGTGTGTGTCTCTGAGTCAGAGAGTGACACACTGTGACTACGT	lib1	0	1	78
H9-day00-01	LT-3D	AGTACCACGTTTGTCAGAGTCTCACTGTCTGAGGGAGTGTCTCTCAACGT	lib1	0	1	24
H9-day00-01	LT-3D	AGTACTACGTCAGACTGTGTGAGAGAGAGAGTGCAGACTCTGTCTACGTA	lib1	0	1	15
H9-day00-01	LT-3D	AGTACTACGTCTGTCAGTGTCTCTGAGTGACAGAGACTGAGACTGTACGT	lib1	0	1	34
H9-day00-01	LT-3D	AGTAGCACGTCAGTCACTCAGTGTGGAGAGAGACAGAGTCTGTGTACGTA	lib1	0	1	24
H9-day00-01	LT-3D	AGTAGCACGTCTAACTCACATTGAGAGTCAGTGTGTGTCAGTGTGTACGT	lib1	0	1	13
H9-day00-01	LT-3D	AGTAGCACGTCTGACAGTCAGTGTGTGAGTGTGTGTCAGTGTCTCTACGT	lib1	0	1	42
H9-day00-01	LT-3D	AGTAGCACGTGTCTGTGTGAGAGAGACTGTCTGACACAGAGACAGAACGT	lib1	0	1	12
H9-day00-01	LT-3D	AGTAGGACGTCACAGACTGTGAGACTGTGAGAGTGTGTGAGTCTCTACGT	lib1	0	1	41
H9-day00-01	LT-3D	AGTAGGACGTCAGTGAGACTGACTCTGTCTCTGTGAGTGTCACTGTACGT	lib1	0	1	28
H9-day00-01	LT-3D	AGTAGGACGTCTCTGACAGTCTCACACTCACACAGTCACTGTCTGTACGT	lib1	0	1	20
H9-day00-01	LT-3D	AGTAGGACGTGAGACTCTCACAGTCAGTCAGACTGTCAGACACAGTACGT	lib1	0	1	27
H9-day00-01	LT-3D	AGTAGGACGTGTCTCAGAGAGAGACTGTGACACTGACTGACTGTGAACGT	lib1	0	1	15
H9-day00-01	LT-3D	AGTAGGACGTGTGACTCTCACGTGACTCTCTCAGTCAGTCTGTGAATGTA	lib1	0	1	11
H9-day00-01	LT-3D	AGTAGGACGTGTGTGTGTCTGTGAGAGACAGTCTCAGTGTGACTGTACGT	lib1	0	1	12
H9-day00-01	LT-3D	AGTAGTACGTGTCTCAGTGTGAGACAGAGAGTCTCACAGACTCTGTACGT	lib1	0	1	31
H9-day00-01	LT-3D	AGTATAACGTCCCTGTGTCAGTGTGAGTCTGTGTGAGACAGTCAGTACGT	lib1	0	1	16
H9-day00-01	LT-3D	AGTATAACGTCTGACTCTCTGACACAGACTGAGTCTCTCAGAGTGTACGT	lib1	0	1	19
H9-day00-01	LT-3D	AGTATAACGTGTGTCAGTCACACACAGCCTGAGACACTCACACAGTACGT	lib1	0	1	12
H9-day00-01	LT-3D	AGTATAACGTGTGTCTCACTCACTCAGTGAGTGTGAGTGGGTCAGTACGT	lib1	0	1	21
H9-day00-01	LT-3D	AGTATAACGTGTGTGTGAGAGTCACAGTCTCTGTCAGTGTCTCTGTACGT	lib1	0	1	14
H9-day00-01	LT-3D	AGTATCACGTCACAGAGTGACAGTCTGACTGTGTGAGACTCTCACTACGT	lib1	0	1	29
H9-day00-01	LT-3D	AGTATCACGTCACTGAGTGAGACAGTGAGTCACAGTGTGAGTCTGTACGT	lib1	0	1	51
H9-day00-01	LT-3D	AGTATCACGTGTCACAGAGTCACAGTCTCAGAGTCTGACTGTGTCAACGT	lib1	0	1	18
H9-day00-01	LT-3D	AGTATCACGTGTCACAGTCTGACAGACTCTGACAGTGTGAGTGACTACGT	lib1	0	1	34
H9-day00-01	LT-3D	AGTATCACGTGTGTGAGAGAGAGTGTCACACACTGTCTGTGCCTGTACGT	lib1	0	1	58
H9-day00-01	LT-3D	AGTATGACGTCAGTGACTCTCAGTCACACAGTGTGAGAGAGTCACTACGT	lib1	0	1	17
H9-day00-01	LT-3D	AGTATGACGTGTCAGACTCTGTGTCACACACACAGTCTCTGTCTACGTAT	lib1	0	1	49
H9-day00-01	LT-3D	AGTATGACGTGTGTGTCACTCTCACTCTGAGAGTGTGTCTCACTGTACGT	lib1	0	1	34
H9-day00-01	LT-3D	AGTATTACGTCAGAGACAGAGAGTCTGTCTGTCTGTGTGAGTGTCTACGT	lib1	0	1	27
H9-day00-01	LT-3D	AGTATTACGTCTCTGTGACTCAGTGTCTCTGTCAGAGACAGTGTGTACGT	lib1	0	1	23
H9-day00-01	LT-3D	AGTATTACGTGTCTGTCTCTGTCTCAGTCTGTCTCACAGTGACAGTACGT	lib1	0	1	20
H9-day00-01	LT-3D	AGTCAAACGTGTGAGACTGTGTGTCTCACAGTGTGTGTCTCTGTCAACGT	lib1	0	1	14
H9-day00-01	LT-3D	AGTCACACGTCAGTGTCACTCACACTGTGTGTGTGAGTGTCTCTCTACGT	lib1	0	1	18
H9-day00-01	LT-3D	AGTCACACGTCTCTCAGTGAGTGAGAGAGTGACTGAGAGTCACTCTACGT	lib1	0	1	35
H9-day00-01	LT-3D	AGTCACACGTGAGTGTGTGTCACTGAGTGTCTGTGTGTGAGTGAGTACGT	lib1	0	1	53
H9-day00-01	LT-3D	AGTCAGACGTCAGACTCAGAGTGAGTGTGACAGTCTCACAGTGACTACGT	lib1	0	1	39
H9-day00-01	LT-3D	AGTCAGACGTGTCACAGTGACAGTGAGAGTGTGTGAGAGACTGTCAACGT	lib1	0	1	16
H9-day00-01	LT-3D	AGTCAGACGTGTGTCACAGTCACTCAGTGTCAATGTCTGACACACAACGT	lib1	0	1	38
H9-day00-01	LT-3D	AGTCATACGTCAGGTGTCTGAGTGTCTCACACAGTCTCTGTCAGAACGTA	lib1	0	1	13
H9-day00-01	LT-3D	AGTCATACGTGTGTGTGTGAGTCAGTCAGTCAGTCTGAGTGTCTGTACGT	lib1	0	1	21
H9-day00-01	LT-3D	AGTCCAACGTCAGTGTGTGACAGTGACAGACTCAGTGACAGAGTGTACGT	lib1	0	1	56
H9-day00-01	LT-3D	AGTCCAACGTCTGTCACAGTGAGAGTGTGTCAGAGACTGTGTGAGTACGT	lib1	0	1	30
H9-day00-01	LT-3D	AGTCCAACGTGACAGACACACAGTGAGAGTGTGTGACAGTGTCACTACGT	lib1	0	1	36
H9-day00-01	LT-3D	AGTCCAACGTGAGAGTGAGTGAGGAGTCTCTGTGTGTGTCACTCAACGTA	lib1	0	1	13
H9-day00-01	LT-3D	AGTCCAACGTGTCTGTCTGTCAGAGTGTGACTCACAGTCAGTGACAACGT	lib1	0	1	22
H9-day00-01	LT-3D	AGTCCAACGTGTGAGAGAGTGAGAGAGGGTGAGTGTCTCAGACTGAACGT	lib1	0	1	11
H9-day00-01	LT-3D	AGTCCCACGTCACTCAGACTGTCAGAGAGTCACTGTGTGTGTCTCTACGT	lib1	0	1	13
H9-day00-01	LT-3D	AGTCCCACGTGAGACTGGTGTGTGTCAGAGTCACAGTGTGTCTGTACGTA	lib1	0	1	32
H9-day00-01	LT-3D	AGTCCCACGTGTCAGACTGTCTCTCTGTCAGTCTGTGAGAGTGAGTACGT	lib1	0	1	12
H9-day00-01	LT-3D	AGTCCGACGTCTCTCAGAGTGTGACTCAGTTGACAGTCTGTCTCTACGTA	lib1	0	1	25
H9-day00-01	LT-3D	AGTCCGACGTGACTCAGTCTGTCTCTGTGAGACAGAGTGTGTGTCAACGT	lib1	0	1	23
H9-day00-01	LT-3D	AGTCCTACGTCAGTGTGAGAGTCTCTCAGTGTGTCACAGTGTCAGTACGT	lib1	0	1	47
H9-day00-01	LT-3D	AGTCCTACGTCTGTGTCTGTCACTGTCTCAGAGTCAGTCTGACTGTACGT	lib1	0	1	15
H9-day00-01	LT-3D	AGTCCTACGTGACTGAGTCTGACACTGAGTCAGAGTCACTGTGAGAACGT	lib1	0	1	75
H9-day00-01	LT-3D	AGTCCTACGTGAGTGACTGTGTGTGTGAGAGCGTGTGTCTCTCTGTACGT	lib1	0	1	21
H9-day00-01	LT-3D	AGTCGAACGTGACTCACTGTGTGTCTGTGACTGAGTGTGAGACAGAACGT	lib1	0	1	24
H9-day00-01	LT-3D	AGTCGCACGTCTGTGAGTGTGAGTCTCTCAAAGTCACACTGTCAGTACGT	lib1	0	1	33
H9-day00-01	LT-3D	AGTCGCACGTGACAGTGACTCTCTGTGTCAGACTGTGACTCAGAGTACGT	lib1	0	1	27
H9-day00-01	LT-3D	AGTCGCACGTGAGTGAGTCACTCTCAGTGTGACTGTGAGTCTGTCAACGT	lib1	0	1	22
H9-day00-01	LT-3D	AGTCGGACGTGTCAGTCAGTGTCTCTCTAGTGTCTGTGTGTCTCTACGTA	lib1	0	1	13
H9-day00-01	LT-3D	AGTCGGACGTGTGACACTGTCTCTCTGTGTCACTCAGTGAGTCTGAACGT	lib1	0	1	32
H9-day00-01	LT-3D	AGTCGGACGTGTGACTGTCTGACTCTCTGTGTCTGAGACAGAGACAACGC	lib1	0	1	22
H9-day00-01	LT-3D	AGTCGGACGTGTGAGTGTCACAGTGAGACAGTGGCAGCTGTGTCTACGTA	lib1	0	1	24
H9-day00-01	LT-3D	AGTCGTACGTCTCTGACACTGTCAGAGAGAGTCAGTGTGACAGAGTACGT	lib1	0	1	53
H9-day00-01	LT-3D	AGTCGTACGTGTGTGACACTCACTGTCTCTGTCAGTGACTGCTGTACGTA	lib1	0	1	20
H9-day00-01	LT-3D	AGTCGTACGTTCTCTGAGAGTCACTGTCTGTGACTGTCTGCGTGTACGTA	lib1	0	1	29
H9-day00-01	LT-3D	AGTCTAACGTGTCTCTGTCTGTGTGACTGAGTGTGTCACTGTCAGTACGT	lib1	0	1	28
H9-day00-01	LT-3D	AGTCTCACGTGAGTGTGTCTGTCTGAGAGTGTGTCAGAGAGTGTGTACGT	lib1	0	1	31
H9-day00-01	LT-3D	AGTCTCACGTGTGACTCACAGAGTCTCTGTGTGAGAGAGAGTCACAACGT	lib1	0	1	35
H9-day00-01	LT-3D	AGTCTGACGTCTGTCTGAGTGAGACAGTGAGTGTTGTCACAGTCAACGTA	lib1	0	1	12
H9-day00-01	LT-3D	AGTCTGACGTGACTCACTGTCTCACTCTGAGAGTGTCAGTGTGTCTACGT	lib1	0	1	55
H9-day00-01	LT-3D	AGTCTGACGTGACTCTCAGTGACTGACTGTGTGTGACTGTGTGTCAACGT	lib1	0	1	72
H9-day00-01	LT-3D	AGTCTGACGTGTCTGACTCACTCAGTGACACAGTGTGTGAGAGTGTACGT	lib1	0	1	30
H9-day00-01	LT-3D	AGTCTGACGTGTGAGTGTGTCTGTGTCTGTCACTCTGAGACTCAGTACGT	lib1	0	1	23
H9-day00-01	LT-3D	AGTCTTACGTGAGTGTGAGTCTCAGTGAGTGTCGCTCAGACAGACAACGT	lib1	0	1	13
H9-day00-01	LT-3D	AGTGAAACGTCTCTGTCAGTGACACACACAGACTCTCACTGTCACAACGT	lib1	0	1	31
H9-day00-01	LT-3D	AGTGAAACGTCTGAGTGTGTGTGTGACACTGTCTGAGAATGACAGTACGT	lib1	0	1	37
H9-day00-01	LT-3D	AGTGAAACGTCTGTGACTCACACAGTCACTGAGAGTGAGTCAGTCTACGT	lib1	0	1	20
H9-day00-01	LT-3D	AGTGAAACGTGTGACTGTGTGAGTGTGTCAGTGACAGTCTCAGTCTACGT	lib1	0	1	24
H9-day00-01	LT-3D	AGTGACACGTGTGTCTGACTGTGTGACACTGAGTGTCTGTCAGTGTACGT	lib1	0	1	20
H9-day00-01	LT-3D	AGTGACACGTGTGTGACTGAGTCAGTCTGAGTGTGTGACACAGTGAACGT	lib1	0	1	40
H9-day00-01	LT-3D	AGTGAGACGTCTGTGACAGACTCTCACAGAGACTGTCACTCTCTGTACGT	lib1	0	1	14
H9-day00-01	LT-3D	AGTGAGACGTGACACTGAGACTGTCTCTGTGAGAGTGTGAGAGACTACGT	lib1	0	1	39
H9-day00-01	LT-3D	AGTGAGACGTGACTCTCTGCCAGAGACAGTCAGTGTCAGTGAGCAACGTA	lib1	0	1	15
H9-day00-01	LT-3D	AGTGAGACGTGTCTGTGTGACACACAGTGTCTCAGAGTGAGTCACTACGT	lib1	0	1	12
H9-day00-01	LT-3D	AGTGAGACGTGTGAGTCTGTGAGTCTCACTGAGTGTGTCTGTCCAACGTA	lib1	0	1	24
H9-day00-01	LT-3D	AGTGCAACGTGTGAGAGTGTGTGACACTCTGAGAGAGTGTCTGTCTACGT	lib1	0	1	20
H9-day00-01	LT-3D	AGTGCCACGTCACTCAGTGAGTGTGTGAGTCTCAGTGTCAGTGAGTACGT	lib1	0	1	12
H9-day00-01	LT-3D	AGTGCCACGTCTGACTGACAGACAGTGTCTGTGAGAGTCAGTCTCAACGT	lib1	0	1	20
H9-day00-01	LT-3D	AGTGCCACGTGAGTGTGTCTCTGTGACAGTGTCTCAGACACTCTGTACGT	lib1	0	1	35
H9-day00-01	LT-3D	AGTGCGACGTCAAACTCAGTGTCTGTGACTGTCTCTCTCTCAGTGTACGT	lib1	0	1	26
H9-day00-01	LT-3D	AGTGCGACGTCACTCACTGAGACAGACACAGTCTGACAGAGTCTCAATGT	lib1	0	1	20
H9-day00-01	LT-3D	AGTGCGACGTGAGTCACAGTGTGAGTGAGTGAGACTCTCAGACAGTACGT	lib1	0	1	27
H9-day00-01	LT-3D	AGTGCGACGTGTCTGTGAGTGAGTCACAGTCTTTGAGTGTGTGTCTACGT	lib1	0	1	16
H9-day00-01	LT-3D	AGTGCGACGTGTGTCTCACACAGTCTCTGTCTGTCAGTGTGTCTCTACGT	lib1	0	1	21
H9-day00-01	LT-3D	AGTGCGACGTGTGTGTGTGACAGAGTCACACAGACAGACTGTGTGTACGT	lib1	0	1	22
H9-day00-01	LT-3D	AGTGCTACGTGAGAGTGTCAGTCTGTGTGTCTGTGAGTCTCTGAGAACGT	lib1	0	1	25
H9-day00-01	LT-3D	AGTGCTACGTGTCTGTCAGTGTGAGAGTCAGACAGACTCTCTGTCAACGT	lib1	0	1	23
H9-day00-01	LT-3D	AGTGCTACGTGTGTGTCTGAGTGTCAGTCTCTCTCAGTGTCAGTCTACGT	lib1	0	1	24
H9-day00-01	LT-3D	AGTGGAACGTCAGACTCTGTGAGTGACAGTGAGTCTGTCACTGTGAACGT	lib1	0	1	16
H9-day00-01	LT-3D	AGTGGAACGTCAGTGAGTCAGACTCTCTGTCTGAGTGTGTGACTGAACGT	lib1	0	1	38
H9-day00-01	LT-3D	AGTGGAACGTCTGCCTCAGAGTCTCACTGACAGAGTCTCTCAGACAACGT	lib1	0	1	38
H9-day00-01	LT-3D	AGTGGAACGTGACTCTGAGTCTCAGAGTGACTCTGAGACTGTGTCTACGT	lib1	0	1	20
H9-day00-01	LT-3D	AGTGGAACGTGAGACTGTGTGTCAGTCTCTGGACTCTGTGTGAGAACGTA	lib1	0	1	34
H9-day00-01	LT-3D	AGTGGAACGTGAGTGAGACTCAGTCTCTCACTCTCTGTCTCAGAGTACGT	lib1	0	1	28
H9-day00-01	LT-3D	AGTGGAACGTGAGTGTCAGAGTCTGACAGACTGTGTCTGTGAGTCTACGT	lib1	0	1	14
H9-day00-01	LT-3D	AGTGGAACGTGTCTGTCACACTGAGTGTGAGACTGTCTTGACACTACGTA	lib1	0	1	30
H9-day00-01	LT-3D	AGTGGAACGTGTGTCTCTGTGTGTGAGTGTCAGTGTCTGTGTCTGTACGT	lib1	0	1	23
H9-day00-01	LT-3D	AGTGGCACGTCTCACTGTGTCTGTGTCACACACTGTGTCTCACTCTACGT	lib1	0	1	35
H9-day00-01	LT-3D	AGTGGCACGTCTGTGAGTGACTCTCTGTCTCTGAGAGAGTGACTGAACGT	lib1	0	1	33
H9-day00-01	LT-3D	AGTGGCACGTGTCAGTCTGAGTCACAGTGAGTGAGTCACTGACTGTACGT	lib1	0	1	30
H9-day00-01	LT-3D	AGTGGCACGTGTGTCAGAGTGTCAGAGTGTCAGACACAGTGTGACAACGT	lib1	0	1	20
H9-day00-01	LT-3D	AGTGGCACGTGTGTGTGTGTGTCACTGTTAGAGTGTGTCACAGACAACGT	lib1	0	1	11
H9-day00-01	LT-3D	AGTGGGACGTCACTGACACACAGAGACTGTGTGAGTGTGTGACACAACGT	lib1	0	1	58
H9-day00-01	LT-3D	AGTGGGACGTCAGACTGAGAGTCTCAGTGTCTCAGTCTCACTGTCTACGT	lib1	0	1	15
H9-day00-01	LT-3D	AGTGGGACGTCAGTGACAGTATCAGAGTCTCTCAGTGTGTGTCACTACGT	lib1	0	1	15
H9-day00-01	LT-3D	AGTGGGACGTCTGAGTGAGTCACACTGTGTCTGTCTCTCACAGTGTACGT	lib1	0	1	12
H9-day00-01	LT-3D	AGTGGGACGTCTGTGACTCTCAGTGTGAGTGTGTGTGAGTGTGAACGTAT	lib1	0	1	25
H9-day00-01	LT-3D	AGTGGGACGTGACTCTGACAGTGAGTGTGAGTCAGACTCACAGACAACGT	lib1	0	1	25
H9-day00-01	LT-3D	AGTGGGACGTGACTGTGACTGTCAGAGAGACTCACTGTGTCAGTCTACGT	lib1	0	1	19
H9-day00-01	LT-3D	AGTGGGACGTGAGAGAGTGTGTGTGTCTGAGTGAGAGAGAGAGTCTACGT	lib1	0	1	25
H9-day00-01	LT-3D	AGTGGGACGTGTGTCACTCTCAGTGTCTCAGTGAGAGTGTGACTCAACGT	lib1	0	1	22
H9-day00-01	LT-3D	AGTGGTACGTCTCTCAGTCAGTGTGTCACACAGTCTCACTGACACTACGT	lib1	0	1	44
H9-day00-01	LT-3D	AGTGGTACGTCTGTGACACACTGACACTCAGAGAGTCACTGTGTGTACGT	lib1	0	1	26
H9-day00-01	LT-3D	AGTGGTACGTGAGTGACTCAGTCTGTCAGTGACTGTGTGCCTGTGAACGT	lib1	0	1	16
H9-day00-01	LT-3D	AGTGGTACGTGGCAGTGTGTCTCTCAGTGACACTGAGTGTCTGACTACGT	lib1	0	1	30
H9-day00-01	LT-3D	AGTGGTACGTGTCTGAGTGAGTGTCTGTGTGTCTCTCACTCTCTGAACGT	lib1	0	1	12
H9-day00-01	LT-3D	AGTGGTACGTGTGACTCTGTGTGTCACACTGACTGACTCTGGGTCTACGT	lib1	0	1	22
H9-day00-01	LT-3D	AGTGGTACGTGTGTCTGTCAGAGACTGTCTGACTGTGTGTGTCTCTACGT	lib1	0	1	22
H9-day00-01	LT-3D	AGTGGTACGTGTGTGTGTGACTGTCAGTCTCACAGTCAGTGACAGAACGT	lib1	0	1	63
H9-day00-01	LT-3D	AGTGTAACGTCACTGTCAGAGACTCTCTCAGTGTGTGTGAGTGAGTACGT	lib1	0	1	21
H9-day00-01	LT-3D	AGTGTAACGTGAGACTGTCAGTGAGTGTCTCAGAGTCTCACTCTGTACGT	lib1	0	1	23
H9-day00-01	LT-3D	AGTGTAACGTGAGAGAGAGTGTGACTGTCTGTCAGTGACTCACTCTACGT	lib1	0	1	18
H9-day00-01	LT-3D	AGTGTAACGTGTCACTCAGAGTGAGAGTGTCAGACTGTGTGTCACAACGT	lib1	0	1	16
H9-day00-01	LT-3D	AGTGTAACGTGTGTGAGACTCTCTCAGAGTCTGTGTGTCACACAGTACGT	lib1	0	1	36
H9-day00-01	LT-3D	AGTGTAACGTGTGTGAGAGTGTGTGTGTCTGTGTCAGAGTGACAGAACGT	lib1	0	1	35
H9-day00-01	LT-3D	AGTGTCACGTCTGTGTGTCACAGTGTCTCTCAGAGTGTCTCAGAGTACGT	lib1	0	1	21
H9-day00-01	LT-3D	AGTGTCACGTGAGTGTGAGTGAGTCACTGTGTCACTGAGAGTCAGAACGT	lib1	0	1	40
H9-day00-01	LT-3D	AGTGTCACGTGTGTGTGTCACAGAGAGTCAGTCTCACTCTGTCTCTACGT	lib1	0	1	23
H9-day00-01	LT-3D	AGTGTCACGTGTTAGTGACTCTGTCTGTGACTGTGAGTGTGTCAGTACGT	lib1	0	1	17
H9-day00-01	LT-3D	AGTGTGACGTCAGAGAGTGTGTGAGAGTCAGACACTCTGACTCACAACGT	lib1	0	1	22
H9-day00-01	LT-3D	AGTGTGACGTCTGACTGTGAGTGTCAGAGTGTCACTCACAGACACTACGT	lib1	0	1	22
H9-day00-01	LT-3D	AGTGTGACGTCTGTGTCTCACTGACACTGAGACTCTCAGTGTGTCAACGT	lib1	0	1	19
H9-day00-01	LT-3D	AGTGTGACGTGACACTCAGAGTGTGTCTCAGACAGTCAGACTGAGAACGT	lib1	0	1	17
H9-day00-01	LT-3D	AGTGTGACGTGACAGAGAGTGACACTGAGACTCTCAGTGTGACACAACGT	lib1	0	1	24
H9-day00-01	LT-3D	AGTGTGACGTGACTGTGTGACAGTGTGTCAGTCTGTGAGTGTCACTACGT	lib1	0	1	34
H9-day00-01	LT-3D	AGTGTGACGTGTCTCAGTCTGTCTCTGTGTGATGTGTGTGTGTGTACGTA	lib1	0	1	17
H9-day00-01	LT-3D	AGTGTGACGTGTGTGAGTCACTCTGTCAGACTCAGAGTGTGACTGTACGT	lib1	0	1	15
H9-day00-01	LT-3D	AGTGTTACGTCACACTGTGTCACTCAGAGACAGAGAGTCAGTGTCAACGT	lib1	0	1	13
H9-day00-01	LT-3D	AGTGTTACGTCACTGTGAGTGAGTCTGTGTCACAGTCTGACACTCTACGT	lib1	0	1	37
H9-day00-01	LT-3D	AGTGTTACGTGAGAGACACACACTGAGTCTGACTCTGAGACACTGTACGT	lib1	0	1	17
H9-day00-01	LT-3D	AGTGTTACGTGAGTGAGTCTGTACACTGACTCAGTGTCACACACAACGTA	lib1	0	1	12
H9-day00-01	LT-3D	AGTGTTACGTGTGTGTGAGTCTGAGACAGAGTGTGTCAGTCTGTCTACGT	lib1	0	1	31
H9-day00-01	LT-3D	AGTTAAACGTCTGTGAGTCTGAGACACTCACACTGACTGTCACTCTACGT	lib1	0	1	16
H9-day00-01	LT-3D	AGTTAAACGTGAGAGACTCACTGTGAGTCACTCTGTGTCAGTGTCTACGT	lib1	0	1	63
H9-day00-01	LT-3D	AGTTAAACGTGAGTGAGTGTGACACTGAGTCTGTGTCACTCTGTCTACGT	lib1	0	1	22
H9-day00-01	LT-3D	AGTTAAACGTGTCTGTGTGTCTGTCAGTGTCTCACAGTCTGTGTGAACGT	lib1	0	1	44
H9-day00-01	LT-3D	AGTTACACGTCAGTGACTCAGACTGTGACTGTCACAGTGTGAGTCTACGT	lib1	0	1	20
H9-day00-01	LT-3D	AGTTACACGTGTCTCTCAATCACTGTCTGTGTGTCTGAGTCTGTCAACGT	lib1	0	1	22
H9-day00-01	LT-3D	AGTTACACGTGTGAGTCTGTCTCACTCTGTCTGTGTCACATAGTCAACGT	lib1	0	1	28
H9-day00-01	LT-3D	AGTTACACGTGTGTGAGTGAGAGTCAGTGACTCTCTGTCTGTGTGTACGT	lib1	0	1	30
H9-day00-01	LT-3D	AGTTACACGTGTGTGTGAGACTGTGTCAGACGTCACTGTAAGAGTACGTA	lib1	0	1	16
H9-day00-01	LT-3D	AGTTAGACGTCAGAGTGAGAGTGTGAGTCTGTGTGTGTCTGAGTCTACGT	lib1	0	1	16
H9-day00-01	LT-3D	AGTTAGACGTGTCAGTCAGAGTGTGGCAGAGTGTCTGTCAGTGTCTACGT	lib1	0	1	22
H9-day00-01	LT-3D	AGTTAGACGTGTGAGTGAGGTCAGTGTGAGAGTCTCTGTGTCTGAACGTA	lib1	0	1	31
H9-day00-01	LT-3D	AGTTAGACGTGTGCTCTCTGACACTGTGTCTCTGTGACTCACTGAACGTA	lib1	0	1	12
H9-day00-01	LT-3D	AGTTATACGTCTCAGTCGTGTGAGTCTGAGTCTGAGTGTGTGTGTACGTA	lib1	0	1	22
H9-day00-01	LT-3D	AGTTATACGTGAGACAGGTGACAGTCACTGTGAGTGACAGACTGAACGTA	lib1	0	1	44
H9-day00-01	LT-3D	AGTTATACGTGTCAGTGAGAGACACAGTGACTCTGAGAGACTCTGAACGT	lib1	0	1	15
H9-day00-01	LT-3D	AGTTATACGTGTGTCACTGTGAGTGAGTGTCAGTCACTCTCTGTCAACGT	lib1	0	1	16
H9-day00-01	LT-3D	AGTTCAACGTCACAGTCTCACTGTGTCTGACTGTGTCTCTGTCTGAACGT	lib1	0	1	18
H9-day00-01	LT-3D	AGTTCAACGTCAGTCAGTGAGACTGTGTGTGTGTGAGTCTGTGAGAACGT	lib1	0	1	23
H9-day00-01	LT-3D	AGTTCAACGTGACTGAGTGTGTCTGACTGACAGAGTGTCAGTGTGAACGT	lib1	0	1	13
H9-day00-01	LT-3D	AGTTCAACGTGAGTCTCTGTCTGTGACTGTCAGTCTCTCTGTCAGGACGT	lib1	0	1	21
H9-day00-01	LT-3D	AGTTCAACGTGAGTGACAGTCTCTCTCACAGAGAGACAGTGTGTCTACGT	lib1	0	1	32
H9-day00-01	LT-3D	AGTTCAACGTGTGACTGACACTGTGTGACTCAGTGTCTGTGACTGAGCGT	lib1	0	1	36
H9-day00-01	LT-3D	AGTTCAACGTGTGTCTCTGAGTGTCTCAGTCACTGTGACAGTCAGTACGT	lib1	0	1	20
H9-day00-01	LT-3D	AGTTCAACGTGTGTGACAGAGAGTGTGAGAGTGTGTCACTGTGTGTACGT	lib1	0	1	29
H9-day00-01	LT-3D	AGTTCCACGTCAGTGTCTCTGTGTGACTCTGAGACTGTGTGAGTGTACGT	lib1	0	1	24
H9-day00-01	LT-3D	AGTTCCACGTCTCTGACACAGACTGACTCTGAGTCTGTCAGTACGTACGT	lib1	0	1	43
H9-day00-01	LT-3D	AGTTCCACGTGTGACACTGTGTGACAGACTGAGAGTGTCACAGACTACGT	lib1	0	1	14
H9-day00-01	LT-3D	AGTTCGACGTCACACACAGTCTCTGACTCTGTGTGAGTGTGTCTCTACGT	lib1	0	1	14
H9-day00-01	LT-3D	AGTTCGACGTCACTCTGTGTGTCTGACACTCTGTGTGTGTGTGTCTACGT	lib1	0	1	21
H9-day00-01	LT-3D	AGTTCGACGTCTCTGTGTCTGTCTGTGAGTGAGTGTGTCTCTGACTACGT	lib1	0	1	33
H9-day00-01	LT-3D	AGTTCGACGTGACTGAGACAGACTCTGAGTGTGAGTCACAGTCTGTACGT	lib1	0	1	38
H9-day00-01	LT-3D	AGTTCTACGTCTGACTTGTGTCTAGTGACACACAGAGTGTCTGTACGTAT	lib1	0	1	40
H9-day00-01	LT-3D	AGTTCTACGTGTCAGTGTGACAGAGTGTGTCAGTCACTGAGACTGAACGT	lib1	0	1	15
H9-day00-01	LT-3D	AGTTCTACGTGTGTGTGACAGTGTCTGTCTGTCAGACACAGAGTGAACGT	lib1	0	1	27
H9-day00-01	LT-3D	AGTTGAACGTGACACTGTGACACTCTCTGTGACTCTGTGACTCTGTACGT	lib1	0	1	28
H9-day00-01	LT-3D	AGTTGAACGTGACTGACTGTCACTGTGTGAGTGAGTGTGTGTGTGAACGT	lib1	0	1	20
H9-day00-01	LT-3D	AGTTGAACGTGTCAGTGACTCAGTGAGTCAGAGAGTGTCAGAGAGGACGT	lib1	0	1	24
H9-day00-01	LT-3D	AGTTGAACGTGTCTGAGTGAGAGTGTCTCACACTGACAGTCTCAGAACGT	lib1	0	1	26
H9-day00-01	LT-3D	AGTTGAACGTGTGAGTGAGTCTGTCAGTGACTGTGTGTCAGTGACAACGT	lib1	0	1	42
H9-day00-01	LT-3D	AGTTGCACGTCACTCTCAGTCTGAGACTGTGTGTCTCTGAGTGTGAACGT	lib1	0	1	74
H9-day00-01	LT-3D	AGTTGCACGTCTCTCAGAGTGTCAGTGAGTCACACTGACAGTCAGTACGT	lib1	0	1	29
H9-day00-01	LT-3D	AGTTGCACGTGTCAGACAGTGTCACACAGTGAGTGTCTGTCAGTGTACGT	lib1	0	1	49
H9-day00-01	LT-3D	AGTTGCACGTGTCAGTGACTCTGACTCTGAGTCTCACTGAGTCACTACGT	lib1	0	1	67
H9-day00-01	LT-3D	AGTTGGACGTCAGTCAGTCAGTGTGAGTGTGTCTCTGTGTGAGAGAACGT	lib1	0	1	30
H9-day00-01	LT-3D	AGTTGGACGTCAGTGACTCTCTGAGCCAGTGTCTCTGTCTGTGAGAACGT	lib1	0	1	14
H9-day00-01	LT-3D	AGTTGGACGTCTCTGACTCTGTGTCTGAGAGACTGAGTGAGTGAGAACGT	lib1	0	1	13
H9-day00-01	LT-3D	AGTTGGACGTGAGTCACACTCACAGAGTGTCTCTGAGACTGTCACTACGT	lib1	0	1	22
H9-day00-01	LT-3D	AGTTGGACGTGTCACTCTCTGTGACACTGTGACTGACTGTGAGTCTACGT	lib1	0	1	51
H9-day00-01	LT-3D	AGTTGGACGTGTCACTGTGTGTGTGAGAGTGTGTGAGTCAGTCAGTACGT	lib1	0	1	33
H9-day00-01	LT-3D	AGTTGGACGTGTCAGTGTGTGTCTCTGTGTCTGAGTGTCAGTGCGTACGT	lib1	0	1	11
H9-day00-01	LT-3D	AGTTGGACGTGTCTCTCAGACAGACACTCTGACAGAGTGACTGTGAACGT	lib1	0	1	24
H9-day00-01	LT-3D	AGTTGGACGTGTGAGTGAGTCTCTCTCTCAGAGTGAGTGTGTCACTACGT	lib1	0	1	12
H9-day00-01	LT-3D	AGTTGGACGTGTGTGTGACAGACAGACTCTCACAGTGAGTGTCAGAACGT	lib1	0	1	56
H9-day00-01	LT-3D	AGTTGTACGTGAGAGTGAGTGTGTGAGTCTCTGTCAGTGTCAGAGTACGT	lib1	0	1	44
H9-day00-01	LT-3D	AGTTGTACGTGTCAGTGTCAGAGTGTCAGTCACTCAGAGAGTGTGTACGT	lib1	0	1	22
H9-day00-01	LT-3D	AGTTGTACGTGTCTGTGTGAGTCTGTGACAGTCTGTGAGTGTGAGTACGT	lib1	0	1	17
H9-day00-01	LT-3D	AGTTGTACGTGTGACTGACGTGTGACACTGTGAGAGTGTGTGTCTACGTA	lib1	0	1	19
H9-day00-01	LT-3D	AGTTGTACGTGTGTCACAGAGAGTCACAGTGTCTCACACACACACAACGT	lib1	0	1	18
H9-day00-01	LT-3D	AGTTGTACGTGTGTGTCTCAGAGAGTCAGTGTGACTCAGTGAGAGTACGT	lib1	0	1	30
H9-day00-01	LT-3D	AGTTTAACGTCACTCACAGACAGTGTCTGTCAGTGTCACAGACAGAACGT	lib1	0	1	28
H9-day00-01	LT-3D	AGTTTAACGTCTGAGTCAGTCTCAGTCAGTGAGTCTGTGTGAGTGTACGT	lib1	0	1	26
H9-day00-01	LT-3D	AGTTTAACGTGTGTGAGTCTGTCTGAGTCTCAGACACTCTCTGAGTACGT	lib1	0	1	14
H9-day00-01	LT-3D	AGTTTAACGTGTGTGTGTGAGAGTGAGTGTGTCTCAGTCTCAGTGTACGT	lib1	0	1	26
H9-day00-01	LT-3D	AGTTTCACGTCTGTCAGTCTGACTCTCACTGTCACTGTGTCTGTGTACGT	lib1	0	1	22
H9-day00-01	LT-3D	AGTTTCACGTGACTGAGAGTCTGGAGAGAGACTGTCTGTCACTCTACGTA	lib1	0	1	15
H9-day00-01	LT-3D	AGTTTCACGTGTGAGACTCAGAGTGAGAGTCTGACAGTGACAGGGTACGT	lib1	0	1	17
H9-day00-01	LT-3D	AGTTTCACGTGTGAGTGACTGACAGAGTCTGAGTGTGTGTGTCAGTACGT	lib1	0	1	21
H9-day00-01	LT-3D	AGTTTCACGTGTGGCTGAGTGTCTGAGTCACTGACTCTCAGAGTGTACGT	lib1	0	1	27
H9-day00-01	LT-3D	AGTTTGACGTCTCACAGTCTGACAGACACTCAGTGTGTCAGTGTGAACGT	lib1	0	1	37
H9-day00-01	LT-3D	AGTTTGACGTCTGAGAGTCTCAGTGAGTGAGTGACTGACACCGTGAACGT	lib1	0	1	16
H9-day00-01	LT-3D	AGTTTGACGTGACTCTGTGTGACTCTCTGTCAGTGTCTCTGTGCCAACGT	lib1	0	1	13
H9-day00-01	LT-3D	AGTTTGACGTGTCACTCAGTGAGACAGTGTCACTGTGTGAGTCACAACGT	lib1	0	1	18
[truncated: 568,313+ more rows]

## Sheet: Ext.Data.Fig1-c
Percentile	0	1	3	6	9	11	13	16	21	25	32	40	day
0.05	0.130691	0.176075	0.206186	0.303272	0.312707	0.372571	0.477698	0.574786	0.675841	0.714918	0.749648	0.831625
0.1	0.22334	0.287183	0.334703	0.467339	0.477321	0.531225	0.642812	0.744961	0.831067	0.84169	0.872908	0.93474
0.15	0.301936	0.375244	0.435545	0.586908	0.596158	0.639668	0.745928	0.842208	0.90971	0.910957	0.931311	0.970219
0.2	0.371903	0.449537	0.518406	0.679588	0.687054	0.719685	0.816167	0.90022	0.9521	0.951271	0.963114	0.984456
0.25	0.435726	0.514304	0.587856	0.752105	0.7587	0.78004	0.865236	0.935605	0.973996	0.973693	0.980498	0.990824
0.3	0.49489	0.572115	0.64724	0.808819	0.815283	0.826894	0.900109	0.957228	0.984942	0.985626	0.989339	0.993965
0.35	0.55002	0.624405	0.698276	0.852677	0.8596	0.863549	0.924844	0.970094	0.989982	0.991387	0.99358	0.995674
0.4	0.601568	0.672108	0.742847	0.88558	0.8937	0.892235	0.942494	0.977778	0.99246	0.994103	0.995636	0.996683
0.45	0.65003	0.715771	0.781781	0.909956	0.919485	0.914588	0.955041	0.982607	0.99397	0.995528	0.996692	0.997334
0.5	0.695506	0.755841	0.815725	0.92866	0.938848	0.931927	0.964107	0.985947	0.995069	0.996452	0.997321	0.9978
0.55	0.738197	0.792625	0.845551	0.943289	0.953535	0.945423	0.97104	0.98851	0.995954	0.997158	0.997784	0.998166
0.6	0.778017	0.826389	0.872333	0.955784	0.964868	0.956049	0.976519	0.990643	0.996697	0.997726	0.998164	0.998476
0.65	0.815353	0.857255	0.896708	0.966853	0.974034	0.96455	0.981013	0.992475	0.997333	0.998196	0.998489	0.998743
0.7	0.849749	0.885464	0.919008	0.976714	0.981943	0.971705	0.984862	0.994052	0.997889	0.998591	0.998777	0.998977
0.75	0.881609	0.911082	0.939263	0.985329	0.988849	0.978053	0.988271	0.995422	0.998379	0.998931	0.999032	0.999189
0.8	0.910907	0.933971	0.957331	0.992624	0.994754	0.9837	0.991307	0.996625	0.998814	0.999223	0.999263	0.999381
0.85	0.937346	0.954265	0.972961	0.997137	0.998515	0.988703	0.993998	0.997682	0.999191	0.999476	0.999473	0.999555
0.9	0.961368	0.972133	0.985938	0.998698	0.999231	0.993121	0.996337	0.998598	0.999514	0.999685	0.999665	0.999714
0.95	0.982724	0.987788	0.995998	0.999472	0.999663	0.996972	0.998333	0.999382	0.99978	0.999857	0.999839	0.999861

## Sheet: Ext.Data.Fig1-d
day	0.01	0.02	0.03	0.04	0.05	0.06	0.07	0.08	0.09	0.1	0.11	0.12	0.13	0.14	0.15	0.16	0.17	0.18	0.19	0.2	0.21	0.22	0.23	0.24	0.25	0.26	0.27	0.28	0.29	0.3	0.31	0.32	0.33	0.34	0.35	0.36	0.37	0.38	0.39	0.4	0.41	0.42	0.43	0.44	0.45	0.46	0.47	0.48	0.49
0	0.00298038	0.00624649	0.00972785	0.0134076	0.0172779	0.0213202	0.0255775	0.0298348	0.0340898	0.038635	0.0432768	0.0479211	0.0525969	0.0576256	0.0626569	0.0676883	0.0728434	0.0782618	0.0836772	0.0890956	0.0947808	0.100583	0.106388	0.112205	0.118394	0.124587	0.130779	0.137099	0.143679	0.150255	0.156834	0.163696	0.170658	0.177625	0.184651	0.192001	0.199354	0.206704	0.214246	0.221987	0.229723	0.237464	0.245557	0.25368	0.261808	0.270075	0.278589	0.287104	0.295614
1	0.00215028	0.00444644	0.00689362	0.0094852	0.0122219	0.0151416	0.0181995	0.0213213	0.0245567	0.0278798	0.0312496	0.0347683	0.0383093	0.0420235	0.0457494	0.0496516	0.0535612	0.0576457	0.0617508	0.0660455	0.0703725	0.0748686	0.0794249	0.0841164	0.0889365	0.0938202	0.0989027	0.103982	0.109259	0.114557	0.12002	0.125519	0.131177	0.136902	0.142767	0.148708	0.154767	0.160947	0.167202	0.173636	0.180126	0.186772	0.193532	0.200373	0.207402	0.214502	0.221735	0.229092	0.236564
3	0.000497143	0.00109303	0.00182721	0.00274864	0.00400605	0.00561389	0.00753121	0.00960207	0.0117831	0.0140673	0.0164463	0.0189252	0.0215229	0.0242169	0.0270466	0.0299815	0.0330114	0.0361313	0.039353	0.0426863	0.0461013	0.0496184	0.0532301	0.0569481	0.0607462	0.0646308	0.0685919	0.0726469	0.076783	0.0810028	0.0853027	0.0896839	0.0941441	0.0986786	0.103303	0.10801	0.112802	0.117677	0.122638	0.127693	0.132826	0.138081	0.143433	0.148888	0.154463	0.160154	0.165962	0.17192	0.178029
6	0.000105705	0.000211411	0.000316813	0.000422518	0.000527921	0.00065402	0.00079496	0.000936809	0.00111298	0.00130249	0.00152157	0.00177579	0.00207503	0.00243364	0.00286464	0.00339822	0.00405708	0.0049206	0.0060877	0.00737948	0.00873265	0.0101355	0.0115968	0.0131055	0.014676	0.016302	0.0179719	0.0196979	0.0214683	0.0232911	0.0251636	0.027088	0.0290655	0.0310836	0.0331529	0.0352683	0.0374322	0.0396433	0.0419042	0.0442225	0.0465921	0.0490249	0.0515174	0.0540835	0.0567186	0.0594238	0.0622244	0.065129	0.0681699
9	6.74437e-05	0.000134887	0.000202049	0.000269493	0.000336936	0.000404098	0.00048979	0.000579715	0.000669264	0.000769347	0.000881754	0.00100347	0.00113996	0.00129874	0.00148583	0.00171845	0.00225697	0.003204	0.00420568	0.00525534	0.0063461	0.0074823	0.00866167	0.00988854	0.0111567	0.0124574	0.0137976	0.015179	0.0165971	0.0180632	0.0195694	0.0211047	0.0226865	0.0243107	0.025973	0.0276915	0.0294623	0.0312841	0.0331794	0.0351487	0.0371952	0.0393518	0.0416027	0.0439791	0.046476	0.0491057	0.0518903	0.0548231	0.0579014
11	0.00051199	0.00107029	0.00167688	0.00233735	0.00303002	0.00374923	0.00449797	0.00527214	0.00606651	0.00688223	0.00772023	0.00858139	0.00946473	0.0103716	0.0113001	0.012251	0.0132278	0.0142281	0.0152542	0.0163038	0.017379	0.0184805	0.0196099	0.0207668	0.0219552	0.0231667	0.0244065	0.025675	0.0269736	0.0283001	0.0296572	0.0310478	0.0324758	0.033943	0.035455	0.0370167	0.0386401	0.0403337	0.0421055	0.0439576	0.0458951	0.0479195	0.0500348	0.0522569	0.0545855	0.0570349	0.0595989	0.0622923	0.0651183
13	0.000312789	0.000632334	0.000963656	0.00131202	0.00166785	0.00203929	0.00242782	0.00282556	0.0032361	0.00366481	0.00410518	0.00455756	0.00502531	0.00550986	0.00600367	0.00651196	0.00703925	0.00757748	0.00812983	0.00869502	0.00927618	0.00986655	0.0104726	0.0110968	0.0117314	0.0123827	0.0130468	0.013731	0.0144288	0.0151401	0.0158717	0.0166197	0.0173891	0.0181789	0.0189892	0.0198282	0.0206935	0.0215894	0.0225206	0.0234842	0.0244881	0.0255314	0.0266238	0.0277654	0.0289641	0.0302229	0.0315369	0.0329176	0.0343681
16	0.000111726	0.000228356	0.0003505	0.000482539	0.000618612	0.000760751	0.000913104	0.00107106	0.0012331	0.00140223	0.0015749	0.00175386	0.00193616	0.00212624	0.00231867	0.00251928	0.0027226	0.00293589	0.00315252	0.00337534	0.00360436	0.0038373	0.00407863	0.00432454	0.00457846	0.00483859	0.0051045	0.00537874	0.0056602	0.00594897	0.0062459	0.0065518	0.00686623	0.00719067	0.00752616	0.00787103	0.00822606	0.00859275	0.00896995	0.00935791	0.00975749	0.0101708	0.0105968	0.0110362	0.0114918	0.0119625	0.0124519	0.0129617	0.0134967
21	4.23083e-05	8.46166e-05	0.000126925	0.000170602	0.000219961	0.000269321	0.00031856	0.000373117	0.000429528	0.000485939	0.000545053	0.000608515	0.000671977	0.00073816	0.000808674	0.000879187	0.00095334	0.00103071	0.00110828	0.00118602	0.00127043	0.00135504	0.00143966	0.00152991	0.00162135	0.00171302	0.00181016	0.00190864	0.00200736	0.0021116	0.00221737	0.00232366	0.00243649	0.00254931	0.0026676	0.00278748	0.00291127	0.00303788	0.0031691	0.00330308	0.00344331	0.00358576	0.00373384	0.00388793	0.00404612	0.00421019	0.0043805	0.00455725	0.00474038
25	2.77424e-05	5.54849e-05	8.32273e-05	0.00011097	0.00014282	0.00017508	0.000207447	0.000241208	0.000278197	0.000315187	0.000352359	0.000393973	0.000435586	0.000478352	0.00052459	0.000570675	0.000620475	0.000671336	0.000722198	0.000776924	0.000832227	0.000887712	0.000947578	0.00100769	0.00106917	0.0011337	0.00119843	0.00126753	0.00133688	0.00140991	0.00148364	0.00156067	0.00163927	0.00172132	0.00180464	0.0018922	0.00198314	0.00207662	0.00217372	0.00227448	0.0023788	0.00248769	0.00260128	0.00271932	0.0028424	0.00297037	0.00310504	0.00324586	0.00339373
32	3.21468e-05	6.42937e-05	9.64405e-05	0.000128587	0.000160734	0.000192787	0.000226647	0.000262812	0.000298978	0.000335143	0.000371308	0.000407367	0.000446439	0.000486623	0.000526806	0.00056699	0.000607055	0.000648894	0.000693095	0.000737297	0.000781499	0.000825701	0.000872066	0.000920286	0.000968507	0.00101673	0.00106685	0.00111893	0.00117117	0.00122341	0.00127927	0.00133552	0.00139178	0.00145089	0.00151116	0.00157178	0.00163607	0.00170037	0.00176798	0.00183629	0.00190777	0.00198075	0.0020571	0.00213543	0.00221638	0.00230077	0.00238901	0.00248087	0.00257772
40	2.78515e-05	5.57029e-05	8.3469e-05	0.00011132	0.000139086	0.000166938	0.000194704	0.00022342	0.000254657	0.00028599	0.000317227	0.00034856	0.000379893	0.00041113	0.000445559	0.000480267	0.000515081	0.000549789	0.000584603	0.000619514	0.000657809	0.000695988	0.000734284	0.000772462	0.000811089	0.000852866	0.000894515	0.000936292	0.000977941	0.0010232	0.00106832	0.00111358	0.00116006	0.00120881	0.0012574	0.00130787	0.00135993	0.00141297	0.00146867	0.0015243	0.00158349	0.00164249	0.00170487	0.00176794	0.00183409	0.00190205	0.00197225	0.00204514	0.00212134
[truncated: 51 more columns]
