# Supplementary material for: Cerebral organoids display dynamic clonal growth and tunable tissue replenishment
Source: Nat Cell Biol. 2024 May 7;26(5):710–8. doi: 10.1038/s41556-024-01412-z (PMC11098754; doi:10.1038/s41556-024-01412-z)
Supplement: Supplementary file 10 — Source data. [file 41556_2024_1412_MOESM10_ESM.zip]

Archive with 46 entries (44 files):
- Lindenhoferetal-Fig-ED2-sourcedata-NCB/
- __MACOSX/._Lindenhoferetal-Fig-ED2-sourcedata-NCB
- Lindenhoferetal-Fig-ED2-sourcedata-NCB/Lindenhoferetal-Fig-ED2-adg.xlsx
- __MACOSX/Lindenhoferetal-Fig-ED2-sourcedata-NCB/._Lindenhoferetal-Fig-ED2-adg.xlsx
- Lindenhoferetal-Fig-ED2-sourcedata-NCB/.DS_Store
- __MACOSX/Lindenhoferetal-Fig-ED2-sourcedata-NCB/._.DS_Store
- Lindenhoferetal-Fig-ED2-sourcedata-NCB/Lindenhoferetal-Fig-ED2f-images-NCB/
- __MACOSX/Lindenhoferetal-Fig-ED2-sourcedata-NCB/._Lindenhoferetal-Fig-ED2f-images-NCB
- Lindenhoferetal-Fig-ED2-sourcedata-NCB/Lindenhoferetal-Fig-ED2f-images-NCB/E10toE17-RSFGGTT-z500.tif
- __MACOSX/Lindenhoferetal-Fig-ED2-sourcedata-NCB/Lindenhoferetal-Fig-ED2f-images-NCB/._E10toE17-RSFGGTT-z500.tif
- Lindenhoferetal-Fig-ED2-sourcedata-NCB/Lindenhoferetal-Fig-ED2f-images-NCB/E10toE17-RSFGGTT-z460.tif
- __MACOSX/Lindenhoferetal-Fig-ED2-sourcedata-NCB/Lindenhoferetal-Fig-ED2f-images-NCB/._E10toE17-RSFGGTT-z460.tif
- Lindenhoferetal-Fig-ED2-sourcedata-NCB/Lindenhoferetal-Fig-ED2f-images-NCB/E10toE17-RSFGGTT-z700.tif
- __MACOSX/Lindenhoferetal-Fig-ED2-sourcedata-NCB/Lindenhoferetal-Fig-ED2f-images-NCB/._E10toE17-RSFGGTT-z700.tif
- Lindenhoferetal-Fig-ED2-sourcedata-NCB/Lindenhoferetal-Fig-ED2f-images-NCB/.DS_Store
- __MACOSX/Lindenhoferetal-Fig-ED2-sourcedata-NCB/Lindenhoferetal-Fig-ED2f-images-NCB/._.DS_Store
- Lindenhoferetal-Fig-ED2-sourcedata-NCB/Lindenhoferetal-Fig-ED2f-images-NCB/E10toE17-RSFGGTT-z300.tif
- __MACOSX/Lindenhoferetal-Fig-ED2-sourcedata-NCB/Lindenhoferetal-Fig-ED2f-images-NCB/._E10toE17-RSFGGTT-z300.tif
- Lindenhoferetal-Fig-ED2-sourcedata-NCB/Lindenhoferetal-Fig-ED2f-images-NCB/E10toE17-RSFGGTT-z470.tif
- __MACOSX/Lindenhoferetal-Fig-ED2-sourcedata-NCB/Lindenhoferetal-Fig-ED2f-images-NCB/._E10toE17-RSFGGTT-z470.tif
- Lindenhoferetal-Fig-ED2-sourcedata-NCB/Lindenhoferetal-Fig-ED2f-images-NCB/E10toE17-RSFGGTT-z100.tif
- __MACOSX/Lindenhoferetal-Fig-ED2-sourcedata-NCB/Lindenhoferetal-Fig-ED2f-images-NCB/._E10toE17-RSFGGTT-z100.tif
- Lindenhoferetal-Fig-ED2-sourcedata-NCB/Lindenhoferetal-Fig-ED2f-images-NCB/E10toE17-RSFGGTT-z600.tif
- __MACOSX/Lindenhoferetal-Fig-ED2-sourcedata-NCB/Lindenhoferetal-Fig-ED2f-images-NCB/._E10toE17-RSFGGTT-z600.tif
- Lindenhoferetal-Fig-ED2-sourcedata-NCB/Lindenhoferetal-Fig-ED2f-images-NCB/E10toE17-RSFGGTT-z400.tif
- __MACOSX/Lindenhoferetal-Fig-ED2-sourcedata-NCB/Lindenhoferetal-Fig-ED2f-images-NCB/._E10toE17-RSFGGTT-z400.tif
- Lindenhoferetal-Fig-ED2-sourcedata-NCB/Lindenhoferetal-Fig-ED2f-images-NCB/E10toE17-RSFGGTT-z410.tif
- __MACOSX/Lindenhoferetal-Fig-ED2-sourcedata-NCB/Lindenhoferetal-Fig-ED2f-images-NCB/._E10toE17-RSFGGTT-z410.tif
- Lindenhoferetal-Fig-ED2-sourcedata-NCB/Lindenhoferetal-Fig-ED2f-images-NCB/E10toE17-RSFGGTT-z001.tif
- __MACOSX/Lindenhoferetal-Fig-ED2-sourcedata-NCB/Lindenhoferetal-Fig-ED2f-images-NCB/._E10toE17-RSFGGTT-z001.tif
- Lindenhoferetal-Fig-ED2-sourcedata-NCB/Lindenhoferetal-Fig-ED2f-images-NCB/E10toE17-RSFGGTT-z200.tif
- __MACOSX/Lindenhoferetal-Fig-ED2-sourcedata-NCB/Lindenhoferetal-Fig-ED2f-images-NCB/._E10toE17-RSFGGTT-z200.tif
- Lindenhoferetal-Fig-ED2-sourcedata-NCB/Lindenhoferetal-Fig-ED2f-images-NCB/E10toE17-RSFGGTT-z420.tif
- __MACOSX/Lindenhoferetal-Fig-ED2-sourcedata-NCB/Lindenhoferetal-Fig-ED2f-images-NCB/._E10toE17-RSFGGTT-z420.tif
- Lindenhoferetal-Fig-ED2-sourcedata-NCB/Lindenhoferetal-Fig-ED2f-images-NCB/E10toE17-RSFGGTT-z800.tif
- __MACOSX/Lindenhoferetal-Fig-ED2-sourcedata-NCB/Lindenhoferetal-Fig-ED2f-images-NCB/._E10toE17-RSFGGTT-z800.tif
- Lindenhoferetal-Fig-ED2-sourcedata-NCB/Lindenhoferetal-Fig-ED2f-images-NCB/E10toE17-RSFGGTT-z430.tif
- __MACOSX/Lindenhoferetal-Fig-ED2-sourcedata-NCB/Lindenhoferetal-Fig-ED2f-images-NCB/._E10toE17-RSFGGTT-z430.tif
- Lindenhoferetal-Fig-ED2-sourcedata-NCB/Lindenhoferetal-Fig-ED2f-images-NCB/E10toE17-RSFGGTT-z440.tif
- __MACOSX/Lindenhoferetal-Fig-ED2-sourcedata-NCB/Lindenhoferetal-Fig-ED2f-images-NCB/._E10toE17-RSFGGTT-z440.tif
- Lindenhoferetal-Fig-ED2-sourcedata-NCB/Lindenhoferetal-Fig-ED2f-images-NCB/E10toE17-RSFGGTT-z480.tif
- __MACOSX/Lindenhoferetal-Fig-ED2-sourcedata-NCB/Lindenhoferetal-Fig-ED2f-images-NCB/._E10toE17-RSFGGTT-z480.tif
- Lindenhoferetal-Fig-ED2-sourcedata-NCB/Lindenhoferetal-Fig-ED2f-images-NCB/E10toE17-RSFGGTT-z490.tif
- __MACOSX/Lindenhoferetal-Fig-ED2-sourcedata-NCB/Lindenhoferetal-Fig-ED2f-images-NCB/._E10toE17-RSFGGTT-z490.tif
- Lindenhoferetal-Fig-ED2-sourcedata-NCB/Lindenhoferetal-Fig-ED2f-images-NCB/E10toE17-RSFGGTT-z450.tif
- __MACOSX/Lindenhoferetal-Fig-ED2-sourcedata-NCB/Lindenhoferetal-Fig-ED2f-images-NCB/._E10toE17-RSFGGTT-z450.tif
