# Supplementary material for: Cerebral organoids display dynamic clonal growth and tunable tissue replenishment
Source: Nat Cell Biol. 2024 May 7;26(5):710–8. doi: 10.1038/s41556-024-01412-z (PMC11098754; doi:10.1038/s41556-024-01412-z)
Supplement: Supplementary file 11 — Source data. [file 41556_2024_1412_MOESM11_ESM.zip › Lindenhoferetal-Fig-ED3-sourcedata-NCB/Lindenhoferetal-Fig-ED3-bcdefg-table.xlsx]

## Sheet: Ext.Data.Fig3-b
Whole tissue lineage tracing - 2D stem cells - Experiment 2
Sample	Category	LID	Library	Replicate	Day	Nreads
LT-2D-07-1	LT-2D	AAAAAGACGCACTCTGAGTGTCAGTCAGTGACAGAGTCTGTCTCTACGTA	lib1	1	7	194
LT-2D-07-1	LT-2D	AAAAAGACGTCTGTGTGAGTGAGTGTGTGAGTCTGTGAGACAGTGTACGT	lib1	1	7	289
LT-2D-07-1	LT-2D	AAAAAGACGTGAGTGTGTCTCAGTGTCTGTCTGTCAGACAGTGACTACGT	lib1	1	7	52
LT-2D-07-1	LT-2D	AAAAATACGTGTCTGAGTCAGACACTCTGTGACTCTGAGAGTCTGAACGT	lib1	1	7	28
LT-2D-07-1	LT-2D	AAAACAACGTCACAGAGTGTGTGTCTAGACTCAGTCAGTCTCTCAACGTA	lib1	1	7	17
LT-2D-07-1	LT-2D	AAAACGACGTCTGTCAGAGAGTCTCTGTCAGAGAGTCAGTGTCAGTACGT	lib1	1	7	104
LT-2D-07-1	LT-2D	AAAACGACGTGTGTGTCAGTGTCACACTGTGAGTGTGTGTCAGAGTACGT	lib1	1	7	90
LT-2D-07-1	LT-2D	AAAACTACGTCAGTGTCAGTGTCTGTCAGAGAGTGAGAGACTCAGAACGT	lib1	1	7	15
LT-2D-07-1	LT-2D	AAAACTACGTCAGTGTCTGTGAGTGACACTCTGTGAGTGTCACAGAACGT	lib1	1	7	15
LT-2D-07-1	LT-2D	AAAACTACGTGTCTCAGTGTGTGTGTCACACTCTCTCAGTGAGTCTACGT	lib1	1	7	362
LT-2D-07-1	LT-2D	AAAACTACGTGTGACAGTCTGTGACTGTGACTGACTGTGAGACTGTACGT	lib1	1	7	9
LT-2D-07-1	LT-2D	AAAAGAACGTCTGTGACAGACTGTCAGACTCACTGTGTCTCTGACTACGT	lib1	1	7	116
LT-2D-07-1	LT-2D	AAAAGCACGTCAGTGACTGTGAGTGAGAGAGAGTGTGAGAGTGTCTACGT	lib1	1	7	35
LT-2D-07-1	LT-2D	AAAAGCACGTGTGTGAGTCTGTGAGTGAGACTCTCTGTGTGACTCTACGT	lib1	1	7	76
LT-2D-07-1	LT-2D	AAAAGGACGTCAGAGTCAGAGTGTCTGTGTGTGAGACACTGACTGAACGT	lib1	1	7	110
LT-2D-07-1	LT-2D	AAAAGTACGTGTCACACTGAGAGTGTCACACTCAGAGTGTGACTGAACGT	lib1	1	7	158
LT-2D-07-1	LT-2D	AAAATCACGTCAGTGACTGAGAGTGTGTGAGTCTGACAGTGAGAGTACGT	lib1	1	7	33
LT-2D-07-1	LT-2D	AAAATCACGTGAAGTGTCTGTCTGTGTGTCACACTGAGACAGTGTACGTA	lib1	1	7	111
LT-2D-07-1	LT-2D	AAAATCCGTTGACTGTGTCTGTCAGTGACTCTCTCACAGTCAGTACGTAT	lib1	1	7	280
LT-2D-07-1	LT-2D	AAAATTACGTGTGAGACACTCTGAGTCTCACACTGAGAGACAGAGTACGT	lib1	1	7	18
LT-2D-07-1	LT-2D	AAAATTACGTGTGTGTCTGTCTGTCTGAGACAGTCTCTGTGTGTCTACGT	lib1	1	7	21
LT-2D-07-1	LT-2D	AAACACACGTGTCAGACTGACACAGAGACACTCTCAGTGTGACTGAACGT	lib1	1	7	147
LT-2D-07-1	LT-2D	AAACATACGTGAGAGAGTCTGTCTCACTCTGTCTCTCAGTGACAGTACGT	lib1	1	7	99
LT-2D-07-1	LT-2D	AAACATACGTGAGTCATCAGAGTGACAAGTGTGACTGTGTCTCAACGTAT	lib1	1	7	253
LT-2D-07-1	LT-2D	AAACATACGTGAGTCTAAGAGTGAGTCACACTGACACAGAGTCAGAACGT	lib1	1	7	61
LT-2D-07-1	LT-2D	AAACCAACGTCTGTCACAGTGACACTCTGAGTCAGTGAGACTGTCAACGT	lib1	1	7	58
LT-2D-07-1	LT-2D	AAACCAACGTGTCACTCTCTGTGTGTCTGTCAGAGTCTGACACTCAACGT	lib1	1	7	32
LT-2D-07-1	LT-2D	AAACCAACGTGTCTGTCACTGTGAGAGAGTCTCAGTGTGTGTGTGTACGT	lib1	1	7	35
LT-2D-07-1	LT-2D	AAACCCACGTCAGTCAGTCTCAGTGTCTGTCTGTGTGACTGTGTCAACGT	lib1	1	7	15
LT-2D-07-1	LT-2D	AAACCCACGTGTGACACAGAGTCTCTGTCACTGACTCAGTGAGTGTACGT	lib1	1	7	67
LT-2D-07-1	LT-2D	AAACCGACGTCAGACACTGAGAGAGAGTGTGTGAGACAGTCACACTACGT	lib1	1	7	12
LT-2D-07-1	LT-2D	AAACCGACGTGTGACAGTGTGAGAGTCTGAGTGTCTGTGACTGAGTACGT	lib1	1	7	88
LT-2D-07-1	LT-2D	AAACCGACGTGTGTCTCTGTGAGACTCTGACTCAGTGTCTCAGAGTACGT	lib1	1	7	82
LT-2D-07-1	LT-2D	AAACCTACGTCTGTGAGTCTGAGACTGACACAGACACAGTGTGAGTACGT	lib1	1	7	181
LT-2D-07-1	LT-2D	AAACCTACGTGAGACAGTCAGTCTGTGAGTCACAGAGACACACTGAACGT	lib1	1	7	12
LT-2D-07-1	LT-2D	AAACCTACGTGTTGTCAGTGACTCACTGTGTCTGTCAGTCTCTCAACGTA	lib1	1	7	151
LT-2D-07-1	LT-2D	AAACGCACGTCAGAGAGAGTGTGTGTCACACTCTGTGAGTCTGAGTACGT	lib1	1	7	39
LT-2D-07-1	LT-2D	AAACGCACGTCAGTGTCACACAGACTCTCTCTGTGAGTCAGTGTCAACGT	lib1	1	7	51
LT-2D-07-1	LT-2D	AAACGCACGTGAGTCTGCTCTGTGAGTGTCACTCACAGACTGTCAACGTA	lib1	1	7	46
LT-2D-07-1	LT-2D	AAACGCACGTGTCAGTCTCACTGTCTGACTCACTCAGTGTGTGTGAACGT	lib1	1	7	195
LT-2D-07-1	LT-2D	AAACGGACGTCACAGTGTGTGACAGAGTCACTGTGTGAGTCTCTGAACGT	lib1	1	7	118
LT-2D-07-1	LT-2D	AAACGGACGTCTGTGACTGTGTCTGTGACAGTGACAGTGTCTCACTACGT	lib1	1	7	61
LT-2D-07-1	LT-2D	AAACGGACGTGAGTCTGTGTGTGACACTGTGACTGTCAGTCTGAGTACGT	lib1	1	7	117
LT-2D-07-1	LT-2D	AAACGGACGTGTCACACTGTGTGAGTCTGAGTGTCTCTCTGTGTCAACGT	lib1	1	7	122
LT-2D-07-1	LT-2D	AAACGGACGTGTCACTCTGTCACTGTCTGTGAGACAGAGTGTCTCAACGT	lib1	1	7	209
LT-2D-07-1	LT-2D	AAACGGACGTGTCAGAGAGAGTGTCTCTGAGTCAGTGTGAGTGAGAACGT	lib1	1	7	42
LT-2D-07-1	LT-2D	AAACGTACGTCAGTCACACTGACACTGAGAGTGTGAGTCAGTGTCTACGT	lib1	1	7	331
LT-2D-07-1	LT-2D	AAACGTACGTCTCTCACTGTCTCTGTCTGAGTCAGTCTCTGACTGAACGT	lib1	1	7	88
LT-2D-07-1	LT-2D	AAACTCACGTCTCACTCAGTGACTGTGTCAGTGTGTCACTGTCTGTACGT	lib1	1	7	146
LT-2D-07-1	LT-2D	AAACTCACGTGAGTCTCTCAGACTGTCACTCACACTCACTGTCAGACGTA	lib1	1	7	68
LT-2D-07-1	LT-2D	AAACTCACGTGAGTGTGAGACAGTGAGAGAGTGTGAGTCACTCTCTACGT	lib1	1	7	101
LT-2D-07-1	LT-2D	AAACTCACGTGTCTGTCTCTGTCAGTGTCAGAGTCAGTCTGTCTCTACGT	lib1	1	7	49
LT-2D-07-1	LT-2D	AAACTGACGTGTGACACTGTGTCGTCCTGTCTCACTGACTGTCTACGTAT	lib1	1	7	44
LT-2D-07-1	LT-2D	AAACTTACGTGACTCTCACACAGTGAGAGTCTGAGTCAGACTGTGAACGT	lib1	1	7	18
LT-2D-07-1	LT-2D	AAACTTACGTGTCACTCAGTGTCTCACTGTCTCACTCTGAGTGTCTACGT	lib1	1	7	23
LT-2D-07-1	LT-2D	AAACTTACGTGTGTGAGACTCAGTGTGAGTCACTCTGTCTGAGAGTACGT	lib1	1	7	28
LT-2D-07-1	LT-2D	AAAGAAACGTCAGAGACAGTCAGTCAGAGTCAGTGAGAGACTGACAACGT	lib1	1	7	140
LT-2D-07-1	LT-2D	AAAGAAACGTCTGTCACTCTCTGTCACTCTCTCACACACTCAGTCAACGT	lib1	1	7	224
LT-2D-07-1	LT-2D	AAAGACACGGTGAGTCTGTGAGAGTGTGTCACAGTGACACACACTACGTA	lib1	1	7	13
LT-2D-07-1	LT-2D	AAAGACACGTGTGACCTCAGAGTCACACAGTGTCAGACACAGTCAACGTA	lib1	1	7	57
LT-2D-07-1	LT-2D	AAAGAGACGTCAGTCTGAGTCTCAGAGAGAGTCTCTCAGAGTCTCAACGT	lib1	1	7	17
LT-2D-07-1	LT-2D	AAAGCAACGTGTGACACAGTGTGAGAGAGTGTGTGTGTCACTGAGAACGT	lib1	1	7	101
LT-2D-07-1	LT-2D	AAAGCACGTCTCTGTCTCTCAGTGTGAGTGAGTCTGACTGACAGAACGTA	lib1	1	7	223
LT-2D-07-1	LT-2D	AAAGCCACGTCACAGTCACACTGTGTCTGAGTCTCTGTGTCTGTGTACGT	lib1	1	7	105
LT-2D-07-1	LT-2D	AAAGCCACGTCAGTGTGTGACAGTCTCAGTCACTGACAGTGTCAGTACGT	lib1	1	7	107
LT-2D-07-1	LT-2D	AAAGCGACGTCACAGTCAGTCTCTCACTCTCAGTCTGTGAGTCAGTACGT	lib1	1	7	231
LT-2D-07-1	LT-2D	AAAGCGACGTCAGAGACTGAGTGAGTGAGTGTGTGTGTGAGTGTGAACGT	lib1	1	7	178
LT-2D-07-1	LT-2D	AAAGCGACGTCAGTCTGACTGTCAGTGTCTCTGTCACTGTGACTGTACGT	lib1	1	7	27
LT-2D-07-1	LT-2D	AAAGCGACGTCTGTCTCACTCTGTCAGTCTGTGTCAGACTCAGACAACGT	lib1	1	7	11
LT-2D-07-1	LT-2D	AAAGCGACGTGAGACTGAGACTCAGACACTCTGTGTGACTGTGTCTACGT	lib1	1	7	64
LT-2D-07-1	LT-2D	AAAGCGACGTGTGTGTGCTCTCAGTGAGACTGTGTCTGTGAGACAACGTA	lib1	1	7	51
LT-2D-07-1	LT-2D	AAAGCTACGTGAGACTGTGTGTGTGTCACAGTCAGACTCCTCTCTACGTA	lib1	1	7	23
LT-2D-07-1	LT-2D	AAAGCTACGTGTCAGAGACTCTCTGTCTGAGTCCTCTGAGTGACTCTACG	lib1	1	7	299
LT-2D-07-1	LT-2D	AAAGCTACGTGTGTCACTGTCACACTGACAGTCACTGTCTGTGACTACGT	lib1	1	7	109
LT-2D-07-1	LT-2D	AAAGCTACGTGTGTCTCAGACAGACTGTCACAGACAGTCACTGAGTACGT	lib1	1	7	87
LT-2D-07-1	LT-2D	AAAGGAACGTGTGAGTGTGAGTCAGTGAGTCTCTGACTGTCTGTCAACGT	lib1	1	7	273
LT-2D-07-1	LT-2D	AAAGGCACGTCACTGTCACACACAGAGTCTGACAGTGAGAGTCACAACGT	lib1	1	7	92
LT-2D-07-1	LT-2D	AAAGGCACGTCAGTGTCACTGAGTGAGTGTGACTGTGACTGTCAGTACGT	lib1	1	7	30
LT-2D-07-1	LT-2D	AAAGGCACGTCTGTTGACACACACTGAGACACAGTGTCTCTGTCTACGTA	lib1	1	7	48
LT-2D-07-1	LT-2D	AAAGGCACGTGTCAGACAGAGTGTCACAGTGTGAGACAGTCTGAGAACGT	lib1	1	7	36
LT-2D-07-1	LT-2D	AAAGGCACGTGTCTGTGAGTGAGTGTGTCACAGTGTGTGTCTGTGAACGT	lib1	1	7	208
LT-2D-07-1	LT-2D	AAAGGGACGTCACAGACTGAGAGAGACACTCTGACAGTCAGAGTGAACGT	lib1	1	7	64
LT-2D-07-1	LT-2D	AAAGGGACGTCAGTGTGAGTGTCTGAGACTCAGAGTGTGTGACTGTACGT	lib1	1	7	76
LT-2D-07-1	LT-2D	AAAGGGACGTCTCTCTGACACAGTGTGTGACTGTGAGTGTCTCAGTACGT	lib1	1	7	80
LT-2D-07-1	LT-2D	AAAGGGACGTGAGAGACTGTGAGTGTGACACTGTGTGTGTGTGTACGTAT	lib1	1	7	13
LT-2D-07-1	LT-2D	AAAGGGACGTGAGAGACTGTGAGTGTGACACTGTGTGTGTGTGTGTACGT	lib1	1	7	129
LT-2D-07-1	LT-2D	AAAGGGACGTGAGTCAGACTCTCACTCACTCTGTGAGTCAGTGTGAACGT	lib1	1	7	30
LT-2D-07-1	LT-2D	AAAGGGACGTGAGTCTGTGTGACTGTCAGTCAGTGTGACTCAGAGTACGT	lib1	1	7	130
LT-2D-07-1	LT-2D	AAAGGGACGTGTCAGTGAGAGAGAGACTGACAGAGTCAGACACTGTACGT	lib1	1	7	80
LT-2D-07-1	LT-2D	AAAGGGACGTGTCTGTGTGTAAGTGTGACTGTGTCACTCACAGTCTACGT	lib1	1	7	74
LT-2D-07-1	LT-2D	AAAGGGACGTGTGACTCTCAGTGAGTGTGTGTCAGACTCTCTGTGAACGT	lib1	1	7	99
LT-2D-07-1	LT-2D	AAAGGTACGTGACAGTGTGACTGAGTGACTCTGAGTGAGTCTCAGTACGT	lib1	1	7	85
LT-2D-07-1	LT-2D	AAAGGTACGTGAGAGTGAGAGAGACAGTGTGTGTCTGTCAGAGAGAACGT	lib1	1	7	104
LT-2D-07-1	LT-2D	AAAGGTACGTGTCAGTCACTCTGTGAGTCAGACTGTCAGTCACTGTACGT	lib1	1	7	256
LT-2D-07-1	LT-2D	AAAGGTACGTGTGACACTCAGAATCTCAGAGACACTCAGTGACAGTACGT	lib1	1	7	31
LT-2D-07-1	LT-2D	AAAGTAACGTCACTCAGTCAGAGTGTGTGTGTGTGAGACTCAGACTACGT	lib1	1	7	66
LT-2D-07-1	LT-2D	AAAGTAACGTCAGTGTCTGTGTGTGTCAGAGAGACAGTGTGTCTGAACGT	lib1	1	7	56
LT-2D-07-1	LT-2D	AAAGTAACGTGAGACAGTCTCTGTGAGTGATCTGTGACAGTGTCTACGTA	lib1	1	7	13
LT-2D-07-1	LT-2D	AAAGTAACGTGTCTCACAGTGAGAGTGAGTCAGACACAGTGTGTCAACGT	lib1	1	7	26
LT-2D-07-1	LT-2D	AAAGTACGTCAGTCAGGAGTCAGTGTGTCTGTGAGTGTGAGTGAACGTAT	lib1	1	7	114
LT-2D-07-1	LT-2D	AAAGTCACGTCTGTGTGACAGAGAGTGAGTGTGTGAGTCACTGTCTACGT	lib1	1	7	370
LT-2D-07-1	LT-2D	AAAGTCACGTGTGAGTGTGAGTCAGAGACTCAGAGACACTGTCAGAACGT	lib1	1	7	44
LT-2D-07-1	LT-2D	AAAGTCACGTGTGTGAGTCTCAGTGAGACAGTGTGACAGTCTCTCTACGT	lib1	1	7	67
LT-2D-07-1	LT-2D	AAAGTGACGTCTGTCTGTCACTCACTCTGTCAGAGTGAGTGTCTGTACGT	lib1	1	7	95
LT-2D-07-1	LT-2D	AAAGTGACGTGTGAGTCTGACAGTGTCAGTCAGAGTGTCTCTGAGAACGT	lib1	1	7	207
LT-2D-07-1	LT-2D	AAAGTTACGTCAGACTGTCTCTCTGTGTGTGAGTGTGAGTGACAGTACGT	lib1	1	7	601
LT-2D-07-1	LT-2D	AAAGTTACGTCAGTGAGTCAGTGTGAGTGTGAGAGTCTCAGTGTCAACGT	lib1	1	7	25
LT-2D-07-1	LT-2D	AAAGTTACGTCAGTGTCTCTGACAGTGTGTCTGACACTCAGAGAGTACGT	lib1	1	7	55
LT-2D-07-1	LT-2D	AAAGTTACGTGAGTCACGTCTGTGTGTCAGTGAGTCAGAGACAACGTATG	lib1	1	7	243
LT-2D-07-1	LT-2D	AAAGTTACGTGTGTGAGTGTGACTCTGTCTGTGAGACACAGTCACAACGT	lib1	1	7	103
LT-2D-07-1	LT-2D	AAATAAACGTCAGAGTGTGTCTGTGAGAGTCTGAGTGACAGACAGAACGT	lib1	1	7	162
LT-2D-07-1	LT-2D	AAATAAACGTGTCACTCAGACTGTCACACAGTCTGTGACTCTCTGTACGT	lib1	1	7	201
LT-2D-07-1	LT-2D	AAATAAACGTGTGTCAGTCTCTGAGTGTGTGACACTCTGTGACAGTACGT	lib1	1	7	27
LT-2D-07-1	LT-2D	AAATAACGTCACTCTCACTCTGTGAGACTCACTGAGTCAGTGACAACGTA	lib1	1	7	67
LT-2D-07-1	LT-2D	AAATACACGTCTGTGTCTCACACTCTGTCAGTGACTGAGTGTGTCTACGT	lib1	1	7	54
LT-2D-07-1	LT-2D	AAATACACGTGTCAGTGTGTCTGTCACAGTGAGTAGTGTGAGAGTACGTA	lib1	1	7	47
LT-2D-07-1	LT-2D	AAATAGACGTCAGTGTCAGTCAGACAGTGACAGTCTCAGTGACAGAACGT	lib1	1	7	74
LT-2D-07-1	LT-2D	AAATAGACGTGTCAGAGTGTGTGTCAGTGACTCACTGAGTCTGTGTACGT	lib1	1	7	16
LT-2D-07-1	LT-2D	AAATAGACGTGTGTAGTGTGACTCTGTCTGAGTCACACAGAGAGAACGTA	lib1	1	7	17
LT-2D-07-1	LT-2D	AAATCAACGTCACAGAGTGAGTCAGAGAGTGTGAGTGTGTGTCAGTACGT	lib1	1	7	67
LT-2D-07-1	LT-2D	AAATCAACGTCTGTCACACTGTGTGTGAGACTCACAGTGTGTGTGAACGT	lib1	1	7	70
LT-2D-07-1	LT-2D	AAATCCACGTGTCAGTGTGAGACAGTGACTCACTGTCTGAGTGTGAACGT	lib1	1	7	269
LT-2D-07-1	LT-2D	AAATCCGCGTGAGTGTGTGAGACTGACTGAGACAGTCAGTGAGACTACGT	lib1	1	7	67
LT-2D-07-1	LT-2D	AAATCGACGTCACAGTGAGTGAGTGAGACTGAGACTCAGTGTCTCAACGT	lib1	1	7	139
LT-2D-07-1	LT-2D	AAATCGACGTCAGTGTGAGTGTGAGTCTCTCAGAGTGTCTCTGAGAACGT	lib1	1	7	130
LT-2D-07-1	LT-2D	AAATCGACGTCTGTGTCACTCTCAGACACAGTGTCTCACACAGTCTACGT	lib1	1	7	18
LT-2D-07-1	LT-2D	AAATCGACGTGACACAGTCTCTCACTGAGTCAGAGTCAGAGAGACTACGT	lib1	1	7	42
LT-2D-07-1	LT-2D	AAATCGACGTGTCAGAGAGTGAGACTGACTCAGAGAGTGTCACACTACGT	lib1	1	7	219
LT-2D-07-1	LT-2D	AAATCGACGTGTGTCTCAGTGTGTGTCAGACTGTGAGTGTGAGTGTACGT	lib1	1	7	202
LT-2D-07-1	LT-2D	AAATCTACGTGACTGTGAGTCAGTGTGAGAGTCTGAGTGTCTCTCTACGT	lib1	1	7	41
LT-2D-07-1	LT-2D	AAATCTACGTGAGACTGAGTCTGTGTGTGTGAGTGAGTCAGTCTGAACGT	lib1	1	7	74
LT-2D-07-1	LT-2D	AAATCTACGTGAGTGTGTCTCTCTCTGACACACTGACAGAGAGTGAACGT	lib1	1	7	32
LT-2D-07-1	LT-2D	AAATCTACGTGTCTCAGTGACAGTGAGTGTCAGTGAGTCACTGTCAACGT	lib1	1	7	23
LT-2D-07-1	LT-2D	AAATCTACGTGTGTGTCAGTGTGAGTGAGACACTCACAGAGTCTGTACGT	lib1	1	7	72
LT-2D-07-1	LT-2D	AAATGAACGTGTGAGACAGTGTCACAGTGTCACTGTCTGTGAGTCAACGT	lib1	1	7	23
LT-2D-07-1	LT-2D	AAATGACGTCTCAGTGTGACTCACAGAGTGTCTGTCTGTGAGTGAACGTA	lib1	1	7	175
LT-2D-07-1	LT-2D	AAATGCACGTCTGAGAGACTGACAGTGTCTCTCTGAGAGTCTGTGAACGT	lib1	1	7	145
LT-2D-07-1	LT-2D	AAATGCACGTGACACAGTGAGTGAGTGAGACAGTGTCTGTCTGTGTACGT	lib1	1	7	20
LT-2D-07-1	LT-2D	AAATGCACGTGTGAGACTGTGAGTGTCTGAGTGTCAGAGACTCTCTACGT	lib1	1	7	283
LT-2D-07-1	LT-2D	AAATGCACGTGTGTCTCAGTCACACACTCACTCACAGTGTGAGTGTACGT	lib1	1	7	17
LT-2D-07-1	LT-2D	AAATGGACGTCACAGTCTGTCTGTACTCTCTGTCACTGTCTGTGAACGTA	lib1	1	7	12
LT-2D-07-1	LT-2D	AAATGGACGTCACTCAGAGTGACACACTGTCTCACTCACTGTGTGTACGT	lib1	1	7	104
LT-2D-07-1	LT-2D	AAATGGACGTCTCTCACTGTCACACTGACACAGTGTCTGTGTCTGAACGT	lib1	1	7	56
LT-2D-07-1	LT-2D	AAATGGACGTCTCTGTCTGACACTCACTGAGTCAGTGACACTCAGTACGT	lib1	1	7	29
LT-2D-07-1	LT-2D	AAATGGACGTGTCTGAGTGTGTGAGTGTGTGAGAGAGACTGAGACTACGT	lib1	1	7	303
LT-2D-07-1	LT-2D	AAATGTACGTCTGACAGAGTGAGAGTGTCACTCTGTGAGAGTGTGTACGT	lib1	1	7	76
LT-2D-07-1	LT-2D	AAATTAACGTCAGAGAGTCACTCTGACTCACAGTCTCAGTGTCAGTACGT	lib1	1	7	36
LT-2D-07-1	LT-2D	AAATTCACGTCTCTGACTGAGTGTGACTGTGTGTGAGACTGTCTCAACGT	lib1	1	7	197
LT-2D-07-1	LT-2D	AAATTCACGTGTCTGTGACACAGTCAGTCTGTGTGTGACTCTGTGTACGT	lib1	1	7	222
LT-2D-07-1	LT-2D	AAATTCACGTGTGTCTGACAGTCTCATGTGTGTGACTGACTGACTACGTA	lib1	1	7	211
LT-2D-07-1	LT-2D	AAATTCACGTGTGTGTCACAGAGACAGTCACAGTGAGGTGAGTGAACGTA	lib1	1	7	218
LT-2D-07-1	LT-2D	AAATTCATGTCAGAGAGTGAGTCTGTGTCTGTCAGTCTCTGAGTCTACGT	lib1	1	7	72
LT-2D-07-1	LT-2D	AAATTGACGTCAGTCTGTGTGTGTGAGACTCAGTCTGTGAGACAGTACGT	lib1	1	7	15
LT-2D-07-1	LT-2D	AAATTGACGTCTGACTCTGTCTCTCAGAGTGTCAGTCAGAGAGTGAACGT	lib1	1	7	393
LT-2D-07-1	LT-2D	AAATTGACGTGTGAGAGTGTGACAGAGTCTGTGAGAGTCTGACACAACGT	lib1	1	7	74
LT-2D-07-1	LT-2D	AAATTGACGTGTGAGTCGTGTGTGACTGTGTGAGTGTCTGTGTCAACGTA	lib1	1	7	249
LT-2D-07-1	LT-2D	AACAAAACGTGTGTGACACTCTTCTGTGTGAGTGTGTCTGTGACAACGTA	lib1	1	7	93
LT-2D-07-1	LT-2D	AACAACACGTCTGTGAGTCAGACACTCTCTGAGTGTGAGTGAGAGAACGT	lib1	1	7	70
LT-2D-07-1	LT-2D	AACAACACGTGACTCAGTGTGTCTCTGTGAGACACTCTCAGTCTGAACGT	lib1	1	7	19
LT-2D-07-1	LT-2D	AACAACACGTGTGAGAGACTGTCAGTGTGTGTCTGTGTCAGAGACAACGT	lib1	1	7	107
LT-2D-07-1	LT-2D	AACAATACGTGAGTGACTGTGTGACAGTGTCTGTCACAGTGTGTCTACGT	lib1	1	7	93
LT-2D-07-1	LT-2D	AACACAACGTCTGAGTCTCTCAGTGAGTGAGTGTGACTCACACTGTACGT	lib1	1	7	54
LT-2D-07-1	LT-2D	AACACCACGTGAGAGTGTGTGACACTCAGTGAGAGTCTGTGTCAGAACGT	lib1	1	7	160
LT-2D-07-1	LT-2D	AACACGACGTCTGTCAGAGTGTCAGACACTGACTGAGTCACTGTGAACGT	lib1	1	7	130
LT-2D-07-1	LT-2D	AACACGACGTGACTCTGAGTGTGTGACACTGTCTCTGTGTCTGTTACGTA	lib1	1	7	266
LT-2D-07-1	LT-2D	AACACGACGTGTGTGTGTAGAGAGTCAGTGTGAGACTGTGAGAGTACGTA	lib1	1	7	151
LT-2D-07-1	LT-2D	AACACTACGTCTCTGTGTCTCAGTCTGTGTGACACAGAGAGACTGAACGT	lib1	1	7	87
LT-2D-07-1	LT-2D	AACAGAACGTGAGAGAGAGTGTGTGTGTGTGTCTCAGTGAGTCTCAACGT	lib1	1	7	73
LT-2D-07-1	LT-2D	AACAGCACGTCTGTGTGTCAGTGTGTGAGTGTGTCAGTGAGACAGTACGT	lib1	1	7	24
LT-2D-07-1	LT-2D	AACAGCACGTGAGAGTGTCTGTGTGAGACAGACTCTGAGAGTGACAACGT	lib1	1	7	15
LT-2D-07-1	LT-2D	AACAGCACGTGTGTGAGAGTCAGTGTTCACTCTGTCACTCACAGTACGTA	lib1	1	7	57
LT-2D-07-1	LT-2D	AACAGGACGTCAGTCTGTCAGTGTCACTGACTCTGTCAGTCAGTGTACGT	lib1	1	7	144
LT-2D-07-1	LT-2D	AACAGGACGTCTGTCACTCTCATGTCTCTGTGAGTGTGAGTGTGAACGTA	lib1	1	7	97
LT-2D-07-1	LT-2D	AACAGGACGTGTCTCTCTGTGTCTCTGTGTGTGTGTGTGTGAGTACGTAT	lib1	1	7	15
LT-2D-07-1	LT-2D	AACAGGACGTGTCTCTCTGTGTCTCTGTGTGTGTGTGTGTGTGAGTACGT	lib1	1	7	100
LT-2D-07-1	LT-2D	AACAGTACGTCACTGTGTGTCTGTGTGAGTGTCATTGTCTCTCACTACGT	lib1	1	7	35
LT-2D-07-1	LT-2D	AACAGTACGTCAGTGTGTCTGTCTGTGTCTCACTGTCTGTGACTCAACGT	lib1	1	7	13
LT-2D-07-1	LT-2D	AACAGTACGTCTCTCAGTCAGAGAGTCAGTGTCTCTCTGACAGACTACGT	lib1	1	7	64
LT-2D-07-1	LT-2D	AACAGTACGTCTGTGTGTGTGATAGTCAGAGTGAGTGAGAGAGTGAACGT	lib1	1	7	187
LT-2D-07-1	LT-2D	AACATACGTGACTCAGTCACAGAGAGTGTGTGTGAGAGTGTCACTACGTA	lib1	1	7	38
LT-2D-07-1	LT-2D	AACATCACGTCTGTGAGAGTCTGTGTGAGAGTGTGTGTGTGAGTCAACGT	lib1	1	7	184
LT-2D-07-1	LT-2D	AACATCACGTGTGTGTCAGTGTGTCTGTGACAGTCTGTGTGAGTCAACGT	lib1	1	7	12
LT-2D-07-1	LT-2D	AACATGACGTGTGAGAGACACACACTGTCTCAGAGAGACTGTGAGTACGT	lib1	1	7	219
LT-2D-07-1	LT-2D	AACATGCGTGTGTGTCAGTGACTCTGTGTCTGTGTGTGAGTGTGTACGTA	lib1	1	7	79
LT-2D-07-1	LT-2D	AACATTACGTGACAGTGTGTGACAGTCTGAGACTGACAGTCTGAGTACGT	lib1	1	7	45
LT-2D-07-1	LT-2D	AACATTACGTGAGAGTGAGACAGAGTGACTGAGTCTGTGTCTCTGAACGT	lib1	1	7	164
LT-2D-07-1	LT-2D	AACATTACGTGTGACTGTCTGTCTCTGACTGAGACACACTGAGTCAACGT	lib1	1	7	150
LT-2D-07-1	LT-2D	AACCAAACGTGTGAGACTCTGTCAGAGAGTGTGTCTGTGTCACTGTACGT	lib1	1	7	128
LT-2D-07-1	LT-2D	AACCACACGTGACTGTCTGTCACTGTCTGTGTCTCTGTCTGCTGTACGTA	lib1	1	7	82
LT-2D-07-1	LT-2D	AACCAGACGTCACTCACTGAGTGTGTGTCAGTGTGTGTGTCTCACTACGT	lib1	1	7	119
LT-2D-07-1	LT-2D	AACCAGACGTCTGTCTGTCTGAGAGTGTCACAGTGTGTCTGACAGAACGT	lib1	1	7	35
LT-2D-07-1	LT-2D	AACCAGACGTGACTGTGAGAACTGACTGTGTGTGTGACAGTCTGTACGTA	lib1	1	7	135
LT-2D-07-1	LT-2D	AACCAGACGTGTGAGTCTCTGTGTGTCACTGTGTGAGTCAGTGTGAACGT	lib1	1	7	124
LT-2D-07-1	LT-2D	AACCCAACGTCTGTGTGTGTGACACTGTGACAGTCAGTCTCTGTGTACGT	lib1	1	7	111
LT-2D-07-1	LT-2D	AACCCAACGTGAGTCTGAGTGTGTCAGTCTGACTGAGACACTGTGAACGT	lib1	1	7	44
LT-2D-07-1	LT-2D	AACCCAACGTGTGAGACAGACTGTCAGAGACTGTGAGTGTCAGACAACGT	lib1	1	7	446
LT-2D-07-1	LT-2D	AACCCCACGTGTCTGTCAGTGTCACACTGAGTCTGTGTGTCTCAGAACGT	lib1	1	7	28
LT-2D-07-1	LT-2D	AACCCCACGTGTGACTGAGTCTGACTCTGACTGTGAGTGTGAGTGTACGT	lib1	1	7	122
LT-2D-07-1	LT-2D	AACCCGACGTCAGTGTCTGAGAGTCAGTGTGTGTGTCAGTGAGTGTACGT	lib1	1	7	157
LT-2D-07-1	LT-2D	AACCCGACGTCTCACTGTCTCTCAGTGAGTGTGAGAGTGTCAGAGTACGT	lib1	1	7	69
LT-2D-07-1	LT-2D	AACCCGACGTCTCAGTCAGAGTGTGTCACTCAGTCAGAGACTGACAACGT	lib1	1	7	376
LT-2D-07-1	LT-2D	AACCCGACGTGACACACTGAGTGACAGTGTGTCTGACACACTGACTACGT	lib1	1	7	27
LT-2D-07-1	LT-2D	AACCCGACGTGACACTGTCTCTCACAGTCTGAGTCTGTGTCAGTCAACGT	lib1	1	7	82
LT-2D-07-1	LT-2D	AACCCGACGTGTCACAGTGTGAGTGACACTCACAGTCAGACTGTGAACGT	lib1	1	7	86
LT-2D-07-1	LT-2D	AACCCGACGTGTCAGAGAGACTGAGACAGAGTGTGTGTGTCACAGTACGT	lib1	1	7	56
LT-2D-07-1	LT-2D	AACCCTACGTGACACTGAGAGTCTGACACTGAGACACAGTGTCTGTACGT	lib1	1	7	33
LT-2D-07-1	LT-2D	AACCCTACGTGACTGTCTCAGTGAGTGTGTCTCAGAGTGTGTCTGTACGT	lib1	1	7	67
LT-2D-07-1	LT-2D	AACCCTACGTGAGAGAGTGTGTCACAGAGTGAGAGTGACTCTCAGTACGT	lib1	1	7	93
LT-2D-07-1	LT-2D	AACCGAACGTCACTCACAGTCAGTGTGTCACTCAGTGTCAGTGTGTACGT	lib1	1	7	19
LT-2D-07-1	LT-2D	AACCGAACGTCTGTGACAGTGTCTGTGTGTCTGACTCTCAGTCTCAACGT	lib1	1	7	54
LT-2D-07-1	LT-2D	AACCGACGTGTGAGTGAGTGTGTGTCAGTGACTCACACAGACTCAACGTA	lib1	1	7	86
LT-2D-07-1	LT-2D	AACCGCACGTCACTAGTGTCTGTCTGAGAGTCACTCTCAGTGAGAACGTA	lib1	1	7	135
LT-2D-07-1	LT-2D	AACCGCACGTCAGACTCAGACTGAGTCAGTCTCTGTGAGTGTGTCTACGT	lib1	1	7	160
LT-2D-07-1	LT-2D	AACCGCACGTCTGTGACTGAGTGTGTCAGACAGTGTGTGAGAGTCTACGT	lib1	1	7	43
LT-2D-07-1	LT-2D	AACCGCACGTGACACAGTGACTGACAGTCATCGTCTCTGTGAGTACGTAT	lib1	1	7	185
LT-2D-07-1	LT-2D	AACCGCACGTGAGTCTGAGACACTCACAGACTCTCACTGTGAGTGTACGT	lib1	1	7	377
LT-2D-07-1	LT-2D	AACCGCACGTGTCACTCAGAGAGACTCAGTGTCAGTCACAGACTCAACGT	lib1	1	7	77
LT-2D-07-1	LT-2D	AACCGCACGTGTCAGTCAGAGAGAGTGTGACAGAGTGTGACAGTGTACGT	lib1	1	7	101
LT-2D-07-1	LT-2D	AACCGCACGTGTCTCTGACTGTCAGTCACACAGTGACTGTGAGACTACGT	lib1	1	7	138
LT-2D-07-1	LT-2D	AACCGCACGTGTGACTCAGACAGTGACTCTCTGAGTCTGAGTCTCAACGT	lib1	1	7	261
LT-2D-07-1	LT-2D	AACCGCACGTGTGAGTGTGTGTGAGAGTCTCTGACTCACACAGTGTACGT	lib1	1	7	67
LT-2D-07-1	LT-2D	AACCGCACGTGTGTCTCACACACAGTCTGTGAGTCTGTGTCTCTGTACGT	lib1	1	7	140
LT-2D-07-1	LT-2D	AACCGCACGTGTGTCTGACTGTCTCTGACTGTGAGTCACTGTGACAACGT	lib1	1	7	160
LT-2D-07-1	LT-2D	AACCGCACGTGTGTGTGAGAGTGACAGTGAGAGACGTGACTGACAACGTA	lib1	1	7	165
LT-2D-07-1	LT-2D	AACCGGACGTCAGACTGTGACTGTCTGTCTCTGAGAGACTCAGTCAACGT	lib1	1	7	209
LT-2D-07-1	LT-2D	AACCGGACGTGAGAGACTCACTGTGACTGAGTGTCTGACTGTGTGTACGT	lib1	1	7	98
LT-2D-07-1	LT-2D	AACCGGACGTGTGTGTCTGTGTCAGACAGAGTGTCTCACTCAGTCTACGT	lib1	1	7	111
LT-2D-07-1	LT-2D	AACCGGACGTGTGTGTGTGAGTCAGTCACTCACTCTGAGAGTGTCTACGT	lib1	1	7	45
LT-2D-07-1	LT-2D	AACCGTACGTGACTGACACACAGTGAGAGTCAGTGACTGTCACCCTACGT	lib1	1	7	128
LT-2D-07-1	LT-2D	AACCGTACGTGACTGTGTCAGTGTGTCTCACTGTGTCTCTCTGAGTACGT	lib1	1	7	46
LT-2D-07-1	LT-2D	AACCGTACGTGAGTCAGTCTGTGTCAGACTCAGTGTGTCTGTGAGTACGT	lib1	1	7	524
LT-2D-07-1	LT-2D	AACCGTACGTGAGTCTCTCTGTGAGTGTGAGTGTCTCTGAGTCTCTACGT	lib1	1	7	24
LT-2D-07-1	LT-2D	AACCTAACGTGACAGTCTGAGTGTCTGAGAGTGTGTGAGTGTCACTACGT	lib1	1	7	34
LT-2D-07-1	LT-2D	AACCTAACGTGAGACACACTCTGAGTGAGAGTGTCTCTCAGTCTGTACGT	lib1	1	7	119
LT-2D-07-1	LT-2D	AACCTAACGTGTGTCTAGTGAGTGTGAGTGTCTCTGTGTGACAGAACGTA	lib1	1	7	70
LT-2D-07-1	LT-2D	ACGCAAACGTCTGAGTGTGTCAGAGAGACACACACTCAGACTCTGTACGT	lib1	1	7	36
LT-2D-07-1	LT-2D	ACGCAAACGTGAGTCTCAGACTGACTGTCAGACACTGACTGACTCAACGT	lib1	1	7	39
LT-2D-07-1	LT-2D	ACGCAAACGTGAGTGTCACAGAGACTCTGACACTGTGACTCTGTGTACGT	lib1	1	7	44
LT-2D-07-1	LT-2D	ACGCACACGTGAGTCTGAGAGTCAGAGACAGTGACTGTCTGTGTGTACGT	lib1	1	7	68
LT-2D-07-1	LT-2D	ACGCACACGTGTCTGAGTGACACTGTGTGAGAGTGACTCTGTGAGAACGT	lib1	1	7	55
LT-2D-07-1	LT-2D	ACGCAGACGTCACACACACAGACACTCAGTCTCACACTCAGAGTCAACGT	lib1	1	7	85
LT-2D-07-1	LT-2D	ACGCAGACGTCTCAGTGTCTCAGTGAGTGTCTCTCTGTCTCACTCAACGT	lib1	1	7	109
LT-2D-07-1	LT-2D	ACGCAGACGTCTGAGTCACTGTCACTCACACAGTCTCTCTCACTCTACGT	lib1	1	7	68
LT-2D-07-1	LT-2D	ACGCAGACGTCTGTGAGTCTCAGTGTGACACAGAGACTGTGAGTCTACGT	lib1	1	7	150
LT-2D-07-1	LT-2D	ACGCAGACGTGTGAGAGTCACACTGTGAGACTGACTCAGTCACTGTACGT	lib1	1	7	78
LT-2D-07-1	LT-2D	ACGCATACGTCTGTCTCTGTGACTGTCTGACTCAGTCTGTGACTGTACGT	lib1	1	7	53
LT-2D-07-1	LT-2D	ACGCATACGTGTCACACAGTCAGTGTGTGCTCTGAGAGACTGACTACGTA	lib1	1	7	91
LT-2D-07-1	LT-2D	ACGCATACGTGTGACAGAGAGAGTCTCTGTCAGTGTCTCTGTCTCAACGT	lib1	1	7	109
LT-2D-07-1	LT-2D	ACGCATACGTGTGACTGTCTGTGTGTGAGTGTGACACTGACACTGAACGT	lib1	1	7	23
LT-2D-07-1	LT-2D	ACGCCAACGTCTGTGTCTCACTGAGTGTGTGTCTGTGTCACAGTCAACGT	lib1	1	7	62
LT-2D-07-1	LT-2D	ACGCCAACGTGAGACACAGAGTGAGAGTCAGAGTGAGTCAGACTGTACGT	lib1	1	7	97
LT-2D-07-1	LT-2D	ACGCCAACGTGAGTCTGACACTGAGTGTCTGAGTCTCTCTGTGTGTACGT	lib1	1	7	45
LT-2D-07-1	LT-2D	ACGCCAACGTGAGTCTGAGTCAGTGAGAGTGTCACTGTGAGTCTCTACGT	lib1	1	7	100
LT-2D-07-1	LT-2D	ACGCCCACGTGAGACACAGAGTGTGTCTCTCACTGAGAGTGTCAGTACGT	lib1	1	7	171
LT-2D-07-1	LT-2D	ACGCCCACGTGTGTGTCTGAGTGAGACTGAGACTCACAGCTGTGAACGTA	lib1	1	7	31
LT-2D-07-1	LT-2D	ACGCCGACGTCACTCAGTGTGTCTGTCTCACTCATCTGTGTCTCTACGTA	lib1	1	7	133
LT-2D-07-1	LT-2D	ACGCCGACGTCTGTGGACTGAGACTGAGTGTCAGTGTGTCACTGTCTACG	lib1	1	7	10
LT-2D-07-1	LT-2D	ACGCCGACGTGAGTCTGTGTCTCTGACTGTGTCAGAGTGTGTGTGTACGT	lib1	1	7	83
LT-2D-07-1	LT-2D	ACGCCGACGTGTCAGTGTGTCTGAGACTGAGTCTCTGTGTGTCACTACGT	lib1	1	7	16
LT-2D-07-1	LT-2D	ACGCCGACGTGTGACAGTGTGTGTGTGAGACTGAGACTGTGAGAGAACGT	lib1	1	7	93
LT-2D-07-1	LT-2D	ACGCCGACGTGTGTGTCTCTCTGAGTGACTGTGAGTCTGAGTGAGTACGT	lib1	1	7	11
LT-2D-07-1	LT-2D	ACGCCTACGTCAGTGTCAGTGTGACAGTGTGAGTGTGTCACACTCAACGT	lib1	1	7	127
LT-2D-07-1	LT-2D	ACGCCTACGTCTGTCTCTGTGTGACTGTGTCAGTCTGAGTGTGTCAACGT	lib1	1	7	175
LT-2D-07-1	LT-2D	ACGCCTACGTGAGAGACTGTCTGTCTGTCAGAGAGAGTGTGTCAGTACGT	lib1	1	7	72
LT-2D-07-1	LT-2D	ACGCCTACGTGTCTGTGTGTGTGTGAGTGTCTGAGTCTGAGTGTACGTAT	lib1	1	7	10
LT-2D-07-1	LT-2D	ACGCCTACGTGTCTGTGTGTGTGTGTGAGTGTCTGAGTCTGAGTGTACGT	lib1	1	7	58
LT-2D-07-1	LT-2D	ACGCCTACGTGTGACTCTGTGAGAGTGAGTCAGTGTGTGTGTCTGTACGT	lib1	1	7	50
LT-2D-07-1	LT-2D	ACGCCTACGTGTGAGTGAGAGTCTGTCTGTCTGTGAGTCTGTCACAACGT	lib1	1	7	19
LT-2D-07-1	LT-2D	ACGCCTACGTGTGTGACACTGTCACTGAGACACTGAGAGTCAGTCAACGT	lib1	1	7	98
LT-2D-07-1	LT-2D	ACGCGAACGTCACACACACTCTCACACTGTCTCTGTCTCAGTCTGAACGT	lib1	1	7	88
LT-2D-07-1	LT-2D	ACGCGAACGTCACAGTCTGTCAGTCACAGTCAGACAGTGTGTCTCTACGT	lib1	1	7	19
LT-2D-07-1	LT-2D	ACGCGAACGTCTCTCTGACTGTGTGAGTCACTCTGTCTGAGTCACAACGT	lib1	1	7	68
LT-2D-07-1	LT-2D	ACGCGAACGTCTGAGTCTCAGTGTCTCACTGTGTGTCACAGTGTGAACGT	lib1	1	7	91
LT-2D-07-1	LT-2D	ACGCGAACGTGACAGTGTGTCAGAGAGAGACACTGTCTCTGTCTCAACGT	lib1	1	7	52
LT-2D-07-1	LT-2D	ACGCGAACGTGTCACACAGTCAGTGTCAGAGTGTGTGTGACTCACTACGT	lib1	1	7	40
LT-2D-07-1	LT-2D	ACGCGAACGTGTGAGACAGTGTGAGAGAGTCAGAGTCACTGTGAGTACGT	lib1	1	7	58
LT-2D-07-1	LT-2D	ACGCGAACGTGTGTCACAGTGTGAGAGTGTGTCTGAGACACTCACAACGT	lib1	1	7	281
LT-2D-07-1	LT-2D	ACGCGCACGTCAGTGTCCAGAGTCACTGTCTGTGTGTCTGTCAGAACGTA	lib1	1	7	118
LT-2D-07-1	LT-2D	ACGCGCACGTCAGTGTGTCAGTCTCTCACACTCTCAGAGAGTGTGTACGT	lib1	1	7	85
LT-2D-07-1	LT-2D	ACGCGCACGTCTGTGTGTCTCTGTGTGAGTGACTGTGAGTCACTCAACGT	lib1	1	7	41
LT-2D-07-1	LT-2D	ACGCGCACGTGAGAGTGTCTGTGTCAGAGAGAGTCACACTCTGAGTACGT	lib1	1	7	70
LT-2D-07-1	LT-2D	ACGCGCACGTGAGTCTCAGTCTCTGTCTCTCAGTGTCAGTGTGTCTACGT	lib1	1	7	60
LT-2D-07-1	LT-2D	ACGCGCACGTGTCTGTGAGTGTCACTGTGTGTCTGTCTCACTCTCTACGT	lib1	1	7	96
LT-2D-07-1	LT-2D	ACGCGCACGTGTGAGAGTGTGTCTCTGAGTGAGAGTGACTGAGAGTACGT	lib1	1	7	35
LT-2D-07-1	LT-2D	ACGCGCACGTGTGTCAGAGACTGTGTCTGAGAGTGAGTCTCTCAGTACGT	lib1	1	7	41
LT-2D-07-1	LT-2D	ACGCGCACGTGTGTGAGACTCAGAGACTGAGAGTCTCAGAGTGGTACGTA	lib1	1	7	88
LT-2D-07-1	LT-2D	ACGCGCACGTGTGTGTCTCAGTCACACTCACAGACAGTGTGTGTGTACGT	lib1	1	7	131
LT-2D-07-1	LT-2D	ACGCGCACGTGTGTGTCTGTCAGTCACAGTGTCAGAGAGTGAGTCAACGT	lib1	1	7	256
LT-2D-07-1	LT-2D	ACGCGGACGCAGTCACAGTGTCAGAGTGTGTGTGAGTGTGTCTCTACGTA	lib1	1	7	81
LT-2D-07-1	LT-2D	ACGCGGACGTCACTCACTGACACAGTCACTGTGTCTGAGTCTCTCTACGT	lib1	1	7	199
LT-2D-07-1	LT-2D	ACGCGGACGTCAGACTGACTGTCTGAGTGACTGTGTGTGTCTCACAACGT	lib1	1	7	191
LT-2D-07-1	LT-2D	ACGCGGACGTCAGTGAGACAGTGAGTCACTCTCAGTGTGACTCTGAACGT	lib1	1	7	173
LT-2D-07-1	LT-2D	ACGCGGACGTCTCAGAGACAGAGTGTGTGTGAGTGTCAGAGTGAGAACGT	lib1	1	7	103
LT-2D-07-1	LT-2D	ACGCGGACGTCTCAGAGAGAGTGAGTGAGTCTCTGAGAGTGTGTGTACGT	lib1	1	7	9
LT-2D-07-1	LT-2D	ACGCGGACGTCTCTGTGACTCTGTGTCACACTCAGTGACTGAGACTACGT	lib1	1	7	25
LT-2D-07-1	LT-2D	ACGCGGACGTCTGAGACTGAGGTCTCACAGTCACTGTCTCACTCTACGTA	lib1	1	7	73
LT-2D-07-1	LT-2D	ACGCGGACGTCTGAGAGTCTGAGTGTGTGACAGTCAGAGTGAGTCTACGT	lib1	1	7	51
LT-2D-07-1	LT-2D	ACGCGGACGTGAGACAGTCAGTCAGAGACTCAGTCAGTCTGTCACAACGT	lib1	1	7	148
LT-2D-07-1	LT-2D	ACGCGGACGTGAGACTCTGTCTGACAGTCTCTCTGTGTGAGTGAGAACGT	lib1	1	7	296
LT-2D-07-1	LT-2D	ACGCGGACGTGTCAGTGTCTGTGACACTCTCAGTGACTCTCTCTCAACGT	lib1	1	7	59
LT-2D-07-1	LT-2D	ACGCGGACGTGTCTGACAGTGTGAGACTCAGTCTGACTGTCAGTCTACGT	lib1	1	7	112
LT-2D-07-1	LT-2D	ACGCGGACGTGTGAGTGTGTGACTCACTGTCAAACACAGACAGTCTACGT	lib1	1	7	75
LT-2D-07-1	LT-2D	ACGCGGACGTGTGTCTCTGTGAGTCACTCACAGTGACTGTGACTGTACGT	lib1	1	7	41
LT-2D-07-1	LT-2D	ACGCGGACGTGTGTGACTGAGTGAGTGAGTGTCACAGTGTCAGACTACGT	lib1	1	7	97
LT-2D-07-1	LT-2D	ACGCGGACGTGTGTGTGTCACACTCAGTGACACAGAGAGTGTGTGTACGT	lib1	1	7	144
LT-2D-07-1	LT-2D	ACGCGGACGTGTGTGTGTGTGTGTCAGTCACTCTCTGAGTGAGAACGTAT	lib1	1	7	26
LT-2D-07-1	LT-2D	ACGCGGACGTGTGTGTGTGTGTGTGTCAGTCACTCTCTGAGTGAGAACGT	lib1	1	7	92
LT-2D-07-1	LT-2D	ACGCGTACGTCACAGTGTCAGTGTCTCAGTGTGAGTGTGTGTGACAACGT	lib1	1	7	94
LT-2D-07-1	LT-2D	ACGCGTACGTCACTCAGTGTGAGTCTGAGAGAGAGTCAGACACACAACGT	lib1	1	7	252
LT-2D-07-1	LT-2D	ACGCGTACGTCTCACAGACAGTGTGACAGTGACAGAGAGTGAGACAACGT	lib1	1	7	75
LT-2D-07-1	LT-2D	ACGCGTACGTCTCTGTGTCACTGACTCTCTGAGTGTGTGACTGTGTACGT	lib1	1	7	219
LT-2D-07-1	LT-2D	ACGCGTACGTCTGACAGAGATGTGTGTCTCAGTCAGTGTCAGAGAACGTA	lib1	1	7	44
LT-2D-07-1	LT-2D	ACGCGTACGTGACTGAGAGTGTGTCTGACTGTGTGTCTCACAGTCAACGT	lib1	1	7	48
LT-2D-07-1	LT-2D	ACGCGTACGTTGTGAGACTGAGAGACTGACTGTGTGTGTCACTGTACGTA	lib1	1	7	27
LT-2D-07-1	LT-2D	ACGCTAACGTCAGTGACTGAGTCACACAGTGAGTCTCTCTGTCTGAACGT	lib1	1	7	43
LT-2D-07-1	LT-2D	ACGCTAACGTGAGAGAGAGAGAGTCTCAGTGACAGAGTGTCAGACTACGT	lib1	1	7	41
LT-2D-07-1	LT-2D	ACGCTAACGTGTCTCTGTGACAGTGAGAGTCAGTGTCACAGACTCTACGT	lib1	1	7	159
LT-2D-07-1	LT-2D	ACGCTAACGTGTGAGTCACACACTCAGAGTGACTGAGACAGTGTCTACGT	lib1	1	7	110
LT-2D-07-1	LT-2D	ACGCTCACGTCAGTGTCAGTGTGTCTCTGTCTGTGTGAGTGTGTCAACGT	lib1	1	7	359
LT-2D-07-1	LT-2D	ACGCTCACGTGAGTGTGAGTCTGACTCACAGTCTGTCAGACAGTGTACGT	lib1	1	7	241
LT-2D-07-1	LT-2D	ACGCTCACGTGTGACTCTGTGACTGTGTCTGAGAGTGAGTCTGTCAACGT	lib1	1	7	109
LT-2D-07-1	LT-2D	ACGCTGACGTCACAGACTCACTGTGTCTCAGTCTGTGTGAGAGTCTACGT	lib1	1	7	184
LT-2D-07-1	LT-2D	ACGCTGACGTCTGACTGAGTGAGTGAGTGTCTGTGTGTCAGTGTGAACGT	lib1	1	7	93
LT-2D-07-1	LT-2D	ACGCTGACGTGTCTGAGAGTGAGTGAGTCACAGTGTGCTCACACAACGTA	lib1	1	7	22
LT-2D-07-1	LT-2D	ACGCTGACGTGTGTCTCACTGTGTGTCACAGAGTGTGTGAGTCTGAACGT	lib1	1	7	185
LT-2D-07-1	LT-2D	ACGCTGACGTGTGTGTGTGAGTGTGAGTGTGACTCTGACTGAGAGTACGT	lib1	1	7	18
LT-2D-07-1	LT-2D	ACGCTTACGTCTGTCAGTCTGTGTGTGTGACTCTGTCAGACTCTGTACGT	lib1	1	7	69
LT-2D-07-1	LT-2D	ACGGAAACGTCTCACACTGACACAGAGTGTCACAGTCTGAGTCTCAACGT	lib1	1	7	127
LT-2D-07-1	LT-2D	ACGGAAACGTCTGTCACTCAGTGTGTGTCAGTGAGACTCTGTGTCTACGT	lib1	1	7	36
LT-2D-07-1	LT-2D	ACGGAAACGTCTGTGACTGTGTCTGTGTGTGAGAGAGACTGAGTCAACGT	lib1	1	7	211
LT-2D-07-1	LT-2D	ACGGAAACGTGTGTCTGTGAGTCACTGTCTCTGACTGAGAGTGACAACGT	lib1	1	7	158
LT-2D-07-1	LT-2D	ACGGAAACGTGTGTGACACTGAGTGTGTCACTGACACTCTGTGTGAACGT	lib1	1	7	129
LT-2D-07-1	LT-2D	ACGGAAACGTGTGTGACTGTCAGTGAGAGTCAGTCTCAGAGAGTCTACGT	lib1	1	7	71
LT-2D-07-1	LT-2D	ACGGAAACGTGTGTGTCAGAGTCACAGTGTGACAGTGAGTGTCACTACGT	lib1	1	7	81
LT-2D-07-1	LT-2D	ACGGACACGTCAGTCACAGAGTGTCAGACTGTGAGAGTGTCTCACAACGT	lib1	1	7	152
LT-2D-07-1	LT-2D	ACGGACACGTCAGTCTCTCTGTGAGAGTCTCTGACTCACAGTGTGAACGT	lib1	1	7	148
LT-2D-07-1	LT-2D	ACGGACACGTCTGTGAGACACAGTCACACAGAGTCTGTGTGACAGTACGT	lib1	1	7	49
LT-2D-07-1	LT-2D	ACGGACACGTGACTGAGAGACTCTCTCTGTCAGTCTGTCTCAGAGAACGT	lib1	1	7	246
LT-2D-07-1	LT-2D	ACGGACACGTGTGTGTCAGTGACTCAGAGTGACTCAGTGTCTCTCAACGT	lib1	1	7	243
LT-2D-07-1	LT-2D	ACGGAGACGTCAGTCTGTGAGTGAGTCTGAGTGTGAGTGTGTGAGAACGT	lib1	1	7	45
LT-2D-07-1	LT-2D	ACGGAGACGTCTCTCTCAGTCTGAGAGTGTGTCTCTCAGTGTCTCAACGT	lib1	1	7	36
LT-2D-07-1	LT-2D	ACGGAGACGTGTGTGACTGTGAGTGAGAGAGTGTCTCTGTGTCTGTACGT	lib1	1	7	157
LT-2D-07-1	LT-2D	ACGGATACGTGTGTGTGTCTCTCTCAGTGACAGTCTCACTGTGAGAACGT	lib1	1	7	20
LT-2D-07-1	LT-2D	ACGGCAACGCACTCTGTGTCAGAGAGACACTCTGTCTGTCTGTCAACGTA	lib1	1	7	116
LT-2D-07-1	LT-2D	ACGGCAACGTCACTCAGTGAGTGTCTGTGTGTCACTCTGTCTCAGTACGT	lib1	1	7	41
LT-2D-07-1	LT-2D	ACGGCAACGTCAGTGACTCAGACACTCACTGTGTGAGACAGTGAGTACGT	lib1	1	7	25
LT-2D-07-1	LT-2D	ACGGCAACGTGTGAGACTGAGTCTCAGTGTGTGAGAGACTGAGTCTACGT	lib1	1	7	53
LT-2D-07-1	LT-2D	ACGGCAACGTGTGTCTCTCTCAGTGTGTCTCTGTGACAGTGTGTGTACGT	lib1	1	7	44
LT-2D-07-1	LT-2D	ACGGCAACGTGTGTGTCTGACTCACTGTCTCTGTGACACTCTGTGTACGT	lib1	1	7	88
LT-2D-07-1	LT-2D	ACGGCAACGTGTGTGTGAGTGTGTCTGTCTCACAGTGTGTCAGTGTACGT	lib1	1	7	71
LT-2D-07-1	LT-2D	ACGGCCACGTCTCACACTGTCTGTGTGTGTGTGTCTGAGTGAGTACGTAT	lib1	1	7	13
LT-2D-07-1	LT-2D	ACGGCCACGTCTCACACTGTCTGTGTGTGTGTGTGTCTGAGTGAGTACGT	lib1	1	7	161
LT-2D-07-1	LT-2D	ACGGCCACGTCTCAGTGTGTCACTCAGTCACTCTGTGAGTGTGTGAACGT	lib1	1	7	45
LT-2D-07-1	LT-2D	ACGGCCACGTCTGTGTCAGTCTGAGAGAGAGTGTGTGTGTGTGTGAACGT	lib1	1	7	43
LT-2D-07-1	LT-2D	ACGGCCACGTGAGTCTCTCTCACTCTGTGTCAGTGAGTGTCACTGTACGT	lib1	1	7	164
LT-2D-07-1	LT-2D	ACGGCCACGTGAGTGAGTGTGTCTGTCTGAGTCACTCACTCTGTCAACGT	lib1	1	7	19
LT-2D-07-1	LT-2D	ACGGCCACGTGTCTCAGTGTGTCTGTGAGAGTCAGTCAGACTGTGTACGT	lib1	1	7	165
LT-2D-07-1	LT-2D	ACGGCCACGTGTGAGTGACTCAGTCTGTGTCTGTGTCTCTCAGACTACGT	lib1	1	7	106
LT-2D-07-1	LT-2D	ACGGCGACGTCACTCAGTGTCACTCTGTGACTGTCAGTGAGACTGTACGT	lib1	1	7	129
LT-2D-07-1	LT-2D	ACGGCGACGTCAGTGAGAGTCAGACAGTGACAGACTGACTCTCACTACGT	lib1	1	7	82
LT-2D-07-1	LT-2D	ACGGCGACGTCTGTGTCACAGACTCAGTGTGTCACACTCAGTGTGTACGT	lib1	1	7	41
LT-2D-07-1	LT-2D	ACGGCGACGTGACTCACTGTGTGAGAGAGTGTGACTCAGAGAGAGAACGT	lib1	1	7	208
LT-2D-07-1	LT-2D	ACGGCGACGTGAGAGTCTGTCTGAGTCTGTGTCTCAGACTGTGTGAACGT	lib1	1	7	158
LT-2D-07-1	LT-2D	ACGGCGACGTGAGTCAGAGAGAGTGTGACTCTGTGACAGTGTGTCTACGT	lib1	1	7	47
LT-2D-07-1	LT-2D	ACGGCGACGTGTCTCACACTCTCACTGTGACTGAGAGTGTGAGAGTACGT	lib1	1	7	65
LT-2D-07-1	LT-2D	ACGGCGACGTGTGACTGTGTGAGTGAGACAGAGTCACAGTGTCTCTACGT	lib1	1	7	94
LT-2D-07-1	LT-2D	ACGGCGACGTGTGTGTCTCTGTCAGTGACAGAGTCTCTCTGACACTACGT	lib1	1	7	213
LT-2D-07-1	LT-2D	ACGGCTACGTCACACACTCAGAGTGTCACTGTGTCTGACTGAGTCTACGT	lib1	1	7	42
LT-2D-07-1	LT-2D	ACGGCTACGTCTCAGTCAGTGTGTGACTCTCTGAGCTGACTCAGTACGTA	lib1	1	7	101
LT-2D-07-1	LT-2D	ACGGCTACGTCTGTGACTCAGTCACAGACTGTGTGTGACTGTCTGTACGT	lib1	1	7	26
LT-2D-07-1	LT-2D	ACGGCTACGTCTGTGACTGTCTCAGTCACTGTGAGTCAGTCAGTGAACGT	lib1	1	7	104
LT-2D-07-1	LT-2D	ACGGCTACGTCTGTGAGGACTGAGTGAGTGTGTGTCTCTCTGAGTACGTA	lib1	1	7	20
LT-2D-07-1	LT-2D	ACGGCTACGTGACTGTGTGTCAGACTGACAGTGAGTGTCAGAGCTACGTA	lib1	1	7	123
LT-2D-07-1	LT-2D	ACGGCTACGTGAGAGAGTCTCAGACACAGTGTCAGTGTGTCTGTCTACGT	lib1	1	7	88
LT-2D-07-1	LT-2D	ACGGCTACGTGAGTGTGTGTCTGAGTGTCTGTGAGTGTGTGTGTCTACGT	lib1	1	7	108
LT-2D-07-1	LT-2D	ACGGCTACGTGCGTGTCTGTGAGACACAGAGTCTCAGTGTCAGTCTACGT	lib1	1	7	45
LT-2D-07-1	LT-2D	ACGGCTACGTGTCTCTGTGTGACTGTGTGACTGAGACTCACAGTCTACGT	lib1	1	7	27
LT-2D-07-1	LT-2D	ACGGCTACGTGTGTGTCTCTGTGTGTGTCTGTGTCTCAGTCTGTCAACGT	lib1	1	7	126
LT-2D-07-1	LT-2D	ACGGGAACGTCAGTGTCAGTGAGTCTGTCAGTGACAGTGAGTGTGTACGT	lib1	1	7	132
LT-2D-07-1	LT-2D	ACGGGAACGTCTGACTGTGAGAGTCAGTGAGTCAGTCTCTGAGTCAACGT	lib1	1	7	190
LT-2D-07-1	LT-2D	ACGGGAACGTGAGAGACTCACTCACAGTGTCACTGTGAGTGTCAGTACGT	lib1	1	7	117
LT-2D-07-1	LT-2D	ACGGGCACGTCACAGAGAGACAGACAGTGTGTGTGAGTGTCTGAGTACGT	lib1	1	7	128
LT-2D-07-1	LT-2D	ACGGGCACGTCACAGAGAGTGACAGTCTCAGTGTGACTGTCACACTACGT	lib1	1	7	50
LT-2D-07-1	LT-2D	ACGGGCACGTCAGAGTGTCTGTGAGAGACACTGAGAGTGACTGAGTACGT	lib1	1	7	362
LT-2D-07-1	LT-2D	ACGGGCACGTCTCTCTCTCAGTCAGTGACTGTCTCTGTGTGACTACGTAT	lib1	1	7	16
LT-2D-07-1	LT-2D	ACGGGCACGTCTCTCTCTCTCAGTCAGTGACTGTCTCTGTGTGACTACGT	lib1	1	7	314
LT-2D-07-1	LT-2D	ACGGGCACGTCTGTGAGTCTGTGTGTGTCTCTGTGTGTGACTGACAACGT	lib1	1	7	150
LT-2D-07-1	LT-2D	ACGGGCACGTGTGACACTGTGTGAGTCTCACTGAGTCAGTCAGTGTACGT	lib1	1	7	29
LT-2D-07-1	LT-2D	ACGGGCACGTGTGAGAGTGTGTCTCAGTGTGTCTCAGTTCTCAGAGTACG	lib1	1	7	74
LT-2D-07-1	LT-2D	ACGGGGACGTCAGAGTGTGTGTCACTCTCTGAGTCTGAGTGTGACTACGT	lib1	1	7	43
LT-2D-07-1	LT-2D	ACGGGGACGTCTCTGACAGTGTGTCAGAGTCTCTCTCACACTGACAACGT	lib1	1	7	39
LT-2D-07-1	LT-2D	ACGGGGACGTGACACTCACAGTCTGTCTGAGAGTGTGTCAGACTCAACGT	lib1	1	7	230
LT-2D-07-1	LT-2D	ACGGGGACGTGAGTCACAGTCTGTGAGTCAGACAGAGTGAGCGAGAACGT	lib1	1	7	216
LT-2D-07-1	LT-2D	ACGGGGACGTGAGTGTCTGTGAGAGAGACTGTAAGTCTGAGTCAGAACGT	lib1	1	7	30
LT-2D-07-1	LT-2D	ACGGGGACGTGTCACAGTGTGTGTGTGTGAGTGAGAGTCAGACTGAACGT	lib1	1	7	46
LT-2D-07-1	LT-2D	ACGGGGACGTGTCACTCTCTCTGTGTGACTGACTCACACACACAGAACGT	lib1	1	7	46
LT-2D-07-1	LT-2D	ACGGGGACGTGTGAGTCAGTGTCAGTCAGAGTGTCTCAGTCAGAGAACGT	lib1	1	7	29
LT-2D-07-1	LT-2D	ACGGGGACGTGTGTCTCACAGTCACACACTCTGAGTCTCTGAGAGTACGT	lib1	1	7	9
LT-2D-07-1	LT-2D	ACGGGGACGTGTGTCTGAGAGTCAGACACACAGTGTGACAGAGTCAACGT	lib1	1	7	139
LT-2D-07-1	LT-2D	ACGGGTACGGACTGTGAGACTGTCACTGTGTCAGTGACTGTGTGAACGTA	lib1	1	7	253
LT-2D-07-1	LT-2D	ACGGGTACGTCACTGACTGAGTCTCACTGTGTCACACTCTGTCAGTACGT	lib1	1	7	321
LT-2D-07-1	LT-2D	ACGGGTACGTCAGTCAGACACTGTCACACAGTCTGTCTCACTCAGTACGT	lib1	1	7	62
LT-2D-07-1	LT-2D	ACGGGTACGTCTGTCTCTGTGAGAGTGACTGACACAGACAGAGAGTACGT	lib1	1	7	75
LT-2D-07-1	LT-2D	ACGGGTACGTGACAGTCAGAGTGACAGTCTCAGACTGTGTCTGTCTACGT	lib1	1	7	47
LT-2D-07-1	LT-2D	ACGGGTACGTGACAGTGTGACAGTCTGTGAGTCAGACTGTGAGTGTACGT	lib1	1	7	55
LT-2D-07-1	LT-2D	ACGGGTACGTGAGTGTCTCTGTGTGACTCTCAGAGTCTGTCTGTGTACGT	lib1	1	7	17
LT-2D-07-1	LT-2D	ACGGGTACGTGTCTGTGAGTGAGAGTGACAGACTCACTGTCACACTACGT	lib1	1	7	120
LT-2D-07-1	LT-2D	ACGGGTACGTGTGAGTCAGACACACTGAGACAGTGTCAATGTGTGAACGT	lib1	1	7	320
LT-2D-07-1	LT-2D	ACGGGTACGTGTGAGTCAGTCTGACACAGTCTCACTGAGTGACTCTACGT	lib1	1	7	98
LT-2D-07-1	LT-2D	ACGGGTACGTGTGTCACTGTGTGTCAGTGAGTCACAGTGTGTCTGTACGT	lib1	1	7	150
LT-2D-07-1	LT-2D	ACGGGTATGTGTCTCTGTGTCTGTGACTGTGTGTGAGTCACTCAGTACGT	lib1	1	7	254
LT-2D-07-1	LT-2D	ACGGTAACGTCAGTCAGTGAGAGTCAGACAGTGTCTGTGTGAGTGAACGT	lib1	1	7	306
LT-2D-07-1	LT-2D	ACGGTAACGTCTGTGTCACAGTGAGTCAGAGTGTGTGAGTGAGTCAACGT	lib1	1	7	65
LT-2D-07-1	LT-2D	ACGGTAACGTGACTGTGTGTCACTGTGTCAGAGAGTCAGTGTGTCTACGT	lib1	1	7	339
LT-2D-07-1	LT-2D	ACGGTAACGTGTCAGTGTCACAGACTGACTCTGTCTGAGTCTGTCAACGT	lib1	1	7	86
LT-2D-07-1	LT-2D	ACGGTCACGTCAGTGACTCACTGACTGAGTGTGTGACTCTGTGTGTACGT	lib1	1	7	58
LT-2D-07-1	LT-2D	ACGGTCACGTCTCTCAGAGTCTGAGTCACTGACTGTCAGACACAGTACGT	lib1	1	7	323
LT-2D-07-1	LT-2D	ACGGTCACGTGAGACAGTGTGTGTGTCAGAGTCTCAGTCAGTCACAACGT	lib1	1	7	36
LT-2D-07-1	LT-2D	ACGGTCACGTGTCTGTCACTCACTCACTGACACAGTCTCTCGTCTACGTA	lib1	1	7	48
LT-2D-07-1	LT-2D	ACGGTCACGTGTGACTGACTGTCAGTGTGTGTGAGTGAGTGAGTGTACGT	lib1	1	7	93
LT-2D-07-1	LT-2D	ACGGTCACGTGTGAGTGTGACAGTGTGAGAGTGTGAGAGTGAGTCTACGT	lib1	1	7	180
LT-2D-07-1	LT-2D	ACGGTCACGTGTGTGAGTCTGTCAGTGTCTCTGAGTGACTGTCACAACGT	lib1	1	7	59
LT-2D-07-1	LT-2D	ACGGTGACGTCAGAGACTGAGTCACTCTCAGTCTCTCAGACTGTGTACGT	lib1	1	7	54
LT-2D-07-1	LT-2D	ACGGTGACGTCAGTGACTCTCACTGTGAGTCAGACTGAGACTGTGAACGT	lib1	1	7	63
LT-2D-07-1	LT-2D	ACGGTGACGTCTGAGAGTCACTCTGTGGTCTCAGTGTCTGTGAGTACGTA	lib1	1	7	224
LT-2D-07-1	LT-2D	ACGGTGACGTGAGTCTGTCTGAGTGTCTGTCTCACACAGTGACAGTACGT	lib1	1	7	99
LT-2D-07-1	LT-2D	ACGGTGACGTGTCTCAGAGTCACTCACAGTGTGTCTGTCTCTCTGTACGT	lib1	1	7	119
LT-2D-07-1	LT-2D	ACGGTGACGTGTCTCTGAGTCTCAGTCACACTGAGTGTCACAGACAACGT	lib1	1	7	79
LT-2D-07-1	LT-2D	ACGGTGACGTGTGTCTGACTGAGTGTCTCACTGTCTGTGTCACAGTACGT	lib1	1	7	12
LT-2D-07-1	LT-2D	ACGGTTACGTCACTCAGAGAGTCAGTGTGTGTGAGTCTGTGACACTACGT	lib1	1	7	53
LT-2D-07-1	LT-2D	ACGGTTACGTCAGTGAGTGAGTCTCAGAGTCAGAGTGTCAGTGTGTACGT	lib1	1	7	54
LT-2D-07-1	LT-2D	ACGGTTACGTCTCAGACACTGTGTGTGTCACTGACACACTGTCTACGTAT	lib1	1	7	8
LT-2D-07-1	LT-2D	ACGGTTACGTCTCAGACACTGTGTGTGTGTCACTGACACACTGTCTACGT	lib1	1	7	131
LT-2D-07-1	LT-2D	ACGGTTACGTCTCTCTCTCTGTCAGAGTCAGAGACTGTCTCAGAGAACGT	lib1	1	7	35
LT-2D-07-1	LT-2D	ACGTAAACGTCTCACACTGTCTGTGTGTGAGTCACACTGTCTGACTACGT	lib1	1	7	90
LT-2D-07-1	LT-2D	ACGTAAACGTCTGTGTGTCTGACTCAGTGTCTGTCAGTGTCACTCTACGT	lib1	1	7	27
LT-2D-07-1	LT-2D	ACGTAAACGTGAGACTGAGTCTCTGTCTGACTGACACAGTGAGTCTACGT	lib1	1	7	47
LT-2D-07-1	LT-2D	ACGTAAACGTGAGTACACAGTGAGAGTCTGTGAGAGTGTGTCTGTACGTA	lib1	1	7	153
LT-2D-07-1	LT-2D	ACGTAAACGTGAGTCTGTGTGACTCAGAGTCTCTCAGACACACACTACGT	lib1	1	7	20
LT-2D-07-1	LT-2D	ACGTAAACGTGAGTGTCAGAGAGTGTGAGTGTGTGAGAGACAGTCAACGT	lib1	1	7	60
LT-2D-07-1	LT-2D	ACGTAAACGTGTGTCAGACAGAGAGTGTCAGAGTGTGAGTGAGTCAACGT	lib1	1	7	16
LT-2D-07-1	LT-2D	ACGTACACGTCAGAGTGTGTGACTGACTGTGACTCTGACTGAGACAACGT	lib1	1	7	48
LT-2D-07-1	LT-2D	ACGTACACGTGACTGTCACTGAGCGTGTCACAGTCTGACTCTCTGTACGT	lib1	1	7	58
LT-2D-07-1	LT-2D	ACGTACACGTGTCACTGTCACACAGACACTGTGTCAGTCACTCTGTACGT	lib1	1	7	61
LT-2D-07-1	LT-2D	ACGTAGACGTCTGAGAGAGTCTGAGTGACTCAGTGTCACTCTGTGTACGT	lib1	1	7	96
LT-2D-07-1	LT-2D	ACGTAGACGTCTGTGTGACACTGTCACTCAGAGAGAGTGTGTGAGTACGT	lib1	1	7	106
LT-2D-07-1	LT-2D	ACGTAGACGTGACTCACTCTCTGACTCACAGTGTCTGTGTGAGAGTACGT	lib1	1	7	17
LT-2D-07-1	LT-2D	ACGTAGACGTGTGAGTGAGTCAGTCAGAGTGAGAGTCTGTGAGTCAACGT	lib1	1	7	171
LT-2D-07-1	LT-2D	ACGTATACGTCACACTCTCTCTGTGAGTGTGTCAGTGTCAGACACAACGT	lib1	1	7	150
LT-2D-07-1	LT-2D	ACGTATACGTCAGTCACTCAGTGAGTCGTCACAGAGTGTGTGTCTACGTA	lib1	1	7	85
LT-2D-07-1	LT-2D	ACGTATACGTCTCTGTGACAGTCTGTCTGTGTCTCACACTGACACAACGT	lib1	1	7	237
LT-2D-07-1	LT-2D	ACGTATACGTGAGAGTCAGAGTGACACTGTGTGTCAGTCTGTCTGTACGT	lib1	1	7	143
LT-2D-07-1	LT-2D	ACGTATACGTGAGTCAGTCTCTGTGTGACTCTGTGTGTGTGTGTCTACGT	lib1	1	7	57
LT-2D-07-1	LT-2D	ACGTATACGTGTGTGAGTGTCTCAGTGTCACTGACTCTGAGTGAGTACGT	lib1	1	7	150
LT-2D-07-1	LT-2D	ACGTCAACGTGACTGAGTGACAGAGTCAGTCAGTCTGTGAGTGTCAACGT	lib1	1	7	12
LT-2D-07-1	LT-2D	AATCTGACGTGAGAGAGAGTCAGACTCAGACAGTCAGTGACTGACAACGT	lib1	1	7	294
LT-2D-07-1	LT-2D	AATCTGACGTGAGTCTCTCAGTCTGAGTCTCAGAGACACTCTGAGTACGT	lib1	1	7	64
LT-2D-07-1	LT-2D	AATCTTACGTCACTGAGTCAGAGTGACTCAGAGTCTGTCTGTCTGTACGT	lib1	1	7	48
LT-2D-07-1	LT-2D	AATCTTACGTGTGTCTCTGAGTCAGTCTCTCTCTGTGTCTGAGACTACGT	lib1	1	7	66
LT-2D-07-1	LT-2D	AATGAAACGTCTGAGAGAGTGAGTGAGTCTGTGTGTGACAGTCAGTACGT	lib1	1	7	122
LT-2D-07-1	LT-2D	AATGAAACGTGACTCTCTGTGTGTCTCTGTGTCAGACAGTCTGTGTACGT	lib1	1	7	108
LT-2D-07-1	LT-2D	AATGAAACGTGTGAGTGAGTCAGACAGTGAGACTCAGTGTGTGTGTACGT	lib1	1	7	21
LT-2D-07-1	LT-2D	AATGAAACGTGTGTGTGAGACAGTGACTGTAAGTGTGTCTGTCAGAACGT	lib1	1	7	198
LT-2D-07-1	LT-2D	AATGACACGTGAGACTGTCTGTGTGTGACTGTGTGTGTGTCTCTGAACGT	lib1	1	7	29
LT-2D-07-1	LT-2D	AATGATACGTCTGTGTCAGTGAGACTGACTCAGACTCACTCTGAGAACGT	lib1	1	7	40
LT-2D-07-1	LT-2D	AATGATACGTGTCTGTGTTCAGTCACTGAGTCTGAGAGTCAGTCAACGTA	lib1	1	7	127
LT-2D-07-1	LT-2D	AATGATACGTGTGACTGTGTGTGAGTGAGACTGTCTCTGTCTGTGTACGT	lib1	1	7	26
LT-2D-07-1	LT-2D	AATGCAACGTCTGAGTGTGTGTCTGTGTGAGAGACTGAGTCTGTCAACGT	lib1	1	7	81
LT-2D-07-1	LT-2D	AATGCAACGTGACACAGTCACAGACTGAGTGTCTGTGTGTGTGTCTACGT	lib1	1	7	39
LT-2D-07-1	LT-2D	AATGCAACGTGTGTGTGTCTGAGTCAGTGTCTCAGTGACTCACAGTACGT	lib1	1	7	62
LT-2D-07-1	LT-2D	AATGCACGTCTCTCTGTCTGACTCTCTCTCAGACACAGACAGTCTACGTA	lib1	1	7	52
LT-2D-07-1	LT-2D	AATGCCACGTCAGACTCTGACTGTCACTGTCACTGTGTGAGTGACACGTA	lib1	1	7	210
LT-2D-07-1	LT-2D	AATGCCACGTCAGAGTGTGTCTCTCTCAGTCACTGTGTGAGAGTGTACGT	lib1	1	7	23
LT-2D-07-1	LT-2D	AATGCCACGTGTCACCCACACTGTGTCAGTCACAGTCAGTGAGTGTACGT	lib1	1	7	133
LT-2D-07-1	LT-2D	AATGCCACGTGTCAGAGTCAGTGTGTGTCAGAGACACTGTGAGTCTACGT	lib1	1	7	148
LT-2D-07-1	LT-2D	AATGCCACGTGTGTGTGTCAGAGTGTGACAGTCAGTGACTCTGTGAACGT	lib1	1	7	208
LT-2D-07-1	LT-2D	AATGCGACGTCAGTGTGAGTCTCACTGTGAGTCTGTGAGTGTGTGTACGT	lib1	1	7	115
LT-2D-07-1	LT-2D	AATGCGACGTGTCACACTGACTGTCTGTCACAGTGTGTGTGTGTCTACGT	lib1	1	7	217
LT-2D-07-1	LT-2D	AATGCGACGTGTCAGTCTCTCTGTCACAGTCCAGTCACTCTGAGTACGTA	lib1	1	7	63
LT-2D-07-1	LT-2D	AATGCGACGTGTCAGTCTGACAGTGACAGTCAGTCTGACACAGAGTACGT	lib1	1	7	22
LT-2D-07-1	LT-2D	AATGCGACGTGTGAGTCAGTGTGTGAGACTGACACTGTGAGAGTGAACGT	lib1	1	7	70
LT-2D-07-1	LT-2D	AATGCTACGTCTGTCTGACAGTCTGTCAGTCTCTCTGACAGTCTCTACGT	lib1	1	7	18
LT-2D-07-1	LT-2D	AATGCTACGTGACAGAGTGTGTCACACAGACTGAGTGTCTCTGTCAACGT	lib1	1	7	89
LT-2D-07-1	LT-2D	AATGCTACGTGTCAGACTCACACTGACTGTCTCACTGTGTGTGAGTACGT	lib1	1	7	251
LT-2D-07-1	LT-2D	AATGCTACGTGTCAGAGTGAGTGAGTCAGTGTCACTCACTGTGTCTACGT	lib1	1	7	45
LT-2D-07-1	LT-2D	AATGCTACGTGTGAGTGAGTCTGTCAGTGTGACAGTCTGAGTGTCAACGT	lib1	1	7	50
LT-2D-07-1	LT-2D	AATGCTACGTGTGTGTGTCTCTCTCAGTGTGTGACACAGAGTGACTACGT	lib1	1	7	32
LT-2D-07-1	LT-2D	AATGGAACGTCAGTGTCACAGACAGTGTCTCTGACTCTGAGAGTGTACGT	lib1	1	7	166
LT-2D-07-1	LT-2D	AATGGAACGTCTCACACACTCTCTGTGAGTCAGTGTGACAGTCTGAACGT	lib1	1	7	37
LT-2D-07-1	LT-2D	AATGGAACGTCTCTGTCTCACTGTCTGTCAGTCTGAGAGTGTGTGAACGT	lib1	1	7	107
LT-2D-07-1	LT-2D	AATGGAACGTGTCACTCTGAGTGACAGACAGTGTCTCTCACAGAGTACGT	lib1	1	7	130
LT-2D-07-1	LT-2D	AATGGAACGTGTGTCTGTGAGAGTCAGAGTCAGAGACTGTCTGTGAACGT	lib1	1	7	38
LT-2D-07-1	LT-2D	AATGGCACGTGAGTGTGACAGAGTGTGTCAGAGTGTGTCTGAGTGTACGT	lib1	1	7	31
LT-2D-07-1	LT-2D	AATGGCACGTGTCTGTCAGTGTCTGAGTCTGACTGACAGAGTGACTACGT	lib1	1	7	86
LT-2D-07-1	LT-2D	AATGGCACGTGTGTCAGTGTGTCACTGTCAGTCAGTGTGTGTGACTACGT	lib1	1	7	139
LT-2D-07-1	LT-2D	AATGGGACGTCAGTGTGTCTCTCAGTCTGTGAGTCTGTGTGACAGTACGT	lib1	1	7	35
LT-2D-07-1	LT-2D	AATGGGACGTGACAGTCTGTGTGTGTGACAGTGTGAGTGTCAGTGTACGT	lib1	1	7	24
LT-2D-07-1	LT-2D	AATGGGACGTGAGAGTCTGTCTCACACTGAGTCTGTGTCTCTGTGAACGT	lib1	1	7	107
LT-2D-07-1	LT-2D	AATGGGACGTGTCAGTCTGTCTGCAGAGTCAGTGACACACTGAGTACGTA	lib1	1	7	145
LT-2D-07-1	LT-2D	AATGGGACGTGTCTCTGTCAGAGAGTCTGTGACAGACAGAGTCTCAACGT	lib1	1	7	11
LT-2D-07-1	LT-2D	AATGGGACGTGTGAGTCAGTCTCAGTCTGTGACAGTCACAGACACAACGT	lib1	1	7	234
LT-2D-07-1	LT-2D	AATGGTACGTCAGTCAGACACTGACTCTCAGACTCACAGAGTCTCAACGT	lib1	1	7	10
LT-2D-07-1	LT-2D	AATGGTACGTCTGTCTCAGTCAGTGTGTGAGACTGTGTGTGTGACTACGT	lib1	1	7	182
LT-2D-07-1	LT-2D	AATGGTACGTCTGTGTCTGTCTGTCACAGTGTGTCAGTGTGTGACTACGT	lib1	1	7	47
LT-2D-07-1	LT-2D	AATGGTACGTGTCTCTGTCTCACTGTGTGAGACTGTGTGTGTGAGTACGT	lib1	1	7	165
LT-2D-07-1	LT-2D	AATGTACGTCACTGTCTGAGACAGTGAGAGAGTGTGACACACTCTACGTA	lib1	1	7	139
LT-2D-07-1	LT-2D	AATGTCACGTCACACTGTCACTGTGAGTGAGTGAGTGTCTGTGTGAACGT	lib1	1	7	196
LT-2D-07-1	LT-2D	AATGTCACGTCGTGTGTGTCAGAGTCAGAGACACACTCACTCAGTACGTA	lib1	1	7	94
LT-2D-07-1	LT-2D	AATGTGACGTCTCTGTCAGAGAGAGTCAGAGTCTGTCTCTGTCAGTACGT	lib1	1	7	48
LT-2D-07-1	LT-2D	AATGTGACGTGAGAGTGTCTGACACAGTGTCTGTCTGAGTCACAGAACGT	lib1	1	7	89
LT-2D-07-1	LT-2D	AATGTGACGTGAGTCAGTCTCTGAGAGAGTAGAGAGTCACAGTGTACGTA	lib1	1	7	26
LT-2D-07-1	LT-2D	AATGTGACGTGAGTGTGAGTCACAGTGACTGTCACTCTGTGTCAGAACGT	lib1	1	7	8
LT-2D-07-1	LT-2D	AATGTGACGTGTGACTCTGAGTGTGTCTGACTGTCTCAGTGAGTGAACGT	lib1	1	7	275
LT-2D-07-1	LT-2D	AATGTGACGTGTGTCTGTGTCAGAGTGTGTGTCACTCAGTCACTCAACGT	lib1	1	7	112
LT-2D-07-1	LT-2D	AATGTTACGTCACACACTGATACTCTGACTGACTGACTCTCAGTGAACGT	lib1	1	7	193
LT-2D-07-1	LT-2D	AATGTTACGTCAGTGAGAGAGTCACTGAGTGTGTGTGTCTGACTGTACGT	lib1	1	7	89
LT-2D-07-1	LT-2D	AATGTTACGTCTGAGTCTGTGTGTCTGACACACTCTGTGTCTTCTACGTA	lib1	1	7	8
LT-2D-07-1	LT-2D	AATGTTACGTGACAGAGTGAGAGAGTGTGTCTGAGAGAGTCAGTGAACGT	lib1	1	7	35
LT-2D-07-1	LT-2D	AATGTTACGTGACTGTCTCAGAGACAGAGTCAGTGTGTGAGTCTCAACGT	lib1	1	7	17
LT-2D-07-1	LT-2D	AATGTTACGTGTGACAGTGAGACTCTCTCTCTGTGATAGAGTCTCTACGT	lib1	1	7	60
LT-2D-07-1	LT-2D	AATGTTACGTGTGAGTGTCACAGCTGTCTGTCTCACTCTCTCAGTACGTA	lib1	1	7	62
LT-2D-07-1	LT-2D	AATTAAACGTCTCACTCTCTCTCAGACTGACACTGAGTGTCACTGTACGT	lib1	1	7	65
LT-2D-07-1	LT-2D	AATTAAACGTGACTCAGTGAGTCACAGTCACACACAGTGTGACACTACGT	lib1	1	7	36
LT-2D-07-1	LT-2D	AATTAAACGTGAGACAGTCTCAGAGAGTCAGTGTGTGTGTGAGAACGTAT	lib1	1	7	20
LT-2D-07-1	LT-2D	AATTACACGTGAGAGAGTCTCACACACACTGTGAGTGTCAGAGTGTACGT	lib1	1	7	45
LT-2D-07-1	LT-2D	AATTACACGTGTGTGGAGACAGTGTGTCACAGTCAGTGAGTGTGACTACG	lib1	1	7	75
LT-2D-07-1	LT-2D	AATTACACGTGTGTGTGTCACTCAGAGAGAGACTCTCAGTCACTCAACGT	lib1	1	7	55
LT-2D-07-1	LT-2D	AATTAGACGTCACACTGTCACAGACTCTGTCAGTGTGAGTCTGTGTACGT	lib1	1	7	61
LT-2D-07-1	LT-2D	AATTAGACGTCACAGTGTGACTCAGAGTCTGACAGTGTCAGAGACTACGT	lib1	1	7	85
LT-2D-07-1	LT-2D	AATTAGACGTCAGTGACTCACAGAGACTGTGACTGACACAGTCAGTACGT	lib1	1	7	24
LT-2D-07-1	LT-2D	AATTAGACGTGACTCAGTGTCACACTGAGTCTGACACAGACTGTCTACGT	lib1	1	7	74
LT-2D-07-1	LT-2D	AATTAGACGTGTGAGTGTGTGAGACTCAGTCAGAGAGAGACTGTGAACGT	lib1	1	7	88
LT-2D-07-1	LT-2D	AATTATACGTCACTGTGTCTCTGTGTGAGAGTCAGTGTCTCTGAGTACGT	lib1	1	7	110
LT-2D-07-1	LT-2D	AATTATACGTCTGACTCTGTCTGTGTGTGACAGTGTCACTGAGTCTACGT	lib1	1	7	114
LT-2D-07-1	LT-2D	AATTATACGTGAGTGACACTGTGAGTGACTGTGACTGACTGAGAGTACGT	lib1	1	7	85
LT-2D-07-1	LT-2D	AATTATACGTGAGTGTGTCAGACTGTGACTCAGAGTCAGAGTGACACGTA	lib1	1	7	165
LT-2D-07-1	LT-2D	AATTATACGTGTGTCTCTCAGAGAGTGAGTCTCAGTGTGTGACAGTACGT	lib1	1	7	82
LT-2D-07-1	LT-2D	AATTATACGTGTGTGTGACTGTGTCAGAGTCAGTGTGTCAGTGTCTACGT	lib1	1	7	44
LT-2D-07-1	LT-2D	AATTCAACGTCTCACTGAGTGAGACTGAGTGTGACTCACTCAGAGTACGT	lib1	1	7	34
LT-2D-07-1	LT-2D	AATTCAACGTCTGTGTGTGTCTGAGTGACTCTGAGTGACAGACTCAACGT	lib1	1	7	130
LT-2D-07-1	LT-2D	AATTCCACGTGAGTGTCACTCACACTCTGACTGTCTGTGTGAGTGAACGT	lib1	1	7	62
LT-2D-07-1	LT-2D	AATTCCACGTGTGTCTCTCTCTCTGTGTGACTGTGTCTGTCTCTCAACGT	lib1	1	7	60
LT-2D-07-1	LT-2D	AATTCGACGTCACTGTGTGACTGAGTGAGTGTGAGTGAGTCACACTACGT	lib1	1	7	17
LT-2D-07-1	LT-2D	AATTCGACGTGTCAGACTGAGAGTCTGCTGTCTGACAGAGTGTGTACGTA	lib1	1	7	13
LT-2D-07-1	LT-2D	AATTCGACGTGTGACTCTGAGTCACTGTCTCAGAGAGTCAGTGTGTACGT	lib1	1	7	29
LT-2D-07-1	LT-2D	AATTCTACGTCTGAGTCAGAGTGAGTGACAGTGAGTCTGAGTGTGAACGT	lib1	1	7	31
LT-2D-07-1	LT-2D	AATTCTACGTCTGTGTCTGACAGAGACAGAGTCAGTGTGTCAGTCTACGT	lib1	1	7	10
LT-2D-07-1	LT-2D	AATTCTACGTGACAGTGAGAGAGAGTCTCACTCAGACTGACACACTACGT	lib1	1	7	42
LT-2D-07-1	LT-2D	AATTCTACGTGAGACACTGAGAGTCTGAGACAGAGACTGTGTGTCAACGT	lib1	1	7	15
LT-2D-07-1	LT-2D	AATTGAACGTCTCAGACAGTGAGTTCAGTGTGTGTGTGTGAGTCAACGTA	lib1	1	7	38
LT-2D-07-1	LT-2D	AATTGCACGTCACTCTCAGTGTCAGTGTGTGACAGTCAGACAGAGAACGT	lib1	1	7	31
LT-2D-07-1	LT-2D	AATTGCACGTCACTGAGTCTGAGAGTGAGTCACAGAGAGAGTGTGAACGT	lib1	1	7	19
LT-2D-07-1	LT-2D	AATTGCACGTCTGTCTCTGTGAGTCACAAGTGTCAGACAGTGAGTACGTA	lib1	1	7	80
LT-2D-07-1	LT-2D	AATTGCACGTGACTCAGACTCACAGTGACACAGTGAGAGAGTGTCTACGT	lib1	1	7	62
LT-2D-07-1	LT-2D	AATTGCACGTGTCTCTCTGTGACTGACTCAGACACACACACTGAGTACGT	lib1	1	7	20
LT-2D-07-1	LT-2D	AATTGCACGTGTGTCTGTGTGACTCAGTCTGAGAGTGTGTCTGTCTACGT	lib1	1	7	148
LT-2D-07-1	LT-2D	AATTGGACGTCTGTGAGAGTGTGACTGAGACTCAGTCTGTCTCTACGTAT	lib1	1	7	229
LT-2D-07-1	LT-2D	AATTGGACGTGTGACTGACACTGTCTGTCAGTCACAGACTGTGTCTACGT	lib1	1	7	101
LT-2D-07-1	LT-2D	AATTGTACGTCACTGACAGACTGTCTCACTGAGAGACTGTCTCTGTACGT	lib1	1	7	154
LT-2D-07-1	LT-2D	AATTGTACGTCTCACAGTCTGTCTGTGTCAGACACTCTGTGTGTGTACGT	lib1	1	7	429
LT-2D-07-1	LT-2D	AATTGTACGTCTGTCAGACTGTGTGAGAGTGTGAGACAGTCACAGAACGT	lib1	1	7	67
LT-2D-07-1	LT-2D	AATTGTACGTGTGACTGTCTGTCTCTCACAGAGAGTGTGAGAGAGTACGT	lib1	1	7	178
LT-2D-07-1	LT-2D	AATTGTACGTGTGAGTCACTGTCAGTCTGTGAGTGAGACAGAGTGAACGT	lib1	1	7	35
LT-2D-07-1	LT-2D	AATTGTACGTGTGAGTGTCAGTCTGTGTCTGTCACAGAGACTGTGTACGT	lib1	1	7	84
LT-2D-07-1	LT-2D	AATTTAACGTCTCTCAGTGTGACAGTGTCTGAGACAGTCTCAGTGTACGT	lib1	1	7	27
LT-2D-07-1	LT-2D	AATTTAACGTGACAGTGTCACTCACTCTGTGACACACTCTGAGTGAACGT	lib1	1	7	36
LT-2D-07-1	LT-2D	AATTTAACGTGACTGTGTGTCAGAGTGAGTGTCTGAGAGAGACTCTACGT	lib1	1	7	14
LT-2D-07-1	LT-2D	AATTTAACGTGTGACTGAGTCTCACAGTGTCTGTCTCTCTGTCAGTACGT	lib1	1	7	10
LT-2D-07-1	LT-2D	AATTTAACGTGTGAGACTGAGAGTGTGACTCACTCAGTGTGTCTCTACGT	lib1	1	7	130
LT-2D-07-1	LT-2D	AATTTAACGTGTGAGTGTCAGAGAGAGAGTCTGAGACACAGACAGAACGT	lib1	1	7	45
LT-2D-07-1	LT-2D	AATTTAACGTGTGTGTGACTGTGAGACAGTCACTCTCACTGTGTCAACGT	lib1	1	7	119
LT-2D-07-1	LT-2D	AATTTCACGTCACAGAGTGAGACTGACAGTCAGTGTCTGTGTGACTACGT	lib1	1	7	23
LT-2D-07-1	LT-2D	AATTTCACGTGACTGTGTGTGTGAGAGTGAGTCTGTGTCTGTCTGAACGT	lib1	1	7	77
LT-2D-07-1	LT-2D	AATTTCACGTGTGAGTCTGTGTGTGTGTGTCTCACTGTGTCTCAGTACGT	lib1	1	7	142
LT-2D-07-1	LT-2D	AATTTCACGTGTGTGACTGAGTGAGTGACACAGTGTGTCTGTGTGTACGT	lib1	1	7	11
LT-2D-07-1	LT-2D	AATTTGACGTCTCAGTCACTGACACAGAGAGTGTCAGTGTGTGTGAACGT	lib1	1	7	42
LT-2D-07-1	LT-2D	AATTTGACGTGAGAGAGTGAGACAGTGAGTGAGAGTCTGTCACACAACGT	lib1	1	7	111
LT-2D-07-1	LT-2D	AATTTGACGTGAGAGTCTCAGAGTGTCTGACTGTGTCAGTCTGTCTACGT	lib1	1	7	157
LT-2D-07-1	LT-2D	AATTTGACGTGTCTGAGTGTCTGAGTGTCAGAGACTCTCAGTGTGTACGT	lib1	1	7	93
LT-2D-07-1	LT-2D	AATTTGACGTGTGTCTGTCTGTGTGAGTCAGTGACAGTCACAGAGAACGT	lib1	1	7	40
LT-2D-07-1	LT-2D	AATTTTACGTCAGTGAGTGACAGTGTGACTGTCTGAGAGTCTCTCAACGT	lib1	1	7	20
LT-2D-07-1	LT-2D	AATTTTACGTCTCTCAGAGTGTGTGTGAGAGATACAGTCTGTCAGAACGT	lib1	1	7	81
LT-2D-07-1	LT-2D	AATTTTACGTGAGTCTCTCTCAGTGACAGTGAGAGAGTCTGAGAGTACGT	lib1	1	7	218
LT-2D-07-1	LT-2D	ACAAAAACGTGAGACTCAGACAGACTCAGAGTGACACAGAGTCTGTACGT	lib1	1	7	50
LT-2D-07-1	LT-2D	ACAAACACGTCTGTGAGTGTGACTGTGACACACAGACTCAGTGTCAACGT	lib1	1	7	81
LT-2D-07-1	LT-2D	ACAAAGACGTCAGTGAGTGTGTGTCTGTGAGTCTCAGTCTCTCTGTACGT	lib1	1	7	45
LT-2D-07-1	LT-2D	ACAAAGACGTCTCACAGAGTGACTCAGTCTGACTGAGTGACAGTCTACGT	lib1	1	7	37
LT-2D-07-1	LT-2D	ACAAAGACGTGAGTGTGTCACTCAGTGTCTGTGAGAGAGTGTGAGTACGT	lib1	1	7	66
LT-2D-07-1	LT-2D	ACAAAGACGTGTCACTGTGTGTGAGAGAGAGTGTGACTCTGTCAGTACGT	lib1	1	7	124
LT-2D-07-1	LT-2D	ACAAATGCGTGAGTGTGTGTGTCACTGTGAGTCTGTGTGTGTGTCAACGT	lib1	1	7	15
LT-2D-07-1	LT-2D	ACAACAACGTGACAGTGAGAGACTGAGTGACTGTCACTCAGTCAGTACGT	lib1	1	7	24
LT-2D-07-1	LT-2D	ACAACAACGTGTCAGTGAGACACTCTGTGAGACACTGACACTGTGACGTA	lib1	1	7	119
LT-2D-07-1	LT-2D	ACAACCACGTCACTCTGAGTCTGTCTGACACACTGTGAGTCTGACAACGT	lib1	1	7	79
LT-2D-07-1	LT-2D	ACAACCACGTGAGGTGTGTGTCACTGACAGACTGTGTGTGACTGTACGTA	lib1	1	7	154
LT-2D-07-1	LT-2D	ACAACCACGTGAGTGTGAGACAGAGACAGAGTGTCTGTCTGTGTCAACGT	lib1	1	7	151
LT-2D-07-1	LT-2D	ACAACCACGTGTGTCACTGAGTCTGAGTCTCTCTGTCTGAGTCTGAACGT	lib1	1	7	40
LT-2D-07-1	LT-2D	ACAACTACGTGAGACAGAGTCTGACACAGTGTCAGTGAGTGTGAGAACGT	lib1	1	7	79
LT-2D-07-1	LT-2D	ACAAGAACGTCTCAGAGTCAGTCTCTGTGTGAGAGTCTGTGTCAGAACGT	lib1	1	7	34
LT-2D-07-1	LT-2D	ACAAGAACGTGTCACTGTCTGCCAGTGAGTCAGAGTGACTGCTGTACGTA	lib1	1	7	49
LT-2D-07-1	LT-2D	ACAAGACGTGACTGAGAGTGAGACTGAGTGTCACAGTGTGAGTCTACGTA	lib1	1	7	377
LT-2D-07-1	LT-2D	ACAAGCACGTCTGAGTGTGTCAGAGAGTGACAGTCTGAGTCAGAGTACGT	lib1	1	7	89
LT-2D-07-1	LT-2D	ACAAGCACGTGTCAGTCACAGTGTGAGTCACAGAGTGACAGTGTGAACGT	lib1	1	7	14
LT-2D-07-1	LT-2D	ACAAGCACGTGTGAGTGACGAGACAGTGTCAGTGTGTGAGTCACTACGTA	lib1	1	7	44
LT-2D-07-1	LT-2D	ACAAGGACGTCTCAGTGAGAGTGGACTGAGTGTGAGAGACACTGTACGTA	lib1	1	7	104
LT-2D-07-1	LT-2D	ACAAGGACGTGAGTCTGTGTCTGTGTGAGAGTCTCTCTGTCAGTGTACGT	lib1	1	7	9
LT-2D-07-1	LT-2D	ACAAGGACGTGAGTGTGTGTGTGTTTGTCTCAGAGTGTCTGACACTACGT	lib1	1	7	13
LT-2D-07-1	LT-2D	ACAAGTACGTCAGTGTCTCTGAGTCTCTGAGTGTGAGTGTCACTGAACGT	lib1	1	7	158
LT-2D-07-1	LT-2D	ACAAGTACGTCTGACACACTCTCAGAGTGTCTCAGACAGACTCAGTACGT	lib1	1	7	38
LT-2D-07-1	LT-2D	ACAATAACGTCTGTGTGACACTCAGAGTCTGTCTGTCTGTCTGTCAACGT	lib1	1	7	337
LT-2D-07-1	LT-2D	ACAATAACGTGTGTCAGTGTGTGAGAGTCACTGTGAGTGTGAGTGTACGT	lib1	1	7	84
LT-2D-07-1	LT-2D	ACAATCACGTGACAGAGTCTCACTGACAGTCTCTGTCAGACTGTGTACGT	lib1	1	7	59
LT-2D-07-1	LT-2D	ACAATGACGTCACACACAGACTGAGTCTGTCTGTGAGTCTGAGTCAACGT	lib1	1	7	33
LT-2D-07-1	LT-2D	ACAATGACGTCAGTCTGTGAGACAGTCTCAGACTCACAGTCACTCTACGT	lib1	1	7	152
LT-2D-07-1	LT-2D	ACAATGACGTGAGTGAGAGTCAGACAGTGAGTGTGTGTGACAGTGTACGT	lib1	1	7	64
LT-2D-07-1	LT-2D	ACAATTACGTCTCACTCTCTGAGAGAGTGTCTGTGTCTGTGAGTCACGTA	lib1	1	7	130
LT-2D-07-1	LT-2D	ACAATTACGTGAGACTCTGTCTGTGTCTGTGAGTCTCTCACAGAGTACGT	lib1	1	7	86
LT-2D-07-1	LT-2D	ACAATTACGTGTCACTCTCTCTGTCTCAGTGTGTCAGTCACAGTGTACGT	lib1	1	7	51
LT-2D-07-1	LT-2D	ACACAAACGTGTCTGTGTCAGTCAGTCAGAGTGACACACACTCTGAACGT	lib1	1	7	164
LT-2D-07-1	LT-2D	ACACCAACGTGAGACTGACTGAGTGTGTCAGTGTGTGTCAGAGTCTACGT	lib1	1	7	317
LT-2D-07-1	LT-2D	ACACCAACGTGTCTGACAGAGTCACACACAGACTGAACTCACTCAACGTA	lib1	1	7	83
LT-2D-07-1	LT-2D	ACACCAACGTGTGTCTGTGTGAGACAGTGACTGAGTGTCTCTCAGTACGT	lib1	1	7	186
LT-2D-07-1	LT-2D	ACACCCACGTCTGACAGTGTGTGACAGACTGTGAGACTGTCTCAGTACGT	lib1	1	7	99
LT-2D-07-1	LT-2D	ACACCCACGTCTGACTCACTGAGAGTGAGTGTCTGTGTGAGTCTCAACGT	lib1	1	7	92
LT-2D-07-1	LT-2D	ACACCGACGTGAGAGTCAGTGAGTCTGACACTGTGAGACACAGTCAACGT	lib1	1	7	133
LT-2D-07-1	LT-2D	ACACCGACGTGTCTGTCTCACACTCTCTCACTCAGAGTCACAGAGTACGT	lib1	1	7	69
LT-2D-07-1	LT-2D	ACACCGACGTGTGAGTGTGTCTGTGTCTGACTGACAGAGAGTGTGAACGT	lib1	1	7	19
LT-2D-07-1	LT-2D	ACACCTACGTGTGTGACTCTCACACTGTGAGACACTCAGAGAGACAACGT	lib1	1	7	190
LT-2D-07-1	LT-2D	ACACCTCGTGACTCTCAGTGTGACTGTGAGACAGTCTGTCTCAGAACGTA	lib1	1	7	81
LT-2D-07-1	LT-2D	ACACGAACGTGAGTGAGACAGTGTCTGTCTGTCACACAGTCTCTGAACGT	lib1	1	7	181
LT-2D-07-1	LT-2D	ACACGAACGTGTCACGACTCTCTGTGTCTCTCAGTGTGTGTCACTACGTA	lib1	1	7	50
LT-2D-07-1	LT-2D	ACACGAACGTGTGTGAGACTCAGTGAGTCAGTCAGACACTGTCACTACGT	lib1	1	7	132
LT-2D-07-1	LT-2D	ACACGCACGTCACAGTCACTCTGTGTGTCACAGAGACTGTCTCTGAACGT	lib1	1	7	158
LT-2D-07-1	LT-2D	ACACGCACGTCACTGTCACTGTGTCTGAGTGTGACACTGTCAGTGTACGT	lib1	1	7	79
LT-2D-07-1	LT-2D	ACACGCACGTCAGACTGTGTGACTCTGTGTGTCAGACTGTGAGAGAACGT	lib1	1	7	144
LT-2D-07-1	LT-2D	ACACGCACGTCAGTCTGTCTCTCAGTCAGAGTCAGTGTCACACTGTACGT	lib1	1	7	136
LT-2D-07-1	LT-2D	ACACGCACGTCATCTCACTCTCTGTCTGTGTGAGTGTCAGAGTCTACGTA	lib1	1	7	50
LT-2D-07-1	LT-2D	ACACGCACGTCTGACTGAGTGGTCTCTGAGTGAGTGTCAGTGTCTACGTA	lib1	1	7	37
LT-2D-07-1	LT-2D	ACACGCACGTCTGTGACACAGAGAGTCTGTGTGACTGTCAGCTCAACGTA	lib1	1	7	69
LT-2D-07-1	LT-2D	ACACGCACGTGACTGTGTGAGACTCTGACAGTGTCTGAGACACTGAACGT	lib1	1	7	128
LT-2D-07-1	LT-2D	ACACGCACGTGAGTGTCAGAGTGAGTCACACTGTCATAGTCTCACTACGT	lib1	1	7	69
LT-2D-07-1	LT-2D	ACACGCACGTGTCAGTGAGTGTGACAGTCTGTGACTGACTGTGTGTACGT	lib1	1	7	54
LT-2D-07-1	LT-2D	ACACGCACGTGTGTCTGTGAGTCACTGCAGACAGTGTGTCTGTGTACGTA	lib1	1	7	19
LT-2D-07-1	LT-2D	ACACGGACGTCAGACACTCTCACAGAGACTGTGACTGACAGTGAGTACGT	lib1	1	7	89
LT-2D-07-1	LT-2D	ACACGGACGTCAGTGACTGTGTGTCTGTGACTCAGTCACACACTGTACGT	lib1	1	7	68
LT-2D-07-1	LT-2D	ACACGGACGTCAGTGTGACTGAGTGTTCTCTGTGTGTCAGTCAGAACGTA	lib1	1	7	108
LT-2D-07-1	LT-2D	ACACGGACGTCTGACACTGACTCTCTGTCTGAGTCACAGTGAGTGAACGT	lib1	1	7	66
LT-2D-07-1	LT-2D	ACACGGACGTCTGTCTCAGTCTGTGAGTGACAGAGACAGTGACTGTACGT	lib1	1	7	134
LT-2D-07-1	LT-2D	ACACGGACGTGAGAGTCTCTGTGAGAGTCAGAGTGTCTGAGTCACAACGT	lib1	1	7	58
LT-2D-07-1	LT-2D	ACACGGACGTGTGACTCAGTGTGTGTGAGTGAGTGAGTGACACTCTACGT	lib1	1	7	231
LT-2D-07-1	LT-2D	ACACGGACGTGTGTCTGAGAGACACACTCACTCTGTGTCTGAGACAACGT	lib1	1	7	33
LT-2D-07-1	LT-2D	ACACGGACGTGTGTGAGAGAGAGTCACAGACACTGAGACGTCTGAACGTA	lib1	1	7	96
LT-2D-07-1	LT-2D	ACACGGATGTCAGTCAGAGTGAGTGTGAGTGAGTGACTGAGTCAGAACGT	lib1	1	7	28
LT-2D-07-1	LT-2D	ACACGTACGTCTGTCTCAGTCAGTCAGACAGTGTCTCACTGACAGAACGT	lib1	1	7	198
LT-2D-07-1	LT-2D	ACACGTACGTCTGTGTGTGTGTGAGACTGAGTGTCTCACAGTCTCAACGT	lib1	1	7	192
LT-2D-07-1	LT-2D	ACACGTACGTGACAGAGTGTGTGTGAGAGTCTGTGAGTGTGTGTCAACGT	lib1	1	7	116
LT-2D-07-1	LT-2D	ACACTAACGTGTCTGACAGAGACACTCAGTCTCAGTGTCACACTGTACGT	lib1	1	7	16
LT-2D-07-1	LT-2D	ACACTCACGTCAGTCTGTCTCACTGAGACAGTGTGACTGTGTCTCAACGT	lib1	1	7	35
LT-2D-07-1	LT-2D	ACACTCACGTCTCAGTCAGACTCTGACACTGTGTGTGAGTGAGTCTACGT	lib1	1	7	175
LT-2D-07-1	LT-2D	ACACTCACGTCTCAGTCTGTCACTCTGAGTGTCTGACTCTGTGACAACGT	lib1	1	7	190
LT-2D-07-1	LT-2D	ACACTCACGTGAGTGAGTGAGTGTGTCACAGAGAGAGAGTGACTCTACGT	lib1	1	7	23
LT-2D-07-1	LT-2D	ACACTCACGTGTGAGACTGTGTGTGAGTCTGAGTGAGTGTGTCAGTACGT	lib1	1	7	9
LT-2D-07-1	LT-2D	ACACTTACGTCACTGTCTGTCTGAGAGAGAGTCAGACTGAGTGTGTACGT	lib1	1	7	36
LT-2D-07-1	LT-2D	ACACTTACGTGTGTCACAGACACTCTGAGTGAGTCACAGCAGACTACGTA	lib1	1	7	29
LT-2D-07-1	LT-2D	ACAGAAACGTGTGTGAGTCTCACAGACAGTGTGTCAGTCTGTCAACGTAT	lib1	1	7	335
LT-2D-07-1	LT-2D	ACAGACACGTCAGTGAGTCAGTCTCTCTGACACAGAGACTCTGTCAACGT	lib1	1	7	141
LT-2D-07-1	LT-2D	ACAGAGACGTCTGTCAGTGTGTGAGTGACAGTCACTCTGACAGTGTACGT	lib1	1	7	70
LT-2D-07-1	LT-2D	ACAGATACGTCAGACACAGTGTGAGTCACTGAGTCTCTGTGTGACTACGT	lib1	1	7	183
LT-2D-07-1	LT-2D	ACAGATACGTGAGTCAGAGTGTCAGTGTGACTCTCACTGTGTGACTACGT	lib1	1	7	321
LT-2D-07-1	LT-2D	ACAGATACGTGTGTGTCTGTCTCAGTGTGAGTCAGTCTCACACAGTACGT	lib1	1	7	84
LT-2D-07-1	LT-2D	ACAGCAACGTGAGCGTGTGTGAGTGTCTGTGTCTGTGACTCTGAGAACGT	lib1	1	7	169
LT-2D-07-1	LT-2D	ACAGCAACGTGTCTGTGAGTCTGTCAGACACTCAGAGTGTGAGTGACGTA	lib1	1	7	88
LT-2D-07-1	LT-2D	ACAGCAACGTGTCTGTGTGTCAGTGTGAGTGAGTGTCTGACACTGAACGT	lib1	1	7	141
LT-2D-07-1	LT-2D	ACAGCCACGTGAGTGACACAGTCTGTCTGAGTCTCAGTCACAGACTACGT	lib1	1	7	82
LT-2D-07-1	LT-2D	ACAGCCACGTGTGAGTCAGTGTGTCTGAGTCTGTCTCTGTCTCACTACGT	lib1	1	7	134
LT-2D-07-1	LT-2D	ACAGCGACGTCTGTCTGAGAGTCTCAGTCAGTGTCTCAGACAGAGTACGT	lib1	1	7	228
LT-2D-07-1	LT-2D	ACAGCGACGTGAGTGTCTGTCAGTGTGAGAGAGAGTCTGAGACAGTACGT	lib1	1	7	361
LT-2D-07-1	LT-2D	ACAGCGACGTGTCAGTGTGAGAGACTGTCTGTGACTGAGACACTCAACGT	lib1	1	7	213
LT-2D-07-1	LT-2D	ACAGCGACGTGTCTGACACTGTCTGACAGTCTGAGAGTGAGAGACAACGT	lib1	1	7	64
LT-2D-07-1	LT-2D	ACAGCGACGTGTCTGTGAGAGAGACTGAGTCAGACAGTGTCTGTCTACGT	lib1	1	7	130
LT-2D-07-1	LT-2D	ACAGCTACGTCACAGACTGAGTCAGTGAGTGTCTCACACACTCTCAACGT	lib1	1	7	11
LT-2D-07-1	LT-2D	ACAGCTACGTCAGTGACAGAGACACTCAGTCTCTGTGAGAGTCAGTACGT	lib1	1	7	263
LT-2D-07-1	LT-2D	ACAGCTACGTCAGTGTGACTGAGTGTCACAGTCTGTCAGACTCTGAACGT	lib1	1	7	44
LT-2D-07-1	LT-2D	ACAGCTACGTGACTGTCAGACTGAGTGAGACTCAGTGTGTGTCACACGTA	lib1	1	7	31
LT-2D-07-1	LT-2D	ACAGCTACGTGAGTCAGAGAGAGTGTGTGAGTGTGTCTGACACTGTACGT	lib1	1	7	13
LT-2D-07-1	LT-2D	ACAGCTACGTGTGTCTCTCTCACTGTCTGACAGAGTCTGAGACTGTACGT	lib1	1	7	393
LT-2D-07-1	LT-2D	ACAGGAACGTCTGAGAGTGTGTGCCTGTGACAGTCTGACACAGTGTACGT	lib1	1	7	22
LT-2D-07-1	LT-2D	ACAGGAACGTGTCTCAGACAGTCTGTGTGTCACACTAACAGAGTCTACGT	lib1	1	7	186
LT-2D-07-1	LT-2D	ACAGGAACGTGTGTGAGAGACACTGTGAGTCTGTGACTGTCACACTACGT	lib1	1	7	42
LT-2D-07-1	LT-2D	ACAGGCACGTCTGTGAGACAGTCAGTCTCAGTGAGTCTCAGTCTCAACGT	lib1	1	7	175
LT-2D-07-1	LT-2D	ACAGGCACGTGAGACTGAGAGTCAGTGTGTGTCAACACAGAGAGAACGTA	lib1	1	7	18
LT-2D-07-1	LT-2D	ACAGGCACGTGAGAGTGTCTCTGAGTCACTGTGTCTCACTGTCTGAACGT	lib1	1	7	305
LT-2D-07-1	LT-2D	ACAGGCACGTGTGACAGAGTCTCAGTCAGTGTGTGTGTGTCTGAGTACGT	lib1	1	7	114
LT-2D-07-1	LT-2D	ACAGGCACGTGTGTGTGTCAGAGACAGTGTCTGACTGTGAGAGTACGTAT	lib1	1	7	8
LT-2D-07-1	LT-2D	ACAGGCACGTGTGTGTGTGTCAGAGACAGTGTCTGACTGTGAGAGTACGT	lib1	1	7	192
LT-2D-07-1	LT-2D	ACAGGGACGTCACAGAGTCTGAGAGACACACAGAGTGAGTCAGAGAACGT	lib1	1	7	46
LT-2D-07-1	LT-2D	ACAGGGACGTCACTGTGTCAGAGACTCACTCTGACACTGTCACAGTACGT	lib1	1	7	27
LT-2D-07-1	LT-2D	ACAGGGACGTGACAGAGTGAGTCTCAGAGTGACACTGAGTGAGTGAACGT	lib1	1	7	127
LT-2D-07-1	LT-2D	ACAGGGACGTGAGTGTGTCACAGAGTGACTCAGACACAGACTGTGTACGT	lib1	1	7	135
LT-2D-07-1	LT-2D	ACAGGGACGTGTGTCACTGACTCAGTGAGTGACTGTGACTGAGTGTACGT	lib1	1	7	277
LT-2D-07-1	LT-2D	ACAGGTACGTCACACAGAGTGTGTCTGTCTGTCTGTGACTGTCACAACGT	lib1	1	7	67
LT-2D-07-1	LT-2D	ACAGGTACGTCTGTCTGAGTGAGAGAGTGAGTCTCTCAGTGTGAGAACGT	lib1	1	7	25
LT-2D-07-1	LT-2D	ACAGGTACGTGAGTGAGGTCAGTGTGTGTCTGAGTGTCAGTCTCTACGTA	lib1	1	7	188
LT-2D-07-1	LT-2D	ACAGGTACGTGAGTGTCAGTGTGTGTCTGACAGAGTGACTGAGTGTACGT	lib1	1	7	60
LT-2D-07-1	LT-2D	ACAGGTACGTGTGAGTGTGTGAGTCAGTGACAGAGAGTGACAGACACGTA	lib1	1	7	16
LT-2D-07-1	LT-2D	ACAGGTACGTGTGTGTGTCTCAGTCTCACTGTGTGTGAGTGTGAACGTAT	lib1	1	7	8
LT-2D-07-1	LT-2D	ACAGGTACGTGTGTGTGTGTCTCAGTCTCACTGTGTGTGAGTGTGAACGT	lib1	1	7	79
LT-2D-07-1	LT-2D	ACAGTAACGTCTCTGACAGTGAGACTCAGTCACTGAGTGTCACTCTACGT	lib1	1	7	304
LT-2D-07-1	LT-2D	ACAGTAACGTCTGTGACTCAGAGTGTCTCACTGTCTGTGTGAGTCAACGT	lib1	1	7	52
LT-2D-07-1	LT-2D	ACAGTACGTGTCTGTGTGAGTGTGCTGAGAGTCTGTGAGTGTCTACGTAT	lib1	1	7	116
LT-2D-07-1	LT-2D	ACAGTCACGTCAGAGTGTCTGTCAGAGACAGTGTGTCTCTGTCTCTACGT	lib1	1	7	41
LT-2D-07-1	LT-2D	ACAGTGACGTCTCTCAGTGAGTGTGTCTGTGTGAGTCTGACTCTCTACGT	lib1	1	7	113
LT-2D-07-1	LT-2D	ACAGTGACGTCTGTCACAGAGAGAGTCAGTGAGTCAGTGACTCACAACGT	lib1	1	7	189
LT-2D-07-1	LT-2D	ACAGTGACGTGACTGAGTGTGTCTGTCAGAGTGAGTCTGTGTGTGTACGT	lib1	1	7	56
LT-2D-07-1	LT-2D	ACAGTGACGTGAGTGAGTGAGACTCAGAGACACTGTGAGAGAGTCAACGT	lib1	1	7	87
LT-2D-07-1	LT-2D	ACAGTGACGTGAGTGTCAGTCAGTGAGACAGAGTGTGTCTGACAGTACGT	lib1	1	7	125
LT-2D-07-1	LT-2D	ACAGTGACGTGAGTGTGTGACACAGAGTGTCTCTCTCAGTCTGTGTACGT	lib1	1	7	228
LT-2D-07-1	LT-2D	ACAGTGACGTGTCACACACTCTGTGAGTGTCTCTCTCTGAGTCACTACGT	lib1	1	7	171
LT-2D-07-1	LT-2D	ACAGTGACGTGTCTGAGAGAGAGAGTGAGACTCTGTGACTCTGTGAACGT	lib1	1	7	78
LT-2D-07-1	LT-2D	ACAGTTACGTCTGAGTGTGTGTCTGTGTGTGTCTGACTCAGTCACTACGT	lib1	1	7	104
LT-2D-07-1	LT-2D	ACAGTTACGTGAGTGTGTCAGAGAGACTGACACTGTGTGTGTCTCTACGT	lib1	1	7	30
LT-2D-07-1	LT-2D	ACAGTTACGTGTCACTCTCAGTCTGACAGTGAGTCTCTGTGTGTCTACGT	lib1	1	7	59
LT-2D-07-1	LT-2D	ACATAAACGTCTCTGTGACACTCTCTGTGTGTCACTGTGAGTGTGTACGT	lib1	1	7	48
LT-2D-07-1	LT-2D	ACATAAACGTGTCTCACTGACTCTGAGTCTGTCTGTGTGAGAGTCAACGT	lib1	1	7	11
LT-2D-07-1	LT-2D	ACATAAACGTGTGACACTCTGTGACAGTGTCAGACTGTGTGTCTGTACGT	lib1	1	7	24
LT-2D-07-1	LT-2D	ACATACACGTCAGACTCAGTGTGTGTGTGAGTGTCTCTGTGACAGAACGT	lib1	1	7	170
LT-2D-07-1	LT-2D	ACATACACGTCTCTGACAGTGAGTCACTGAGTCAGTGTGAGTCAACGTAT	lib1	1	7	147
LT-2D-07-1	LT-2D	ACATACACGTCTCTGTGTGTGTCTCTCTGAGTCTCTGTGAGTGTGAACGT	lib1	1	7	104
LT-2D-07-1	LT-2D	ACATACACGTCTGTGACACACAGAGTGTGAGTGTCAGTCTCACTGAACGT	lib1	1	7	62
LT-2D-07-1	LT-2D	ACATACACGTGTCTGTCTGTCTCAGAGTCAGTGTGTGTGTCTCTCAACGT	lib1	1	7	38
LT-2D-07-1	LT-2D	ACATATACGTCTGTCTGTGTGAGAGACTGACTCAGACTGAGACTCTACGT	lib1	1	7	163
LT-2D-07-1	LT-2D	ACATATACGTGAAAGTGTCAGTGACAGTGAGTGACTCACACACTGAACGT	lib1	1	7	178
LT-2D-07-1	LT-2D	ACATATACGTGTCTCACTGACAGAGAGTGTCAGTGTGTGTCTGACTACGT	lib1	1	7	65
LT-2D-07-1	LT-2D	ACATATACGTGTCTGTGTGTGAGTCTGTCTGTCACACTGTGAGAGTACGT	lib1	1	7	136
LT-2D-07-1	LT-2D	ACATCAACGTCTGAGTCTCAGAGTGTCACACAGTCAGTGTGTCAGTACGT	lib1	1	7	139
LT-2D-07-1	LT-2D	ACATCCACGTGACACTCTCTCTCACTGTCTCACTGAGTCTCTGTCTACGT	lib1	1	7	139
LT-2D-07-1	LT-2D	ACATCCACGTGACTGTGAGAGACTTGTCTTGACTCTCTCAGTGTACGTAT	lib1	1	7	184
LT-2D-07-1	LT-2D	ACATCGACGTGTCAGTCTGTCTGAGTGAGTGTGTGTCACAGAGTGAACGT	lib1	1	7	155
LT-2D-07-1	LT-2D	ACATCGACGTGTCTGTCACTGTGAGAGTCTCACACTGTCTGAGAGAACGT	lib1	1	7	24
LT-2D-07-1	LT-2D	ACATCTACGTCACAGAGTCTCTCACTGAGTGTGAGTCTGACTGACAACGT	lib1	1	7	15
LT-2D-07-1	LT-2D	ACATCTACGTCACAGTCACAGAGTGAGACTGTCAGTCAGACTCAGTACGT	lib1	1	7	75
LT-2D-07-1	LT-2D	ACATCTACGTGTCACACACTCTCTCACAGTGACACACAGTGTGACAACGT	lib1	1	7	130
LT-2D-07-1	LT-2D	ACATCTACGTGTGTCAGACTCAGAGTCTCAGAGTGTCTCACTGACTACGT	lib1	1	7	83
LT-2D-07-1	LT-2D	ACATGAACGTTTGAGACTGAGACACACTCTGAGACAGAGAGACTGTACGT	lib1	1	7	30
LT-2D-07-1	LT-2D	ACATGACGTGTCAGAGTCAGTGTGTGTCAGACACTGTGTGTGTGAACGTA	lib1	1	7	54
LT-2D-07-1	LT-2D	ACATGCACGTCAGACTCAGAGACACAGTCAGTGTGTCACAGTCACAACGT	lib1	1	7	13
LT-2D-07-1	LT-2D	ACATGCACGTCAGTGTCAGAGTGAGTCAGTCACTGTCAGTGTGTCAACGT	lib1	1	7	127
LT-2D-07-1	LT-2D	ACATGCACGTCTCAGTGTCTGTCAGACTGAGAGTCAGTGTGTGACTACGT	lib1	1	7	34
LT-2D-07-1	LT-2D	ACATGCACGTCTCTCAGTCACACACTGTCAGTCAGTGTGTCTGTGTACGT	lib1	1	7	99
LT-2D-07-1	LT-2D	ACATGCACGTCTGACACACACAGAGACACTGTGTGTCAGTCAGAGTACGT	lib1	1	7	47
LT-2D-07-1	LT-2D	ACATGCACGTCTGTCAGAGTGACACTGTCTGTCAGTGAGTCAGTCTACGT	lib1	1	7	78
LT-2D-07-1	LT-2D	ACATGCACGTGACAGTGAGTGTCAGTCTGAGTGTGTGTGACACACAACGT	lib1	1	7	94
LT-2D-07-1	LT-2D	ACATGCACGTGAGAGTCTGTGAGTCTGTCTCTCAGTGTCTGAGTGTACGT	lib1	1	7	571
LT-2D-07-1	LT-2D	ACATGCACGTGAGAGTGAGAGAGTGTCTCTCACAGTCTCTGAGTCAACGT	lib1	1	7	45
LT-2D-07-1	LT-2D	ACATGGACGTCTCAGTCACTGTGTGTGTCAGTCTCAGTCTGTGTCTACGT	lib1	1	7	25
LT-2D-07-1	LT-2D	ACATGGACGTCTCTCGTGTCTGAGTCACTGACACTGAGTGTGTCTACGTA	lib1	1	7	80
LT-2D-07-1	LT-2D	ACATGGACGTCTGACTGAGTGTCAGTCTGTCACACACACTGTCACTACGT	lib1	1	7	109
LT-2D-07-1	LT-2D	ACATGGACGTCTGAGTCTCTCAGAGTCAGTCTGACACTCTCACTGTACGT	lib1	1	7	339
LT-2D-07-1	LT-2D	ACATGGACGTGACAGACTGTGTGAGAGAGTGTCTGAGTCTGTGTGAACGT	lib1	1	7	88
LT-2D-07-1	LT-2D	ACATGGACGTGACTCACTGACTGTGACAGTGTGTCTCTGTCACACAACGT	lib1	1	7	15
LT-2D-07-1	LT-2D	ACATGGACGTGACTGACTGTGTGAGTGTGTCAGTCAGAGTCTGTCTACGT	lib1	1	7	375
LT-2D-07-1	LT-2D	ACATGGACGTGAGAGTGACTCAGTGACACTCTGACAGTGTCAGTGTACGT	lib1	1	7	168
LT-2D-07-1	LT-2D	ACATGGACGTGTCTGACTGAGTGTCTGACACAGACACTGTCAGTCAACGT	lib1	1	7	87
LT-2D-07-1	LT-2D	ACATGGACGTGTCTGTGAGTGTGAGAGTGTCTGTGACACTGTGAGAACGT	lib1	1	7	263
LT-2D-07-1	LT-2D	ACATGGACGTGTGACTGAGTGTCACTGTGAGACTCAGAGACTGTCTACGT	lib1	1	7	182
LT-2D-07-1	LT-2D	ACATGGACGTGTGAGACTCAGAGAGTGTGTGTCTCTGTGAGTCAGAACGT	lib1	1	7	39
LT-2D-07-1	LT-2D	ACATGGACGTGTGTCACTCAGTGAGTCTGTCTGTGAGTGAGTGTGAACGT	lib1	1	7	205
LT-2D-07-1	LT-2D	ACATGTACGTCTCTGTCACTCTGAGTCACTCTCTCTCTGTGTGTGAACGT	lib1	1	7	301
LT-2D-07-1	LT-2D	ACATGTACGTGACTGACTGTGAGTGTGTGAGAGTCAGTCTGAGAGTACGT	lib1	1	7	187
LT-2D-07-1	LT-2D	ACATGTACGTGAGACTCTGTGTCAGTGAGACTCACACAGTGTGAGTACGT	lib1	1	7	100
LT-2D-07-1	LT-2D	ACATGTACGTGTCACTGTGTGTGTCTGAGACACTGAGTCAGACTCTACGT	lib1	1	7	23
LT-2D-07-1	LT-2D	ACATGTACGTGTCAGTGTGTGTGAGTCAGTCAGTGTGACTGTCACAACGT	lib1	1	7	68
LT-2D-07-1	LT-2D	ACATGTACGTGTGTCTCACTCAGAGTGTGTGAGTGTGTCTGTCACAACGT	lib1	1	7	170
LT-2D-07-1	LT-2D	ACATGTACGTGTGTGACTCTCTGTGAGAAGACTCTGTCTGTCACAACGTA	lib1	1	7	286
LT-2D-07-1	LT-2D	ACATGTACGTGTGTGACTGACTGTCTGTGAGTGACAGTCTGAGTCTACGT	lib1	1	7	68
LT-2D-07-1	LT-2D	ACATTAACGTCACAGTCTGAGTGTGACACTGTCAGTGACTGAGACAACGT	lib1	1	7	147
LT-2D-07-1	LT-2D	ACATTAACGTCAGAGTGTCTCTCACAGTCTCTCTCAGTCTGACTCTACGT	lib1	1	7	84
LT-2D-07-1	LT-2D	ACATTAACGTCAGTCAGACACAGTCTCTGTGTCTCACAGACTGTCTACGT	lib1	1	7	72
LT-2D-07-1	LT-2D	ACATTAACGTCTGAGTGTCTGACTCAGTGTGTGTCAGAGTCTGTCTACGT	lib1	1	7	156
LT-2D-07-1	LT-2D	ACATTAACGTGACTGTCAGTGTGACAGTCAGTGACTGTGTGACAGAACGT	lib1	1	7	287
LT-2D-07-1	LT-2D	ACATTAACGTGACTGTGACTGAGTGACAGAGAGTGTGAGAGTCAGTACGT	lib1	1	7	166
LT-2D-07-1	LT-2D	ACATTAACGTGTGACTGACAGTGTGTGTGAGTGAGAGAGAGAGAGAACGT	lib1	1	7	48
LT-2D-07-1	LT-2D	ACATTCACGTCTCTGAGTCAGTGTGTGACTGTCTGTCTGTGAGTCTACGT	lib1	1	7	14
LT-2D-07-1	LT-2D	ACATTCACGTCTGACTGTGTGTCTCAGTGAGTGTGTGTGTGTGTACGTAT	lib1	1	7	11
LT-2D-07-1	LT-2D	ACATTCACGTCTGACTGTGTGTCTCAGTGAGTGTGTGTGTGTGTGTACGT	lib1	1	7	19
LT-2D-07-1	LT-2D	ACATTCACGTCTGTGTCTCTCTGTCACTCAGTGTCAGTGACACAGTACGT	lib1	1	7	43
LT-2D-07-1	LT-2D	ACATTCACGTGTGAGTGAGTGAGTGTGTCTCAGAGTGTCTCTCAGTACGT	lib1	1	7	105
LT-2D-07-1	LT-2D	ACATTGACGTCTGTGACTCACTCAGTGTGTGTGTCACTGTGACACAACGT	lib1	1	7	40
LT-2D-07-1	LT-2D	ACATTTACGTGAGTGTGTCACTGACTGTGTCTGTCACTGTCTGAGAACGT	lib1	1	7	40
LT-2D-07-1	LT-2D	ACCAAAACGTCACAGACTGACTCTCTGTCAGACTGTGTGACACTGAACGT	lib1	1	7	132
LT-2D-07-1	LT-2D	ACCAAAACGTGTCTCTCTCTCACAGTGAGTGTGACACTGACTGTCTACGT	lib1	1	7	245
LT-2D-07-1	LT-2D	ACCAAAACGTGTGTGTCTGTCTGTGTCTTGTCAGACAGTGACTGTACGTA	lib1	1	7	65
LT-2D-07-1	LT-2D	ACCAACACGTCTGAGTGAGTGTGAGTCACAGTCACTCTGTGTCTGTACGT	lib1	1	7	31
LT-2D-07-1	LT-2D	ACCAACACGTGAGTCAGTGTCACAGACTGTGTCTCTCAGTCTCTGTACGT	lib1	1	7	187
LT-2D-07-1	LT-2D	ACCAAGACGTGTCTCAGACTGAGTCTCAGAGTCTGTGTGTGTGTGAACGT	lib1	1	7	74
LT-2D-07-1	LT-2D	ACCAATACGTGACTCTGTCTGTGTGTGTCTCTGAGTGTGTGACACTACGT	lib1	1	7	168
LT-2D-07-1	LT-2D	ACCAATACGTGAGTGTCAGTGTGAGAGACACTGTGACTGTGAGTGTACGT	lib1	1	7	172
LT-2D-07-1	LT-2D	ACCACAACGTCTGTGTCAGTGTGTGTGTGAGTCAGACTGAGTCTACGTAT	lib1	1	7	17
LT-2D-07-1	LT-2D	ACCACAACGTCTGTGTCAGTGTGTGTGTGTGAGTCAGACTGAGTCTACGT	lib1	1	7	223
LT-2D-07-1	LT-2D	ACCACAACGTGACACAGAGACTGTCTGACAGAGAGTGTGTCTGTCTACGT	lib1	1	7	350
LT-2D-07-1	LT-2D	ACCACAACGTGACAGTGACTCTCACTGACTGCAGTCTCTGTGTGTACGTA	lib1	1	7	118
LT-2D-07-1	LT-2D	ACCACCACGTCTCTGTGTCTGTGAGAGTGTGTGAGTCAGAGTCACAACGT	lib1	1	7	40
LT-2D-07-1	LT-2D	ACCACGACGTCACTCACTGAGTCACACACTGACTCAGTCTCACTGTACGT	lib1	1	7	108
LT-2D-07-1	LT-2D	ACCACTACGTCACACTGTGTGTGACTGTGACTGACTGAGACTGTGTACGT	lib1	1	7	86
LT-2D-07-1	LT-2D	ACCACTACGTCAGTGTGTCTGAGACAGAGTGACTGACACAGAGACTACGT	lib1	1	7	220
LT-2D-07-1	LT-2D	ACCACTACGTCTCTCTGTCTCTCTGTGAGACTGTGTCACTCTCAGTACGT	lib1	1	7	15
LT-2D-07-1	LT-2D	ACCACTACGTCTCTGTCTGAGTCAGTGTCTCTGTGACTGTGACACTACGT	lib1	1	7	42
LT-2D-07-1	LT-2D	ACCACTACGTGAGTGTGACACTGTGAGAGTGTGTGTGTCTGACACTACGT	lib1	1	7	101
LT-2D-07-1	LT-2D	ACCACTACGTGTCTGTGTCACAGTGTCTGTGACTCAGTGTGAGTGAACGT	lib1	1	7	66
LT-2D-07-1	LT-2D	ACCAGAACGTTGACAGTCTCTCTCAGTGAGTCTCAGTCAGAGTGAACGTA	lib1	1	7	242
LT-2D-07-1	LT-2D	ACCAGACGTGTCTCACACTCTGTGACAGTGTGTGAGTCAGTCTGTACGTA	lib1	1	7	45
LT-2D-07-1	LT-2D	ACCAGACGTGTCTCACTGAGTGACAGTGTGTGTCTCACAGTCTCTACGTA	lib1	1	7	254
LT-2D-07-1	LT-2D	ACCAGCACGTCACTCACTGTCACACAGTCTGAGTCAGAGTGACTGAACGT	lib1	1	7	147
LT-2D-07-1	LT-2D	ACCAGCACGTCAGAGACTGTGTGAGACTGTGTGTGACTGTGTCACTACGT	lib1	1	7	113
LT-2D-07-1	LT-2D	ACCAGCACGTCTCACACACTGTCTCAGACTCTGTGTGAGTCTCAGTACGT	lib1	1	7	155
LT-2D-07-1	LT-2D	ACCAGCACGTGACACTGACTCACTGTGTGTCACTCTGTCTCTCAGTACGT	lib1	1	7	249
LT-2D-07-1	LT-2D	ACCAGCACGTGTCTCTGTCAGTGACAGTCTCTCTGTGAGTGACTCAACGT	lib1	1	7	197
LT-2D-07-1	LT-2D	ACCAGCACGTGTCTGTCAGTCACAGTCTCTGACACTGACTGTCTCTACGT	lib1	1	7	53
LT-2D-07-1	LT-2D	ACCAGGACGTCTCAGTCTGTGTGACAGTGAGTGACTCAGTCACACAACGT	lib1	1	7	104
LT-2D-07-1	LT-2D	ACCAGGACGTGACAGTCTCTCTGAGTGACTGTCAGAGTGAGACTCTACGT	lib1	1	7	34
LT-2D-07-1	LT-2D	ACCAGGACGTGAGAGAGACTGAGAGAGTGAGACAGTCACAGTGTGTACGT	lib1	1	7	67
LT-2D-07-1	LT-2D	ACCAGGACGTGAGTCTGTGTGTCAGTGAGACTGAGAGACAGTCTGTACGT	lib1	1	7	150
LT-2D-07-1	LT-2D	ACCAGGACGTGTGAGACACTCAGTCTCTCTGAGACTCTGACACACTACGT	lib1	1	7	180
LT-2D-07-1	LT-2D	ACCAGTACGTCTGTGTGACTGAGTGTGTGTCACTCTGAGACTCTCAACGT	lib1	1	7	50
LT-2D-07-1	LT-2D	ACCAGTACGTGTGTGTCTGAGTGTGACTGTGTCTGTCACAGACTGAACGT	lib1	1	7	88
LT-2D-07-1	LT-2D	ACCAGTCGTGACACTGAGTCACTGACACTCAGTGTACACACTCAACGTAT	lib1	1	7	122
LT-2D-07-1	LT-2D	ACCATAACGTCTCAGACTCACTGTGTCTGTGACTGACAGTGTGTGAACGT	lib1	1	7	178
LT-2D-07-1	LT-2D	ACCATAACGTGAGTCAGTCGAGTCTCACTCTGACTCAGTCTGTGTGTACG	lib1	1	7	230
LT-2D-07-1	LT-2D	ACCATAACGTGTCTGACTCAGTGTGAGTCACTGACAGAGAGTGTGTACGT	lib1	1	7	123
LT-2D-07-1	LT-2D	ACCATAACGTGTCTGACTCTCAGACTGTCTGACTGTGTCTCACTGTACGT	lib1	1	7	21
LT-2D-07-1	LT-2D	ACCATCACGTGAGACTGTGTGTCTGTCACTCTCTGAGAGAGTCATTACGT	lib1	1	7	184
LT-2D-07-1	LT-2D	ACCATGACGTGACACAGTCTCTGTGTGAGAGTGAGAGAGTGTGAGAACGT	lib1	1	7	125
LT-2D-07-1	LT-2D	ACCATGACGTGTCACTGACACTGTGTCACACTGTGTGAGTGTGTGTACGT	lib1	1	7	90
LT-2D-07-1	LT-2D	ACCATTACGGTGTCTGAGACAGACTCATGTGTTTGTCACTGTCTACGTAT	lib1	1	7	50
LT-2D-07-1	LT-2D	ACCATTACGTCTCACACAGAGTGTGAGTGTCTGTGAGAGTGTGAGAACGT	lib1	1	7	73
LT-2D-07-1	LT-2D	ACCATTACGTGACAGTGTGAGACTCTGTGACAGTGAGTCTGTGTGTACGT	lib1	1	7	107
LT-2D-07-1	LT-2D	ACCATTACGTGTCACACTCAGTGTCTCTGACAGAGTGAGAGACTCTACGT	lib1	1	7	15
LT-2D-07-1	LT-2D	ACCATTACGTGTGAGTGTCAGTGTGTGTGTGACTCAGTGACTGTGTACGT	lib1	1	7	34
LT-2D-07-1	LT-2D	ACCCAAACGTCTGAGTCTCTGTGTGTGTGAGTCTGACTGTCAGAGTACGT	lib1	1	7	77
LT-2D-07-1	LT-2D	ACCCAAACGTCTGTGTGTCAGTGTGTGTGAGTGTCACAGTCTCTGTACGT	lib1	1	7	96
LT-2D-07-1	LT-2D	ACCCAAACGTGAGACTGTGTGACAGTGTGAGTCAGTGTGAGAGTGAACGT	lib1	1	7	24
LT-2D-07-1	LT-2D	ACCCACACGTCTGTGACTGTGTCTGACAGAGTCACTGTCTCAGTCTACGT	lib1	1	7	60
LT-2D-07-1	LT-2D	ACCCACACGTCTGTGAGTCAGACTGTGTCAGTCAGAGAGACAGACAACGT	lib1	1	7	83
LT-2D-07-1	LT-2D	ACCCAGACGTCAGACTGACTGACAGTGTGACACAGTGTGTGTGTGAACGT	lib1	1	7	24
LT-2D-07-1	LT-2D	ACCCAGACGTCAGAGTGACAGTCACTGACAGACAGACACTGTCTTACGTA	lib1	1	7	56
LT-2D-07-1	LT-2D	ACCCAGACGTCAGTCAGTCTGTGTGTGACAGTGTGACTGAGTGTGTACGT	lib1	1	7	52
LT-2D-07-1	LT-2D	ACCCAGACGTCTCAGAGAGTGACACTCACTCACAGTGTGTCTGACTACGT	lib1	1	7	125
LT-2D-07-1	LT-2D	ACCCAGACGTCTCTGAGTCTGTGTGTCAGACTCACACTGAGAGTCAACGT	lib1	1	7	53
LT-2D-07-1	LT-2D	ACCCAGACGTGACTGACTGTCTGAGTCTCACTCACAGACTGTGTCTACGT	lib1	1	7	127
LT-2D-07-1	LT-2D	ACCCAGACGTGAGAGTCTCTGAGTCACTGTGTGTGACAGTGTGTGTACGT	lib1	1	7	62
LT-2D-07-1	LT-2D	ACCCAGACGTGTCTGACAGTGAGTGTGAGACACAGTGATGTGACAACGTA	lib1	1	7	175
LT-2D-07-1	LT-2D	ACCCATACGTGTGACAGTGTGTGTGTGTGTGTCTGAGTCTGACTGAACGT	lib1	1	7	31
LT-2D-07-1	LT-2D	ACCCCAACGTCAGAGACTGAGTGTCTGTCAGTGTCTCTGTGTGTGAACGT	lib1	1	7	39
LT-2D-07-1	LT-2D	ACCCCAACGTGTCTCAGTCTCTCTGTCTGAGTGTCTGTGTGTGACTACGT	lib1	1	7	144
LT-2D-07-1	LT-2D	ACCCCAACGTGTCTGTGAGTCTGTGAGACTCTCACTCTGAGTGAGTACGT	lib1	1	7	326
LT-2D-07-1	LT-2D	ACCCCAACGTGTGTCAGTGTCAGTGTGAGTCACACAGAGTGTGTGTACGT	lib1	1	7	67
LT-2D-07-1	LT-2D	ACCCCCACGTGAGAGTGTGTGTGACAGAGAGTGACACAGTCTGTGTACGT	lib1	1	7	21
LT-2D-07-1	LT-2D	ACCCCCACGTGAGTGTCTCTCTCAGTGAGACTGTCACAGACAGACAACGT	lib1	1	7	232
LT-2D-07-1	LT-2D	ACCCCCACGTGTGACTCTGACACACTCTGAGTCTGACTCACAGAGTACGT	lib1	1	7	35
LT-2D-07-1	LT-2D	ACCCCCACGTGTGTCTCTCAGACTCTGTGTGTGAGTCTGTGTGTCTACGT	lib1	1	7	141
LT-2D-07-1	LT-2D	ACCCCCACGTGTGTGTCACAGAGTGTCTCTGACTGTGTGTGTGAGTACGT	lib1	1	7	75
LT-2D-07-1	LT-2D	ACCCCGACGTCAGTCTCACACTCAGTGTGTCTGTCAGACTCACTGAACGT	lib1	1	7	56
LT-2D-07-1	LT-2D	ACCCCGACGTCTCAGACAGTCACACAGTGTGTGTGTGTCTGAGTACGTAT	lib1	1	7	26
LT-2D-07-1	LT-2D	ACCCCGACGTCTCAGACAGTCACACAGTGTGTGTGTGTGTCTGAGTACGT	lib1	1	7	226
LT-2D-07-1	LT-2D	ACCCCGACGTCTCTCTGTGTCAGAGTGTCAGTGAGTGTCACTCTCTACGT	lib1	1	7	45
LT-2D-07-1	LT-2D	ACCCCGACGTGACTCTCAGACTGTCACTGAGAGTGTGTGTCTCTCAACGT	lib1	1	7	312
LT-2D-07-1	LT-2D	ACCCCGACGTGTGACTGACTGTGTGTCACTCAGAGACAGTGAGTGAACGT	lib1	1	7	124
LT-2D-07-1	LT-2D	ACCCCTACGTCACAGTCACACAGTGACTGAGTGTGAGACAGTGTACGTAT	lib1	1	7	87
LT-2D-07-1	LT-2D	ACCCCTACGTCTGTGTCTGTGTGTCAGTCTGTGAGAGAGACAGTGAACGT	lib1	1	7	92
LT-2D-07-1	LT-2D	ACCCCTACGTGACTGTCTGTGTGAGTGTGACTCTGTGTGTGTCTCAACGT	lib1	1	7	272
LT-2D-07-1	LT-2D	ACCCCTACGTGAGTGTGACAGAGAGAGACAGAGTGTGAGTGTCTGTACGT	lib1	1	7	228
LT-2D-07-1	LT-2D	ACCCCTACGTGTCAGTCAGAGTGAGTGAGAGAGAGTGAGTGACTCAACGT	lib1	1	7	49
LT-2D-07-1	LT-2D	ACCCCTACGTGTCTCAGAGTCTGTCACACTGTCAGAGACTCTCTGTACGT	lib1	1	7	72
LT-2D-07-1	LT-2D	ACCCCTACGTGTGACACAGTCTGAGTGAGAGTGTCAGAGGTGTGTACGTA	lib1	1	7	300
LT-2D-07-1	LT-2D	ACCCGAACGCAGAGACACAGACTGAGTCTCAGAGTCACACAGTGTACGTA	lib1	1	7	42
LT-2D-07-1	LT-2D	ACCCGAACGTCAGTCAGTCTGTGACTGTGAGTCACTGAGCAGTCAACGTA	lib1	1	7	39
LT-2D-07-1	LT-2D	ACCCGAACGTCTCACAGTGACACTGACTCAGTCTGTGTCAGAGACAACGT	lib1	1	7	71
LT-2D-07-1	LT-2D	ACCCGCACGTCACAGAGACAGACAGTCTGTGAGACTCTCTGTGAGACGTA	lib1	1	7	33
LT-2D-07-1	LT-2D	ACCCGCACGTCAGTCTGAGTGTGTGTCACTCAGTGTGTGTGAGTCTACGT	lib1	1	7	87
LT-2D-07-1	LT-2D	ACCCGCACGTCAGTGAGTCAGAGAGACACAGTGACTGAGAGTGTGAACGT	lib1	1	7	117
LT-2D-07-1	LT-2D	ACCCGCACGTCTCACTGTGACAGTGTGTGACAGTCTGTGAGAGACAACGT	lib1	1	7	16
LT-2D-07-1	LT-2D	ACCCGCACGTCTGACTCAGTGTCAGTGTCAGACACTGTGAGTGTCAACGT	lib1	1	7	316
LT-2D-07-1	LT-2D	ACCCGCACGTGACAGTGTGTGTGTCACTGTGTCACAGAGAGTGTCAACGT	lib1	1	7	165
LT-2D-07-1	LT-2D	ACCCGCACGTGAGAGCCAGAGAGTCTCAGTGTGTCAGTGAGACAGTACGT	lib1	1	7	207
LT-2D-07-1	LT-2D	ACCCGCACGTGAGTGTCTCAGAGTGACACAGTGTCAGAGTGTGTCTACGT	lib1	1	7	103
LT-2D-07-1	LT-2D	ACCCGCACGTGTCAGTGTCTCTCTGAGTGTGTCAGTGTCTGTGTGTACGT	lib1	1	7	341
LT-2D-07-1	LT-2D	ACCCGCACGTGTCTGTGAGTGACAGTGTCTGTGAGTCAGTGTCTGTACGT	lib1	1	7	13
LT-2D-07-1	LT-2D	ACCCGGACGTCACACAGTGTGTGTGAGTGAGACAGAGTCTGACTGAACGT	lib1	1	7	67
LT-2D-07-1	LT-2D	ACCCGGACGTCAGTCAGTCAGTCTCACTGTGTCAGAGAGAGTGAGTACGT	lib1	1	7	8
LT-2D-07-1	LT-2D	ACCCGGACGTCTCACACACAGTGAGACAGTGACACTGTCAGTGACTACGT	lib1	1	7	67
LT-2D-07-1	LT-2D	ACCCGGACGTCTCTGACTCTCTCAGTGAGTGTCAGTGTGTGTGAGTACGT	lib1	1	7	213
LT-2D-07-1	LT-2D	ACCCGGACGTCTGTGTGACAGTCTCTGACTGTGTGTGTGAGAGGTACGTA	lib1	1	7	48
LT-2D-07-1	LT-2D	ACCCGGACGTGACAGAGAGTCAGTGAGTCTGTGAGTGAGACACTGTACGT	lib1	1	7	91
LT-2D-07-1	LT-2D	ACCCGGACGTGTCAGAGACTGTCACTCAGTCACTCTGTGAGTGTCAACGT	lib1	1	7	115
LT-2D-07-1	LT-2D	ACCCGGACGTGTCTGTGTCTCTGTGTCACTGTGAGTGTCTCTGAGAACGT	lib1	1	7	97
LT-2D-07-1	LT-2D	ACCCGGACGTGTGTCAGTCTGTGAGTGTCACTCAGAGACACTGCGTACGT	lib1	1	7	150
LT-2D-07-1	LT-2D	ACCCGTACGTCAGACAGTCTGTGGTGAGTGAGACTCACACAGAGTACGTA	lib1	1	7	179
LT-2D-07-1	LT-2D	ACCCGTACGTCTGAGTCAGTGACTGTGACACACTCACTGTGTGTCTACGT	lib1	1	7	210
LT-2D-07-1	LT-2D	ACCCGTACGTGAGAGTGAGAGTCTGTCACAGTCTCTGAGTCACTGAACGT	lib1	1	7	74
LT-2D-07-1	LT-2D	ACCCGTACGTGTGTCTGACACTGACTCTGAGTCACTGTCAGAGTCAACGT	lib1	1	7	147
LT-2D-07-1	LT-2D	ACCCTAACGTGAGTGACTGAGTCTGACTCTGTGTCTCACTGAGTGTACGT	lib1	1	7	41
LT-2D-07-1	LT-2D	ACCCTAACGTGCAGTCAGTGTCTCTCACTGTGACACTGAGACTCAACGTA	lib1	1	7	142
LT-2D-07-1	LT-2D	ACCCTAACGTGTCTGACAGTCTGTGTGTGACAGAGTCTGTGTGTCAACGT	lib1	1	7	274
LT-2D-07-1	LT-2D	ACCCTAACGTGTCTGTGAGAGTGAGTGTCTCACTGAGTCACTGACTACGT	lib1	1	7	29
LT-2D-07-1	LT-2D	ACCCTACGTACTGTGACTGAGTCACTCTGTGTCTCTCAGAGTCTACGTAT	lib1	1	7	151
LT-2D-07-1	LT-2D	ACCCTCACGTCAGTGTGTGACTGTGACTGTCACTGACTGTCTGTGTACGT	lib1	1	7	266
LT-2D-07-1	LT-2D	ACCCTCACGTCTCTCAGTGTGTGTCTGTGAGAGTGTCTGTGTGTGTACGT	lib1	1	7	145
LT-2D-07-1	LT-2D	ACCCTCACGTCTGAGTCTCAGTCACACTGAGTCAGAGAGTGGTCTACGTA	lib1	1	7	117
LT-2D-07-1	LT-2D	ACCCTGACGTCTGAGTGACACAGTGAGTGTGACTGTCTGACTGTCTACGT	lib1	1	7	49
LT-2D-07-1	LT-2D	ACCCTGACGTCTGTGTGTGTGTCAGTCTGACAGTGTCTCAGAGTCAACGT	lib1	1	7	15
LT-2D-07-1	LT-2D	ACCCTGACGTGAGTCAGAGACTGAGTGTCTGAGTCACTGAGTGACTACGT	lib1	1	7	142
LT-2D-07-1	LT-2D	ACCCTGACGTGTCTCACTGTGTCACACTGAGTGTGACTCTGACAGAACGT	lib1	1	7	36
LT-2D-07-1	LT-2D	ACCCTGACGTGTCTGAGAGAGAGTCTGTCTGTCAGTCTCTGTGAGTACGT	lib1	1	7	41
LT-2D-07-1	LT-2D	ACCCTGACGTGTGACAGACTGACAGAGTCTGTGTGAGTGTCACTCAACGT	lib1	1	7	43
LT-2D-07-1	LT-2D	ACCCTGACGTGTGACTGTCAGACACTGAGTCACAGTGAGAGACAGTACGT	lib1	1	7	59
LT-2D-07-1	LT-2D	ACCCTGACGTGTGTGTCTCTGTGTGACACTGTCAGACTGTGACACTACGT	lib1	1	7	25
LT-2D-07-1	LT-2D	ACCCTTACGTGAGTCAGTGTGAGAGAGTCAGACAGTCTGTGACTGAACGT	lib1	1	7	161
LT-2D-07-1	LT-2D	ACCGAAACGTCTGACTGTGTGTCTGAGTCTGACAGTGTGTCTGAGACGTA	lib1	1	7	157
LT-2D-07-1	LT-2D	ACCGAAACGTGTCTGTGTGAGAGACTGTGAGACACTGTCTGTCACAACGT	lib1	1	7	429
LT-2D-07-1	LT-2D	ACCGACACGTCACTGTGTGTCTCAGTCACACACTGACTGTGTGTCAACGT	lib1	1	7	213
LT-2D-07-1	LT-2D	ACCGACACGTGAGTGTGTGTGTGTGAGTGTGTCAACTCAGAGAGTACGTA	lib1	1	7	62
LT-2D-07-1	LT-2D	ACCGAGACGTGTGAGAGTGACTCAGTGTGAGACTCTGTCTGAGAGAACGT	lib1	1	7	126
LT-2D-07-1	LT-2D	ACCGATACGTCACTCTCTGTGTGAGTGTCTCTCTCTCAGAGTGTCAACGT	lib1	1	7	109
LT-2D-07-1	LT-2D	ACCGATACGTGTGAGTGAGACACTCAGTCAGACAGAGTGTCACTCTACGT	lib1	1	7	98
LT-2D-07-1	LT-2D	ACCGATACGTGTGTGAGACAGTGACTCTGAGTCAGTCAGTGTCTCTACGT	lib1	1	7	59
LT-2D-07-1	LT-2D	ACCGCAACGTCACTCACACTGTCAGTGTTTGTGTCTGAGTGAGTGTACGT	lib1	1	7	66
LT-2D-07-1	LT-2D	ACCGCCACGTCTCAGTCTCACAGTGTGTGACAGTCTGTGTGAGTGTACGT	lib1	1	7	81
LT-2D-07-1	LT-2D	ACCGCCACGTCTCTGTGTGACTGAGAGTGTCAGTGACTCTCAGGTACGTA	lib1	1	7	292
LT-2D-07-1	LT-2D	ACCGCCACGTGAGTCACTCACACTGAGTCAGTGTCTCTCAGACTGAACGT	lib1	1	7	65
LT-2D-07-1	LT-2D	ACCGCGACGTCAGTGAGACACTGAGAGTGTGTCAGACTCAGTGTCAACGT	lib1	1	7	291
LT-2D-07-1	LT-2D	ACCGCGACGTCTGAGAGTGTCACTCTCACAGACTCTGTGAGTGTCAACGT	lib1	1	7	47
LT-2D-07-1	LT-2D	ACCGCGACGTCTGTGTGAGTCTGTGAGAGAGAGACTGTCTCTGTGTACGT	lib1	1	7	72
LT-2D-07-1	LT-2D	ACCGCGACGTGACAGTGTCACTGAGTCACACAGTGAGTCTGTCAGTACGT	lib1	1	7	321
LT-2D-07-1	LT-2D	ACCGCGACGTGAGACAGTGTGTGTGTGTGACACTCTGTGTGACAACGTAT	lib1	1	7	13
LT-2D-07-1	LT-2D	ACCGCGACGTGAGACAGTGTGTGTGTGTGTGACACTCTGTGTGACAACGT	lib1	1	7	108
LT-2D-07-1	LT-2D	ACCGCGACGTGAGTCTGTGACAGAGTAAGACTGAGACCTGTGACAACGTA	lib1	1	7	62
LT-2D-07-1	LT-2D	ACCGCGACGTGTCTCTGTCTGTGAGTGTGAGTGTGAGTGTGTCTCAACGT	lib1	1	7	108
LT-2D-07-1	LT-2D	ACCGCGACGTGTCTGAGTCTGTGTCTGACTGACAGAGTGTGACAGAACGT	lib1	1	7	64
LT-2D-07-1	LT-2D	ACCGCTACGTGACTCACAGTCTCTCACTGTGAGAGTCTCAGAGTGTACGT	lib1	1	7	345
LT-2D-07-1	LT-2D	ACCGCTACGTGAGTCTGTCTGAGTCACACAGACTCTCAGTCACACAACGT	lib1	1	7	105
LT-2D-07-1	LT-2D	ACCGCTACGTGAGTGTCAGTGTGTCAGAGTGTGACAGTGTGTGTGTACGT	lib1	1	7	96
LT-2D-07-1	LT-2D	ACCGCTACGTGTCAGAGTCACTGAGTGTGTGTCTCACACTGAGTCAACGT	lib1	1	7	154
LT-2D-07-1	LT-2D	ACCGGAACGTGTGAGTGTGTGTGTGACACACACTGAGATCACACAACGTA	lib1	1	7	147
LT-2D-07-1	LT-2D	ACCGGCACGTCACTCACTGTGACAGTCTGACAGTGACTGTCTGTGAACGT	lib1	1	7	103
LT-2D-07-1	LT-2D	ACCGGCACGTCTCTGAGTCTGTCTCTCTGTGTGTGTGTGAGTGAACGTAT	lib1	1	7	10
LT-2D-07-1	LT-2D	ACCGGCACGTCTCTGAGTCTGTCTCTCTGTGTGTGTGTGTGAGTGAACGT	lib1	1	7	154
LT-2D-07-1	LT-2D	ACCGGCACGTCTGACAGACTGAGAGTGTGTCACTCTGAGAGACACTACGT	lib1	1	7	26
LT-2D-07-1	LT-2D	ACCGGCACGTGACAGAGTGTGTGACAGTGTCAGTCTCTCACTGAGTACGT	lib1	1	7	43
LT-2D-07-1	LT-2D	ACCGGCACGTGAGAGTCAGTGTGTCACTCTGTCTCTCTCGACTCAACGTA	lib1	1	7	37
LT-2D-07-1	LT-2D	ACCGGCACGTGTCTCTCACAGAGTCTCAGTCACAGAGAGACTCACAACGT	lib1	1	7	219
LT-2D-07-1	LT-2D	ACCGGCACGTGTCTGACACTCTCACTGTGAGTGTGTGTGAGTGTGAACGT	lib1	1	7	281
LT-2D-07-1	LT-2D	ACCGGCACGTGTCTGTCTCAGTGTGTCACACTCTCAGTCAGAGTCAACGT	lib1	1	7	86
LT-2D-07-1	LT-2D	ACCGGCACGTGTGTGTGACAGTGAGAGTGTGAGTCTGTCAGTGAGTACGT	lib1	1	7	76
LT-2D-07-1	LT-2D	ACCGGGACGTCAGAGTGACAGACAGACTGTCAGTCTCACAGTCTCAACGT	lib1	1	7	170
LT-2D-07-1	LT-2D	ACCGGGACGTCAGTGAGACAGTCTGACTGACTGAGTCAGTGTCAGAACGT	lib1	1	7	173
LT-2D-07-1	LT-2D	ACCGGGACGTCTCACTGAGAGAGAGTGTCTGTGTGTGTGAGAGTGTACGT	lib1	1	7	77
LT-2D-07-1	LT-2D	ACCGGGACGTCTGAGTGTGTGAGAGTGAGTCTCTGTGTGAGAGTCTACGT	lib1	1	7	52
LT-2D-07-1	LT-2D	ACCGGGACGTCTGTGAGTGACTGTCAGTGTGTGTCTGAGTGTGAGAACGT	lib1	1	7	169
LT-2D-07-1	LT-2D	ACCGGGACGTGAGTCAGTGTGTCTCACTGAGACTGACTCTGTGTGAACGT	lib1	1	7	12
LT-2D-07-1	LT-2D	ACCGGGACGTGAGTGAGTGAGTCTCAGTGTGTGTGTGACAGTGTGAACGT	lib1	1	7	49
LT-2D-07-1	LT-2D	ACCGGGACGTGGTCAGAGAGACTGGAGTCTGTCTGTGTCTCTCTACGTAT	lib1	1	7	234
LT-2D-07-1	LT-2D	ACCGGGACGTGTCTCTCTGACTCTGTCTGTGTCTCACTGTGTCTGAACGT	lib1	1	7	46
LT-2D-07-1	LT-2D	ACCGGGACGTGTCTGTGTGTGTGAGTGTGTGTGAGAGTGTCACTCTACGT	lib1	1	7	187
LT-2D-07-1	LT-2D	ACCGGTACGTCAGTCTGTGTGACTCTGAGAGTGAGTCAGAGTCTCAACGT	lib1	1	7	77
LT-2D-07-1	LT-2D	ACCGGTACGTCAGTGTGTCTGAGACACACTGTCTGAGTGTGTCTGTACGT	lib1	1	7	49
LT-2D-07-1	LT-2D	ACCGGTACGTGAGTGAGTCTCACTCTGAGTCACTGACTGACAGAGAACGT	lib1	1	7	290
LT-2D-07-1	LT-2D	ACCGGTACGTGAGTGTCAGAGTCTGTGTCTCTGACACAGTCAGTCTACGT	lib1	1	7	68
LT-2D-07-1	LT-2D	ACCGGTACGTGTGAGACTCTCTGAGAGTCTGTGACTCACTCTGTGAACGT	lib1	1	7	183
LT-2D-07-1	LT-2D	ACCGGTACGTGTGAGACTGAGAGTCTCACACTGTGAGTGTGTCACTACGT	lib1	1	7	82
LT-2D-07-1	LT-2D	ACCGGTACGTGTGTGACTCTCAGACTGACACTCTGTCTGTCACACTACGT	lib1	1	7	344
LT-2D-07-1	LT-2D	ACCGGTACGTGTGTGTCAGTGTCAGTCTGAGAGACTCAGTGTGTCTACGT	lib1	1	7	65
LT-2D-07-1	LT-2D	ACCGGTCGTGTGTGTGTGAGTCACTGTGAGACTGTCACTGTGTCTACGTA	lib1	1	7	58
LT-2D-07-1	LT-2D	ACCGTAACGTCCAGAGTGTGTGTCAGTGTCAGAGACACTGTGACAACGTA	lib1	1	7	37
LT-2D-07-1	LT-2D	ACCGTAACGTGTGACAGACAGTGTCTGTGAGAGACAGTGAGTCAGAACGT	lib1	1	7	125
LT-2D-07-1	LT-2D	ACCGTACGTGTCTCTGTCTGAGACTCAGAGTCTGAGACTCTGTGAACGTA	lib1	1	7	15
LT-2D-07-1	LT-2D	ACCGTCACGTCTCTGTGAGTCTCTCTGTGAGAGAGTCAGTGTGACAACGT	lib1	1	7	52
LT-2D-07-1	LT-2D	ACCGTCACGTCTGTGAGACAGTCTCAGTGTGTCTGTGAGTCTCACAACGT	lib1	1	7	115
LT-2D-07-1	LT-2D	ACCGTCACGTGAGACAGACTGTCACTGACACTCTCACACTGTCTCTACGT	lib1	1	7	39
LT-2D-07-1	LT-2D	ACCGTCACGTGTGACAGTGTCTGACTCAGTGAGTGTCACACTCAGTACGT	lib1	1	7	78
LT-2D-07-1	LT-2D	ACCGTCACGTGTGACTGTGAGACAGACAGACACAGACACAGAGACTACGT	lib1	1	7	26
LT-2D-07-1	LT-2D	ACCGTCGCGTCAGTGTGAGACAGTGTCTGTGTCAGTGTGAGTGAGTACGT	lib1	1	7	36
LT-2D-07-1	LT-2D	ACCGTGACGTCAGTGTGTCACTGACTGAGACTGTCTCTGTCAGTCAACGT	lib1	1	7	93
LT-2D-07-1	LT-2D	ACCGTGACGTCTGTCTGTGTCTCACTGAGTGAGTGAGTGTGTCTCAACGT	lib1	1	7	270
LT-2D-07-1	LT-2D	ACCGTGACGTCTGTGACAGTGAGTGTGACACAGTGAGTGTCTCTGTACGT	lib1	1	7	246
LT-2D-07-1	LT-2D	ACCGTGACGTCTGTGAGACACAGAGTGAGACAGTCTCTGTCTCACAACGT	lib1	1	7	126
LT-2D-07-1	LT-2D	ACCGTGACGTGACTGTGTCAGTGAGAGTGAGTCACTCTGTGTGTGTACGT	lib1	1	7	118
LT-2D-07-1	LT-2D	ACCGTGACGTGTCTCAGAGACTGAGACTCAGAGTCAGTGTGTGTCAACGT	lib1	1	7	57
LT-2D-07-1	LT-2D	ACCGTGACGTGTGAGAGTCTGTCTGTCTCTGTCACAGTGAGTGAGTACGT	lib1	1	7	9
LT-2D-07-1	LT-2D	ACCGTTACGTCACTGTGAGTCACTGTCTGAGTCTCAGTGTGAGTGAACGT	lib1	1	7	70
LT-2D-07-1	LT-2D	ACCGTTACGTCAGTGTGACTGTGTGTGTGAGTGTGTGAGACAGTGTACGT	lib1	1	7	73
LT-2D-07-1	LT-2D	ACCGTTACGTGACTCAGACAGTCAGTGTCTCACAGTGTGTCACTGAACGT	lib1	1	7	136
LT-2D-07-1	LT-2D	ACCGTTACGTGACTGAGACAGTGTGTGTCACTGTCTGTCTCAGTGAACGT	lib1	1	7	47
LT-2D-07-1	LT-2D	ACCGTTACGTGACTGAGTGAGTCACAGTCAGAGTGTGTGTGTCAGAACGT	lib1	1	7	241
LT-2D-07-1	LT-2D	ACCGTTACGTGACTGTCTGACAGTGTGTGTCTGTGTGAGAGTGTCAACGT	lib1	1	7	116
LT-2D-07-1	LT-2D	ACCGTTACGTGAGACTGGTGAGTGTGACTGAGTCTCTCTGTGACAACGTA	lib1	1	7	121
LT-2D-07-1	LT-2D	ACCGTTACGTGTCACAGACTCTGACACTCAGTCTGTGAGACAGACTACGT	lib1	1	7	21
LT-2D-07-1	LT-2D	ACCGTTACGTGTCACTGACAGTCAGAGTCACAGTCTGACTGACACAACGT	lib1	1	7	129
LT-2D-07-1	LT-2D	ACCTAAACGTGACACTGTGTCTCAGACACAGTCAGTGTCACTCACAACGT	lib1	1	7	63
LT-2D-07-1	LT-2D	ACCTAAACGTGACTGAGAGACTGACTGTGTGTGTGTCTGTCTCACTACGT	lib1	1	7	135
LT-2D-07-1	LT-2D	ACCTAAACGTGTCAGTCACACTGTGAGAGAGTGAGAGAGTCTGTGTACGT	lib1	1	7	22
LT-2D-07-1	LT-2D	ACCTAAACGTGTCTGTGTCTGTCAGTGTGACTGTGTCTGTCTGAGTACGT	lib1	1	7	134
LT-2D-07-1	LT-2D	ACCTAAACGTGTGTGTCACAGAGAGTGACAGAGAGTGTCACACTGAACGT	lib1	1	7	131
LT-2D-07-1	LT-2D	ACCTACACGTCTGTGTGAGACTCAGAGAGTCACTGTGTGTGTGTCTACGT	lib1	1	7	89
LT-2D-07-1	LT-2D	ACCTATACGTGTCAGTGTCACAGTCTGAGTGACAGTCACACAGAGTACGT	lib1	1	7	166
LT-2D-07-1	LT-2D	ACCTATACGTGTCTGAGAGTCTGTGAGTCAGTGACAGAGTGTGAGTACGT	lib1	1	7	90
LT-2D-07-1	LT-2D	ACCTATACGTGTGTGACAGAGTGTGTCACTCACTCTCTGTGTCTGAACGT	lib1	1	7	132
LT-2D-07-1	LT-2D	ACCTATACGTGTGTGAGACTCAGAGTCAGACTGAGAGTGTGAGACAACGT	lib1	1	7	205
LT-2D-07-1	LT-2D	ACCTCACGTGACAGACTGTGAGAGAGAGAGTGTCAGAGACAGTGAACGTA	lib1	1	7	66
LT-2D-07-1	LT-2D	ACCTCCACGTCACTGTGTCAGAGACTCTCAGACACTGTCTCACTGTACGT	lib1	1	7	45
LT-2D-07-1	LT-2D	ACCTCCACGTCAGTGTCTGACTGAGTCTCAGTCAGTGTCACACACAACGT	lib1	1	7	34
LT-2D-07-1	LT-2D	ACCTCCACGTGTCACACTCTGTGAGTGTGTGTCTGTCACAGACTCAACGT	lib1	1	7	77
LT-2D-07-1	LT-2D	ACCTCCACGTGTCTGACACACTCAGTGAGTCTGAGTCTCTCTGACAACGT	lib1	1	7	423
LT-2D-07-1	LT-2D	ACCTCGACGGACTGACACTCTCAGTGTGTGTCTCAGTGACTCACAACGTA	lib1	1	7	164
LT-2D-07-1	LT-2D	ACCTCGACGTCAGTCTGTGTGTCAGTCTGACAGTCTGTGAGTGACAACGT	lib1	1	7	42
LT-2D-07-1	LT-2D	ACCTCGACGTCTCTGTGTCTGTGTCACTGTGTCTGTCACACAGACAACGT	lib1	1	7	451
LT-2D-07-1	LT-2D	ACCTCGACGTGACTGTGTCAGTGACAGAGTCAGAGTGTCTCAGTCTACGT	lib1	1	7	23
LT-2D-07-1	LT-2D	ACCTCGACGTGAGTGACACTCTCTGACTGTCTGTGTGAGTCAGTGTACGT	lib1	1	7	121
LT-2D-07-1	LT-2D	ACCTCGACGTGAGTGAGTGAGACTGTGAGTGTCTGTGTCACTGTCAACGT	lib1	1	7	200
LT-2D-07-1	LT-2D	ACCTCGACGTGTCACTCAGTGAGTGAGAGACACTCTGTGAGTGTCAACGT	lib1	1	7	146
LT-2D-07-1	LT-2D	ACCTCGACGTGTCAGTCTGTCTGACTGTGAGTGACTCATTGAGTCAACGT	lib1	1	7	473
LT-2D-07-1	LT-2D	ACCTCGACGTGTCTGTGACTGTCTGTGTCTGAGTGTGACTCTGTCAACGT	lib1	1	7	83
LT-2D-07-1	LT-2D	ACCTCTACGTGTCACAGACTCTGAGTCACTCTGTGTGTGTCAGACTACGT	lib1	1	7	61
LT-2D-07-1	LT-2D	ACCTCTACGTGTCTGTGACAGTCTGTGTGTGTGTGAGTGTGGTGTACGTA	lib1	1	7	28
LT-2D-07-1	LT-2D	ACCTGAACGTCAGAGTGTCACTGTGAGTCTCAGTGTCAGAGTGTCAACGT	lib1	1	7	166
LT-2D-07-1	LT-2D	ACCTGAACGTCTCAGACTCTCAGACTGAGTCTCTGAGTCACACTCAACGT	lib1	1	7	61
LT-2D-07-1	LT-2D	ACCTGAACGTCTGTCAGTCACTGTCTGTCTGTGACAGTCAGAGGTACGTA	lib1	1	7	22
LT-2D-07-1	LT-2D	ACCTGAACGTGACAGAGTCTGACAGACAGTGAGAGTGTGAGTCAGAACGT	lib1	1	7	79
LT-2D-07-1	LT-2D	ACCTGAACGTGAGAGAGTCTGAGTGTGTGTGACTCTCAGTCTCTGAACGT	lib1	1	7	110
LT-2D-07-1	LT-2D	ACCTGAACGTGTGTGAGAGAGTCTGACAGTCAGACAGTGTGTGTGTACGT	lib1	1	7	122
LT-2D-07-1	LT-2D	ACCTGCACGTCACTCAGTCTGAGTGACTGTTCTCTCAGTGTCGTACGTAT	lib1	1	7	145
LT-2D-07-1	LT-2D	ACCTGCACGTCAGACTGTGTGAGTGACTGAGAGAGACTGTCTGTCAACGT	lib1	1	7	214
LT-2D-07-1	LT-2D	ACCTGCACGTCTGTGTCAGAGAGTGTGTGTGACTCAGAGTGTCTGTACGT	lib1	1	7	87
LT-2D-07-1	LT-2D	ACCTGCACGTGACTGACACTGTCAGAGACTGTCACTCTGACCTCTACGTA	lib1	1	7	55
LT-2D-07-1	LT-2D	ACCTGCACGTGTCTCTGTCTCAGAGACTGTCACACTCACAGTGTCAACGT	lib1	1	7	173
LT-2D-07-1	LT-2D	ACCTGCACGTGTGAGAGTGTCAGACTCAGTCTGTGTGTCTCAGTCTACGT	lib1	1	7	427
LT-2D-07-1	LT-2D	ACCTGGACGCCTGAGACACTGTGAGTGTGTGTCACACACTCTGTGTACGT	lib1	1	7	51
LT-2D-07-1	LT-2D	ACCTGGACGTCTCTGTCTCTCTGACAGTGTGAGTGACTCTGTGACAACGT	lib1	1	7	64
LT-2D-07-1	LT-2D	ACCTGGACGTGACTGTGACACAGAGTGTCAGTCTGAGACAGACAGAACGT	lib1	1	7	99
LT-2D-07-1	LT-2D	ACCTGTACGTCACTGACTCACTCAGTGTGTCACTCTCAGTGTCAGTACGT	lib1	1	7	57
LT-2D-07-1	LT-2D	ACCTGTACGTCTCTGTCACAGTCTCTGTGAGTCAGAGTGTGTGTGAACGT	lib1	1	7	122
LT-2D-07-1	LT-2D	ACCTGTACGTGAGTCACAGTGTGAGAGTCACTCTCTGTCTGAGTCAACGT	lib1	1	7	45
LT-2D-07-1	LT-2D	ACCTGTACGTGTCTCTGTGTCACAGTGAGTCTGTGTGTGAGAGCCTACGT	lib1	1	7	223
LT-2D-07-1	LT-2D	ACCTGTACGTGTGACTCACAGAGTGTGAGTGTGTGTGTGTGTGTGAACGT	lib1	1	7	10
LT-2D-07-1	LT-2D	ACCTGTACGTGTGAGACTGTGTGAGTGTCTGTCTCACTCAGAGTGTACGT	lib1	1	7	132
LT-2D-07-1	LT-2D	ACCTGTACGTGTGAGTGTGTCTGTGACTCTGACACAGAGTCAGTGTACGT	lib1	1	7	23
LT-2D-07-1	LT-2D	ACCTGTACGTGTGTCTGAGTGTCAACTGTGTCTGTGTGTGAGAACGTATG	lib1	1	7	160
LT-2D-07-1	LT-2D	ACCTTAACGTGACTCTGTGTGTCTCACAGTCTCACTGTCTGTGTGAACGT	lib1	1	7	25
LT-2D-07-1	LT-2D	ACCTTAACGTGTCTCTCAGAGAGTCAGTCACACTGTCAGTGTGACTACGT	lib1	1	7	43
LT-2D-07-1	LT-2D	ACCTTCACGTCAGAGTGAGACTCAGAGTGAGTGTCACACTCAGAGTACGT	lib1	1	7	129
LT-2D-07-1	LT-2D	ACCTTCACGTCTCTGACTGACAGACAGACAGACACACTGAGTCAGAACGT	lib1	1	7	102
LT-2D-07-1	LT-2D	ACCTTCACGTGTCTCAGTGTGTGACAGTGTGTCAGAGACACACTCAACGT	lib1	1	7	72
LT-2D-07-1	LT-2D	ACCTTCACGTGTGTGTGTCAGTCTGTCACACTGTGTGTGAGTCTGTACGT	lib1	1	7	25
LT-2D-07-1	LT-2D	ACCTTGACGTCTGTCTGACTGTCTGTCTCTCTCTCTGACTGTCTCAACGT	lib1	1	7	46
LT-2D-07-1	LT-2D	ACCTTGACGTGACACTGAGTGTGAGTGTGTCAGAGTCACACTCTCTACGT	lib1	1	7	49
LT-2D-07-1	LT-2D	ACCTTGACGTGACTCACTCACTCAGAGAGTCTGACACTGAGTGACTACGT	lib1	1	7	82
LT-2D-07-1	LT-2D	ACCTTGACGTGAGTGACAGACACAGTCTGTGAGTGAGTGAGTGTCAACGT	lib1	1	7	85
LT-2D-07-1	LT-2D	ACCTTTACGTGTCAGTGTCTGTGTGAGAGACAGTCAGACAGAGAGTACGT	lib1	1	7	49
LT-2D-07-1	LT-2D	ACGAAAACGTGACTGACTGTGTGAGTCTCTGAGTGTCTGAGTGTCAACGT	lib1	1	7	194
LT-2D-07-1	LT-2D	ACGAACACGTCTCTCACAGTGAGTGTGAGTGTCTCACAGAGTGTGAACGT	lib1	1	7	17
LT-2D-07-1	LT-2D	ACGAACACGTCTGAGTCAGTCTCTCTCACTGTGTGAGAGTGTGTCTACGT	lib1	1	7	64
LT-2D-07-1	LT-2D	ACGAACACGTCTGTGTCACAGACACTCTGAGAGTCACACTGTGTGTACGT	lib1	1	7	40
LT-2D-07-1	LT-2D	ACGAACACGTGTGAGTGTGACTCAGACAGTCTCTGTGTGAGTGTGTACGT	lib1	1	7	60
LT-2D-07-1	LT-2D	ACGAATACGTCAGACTCTGACACTGTGTCTCACACTGTGAGTCACAACGT	lib1	1	7	423
LT-2D-07-1	LT-2D	ACGACAACGTCAGACACTGTCAGTGTGTGTGACAGTGTCACAGACTACGT	lib1	1	7	104
LT-2D-07-1	LT-2D	ACGACAACGTGAGTGACTGTGTGAGACTGAGAGTGTGACACAGACAACGT	lib1	1	7	31
LT-2D-07-1	LT-2D	ACGACAACGTGTCACAGAGTCTCACAGACACTGTGTGTGACAGACAACGT	lib1	1	7	261
LT-2D-07-1	LT-2D	ACGACGACGTGTCACTGTGTGACTGTGTCTGAGACTGAGTCTGTCTACGT	lib1	1	7	40
LT-2D-07-1	LT-2D	ACGACGACGTGTCTGTGTCACTGAGACTGAGTCAGAAAGAGTGTCAACGT	lib1	1	7	56
LT-2D-07-1	LT-2D	ACGACTACGTCTCTGTGTGTGTGACACACTCAGTGTCTGTGTCTGTACGT	lib1	1	7	278
LT-2D-07-1	LT-2D	ACGACTACGTGACTGTGTCTGAGTGTGTGTGAGTCTCAGAGAGACTACGT	lib1	1	7	22
LT-2D-07-1	LT-2D	ACGACTACGTGAGACAGTCCTCTGTCAGACACTCTCTGTCTGACAACGTA	lib1	1	7	106
LT-2D-07-1	LT-2D	ACGAGAACGTGTCACTGTCTCACACTGACTGTCACTGACTCTGTCTACGT	lib1	1	7	100
LT-2D-07-1	LT-2D	ACGAGAAGTCACTCAGTCTGAGTGAGTGTGTGACACAGTCAGAGAACGTA	lib1	1	7	45
LT-2D-07-1	LT-2D	ACGAGACGTCACTCAGTCAGTGAGTCACACAGTGAGACAGTGTGTACGTA	lib1	1	7	160
LT-2D-07-1	LT-2D	ACGAGCACGTCACTGTGTGTGTGACTCACTGAGAGTGTCAGTGTGTACGT	lib1	1	7	119
LT-2D-07-1	LT-2D	ACGAGCACGTCAGACAGTGACAGAGAGTGTGACACACACAGTCAGTACGT	lib1	1	7	254
LT-2D-07-1	LT-2D	ACGAGCACGTCAGACTGAGTCTCAGAGTCTCTGTCACAGAGAGTGAACGT	lib1	1	7	37
LT-2D-07-1	LT-2D	ACGAGCACGTCTCTCTGACTCACTGTGTCTCTCTGTTTGACAGTCAACGT	lib1	1	7	87
LT-2D-07-1	LT-2D	ACGAGCACGTCTGAGTCTGACTCAGAGAGTGTGTCTCTCAGTGAGAACGT	lib1	1	7	39
LT-2D-07-1	LT-2D	ACGAGCACGTGTCAGTCTGTGTCAGTGTCACACACTGTCAGAGTCAACGT	lib1	1	7	161
LT-2D-07-1	LT-2D	ACGAGCACGTGTGACAGTGAGAGTGAGTCAGAGTCTGTGTCAGTGTACGT	lib1	1	7	242
LT-2D-07-1	LT-2D	ACGAGCACGTGTGTCAGTCAGACACTCTGAGAGAGAGTGTGTGTCTACGT	lib1	1	7	169
LT-2D-07-1	LT-2D	ACGAGGACGTCAGTCTGTGTCTGTGTGTCAGTGACAGAGTGTGACTACGT	lib1	1	7	112
LT-2D-07-1	LT-2D	ACGAGGACGTGAGTCTGACTCAGTGTGAGTGTGACAGTGTGTGTGTACGT	lib1	1	7	123
LT-2D-07-1	LT-2D	ACGAGGACGTGTGAGTGACACACAGTCTGTCTCTCTGTGTGTGTGAACGT	lib1	1	7	42
LT-2D-07-1	LT-2D	ACGAGGACGTGTGTGAGAGTGTGAGTCTGTGTGACAGTCTGTCTGAACGT	lib1	1	7	60
LT-2D-07-1	LT-2D	ACGAGTACGTCAGAGACTGTGACTGACTCAGAGAGTGTCACTCTGTACGT	lib1	1	7	140
LT-2D-07-1	LT-2D	ACGAGTACGTCTGTCAGTGTGAGTCTGAGACTGTGTCTGAGTGTCAACGT	lib1	1	7	40
LT-2D-07-1	LT-2D	ACGAGTACGTGACTCAGAGTGAGAAGTCTGTCAGTGTGACAGAGAGTACG	lib1	1	7	34
LT-2D-07-1	LT-2D	ACGAGTACGTGTCTGTCAGACACAGAGTGTCACACTCACTCACAGTACGT	lib1	1	7	123
LT-2D-07-1	LT-2D	ACGAGTACGTGTGAGACAGAGTGAGTCTGACAGTGACTGTCTGTGTACGT	lib1	1	7	43
LT-2D-07-1	LT-2D	ACGAGTACGTGTGTCACTCTCTCACTGACAGAGTGAGAGTGAGACTACGT	lib1	1	7	15
LT-2D-07-1	LT-2D	ACGATAACGTCTCTCACAGAGAGACTGTGTCAGTGTGACTGTCTGAACGT	lib1	1	7	104
LT-2D-07-1	LT-2D	ACGATCACGTCAGAGACACTCTGTGTGAGTGACAGACACTGTCTCTACGT	lib1	1	7	51
LT-2D-07-1	LT-2D	ACGATCACGTGTGTCACTGAGACTCTCTCAGAGACTCTGTGTGAGAACGT	lib1	1	7	77
LT-2D-07-1	LT-2D	ACGATGACGTCTGACAGTGTGTGTCTGTGAGTGTGTGACTCTGACAACGT	lib1	1	7	130
LT-2D-07-1	LT-2D	ACGATGACGTGTCTCACAGAGACTGTCAGTGTGAGTGAGTCAGTCTACGT	lib1	1	7	167
LT-2D-07-1	LT-2D	ACGATGACGTGTCTGTGTCAGACAGTCTGTCTGAGTGACACTGTCTACGT	lib1	1	7	160
LT-2D-07-1	LT-2D	ACGATGACGTGTGTGACTCTCTGACTCTGTGTCTGTGACTCTGTGTACGT	lib1	1	7	10
LT-2D-07-1	LT-2D	ACGATGCGTCAGTCTGAGAGTGTGAGTGTGTGACTCTGTGACTGAACGTA	lib1	1	7	135
LT-2D-07-1	LT-2D	ACGATTACGTCAGTCTCTCAGTGAGTGTCACTGTACTGTGTGTCACGTAT	lib1	1	7	39
LT-2D-07-1	LT-2D	ACGATTACGTCTGACACACAGTGTCTGTCACACAGCAGTGAGAGTACGTA	lib1	1	7	237
LT-2D-07-1	LT-2D	ACGATTACGTGTGTCTCACAGTCTCTGTGTGTCACTCTGAGTGAGTACGT	lib1	1	7	279
LT-2D-07-1	LT-2D	ACGTCAACGTGTCAGTCAGTCAGTGTCAGAGAGAGTGTGACTGTGAACGT	lib1	1	7	94
LT-2D-07-1	LT-2D	ACGTCAACGTGTGAGACTGTGTGAGTGAGTCTGTTTGACACTGTGAACGT	lib1	1	7	18
LT-2D-07-1	LT-2D	ACGTCAACGTGTGTCTGACACTCTCAGTCAGTCAGAGACTGTGTCTACGT	lib1	1	7	148
LT-2D-07-1	LT-2D	ACGTCCACGTGAGTGTCTGAGACAGAGACACTCTCTCACAGTGTGTACGT	lib1	1	7	136
LT-2D-07-1	LT-2D	ACGTCCACGTGTCTCTGTCTCAGTCACTCTGTGAGAGTCAGTGTCAACGT	lib1	1	7	25
LT-2D-07-1	LT-2D	ACGTCCACGTGTGTCAGAGGTCAGTGTGACTCTCAGAGAGTCAGTACGTA	lib1	1	7	112
LT-2D-07-1	LT-2D	ACGTCGACGTCTCAGACTGAGTCAGTGTGACAGACTGTCTGAGTCTACGT	lib1	1	7	74
LT-2D-07-1	LT-2D	ACGTCGACGTCTCTGTCAGACTGTGTGTCAGTCTCAGAGTGTGTGTACGT	lib1	1	7	102
LT-2D-07-1	LT-2D	ACGTCGACGTGAGACACTGACAGTCTCTCAGTCTCTCTCACTGTCAACGT	lib1	1	7	14
LT-2D-07-1	LT-2D	ACGTCGACGTGAGTCTCAGTCAGTGTCTGGTGTCTGTGAGAGTGTACGTA	lib1	1	7	153
LT-2D-07-1	LT-2D	ACGTCGACGTGAGTCTGTGTGTGTCAGAGTCTCTGTCACTGACTGTACGT	lib1	1	7	175
LT-2D-07-1	LT-2D	ACGTCGACGTGTCAGTCTGTGTGTCTCTCAGAGTCACTGTGTGAGAACGT	lib1	1	7	228
LT-2D-07-1	LT-2D	ACGTCTACGTCTGTCACAGATTCTGTGAGTCAGTGAGTCACAGTGTACGT	lib1	1	7	132
LT-2D-07-1	LT-2D	ACGTCTACGTGACTCTCAGAGAGAGTCAGTCTGAGTCTCTGTGAGTACGT	lib1	1	7	21
LT-2D-07-1	LT-2D	ACGTCTACGTGACTGTCTGGCACAGCTCACACTGAGAGTCAGAGTACGTA	lib1	1	7	110
LT-2D-07-1	LT-2D	ACGTCTACGTGTCTGTGAGTCAGTGTCTGTGAGTGTGTCTGTGTGAACGT	lib1	1	7	233
LT-2D-07-1	LT-2D	ACGTCTACGTGTGTGTGTCTCTCAGTCACTCTGTAGTGAGAGAGTACGTA	lib1	1	7	29
LT-2D-07-1	LT-2D	ACGTGAACGTCACTCTCACACTCAGTGTGTGACTCTCACTGAGTGAACGT	lib1	1	7	349
LT-2D-07-1	LT-2D	ACGTGAACGTCTCAGTGAGAGAGTGTCAGTGTCAGAGTGACTCAGTACGT	lib1	1	7	222
LT-2D-07-1	LT-2D	ACGTGCACGTCACTCAGAGACAGTCTGACAGAGAGTGACTCAGTCAACGT	lib1	1	7	30
LT-2D-07-1	LT-2D	ACGTGCACGTCACTGTCACTGAGTGAGAGAGTCTGTCTGTCTCACTACGT	lib1	1	7	45
LT-2D-07-1	LT-2D	ACGTGGACGTCACACACACTCTGACTCTCACAGTCAGAGACACTCAACGT	lib1	1	7	39
LT-2D-07-1	LT-2D	ACGTGGACGTCACTCTGTGTGTCTCTGACTCTCTCTGTCACTCTCTACGT	lib1	1	7	323
LT-2D-07-1	LT-2D	ACGTGGACGTCAGTCACTGTGAGTGTGTGAGTCTGTGTGAGTCAGTACGT	lib1	1	7	50
LT-2D-07-1	LT-2D	ACGTGGACGTCTCACACTGTGTCTGTGTGTGTGAGTGTCACAGTGTACGT	lib1	1	7	49
LT-2D-07-1	LT-2D	ACGTGGACGTCTGAGAGAGACAGTGAGTCTGTCACTCTGAGAGAGTACGT	lib1	1	7	43
LT-2D-07-1	LT-2D	ACGTGGACGTCTGTCAGTCAGTCAGAGAGTGAGACAGTGTGTGTGACGTA	lib1	1	7	81
LT-2D-07-1	LT-2D	ACGTGGACGTCTGTGAGTGAGACAGACAGACTGTGAGTGTGTGTGAACGT	lib1	1	7	108
LT-2D-07-1	LT-2D	ACGTGGACGTGTCAGACTGTGAGTGTCAGTGTCAGACACTGTCTGTACGT	lib1	1	7	23
LT-2D-07-1	LT-2D	ACGTGGACGTGTCTCTCAGTGTGTGAGTCTGACTGACTCACTGTGAACGT	lib1	1	7	69
LT-2D-07-1	LT-2D	ACGTGGACGTGTCTGTGTCAGTCACTGTGAGTGTCAGAGACACTGTACGT	lib1	1	7	95
LT-2D-07-1	LT-2D	ACGTGGACGTGTGACTCACTCTGAGTCTGACACTGTCTCTCTCAGAACGT	lib1	1	7	37
LT-2D-07-1	LT-2D	ACGTGGACGTGTGTGTGAGTCTGTACAGACTGTGTGTGACACTCTACGTA	lib1	1	7	24
LT-2D-07-1	LT-2D	ACGTGTACGTCAGTGTGACTGAGTGTGAGTGTGTCTGACTCAGAGTACGT	lib1	1	7	75
LT-2D-07-1	LT-2D	ACGTGTACGTCTGTGTGTGAGTGAGTCACACAGTGTGTCTCTGTGTACGT	lib1	1	7	80
LT-2D-07-1	LT-2D	ACGTGTACGTGACAGTCTCTCTGTGTCACTCTGTGTCTGTGTCACAACGT	lib1	1	7	175
LT-2D-07-1	LT-2D	ACGTGTACGTGAGTGTCTCTGTCTCTCACTGACCTCAGAGTGAGTACGTA	lib1	1	7	64
LT-2D-07-1	LT-2D	ACGTGTACGTGTCACTGAGTGTCTGTGACTCTGTGTCACAGAGTCAACGT	lib1	1	7	45
LT-2D-07-1	LT-2D	ACGTGTACGTGTCAGTGAGTGACACACTCACTCAGTCACTGAGTGAACGT	lib1	1	7	81
LT-2D-07-1	LT-2D	ACGTGTACGTGTGACAGTCTGAGTGTGTCACTGTCTCTGTCTGTCAACGT	lib1	1	7	32
LT-2D-07-1	LT-2D	ACGTGTACGTGTGACTCTGTGAGAGTCTGACACTGTGAGTGTCAGAACGT	lib1	1	7	144
LT-2D-07-1	LT-2D	ACGTGTACGTGTGAGTCAGTGAGTGTGAGAGAGTGTCACTGTGTGTACGT	lib1	1	7	172
LT-2D-07-1	LT-2D	ACGTTAACGTGAGACTCTCTGAGTGAGTCAGTGTCTCTGAGTGTGTACGT	lib1	1	7	228
LT-2D-07-1	LT-2D	ACGTTACGTCTGAGAGTCTGTGTCAGACTCTGAGTGTCTGAGACAACGTA	lib1	1	7	29
LT-2D-07-1	LT-2D	ACGTTACGTGTCTGTCTCAGTCTCTCACTCTCTCAGTGACAGAGTACGTA	lib1	1	7	153
LT-2D-07-1	LT-2D	ACGTTCACGTCTCACTCTCTCAGACTGTCAGTGTCTGAGTGTCTGTACGT	lib1	1	7	177
LT-2D-07-1	LT-2D	ACGTTCCGTGACACTCAGTGAGTGTGTCTCTGACACTCACTGAGAACGTA	lib1	1	7	149
LT-2D-07-1	LT-2D	ACGTTGACGTCAGTCACTCAGTCTCACAGTGTGTGTCACCAGACTACGTA	lib1	1	7	48
LT-2D-07-1	LT-2D	ACGTTGACGTGACAGTCTGACACTCTGACACACTCAGACTGAGTCAACGT	lib1	1	7	97
LT-2D-07-1	LT-2D	ACGTTGACGTGAGACTCAGAGTGTGTGTGTGACAGTCAGTGTGTCTACGT	lib1	1	7	140
LT-2D-07-1	LT-2D	ACGTTGACGTGAGAGTGACTGTCTGTGTCAGTGACAGAGTCTGAGTACGT	lib1	1	7	336
LT-2D-07-1	LT-2D	ACGTTGACGTGTGTCTCACTGTGTCTGACTCTGTCTGTCTCTCAGACGTA	lib1	1	7	136
LT-2D-07-1	LT-2D	ACGTTGACGTGTGTGACAGTCAGTGTGTGTGCACAGACACTCTCTACGTA	lib1	1	7	78
LT-2D-07-1	LT-2D	ACGTTGACGTGTGTGAGTGTGTGACAGTGTCTCACAGAGTCACTCAACGT	lib1	1	7	42
LT-2D-07-1	LT-2D	ACGTTTACGTCACTCTCGTGAGACAGTCACTCACAGAGTCTGTCAACGTA	lib1	1	7	25
LT-2D-07-1	LT-2D	ACGTTTACGTCACTGAGACTGTGTGTCTGTGAGACTGTGCCACACAACGT	lib1	1	7	119
LT-2D-07-1	LT-2D	ACGTTTACGTCAGTCTCACTGACAATGTGTGTGTGAGTGTCACAGTACGT	lib1	1	7	96
LT-2D-07-1	LT-2D	ACGTTTACGTCAGTCTGTCAGTCTCAGACTCTCTCTGACTGTGAGTACGT	lib1	1	7	107
LT-2D-07-1	LT-2D	ACGTTTACGTCTGACTGTGTCTCTCAGTGAGTGTGTCTGTGTCAGACGTA	lib1	1	7	90
LT-2D-07-1	LT-2D	ACGTTTACGTCTGTGTCTGTGTGTCTGTCTCACTCACAGTCTGTGTACGT	lib1	1	7	36
LT-2D-07-1	LT-2D	ACGTTTACGTGAGTGTCTCTGTGACTCTGTGTCTCTCTGTGTCTCTACGT	lib1	1	7	82
LT-2D-07-1	LT-2D	ACGTTTACGTGTCAGTGACACAGTGTCTCAGTGTGAGAGTGACTCAACGT	lib1	1	7	30
LT-2D-07-1	LT-2D	ACGTTTACGTGTGTGTCTGTCTGTCAGTCTCACTGTGTCTGTCACAACGT	lib1	1	7	19
LT-2D-07-1	LT-2D	ACTAAAACGTGTGTCTGTCAGACTGTCAGTCAGATTGACACAGACTACGT	lib1	1	7	146
LT-2D-07-1	LT-2D	ACTAAACGTGTCAGTGAGTGTCAGTCTGTGAGAGTGTGAGTGTGTACGTA	lib1	1	7	106
LT-2D-07-1	LT-2D	ACTAAAGGTACACTCTGTGAGTCTGTGTGAGTCAGTGTCTGAGTCACGTA	lib1	1	7	36
LT-2D-07-1	LT-2D	ACTAACACGTGAGTGTGAGAGTGTCACTCAGTGTGTGTGACAGTGAACGT	lib1	1	7	126
LT-2D-07-1	LT-2D	ACTAACACGTGTCTGTATGACAGTGTCTGACAGTCAGTGACAGTGTACGT	lib1	1	7	63
LT-2D-07-1	LT-2D	ACTAACACGTGTGTGTCTGTGTCTGAGTCTCAGAGTGTGTGAGAGAACGT	lib1	1	7	79
LT-2D-07-1	LT-2D	ACTAACACGTGTGTGTGTCTGTGTGTGTCTCTCACTGAGTGAGTGTACGT	lib1	1	7	48
LT-2D-07-1	LT-2D	ACTAAGACGTCAGTGACAGAGTGTCACTCAGTGTCTCTGTCACTCTACGT	lib1	1	7	20
LT-2D-07-1	LT-2D	ACTAAGACGTGAATCTCTGTGAGTCTGACTCTCACAGAGTGTGTGAACGT	lib1	1	7	45
LT-2D-07-1	LT-2D	ACTAAGACGTGACTCTGTGTCTGTGAGTCACAGTCTCACAGTCAGAACGT	lib1	1	7	52
LT-2D-07-1	LT-2D	ACTAAGACGTGAGTGTGTGTGTGTGACAGTGTGACTCAGTGACAACGTAT	lib1	1	7	11
LT-2D-07-1	LT-2D	ACTAAGACGTGAGTGTGTGTGTGTGTGACAGTGTGACTCAGTGACAACGT	lib1	1	7	48
LT-2D-07-1	LT-2D	ACTAATACGTGACTGACAGTGACAGACTCTGTCTGTGTCACTGTGAACGT	lib1	1	7	42
LT-2D-07-1	LT-2D	ACTAATACGTGTGTGAGACTCAGTCTCACTGAGTGAGACAGTCACTACGT	lib1	1	7	278
LT-2D-07-1	LT-2D	ACTAATACGTGTGTGTGTGAGAGTGAGTGACTGTGTCTCACTGAACGTAT	lib1	1	7	23
LT-2D-07-1	LT-2D	ACTAATACGTGTGTGTGTGTGAGAGTGAGTGACTGTGTCTCACTGAACGT	lib1	1	7	227
LT-2D-07-1	LT-2D	ACTACAACGGTGTGTGTCTGTGTCAGTCACACTCTGTGACTCAGTACGTA	lib1	1	7	274
LT-2D-07-1	LT-2D	ACTACAACGTCAGTCTGACTGTGTCACAGTCTCTCAGAGAGTGACAACGT	lib1	1	7	182
LT-2D-07-1	LT-2D	ACTACAACGTGACAGACTGTGAGTGACACAGACACAGTCAGTGACTACGT	lib1	1	7	31
LT-2D-07-1	LT-2D	ACTACAACGTGACAGTGTCTGACTCTGAGTCACTCAGTCAGAGTCAACGT	lib1	1	7	108
LT-2D-07-1	LT-2D	ACTACCACGTGTGTCACAGTATCTGAGACTGAGTGACTGACTCACAACGT	lib1	1	7	72
LT-2D-07-1	LT-2D	ACTACCACGTGTGTGTGTGTCTCAGTGTGTGTCTGTCTGACAGTGTACGT	lib1	1	7	119
LT-2D-07-1	LT-2D	ACTACGACGTCTGAGACTGTGACAGTGTGTCTCAGTGTCTGACTCTACGT	lib1	1	7	29
LT-2D-07-1	LT-2D	ACTACGACGTCTGTCTCATCTCAGTGTGACTCAGTCACTGTCACTACGTA	lib1	1	7	103
LT-2D-07-1	LT-2D	ACTACGACGTGTCAGAGTGACAGAGAGTGTGTGAGACACAGAGTACGTAT	lib1	1	7	110
LT-2D-07-1	LT-2D	ACTACGACGTGTCTCAGTGAGTCTGAGTCAGTCAGTGAGTCTGACAACGT	lib1	1	7	208
LT-2D-07-1	LT-2D	ACTACTACGTCAGTGTGTCTGTCTGTGTGTGTGTGACACTCAGTCAACGT	lib1	1	7	33
LT-2D-07-1	LT-2D	ACTAGAACGTGTCAGTGAGACAGTGTCTCACTCTCTGACAGTGAGTACGT	lib1	1	7	11
LT-2D-07-1	LT-2D	ACTAGCACGTCTCACTGACTGTGTCTGTGTCAGTCACTCTGTGAGTACGT	lib1	1	7	179
LT-2D-07-1	LT-2D	ACTAGCACGTGTGTGAGTGACACAGAGAGTGTCAGTGTCTCTCAGAACGT	lib1	1	7	206
LT-2D-07-1	LT-2D	ACTAGGACGGACAGTCTCTGTGACTCAGTCTGTGTGACTCTCTGAACGTA	lib1	1	7	28
LT-2D-07-1	LT-2D	ACTAGGACGTCACAGTGTGTGAGAGAGAGAGTGAGAGTGTGTGTGAACGT	lib1	1	7	100
LT-2D-07-1	LT-2D	ACTAGGACGTCAGTCTGTCTCTCTCAGTGACTCACTCACACTGACTACGT	lib1	1	7	28
LT-2D-07-1	LT-2D	ACTAGGACGTCTCTCAGAGTCACAGAGTCTCTCAGACTGTCTCAGTACGT	lib1	1	7	78
LT-2D-07-1	LT-2D	ACTAGGACGTGTCAGTGTCAGTGTGTGAGAGTGACACAGAGTGAGAACGT	lib1	1	7	72
LT-2D-07-1	LT-2D	ACTAGTACGTCTCAGTGTGTGACTGAGAGACAGTCAGTGTCACTGTACGT	lib1	1	7	24
LT-2D-07-1	LT-2D	ACTAGTACGTGTGACAGTGACACTGAGAGTCTGTGTCTGTGAGTCAACGT	lib1	1	7	35
LT-2D-07-1	LT-2D	ACTAGTACGTGTGTGTCTGAGTCAGTGTGTCACTGACAGTGTGTGTACGT	lib1	1	7	50
LT-2D-07-1	LT-2D	ACTATAACGTCAGTGAGAGTCACAGAGTCAGTCAGAGAGAGTCTGAACGT	lib1	1	7	23
LT-2D-07-1	LT-2D	ACTATAACGTGAGTCTGAGTGACTGTCTCTCACTGACTGAGTGTGTACGT	lib1	1	7	170
LT-2D-07-1	LT-2D	ACTATAACGTGTCACTGTGTGTGAGAGTCTGTGTGTCAGAGAGACAACGT	lib1	1	7	118
LT-2D-07-1	LT-2D	ACTATAACGTGTCTCTGAGAGTCTGAGAGTGTCAGTGAGTGACTACGTAT	lib1	1	7	93
LT-2D-07-1	LT-2D	ACTATAACGTGTGTGTCTGTGATACTGTGACTGAGTGAGACAGACTACGT	lib1	1	7	13
LT-2D-07-1	LT-2D	ACTATAACGTTGTGAGTCTGTCACACTGTCAGTGTGTCACAGTCAACGTA	lib1	1	7	91
LT-2D-07-1	LT-2D	ACTATCACGTGTCAGAGTGACAGTCAGTGTCTCTCAGTCTGTGTCTACGT	lib1	1	7	107
LT-2D-07-1	LT-2D	ACTATGACGTGACTGTGTGTCAGTCTGTCTCTGAGACTGTACTCAACGTA	lib1	1	7	88
LT-2D-07-1	LT-2D	ACTATGACGTGAGTGAGACTCTGTCAGTGTCTGTAAGTGACAGTCAACGT	lib1	1	7	69
LT-2D-07-1	LT-2D	ACTATGACGTGTCTGAGTGTCAGTGTCACTGTGTCACAGAGTCTCTACGT	lib1	1	7	36
LT-2D-07-1	LT-2D	ACTATTACGTGACACTGTCAGTCAGACTCTCTCAGTCTGTCTCACTACGT	lib1	1	7	66
LT-2D-07-1	LT-2D	ACTATTACGTGACAGTGTGTGAGGACACTCAGTCTCAGTCTCACTACGTA	lib1	1	7	130
LT-2D-07-1	LT-2D	ACTATTACGTGACTCTCAGTGACACTGTGTGAGACTGAGTCTCAGTACGT	lib1	1	7	19
LT-2D-07-1	LT-2D	ACTATTACGTGAGTGTGTGACAGTCAGTGTGAGAGTGAGTGACTCAACGT	lib1	1	7	104
LT-2D-07-1	LT-2D	ACTATTACGTGTGTCACAGTGTGTCTCTGTGTGTGTGAGAGTGTGAACGT	lib1	1	7	69
LT-2D-07-1	LT-2D	ACTATTACGTGTGTCACTGTCAGACTGTCTCTGTGTTCAGACTCTACGTA	lib1	1	7	34
LT-2D-07-1	LT-2D	ACTATTACGTGTGTCTGTGTCTCTCTGTGTGTGACACTGTGTCTCAACGT	lib1	1	7	43
LT-2D-07-1	LT-2D	ACTCAAACGTGACACTCTGTCAGTGACTGTGTCTGTCACTCTGTGAACGT	lib1	1	7	33
LT-2D-07-1	LT-2D	ACTCAAACGTGACAGTGACAGTGACAGAGAGTGTCACAGACAGTCTACGT	lib1	1	7	21
LT-2D-07-1	LT-2D	ACTCAAACGTGAGTCAGAGTGTCTGTGAGTGTGTGTCAGTCTGAGTACGT	lib1	1	7	160
LT-2D-07-1	LT-2D	ACTCAAACGTGTGACTGTGACTGACAGAGTCACTGTCAGTGTCACTACGT	lib1	1	7	17
LT-2D-07-1	LT-2D	ACTCAAACGTGTGAGAGTCAGACTGTGTCAGTGTCACAGTGTGTCTACGT	lib1	1	7	59
LT-2D-07-1	LT-2D	ACTCAACGTGTGTGTGACAGTGTCTGTCTGTCTGTGTGTGACACTACGTA	lib1	1	7	58
LT-2D-07-1	LT-2D	AAAAACACGTCACACAGTGTGACTGTCTGAGAGAGTGTGAGAGTCTACGT	lib1	1	7	97
LT-2D-07-1	LT-2D	ACACAGTCGTACATGGACAGTTGATGTCAACAGGGAATTCTCTGCTCATC	lib1	1	7	10
LT-2D-07-1	LT-2D	ACAGATACGTCACACACTCTGTCTGTCAGACAGAGTGAGTGAGACAACGT	lib1	1	7	90
LT-2D-07-1	LT-2D	ACTCACACGTGTGAGAGTGACAGTGAGTGTCTCACACACAGAGACAACGT	lib1	1	7	95
LT-2D-07-1	LT-2D	ACTCACACGTGTGTCTGTGAGACTGTGCTGTGTGAGAGTGACAGTACGTA	lib1	1	7	108
LT-2D-07-1	LT-2D	ACTCAGACGTCTCTGTGAGAGACTCTCAGTCTCACTGTGTCACAGAACGT	lib1	1	7	24
LT-2D-07-1	LT-2D	ACTCAGACGTGACTACTCACTCAGTCACTGTCTGTCTCAGACACTACGTA	lib1	1	7	42
LT-2D-07-1	LT-2D	ACTCAGACGTGTCAGACTCTGACTGACTGACAGTGTGTGTGTCTGTACGT	lib1	1	7	161
LT-2D-07-1	LT-2D	ACTCAGACGTGTGAGACAGTCTCTGTGTGTGACACTGACTCACAGAACGT	lib1	1	7	8
LT-2D-07-1	LT-2D	ACTCAGACGTGTGTCTGACTGAGAGACAGTCTCTGTCTGTGACACAACGT	lib1	1	7	145
LT-2D-07-1	LT-2D	ACTCATACGTCAGTCTCAGAGACTTTGTCTGTGTCTGTGTCTCACAACGT	lib1	1	7	47
LT-2D-07-1	LT-2D	ACTCATACGTCTGACAGTGTCTCTGACTGAGTGAGACACTGTGTCTACGT	lib1	1	7	43
LT-2D-07-1	LT-2D	ACTCATACGTGAGTGACACAGACTGAGACTGAGAGTGTGAGACAGTACGT	lib1	1	7	123
LT-2D-07-1	LT-2D	ACTCATACGTGTGTGACACTCTGTGTGACTGTCAGTCAGAGTCAGAACGT	lib1	1	7	47
LT-2D-07-1	LT-2D	ACTCCAACGTCACACACAGTCTGAGTCTGAGTCTGTGTGTCACTCAACGT	lib1	1	7	67
LT-2D-07-1	LT-2D	ACTCCAACGTGTCTCTCACTGTGACTGTGACTGTGTCTCACTCAGAACGT	lib1	1	7	55
LT-2D-07-1	LT-2D	ACTCCAACGTGTCTGACACAGACAGTCTCACTGTGTCTGTGAGTCTACGT	lib1	1	7	77
LT-2D-07-1	LT-2D	ACTCCACGTCAGTGTGTGTGTGTGAGAGTCAGAGTGTGTGTGTGTACGTA	lib1	1	7	25
LT-2D-07-1	LT-2D	ACTCCCACGTCACTGAGGTCTCACTGAGAGTGTGTGACTCTCAACGTATG	lib1	1	7	91
LT-2D-07-1	LT-2D	ACTCCCACGTCACTGTCTCAGTGTCTGACTGTGAGAGTGTCTCACTACGT	lib1	1	7	272
LT-2D-07-1	LT-2D	ACTCCCACGTGTCACACTGTGACAGTCCAGTGACACTCTGTGTGTACGTA	lib1	1	7	278
LT-2D-07-1	LT-2D	ACTCCGACGTCTCACTCAGACAGAGAGAGTGTGTGTCACAGTCAGTACGT	lib1	1	7	234
LT-2D-07-1	LT-2D	ACTCCGACGTCTCACTGACAGACACTGACTGAGACACAGAGACTGAACGT	lib1	1	7	155
LT-2D-07-1	LT-2D	ACTCCGACGTCTCTGTGTGTCTCAGAGTCTGTGTCTGAGTGTCTGTACGT	lib1	1	7	168
LT-2D-07-1	LT-2D	ACTCCGACGTGACACTCTGACAGAGTGAGAGTGTCAGACACTCTGAACGT	lib1	1	7	227
LT-2D-07-1	LT-2D	ACTCCGACGTGAGTCTGACTGTGAGTGAGTGTGTGTGTCAGAGTCAACGT	lib1	1	7	91
LT-2D-07-1	LT-2D	ACTCCGACGTGTCTCTGTGAGTGTGTGTGACAGAGACTGTGAGACTACGT	lib1	1	7	84
LT-2D-07-1	LT-2D	ACTCCTACGTGTCAGAGTCTGTCACTCTGTGAGTCTGACTCTGAGTACGT	lib1	1	7	36
LT-2D-07-1	LT-2D	ACTCCTACGTGTCTCTCTCTCAGTGTCTGTCAGTGTGTCAGAGTGAACGT	lib1	1	7	108
LT-2D-07-1	LT-2D	ACTCCTACGTGTGTGAGTCTGTGTGTCTGAGTGTGTGTCACAGAACGTAT	lib1	1	7	10
LT-2D-07-1	LT-2D	ACTCCTACGTGTGTGAGTCTGTGTGTCTGAGTGTGTGTGTCACAGAACGT	lib1	1	7	786
LT-2D-07-1	LT-2D	ACTCCTACGTGTGTGTGTGTGAGTGTCTCTGTGAGTCTGTCAGAACGTAT	lib1	1	7	9
LT-2D-07-1	LT-2D	ACTCCTACGTGTGTGTGTGTGTGAGTGTCTCTGTGAGTCTGTCAGAACGT	lib1	1	7	35
LT-2D-07-1	LT-2D	ACTCGAACGTCTGTGTGTCAGACAGTGAGTCTGTGAGTCTGTCAGAACGT	lib1	1	7	21
LT-2D-07-1	LT-2D	ACTCGAACGTGAGTGTCACACACTGTGTGACTGAGTCAGTCTGTGTACGT	lib1	1	7	162
LT-2D-07-1	LT-2D	ACTCGCACGTCACTGTGAGAGTCTCTCTGTCTGAGTGTGTGTGCTACGTA	lib1	1	7	115
LT-2D-07-1	LT-2D	ACTCGCACGTCAGTCAGTGTGAGAGTCTCAGAGAGACAGTGTGTGAACGT	lib1	1	7	102
LT-2D-07-1	LT-2D	ACTCGCACGTCAGTGTCACAGTGTCACAGAGTCTGTGAGTCTGTCTACGT	lib1	1	7	75
LT-2D-07-1	LT-2D	ACTCGCACGTCTGTCAGTGACACTGTGAGTCTGTGTGAGTGTGTCAACGT	lib1	1	7	152
LT-2D-07-1	LT-2D	ACTCGCACGTCTGTGTGTGTCTGTCACACTCAGACTGTGTCAGACTACGT	lib1	1	7	112
LT-2D-07-1	LT-2D	ACTCGCACGTGTCAGTGTGAGTGAGTGTGTGTGTGTCTGAGTTGTACGTA	lib1	1	7	98
LT-2D-07-1	LT-2D	ACTCGCACGTGTCTCACTGTCTGTCACAGAGTCTCAGTCTGTGTGAACGT	lib1	1	7	73
LT-2D-07-1	LT-2D	ACTCGCACGTGTGACACTGTGTGACTGTGACTGTCACTGTCTCACTACGT	lib1	1	7	121
LT-2D-07-1	LT-2D	ACTCGGACGTCTCTCAGTCACTCTCTCAGTGAGAGTCAGTGTCTCAACGT	lib1	1	7	99
LT-2D-07-1	LT-2D	ACTCGGACGTGTCTGTCAGTGTGTGACAGTCTGTGTGAGTCTCTGTACGT	lib1	1	7	65
LT-2D-07-1	LT-2D	ACTCGGACGTGTGAGTCTCTCTCTCAGTGTGTCTCAGTCTGTGTGAACGT	lib1	1	7	139
LT-2D-07-1	LT-2D	ACTCGGACGTGTGTCTCACTCACACACTCAGACTGAGTCTGTCAGTACGT	lib1	1	7	118
LT-2D-07-1	LT-2D	ACTCGGACGTGTGTGAGTGAGAGTGTGTGTGTCAGTGAGAGACTGTACGT	lib1	1	7	9
LT-2D-07-1	LT-2D	ACTCGTACGTCAGTCTGTGAGTCAGAGTCACAGAGTGTCACTCTGAACGT	lib1	1	7	117
LT-2D-07-1	LT-2D	ACTCGTACGTCTCACAGAGTGACTGTCTCTGAGACAGAGTGAGACTACGT	lib1	1	7	59
LT-2D-07-1	LT-2D	ACTCGTACGTGACTCACAGTGTGAGTGTGAGAGACAGTCACTCAGAACGT	lib1	1	7	96
LT-2D-07-1	LT-2D	ACTCGTACGTGACTGTGTCACAGTCTCAGACACACTCTCTCTCAGTACGT	lib1	1	7	55
LT-2D-07-1	LT-2D	ACTCGTACGTGAGTGTGACTCTGAGAGTGTCACTGACAGTCAGTCAACGT	lib1	1	7	59
LT-2D-07-1	LT-2D	ACTCGTACGTGTGTGAGTCAGTGTGTGAGAGACTGTGTGACTGTCAACGT	lib1	1	7	67
LT-2D-07-1	LT-2D	ACTCGTACGTGTGTGTCACTCTTCTGAGTCAGTCAGAGTGTGTGTACGTA	lib1	1	7	249
LT-2D-07-1	LT-2D	ACTCTAACGTGAGTGAGAGTCAGTCAGTGTGAGACTGTCTGAGTGAACGT	lib1	1	7	60
LT-2D-07-1	LT-2D	ACTCTAACGTGTGGTGTGAGAGTGAGTCTCTCTGAGAGAGAGGTACGTAT	lib1	1	7	92
LT-2D-07-1	LT-2D	ACTCTAACGTGTGTGTCTGTCTGTCACTGACACACACAGTGTCTCTACGT	lib1	1	7	126
LT-2D-07-1	LT-2D	ACTCTGACGTCAGTCTGACACTGAGTCTGTGACAGAGAGTGACTGTACGT	lib1	1	7	118
LT-2D-07-1	LT-2D	ACTCTGACGTCAGTCTGTGTCTGTGACTGACACTGTGTCTGTCACTACGT	lib1	1	7	40
LT-2D-07-1	LT-2D	ACTCTGACGTGTCTGTGAGTGTGTCTCACAGTGTCACTGTCTCTGTACGT	lib1	1	7	51
LT-2D-07-1	LT-2D	ACTCTTACGTGTCTCTGTCAGTCTCAGTGTGAGTCAGACTGTGTCAACGT	lib1	1	7	62
LT-2D-07-1	LT-2D	ACTCTTACGTGTCTGTCAGACACACACTGTCTCACAGACTCAGAGTACGT	lib1	1	7	48
LT-2D-07-1	LT-2D	ACTGAAACGTCTCTCAGTCTGACACTGTGTGACTCACACTGTGTCTACGT	lib1	1	7	71
LT-2D-07-1	LT-2D	ACTGACACGTGTGTGTGTGAGAGACTCTGTCAGACAGTCTCAGTGTACGT	lib1	1	7	88
LT-2D-07-1	LT-2D	ACTGACACGTTAGTCTCACTCTCTGACAGTCAGTCAGACTCTGACAACGT	lib1	1	7	75
LT-2D-07-1	LT-2D	ACTGAGACGTCTCTGAGTGTCTGACAGTGACTCTGACAGAGTGTGTACGT	lib1	1	7	48
LT-2D-07-1	LT-2D	ACTGAGACGTCTGACTCTCAGAGAGTCAGTCACTGACTGTCACACAACGT	lib1	1	7	16
LT-2D-07-1	LT-2D	ACTGAGACGTCTGTGTGAGAGACTGAGTGTCTCTGTGAGAGTGTCAACGT	lib1	1	7	162
LT-2D-07-1	LT-2D	ACTGAGACGTGAGAGTGACAGTGTGAGAGAGTCTGAGAGACAGACAACGT	lib1	1	7	144
LT-2D-07-1	LT-2D	ACTGAGACGTGTCAGACAGAGTGAGTGAGTGTGTCTGACTGTGTGTACGT	lib1	1	7	165
LT-2D-07-1	LT-2D	ACTGATACGTCTGAGTGAGTGTCACTGTGTGTCAGAGTGTGTGAGTACGT	lib1	1	7	65
LT-2D-07-1	LT-2D	ACTGATACGTGTGACACTCTGACACTGAGTCAGTGTGTCTGAGACAACGT	lib1	1	7	91
LT-2D-07-1	LT-2D	ACTGATACGTGTGAGTGTCTCAGTCACTCACTCAGTCTGTCAGTGAACGT	lib1	1	7	43
LT-2D-07-1	LT-2D	ACTGATACGTGTGAGTGTGTCTCTCAGTGAGTGTCAGTGAGAGTCTACGT	lib1	1	7	97
LT-2D-07-1	LT-2D	ACTGCAACGTCACAGACTGACTGTGTCACAGAGTGAGAGTGTGTGAACGT	lib1	1	7	95
LT-2D-07-1	LT-2D	ACTGCAACGTGTGTGTCTCACAGACACTGTCAGTGACTGTGTGAGTACGT	lib1	1	7	96
LT-2D-07-1	LT-2D	ACTGCAACGTGTGTGTCTGAGAGAGTGTCTCAGTGAGTGACTGAGAACGT	lib1	1	7	53
LT-2D-07-1	LT-2D	ACTGCACGTGTGTGTCTGTGACAGAGTGACAGAGTCAGACACAGAACGTA	lib1	1	7	102
LT-2D-07-1	LT-2D	ACTGCCACGTCAGTCTCAGTCTGTGAGTCTGTGTCAGTCAGTCACAACGT	lib1	1	7	56
LT-2D-07-1	LT-2D	ACTGCCACGTGTCAGTGTCTCTGTGAGAGTCTGAGTGACTGACAGTACGT	lib1	1	7	175
LT-2D-07-1	LT-2D	ACTGCGACGTCAGACACACTCTCTCAGTGTCTCAGAGTCTGTGAGTACGT	lib1	1	7	327
LT-2D-07-1	LT-2D	ACTGCGACGTCAGAGACTGTCTGTCTGAGAGTGTCTGTCTCTGACTACGT	lib1	1	7	31
LT-2D-07-1	LT-2D	ACTGCGACGTCAGTGTGTCAGTCTGTGTGTCAGTGTGAGAGAGGTACGTA	lib1	1	7	20
LT-2D-07-1	LT-2D	ACTGCGACGTGAAGACTGACTGTGTGTGAGTGTGTGTGACTCAGAACGTA	lib1	1	7	52
LT-2D-07-1	LT-2D	ACTGCGACGTGACTGTCTGACTGTGACAGTCTCAGACAGTCAGACAACGT	lib1	1	7	89
LT-2D-07-1	LT-2D	ACTGCGACGTGAGTCAGACTGACTGAGTGTCTGAGTGAGAGTCAGTACGT	lib1	1	7	125
LT-2D-07-1	LT-2D	ACTGCGACGTGAGTGTGAGACTGAGAGAGTGAGTCAGTGTGTGAGAACGT	lib1	1	7	165
LT-2D-07-1	LT-2D	ACTGCGACGTGTCAGCAGAGTGACAGAGTCTGTGAGTGTGTCTCAACGTA	lib1	1	7	101
LT-2D-07-1	LT-2D	ACTGCGACGTGTGAGAGACAGTCTCTCAGTGTGACTGTCACAGTGTACGT	lib1	1	7	73
LT-2D-07-1	LT-2D	ACTGCGACGTGTGTGACACAGTGACTGTCACAGTGAGTGTGTGTGTACGT	lib1	1	7	60
LT-2D-07-1	LT-2D	AACCTCACGTCACTGAGTTCTGTGTCAGTGTCTCTGTCTGTGTCAACGTA	lib1	1	7	92
LT-2D-07-1	LT-2D	AACCTCACGTCAGTCTGTGTGTCAGTGTCTGTCAGTGTGTCTCAGTACGT	lib1	1	7	74
LT-2D-07-1	LT-2D	AACCTCACGTCTGTCAGAGTGTGTCAGTGTGACTCTCAGAGAGTCTACGT	lib1	1	7	91
LT-2D-07-1	LT-2D	AACCTGACGTCACAGTGACTCAGACTCTGACTGACTGTGACAGTCTACGT	lib1	1	7	125
LT-2D-07-1	LT-2D	AACCTGACGTGTCAGTCTCTGTGAGTGTGACTGTCTGTCACAGTCTACGT	lib1	1	7	85
LT-2D-07-1	LT-2D	AACCTGACGTGTCTGAGAGACACACATTCTCTGAGACACTCTGTGTACGT	lib1	1	7	126
LT-2D-07-1	LT-2D	AACCTGACGTGTGAGTGACTCTGACTGTGTGACACTGTCAGTCTGAACGT	lib1	1	7	253
LT-2D-07-1	LT-2D	AACCTTACGTGACTGAGTGTGTGTGTGAGAGAGAGTCAGAGTGAATACGT	lib1	1	7	109
LT-2D-07-1	LT-2D	AACCTTACGTGAGTGTCAGTCTGAGACAGTGTGTGAGAGAGAGTCAACGT	lib1	1	7	104
LT-2D-07-1	LT-2D	AACCTTACGTGTGTGAGACTGTGTCTGTGAGTCACTCAGTGTGTCAACGT	lib1	1	7	114
LT-2D-07-1	LT-2D	AACCTTACGTGTGTGTGTGTCAGAGTCAGTCAGTCTGAGTCTGTGAACGT	lib1	1	7	50
LT-2D-07-1	LT-2D	AACGAAACGTCTGAGTGTGACTGTGTCTGTCAGAGAGACTGAGACTACGT	lib1	1	7	51
LT-2D-07-1	LT-2D	AACGACACGTGTGTGTCACTGTGTCAGTCTGTCACTGTCTCTGTCAACGT	lib1	1	7	250
LT-2D-07-1	LT-2D	AACGAGACGTCTCTGACAGAGACTCTGAGAGTCTCTGTGTCAGTGTACGT	lib1	1	7	126
LT-2D-07-1	LT-2D	AACGAGACGTGAGTGTGAGTGTGACTCACTGTGTGTCTGAGTGACAACGT	lib1	1	7	65
LT-2D-07-1	LT-2D	AACGAGACGTGTCAGTCTGTGTGTCACTGAGTGAGAGTGACAGACTACGT	lib1	1	7	86
LT-2D-07-1	LT-2D	AACGAGACGTGTGTCAGTCACACTGTGACAGTCTCTGACACTGAAACGTA	lib1	1	7	121
LT-2D-07-1	LT-2D	AACGATACGTCAGACAGTCAGTGTGTGTGACACTCAGAGACTGTACGTAT	lib1	1	7	121
LT-2D-07-1	LT-2D	AACGATACGTCTGTCACTGACACAGTCAGACAGAGTGTGTGACAGTACGT	lib1	1	7	93
LT-2D-07-1	LT-2D	AACGATACGTCTGTCAGACACTGAGTCAGACACACTCAGTGTGAGTACGT	lib1	1	7	35
LT-2D-07-1	LT-2D	AACGCAACGTCACTCTGAGAGACTGTGTGTCAGAGTCACTGAGTCAACGT	lib1	1	7	57
LT-2D-07-1	LT-2D	AACGCAACGTCAGTGACTCTGTGAGACTCTGTGTGTCTGTCAGAGTACGT	lib1	1	7	203
LT-2D-07-1	LT-2D	AACGCAACGTGTGACTCTCTCTGTCACTCTGAGAGTCACTGTGTCAACGT	lib1	1	7	15
LT-2D-07-1	LT-2D	AACGCCACGTCTGTGTGTGAGAGTGAGTGAGTGAGACAGACAGAGTACGT	lib1	1	7	46
LT-2D-07-1	LT-2D	AACGCCACGTGAGACTGTCTCTCTGACAGTGAGTGTTCTCACTGTACGTA	lib1	1	7	29
LT-2D-07-1	LT-2D	AACGCCACGTGAGTGTCTGAGTGTGTGTGAGTGAGAGAGTCTGTGAACGT	lib1	1	7	248
LT-2D-07-1	LT-2D	AACGCCACGTGTGACTGTGAGTGTCACACAGAGTGTGTCAGTCTGTACGT	lib1	1	7	186
LT-2D-07-1	LT-2D	AACGCCACGTGTGTCACTCAGAGTCTGTGTCTGTGTGACTCTGTGAACGT	lib1	1	7	48
LT-2D-07-1	LT-2D	AACGCCACGTGTGTCTGTCTCTCAGTCAGAGTGTCAGACAGTGTCAACGT	lib1	1	7	26
LT-2D-07-1	LT-2D	AACGCGACGTCTGTGTAGTCTCTGTGTGAGAGTGTCAGTGACAGTGTACG	lib1	1	7	19
LT-2D-07-1	LT-2D	AACGCGACGTGACACTGAGAGTGTCACTGAGTGTGTCAGAGTCTGTACGT	lib1	1	7	134
LT-2D-07-1	LT-2D	AACGCGACGTGTGTGTGAGTGTCAGTCTCTGAGTGAGTCTGTGACTACGT	lib1	1	7	29
LT-2D-07-1	LT-2D	AACGCTACGTCTGAGTCTGACAGAGAGTCTGTGACTCTGTGACTCTACGT	lib1	1	7	44
LT-2D-07-1	LT-2D	AACGCTACGTGTCTCTCTGTGTGCGAGTGAGTCTCTGACTGAGACAACGT	lib1	1	7	256
LT-2D-07-1	LT-2D	AACGCTACGTGTGTCAGTGTCAGACTGTCTGTCACTGAGACTCAGAACGT	lib1	1	7	23
LT-2D-07-1	LT-2D	AACGCTACGTGTGTCTGTCTCCTCTGTCAGTGTCAGAGTCTCTGAACGTA	lib1	1	7	178
LT-2D-07-1	LT-2D	AACGCTACGTGTGTGTGTGACAGTGTCACTGTGACACTGTGAGTGTACGT	lib1	1	7	50
LT-2D-07-1	LT-2D	AACGGAACGTCTGAGTGACAGTCACAGAGAGTCACTGTGACTGTCTACGT	lib1	1	7	247
LT-2D-07-1	LT-2D	AACGGAACGTCTGAGTGTCTCAGAGTGTCTGACTGTGTCAGTCTCTACGT	lib1	1	7	378
LT-2D-07-1	LT-2D	AACGGAACGTCTGTCAGTCAGACTGTGACAGTCTCTCTCACTGAGTACGT	lib1	1	7	156
LT-2D-07-1	LT-2D	AACGGAACGTGTGTGTGTGAGTGACAGTGTGAGTCACTGTGTGTCAACGT	lib1	1	7	209
LT-2D-07-1	LT-2D	AACGGCACGTCACACTGACTCAGAGTGAGAGACTGTCTGACTGTGTACGT	lib1	1	7	166
LT-2D-07-1	LT-2D	AACGGCACGTCTCAGTGTCTCTCTCACTGTCACAGGAGTGTGTCAACGTA	lib1	1	7	26
LT-2D-07-1	LT-2D	AACGGCACGTCTCTCTGTGTCACTCACTCAGTCAGAGTGTCTCTCTACGT	lib1	1	7	21
LT-2D-07-1	LT-2D	AACGGCACGTCTGACAGTCACTCTGTGTGTGTCTCAGTACACCAACGTAT	lib1	1	7	95
LT-2D-07-1	LT-2D	AACGGCACGTGTCTCTCAGACAGAGAGTGTCAGTCTCAGACTGTGAACGT	lib1	1	7	42
LT-2D-07-1	LT-2D	AACGGCACGTGTCTCTCAGTGTCTCTGTGAGTGTGAGAGTCAGTGTACGT	lib1	1	7	182
LT-2D-07-1	LT-2D	AACGGGACGTCTGAGAGACTGTGAGACACTCTGTGTGAGTGTGAGAACGT	lib1	1	7	176
LT-2D-07-1	LT-2D	AACGGGACGTGAGAGTCTGTGACAGTCACAGTCAGAGACAGTGTCTACGT	lib1	1	7	204
LT-2D-07-1	LT-2D	AACGGGACGTGAGTGAGAGTGACTCTGTCAGTGTCTCTGTTGTGTACGTA	lib1	1	7	15
LT-2D-07-1	LT-2D	AACGGGACGTGTCTCAGAGAACTCTCTCTGTGTGTGTCACACTGTACGTA	lib1	1	7	68
LT-2D-07-1	LT-2D	AACGGGACGTGTCTCTGACTGACAGTCTCTCAGACTCAGTGACACAACGT	lib1	1	7	204
LT-2D-07-1	LT-2D	AACGGGACGTGTCTGACTCTGAGTGACAGACTCTGAGTGTGTCTGTACGT	lib1	1	7	78
LT-2D-07-1	LT-2D	AACGGGACGTGTGAGTCTGTGAGACTCTCTCAGTCTGTCAGTGTGTACGT	lib1	1	7	67
LT-2D-07-1	LT-2D	AACGGGACGTGTGAGTGACTCAGTGAGAGTGACACTGTGAGAGTGAACGT	lib1	1	7	288
LT-2D-07-1	LT-2D	AACGGGACGTGTGAGTGTCTCTCACTCACACTCACTCAGTGTCACTACGT	lib1	1	7	43
LT-2D-07-1	LT-2D	AACGGTACGTCTCAGTCTGAGTGTGAGTCACTGTGAGTGTGACTCTACGT	lib1	1	7	169
LT-2D-07-1	LT-2D	AACGGTACGTGACTCTCTCACAGTGTGACAGTGTCTCACTGTGTGTACGT	lib1	1	7	90
LT-2D-07-1	LT-2D	AACGGTACGTGAGTGTCACACAGTGTCAGACAGTGTCTGAGTCTGTACGT	lib1	1	7	118
LT-2D-07-1	LT-2D	AACGGTACGTGTGTGTCTGTCTGTCACTCAGTGTGTCACTCTGTGAACGT	lib1	1	7	235
LT-2D-07-1	LT-2D	AACGTAACGTGACAGTCTGAGAGAGTGTGACAGAGTCTGTGTGTCAACGT	lib1	1	7	38
LT-2D-07-1	LT-2D	AACGTAACGTGAGAGTGACAGAGAGACAGAGAGTCAGTCTGTGTCAACGT	lib1	1	7	73
LT-2D-07-1	LT-2D	AACGTCACGTCAGTGAGTGTCAGTCTGTGTCTCTGTGTGTCTGTGAACGT	lib1	1	7	85
LT-2D-07-1	LT-2D	AACGTCACGTCATTGACACAGTCAGTGTGACTCTGTGTCTCTGTGAACGT	lib1	1	7	213
LT-2D-07-1	LT-2D	AACGTCACGTCTGACTCACAGTCTCTGTCAGTCTCAGACACAGTGTACGT	lib1	1	7	101
LT-2D-07-1	LT-2D	AACGTCACGTCTGTCTGTGAGTCTGTCAGTGTCACAGAGTGTGACAACGT	lib1	1	7	187
LT-2D-07-1	LT-2D	AACGTCACGTGTGACTCTCTGACTCACACTCTGACAGTGTGTCACAACGT	lib1	1	7	174
LT-2D-07-1	LT-2D	AACGTCACGTGTGAGTCAGTCTGTCTGACACTCTCTCACTGTCTGTACGT	lib1	1	7	73
LT-2D-07-1	LT-2D	AACGTCCGTCAGACAGACTCAGTGACTCTACTGTGTCTGTCTCTACGTAT	lib1	1	7	23
LT-2D-07-1	LT-2D	AACGTGACGTCTCACAGTGTGTCAGAGTCAGTGTGTCACAGTCTGTACGT	lib1	1	7	130
LT-2D-07-1	LT-2D	AACGTGACGTGAGAGTCACAGTCTGAGACTCTGAGTGTCAGACACTACGT	lib1	1	7	134
LT-2D-07-1	LT-2D	AACGTGACGTGAGTCACTCAGAGTGTCACTGTGAGTCTGAGTGACAACGT	lib1	1	7	47
LT-2D-07-1	LT-2D	AACGTGACGTGTGAGAGTCAGAGACAGTCTGTGACTCACAGAGTGTACGT	lib1	1	7	75
LT-2D-07-1	LT-2D	AACGTGACGTGTGTGAGTGACTCACTGTGTGAGTCACAGTGAGTCAACGT	lib1	1	7	59
LT-2D-07-1	LT-2D	AACGTGACGTGTTAGTCTGTGACACTGTGTGTCTGTGTGTCAGAGTACGT	lib1	1	7	246
LT-2D-07-1	LT-2D	AACGTTACGTCACAGTGTCTGAGAGTGAGTCTGTCTCTGTGTCTGAACGT	lib1	1	7	171
LT-2D-07-1	LT-2D	AACGTTACGTCTCACTCACAGTCAGACACTCTGAGACTGACACACTACGT	lib1	1	7	31
LT-2D-07-1	LT-2D	AACGTTACGTCTGTCTGACTCTCTCACAGTGTGACTGTGACTCAGAACGT	lib1	1	7	36
LT-2D-07-1	LT-2D	AACGTTACGTGACAGTGTCAGTCAGTGAGTGTGTGTCTGTCTGTGTACGT	lib1	1	7	57
LT-2D-07-1	LT-2D	AACGTTACGTGTGTGTGTGTCAGAGTCTCTGTGACACTGTGAGTGAACGT	lib1	1	7	245
LT-2D-07-1	LT-2D	AACTAAACGTGACACAGACTCTGTCTCTGAGTGTGACTGACAGTCTACGT	lib1	1	7	45
LT-2D-07-1	LT-2D	AACTAAACGTGACTGTGTCAGTGACTGAGTGTGAGTGAGTGTGTGTACGT	lib1	1	7	11
LT-2D-07-1	LT-2D	AACTAAACGTGAGTGTCAGTCACAGAGAGACTGACACAGTGTCTGAACGT	lib1	1	7	35
LT-2D-07-1	LT-2D	AACTACACGTCTGTCTGTGTGAGTCACTGACTGTGAGTGAGACTGAACGT	lib1	1	7	82
LT-2D-07-1	LT-2D	AACTACACGTGACTGTCAGAGACTCTGTGACTGTGACTCTGAGAGTACGT	lib1	1	7	197
LT-2D-07-1	LT-2D	AACTACACGTGAGTCTGTGTCTGAGAGTGTCACTGAGTGAGAGTCAACGT	lib1	1	7	40
LT-2D-07-1	LT-2D	AACTAGACGTGACAGTCTGTCTCTGAGAGTCAGAGACAGTGTGTCAACGT	lib1	1	7	44
LT-2D-07-1	LT-2D	AACTAGACGTGACTGTCTGAGAGAGAGTGACTCAGTCTCTGTGAGTACGT	lib1	1	7	198
LT-2D-07-1	LT-2D	AACTAGACGTGAGTCACTCAGTGAGTCTGTGTGTGAGTGTGTGACTACGT	lib1	1	7	136
LT-2D-07-1	LT-2D	AACTAGACGTTTGTGTGTGTCAGTCTGTGTCAGTGTCTCTGTGTCAACGT	lib1	1	7	121
LT-2D-07-1	LT-2D	AACTATACGTGACACTGAGACTCTGTGTCACTGACAGTCTCACAGTACGT	lib1	1	7	61
LT-2D-07-1	LT-2D	AACTATACGTGTCAGTCTGTCACTCACTGTGTGTCTGTCACAGAGAACGT	lib1	1	7	54
LT-2D-07-1	LT-2D	AACTCAACGTCACTGTGTGTCTGTCTCAGACAGTGTGAGAGACTGTACGT	lib1	1	7	81
LT-2D-07-1	LT-2D	AACTCAACGTCTGTCAGTCACTGTCAGTCACTCTGTGAGTCTGTCAACGT	lib1	1	7	74
LT-2D-07-1	LT-2D	AACTCAACGTGTGACACTCAGTCACTGAGAGTCACAGTGTGTCACTACGT	lib1	1	7	8
LT-2D-07-1	LT-2D	AACTCAACGTGTGACAGTGTCTGTCTCTCAGTCACTCTCTGAGTCTACGT	lib1	1	7	109
LT-2D-07-1	LT-2D	AACTCCACGTCACTCACAGTCTGTGACACAGTGACAGAGTCTCTCTACGT	lib1	1	7	41
LT-2D-07-1	LT-2D	AACTCCACGTCACTCTGTGAGTGTCAGAGTCAGATGTCACTGAGTACGTA	lib1	1	7	9
LT-2D-07-1	LT-2D	AACTCCACGTCAGTGTGTCAGTGTCAGACTGAGAGTGTCAGACTCAACGT	lib1	1	7	28
LT-2D-07-1	LT-2D	AACTCCACGTGAGACAGTGTCTGAGTCTGTGTCACTGACACTCTCAACGT	lib1	1	7	129
LT-2D-07-1	LT-2D	AACTCCACGTGTGAGTGTCAGAGACTGTGTGAGAGTGACTGTGTCTACGT	lib1	1	7	119
LT-2D-07-1	LT-2D	AACTCGACGTCAGTGTCTCACTCAGTGAGTCTCTCACTGTCTCTGTACGT	lib1	1	7	57
LT-2D-07-1	LT-2D	AACTCGACGTGACTGTGTGTCTCTGTGTGTGTTAGTGACAGTCAGTACGT	lib1	1	7	50
LT-2D-07-1	LT-2D	AACTCGACGTGAGAGTCTGTCAGAGACACTCTCTCTCTCACTGTCAACGT	lib1	1	7	116
LT-2D-07-1	LT-2D	AACTCGACGTGTCACTGTCACAGAGAGAGACTGACTCTGTGTCTGTACGT	lib1	1	7	285
LT-2D-07-1	LT-2D	AACTCTACGTCTGTCACAGTCTGACTGCAGTGTCACTGTGTCAGAACGTA	lib1	1	7	118
LT-2D-07-1	LT-2D	AACTCTACGTGACAGACTGAGTCACAGAGAGTGTGTGTGTCTCAGTACGT	lib1	1	7	112
LT-2D-07-1	LT-2D	AACTCTACGTGAGACTCACTCAGTCTCAGAGTGTGTGTCTCTGTCAACGT	lib1	1	7	216
LT-2D-07-1	LT-2D	AACTCTACGTGTGACTGTCTCTGAGTGACAACACACTCTGTGTGTACGTA	lib1	1	7	116
LT-2D-07-1	LT-2D	AACTCTACGTGTGTGAGTGACAGAGTCAGACAGTCTCACTGACACAACGT	lib1	1	7	66
LT-2D-07-1	LT-2D	AACTCTACGTGTGTGTGTGTGACTGAGTGAGAGACTGTGAGACAACGTAT	lib1	1	7	16
LT-2D-07-1	LT-2D	AACTCTACGTGTGTGTGTGTGTGACTGAGTGAGAGACTGTGAGACAACGT	lib1	1	7	107
LT-2D-07-1	LT-2D	AACTGCACGTCTCACTGTCTGTCTCAGTCTGTCTGACAGAGTGACAACGT	lib1	1	7	13
LT-2D-07-1	LT-2D	AACTGCACGTCTGTCAGAGTGTGTCTCACACTGTGTCTGTGTCTGTACGT	lib1	1	7	25
LT-2D-07-1	LT-2D	AACTGCACGTGACTGTCTCAGTCTCTCTGTGTCAGTGAGTGTGAGTACGT	lib1	1	7	53
LT-2D-07-1	LT-2D	AACTGCACGTGACTGTGTCTCTCAGTGTGTCACTGTCTCAGTGTGTACGT	lib1	1	7	100
LT-2D-07-1	LT-2D	AACTGCACGTGTCAGTCTCACTGACTGTGACTCAGTCACTGACTGTACGT	lib1	1	7	56
LT-2D-07-1	LT-2D	AACTGCACGTGTGTGACTGTCTCACTCTGTCAGTGTCTGTCAGTGAACGT	lib1	1	7	20
LT-2D-07-1	LT-2D	AACTGGACGTGACAGAGTGTCAGAGTCTCTGAGTCTGAGTGTCAGTACGT	lib1	1	7	63
LT-2D-07-1	LT-2D	AACTGGACGTGTGTCTCACACTCTCACACACAGTGTCACAGTGTGTACGT	lib1	1	7	76
LT-2D-07-1	LT-2D	AACTGGACGTGTGTCTGTGACACTGTCAGTCTCACTGTGTGTCACTACGT	lib1	1	7	188
LT-2D-07-1	LT-2D	AACTGGACGTGTGTGACAGAGAGAGTGTCTCTCTCTCTGACTCTGTACGT	lib1	1	7	128
LT-2D-07-1	LT-2D	AACTGGACGTGTGTGAGAGTCTCTCTCAGAGACTCTGTCTCTGAGTACGT	lib1	1	7	78
LT-2D-07-1	LT-2D	AACTGGACGTGTGTGTGTGAGTCTGTGTCTGTGTGTCTGAGAGTGTACGT	lib1	1	7	96
LT-2D-07-1	LT-2D	AACTGTACGTCAGTCAGAGAGTGAGTGTCAGACTCAGTGAGTCAGTACGT	lib1	1	7	48
LT-2D-07-1	LT-2D	AACTGTACGTGTCACTCTGAGAGAGTGAGTCTCTGACAGACTGTCTACGT	lib1	1	7	52
LT-2D-07-1	LT-2D	AACTGTACGTGTCAGAGACTCTCAGAGACTGAGTGTGTGACAGAGAACGT	lib1	1	7	278
LT-2D-07-1	LT-2D	AACTGTACGTGTCTGACACAGTCACACTGAGACACACAGTGTGTGTACGT	lib1	1	7	220
LT-2D-07-1	LT-2D	AACTGTACGTGTGAGTGTCTGTGTCAGTGTGTGAGACTGTCAGTAACGTA	lib1	1	7	258
LT-2D-07-1	LT-2D	AACTTAACGTGTCAGACACACAGAGAGACTGTCAGAGAGAGTCACTACGT	lib1	1	7	55
LT-2D-07-1	LT-2D	AACTTAACGTGTGTGTCAGTGTGTGTCTCTCTGTGAGTGTGAGAGTACGT	lib1	1	7	8
LT-2D-07-1	LT-2D	AACTTCACGTCTGTGACGTGTCTGTCACTCTCTAGTCAGTGGTACGTATG	lib1	1	7	336
LT-2D-07-1	LT-2D	AACTTGACGTGAGTGTGACAGTCTGTGTCTGTGAGACAGAGTCAGAACGT	lib1	1	7	133
LT-2D-07-1	LT-2D	AACTTTACGTGTCACTGTGTGAGTGTGACTGTTAGAGTCTCTGAGAACGT	lib1	1	7	148
LT-2D-07-1	LT-2D	AACTTTACGTGTCAGAGTGACACACTGTCAGTGACAGACAGACAGTACGT	lib1	1	7	72
LT-2D-07-1	LT-2D	AAGAACACGTGACTGTCATAGTGAGTGAGTGTGTGTCTGTGACTGTACGT	lib1	1	7	173
LT-2D-07-1	LT-2D	AAGAACACGTGTGTGAGTGTCACTCAGACAGACTGACTCACTCTCAACGT	lib1	1	7	90
LT-2D-07-1	LT-2D	AAGAAGACGTCAGTCTCACACTCTGACAGAGTGACTGTGTGTCAGAACGT	lib1	1	7	86
LT-2D-07-1	LT-2D	AAGAATACGTGTCTCACAGACAGAGTCACTCACAGAGTGACAGTGAACGT	lib1	1	7	27
LT-2D-07-1	LT-2D	AAGACAACGTGAGAGACTGTCACTGACTCACTGTCAGTGAGTCTGAACGT	lib1	1	7	40
LT-2D-07-1	LT-2D	AAGACAACGTGAGAGTCTGAGACACAGTCTGTGTCACTCTCAGAGAACGT	lib1	1	7	67
LT-2D-07-1	LT-2D	AAGACACGTCACAGACAGACTCTCAGAGACAGAGTCACTCTGTCTACGTA	lib1	1	7	37
LT-2D-07-1	LT-2D	AAGACGACGTCTGAGACACAGTGAGTCACACACTCAGAGTGTGAGAACGT	lib1	1	7	96
LT-2D-07-1	LT-2D	AAGACTACGTGACTCTCTGAGTGTGACTGACAGTGTGTGTGTGAACGTAT	lib1	1	7	8
LT-2D-07-1	LT-2D	AAGACTACGTGACTCTCTGAGTGTGACTGACAGTGTGTGTGTGTGAACGT	lib1	1	7	71
LT-2D-07-1	LT-2D	AAGACTACGTGTCACTGTGACAGAGTGTGACTGAGACTGTGACTGTACGT	lib1	1	7	19
LT-2D-07-1	LT-2D	AAGACTACGTGTCACTGTGTCTCACACTCACTCACTGTGTGTCAGTACGT	lib1	1	7	105
LT-2D-07-1	LT-2D	AAGACTACGTGTGACACTGAGAGACTCTGTCACTGACTCTCTGACAACGT	lib1	1	7	172
LT-2D-07-1	LT-2D	AAGAGCACGTCAGTCAGTGTCAGTGAGTGTGTCAGTCAGTGTCTGAACGT	lib1	1	7	86
LT-2D-07-1	LT-2D	AAGAGCACGTGAGAGAGTGTGACTCACACTGTGAGACAGTCAGACTACGT	lib1	1	7	20
LT-2D-07-1	LT-2D	AAGAGCACGTGAGAGTCACAGTGTGAGTCACTGTCAGAGTCTGTGAACGT	lib1	1	7	79
LT-2D-07-1	LT-2D	AAGAGGACGTCTCAGTCACACTCTCTGTGACTGACACTGTCTCAGTACGT	lib1	1	7	51
LT-2D-07-1	LT-2D	AAGAGGACGTGTCACTGTGTGTCACTCACAGTCTCTCTGTCTGACTACGT	lib1	1	7	16
LT-2D-07-1	LT-2D	AAGAGTACGTCTCTGTGTGTGTCTCTCAGTCTGAGTCTCACTCAGAACGT	lib1	1	7	29
LT-2D-07-1	LT-2D	AAGAGTACGTGTGAGAGTGAGTGTCTCACAGTGATTGACTGTCAGTACGT	lib1	1	7	42
LT-2D-07-1	LT-2D	AAGATAACGTCTCTCAGTCAGTCACTGTGAGAGTCTGAGTGACTGTACGT	lib1	1	7	68
LT-2D-07-1	LT-2D	AAGATAACGTCTGTCAGTGAGAGTGTGAGTGTGTGACTGAGTGACTACGT	lib1	1	7	83
LT-2D-07-1	LT-2D	AAGATAACGTCTGTGTGTGTGTCACACTCAGTGAGACACTCAGAGAACGT	lib1	1	7	60
LT-2D-07-1	LT-2D	AAGATCACGTCACACAGAGTGTCTGTCTGTCTGAGACTGACTGTGTACGT	lib1	1	7	307
LT-2D-07-1	LT-2D	AAGATCACGTGTGTCTGAGAGTCAGACACAGTGTGTCTCAGTCTCTACGT	lib1	1	7	73
LT-2D-07-1	LT-2D	AAGATGACGTCAGAGTCTGACAGACTGAGACACACTGTCTGTGAGAACGT	lib1	1	7	84
LT-2D-07-1	LT-2D	AAGATGACGTGACAGACTGTGACACTGTGTCTCTGTCTCAGACTGAACGT	lib1	1	7	144
LT-2D-07-1	LT-2D	AAGATGACGTGAGTGACTGTGACAGACACTCTGTGAGTCTCTGTGTACGT	lib1	1	7	37
LT-2D-07-1	LT-2D	AAGATGACGTGTCAGAGACTCTGTCAGTGAGACAGTCTGTGTGAGAACGT	lib1	1	7	30
LT-2D-07-1	LT-2D	AAGATGACGTGTGTGTGTCTGACAGTGTCAGTCAGAGTGAGTGTCTACGT	lib1	1	7	69
LT-2D-07-1	LT-2D	AAGATTACGTCACTCTCAGTCTGTCTCACTCTCTCTGTGTGTGTACGTAT	lib1	1	7	42
LT-2D-07-1	LT-2D	AAGATTACGTCAGTGTGAGTCACTGTCTGAGAGAGTCTGTGTCTCACGTA	lib1	1	7	69
LT-2D-07-1	LT-2D	AAGCAAACGTCAGTGTCAGTCTGAGTGTCTGTGAGTGAGTCACAGTACGT	lib1	1	7	65
LT-2D-07-1	LT-2D	AAGCAAACGTCTGTGTCTGTCAGACAGTCACTCTCTGTCACAGTCTACGT	lib1	1	7	246
LT-2D-07-1	LT-2D	AAGCAAACGTGAGTCATTGTGAGTGAGTGAGTCTGAGTCTGTGAGTACGT	lib1	1	7	37
LT-2D-07-1	LT-2D	AAGCAAACGTGTGTCAGTCAGTGTGTCTCTGAGAGTGTGTGTCTCAACGT	lib1	1	7	27
LT-2D-07-1	LT-2D	AAGCAAACGTGTGTGACAGTCAGTCTGTCTGTGTCAGTCTGTGTGTACGT	lib1	1	7	10
LT-2D-07-1	LT-2D	AAGCACACGTGACTGAGAGTCTCTGAGACTCTGACTGACTCAGACAACGT	lib1	1	7	143
LT-2D-07-1	LT-2D	AAGCACACGTGTCTGTGTGTGAGACTGACAGACTCTCAGTCTGTCTACGT	lib1	1	7	51
LT-2D-07-1	LT-2D	AAGCACACGTGTGTGACTCTGTGTGTGTGTGTCTGTCAGAGACAACGTAT	lib1	1	7	14
LT-2D-07-1	LT-2D	AAGCACACGTGTGTGACTCTGTGTGTGTGTGTGTCTGTCAGAGACAACGT	lib1	1	7	95
LT-2D-07-1	LT-2D	AAGCAGACGTGAGTCTCACTCTGTCAGTGTGTGAGTGTGAGTCACAACGT	lib1	1	7	174
LT-2D-07-1	LT-2D	AAGCAGACGTGTGAGTCTGTCAGAGAGTGAGACACACTCACACTCAACGT	lib1	1	7	8
LT-2D-07-1	LT-2D	AAGCAGACGTGTGTGTCTGTGTCTCTGTCTCAGTGTCTGTCAGACTACGT	lib1	1	7	203
LT-2D-07-1	LT-2D	AAGCATACGTCACTCTCTGACTCACTGTCTCACTCAGTGTGTGACTACGT	lib1	1	7	49
LT-2D-07-1	LT-2D	AAGCCAACGTCTCTGTGACTGAGTCTGACTGTGACTGTCAGTCTCAACGT	lib1	1	7	146
LT-2D-07-1	LT-2D	AAGCCAACGTGTCTGTCTCTGAGACTGACTGTCAGACTGTGTGAGAACGT	lib1	1	7	53
LT-2D-07-1	LT-2D	AAGCCCACGTGAGACTGAGTCTGTGTCAGAGAGTCTGTGTCTCTCAACGT	lib1	1	7	164
LT-2D-07-1	LT-2D	AAGCCCACGTGTCTGTCACTGTGTGAGTGTCTCACTGAGTGTCACTACGT	lib1	1	7	179
LT-2D-07-1	LT-2D	AAGCCCACGTGTGAGTGTGTGTCTGTGTCAGTGTCTGTCTGTGTGACGTA	lib1	1	7	78
LT-2D-07-1	LT-2D	AAGCCGACGTCACTGTGTGACAGAGAGTGTGTGTGTGAGTCTGACAACGT	lib1	1	7	58
LT-2D-07-1	LT-2D	AAGCCGACGTCTCAGTGTCTGAGTGTCTGTCACTCAGTGAGTCAGAACGT	lib1	1	7	157
LT-2D-07-1	LT-2D	AAGCCGACGTGACAGAGTGTGACTCTGTCACTGTGAGTGTGTGAGAACGT	lib1	1	7	67
LT-2D-07-1	LT-2D	AAGCCGACGTGAGTCTGTGACTGTGTGTCTGTGTGAGTGTGTGTGTACGT	lib1	1	7	139
LT-2D-07-1	LT-2D	AAGCCGACGTGTGTGTGTGTCTCAGTGTCAGAGAGAGTCAGAGTGAACGT	lib1	1	7	25
LT-2D-07-1	LT-2D	AAGCCTACGTGACTGTCACTCAGTCTCTGAGTGTCTGTCAGTGACAACGT	lib1	1	7	133
LT-2D-07-1	LT-2D	AAGCCTACGTGTCTCACACTGTCTGAGAGAGTCTCACTCTGCGTGTACGT	lib1	1	7	268
LT-2D-07-1	LT-2D	AAGCCTACGTGTGACAGTGTCAGTGTCAGTCTCTGTGACTCTGTCTACGT	lib1	1	7	47
LT-2D-07-1	LT-2D	AAGCGAACGTCTGTGTGTCTCTGACTGTCTGTCTGTCAGTGTCACTACGT	lib1	1	7	78
LT-2D-07-1	LT-2D	AAGCGAACGTGTGTCTGTGTCTGAGTGAGTGTCTGAGAGAGACTGAACGT	lib1	1	7	83
LT-2D-07-1	LT-2D	AAGCGCACGTCTCTGACAGTCTGTCAGTCTCTGAGACAGTGTGTCTACGT	lib1	1	7	138
LT-2D-07-1	LT-2D	AAGCGCACGTCTGTCAGTCTCTGTCAGAGTGAGTCTCTGACTGTGTACGT	lib1	1	7	110
LT-2D-07-1	LT-2D	AAGCGCACGTGTCTCTGAGAGTGACAGAGTCACACTGTGTCTGTCAACGT	lib1	1	7	123
LT-2D-07-1	LT-2D	AAGCGGACGTCAGTCACACTGTGAGTGTGTCTCACTCAGACTCAGTACGT	lib1	1	7	78
LT-2D-07-1	LT-2D	AAGCGGACGTCTGTCTGTGACAGTGAGAGAGACTCTCAGTGACTGTACGT	lib1	1	7	87
LT-2D-07-1	LT-2D	AAGCGGACGTGTGACTCAGAGTGAGTGTCACACTCAGAGTCAGTCTACGT	lib1	1	7	57
LT-2D-07-1	LT-2D	AAGCGGACGTGTGACTGTGTCTGTCTCTCTGAGTGTGTGAGACTCAACGT	lib1	1	7	245
LT-2D-07-1	LT-2D	AAGCGGACGTGTGTGTCAGTCTCAGAGAGTGACTCACAGTGACTGAACGT	lib1	1	7	22
LT-2D-07-1	LT-2D	AAGCGGACGTGTGTGTCTCTCTCACTGAGAGAGACTGTGTGTGTGTACGT	lib1	1	7	146
LT-2D-07-1	LT-2D	AAGCGGACGTGTGTGTGTCAGTGTCTGAGTGTGTGTGACTGTCTGAACGT	lib1	1	7	45
LT-2D-07-1	LT-2D	AAGCGTACGTCAGTCAGACAGACAGTCAGTGTGTCAGTGTGAGTCAACGT	lib1	1	7	90
LT-2D-07-1	LT-2D	AAGCGTACGTCTCTGACTGTCACTGTCTGACTGTGTCAGTGTGAGTACGT	lib1	1	7	18
LT-2D-07-1	LT-2D	AAGCGTACGTGAGTGACTCTGTGAGTGAGAGAGACACTGACACTCAACGT	lib1	1	7	80
LT-2D-07-1	LT-2D	AAGCGTACGTGTGTGACTCTGTGTCAGTCACAGTCTCAGTCACACAACGT	lib1	1	7	76
LT-2D-07-1	LT-2D	AAGCGTACGTGTGTGAGACTGAGAGACTCTGTGAGACTGTCTCAGTACGT	lib1	1	7	10
LT-2D-07-1	LT-2D	AAGCTAACGTCACAGACTGTCAGAGTCTGTCACTGTCTGTGTGTAAACGT	lib1	1	7	90
LT-2D-07-1	LT-2D	AAGCTAACGTCTGTCTGAGAGTCTGTGTCTCTGAGAGTCTGACACAACGT	lib1	1	7	16
LT-2D-07-1	LT-2D	AAGCTAACGTGACTGTCTGTCTGAGTCTCTCACTCTGTCACTCTCTACGT	lib1	1	7	41
LT-2D-07-1	LT-2D	AAGCTCACGTGACTCACTGTCACTCAGTCAGTCACAGAGTGTCAGTACGT	lib1	1	7	139
LT-2D-07-1	LT-2D	AAGCTCATGTCAGACACTCTCTGACAGTCACACTCTCACTCTGTACGTAT	lib1	1	7	75
LT-2D-07-1	LT-2D	AAGCTGACGTCAGAGTGTGTGTCTCACAGTCAGTCTGAGTCAGAGTACGT	lib1	1	7	68
LT-2D-07-1	LT-2D	AAGCTGACGTCTCAGTCTGTCTCTGTCTGTCAGAGAGTGTCAGTCAACGT	lib1	1	7	19
LT-2D-07-1	LT-2D	AAGCTGACGTCTCTCAGTGAGTCTCACTGTCAGACACTCTGACACAACGT	lib1	1	7	72
LT-2D-07-1	LT-2D	AAGCTGACGTGACACTGTGTGACTGAGTGACAGTCAGAGAGTCAGTACGT	lib1	1	7	250
LT-2D-07-1	LT-2D	AAGCTGACGTGAGACTCTGTGTCAGTGAGTCACTGTCTCTGTCTCAACGT	lib1	1	7	144
LT-2D-07-1	LT-2D	AAGCTTACGTCTGACACTGAGTGTGTCACAGTCTCTCTCTCACACTACGT	lib1	1	7	208
LT-2D-07-1	LT-2D	AAGCTTACGTGACAGTGACTCAGTGTCTGTGACTCTCTGACAGAGTACGT	lib1	1	7	84
LT-2D-07-1	LT-2D	AAGCTTACGTGAGTGTGTCAGTCTCTGAGAGTGTCTGAGAGTCAGTACGT	lib1	1	7	199
LT-2D-07-1	LT-2D	AAGCTTACGTGTCTGTGTCACTCTCTCTGTCAGTCTCACACTCTGTACGT	lib1	1	7	111
LT-2D-07-1	LT-2D	AAGGAAACGTGTGAGTCTCTCTGTGTCTCTCTGACACTGTGACACAACGT	lib1	1	7	64
LT-2D-07-1	LT-2D	AAGGAAACGTGTGTGACACTGTCTCTGAGTGTGACAGTGTCAGTGAACGT	lib1	1	7	9
LT-2D-07-1	LT-2D	AAGGAACGTGAGAGTGAGAGTCTCACTAAGAGACACACAGTGTCTACGTA	lib1	1	7	71
LT-2D-07-1	LT-2D	AAGGAACGTGAGTGTCTGTGACTGAGAGACAGACACACTCAGACAACGTA	lib1	1	7	57
LT-2D-07-1	LT-2D	AAGGACACGTCTGTGTGACACTCACAGTCAGTCTCAGAGTGTGAGAACGT	lib1	1	7	82
LT-2D-07-1	LT-2D	AAGGAGACGTCAGAGACACAGAGAGTGTCAGTGTCTGTGTGTGTGTACGT	lib1	1	7	83
LT-2D-07-1	LT-2D	AAGGAGACGTGACTGAACAGACACTGTGTCTCAGTCTCACTGAGTACGTA	lib1	1	7	132
LT-2D-07-1	LT-2D	AAGGAGACGTGTCTCAGTCAGTCTGAGTCTCTCAGTGTGTGTGTACGTAT	lib1	1	7	10
LT-2D-07-1	LT-2D	AAGGAGACGTGTCTCAGTCAGTCTGAGTCTCTCAGTGTGTGTGTGTACGT	lib1	1	7	216
LT-2D-07-1	LT-2D	AAGGATACGTGAGACACTCTCTGTGTGAGTCAGTCTGACAGTATGTACGT	lib1	1	7	77
LT-2D-07-1	LT-2D	AAGGATACGTGAGTCTGAGAGAGTCTCAGTCTGTCTGACACTCTGTACGT	lib1	1	7	71
LT-2D-07-1	LT-2D	AAGGATACGTGAGTGACAGACTGAGACTGTGTCTCAGAGTGTGTCTACGT	lib1	1	7	121
LT-2D-07-1	LT-2D	AAGGATACGTGTCTGTGACTCAGAGTCTCTGTCTGAGTGTCAGTCTACGT	lib1	1	7	121
LT-2D-07-1	LT-2D	AAGGCCACGTCTCTGAGTCACACACTCTGAGTGAGTGTGTGACAGAACGT	lib1	1	7	45
LT-2D-07-1	LT-2D	AAGGCCACGTCTCTGTGTCAGTGACAGTGTGTCAGACTCAGAGTCAACGT	lib1	1	7	134
LT-2D-07-1	LT-2D	AAGGCCACGTGACTGTGTCACTGACAGACTGTCACTCTCTCAGAGTACGT	lib1	1	7	113
LT-2D-07-1	LT-2D	AAGGCCACGTGAGTCAGACACTCAGTGTGTCAGTGTGACACAGTGTACGT	lib1	1	7	130
LT-2D-07-1	LT-2D	AAGGCGACGCGTGTCAGTGTCTGTCAGTGAGTCAGTGACAGACAGTACGT	lib1	1	7	254
LT-2D-07-1	LT-2D	AAGGCGACGTCTCAGACACACTGAGTCTGTGTGTGAGAGTCTCTGTACGT	lib1	1	7	8
LT-2D-07-1	LT-2D	AAGGCGACGTGTGACTGTCACTGACACACACTGTCTGTGTGTCTGTACGT	lib1	1	7	31
LT-2D-07-1	LT-2D	AAGGCTACGTCTCACTCAGTCTGTGTCACAGTGTGAGAGTCTCAGAACGT	lib1	1	7	136
LT-2D-07-1	LT-2D	AAGGCTACGTGTCAGAACAGAGTGTCTGAGTGTGAGTGTCTGTCTACGTA	lib1	1	7	76
LT-2D-07-1	LT-2D	AAGGCTACGTGTGTCACTCACTGACAGTGTCAGTGTGTGTCACTGTACGT	lib1	1	7	217
LT-2D-07-1	LT-2D	AAGGGAACGTCACTCTCTCTGTGAGTCTCTCTGTCTCTCACACAGTACGT	lib1	1	7	242
LT-2D-07-1	LT-2D	AAGGGACGTCTGTGTGACACACAGTCTCAGAGTGTCAGTCTGTCTACGTA	lib1	1	7	121
LT-2D-07-1	LT-2D	AAGGGCACGTCAGAGTGTGACTCTGTCACTGTCAGTGAGAGACTGTACGT	lib1	1	7	76
LT-2D-07-1	LT-2D	AAGGGCACGTGACAGTCAGAGTGTGAGTCTGAGTGAGTCTGTGTGAACGT	lib1	1	7	176
LT-2D-07-1	LT-2D	AAGGGCACGTGTGACAGTGTGTGTGTGAGAGACTGTGCTGTGTCTACGTA	lib1	1	7	129
LT-2D-07-1	LT-2D	AAGGGCACGTGTGTCAGACTCAGAGAGAGAGTGTGTGACTCAGTGAACGT	lib1	1	7	96
LT-2D-07-1	LT-2D	AAGGGGACGTCACTGACAGACAGTGTGTGAGTGAGTCTGTGTGACAACGT	lib1	1	7	105
LT-2D-07-1	LT-2D	AAGGGGACGTCAGTCTCAGTGAGACTGTGAGAGTGTCTCACACTCTACGT	lib1	1	7	179
LT-2D-07-1	LT-2D	AAGGGGACGTCTCACTGACAGTAGACAGAGTGTGTGTGAGATCTACGTAT	lib1	1	7	62
LT-2D-07-1	LT-2D	AAGGGGACGTCTCTGTGAGTCTCTGTGTGAGTGAGTCACTGTCTGTACGT	lib1	1	7	159
LT-2D-07-1	LT-2D	AAGGGGACGTGACAGTGAGAGTGTCTGTCTCTCAGACTCTCACAGAACGT	lib1	1	7	57
LT-2D-07-1	LT-2D	AAGGGGACGTGACAGTGAGTCTCAGTCTGTGAGACTGACACAGACTACGT	lib1	1	7	8
LT-2D-07-1	LT-2D	AAGGGGACGTGACTGACAGAGTCAGAGAGTCTGTGAGTGTCTGTGTACGT	lib1	1	7	121
LT-2D-07-1	LT-2D	AAGGGGACGTGAGAGTCAGTCTGTCTCTCAGAGTGTGTGTGTGTGTACGT	lib1	1	7	11
LT-2D-07-1	LT-2D	AAGGGGACGTGTCAGTCTGTCAGTGACTCTCTCTCACAGAGTCTGTACGT	lib1	1	7	214
LT-2D-07-1	LT-2D	AAGGGGACGTGTCGAGACTCAGAGTGAGTGTGTCTCTCAGTCACAACGTA	lib1	1	7	95
LT-2D-07-1	LT-2D	AAGGGGACGTGTCTGACTGAGAGTGAGAGTGTGACACACTCTGACTACGT	lib1	1	7	81
LT-2D-07-1	LT-2D	AAGGGGACGTGTCTGTCTCTGTCAGTGTGTGTGTGACTGTCTGTCAACGT	lib1	1	7	26
LT-2D-07-1	LT-2D	AAGGGGCGTCTCACACACACACACTGTGTCACAGTGAGACAGTGTACGTA	lib1	1	7	75
LT-2D-07-1	LT-2D	AAGGGTACGTCAGTGTGTGTCTCTCAGTCAGACTGTGTGAGTCTGTACGT	lib1	1	7	17
LT-2D-07-1	LT-2D	AAGGGTACGTCTGACAGTGGTGTCAGTCTGTGAGTGTGAGAGTCAACGTA	lib1	1	7	320
LT-2D-07-1	LT-2D	AAGGGTACGTGACAGAGACTCACACACTCACTGTCAGTGTGTCTGAACGT	lib1	1	7	75
LT-2D-07-1	LT-2D	AAGGGTACGTGACTCACTGTGACTGACAGTGCTGTCAGTGAGACTACGTA	lib1	1	7	24
LT-2D-07-1	LT-2D	AAGGGTACGTGAGAGAGTCAGAGAGAGAGACACACACTGTCTGTGTACGT	lib1	1	7	16
LT-2D-07-1	LT-2D	AAGGGTACGTGTCACTGTGTGAGAGTGTCAGACTGTGTCTCTCAGTACGT	lib1	1	7	159
LT-2D-07-1	LT-2D	AAGGGTACGTGTCAGTGTGTCAGAGTGTGACAGTCTCACTGTGTGAACGT	lib1	1	7	101
LT-2D-07-1	LT-2D	AAGGGTACGTGTGACAGTGTCTCTGAGTGACAGTGTGTGACTCTGTACGT	lib1	1	7	31
LT-2D-07-1	LT-2D	AAGGGTACGTGTGACTGAGTGAGTGTCTGTGACTGTCTCAGTGTGTACGT	lib1	1	7	85
LT-2D-07-1	LT-2D	AAGGTAACGTCACAGAGAGAGACTCTGTCTGTGAGAGTGAGACACAACGT	lib1	1	7	180
LT-2D-07-1	LT-2D	AAGGTAACGTCAGAGTCACTGTGTGACTGAGAGTCTGACTCAGAGTACGT	lib1	1	7	43
LT-2D-07-1	LT-2D	AAGGTAACGTCAGAGTCAGTGTGAGACTGTGAGTGACAGTCTGTGTACGT	lib1	1	7	98
LT-2D-07-1	LT-2D	AAGGTAACGTCAGCTGTCTGTGTGAGACTCAGACTGTGTGAGACAACGTA	lib1	1	7	52
LT-2D-07-1	LT-2D	AAGGTAACGTCTGTCAGTGTGACTGTGTGTCAGTGAGAGAGTCTCTACGT	lib1	1	7	26
LT-2D-07-1	LT-2D	AAGGTAACGTGTGTCTCTGACTGTCAGTCAGTGAGTGTCTGTGTCTACGT	lib1	1	7	197
LT-2D-07-1	LT-2D	AAGGTCACGTCACAGTCACAGACACAGTCACTCACTCTCAGACTCTACGT	lib1	1	7	24
LT-2D-07-1	LT-2D	AAGGTCACGTCTCTGAGTGACTGTCTGTCTGTGAGTCTCAGTCTGTACGT	lib1	1	7	41
LT-2D-07-1	LT-2D	AAGGTCACGTCTGTCTGTGAGAGTGACTGAGTCAGTGTCTGTCTGAACGT	lib1	1	7	84
LT-2D-07-1	LT-2D	AAGGTCACGTGAGTCGAGTCTGTGTGAGAGAGTGAGTGTCTGTGAACGTA	lib1	1	7	39
LT-2D-07-1	LT-2D	AAGGTCGCGTCAGAGTCTCAGTCAGACACTGAGACTGACTCTGTCAACGT	lib1	1	7	108
LT-2D-07-1	LT-2D	AAGGTGACGTCTCACACAGACTGAGAGTCTGTGTGTGTCTGTGTCAACGT	lib1	1	7	43
LT-2D-07-1	LT-2D	AAGGTGACGTCTCTGACTCTCAGTGTGAGTCAGTGACAGTGACTGTACGT	lib1	1	7	25
LT-2D-07-1	LT-2D	AAGGTGACGTCTGTGTGTCTGTGAGTGTGTGTGTGTCTCTCTGTGAACGT	lib1	1	7	38
LT-2D-07-1	LT-2D	AAGGTGACGTGAGTGTCTCTGACTGTCAGTGAGAGAGAGAGTGACTACGT	lib1	1	7	32
LT-2D-07-1	LT-2D	AAGGTGATGTCTGAGAGAGTGAGAGAGTCAGAGTCTGTCACAGTCAACGT	lib1	1	7	82
LT-2D-07-1	LT-2D	AAGGTGCGTCAGAGTGAGTGAGTGTCAGACAGTCACAGTCTGTGTACGTA	lib1	1	7	166
LT-2D-07-1	LT-2D	AAGGTTACGTCACAGTGAGTCAGTCAGACTCTGTCTCTGACAGTGACGTA	lib1	1	7	107
LT-2D-07-1	LT-2D	AAGGTTACGTCAGACAGAGAGTCTGTGACTGTGTCACTCTGAGAGAACGT	lib1	1	7	107
LT-2D-07-1	LT-2D	AAGGTTACGTCTCTGTCACTGTGTCTGAGTGTCAGAGACTCTGACTACGT	lib1	1	7	58
LT-2D-07-1	LT-2D	AAGGTTACGTGACAGTGTCTGACACTCTCTCTCTGTGTCTCAGTCAACGT	lib1	1	7	134
LT-2D-07-1	LT-2D	AAGGTTACGTGAGAGTGTGTCTGCACACACACACTGTCAGTCACAACGTA	lib1	1	7	113
LT-2D-07-1	LT-2D	AAGGTTACGTGTCAGAGTCTGAGTGTGTGTCTCAGTCAGTCTCTGTACGT	lib1	1	7	83
LT-2D-07-1	LT-2D	AAGGTTACGTGTGACACTCACTCTGACACACTCAGTCTCAGTCTCTACGT	lib1	1	7	14
LT-2D-07-1	LT-2D	AAGGTTACGTGTGAGTGACTGTGACTCAGACTCTGTCACTGACAGTACGT	lib1	1	7	109
LT-2D-07-1	LT-2D	AAGGTTACGTGTGTGACACTGTCACTGTCTGAGTGAGTCTGTGATACGTA	lib1	1	7	258
LT-2D-07-1	LT-2D	AAGTAAACGTCTCTCTGTGAGAGTGTCTCTCTCTCTGACAGTGACTACGT	lib1	1	7	117
LT-2D-07-1	LT-2D	AAGTAAACGTGAGTGTGAGAGTACAGAGTCTCTGTCTCTGTGACTACGTA	lib1	1	7	91
LT-2D-07-1	LT-2D	AAGTACACGTGTCTGTGTCAGTGTGTGTGAGTGAGTGTGAGACAGAACGT	lib1	1	7	75
LT-2D-07-1	LT-2D	AAGTAGACGTCTCTCAGACTGTGTCTGTCTCTGTGAGTGTCAGAGTACGT	lib1	1	7	160
LT-2D-07-1	LT-2D	AAGTAGACGTCTGTGTGACAGTGACTGTGTCAGTGAGAGACTCTGAACGT	lib1	1	7	28
LT-2D-07-1	LT-2D	AAGTAGACGTGTCTCTGTGACTCTGTGAGAGTGACTGACTCTCACTACGT	lib1	1	7	60
LT-2D-07-1	LT-2D	AAGTAGACGTGTGAGACAGTCACACTGTCACTGTCAGTGTCTGTGTACGT	lib1	1	7	73
LT-2D-07-1	LT-2D	AAGTATACGTCAGTGTGAGAGTGTGTGTCTGTGTGAGTGTGAGTGTACGT	lib1	1	7	10
LT-2D-07-1	LT-2D	AAGTATACGTCTCTGTGAGAGAGTTCACAGTCTGTCTGTGACTCTACGTA	lib1	1	7	53
LT-2D-07-1	LT-2D	AAGTATACGTGTGTACACTGACTCAGTGTGTGTCTCACTGTCACTACGTA	lib1	1	7	57
LT-2D-07-1	LT-2D	AAGTATACGTGTGTGTCTCTCAGTGACTGACACACTGTCTGACACAACGT	lib1	1	7	136
LT-2D-07-1	LT-2D	AAGTCAACGTCAGAGTCAGTCTGACTGAGAGAGTGTCTCTGTGAGAACGT	lib1	1	7	38
LT-2D-07-1	LT-2D	AAGTCAACGTCTGTGAGACAGTGAGAGTGTGTCACTGTGTCTCAGTACGT	lib1	1	7	353
LT-2D-07-1	LT-2D	AAGTCAACGTCTGTGTGTCGACAGTGTGACACTCAGTCACTGTGAACGTA	lib1	1	7	243
LT-2D-07-1	LT-2D	AAGTCCACGTCACAGTGACAGTGTGTCACACTCTCACACACAGAGTACGT	lib1	1	7	220
LT-2D-07-1	LT-2D	AAGTCCACGTCTCACTCTGTCTGTCTGTGTGAGTGAGTGTCAGTCAACGT	lib1	1	7	23
LT-2D-07-1	LT-2D	AAGTCCACGTGTGAGAGTGTGGTGTGTGTGTCTGTCTCAGAGTGTACGTA	lib1	1	7	251
LT-2D-07-1	LT-2D	AAGTCCACGTGTGAGTGTGTGACAGTGTGTGAGAGAGAGTGACAGTACGT	lib1	1	7	232
LT-2D-07-1	LT-2D	AAGTCGACGTCTGAGTCAGACTCTCACTGTCACTCAGACTCAGTGTACGT	lib1	1	7	101
LT-2D-07-1	LT-2D	AAGTCGACGTGTGTCTGAGTGACTCTGACTGTCTCTGTGTCAGTGTACGT	lib1	1	7	13
LT-2D-07-1	LT-2D	AAGTCTACGTCTGTGAGTGTCAGTCTCTCAGACAGAGTGTGTGTGTACGT	lib1	1	7	25
LT-2D-07-1	LT-2D	AAGTCTACGTGAGAGTGAGTCACACTGTCTGTCTGTGTGACACAGAACGT	lib1	1	7	60
LT-2D-07-1	LT-2D	AAGTGAACGTGTCACTGTGTGACAGTGTGTGTGTCAGAGTGTGTCTACGT	lib1	1	7	29
LT-2D-07-1	LT-2D	AAGTGACGTCACACTCAGACTCAGACTGAGAGAGAGTGTCTGAGTACGTA	lib1	1	7	54
LT-2D-07-1	LT-2D	AAGTGCACGTCAGTGAGTCAGAGACAGAGACAGTCTCAGTGTGAGAACGT	lib1	1	7	111
LT-2D-07-1	LT-2D	AAGTGCACGTGACAGAGAGTGTGAGTCAGTGTGTGTCTGTCACACTACGT	lib1	1	7	112
LT-2D-07-1	LT-2D	AAGTGCACGTGAGAGAGAGAGTCAGAGTCACAGTGAGTGTGTCACTACGT	lib1	1	7	19
LT-2D-07-1	LT-2D	AAGTGCACGTGTCTGTGAGACTGAGACAGTCTGAGTGTGTGTCAGTACGT	lib1	1	7	141
LT-2D-07-1	LT-2D	AAGTGCACGTGTGAGTCTCTGTGTCAGTCAGACTCAGTGTGTGTGAACGT	lib1	1	7	50
LT-2D-07-1	LT-2D	AAGTGCACGTGTGTGTGACAGTCTCAGTGAGTCAGAGTGTCTGTGTACGT	lib1	1	7	149
LT-2D-07-1	LT-2D	AAGTGGACGTCTCTGTGAGACAGAGTCTGTGAGTCTCTCACACACTACGT	lib1	1	7	78
LT-2D-07-1	LT-2D	AAGTGGACGTGACAGTGTGTGTGAGTGTCTCAGTGAGTGAGTCAGTACGT	lib1	1	7	68
LT-2D-07-1	LT-2D	AAGTGGACGTGAGACACTCTCTCAGTGTGAGAGAGTGTGTCAGACTACGT	lib1	1	7	59
LT-2D-07-1	LT-2D	AAGTGGACGTGTCACAGACTGAGAGACAGTCTGAGTGTGAGTCTCTACGT	lib1	1	7	118
LT-2D-07-1	LT-2D	AAGTGGACGTGTCTCTGTGTCTGACTGACAGACTGTGTCAGTCTCTACGT	lib1	1	7	114
LT-2D-07-1	LT-2D	AAGTGGACGTGTGTCTGTGTGACTGAGAGTGAGAGAGTGTGTCTGTACGT	lib1	1	7	124
LT-2D-07-1	LT-2D	AAGTGGACGTGTGTGTGTCTGTCACACAGTGTGAGTGAGTGTCACAACGT	lib1	1	7	226
LT-2D-07-1	LT-2D	AAGTGTACGTCACTCTCACTGTCTCAGAGTGACTCATCTCTGTGAACGTA	lib1	1	7	164
LT-2D-07-1	LT-2D	AAGTGTACGTCACTGAGAGAGTGTGTGTGTGTCTCAGTCACTCAGTACGT	lib1	1	7	61
LT-2D-07-1	LT-2D	AAGTGTACGTCTGTGTCACAGAGTCTGACTCTGTCTCTCAGTGTGAACGT	lib1	1	7	20
LT-2D-07-1	LT-2D	AAGTGTACGTGACTCTGAGAGACACACTCTGACTCTGTCTGTGAGAACGT	lib1	1	7	156
LT-2D-07-1	LT-2D	AAGTGTACGTGACTGACTCACACTGTGTCAGTCTGTGACTGTCTCAACGT	lib1	1	7	86
LT-2D-07-1	LT-2D	AAGTTAACGTGTCTCTCTGTCTGTCTGACTCTGTGAGTCTGACTGTACGT	lib1	1	7	38
LT-2D-07-1	LT-2D	AAGTTAACGTGTGTGACAGAGAGAGAGTCTGTGTGTCTGTCACTCTACGT	lib1	1	7	38
LT-2D-07-1	LT-2D	AAGTTGACGTCACTCACCTCTGACTGTGTCTCTCACTGAGACTGTACGTA	lib1	1	7	195
LT-2D-07-1	LT-2D	AAGTTGACGTCTCAGTCAGACTGTGTGTGTGTCACTCAGTGTGAACGTAT	lib1	1	7	10
LT-2D-07-1	LT-2D	AAGTTGACGTCTCAGTCAGACTGTGTGTGTGTGTCACTCAGTGTGAACGT	lib1	1	7	110
LT-2D-07-1	LT-2D	AAGTTGACGTCTGTCAGTGAGACTCTCAGTCACTGAGTGTGTCTCAACGT	lib1	1	7	78
LT-2D-07-1	LT-2D	AAGTTGACGTGACAGAGTGACTGTGTGACTCACTGTCTCTCTCTGTACGT	lib1	1	7	200
LT-2D-07-1	LT-2D	AAGTTGATGTGACTGTCTCTCTGTGTGTCAGAGACACTGTCAGACAACGT	lib1	1	7	50
LT-2D-07-1	LT-2D	AAGTTTACGTCACACTGTGAGTCTCAGTCTCTGAGACTGACAGTCTACGT	lib1	1	7	33
LT-2D-07-1	LT-2D	AAGTTTACGTCACTGAGACTGTGTGTCTGTGTGTCTCTGTCACACTACGT	lib1	1	7	93
LT-2D-07-1	LT-2D	AAGTTTACGTCTCTGAGTGTCAGTGTCTGTGTCAGACTGTCAGTCAACGT	lib1	1	7	52
LT-2D-07-1	LT-2D	AAGTTTACGTGAGTCTGACTGACTGTGTGACACTCAGTCTCTGTGAACGT	lib1	1	7	182
LT-2D-07-1	LT-2D	AAGTTTACGTGAGTGTCGTGTGTGACACTGTCTGTGTGAGAGACTACGTA	lib1	1	7	61
LT-2D-07-1	LT-2D	AAGTTTACGTGTGTCACTCTGTCTGTGTGAGTGACAGTGAGTGTGTACGT	lib1	1	7	122
LT-2D-07-1	LT-2D	AAGTTTACGTGTGTGTCACAGTGTCAGACTGTCAGACTGTCTGTGAACGT	lib1	1	7	81
LT-2D-07-1	LT-2D	AAGTTTACGTGTGTGTCAGACTCACTCTGTCACAGAGTCTCGTGTACGTA	lib1	1	7	58
LT-2D-07-1	LT-2D	AATAAAACGTCAGAGTGTGAGAGTGTGTGTCAGTGAATGTCACTGTACGT	lib1	1	7	41
LT-2D-07-1	LT-2D	AATAAAACGTGTCACACTCAGAGAGTGTGTCAGAGAGTCACTCACAACGT	lib1	1	7	44
LT-2D-07-1	LT-2D	AATAAAACGTGTCAGACTGTCAGTGTCTGTCAGACTCTCTGTCACAACGT	lib1	1	7	100
LT-2D-07-1	LT-2D	AATAAAACGTGTGTCACAGACACAGTACACAGTCTGTGTCTGTGTACGTA	lib1	1	7	199
LT-2D-07-1	LT-2D	AATAATACGTCTGTGTGTGAGTCTGTGAGAGACAGTGACAGTGAGAACGT	lib1	1	7	378
LT-2D-07-1	LT-2D	AATACAACGTCTGTGTCTCAGTCTGCTGTCTCACTCACAGACAGTACGTA	lib1	1	7	99
LT-2D-07-1	LT-2D	AATACAACGTGTCAGTGTGTCACTCTGTGTGTCACAGTGTCAGTCAACGT	lib1	1	7	187
LT-2D-07-1	LT-2D	AATACAACGTGTCTGTCTGTCACACTCAGTGAGTCTCAGTGACTCAACGT	lib1	1	7	60
LT-2D-07-1	LT-2D	AATACCACGTGTCTGTCTGTCACTCAGACTGTCACAGACTGAGTGTACGT	lib1	1	7	171
LT-2D-07-1	LT-2D	AATACGACGTGAGTCTCACAGAGTGTGACTCACTGTCAGTCAGTGAACGT	lib1	1	7	109
LT-2D-07-1	LT-2D	AATACTACGTCAGTGTGAGTGAGTCAGTGTCTCTGTCTGTGTGTCAACGT	lib1	1	7	52
LT-2D-07-1	LT-2D	AATACTACGTCTGAGTGTGTGACTGACTGACACTGTCTGTCTCACTACGT	lib1	1	7	35
LT-2D-07-1	LT-2D	AATACTACGTGACTGACACTGTGTGACTGTCAGAGACTCTGTCTCTACGT	lib1	1	7	24
LT-2D-07-1	LT-2D	AATACTACGTGAGTGAGTCACAGTGTGAGAGTGAGTGTCTGTGACTACGT	lib1	1	7	141
LT-2D-07-1	LT-2D	AATAGAACGTCTCAGTGAGTGTGTGTGAGTCAGACTGTGTGACTGAACGT	lib1	1	7	54
LT-2D-07-1	LT-2D	AATAGAACGTCTCTGTCACTCACAGTCTGAGACAGTCACTGTGTGAACGT	lib1	1	7	163
LT-2D-07-1	LT-2D	AATAGAACGTGTGTGTGTGAGTGTGTGTGTGACACACTCTGTGACAACGT	lib1	1	7	32
LT-2D-07-1	LT-2D	AATAGCACGTCACTCTCACTCTCTGTGAGTCAGTGTGTGTGTCTGTACGT	lib1	1	7	57
LT-2D-07-1	LT-2D	AATAGGACGTCACTCAGAGTGAGAGTCTGTCAGTGTGTCTCTGTGAGAGT	lib1	1	7	76
LT-2D-07-1	LT-2D	AATAGGACGTCAGAGTGACTGTGAGTCAGTGAGTGTCTCTGTCTCAACGT	lib1	1	7	76
LT-2D-07-1	LT-2D	AATAGGACGTCTGACTCAGTGACTCACTGACACTGTCTCTCTGATACGTA	lib1	1	7	83
LT-2D-07-1	LT-2D	AATAGGACGTGACTGTGAGAGTGTGACACTGTGAGACTCTGAGTCAACGT	lib1	1	7	30
LT-2D-07-1	LT-2D	AATAGGACGTGACTGTGAGTGTGAGACTGAGAGTCTCAGTGTGTGTACGT	lib1	1	7	143
LT-2D-07-1	LT-2D	AATAGTACGTCACAGTCAGTCTCACTCTGTGAGTGTGAGTGAGTCAACGT	lib1	1	7	209
LT-2D-07-1	LT-2D	AATAGTACGTGACTGTGTGTGACACAGAGTGACTCTGAGTGTGACAACGT	lib1	1	7	80
LT-2D-07-1	LT-2D	AATAGTACGTGAGTGTGTGTGTGTGAGACTGTGTGACACAGTCACAACGT	lib1	1	7	29
LT-2D-07-1	LT-2D	AATAGTACGTGTCTGAGTCTGTCTGACTGTCACTCAGTGACTGTCTACGT	lib1	1	7	116
LT-2D-07-1	LT-2D	AATAGTACGTGTGAGTGTGAACTGTGACTCAGTCTGAGTGTGTCAACGTA	lib1	1	7	132
LT-2D-07-1	LT-2D	AATATAACGTCTCTGAGTCAGACTCAGTCACAGTGTGAGTGTGAGTACGT	lib1	1	7	206
LT-2D-07-1	LT-2D	AATATAACGTGTGTCTGTCTGAGGTGTGTGTGTGAGTCTCACACTACGTA	lib1	1	7	225
LT-2D-07-1	LT-2D	AATATGACGTCTGTCAGTCTGTCAGTGTGTCTCAGAGTGAGTCTGAACGT	lib1	1	7	114
LT-2D-07-1	LT-2D	AATATGACGTGTCAGTCAGACTCTGTGTCTCAGAGAGTGTGTCTCTACGT	lib1	1	7	82
LT-2D-07-1	LT-2D	AATATGACGTGTGAGTCTGAGTCTGAGACTGTCTCTGACTGTCTCTACGT	lib1	1	7	75
LT-2D-07-1	LT-2D	AATATGACGTGTGTGAGTGAGTGAGTGTGAGTCACTGAGACTCAGTACGT	lib1	1	7	26
LT-2D-07-1	LT-2D	AATATGACGTGTGTGTGAGTGTGTCTGTCTCTGTGAGACTGAGTGAACGT	lib1	1	7	86
LT-2D-07-1	LT-2D	AATATTACGTGACAGTGAGTGACTGTGACAGTCAGAGACAGTCTCTACGT	lib1	1	7	195
LT-2D-07-1	LT-2D	AATATTACGTGTCAGACTGACAGACTGTGTGAGAGACACACACTGTACGT	lib1	1	7	100
LT-2D-07-1	LT-2D	AATCACACGTGAGAGACTGTCAGTGTGTCTGTCTCTCTCACAGTCAACGT	lib1	1	7	100
LT-2D-07-1	LT-2D	AATCACACGTGTGACAGTGTCTGTGACTGTCTCTGTCAGTGTGTCAACGT	lib1	1	7	271
LT-2D-07-1	LT-2D	AATCACACGTGTGAGAGAGTCACTCTCTCAGACAGTCTCACACAGTACGT	lib1	1	7	18
LT-2D-07-1	LT-2D	AATCACACGTGTGAGAGTGTCTGACTGTCTCTGTCAGTGAGACAGTACGT	lib1	1	7	19
LT-2D-07-1	LT-2D	AATCACACGTGTGTGTCTCTGACTGTGAGACGACTGTGAGACTGTGTACG	lib1	1	7	172
LT-2D-07-1	LT-2D	AATCAGACGTGTCACTGTCTCTGAGTGAGTCAGACTGTGAGTGAGAACGT	lib1	1	7	88
LT-2D-07-1	LT-2D	AATCATACGTGACTGACTCAGTGTCTGAGTCTCTGTGTCTGTGTGTACGT	lib1	1	7	60
LT-2D-07-1	LT-2D	AATCATACGTGAGACTGTGACTCTCAGTGACTGACTCTGTGACTGAACGT	lib1	1	7	86
LT-2D-07-1	LT-2D	AATCATACGTGTCTGAGTCAGAGAGAGAGTCTCAGTGTCTGTCAGAACGT	lib1	1	7	87
LT-2D-07-1	LT-2D	AATCATACGTGTCTGTCTGACTCAGTGTGAGTCTGTCTGTTGAGTACGTA	lib1	1	7	82
LT-2D-07-1	LT-2D	AATCCAACGTCAGTGTCTGAGTGTGTCTGACAGACTGAGACTCTGTACGT	lib1	1	7	92
LT-2D-07-1	LT-2D	AATCCAACGTCTGACAGAGTCTGTGTGAGTCACTCAGAAAGTGACTACGT	lib1	1	7	83
LT-2D-07-1	LT-2D	AATCCAACGTCTGACTCACAGACTGTCTCTGTGACTGTGTCTCTCAACGT	lib1	1	7	25
LT-2D-07-1	LT-2D	AATCCAACGTCTGTGTGTGAGTGTCAGTCAGTGTCAGTGTCAGTGTACGT	lib1	1	7	114
LT-2D-07-1	LT-2D	AATCCAACGTGACTGTGTGTCTGAGAGAGTCTGTGACAGTCACTGTACGT	lib1	1	7	32
LT-2D-07-1	LT-2D	AATCCAACGTGTCAGAGTGACTGTGACACAGAGACTGTGAGTCTGTACGT	lib1	1	7	76
LT-2D-07-1	LT-2D	AATCCAACGTGTGTGAGTCAGTGAGTGAGACTCACTCAGTGTCTCTACGT	lib1	1	7	69
LT-2D-07-1	LT-2D	AATCCCACGTCAGTCAGTGTCAGTGTGTGTCTGAGAGTCTGTGAGAACGT	lib1	1	7	110
LT-2D-07-1	LT-2D	AATCCCACGTGTCACTCACTCACAGAGTGTGACTGTGTCTGTGTGTACGT	lib1	1	7	244
LT-2D-07-1	LT-2D	AATCCCACGTGTCACTCTCTGACACTGAGTGAGTGTCAGTGTGAGTACGT	lib1	1	7	42
LT-2D-07-1	LT-2D	AATCCCACGTGTCTGTGAGTGAGAGTCTCTCTCACAGTCAGTGACTACGT	lib1	1	7	202
LT-2D-07-1	LT-2D	AATCCCACGTGTGTCTCTGTCACTCAGACTGTGTGACACAGACTCAACGT	lib1	1	7	128
LT-2D-07-1	LT-2D	AATCCGACGTCACACTCACTCACAGACTGAGAGACAGTGAGTGACAACGT	lib1	1	7	183
LT-2D-07-1	LT-2D	AATCCGACGTGACTGTGACTGTGAGACTGTGAGAGAGTGAGAGAGAACGT	lib1	1	7	142
LT-2D-07-1	LT-2D	AATCCGACGTGTCTGAGTCAGTCACAGAGAGTCAGTGTCAGTCAGTACGT	lib1	1	7	52
LT-2D-07-1	LT-2D	AATCCGACGTGTGTGAGACTGTGACTCACTCACAGAGAGACTGAGAACGT	lib1	1	7	85
LT-2D-07-1	LT-2D	AATCCGACGTGTGTGTGTCTGTCAGACACTGACTGTCTGTCAGTGTACGT	lib1	1	7	344
LT-2D-07-1	LT-2D	AATCCTACGTCACTCTGAGAGTGTGAGTGACAGAGTGAGTGTGTGAACGT	lib1	1	7	128
LT-2D-07-1	LT-2D	AATCCTACGTCACTGAGAGTCTCACAGTGTCTCTGTCTGAGTGAGTACGT	lib1	1	7	300
LT-2D-07-1	LT-2D	AATCCTACGTCACTGTGTGTGTCTGTCAGTGAGAGTGAGTCTGTGTACGT	lib1	1	7	58
LT-2D-07-1	LT-2D	AATCCTACGTCTGTCAGAGACAGAGTCTGAGAGTCTCTGTGTGTCAACGT	lib1	1	7	30
LT-2D-07-1	LT-2D	AATCCTACGTGAGTCAGTCACTCTCAGTCTCTGACTGTGTGACTCTACGT	lib1	1	7	72
LT-2D-07-1	LT-2D	AATCCTACGTGTGTGTCACTCAGAGTGTGTGTCACTCTCACTCTGAACGT	lib1	1	7	94
LT-2D-07-1	LT-2D	AATCCTACGTGTGTGTGACAGACTGACACTCTGAGAGTCTGTCAGAACGT	lib1	1	7	44
LT-2D-07-1	LT-2D	AATCCTACGTGTGTGTGTCTGTGTCTCTGACACTTGTCAGTCTACGTATG	lib1	1	7	9
LT-2D-07-1	LT-2D	AATCCTACGTGTGTGTGTGTCTGTGTCTCTGACACTTGTCAGTCTACGTA	lib1	1	7	179
LT-2D-07-1	LT-2D	AATCGAACGTGAGTGTGTGTGAGTGTCAGACTGTGAGTCAGAGACTACGT	lib1	1	7	32
LT-2D-07-1	LT-2D	AATCGAACGTGTCTGACTGACTCTCTCTCTCAGTCTGAGTCAGTCTACGT	lib1	1	7	11
LT-2D-07-1	LT-2D	AATCGCACGTCACACACTGAGTCTCTGAGTGAGTCTGTCAGTGTGAACGT	lib1	1	7	112
LT-2D-07-1	LT-2D	AATCGCACGTCTCTGTCAGTGTCACAGTCAGAGTGTCTCTGAGACAACGT	lib1	1	7	79
LT-2D-07-1	LT-2D	AATCGCACGTGAGTGTGACAGTCACACTCAGTCTGTCAGAGTAGAACGTA	lib1	1	7	32
LT-2D-07-1	LT-2D	AATCGGACGTCACTCAGACAGTGTCACTCTGTGTGAGAGTCTCTGAACGT	lib1	1	7	203
LT-2D-07-1	LT-2D	AATCGGACGTCTGTGTGAGTGTCAGTGTGTGACTGTGTGTCACAGAACGT	lib1	1	7	109
LT-2D-07-1	LT-2D	AATCGGACGTGACTGAGTCAGTGTCTGTGACACTCACACTCACAGAACGT	lib1	1	7	48
LT-2D-07-1	LT-2D	AATCGGACGTGTCTCTCTCAGAGTGTGTGTGTGTGTGAGAGTGAACGTAT	lib1	1	7	18
LT-2D-07-1	LT-2D	AATCGGACGTGTCTCTCTCAGAGTGTGTGTGTGTGTGTGAGAGTGAACGT	lib1	1	7	114
LT-2D-07-1	LT-2D	AATCGGACGTGTCTGACTCAGACTCTGTGAGAGTGAGTCTGTGTGAACGT	lib1	1	7	102
LT-2D-07-1	LT-2D	AATCGGACGTGTGTCTCTGTGTGAGTGTCAGTCAGACTGTCAGAGTACGT	lib1	1	7	138
LT-2D-07-1	LT-2D	AATCGTACGTCAGACTGTCACAGACTGACTGAGTGTGTCAGACACTACGT	lib1	1	7	349
LT-2D-07-1	LT-2D	AATCGTACGTCTGTGAGTGACTGTGTGACTGTGTCACAGTAGTCTACGTA	lib1	1	7	46
LT-2D-07-1	LT-2D	AATCGTACGTCTGTGTGTGAGTCAGACTGTCACAGTCAGTGTGTGAACGT	lib1	1	7	24
LT-2D-07-1	LT-2D	AATCGTACGTGAGTGTGTCTGTCTGTGTCTCTGAGTGAGAGAGTGAACGT	lib1	1	7	54
LT-2D-07-1	LT-2D	AATCGTACGTGAGTGTGTGTCAGTGTGAGTCACTGTGTGAGACAGAACGT	lib1	1	7	19
LT-2D-07-1	LT-2D	AATCTAACGTGAGAGTCTCTCAGTGAGTGAGACAGTGACTCCTGAACGTA	lib1	1	7	54
LT-2D-07-1	LT-2D	AATCTAACGTGTGAGTGAGAGTCAGTGTCTGTGTGTCACTCAGAGTACGT	lib1	1	7	17
LT-2D-07-1	LT-2D	AATCTAACGTGTGTGAACTCTCTGAGAGACACTGTCAGACAGCGAACGTA	lib1	1	7	52
LT-2D-07-1	LT-2D	AATCTCACGTCTGTCTCAGTGTACAGACACTGTCACAGTCACTCAACGTA	lib1	1	7	115
LT-2D-07-1	LT-2D	ACTGCTACGTCAGTGTGTCTGACAGACTCAGAGAGTGAGTGTGAGTACGT	lib1	1	7	133
LT-2D-07-1	LT-2D	ACTGCTACGTCTCACTGTGTCTCTGAGTCAGAGTGTCACTCACAGAACGT	lib1	1	7	42
LT-2D-07-1	LT-2D	ACTGCTACGTGACTGTCACTGTCTGTGAGTCACACTGAGACACTGTACGT	lib1	1	7	79
LT-2D-07-1	LT-2D	ACTGCTACGTGTGTGACTGTCTGTGTCTGTCTGAGAGTCTGTCAGAACGT	lib1	1	7	172
LT-2D-07-1	LT-2D	ACTGGAACGTGTGACTGTGTCTCAGAGTCACTGTCTGAGAGAGTCAACGT	lib1	1	7	174
LT-2D-07-1	LT-2D	ACTGGAACGTGTGAGTGTGAGTCTCTGACTGACTCTGTGTAGTGTACGTA	lib1	1	7	162
LT-2D-07-1	LT-2D	ACTGGACGTCTGTCACTGTCTCAGTCTGTCTGAGTCTCTCTGTCTACGTA	lib1	1	7	95
LT-2D-07-1	LT-2D	ACTGGCACGTCACAGTGAGACACAGTGAGTCTCTGACACAGAGTGAACGT	lib1	1	7	86
LT-2D-07-1	LT-2D	ACTGGCACGTCACTCACAGTCTCTGTCACTCACTCACTGACTGTGTACGT	lib1	1	7	70
LT-2D-07-1	LT-2D	ACTGGCACGTCAGTCAGAGTCAGTCACAGACAGAGTGTGTGTGTCAACGT	lib1	1	7	33
LT-2D-07-1	LT-2D	ACTGGCACGTCTGACTGTCTCTGTGACTGTGACTGACTGTCTGTCAACGT	lib1	1	7	276
LT-2D-07-1	LT-2D	ACTGGCACGTGTCAGACAGTCACAGTGACAGACAGTGTGAGAGAGAACGT	lib1	1	7	78
LT-2D-07-1	LT-2D	ACTGGCACGTGTGAGAGTCAGTGAGTCAGTGTCTCAGTCTGAGAGTACGT	lib1	1	7	128
LT-2D-07-1	LT-2D	ACTGGCACGTGTGTGTGTCTGTCTGTCAGACTGTGTGTGAGTGTGTACGT	lib1	1	7	81
LT-2D-07-1	LT-2D	ACTGGGACGTCTCAGACACAGTGTGTCTGTCACTGTGAGTGACTGTACGT	lib1	1	7	112
LT-2D-07-1	LT-2D	ACTGGGACGTCTGAGTGTGAGTGAGTGAGAGTCAGAGTGTGACTGAACGT	lib1	1	7	27
LT-2D-07-1	LT-2D	ACTGGGACGTCTGTCTGTGTGACTCTGAGAGTCAGTGAGTGTGAGAACGT	lib1	1	7	157
LT-2D-07-1	LT-2D	ACTGGGACGTCTGTGTCAGTGTCTCTGTCTCTGTCACTGTCTGAGAACGT	lib1	1	7	19
LT-2D-07-1	LT-2D	ACTGGGACGTCTGTGTGACTCAGACTCACACTGTCTGTGTGTGTGAACGT	lib1	1	7	42
LT-2D-07-1	LT-2D	ACTGGGACGTGACTCTCTGAGTGAGTGACTGTGAGTGTCTCTGTCAACGT	lib1	1	7	58
LT-2D-07-1	LT-2D	ACTGGGACGTGAGAGTCACTGTGTCTCAGTGTGACAGTGTGTGAGAACGT	lib1	1	7	179
LT-2D-07-1	LT-2D	ACTGGGACGTGAGTCTGTGTGAGTGTCACTCAGTCTCAGAGTCTGTACGT	lib1	1	7	20
LT-2D-07-1	LT-2D	ACTGGGACGTGAGTGTGTGAGTGTCTGAGTGTCTGTGTCACAGTCTACGT	lib1	1	7	130
LT-2D-07-1	LT-2D	ACTGGGACGTGTGAGTGAGTGTCTCAGACTGTCTCTGTGTGTGAGAACGT	lib1	1	7	176
LT-2D-07-1	LT-2D	ACTGGGACGTGTGTCTGTGTGAGTGTCACTCTCACACTGAGTGTGTACGT	lib1	1	7	31
LT-2D-07-1	LT-2D	ACTGGGACGTGTGTGAGAGAGTCAGTGACTGACTCAGACTCAGTGTACGT	lib1	1	7	74
LT-2D-07-1	LT-2D	ACTGGGACGTGTGTGAGTGTGACAGTCAGTGTGTGTGTGAGACTCTACGT	lib1	1	7	45
LT-2D-07-1	LT-2D	ACTGGGACGTGTGTGTCTCTGTCACTGTGTGACACACAGTGAGTCAACGT	lib1	1	7	86
LT-2D-07-1	LT-2D	ACTGGTACGTCAGAGTGTGTGACAGTGACACAGACTGTCTGTGTGTACGT	lib1	1	7	146
LT-2D-07-1	LT-2D	ACTGGTACGTCAGTCTCTCAGTCAGTGTGTCAGTCAGACAGAGTGAACGT	lib1	1	7	21
LT-2D-07-1	LT-2D	ACTGGTACGTCTGTGATAGAGAGAGTCAGACTGACACAGTCTCTCAACGT	lib1	1	7	112
LT-2D-07-1	LT-2D	ACTGGTACGTGACTGAGAGAGTCTGACTCACTGAGTCACTGAGACAACGT	lib1	1	7	65
LT-2D-07-1	LT-2D	ACTGGTACGTGACTGTGTGAGTCACACAGTGTGAGTGACTGTCTCAACGT	lib1	1	7	217
LT-2D-07-1	LT-2D	ACTGGTACGTGAGTCTGAGTGAGTGACTCAGAGTGTGTGTCTTCAACGTA	lib1	1	7	131
LT-2D-07-1	LT-2D	ACTGGTACGTGAGTGACTGTGTGTGACTGTCAGTGTCTGTGTGACAACGT	lib1	1	7	88
LT-2D-07-1	LT-2D	ACTGGTACGTGTCAGAGTGAGACTGTGACACTGTGTCAGTCAGTGTACGT	lib1	1	7	55
LT-2D-07-1	LT-2D	ACTGGTACGTGTCTCAGTCAGTGAGTCTCTGTCTGTGTCAGACTGTACGT	lib1	1	7	82
LT-2D-07-1	LT-2D	ACTGTAACGTGACAGTGAGTGTGTGTCTGAGTCAGTCTGTGTCACTACGT	lib1	1	7	85
LT-2D-07-1	LT-2D	ACTGTAACGTGAGTGTGACACTCTGTCAGTGTGAGAGTCTCAGAGAACGT	lib1	1	7	20
LT-2D-07-1	LT-2D	ACTGTAACGTGTCACTCAGAGTCAGTGTGTCACAGACTCAGAGTGTACGT	lib1	1	7	90
LT-2D-07-1	LT-2D	ACTGTAACGTGTGAGTGACACTGTGAGACACAGTGAGTCTGTGTCAACGT	lib1	1	7	110
LT-2D-07-1	LT-2D	ACTGTACGTGTGTGACTGTCAGTCTGTCAGACTGTGACACTGTCTACGTA	lib1	1	7	58
LT-2D-07-1	LT-2D	ACTGTCACGTCAGAGAGTGAGTGAGACTGACACTGACTGTGGTCTACGTA	lib1	1	7	284
LT-2D-07-1	LT-2D	ACTGTCACGTCAGAGTCAGAGTCTGAGTCTGTCTGTCACTGAGACTACGT	lib1	1	7	15
LT-2D-07-1	LT-2D	ACTGTCACGTCTCACACTGTGTGTGTCTCTCACACAGTCTGTGTCTACGT	lib1	1	7	56
LT-2D-07-1	LT-2D	ACTGTCACGTCTGAGTGTGACTGTCAGTGTCTCTGTCTCACAGTCAACGT	lib1	1	7	73
LT-2D-07-1	LT-2D	ACTGTCACGTGACACAGAGAGTGTGTCTCACAGACTCAGACACTACGTAT	lib1	1	7	25
LT-2D-07-1	LT-2D	ACTGTCACGTGAGTCAGTGTGTGTCAGTGAGAGTCTGTCTCTCACTACGT	lib1	1	7	58
LT-2D-07-1	LT-2D	ACTGTCACGTGTGAGAGTGTGACACTGTCACTGAGTGAGTCTCTGTACGT	lib1	1	7	102
LT-2D-07-1	LT-2D	ACTGTGACGTCAGACTCAGACAGACTCACAGTGTGTGTGAGTCAGTACGT	lib1	1	7	88
LT-2D-07-1	LT-2D	ACTGTGACGTCAGAGTCTGTGTGTCTCAGAGACAGTGACACAGAGTACGT	lib1	1	7	108
LT-2D-07-1	LT-2D	ACTGTGACGTGACACTGAGTGAGACAGTCTCAGACACAGTGACAGAACGT	lib1	1	7	23
LT-2D-07-1	LT-2D	ACTGTGACGTGACTCTGTGTGTGTGACTGAGTCAGTCTGACTGTGTACGT	lib1	1	7	136
LT-2D-07-1	LT-2D	ACTGTGACGTGAGTCAGTCACTGTGTCAGACTCTGTGTCTGTCAGAACGT	lib1	1	7	78
LT-2D-07-1	LT-2D	ACTGTGACGTGAGTCAGTGAGTGAGAGTGAGTGTCAGAGTGACTGTACGT	lib1	1	7	116
LT-2D-07-1	LT-2D	ACTGTGACGTGTCTGTCAGTGACTGTGTGTGAGTGTCTCAGTCTCAACGT	lib1	1	7	92
LT-2D-07-1	LT-2D	ACTGTTACGTCAGAGTGTGAGTCACTCTGTCAGACTGTGTGTGTCTACGT	lib1	1	7	47
LT-2D-07-1	LT-2D	ACTGTTACGTGACAGTGTCAGTGTGTCACACTGTGTGTGTCTCTGTACGT	lib1	1	7	60
LT-2D-07-1	LT-2D	ACTGTTACGTGACTCTGTGTGTGTCACTGTGTGACTCTCACTGTGTACGT	lib1	1	7	20
LT-2D-07-1	LT-2D	ACTGTTACGTGAGTCAGTGTGTGAGTGACACAGTGTCTCTGACAGTACGT	lib1	1	7	208
LT-2D-07-1	LT-2D	ACTGTTACGTGAGTGACTCTCTGACACTCTGTCAGACTGAGACTGTACGT	lib1	1	7	55
LT-2D-07-1	LT-2D	ACTGTTACGTGTGTCACACAGTGTCTCACAGAGTCTGTCACTGTCTACGT	lib1	1	7	168
LT-2D-07-1	LT-2D	ACTTAAACGTCTGTGTGACTGTGTGTGTGTCAGTGTCTGTCACTGTACGT	lib1	1	7	27
LT-2D-07-1	LT-2D	ACTTAAACGTGACTGAGTGTGAGTGTGTGTCAGTCTGTGACACTGTACGT	lib1	1	7	133
LT-2D-07-1	LT-2D	ACTTAAACGTGAGACAGAGTCACTGTGACTCTCTGTCTGAGTGACACGTA	lib1	1	7	100
LT-2D-07-1	LT-2D	ACTTAAACGTGAGAGTGAGAGAGTCTCTCTGACTGTGTGACTCTGTACGT	lib1	1	7	128
LT-2D-07-1	LT-2D	ACTTAAACGTGTCAGGACTCTGACAGTCTGACAGACAGAGACTGTGTACG	lib1	1	7	62
LT-2D-07-1	LT-2D	ACTTAAACGTGTGTCAGTGAGACTGTCTGTGTCTGAGACAGACTGTACGT	lib1	1	7	172
LT-2D-07-1	LT-2D	ACTTACACGTCAGTGAGTGTCAGTGTGTCTGTGTCAGTGTGAGTCAACGT	lib1	1	7	118
LT-2D-07-1	LT-2D	ACTTACACGTCAGTGTGTCTGACACACTGAGTCTGTGTCTCTGAGTACGT	lib1	1	7	137
LT-2D-07-1	LT-2D	ACTTACACGTGACAGACTCAGTCTCTGACAGTGACAGTGAGACTGAACGT	lib1	1	7	185
LT-2D-07-1	LT-2D	ACTTACCGTGTCTCAGTCTCTGTGAGACAGTGAGTCACTCAGTGAACGTA	lib1	1	7	149
LT-2D-07-1	LT-2D	ACTTAGACGTCTGACAGTGTCAGTGTGTGTGTCTCAGTCAGACAACGTAT	lib1	1	7	10
LT-2D-07-1	LT-2D	ACTTAGACGTCTGACAGTGTCAGTGTGTGTGTGTCTCAGTCAGACAACGT	lib1	1	7	277
LT-2D-07-1	LT-2D	ACTTAGACGTGTCTGACACAGAGAGTCTGTGTCTGTGTGTCTGTGAACGT	lib1	1	7	18
LT-2D-07-1	LT-2D	ACTTAGACGTGTCTGACACTCTCAGTCAGTGAGTCAGTGTCAGTCTACGT	lib1	1	7	47
LT-2D-07-1	LT-2D	ACTTATACGTGAGAGACACAGTGTGTCTCAGAGTCTGACAGTGTCAACGT	lib1	1	7	59
LT-2D-07-1	LT-2D	ACTTATACGTGTCTCAGTGTGTGTCTGTGTGACTGTGTGACTGTCAACGT	lib1	1	7	28
LT-2D-07-1	LT-2D	ACTTATACGTGTGTCTGTCTGACAGACAGTGTGTCTCTGTCACTGTACGT	lib1	1	7	8
LT-2D-07-1	LT-2D	ACTTCAACGTCACAGTCACTCTCTGACTCACTCACTCTGTGAGTCAACGT	lib1	1	7	122
LT-2D-07-1	LT-2D	ACTTCAACGTCTGTCTGTGACAGAGACAGTCAGTCTGTCTGAGTGAACGT	lib1	1	7	127
LT-2D-07-1	LT-2D	ACTTCAACGTGACTCTCTGTCAGTGTGACTCTGAGAGTGAGAGTCTACGT	lib1	1	7	67
LT-2D-07-1	LT-2D	ACTTCAACGTGTGTCTGTCACTCAGAGTGTGTCTCACAGTGTCACAACGT	lib1	1	7	51
LT-2D-07-1	LT-2D	ACTTCCACGTCTCTGAGTGTCTGTCACAGTCTCACTCACAGAGTGAACGT	lib1	1	7	15
LT-2D-07-1	LT-2D	ACTTCGACGTGTGAGACTGACACACTGTGAGAGTGACACTGAGTGACGTA	lib1	1	7	77
LT-2D-07-1	LT-2D	ACTTCGACGTGTGTCTGTCAGTGACACAGTCAGACTCTGAGTGTCTACGT	lib1	1	7	30
LT-2D-07-1	LT-2D	ACTTCTACGTCAGACAGTGTGACTGTGAGAGTCTCAGAGACAGAGTACGT	lib1	1	7	31
LT-2D-07-1	LT-2D	ACTTCTACGTCTGACAGTGTCTGACAGTGTGACTGTGTCAGTGTGAACGT	lib1	1	7	42
LT-2D-07-1	LT-2D	ACTTCTACGTCTGTGACACTGAGTCTGACACTGTCAGTGACTCACTACGT	lib1	1	7	292
LT-2D-07-1	LT-2D	ACTTCTACGTGACTGACAGTGAGACAGAGACACAGACAGAGTGTGTACGT	lib1	1	7	128
LT-2D-07-1	LT-2D	ACTTCTACGTGTGTCTCTGAGTGACTGTGTCTCTGAGAGTGAGTGTACGT	lib1	1	7	186
LT-2D-07-1	LT-2D	ACTTCTACGTGTGTGACTCACAGTGTCAGTGTGTCAGAGTCAGAGTACGT	lib1	1	7	16
LT-2D-07-1	LT-2D	ACTTGAACGTCTGTGAGTGACAGAGACTGTGACAGTGTGAGTGTGAACGT	lib1	1	7	176
LT-2D-07-1	LT-2D	ACTTGAACGTGAGAGAGTCTCTGTGAGTGAGAGTGTCTGTCAGAGAACGT	lib1	1	7	146
LT-2D-07-1	LT-2D	ACTTGCACGGAGTGTGACTGAGTGTCAGACTGTCACAGAGTCTCTACGTA	lib1	1	7	78
LT-2D-07-1	LT-2D	ACTTGCACGTCACTCACTCTCTCTCTCAGAGTGTCACTGTCTGTCTACGT	lib1	1	7	64
LT-2D-07-1	LT-2D	ACTTGCACGTCAGTCAGACAGTGTCTGTCTGAGTGTCTGTGAGTGTACGT	lib1	1	7	136
LT-2D-07-1	LT-2D	ACTTGCACGTCTCTGAGTGTGTCTGTCACACAGTGAGAGTGACTGTACGT	lib1	1	7	55
LT-2D-07-1	LT-2D	ACTTGCACGTCTGACAGACTGTGTGAGAGACACTGTCACTCTGTCTACGT	lib1	1	7	160
LT-2D-07-1	LT-2D	ACTTGCACGTCTGTCTCTCAGACTGAGAGTCAGACAGTGAGTGTGTACGT	lib1	1	7	40
LT-2D-07-1	LT-2D	ACTTGCACGTGAGTCAGTGAGTGTGAGTGTGTCAGTCAGTGTGTGTACGT	lib1	1	7	83
LT-2D-07-1	LT-2D	ACTTGGACGTCAGTCAGAGAGTGACAGTGACTCTGTGAGACTCACTACGT	lib1	1	7	118
LT-2D-07-1	LT-2D	ACTTGGACGTCTCTGTCAGACTGTGACACTGTCTGAGAGTGTGAGTACGT	lib1	1	7	33
LT-2D-07-1	LT-2D	ACTTGGACGTGAGTCTGTGTCACTGTGTGTCTGACACTGTCTGTGTACGT	lib1	1	7	235
LT-2D-07-1	LT-2D	ACTTGGACGTGTCAGTCTCTGTCAGTGAGTCTGTGTGTCACACAAACGTA	lib1	1	7	69
LT-2D-07-1	LT-2D	ACTTGGACGTGTCTGAGTGACAGTCTGAGACTGTCTGTCTGTGTCTACGT	lib1	1	7	56
LT-2D-07-1	LT-2D	ACTTGGACGTGTGAGTGTGTGTCAGTCTCTGTCTCTCACTGACTGTACGT	lib1	1	7	72
LT-2D-07-1	LT-2D	ACTTGGACGTGTGTCAGTCTGTGACTGACTCTGAGTGTCAGACTCAACGT	lib1	1	7	70
LT-2D-07-1	LT-2D	ACTTGGACGTGTGTCTGTGTCAGTGACACTGTGTGTGAGACCTCAACGTA	lib1	1	7	55
LT-2D-07-1	LT-2D	ACTTGGACGTGTGTGTGTCTGTGAGAGAGAGTCTGAGTCAGTGAGTACGT	lib1	1	7	146
LT-2D-07-1	LT-2D	ACTTGTACGTCTGAGTGTCTCACTGTGTGTCTCTGTCTGTGTCACAACGT	lib1	1	7	134
LT-2D-07-1	LT-2D	ACTTGTACGTCTGTGAGTCAGTCTGAGTGAGTCAGTGTGAGAGAGTACGT	lib1	1	7	15
LT-2D-07-1	LT-2D	ACTTGTACGTGACTGTGTGTGTCTGAGTCAGAGTGTCTCAGAGTCTACGT	lib1	1	7	83
LT-2D-07-1	LT-2D	ACTTGTACGTGTCAGAGTCAGTGTGAGACTCAGAGTGTGTGAGTCAACGT	lib1	1	7	52
LT-2D-07-1	LT-2D	ACTTGTACGTGTGACTGAGTCTGTGTGACTGACCACAGTGTGACTACGTA	lib1	1	7	75
LT-2D-07-1	LT-2D	ACTTGTACGTGTGTGACTGTCTGTGTGTGAGTGTCAGTCTCTGTGTACGT	lib1	1	7	20
LT-2D-07-1	LT-2D	ACTTTAACGTCACTGACAGTCAGTGTGTGTGTCTGTCTCAGACTCAACGT	lib1	1	7	129
LT-2D-07-1	LT-2D	ACTTTAACGTCTGTGTCTGTGTGTGACAGAGTCTGTGTGTGAGTCAACGT	lib1	1	7	102
LT-2D-07-1	LT-2D	ACTTTAACGTGAGAGAGTGAGACAGACAGAGACTGTCTCTGTGAGTACGT	lib1	1	7	115
LT-2D-07-1	LT-2D	ACTTTAACGTGAGTCTGTCTGTCTGACAGACTGAGTGTGTGTCTCTACGT	lib1	1	7	176
LT-2D-07-1	LT-2D	ACTTTAACGTGAGTGTGTCTGAGTCTCACAGACTGTCAGACAGAGAACGT	lib1	1	7	115
LT-2D-07-1	LT-2D	ACTTTAACGTGTGAGAGTGTCAGAGAGTGTGAGTCACAGAGACAGTACGT	lib1	1	7	24
LT-2D-07-1	LT-2D	ACTTTAACGTGTGTCAGAGAGACAGTCAGTGACACTGACTGAGACTACGT	lib1	1	7	252
LT-2D-07-1	LT-2D	ACTTTAACGTGTGTGAGAGTGTCTCTGTCTCTGACTCAGTGTGAGAACGT	lib1	1	7	129
LT-2D-07-1	LT-2D	ACTTTAACGTGTGTGAGTCAGTGACTCAGTGTCAGTCTCACTGTGTACGT	lib1	1	7	234
LT-2D-07-1	LT-2D	ACTTTCACGTCTCTGAGTCTGTGTGTCTGTCTGTCTCACTCTGTCAACGT	lib1	1	7	108
LT-2D-07-1	LT-2D	ACTTTGACGTCAGTCAGACTGTCTCTGTGTCAGACAGTCACTGTGTACGT	lib1	1	7	25
LT-2D-07-1	LT-2D	ACTTTGACGTCTCTCTCAGAGAGTCAGTCTCTGTCAGAGTCAGTCTACGT	lib1	1	7	23
LT-2D-07-1	LT-2D	ACTTTGACGTGTCTGAGTGTGTGTGTGACAGTGTCTGTACGTATGGACAG	lib1	1	7	99
LT-2D-07-1	LT-2D	ACTTTTACGTCTCAGTGTCAGACAGACTCTGTCAGTCTGTGTGTCTACGT	lib1	1	7	237
LT-2D-07-1	LT-2D	ACTTTTACGTGAGAGTGACTGTCTCTGTGTGTCTGACTCTGAGTCTACGT	lib1	1	7	332
LT-2D-07-1	LT-2D	ACTTTTACGTGAGTGTCTCTGTCACAGTCTCTCTCTCTCTCTCTGAGAAC	lib1	1	7	8
LT-2D-07-1	LT-2D	ACTTTTACGTGAGTGTCTCTGTCACAGTCTCTCTCTCTCTCTGAGAACGT	lib1	1	7	105
LT-2D-07-1	LT-2D	ACTTTTACGTGAGTGTCTCTGTCACAGTCTCTCTCTCTCTGAGAACGTAT	lib1	1	7	16
LT-2D-07-1	LT-2D	ACTTTTACGTGTCACACTCTCTCTGAGAGTGACTCTGTGTCTCTGTACGT	lib1	1	7	112
LT-2D-07-1	LT-2D	ACTTTTACGTGTCTCAGTGTCTCACACACAGTCTGAGTGTGAGAGTACGT	lib1	1	7	65
LT-2D-07-1	LT-2D	AGAAACACGTCTGTGTGTGACTGACACACTGTCTGTCTCTGTGTCTACGT	lib1	1	7	42
LT-2D-07-1	LT-2D	AGAAACACGTGAGAGTCTGAGACTCTGTGTGTCTCAGTGTGTGTGAACGT	lib1	1	7	101
LT-2D-07-1	LT-2D	AGAAACACGTGTCTGAGAGTGAGTGTGTGTGACTGTCAGACACAGTACGT	lib1	1	7	64
LT-2D-07-1	LT-2D	AGAAACACGTGTCTGTCTGTCTCTCACAGTGTCTGAGTCAGTCTGTACGT	lib1	1	7	110
LT-2D-07-1	LT-2D	AGAAATACGTGAGTGACAGTCAGTGTCAGAGTGTGACAGTCACAGTACGT	lib1	1	7	83
LT-2D-07-1	LT-2D	AGAAATACGTGTCTGTGACTGTGAGTGAGTCTGTCAGTGACTGTGAACGT	lib1	1	7	177
LT-2D-07-1	LT-2D	AGAAATACGTGTGAGTGAGTGAGTGTGAGACTCTCTCTGAGAGTCAACGT	lib1	1	7	61
LT-2D-07-1	LT-2D	AGAACAACGTCTCTGTGTGTGTGACTCACTGTGTCTGTCTGTGACTACGT	lib1	1	7	29
LT-2D-07-1	LT-2D	AGAACAACGTGTCTCTGTCAGTGTGAGAGTCACAGAGAGTGTGTGAACGT	lib1	1	7	229
LT-2D-07-1	LT-2D	AGAACCACGTCTGTGTGAGACAGTGAGAGTCTGTGTCTGAGAGTGTACGT	lib1	1	7	146
LT-2D-07-1	LT-2D	AGAACGACGTCACTGACTGTGTGTCTCACAGACACAGTGTGTCTGAACGT	lib1	1	7	56
LT-2D-07-1	LT-2D	AGAACGACGTCTCAGTGACTGACAGTGAGTGAGTGTCACAGACACTACGT	lib1	1	7	29
LT-2D-07-1	LT-2D	AGAACTACGTGACTGAGTGTGAGACAGAGACAGTGTGTCAGAGTCAACGT	lib1	1	7	24
LT-2D-07-1	LT-2D	AGAAGCACGTGTGAGTGTCTGTGTCAGAGAGTGAGAGTCAGTCTGAACGT	lib1	1	7	63
LT-2D-07-1	LT-2D	AGAAGGACGTCAGACTTGTCTGTGTGACTCTCTGTCTGTCTCTGTACGTA	lib1	1	7	621
LT-2D-07-1	LT-2D	AGAAGGACGTGTGTGTGAGTGTGTGTGTCAGAGATACTGTGTGACTACGT	lib1	1	7	181
LT-2D-07-1	LT-2D	AGAAGTACGTGAGTGTGACAGTGAGTCTCTCACTCTCCAGTGAACGTATG	lib1	1	7	19
LT-2D-07-1	LT-2D	AGAAGTACGTGAGTGTGTGACACACTCTGTGTCTCACTCAGTCTGTACGT	lib1	1	7	300
LT-2D-07-1	LT-2D	AGAAGTACGTGTCTGTCTGTGTGTCTGTGTCTCAGTGAGAGAGTGTACGT	lib1	1	7	25
LT-2D-07-1	LT-2D	AGAATAACGTCTGTGTGACTGAGTGTGTCTGACACCAGTGAGAGAACGTA	lib1	1	7	81
LT-2D-07-1	LT-2D	AGAATCACGTCAGAGTGACAGAGTCTGTGTCTGAGTGTGAGTCTGTACGT	lib1	1	7	209
LT-2D-07-1	LT-2D	AGAATCACGTCTCACAGACAGACAGAGTCAGAGAGAGTGTGAGAGTACGT	lib1	1	7	259
LT-2D-07-1	LT-2D	AGAATCACGTGAGAGAGACTGAGTGTGACACTGTGAGTGTCAGTCAACGT	lib1	1	7	91
LT-2D-07-1	LT-2D	AGACAAACGTGAGTCAGAGAGAGAGACTCACTGAGAGAGTGAGTGTACGT	lib1	1	7	52
LT-2D-07-1	LT-2D	AGACAAACGTGTGTCTCAGTCAGAGAGAGAGTGTCACTCTGAGAGAACGT	lib1	1	7	87
LT-2D-07-1	LT-2D	AGACAAACGTGTGTGACTCAGAGTGAGTGACTCTGACAGTGTGTGAACGT	lib1	1	7	304
LT-2D-07-1	LT-2D	AGACACACGTCAGTGTCTCACAGTGTCTGTCAGAGTGTCAGAGAACGTAT	lib1	1	7	145
LT-2D-07-1	LT-2D	AGACACACGTGTGTCAGTCTCACTCACAGACTGAGTGTGAGACAGAACGT	lib1	1	7	14
LT-2D-07-1	LT-2D	AGACACACGTGTGTGACACACTGACACTGTGTGAGACAGACTCTGTACGT	lib1	1	7	72
LT-2D-07-1	LT-2D	AGACAGACGTAGTCTGTGTCTGTCACTCTCTGTGTGTGACTCTGTACGTA	lib1	1	7	71
LT-2D-07-1	LT-2D	AGACAGACGTCACACACTGTGTGTGTGAGACTCTGTGTGTCAGTGAACGT	lib1	1	7	35
LT-2D-07-1	LT-2D	AGACAGACGTCAGTGAGTGTGAGAGACACTGACTGAGTGTGAGTCAACGT	lib1	1	7	60
LT-2D-07-1	LT-2D	AGACAGACGTCTCAGTGACACTCAGTCTCTGTGTGTGTGTCAGTGAACGT	lib1	1	7	11
LT-2D-07-1	LT-2D	AGACAGACGTGTGTGTAAGAGACAGTGTGTCTCTGTGTGAGAGTCTACGT	lib1	1	7	88
LT-2D-07-1	LT-2D	AGACATACGTCACACTCTGTGTGTGTCTGTGTGTCAGTGTGAGACTACGT	lib1	1	7	221
LT-2D-07-1	LT-2D	AGACATACGTCAGACTGAGAGTCAGAGACTGTCACACTGAGAGAGTACGT	lib1	1	7	83
LT-2D-07-1	LT-2D	AGACATACGTCTCTGACAGACACACAGTGTGTCAGTCTCAGTGTGAACGT	lib1	1	7	233
LT-2D-07-1	LT-2D	AGACATACGTGTCTGACACTCTCTGTGAGTCTGTCTCCAGACACTACGTA	lib1	1	7	68
LT-2D-07-1	LT-2D	AGACCAACGTCTGACACACTGACAGTGTGTCAGAGACTGTCTCTGAACGT	lib1	1	7	53
LT-2D-07-1	LT-2D	AGACCAACGTGACTGGTGAGTCTCAGACTCACACTGTCAGTGTCAACGTA	lib1	1	7	184
LT-2D-07-1	LT-2D	AGACCAACGTGAGTCTCAGTGTCACAGTGTCACGAGTCACTCTGAACGTA	lib1	1	7	29
LT-2D-07-1	LT-2D	AGACCAACGTGTGTGACTGAGAGAGAGAGAGTGTCTGTGAGACTCTACGT	lib1	1	7	120
LT-2D-07-1	LT-2D	AGACCAACGTGTGTGACTGAGAGAGAGAGTGTCTGTGAGACTCTACGTAT	lib1	1	7	9
LT-2D-07-1	LT-2D	AGACCGACGTCACTGAGACTGTCAGTCTGACTCACTGTGTGTGTCTACGT	lib1	1	7	97
LT-2D-07-1	LT-2D	AGACCGACGTCTCTGAGTGTGACAGACTCAGACAGAGTCTGTGAGAACGT	lib1	1	7	53
LT-2D-07-1	LT-2D	AGACCGACGTCTCTGAGTGTGTGAGTCAGAGTGACTCTCTCAGAGTACGT	lib1	1	7	222
LT-2D-07-1	LT-2D	AGACCGACGTGAAGTCTGTGTCACTGTCACTCACTCTCACTGTGAACGTA	lib1	1	7	53
LT-2D-07-1	LT-2D	AGACCGACGTGTCTCTGAGTCAGAGAGAGTGAGAGACACAGACTCTACGT	lib1	1	7	241
LT-2D-07-1	LT-2D	AGACCGACGTGTGTGTCAGAGACTGTCACACTGTGAGACACTGAGAACGT	lib1	1	7	79
LT-2D-07-1	LT-2D	AGACGAACGTCACAGTCAGTCTCTCTGTCTCTCACTGAGTCTCTGAACGT	lib1	1	7	160
LT-2D-07-1	LT-2D	AGACGAACGTCACTCTCTCTCTCTCTGACTGTGTGAGTGTGTAAGTACGT	lib1	1	7	9
LT-2D-07-1	LT-2D	AGACGAACGTCTGTCTGTCTCAGTGTCTGTGAGTCACAGTCTGTGTACGT	lib1	1	7	35
LT-2D-07-1	LT-2D	AGACGAACGTCTGTCTGTGTGACTCTCAGAGTGTGTGTGTCTGTCTACGT	lib1	1	7	183
LT-2D-07-1	LT-2D	AGACGAACGTCTGTCTGTGTGTGTGTGTCAGACAGAGACTGTGAGAACGT	lib1	1	7	32
LT-2D-07-1	LT-2D	AGACGAACGTCTGTGTGTGACACTCAGAGTGTGTCTCTCAGACAGTACGT	lib1	1	7	94
LT-2D-07-1	LT-2D	AGACGAACGTGTCTCTGTCAGACTCAGAGTCAGTCTGACTCAGAGTACGT	lib1	1	7	101
LT-2D-07-1	LT-2D	AGACGCACGTCACACTCAGTGAGTGACACAGTGTGTGTCTGAGTGTACGT	lib1	1	7	382
LT-2D-07-1	LT-2D	AGACGGACGTCAGTGTGAGTGTGTGTGAGTCTCTGAGAGTGACAGTACGT	lib1	1	7	66
LT-2D-07-1	LT-2D	AGACGGACGTGAGAGTGTGTGTGTGTGTCTGAGAGAGTGTGTCTCAACGT	lib1	1	7	20
LT-2D-07-1	LT-2D	AGACGGACGTGTCTGTCTCAGTCAGTGTGTCTCTGTCTCACTGTGAACGT	lib1	1	7	88
LT-2D-07-1	LT-2D	AGACGGACGTGTGAGTCTCAGAGAGTCTGTGTCTGTGTCTCACTGTACGT	lib1	1	7	223
LT-2D-07-1	LT-2D	AGACGTACGGTGAGAGTCTCAGTCACAGACTCTGTGTCACTGTGTACGTA	lib1	1	7	48
LT-2D-07-1	LT-2D	AGACGTACGTGTGAGAGTGTGTCTGTGAGTGAGAGTGTGTGACTCTACGT	lib1	1	7	78
LT-2D-07-1	LT-2D	AGACTAACGTGACTCAGAGAGTCAGTGAGACAGAGACTCTGTCTCTACGT	lib1	1	7	86
LT-2D-07-1	LT-2D	AGACTAACGTGTCAGTGTCTCTGTCACTGAGACAGTGAGAGTCTGAACGT	lib1	1	7	61
LT-2D-07-1	LT-2D	AGACTAACGTGTCAGTGTGTCTGAGACTCACTCACTGTCTCACATACGTA	lib1	1	7	76
LT-2D-07-1	LT-2D	AGACTCACGTCAGAGTCACACTGTGACAGTGACTCAGTCACACTCAACGT	lib1	1	7	229
LT-2D-07-1	LT-2D	AGACTCACGTCAGTCAGTGTGTCTGTCTGACTGAGTGTGTGTCACTACGT	lib1	1	7	27
LT-2D-07-1	LT-2D	AGACTCACGTGTGAGTGTCACAGAGACTGACTCACAGAGTGAGAGTACGT	lib1	1	7	144
LT-2D-07-1	LT-2D	AGACTGACGTCAGTCTGTCTCAGACTGACTCTCAGTGTGTCTCTGAACGT	lib1	1	7	112
LT-2D-07-1	LT-2D	AGACTGACGTGTGTGACAGTGTCTGAGTGTCTGACTGTGACTGACTACGT	lib1	1	7	32
LT-2D-07-1	LT-2D	AGGTGCACGTGAGTGTGTCATCTCTGTGACAGTCAGTGACTCTCTACGTA	lib1	1	7	98
LT-2D-07-1	LT-2D	AGGTGGACGTCACTCAGACTGTGTGTGAGAGTGTGACTCAGTCAGTACGT	lib1	1	7	91
LT-2D-07-1	LT-2D	AGGTGGACGTCAGTCTGTGTCTGACTGTCTGTGTGAGACTCAGAGTACGT	lib1	1	7	277
LT-2D-07-1	LT-2D	AGGTGGACGTCTCAGTCAGACTCACACACAGTGACAGACTGAGAGTACGT	lib1	1	7	44
LT-2D-07-1	LT-2D	AGGTGGACGTGAGTCTGTGTCACTGAGTGTCACAGAGTGTCTCACTACGT	lib1	1	7	166
LT-2D-07-1	LT-2D	AGGTGGACGTGTCTCAGTCACACACTGACAGTCACACTCACTGTGTACGT	lib1	1	7	52
LT-2D-07-1	LT-2D	AGGTGGACGTGTGACACACTGTGAGAGACTCAGTGTCACAGAGTCACGTA	lib1	1	7	149
LT-2D-07-1	LT-2D	AGGTGGACGTGTGTCTGTCACTGAGTGTCTCAGTGTGAGAGTCAGTACGT	lib1	1	7	22
LT-2D-07-1	LT-2D	AGGTGGACGTGTGTGACTGTCAGTCAGTGAGTGTCAGTGAGTGTCTACGT	lib1	1	7	175
LT-2D-07-1	LT-2D	AGGTGGACGTGTGTGAGTGAGTCTGAGAGTGACACAGAGAGTCAGAACGT	lib1	1	7	31
LT-2D-07-1	LT-2D	AGGTGGATGTGTCAGACTCTGTGTGTGACACAGTGACTGTGTGTCTACGT	lib1	1	7	45
LT-2D-07-1	LT-2D	AGGTGTACGTCAGAGTCACTGTGTCAGAGAGTGTGTCAGTCTCAGTACGT	lib1	1	7	236
LT-2D-07-1	LT-2D	AGGTGTACGTCAGAGTCTCTGTGTGACTGACACACTCAGTGACTGAACGT	lib1	1	7	135
LT-2D-07-1	LT-2D	AGGTGTACGTCTCAGAGAGTGTCACAGTCTGGGTGTCTGTGACTGTACGT	lib1	1	7	101
LT-2D-07-1	LT-2D	AGGTGTACGTCTCTCTCACAGTCTGTGACTGTCAGTGTGTCTGTCAACGT	lib1	1	7	89
LT-2D-07-1	LT-2D	AGGTGTACGTCTGAGAGAGTCTGAGACTGTGTGTGAGACAGAGTCTACGT	lib1	1	7	122
LT-2D-07-1	LT-2D	AGGTGTACGTGACAGTCTCTGTCTCTGTGACAGTGAGAGACAGACTACGT	lib1	1	7	63
LT-2D-07-1	LT-2D	AGGTGTACGTGAGACTCTGAGACAGAGAGAGTGAGTGTGACAGACAACGT	lib1	1	7	253
LT-2D-07-1	LT-2D	AGGTGTACGTGTCTCAGTGTGAGTGTGTCTCTGTGTGAGTGTCTGTACGT	lib1	1	7	68
LT-2D-07-1	LT-2D	AGGTGTACGTGTGAGTCAGACAGAGTCTGACAGAGACAGTGAGTCAACGT	lib1	1	7	110
LT-2D-07-1	LT-2D	AGGTGTACGTGTGTCTGACAGACTGAGAGTCTGTGTGTCACTGTGAACGT	lib1	1	7	18
[truncated: 529,958+ more rows]

## Sheet: Ext.Data.Fig3-c
Whole tissue lineage tracing - 2D differentiated neurons - Experiment 2
Sample	Category	LID	Library	Replicate	Day	Nreads
LT-2DN-00-1	LT-2DN	AAAAAAACGTCAGAGAGTGTCTGTCAGTCTCTGTCTGTGAGAGTCTACGT	lib1	1	0	28
LT-2DN-00-1	LT-2DN	AAAAAGACGTCTCAGAGAGAGTCTGTGTCTGAGTGTGTCTCTCTGTACGT	lib1	1	0	11
LT-2DN-00-1	LT-2DN	AAAAAGACGTGTGTCACAGTGTGTGTGTCACTCTGTGACAGACTGAACGT	lib1	1	0	8
LT-2DN-00-1	LT-2DN	AAAAATACGTCAGACTCACACACTGTGAGTCACAGTGACTGAGTGAACGT	lib1	1	0	20
LT-2DN-00-1	LT-2DN	AAAAATACGTGTGTGTCTGAGTGTGTGGAGAGTGTGTGTGTGAGTACGTA	lib1	1	0	24
LT-2DN-00-1	LT-2DN	AAAACAACGTCTGTGACAGTGTCAGAGAGTCAGAGTCAGAGTCTGTACGT	lib1	1	0	14
LT-2DN-00-1	LT-2DN	AAAACCACGTCACACTCAGTCTGTCAGACACAGTGAGTGAGTGTCAACGT	lib1	1	0	21
LT-2DN-00-1	LT-2DN	AAAACCACGTCTCTCAGTGAGAGTCTCTGAGTCTGTGTCAGTCTGTACGT	lib1	1	0	18
LT-2DN-00-1	LT-2DN	AAAAGAACGTGTGTGTGAGTGTCTCTGTGACTGTCACAGACTGTCTACGT	lib1	1	0	4
LT-2DN-00-1	LT-2DN	AAAAGCACGTCAGAGACACAGTGAGACAGAGTGACTGTGTCACAGTACGT	lib1	1	0	15
LT-2DN-00-1	LT-2DN	AAAAGCACGTCTCTCACTGACACAGTGTCTGACAGTGTCAGAGAGAACGT	lib1	1	0	10
LT-2DN-00-1	LT-2DN	AAAAGCACGTGAGTGTGTGTGAGACAGACACTGAGAGAGTGACGAACGTA	lib1	1	0	32
LT-2DN-00-1	LT-2DN	AAAAGCACGTGTGTGAGTCTGTGAGTGAGACTCTCTGTGTGACTCTACGT	lib1	1	0	25
LT-2DN-00-1	LT-2DN	AAAAGGACGTGACAGAGTGTGTGAGACTCTGACTCAGTGTCACAGAACGT	lib1	1	0	6
LT-2DN-00-1	LT-2DN	AAAAGGACGTGAGTGTCTGTGTGACTGTCTCACAGTCACTGTGTGAACGT	lib1	1	0	25
LT-2DN-00-1	LT-2DN	AAAAGGACGTGTGTGACACAGAGTGTCTGTCTCACTCAGTCTGTGAACGT	lib1	1	0	14
LT-2DN-00-1	LT-2DN	AAAAGTACGTGAGTCACACACAGTCTCACACTCAGTGAGTCTGTCTACGT	lib1	1	0	21
LT-2DN-00-1	LT-2DN	AAAAGTACGTGTGTGAGGTCTGTGTCTCTCTGTCTCACTCAGTCTACGTA	lib1	1	0	15
LT-2DN-00-1	LT-2DN	AAAATCACGTGAGAGTGTGTCAGACAGTCTCTGACACTGAGTCACTAACG	lib1	1	0	13
LT-2DN-00-1	LT-2DN	AAAATGACGTCTGAGACTCTCAGTGAGTCAGTCTCTGTCTGTGTGTACGT	lib1	1	0	4
LT-2DN-00-1	LT-2DN	AAAATGACGTGTCACACTGTGTCAGTGAGCTGAGTGTGTCAGTACGTATG	lib1	1	0	25
LT-2DN-00-1	LT-2DN	AAAATTACGTCAGTGTCACTGAGAGAGTCTGTGTGAGTGACTGAGAACGT	lib1	1	0	5
LT-2DN-00-1	LT-2DN	AAAATTACGTGTGTGACACAGAGTCTGAGAGTCTCACTGTGAGACACGTA	lib1	1	0	6
LT-2DN-00-1	LT-2DN	AAACAAACGTGTCACAGAGACTGAGTGTGTGACTGTGTGACTCTGTACGT	lib1	1	0	20
LT-2DN-00-1	LT-2DN	AAACACACGTGAGTGTCTGTGAGTCACAGAGAGTCACACTCAGAGAACGT	lib1	1	0	3
LT-2DN-00-1	LT-2DN	AAACACACGTGAGTGTGAGAGTGTGTGTCAGTCTGTCTCAGTGTCAACGT	lib1	1	0	14
LT-2DN-00-1	LT-2DN	AAACACACGTGTCAGAGAGTCAGAGACAGTCAGAGTCAGTGTGTGAACGT	lib1	1	0	13
LT-2DN-00-1	LT-2DN	AAACAGACGTGACAGAGAGTGTCTGAGTCTGACAGACTGACTGTGAACGT	lib1	1	0	10
LT-2DN-00-1	LT-2DN	AAACATACGTCAGTGACTGTCAGACTCAGTCTCTGACAGTGAGAGTACGT	lib1	1	0	12
LT-2DN-00-1	LT-2DN	AAACATACGTGACAGAGTCACAGTCAGTGTGTCTGTGTGACTGAGAACGT	lib1	1	0	6
LT-2DN-00-1	LT-2DN	AAACATACGTGTGTCTCTGTCAGTGTCAGTGTGTGTGTGTCAGAGTACGT	lib1	1	0	26
LT-2DN-00-1	LT-2DN	AAACCAACGTCTGTCACAGTGTCTCTCAGTCTGTCTCTCAGTCTCTACGT	lib1	1	0	28
LT-2DN-00-1	LT-2DN	AAACCAACGTGAGTCTCTCACTCAGTGAGACTGTGACTCTCAGAGTACGT	lib1	1	0	27
LT-2DN-00-1	LT-2DN	AAACCAACGTGTGTGTGAGTGTGTCACTGTGTCACAGAGAGTCAGTACGT	lib1	1	0	9
LT-2DN-00-1	LT-2DN	AAACCCACGTGACTGTCACTGTCAGTCTCTGACTGAGAGTGTGTGAACGT	lib1	1	0	13
LT-2DN-00-1	LT-2DN	AAACCGACGTGAGACACACACTGTGTGAGTCTGTGAGTCTGAGAGTACGT	lib1	1	0	28
LT-2DN-00-1	LT-2DN	AAACCGACGTGAGTGTGTCTGTGTCAGTGTGTCACTGTGTGTGTGAACGT	lib1	1	0	22
LT-2DN-00-1	LT-2DN	AAACCGACGTGTCACACTGTCTGACTCTGTGACTGTGACTGTGAGTACGT	lib1	1	0	14
LT-2DN-00-1	LT-2DN	AAACCTACGTGACACTGTCTCACACTGTCTGTCTCTGTGACTGTCAACGT	lib1	1	0	13
LT-2DN-00-1	LT-2DN	AAACGAACGTGTCTGTCTGAGACTGACACAGTGTGAGTCTCTGTCTACGT	lib1	1	0	8
LT-2DN-00-1	LT-2DN	AAACGCACGTCACTGTGTCAGTGTGAGACACAGTGTGACAGACTCAACGT	lib1	1	0	33
LT-2DN-00-1	LT-2DN	AAACGGACGTGACTCTGTGTGTGACTGTCACTGTCTCTGTCACTCTACGT	lib1	1	0	4
LT-2DN-00-1	LT-2DN	AAACGGACGTGTCAGTCAGAGTGTGAGAGTGTGTGTCACAGTGTGAACGT	lib1	1	0	32
LT-2DN-00-1	LT-2DN	AAACGGACGTGTGTGGTGTGTCTGTGAGTCTGAGAGTGTGTGTGTACGTA	lib1	1	0	10
LT-2DN-00-1	LT-2DN	AAACGTACGTCTCAGTGAGAGTGAGTCAGACACAGAGTGTGTCTGTACGT	lib1	1	0	25
LT-2DN-00-1	LT-2DN	AAACGTACGTCTGAGTGAGTCTCTGAGAGTCTGTGAGTGACTGTCAACGT	lib1	1	0	9
LT-2DN-00-1	LT-2DN	AAACTAACGTGAGTGTCAGTCTGACTCTGTGTGTGTGAGTGTGAGTACGT	lib1	1	0	10
LT-2DN-00-1	LT-2DN	AAACTGACGTCAGTGTCAGAGTGACAGACTCAGTCAGAGTCTGTGAACGT	lib1	1	0	41
LT-2DN-00-1	LT-2DN	AAACTGACGTGAGACAGTCTGACAGTCAGAGTGTCACACTCAGAGTACGT	lib1	1	0	12
LT-2DN-00-1	LT-2DN	AAACTGACGTGTGACAGAGACTGTGTGACTGAGTGAGACTGTCACTACGT	lib1	1	0	21
LT-2DN-00-1	LT-2DN	AAACTTACGTCTCTCAGTGTGAGACTGAGTGTCAGAGAGACAGTGTACGT	lib1	1	0	25
LT-2DN-00-1	LT-2DN	AAACTTACGTGAGACACAGAGTGTGTGTGTGAGTGTGTCAGAGACTACGT	lib1	1	0	24
LT-2DN-00-1	LT-2DN	AAACTTACGTGTCTGTCTCTCTGTCACTCAGACTCACTGAGTGAGTACGT	lib1	1	0	21
LT-2DN-00-1	LT-2DN	AAACTTACGTGTGAGAGTGTCAGTGTCTGTCAGTGACAGTCACTGAACGT	lib1	1	0	12
LT-2DN-00-1	LT-2DN	AAACTTACGTGTGTGTCTGTGTGACTGACAGTGACACTGTGTGTGTACGT	lib1	1	0	10
LT-2DN-00-1	LT-2DN	AAAGACACGTCTGTCTCTGTCAGTGTGTGAGTCAGTGAGAGTCACAACGT	lib1	1	0	22
LT-2DN-00-1	LT-2DN	AAAGAGACGTCTGAGTCAGTGTGTCTGTGAGAGTCTGAGTCAGTCAACGT	lib1	1	0	7
LT-2DN-00-1	LT-2DN	AAAGATACGTCTGTGAGTGTGACACAGAGAGTGAGTCTCACAGTGAACGT	lib1	1	0	8
LT-2DN-00-1	LT-2DN	AAAGATACGTGAGTGTCAGTGTCTGACAGAGAGTCTGTGAGTGTCAACGT	lib1	1	0	12
LT-2DN-00-1	LT-2DN	AAAGATACGTGTCAGACTGTGAGTCAGTCTCAGTCTGTGAGAGACTACGT	lib1	1	0	9
LT-2DN-00-1	LT-2DN	AAAGCAACGTCAGAGACTCAGTGTGTCACAGTGTGTCAGTGTGACAACGT	lib1	1	0	14
LT-2DN-00-1	LT-2DN	AAAGCCACGTGACTGTGAGAGTGACAGTCAGACTGTGACTGAGTGAACGT	lib1	1	0	16
LT-2DN-00-1	LT-2DN	AAAGCCACGTGTGTCAGAGTCTGTCACTGAGTCACTGTCACAGAGTACGT	lib1	1	0	4
LT-2DN-00-1	LT-2DN	AAAGCGACGTCAGAGACTGTGACTCACTGTGTCAGTGTGAGTGACTACGT	lib1	1	0	28
LT-2DN-00-1	LT-2DN	AAAGCGACGTGACTCTGAGTCTCACTCACACTGACACTGTCAGTGAACGT	lib1	1	0	11
LT-2DN-00-1	LT-2DN	AAAGCTACGTGACTCACTGTCAGTCTCAGAGACTGTGTGAGTGTGTACGT	lib1	1	0	17
LT-2DN-00-1	LT-2DN	AAAGCTACGTGTCTGTGTGAGACACAGTGTGAGTCTGTGTGTGTGTACGT	lib1	1	0	20
LT-2DN-00-1	LT-2DN	AAAGCTACGTGTGTCAGTGAGTCTGTCTCTGTGACCTCTCAGACTACGTA	lib1	1	0	15
LT-2DN-00-1	LT-2DN	AAAGGAACGTCTGAGAGTGTCAGACAGTCTGTGTGTGTCTGTGACTACGT	lib1	1	0	12
LT-2DN-00-1	LT-2DN	AAAGGAACGTGACTGTGACTCTGTCTGTGTGAGTCTGTCAGTGAGAACGT	lib1	1	0	3
LT-2DN-00-1	LT-2DN	AAAGGAACGTGAGAGAGTCTGAGAGACAGTGACTCAGACTCAGACAACGT	lib1	1	0	19
LT-2DN-00-1	LT-2DN	AAAGGACGTCTGTGTGTCTCTCTCAGTGTGTCTGTGTGACTGAGTACGTA	lib1	1	0	12
LT-2DN-00-1	LT-2DN	AAAGGCACGTCTGTGTGTGTCTCTGACTCTGTGTGTCTGTCAGACAACGT	lib1	1	0	9
LT-2DN-00-1	LT-2DN	AAAGGGACGTGAGTCTGTCAGTGACTGTGTCAGAGACTGAGTCAGAACGT	lib1	1	0	24
LT-2DN-00-1	LT-2DN	AAAGGGACGTGAGTGAGAGTGACACTGTCAGTCACAGTGTCTCACTACGT	lib1	1	0	24
LT-2DN-00-1	LT-2DN	AAAGGTACGTGACAGTGTGTCACTGACTGTGAGTCTGAGTGTCTGTACGT	lib1	1	0	16
LT-2DN-00-1	LT-2DN	AAAGGTACGTGACTGTGAGACTGTCTGACAGACTGTCACTGACACAACGT	lib1	1	0	6
LT-2DN-00-1	LT-2DN	AAAGGTACGTGAGTCTCAGTCAGACTCTCTGTGAGTCTCTCTGTGTACGT	lib1	1	0	15
LT-2DN-00-1	LT-2DN	AAAGGTACGTGAGTGTGAGTGAGTGAGAGTCTGTGTGTGTCACACAACGT	lib1	1	0	22
LT-2DN-00-1	LT-2DN	AAAGGTACGTGTCTGACTGACTCTGACTCTGTGAGTCTGTGAGTGAACGT	lib1	1	0	28
LT-2DN-00-1	LT-2DN	AAAGGTACGTGTGAGAGTCTGACAGTGTGAGTCAGTGTCTGTCTGTACGT	lib1	1	0	11
LT-2DN-00-1	LT-2DN	AAAGTAACGTGTGACACTGAGAGAGAGAGTGTGTGAGAGTCTCACAACGT	lib1	1	0	17
LT-2DN-00-1	LT-2DN	AAAGTAACGTGTGTGTGAGTCTGTCAGTGTGTCTCAGAGAGACAGAACGT	lib1	1	0	21
LT-2DN-00-1	LT-2DN	AAAGTCACGTCTGACAGAGTCAGTGAGTCTGTGTCACTGTGTGAGAACGT	lib1	1	0	7
LT-2DN-00-1	LT-2DN	AAAGTCACGTGAGACTGTGTGAGTGTGACACAGAGAGAGTCTGAGTACGT	lib1	1	0	16
LT-2DN-00-1	LT-2DN	AAAGTCACGTGTCTCATGAGTGTGTGACTCACTGAGAGTGTGAGTACGTA	lib1	1	0	3
LT-2DN-00-1	LT-2DN	AAAGTCACGTGTCTGAGTCTGAGTCAGTCTGACAGTGTCACACTGTACGT	lib1	1	0	13
LT-2DN-00-1	LT-2DN	AAAGTCACGTGTGTCTGTCAGTGAGTCAGTGTGTGACTGTGAGAGTACGT	lib1	1	0	5
LT-2DN-00-1	LT-2DN	AAAGTGACGTGAGACTCTGTCTGACAGTCTCTGTCTGTGTGTCACAACGT	lib1	1	0	12
LT-2DN-00-1	LT-2DN	AAAGTGACGTGAGTGTGTGAGTACACACAGTGACACTCTCTGACAACGTA	lib1	1	0	15
LT-2DN-00-1	LT-2DN	AAAGTGACGTGTGTGTGTGTCAGAGAGTCAGTGAGTCTCTCTGTGTACGT	lib1	1	0	15
LT-2DN-00-1	LT-2DN	AAAGTTACGTGACTGAGTGAGAGAGTCTCAGTGACTCACTCTCAGTACGT	lib1	1	0	10
LT-2DN-00-1	LT-2DN	AAATAACGTGTGTCAGAGACAGTGTCTGAGTGTGCTGAGAGTGTACGTAT	lib1	1	0	11
LT-2DN-00-1	LT-2DN	AAATACACGTGAGTGTCATGTCAGTGTCTCACTGAGAGTCACTCTACGTA	lib1	1	0	30
LT-2DN-00-1	LT-2DN	AAATAGACGTCAGTCACTCTGTGTGTCTCTGAGACTGACTGACTGTACGT	lib1	1	0	30
LT-2DN-00-1	LT-2DN	AAATATACGTCTCAGTGTGTGTCTCAGTGACTGTCAGTGAGACTGAACGT	lib1	1	0	17
LT-2DN-00-1	LT-2DN	AAATCAACGTCTCAGTCACAGTGTGAGTGTGAGAGTCTCTCTCTCTACGT	lib1	1	0	12
LT-2DN-00-1	LT-2DN	AAATCAACGTCTGTCTCTCTCACTGTCTCACACTGAGTGTCTCTCTACGT	lib1	1	0	6
LT-2DN-00-1	LT-2DN	AAATCAACGTGACAGTGAGAGTCTCTGAGACTCAGTGTGTCTGACAACGT	lib1	1	0	4
LT-2DN-00-1	LT-2DN	AAATCAACGTGTGAGAGAGTGTCTCTGTCTCAGACTGTGTGAGACAACGT	lib1	1	0	3
LT-2DN-00-1	LT-2DN	AAATCCACGTCTGTCTCTGTGTCTGACTGACTGTGTCACAGAGTCAACGT	lib1	1	0	15
LT-2DN-00-1	LT-2DN	AAATCCACGTGAGTGTCTGAGTGAGTCTGTCACTGTGTGTGTGAGAACGT	lib1	1	0	10
LT-2DN-00-1	LT-2DN	AAATCCACGTGTGTGTCAGTGTGTGAGTGTGACTCTCTGTCTGAGTACGT	lib1	1	0	23
LT-2DN-00-1	LT-2DN	AAATCGACGTGACTCTGAGTGTCAGAGTGTGTGTCAGAGTGAGTCTACGT	lib1	1	0	10
LT-2DN-00-1	LT-2DN	AAATGAACGTGAGAGTGTCAGTGTGACTCAGTGACAGTCACTCACTACGT	lib1	1	0	17
LT-2DN-00-1	LT-2DN	AAATGCACGTCTGTCTGTCAGTGTGTGACTCTGAGTGTCTCAGTCAACGT	lib1	1	0	14
LT-2DN-00-1	LT-2DN	AAATGCACGTGAGACAGAGACACACTGACACTGTGAGTGTCTGTCAACGT	lib1	1	0	39
LT-2DN-00-1	LT-2DN	AAATGGACGTCACTGTGTGAGTCTCACAGAGAGTCACAGTCAGTCTACGT	lib1	1	0	9
LT-2DN-00-1	LT-2DN	AAATGGACGTCAGTCTCTGTCTGTGTGACAGTCTGTGTCTGTGTCTACGT	lib1	1	0	9
LT-2DN-00-1	LT-2DN	AAATGGACGTCTGTGACAGTGTCACTCAGTGTGTCTCTCTGTGTCAACGT	lib1	1	0	4
LT-2DN-00-1	LT-2DN	AAATGGACGTGACAGTGTCTGTGTCTGTCTCTGTCACAGTGTCTCTACGT	lib1	1	0	4
LT-2DN-00-1	LT-2DN	AAATGGACGTGAGTGTCACACTCAGTCTGTGTGAGAGAGTGTCAGTACGT	lib1	1	0	6
LT-2DN-00-1	LT-2DN	AAATGTACGTGACACTGAGACTGACGTGTGTGTCAGTCTCACACAACGTA	lib1	1	0	26
LT-2DN-00-1	LT-2DN	AAATGTACGTGTCAGAGACACTCACACACTCTGTCTGACAGTGTGAACGT	lib1	1	0	9
LT-2DN-00-1	LT-2DN	AAATGTACGTGTGAGAGATAGTGTGAGACTCTGTCTCTCAGTGTGTACGT	lib1	1	0	7
LT-2DN-00-1	LT-2DN	AAATTAACGCTGACAGCCAGTTCAGTGACTGAGTGTGTGAGTACGTATGG	lib1	1	0	16
LT-2DN-00-1	LT-2DN	AAATTAACGTCTGACAGTCACAGTGTGACAGTCAGTCTCAGACAGTACGT	lib1	1	0	24
LT-2DN-00-1	LT-2DN	AAATTAACGTGAGAGAGTCAGTCAGTCTGTCACAGAGTGAGAGTGTACGT	lib1	1	0	28
LT-2DN-00-1	LT-2DN	AAATTCACGTCTGTGACTGAGTGAGTCTCTGTCTGTGTGACTGAGAACGT	lib1	1	0	8
LT-2DN-00-1	LT-2DN	AAATTCACGTGTCTGTCTGTCTGTCACTGTCTCAGAGTCTCTGTGTACGT	lib1	1	0	14
LT-2DN-00-1	LT-2DN	AAATTCACGTGTGTCAGTGTCAGAGAGTGTGTGTCTCACAGTCAGTACGT	lib1	1	0	23
LT-2DN-00-1	LT-2DN	AAATTCACGTGTGTGTGTGTGAGAGTCTGTGTCAGTGTCAGTGTCTACGT	lib1	1	0	8
LT-2DN-00-1	LT-2DN	AAATTGACGTCTGAGTCTGTGACTGACTCTCTCACTGTCTGTCTCAACGT	lib1	1	0	19
LT-2DN-00-1	LT-2DN	AAATTGACGTGAGTGAGTGAGAGACACAGAGACAGTGAGTGTGAGTACGT	lib1	1	0	25
LT-2DN-00-1	LT-2DN	AAATTTACGTCTCAGTCTCTGTCAGAGAGTGTCAGTCAGTGTGACAACGT	lib1	1	0	5
LT-2DN-00-1	LT-2DN	AAATTTACGTCTGAGTGTCTGTGTCAGAGAGAGTGTGTCTGTGTCAACGT	lib1	1	0	15
LT-2DN-00-1	LT-2DN	AAATTTACGTGACACTGTCTGAGACTCAGTCTGTGACTGACAGACTACGT	lib1	1	0	6
LT-2DN-00-1	LT-2DN	AAATTTACGTGAGTGTGTCAGTCACAGTGTCAGTCTGTCTCACACTACGT	lib1	1	0	21
LT-2DN-00-1	LT-2DN	AAATTTACGTGTGAGACAGAGTGACTCACTCACTGTCTGAGTGTGAACGT	lib1	1	0	7
LT-2DN-00-1	LT-2DN	AACAAAACGTCTCACTGAGTCTCAGAGTGAGAGTGACTCACTGTCTACGT	lib1	1	0	13
LT-2DN-00-1	LT-2DN	AACAACACGTCTGTGACAGTCTGACTGTCAGTCTGACTCGACTGTACGTA	lib1	1	0	20
LT-2DN-00-1	LT-2DN	AACAAGACGTGTCTGACAGTGAGTGACACACTGACTGACTGTGAGAACGT	lib1	1	0	17
LT-2DN-00-1	LT-2DN	AACAATACGTCTCACTCACTCTCTCTGTCTCTCTCAGTGTGTGACAACGT	lib1	1	0	14
LT-2DN-00-1	LT-2DN	AACAATACGTCTCTCTCTGTCTGAGTGTCTCTGTGTGTCTGTCTGAACGT	lib1	1	0	10
LT-2DN-00-1	LT-2DN	AACAATACGTGACTCTCTCTCTGTCTGTCTGACTCAGTGTCAGTCAACGT	lib1	1	0	6
LT-2DN-00-1	LT-2DN	AACAATACGTGTGAGTCAGAGAGTCAGACACTGACTCAGTCTGTGTACGT	lib1	1	0	27
LT-2DN-00-1	LT-2DN	AACACAACGTCAGTCAGACAGTGAGAGTGAGACAGACTGTGTCACTACGT	lib1	1	0	27
LT-2DN-00-1	LT-2DN	AACACCACGTCTCTGAGTGTGTGAGTCTGTCACAGTCTGTGACTGAACGT	lib1	1	0	6
LT-2DN-00-1	LT-2DN	AACACCACGTGTGTGTGAGTGTGTGTCAGTGTGTGAGTCAGTGTGAACGT	lib1	1	0	25
LT-2DN-00-1	LT-2DN	AACACGACGTGACAGTCACTCAGTCTGTGTGTCTGTGTGTCAGAACGTAT	lib1	1	0	11
LT-2DN-00-1	LT-2DN	AACACTACGTCTGAGTGTGTCTCTGACAGTGAGAGTCTCTCTCTGAACGT	lib1	1	0	30
LT-2DN-00-1	LT-2DN	AACACTACGTGAGTGAGTGTCAGTCACTCTCACAGTCTCTGTGAGTACGT	lib1	1	0	15
LT-2DN-00-1	LT-2DN	AACACTACGTGTGTGAGTCAGTGTGAGTCAGTGACAGAGACTGTTACGTA	lib1	1	0	21
LT-2DN-00-1	LT-2DN	AACAGAACGTCAGTCTCAGTGTGTGAGTCACTGTCACTGACTGTGTACGT	lib1	1	0	10
LT-2DN-00-1	LT-2DN	AACAGAACGTGAGGTGTCAGTGTCTGTCAGTGACACAGTCTGTGAACGTA	lib1	1	0	29
LT-2DN-00-1	LT-2DN	AACAGAACGTGTGTCACTCTCACTGACTCTGAGTCAGAGACAGTGTACGT	lib1	1	0	4
LT-2DN-00-1	LT-2DN	AACAGCACGTCAGTGAGTGAGAGTGTCTGTGTCTCTGAGTCAGTGTACGT	lib1	1	0	13
LT-2DN-00-1	LT-2DN	AACAGCACGTGTGTGTCTGTCAGTGTGAGAGACAGACTGTGAGACTACGT	lib1	1	0	11
LT-2DN-00-1	LT-2DN	AACAGGACGTCACAGTCTGTGTCTCAGTCAGTCTGTGTGACTCTGAACGT	lib1	1	0	60
LT-2DN-00-1	LT-2DN	AACAGGACGTCTCAGTGTGAGTGAGTCCAGACTCACTGTGTGAGTACGTA	lib1	1	0	18
LT-2DN-00-1	LT-2DN	AACAGGACGTGTCAGTCTGAGTGACTCTGTGTGTGAGTCTGTGTCTACGT	lib1	1	0	23
LT-2DN-00-1	LT-2DN	AACAGGACGTGTCTGTCTGAGTCTCAGTGTGTGTGTGACAGACAGAACGT	lib1	1	0	3
LT-2DN-00-1	LT-2DN	AACAGGACGTGTGAGAGTGTCAGACACTCACTCTGAGTCACTGTGTACGT	lib1	1	0	20
LT-2DN-00-1	LT-2DN	AACAGTACGTCAGTCTGTCTGTGTCACTGTGTGACTCTGTGTGTGAACGT	lib1	1	0	20
LT-2DN-00-1	LT-2DN	AACATAACGTCTGTGAGACTCTGTGTGACTCAGAGTCTGTGACTGTACGT	lib1	1	0	5
LT-2DN-00-1	LT-2DN	AACATAACGTGAGTGAGACTGAGTGTCTGTGAGAGTCAGAGTCAGAACGT	lib1	1	0	28
LT-2DN-00-1	LT-2DN	AACATAACGTGAGTGTCTGAGAGTCTGACAGACTGACTGACAGAGTACGT	lib1	1	0	16
LT-2DN-00-1	LT-2DN	AACATAACGTGTCTCTGTGTCTGTGTCACACACTCTGTGTCACTGAACGT	lib1	1	0	16
LT-2DN-00-1	LT-2DN	AACATACGTCACTGTCAGACACAGAGAGAGAGTGTGAGTCTGTCAACGTA	lib1	1	0	14
LT-2DN-00-1	LT-2DN	AACATCACGTCAGTCAGTCTGTCTGAGTCTGTCTCTCAGTGTGTGAACGT	lib1	1	0	34
LT-2DN-00-1	LT-2DN	AACATGACGTCACAGTGAGAGAGACAGACTGTCTGTCACAGACTCTACGT	lib1	1	0	8
LT-2DN-00-1	LT-2DN	AACATGACGTGTGAGTCTCACACTGTGAGTGTGTGAGAGTGAGACAACGT	lib1	1	0	14
LT-2DN-00-1	LT-2DN	AACATGACGTGTGTCAGTCTCAGTGTGTCTGAGAGTGTGACTGAGTACGT	lib1	1	0	32
LT-2DN-00-1	LT-2DN	AACATTACGTGACTGTCACACTGTCAGAGAGAGAGTCTGTGAGTGAACGT	lib1	1	0	16
LT-2DN-00-1	LT-2DN	AACATTACGTGTGAGTGAGACTGTGAGTGTCTGAGAGAGTGTGTGTACGT	lib1	1	0	6
LT-2DN-00-1	LT-2DN	AACCAAACGTGAGAGTCACAGAGTGTCTGACTCAGTGTCTGACTCAACGT	lib1	1	0	22
LT-2DN-00-1	LT-2DN	AACCAAACGTGAGTGTGTGTCTGTGAGTCACTCTCAGTCTCTGTGAACGT	lib1	1	0	31
LT-2DN-00-1	LT-2DN	AACCAGCGTCACTCTGTCACTCACTGACAGTCTGAGGTGTGTCAACGTAT	lib1	1	0	32
LT-2DN-00-1	LT-2DN	AACCATACGTCAGTGTGTCAGTGACTCACTGTCTGAGTGTCACTGAACGT	lib1	1	0	8
LT-2DN-00-1	LT-2DN	AACCATACGTGACACTGACTCTGAGTGTGAGTGTGAGAGAGACAGTACGT	lib1	1	0	18
LT-2DN-00-1	LT-2DN	AACCATACGTGTCACTGTGTCTGACTCAGAGTCAGAGACTCTGTCTACGT	lib1	1	0	12
LT-2DN-00-1	LT-2DN	AACCCAACGTGAGAGAGTGAGAGACACACAGAGTGAGTCTCTGTGTACGT	lib1	1	0	6
LT-2DN-00-1	LT-2DN	AACCCAACGTGTCAGACTCTGTGACTCACTCACTGTGAGAGACTGAACGT	lib1	1	0	28
LT-2DN-00-1	LT-2DN	AACCCAACGTGTGTCTGTCAGTCTCTCACTGTGTGACTGTGTGTCAACGT	lib1	1	0	27
LT-2DN-00-1	LT-2DN	AACCCCACGTCTGTGAGAGACTGTCACTCTGTCTGTGTGAGAGTGTACGT	lib1	1	0	22
LT-2DN-00-1	LT-2DN	AACCCGACGTCTCTGTGTCTGTGTGTCTGTGTCAGTGAGTGTGACTACGT	lib1	1	0	17
LT-2DN-00-1	LT-2DN	AACCCGACGTGTGTCTCACAGACTGAGACACAGACTGTGAGTCTCAACGT	lib1	1	0	7
LT-2DN-00-1	LT-2DN	AACCCGACGTGTGTGTCTGTCTCACTGACTGACTGACACTCTGACAACGT	lib1	1	0	19
LT-2DN-00-1	LT-2DN	AACCCGACGTGTGTGTGACTCTCAGTGACACACTGTCAGTGAGAGAACGT	lib1	1	0	13
LT-2DN-00-1	LT-2DN	AACCCGACGTGTGTGTGAGTGAGACTCAGTCTGTCTCTCAGTCTCAACGT	lib1	1	0	9
LT-2DN-00-1	LT-2DN	AACCCTACGTCACTGAGAGTGAGTCTGTCACAGAGAGTGACTCACAACGT	lib1	1	0	12
LT-2DN-00-1	LT-2DN	AACCCTACGTGACAGTGTGTGTGACTGTCTCACAGTGACTGACTCAACGT	lib1	1	0	25
LT-2DN-00-1	LT-2DN	AACCGAACGTGTGTGACTGAGGTCAGACACGACAGTGTCTGACAGTACGT	lib1	1	0	20
LT-2DN-00-1	LT-2DN	AACCGCACGTGACAGTCTGTCTGAGAGTCAGACTGTCAGAGACTGTACGT	lib1	1	0	17
LT-2DN-00-1	LT-2DN	AACCGCACGTGAGAGAGTGAGACTGACACAGTGTGTCTGACTGTGTACGT	lib1	1	0	3
LT-2DN-00-1	LT-2DN	AACCGCACGTGTGACTCAGAGAGTGTCACTGAGTCTGACTCTGACTACGT	lib1	1	0	10
LT-2DN-00-1	LT-2DN	AACCGCACGTGTGACTGTGAGACTGACACTGAGTCACACACAGTCTACGT	lib1	1	0	20
LT-2DN-00-1	LT-2DN	AACCGCATGTGTCAGTCAGTGTCTCACACAGTGTGACACACACTCAACGT	lib1	1	0	12
LT-2DN-00-1	LT-2DN	AACCGGACGTCAGTCTCACACTGTCTGTGAGTGTGTCAGAGTCAGTACGT	lib1	1	0	10
LT-2DN-00-1	LT-2DN	AACCGGACGTCTCTCTCAGTGTCTGTGTCAGTCACTGAGTGTGACTACGT	lib1	1	0	15
LT-2DN-00-1	LT-2DN	AACCGGACGTCTGTGACTCTCTGTGACTGTGTGACTCTGTGAGTGTACGT	lib1	1	0	6
LT-2DN-00-1	LT-2DN	AACCGGACGTGACAGTGACTGTGACACAGTCTCTGACAGTGATGTACGTA	lib1	1	0	6
LT-2DN-00-1	LT-2DN	AACCGGACGTGAGAGTCTGTGTGTCACACACAGTGAGACAGTGTCTACGT	lib1	1	0	7
LT-2DN-00-1	LT-2DN	AACCGGACGTGCGTCTCACTGTGACAGTGTCTCTGAGAGTGTCTCAACGT	lib1	1	0	7
LT-2DN-00-1	LT-2DN	AACCGTACGTCAGAGACTGTCAGTCTCAGTCACAGAGAGTCAGTCAACGT	lib1	1	0	11
LT-2DN-00-1	LT-2DN	AACCGTACGTCTGAGTCACAGTGTGAGCCTGTGTCTGTGTGTCAGTACGT	lib1	1	0	3
LT-2DN-00-1	LT-2DN	AACCGTACGTCTGAGTCAGAGACACTGTCTGAGTGTGTGACTGTGTACGT	lib1	1	0	19
LT-2DN-00-1	LT-2DN	AACCGTACGTCTGTGACAGAGACAGTGAGTGTGAGTCAGAGTGTCAACGT	lib1	1	0	15
LT-2DN-00-1	LT-2DN	AACCGTACGTGTGACTGTCACAGAGAGTGTGTCAGAGTGTGAGAGTACGT	lib1	1	0	24
LT-2DN-00-1	LT-2DN	AACCGTACGTGTGTCACTCTGTGTGTCTGAGTGAGAGAGTGTCAGAACGT	lib1	1	0	9
LT-2DN-00-1	LT-2DN	AACCTAACGTCAGAGTGACTCACAGAGACAGTCTCAGAGTCAGTCAACGT	lib1	1	0	23
LT-2DN-00-1	LT-2DN	AATCTGACGTCAGACACAGTCAGTGTGTGACACAGACACTCACTCTACGT	lib1	1	0	17
LT-2DN-00-1	LT-2DN	AATCTGACGTCAGAGTGTGAGAGTCTGTCTGTCTGACAGTGTCTCTACGT	lib1	1	0	15
LT-2DN-00-1	LT-2DN	AATCTGACGTCTCTGTCTGACTGTGAGTCACTCTCAGAATCTGTGTACGT	lib1	1	0	6
LT-2DN-00-1	LT-2DN	AATCTGACGTGAGTCACTGAGTCAGACTCTGTGACACTGTCAGTGAACGT	lib1	1	0	5
LT-2DN-00-1	LT-2DN	AATCTTACGTCTCAGTCTGTCTGTCACACAGTGTCAGACTCACTGTACGT	lib1	1	0	12
LT-2DN-00-1	LT-2DN	AATCTTACGTCTGACTCAGAGAGAGTGAGAGAGTCAGTGTGTCTCTACGT	lib1	1	0	6
LT-2DN-00-1	LT-2DN	AATCTTACGTGAGTCTGTGTGTCACTCAGTGTGTGTGAGTCTGTCTACGT	lib1	1	0	19
LT-2DN-00-1	LT-2DN	AATCTTACGTGAGTGAGTCTCAACTCTCTCAGAGTCTGTCTGTCAACGTA	lib1	1	0	10
LT-2DN-00-1	LT-2DN	AATCTTACGTGTCTGAGTCTGAGACTCTAGTCTGTCACACACTGTACGTA	lib1	1	0	12
LT-2DN-00-1	LT-2DN	AATCTTACGTGTGTGACTGTCTGTGAGAGTGTGAGTCAGTGAGACTACGT	lib1	1	0	25
LT-2DN-00-1	LT-2DN	AATCTTACGTGTGTGTCTGTGTGACAGTGAGTCTGAGACACTGTGTACGT	lib1	1	0	12
LT-2DN-00-1	LT-2DN	AATGAAACGTGTGTGTGTGACAGAGACAGACTCTCACTCAGTGTCTACGT	lib1	1	0	14
LT-2DN-00-1	LT-2DN	AATGACACGTCAGTGTGTGTCAGAGTCGTGTCTGTGACTGTCACAACGTA	lib1	1	0	10
LT-2DN-00-1	LT-2DN	AATGACACGTGTGAGTCACACTGTCTCAGTCTGAGAGTGAGTGTGTACGT	lib1	1	0	11
LT-2DN-00-1	LT-2DN	AATGAGACGTGTCAGAGAGTGAGTCACTCTCAGTCTGTGTGTGTCAACGT	lib1	1	0	16
LT-2DN-00-1	LT-2DN	AATGAGACGTGTGAGTCACAGTCAGTCTGTGTCTCTCACTCTGTGAACGT	lib1	1	0	14
LT-2DN-00-1	LT-2DN	AATGAGACGTGTGTGACTGTCTGACACACAGTGTCTGACAGTGTGAACGT	lib1	1	0	18
LT-2DN-00-1	LT-2DN	AATGATACGTCTGTGTGTCTCTGTGTGAGAGTCACAGAGTGTGTGTACGT	lib1	1	0	8
LT-2DN-00-1	LT-2DN	AATGCAACGTGTGTGTCAGTCAGTCTCTGACTGTGTGAGAGTCTCTACGT	lib1	1	0	8
LT-2DN-00-1	LT-2DN	AATGCCACGGTCTGACTCTCTCTGTGTGAGTCTCTGTGTGTCTCTACGTA	lib1	1	0	12
LT-2DN-00-1	LT-2DN	AATGCCACGTCTGTCAGAGTCAGTGAGAGTCACAGTGACTGTCTGTACGT	lib1	1	0	24
LT-2DN-00-1	LT-2DN	AATGCCACGTCTGTGTGTGTGTGAGAGTGTGTCAGAGAGTGACACTACGT	lib1	1	0	19
LT-2DN-00-1	LT-2DN	AATGCCACGTGAGAGATGAGAGACAGTGTGACTCTGAGTGTGTGTACGTA	lib1	1	0	13
LT-2DN-00-1	LT-2DN	AATGCCACGTGGTCAGAGAGTGAGTGTGAACTGTCAGTCTGACAACGTAT	lib1	1	0	9
LT-2DN-00-1	LT-2DN	AATGCGACGTGTCAGTGTGTGTGTCAGCTCAGACACAGTCTCTGTACGTA	lib1	1	0	16
LT-2DN-00-1	LT-2DN	AATGCGACGTGTGTCAGTGAGAGAGAGACACAGTGAGACTGAGAGTACGT	lib1	1	0	10
LT-2DN-00-1	LT-2DN	AATGCGCGTGTCTCACTGAGTGTCAGAGAGTCAGTGAGACAGAGACGTAT	lib1	1	0	10
LT-2DN-00-1	LT-2DN	AATGCTACGTCAGTGAGTGTGTCTCTGTCTGTGTCTCACTCCGAGTACGT	lib1	1	0	18
LT-2DN-00-1	LT-2DN	AATGCTACGTGAGAGTGTCTGAGAGTGTCTGTCTCAGTCAGTCTCAACGT	lib1	1	0	9
LT-2DN-00-1	LT-2DN	AATGCTACGTGTCTGTGTCAGAGAGTCACAGTCAGTGTGTGACTGTACGT	lib1	1	0	13
LT-2DN-00-1	LT-2DN	AATGGAACGTCACAGTGTCAGTCTCACAGTGTCTCATGTCTGACTACGTA	lib1	1	0	7
LT-2DN-00-1	LT-2DN	AATGGAACGTCAGTGTGAGAGAGTCTGTGTGAGACACTCTCTGTGTACGT	lib1	1	0	10
LT-2DN-00-1	LT-2DN	AATGGAACGTCTGAGTGAGTCTGAGTCACTGTCTGACTCACTGTCTACGT	lib1	1	0	7
LT-2DN-00-1	LT-2DN	AATGGAACGTCTGTGTCTCTCACTGTCTCTCACTGACTCTGTCTCAACGT	lib1	1	0	46
LT-2DN-00-1	LT-2DN	AATGGAACGTGACAGTGACTCTGTGTGTCTGTGTGAGTCACTGTGAACGT	lib1	1	0	12
LT-2DN-00-1	LT-2DN	AATGGAACGTGTCTGAGTCTCAGTCTGTCTGAGAGAGTCAGACTCAACGT	lib1	1	0	11
LT-2DN-00-1	LT-2DN	AATGGCACGTCAGACAGACACACAGAGAGTGTGAGTCAGTCTCAGTACGT	lib1	1	0	18
LT-2DN-00-1	LT-2DN	AATGGCACGTGAGACACTCTGTGACACTGTGTGACAGTGACTCTCAACGT	lib1	1	0	17
LT-2DN-00-1	LT-2DN	AATGGCACGTGTCTCAGACAGTCAGACTGAGTGTCTGTCAGACAGAACGT	lib1	1	0	13
LT-2DN-00-1	LT-2DN	AATGGGACGTCACAGAGAGAGTCACTGTCACAGTGAGAGACACTGAACGT	lib1	1	0	21
LT-2DN-00-1	LT-2DN	AATGGGACGTCAGAGTCTGTGTCTCAGTGTGAGAGTCTGTGTCACTACGT	lib1	1	0	30
LT-2DN-00-1	LT-2DN	AATGGGACGTCTCAGTGTGTCTCTGACAGTCTCTCTGTGTGAGAGAACGT	lib1	1	0	16
LT-2DN-00-1	LT-2DN	AATGGGACGTGACACAGTCTCAGACTCACACAGTGTGTCTGAGACAACGT	lib1	1	0	12
LT-2DN-00-1	LT-2DN	AATGGGACGTGTCAGTCTGTCTCTCTGTGTGTGAGTGTGTCAGTCTACGT	lib1	1	0	34
LT-2DN-00-1	LT-2DN	AATGGGACGTGTCTGTGTGACTGTGAGTGTGAGTCTCTGAGAGTGTACGT	lib1	1	0	15
LT-2DN-00-1	LT-2DN	AATGGGACGTGTGAGAGACAGTGTCTCTGTGTGTGTGAGTCAGACTACGT	lib1	1	0	7
LT-2DN-00-1	LT-2DN	AATGGGACGTTAGACACACACAGTGACTCTGTGAGTGTGTGTGACAACGT	lib1	1	0	12
LT-2DN-00-1	LT-2DN	AATGGTACGTCTCACTCACTGTCAGAGAGTGTGTGTCTCTCAGACAACGT	lib1	1	0	13
LT-2DN-00-1	LT-2DN	AATGGTACGTCTCAGTGACTCTGTCTGTGTCTCTGTCAGAGTCTCTACGT	lib1	1	0	8
LT-2DN-00-1	LT-2DN	AATGGTACGTCTGAGACAGTCTCTCACAGTGAGTGAGACTGAGACTACGT	lib1	1	0	8
LT-2DN-00-1	LT-2DN	AATGGTACGTGTGACTCAGAGTGTCTCTCACAGTGTCTCTGAGTGTACGT	lib1	1	0	28
LT-2DN-00-1	LT-2DN	AATGTAACGTCTCAGTCTCTGTCAGACTCTCTCTCAGTGACACAGCACGT	lib1	1	0	7
LT-2DN-00-1	LT-2DN	AATGTAACGTGAGTGTCTGTGTCAGTGTCAGAGAGTGTCACTGACAACGT	lib1	1	0	20
LT-2DN-00-1	LT-2DN	AATGTAACGTGTCTGACTGTGAGTGAGTCTGTCAGTGTGTCAGTGTACGT	lib1	1	0	9
LT-2DN-00-1	LT-2DN	AATGTAACGTGTGTCTGAAGTGACACAGACAGTGTGAGAGAGAGAACGTA	lib1	1	0	12
LT-2DN-00-1	LT-2DN	AATGTAACGTGTGTGTCTGTGAGTCTGTCTGTCTCTGACTCTCTCTACGT	lib1	1	0	23
LT-2DN-00-1	LT-2DN	AATGTCACGTCTGACTCTCAGTCTGCGTCAGAGACTGAGTGACAGTACGT	lib1	1	0	46
LT-2DN-00-1	LT-2DN	AATGTGACGTGTGTGTGTCACTGTCTGTGAGTCAGTGTGAGACTGAACGT	lib1	1	0	14
LT-2DN-00-1	LT-2DN	AATGTTACGTCAGTCACTGTGAGTCTCTGTCACTGACACTCTGACTACGT	lib1	1	0	15
LT-2DN-00-1	LT-2DN	AATGTTACGTCAGTGACAGACAGTCTGTGTCAGTCTCTCAGAGTGTACGT	lib1	1	0	11
LT-2DN-00-1	LT-2DN	AATGTTACGTCAGTGTGAGTCAGACTGAGAGACACAGTGAGTGAGTACGT	lib1	1	0	10
LT-2DN-00-1	LT-2DN	AATGTTACGTCTCTGTGAGAGAGTGTGTCTGTCAGTCTCTCACTGAACGT	lib1	1	0	14
LT-2DN-00-1	LT-2DN	AATGTTACGTCTGTGTCAGTGACACACAGAGACTGTGTGAGTGTCAACGT	lib1	1	0	10
LT-2DN-00-1	LT-2DN	AATGTTACGTCTGTGTGTCTCACAAGAGTGTGACTGTGTCAGACAACGTA	lib1	1	0	18
LT-2DN-00-1	LT-2DN	AATGTTACGTGAGACTGTCAGAGAGTGAGTCCACTCACTGTCTCAACGTA	lib1	1	0	11
LT-2DN-00-1	LT-2DN	AATGTTACGTGTGTCACACAGTCTGTGAGACTGTGTCAGTCAGTCTACGT	lib1	1	0	8
LT-2DN-00-1	LT-2DN	AATTAAACGTGAGTCTCAGACTTGACTCTGTCTCTGTCTGAGAGTGAACG	lib1	1	0	7
LT-2DN-00-1	LT-2DN	AATTAACGTCTCTGAGTGTGTGTCTCTGTCTGACTCACTGAGTCAACGTA	lib1	1	0	37
LT-2DN-00-1	LT-2DN	AATTAACGTGTGAGACACACTCTGTGTGAGTGAGTGACAGTGAGAACGTA	lib1	1	0	14
LT-2DN-00-1	LT-2DN	AATTACACGTCTCAGTGAGAGTCTGTCTGTGAGTGTCTGTCTGTCAACGT	lib1	1	0	18
LT-2DN-00-1	LT-2DN	AATTACACGTCTGTGTGAGAGTCTGTGAGTCAGAGACTGAGTCTCTACGT	lib1	1	0	22
LT-2DN-00-1	LT-2DN	AATTACACGTGTCTGAGTCTCAGACAGTCTGTGTGAGTGTCTGTGAACGT	lib1	1	0	49
LT-2DN-00-1	LT-2DN	AATTAGACGTGTCTGTGAGTGTGTGTGAGAGACTGACAGTCTCTACGTAT	lib1	1	0	9
LT-2DN-00-1	LT-2DN	AATTAGACGTGTCTGTGAGTGTGTGTGTGAGAGACTGACAGTCTCTACGT	lib1	1	0	12
LT-2DN-00-1	LT-2DN	AATTATACGTGACAGTGTCTCAGACTGAGTGACTGAGAGTCTCTGTACGT	lib1	1	0	13
LT-2DN-00-1	LT-2DN	AATTATACGTGACTCTCAGAGAGTCTGACTCTGTGTGTGAGTCAGTACGT	lib1	1	0	18
LT-2DN-00-1	LT-2DN	AATTATACGTGTCTGAGTGTCAGAGTGAGTGAGTGTCACTCTGTGAACGT	lib1	1	0	4
LT-2DN-00-1	LT-2DN	AATTCAACGTCAGTGTCAGAGTGTGTGAGTCTGTCTCTGTCAGTCAACGT	lib1	1	0	7
LT-2DN-00-1	LT-2DN	AATTCAACGTCTCTGTCTGAGTGTCAGAGAGAGTGTGTCTCTCTCAACGT	lib1	1	0	8
LT-2DN-00-1	LT-2DN	AATTCACGTGTCTCACACACAGAGTGTGACTGTCTGAGTGTCTCAACGTA	lib1	1	0	23
LT-2DN-00-1	LT-2DN	AATTCCACGTCACTGTGTCAGAGAGAGGAGTCTGTCACTCTCTGTACGTA	lib1	1	0	14
LT-2DN-00-1	LT-2DN	AATTCCACGTCAGACTCTGTCACTGTCAGAGAGTGTCTCACTCAGAACGT	lib1	1	0	24
LT-2DN-00-1	LT-2DN	AATTCCACGTGTGAGAGTCACACACTCAGACAGAGAGACTGTCTGTACGT	lib1	1	0	26
LT-2DN-00-1	LT-2DN	AATTCGACGTCAGTCTGAGACTCTGAGACTCTCTCTCTCTCACATACGTA	lib1	1	0	6
LT-2DN-00-1	LT-2DN	AATTCGACGTCAGTGTGTGACTGTCAGTGAGTGAGACTGAGTGTGAACGT	lib1	1	0	7
LT-2DN-00-1	LT-2DN	AATTCGACGTGAGAGTCACTCTCATACTGAGAGTCTCAGTCACACAACGT	lib1	1	0	8
LT-2DN-00-1	LT-2DN	AATTCGACGTGTGAGACAGTCTGAGACAGTCTCACAGACTCAGTGTACGT	lib1	1	0	10
LT-2DN-00-1	LT-2DN	AATTCGACGTGTGTGTGTGAGAGAGAGTCTGACTGTGACTGAGTGTACGT	lib1	1	0	13
LT-2DN-00-1	LT-2DN	AATTCTACGTCTGTCACAGTCTGTGAGACTCAGTGTGTGTCTGAGTACGT	lib1	1	0	15
LT-2DN-00-1	LT-2DN	AATTCTACGTGTCACACTGACACTGACTGAGTGAGAGACTCACAGAACGT	lib1	1	0	32
LT-2DN-00-1	LT-2DN	AATTGAACGTCAGTGACAGAGAGAGTGAGAGTCAGAGACTCACAGAACGT	lib1	1	0	3
LT-2DN-00-1	LT-2DN	AATTGCACGTCAGACAGTGACTGTGTGTGACTGTGTGTGACAGTCTACGT	lib1	1	0	31
LT-2DN-00-1	LT-2DN	AATTGCACGTCAGAGTGTGTGAGTGAGTGACTGAGAGTGTCACTCTACGT	lib1	1	0	13
LT-2DN-00-1	LT-2DN	AATTGCACGTGAGTCAGTCAGAGAGTGTCTGAGTCTGTCTGTGAGAACGT	lib1	1	0	24
LT-2DN-00-1	LT-2DN	AATTGGACGTGACTCAGTGTGAGTCTGTCTGACTCTGTGTGAGTCTACGT	lib1	1	0	11
LT-2DN-00-1	LT-2DN	AATTGGACGTGTGACTCTGTCAGTGAGTGTGTGTGTGTGTCACTACGTAT	lib1	1	0	5
LT-2DN-00-1	LT-2DN	AATTGGACGTGTGACTCTGTCAGTGAGTGTGTGTGTGTGTGTCACTACGT	lib1	1	0	21
LT-2DN-00-1	LT-2DN	AATTGTACGTCACTCAGAGTCTCTGTCAGACACTGTGAGACTGAGTACGT	lib1	1	0	13
LT-2DN-00-1	LT-2DN	AATTGTACGTGAGAGTCTCTGTGTCTGACACTCAGTCAGTGACTGAACGT	lib1	1	0	6
LT-2DN-00-1	LT-2DN	AATTGTACGTGTGTCTGTGTGAGAGTCTCTGTGAGTGTCTGTGTGAACGT	lib1	1	0	15
LT-2DN-00-1	LT-2DN	AATTTAACGTCACACAGAGAGTGTCAGAGAGTCTCACACACTCACTACGT	lib1	1	0	34
LT-2DN-00-1	LT-2DN	AATTTAACGTCAGTGACTGTGAGTCTGAGACAGTGTGAGACTCAGAACGT	lib1	1	0	33
LT-2DN-00-1	LT-2DN	AATTTAACGTGTCAGTGAGTCACTGTGTCAGTCAGTCACTGAGTGTACGT	lib1	1	0	20
LT-2DN-00-1	LT-2DN	AATTTCACGTCTCACTGAGAGTCTGACTGTGACAGAGACAGTGACTACGT	lib1	1	0	9
LT-2DN-00-1	LT-2DN	AATTTCACGTGTGACTGTGACAGTGACACAGAGACAGACAGTGTCAACGT	lib1	1	0	15
LT-2DN-00-1	LT-2DN	AATTTCACGTGTGTCACTGTCTCACACTCTGACAGTGTGACTGTCAACGT	lib1	1	0	18
LT-2DN-00-1	LT-2DN	AATTTCACGTGTGTGTGTGTCTCTCTGAGTGTGAGTAGTGACTACGTATG	lib1	1	0	6
LT-2DN-00-1	LT-2DN	AATTTCACGTGTGTGTGTGTGTCTCTCTGAGTGTGAGTAGTGACTACGTA	lib1	1	0	11
LT-2DN-00-1	LT-2DN	AATTTGACGTCAGAGAGACTGTCAGTCTGTGAGTCTCTGTCTGTCAACGT	lib1	1	0	27
LT-2DN-00-1	LT-2DN	AATTTGACGTCAGAGTGTGTGAGTGATACTGTCTCAGTCTGTCTGTACGT	lib1	1	0	33
LT-2DN-00-1	LT-2DN	AATTTGACGTCTCAGACAGAGACAGTCTGACAGTGTGACTGTCTCTACGT	lib1	1	0	13
LT-2DN-00-1	LT-2DN	AATTTGACGTCTCAGTGTGTGAGAGTGTCACACTCACTCTGACTGTACGT	lib1	1	0	29
LT-2DN-00-1	LT-2DN	AATTTGACGTCTCATAGAGACAGTGAGTGTGTGTGTGACACACAGTACGT	lib1	1	0	31
LT-2DN-00-1	LT-2DN	AATTTGACGTCTGAGACACTCTCTGAGTCTCTCAGTGAGTGTCTCTACGT	lib1	1	0	17
LT-2DN-00-1	LT-2DN	AATTTGACGTGAGTGACTGAGTGACTGAGATCTGAGAGTCTGACTACGTA	lib1	1	0	21
LT-2DN-00-1	LT-2DN	AATTTTACGTCTCTGTGTCTCAGTCTGTCAGTCTGTGTGTCACTGTACGT	lib1	1	0	25
LT-2DN-00-1	LT-2DN	AATTTTACGTCTGAGACACAGTGAGACTCAGTCTGTGAGTGTCAGTACGT	lib1	1	0	15
LT-2DN-00-1	LT-2DN	AATTTTACGTCTGTCAGTGTGACTCAGTGTGTCAGAGAGTGTCTGAACGT	lib1	1	0	5
LT-2DN-00-1	LT-2DN	AATTTTACGTGACTCTCTCAGGTGTGAGAGACTCTCACTGTGACTACGTA	lib1	1	0	5
LT-2DN-00-1	LT-2DN	AATTTTACGTGAGTGTCTCACTGTGACAGAGACACTGTGTCAGTCAACGT	lib1	1	0	7
LT-2DN-00-1	LT-2DN	AATTTTACGTGTCTGTCTCAGACTGTGACACAGAGAGAGTGTGTCAACGT	lib1	1	0	8
LT-2DN-00-1	LT-2DN	AATTTTACGTGTGACAGTCTCAGTGACTCACTGAGAGAGTGTGTGTACGT	lib1	1	0	7
LT-2DN-00-1	LT-2DN	ACAAAAACGTGAGTGTCTGTGACTCAGTCAGTGAGTCTGAGTGTGTACGT	lib1	1	0	8
LT-2DN-00-1	LT-2DN	ACAAAAACGTGTCAGAGTGACTCAGTCTCTGTCTCACACTGTCAGTACGT	lib1	1	0	14
LT-2DN-00-1	LT-2DN	ACAAAGACGTCACAGTCAGTCTGAGTCTGTCTCACACACTCTCACAACGT	lib1	1	0	19
LT-2DN-00-1	LT-2DN	ACAAAGACGTGAGAGAGTCTCAGTCTGAGACAGAGACTCACACTGTACGT	lib1	1	0	12
LT-2DN-00-1	LT-2DN	ACAAAGACGTGAGTGTGTCTGACTGTGTGTCTCACTCAGTGAGTGTACGT	lib1	1	0	15
LT-2DN-00-1	LT-2DN	ACAAATACGTCAGAGACTGTCACTGAGACTGTCACTCTGTGAGTGTACGT	lib1	1	0	29
LT-2DN-00-1	LT-2DN	ACAAATACGTCTCTGTCTGAGAGTCTCACTCTGTCACACACACTGTACGT	lib1	1	0	15
LT-2DN-00-1	LT-2DN	ACAACAACGTGTGTGTGTGAGTGTGTGTCACTCAGTGAGTGTGTCTACGT	lib1	1	0	21
LT-2DN-00-1	LT-2DN	ACAACCACGTCTCTGACTGTGTCACTCAGACACTGAGTCAGAGTCTACGT	lib1	1	0	17
LT-2DN-00-1	LT-2DN	ACAACCACGTGGGTCTGTCTCTGAGTGTGTCAGTCTGTGTGTCTGTACGT	lib1	1	0	12
LT-2DN-00-1	LT-2DN	ACAACGACGTCTGTCAGTCAGAGTGTGTGTGTGTCTGTGTCTCAGTACGT	lib1	1	0	8
LT-2DN-00-1	LT-2DN	ACAACGACGTGACACTGACAGTCACAGTCACTGTGTGTGTCTCACTACGT	lib1	1	0	7
LT-2DN-00-1	LT-2DN	ACAACGACGTGACTGTCTCACTCTGTGACAGAGTCAGTCACAGTGTACGT	lib1	1	0	24
LT-2DN-00-1	LT-2DN	ACAACGCGTCACAGTGTGTCTGACACTCTGTGTCACACAGTGAGAACGTA	lib1	1	0	25
LT-2DN-00-1	LT-2DN	ACAAGCACGTGACACTGTGACACTGAGTCACACTCAGTCACAGACAACGT	lib1	1	0	14
LT-2DN-00-1	LT-2DN	ACAAGGACGTCAGAGAGTCTGACAGTCAGTGAGTGTGTCACAGTGAACGT	lib1	1	0	12
LT-2DN-00-1	LT-2DN	ACAAGGACGTCTGAGTGTGTCAGACAGTCAGTCTGTCTGTGTTTGAACGT	lib1	1	0	19
LT-2DN-00-1	LT-2DN	ACAAGGACGTGTCTCTGACACTGTCAGTGACTCTGAGTCTGTGAGTACGT	lib1	1	0	25
LT-2DN-00-1	LT-2DN	ACAAGTACGTCACTCTGAGACACAGAGAGACTGTGTCTCACACTGTACGT	lib1	1	0	5
LT-2DN-00-1	LT-2DN	ACAAGTACGTGAGTCACAGACAGAGACTGAGTCAGTCTGTGTCACTACGT	lib1	1	0	15
LT-2DN-00-1	LT-2DN	ACAAGTACGTGAGTCAGACTGTTTGACAGTGACTCTCAGTGAGTCTACGT	lib1	1	0	13
LT-2DN-00-1	LT-2DN	ACAAGTACGTGAGTGTCAGACAGACAGTGAGTGTGTCAGTCTCTCTACGT	lib1	1	0	12
LT-2DN-00-1	LT-2DN	ACAATAACGTGAGTCACAGTGACTGTGTGACTGACAGACAGACAGTACGT	lib1	1	0	4
LT-2DN-00-1	LT-2DN	ACAATAACGTGTCTCAGTCTGAGTGTCAGTGTGTCACTGACAGTGAACGT	lib1	1	0	6
LT-2DN-00-1	LT-2DN	ACAATAACGTGTCTCTCAGTGAGTGAGAGTGTCACTGTCTCACACTACGT	lib1	1	0	53
LT-2DN-00-1	LT-2DN	ACAATACGTGTGTGTGTGTGTGTGTGTCACTGTTACTGTCTGTACGTATG	lib1	1	0	3
LT-2DN-00-1	LT-2DN	ACAATACGTGTGTGTGTGTGTGTGTGTGTCACTGTTACTGTCTGTACGTA	lib1	1	0	7
LT-2DN-00-1	LT-2DN	ACAATACGTGTGTGTGTGTGTGTGTGTGTGTCACTGTTACTGTCTGTACG	lib1	1	0	4
LT-2DN-00-1	LT-2DN	ACAATCACGTCACACTCTCTGAGTCTCAGTGTCACTGTCTGTCTGTACGT	lib1	1	0	33
LT-2DN-00-1	LT-2DN	ACAATGACGTGACTGTCAGAGTCACTCTGTGAGTGTGACACTGTCAACGT	lib1	1	0	22
LT-2DN-00-1	LT-2DN	ACAATTACGTCAGAGAGACTGTGACTGTGACAGTGACACAGTCTGTACGT	lib1	1	0	3
LT-2DN-00-1	LT-2DN	ACAATTACGTGAGAGACTGTGAGAGGAGTGTCTGTCACTGTGTGTACGTA	lib1	1	0	17
LT-2DN-00-1	LT-2DN	ACAATTACGTGAGTGTGTGTCTGTCAGTCAGTCAGTCTCTGTGACAACGT	lib1	1	0	4
LT-2DN-00-1	LT-2DN	ACAATTACGTGTGAGTGACTGACTGAGAGTGTCTGAGACTGACAGAACGT	lib1	1	0	18
LT-2DN-00-1	LT-2DN	ACACAAACGTGTGTGACAGTGAGTGTGACTCTGTGTCAGAGTGTGTACGT	lib1	1	0	9
LT-2DN-00-1	LT-2DN	ACACACACGTCTCAGACAGAGTCAGAGAGTCAGACAGAGACAGTGAACGT	lib1	1	0	30
LT-2DN-00-1	LT-2DN	ACACAGACGTCTCAGTGTGTGTGACTGTCTCTCTGTCTCACACTCAACGT	lib1	1	0	4
LT-2DN-00-1	LT-2DN	ACACAGACGTGTGAGAGTGTGTGTCAGTGTCACTCAGTGAGTCTGTACGT	lib1	1	0	4
LT-2DN-00-1	LT-2DN	ACACAGACGTGTGAGTGTCACTGAGACTCACAGTGTGTGAGTGTCTACGT	lib1	1	0	12
LT-2DN-00-1	LT-2DN	ACACATACGTCACAGAGAGAGAGACACACAGTCTGTGTGTGAGACAACGT	lib1	1	0	21
LT-2DN-00-1	LT-2DN	ACACATACGTCAGTGAGACTGAGTGTGTCTGTGAGTGTGAGACTGTACGT	lib1	1	0	21
LT-2DN-00-1	LT-2DN	ACACATACGTGTCTCTGACTGTGTGAGTGACTGTCTGAGTGTCTGTACGT	lib1	1	0	32
LT-2DN-00-1	LT-2DN	ACACCAACGTCACTCACTGTCTGTCACTGTCACAGTGTGTCAGACTACGT	lib1	1	0	11
LT-2DN-00-1	LT-2DN	ACACCCACGTACTCTGTGTGTCTGAGAGAGAGACTGTCTCTGTCAACGTA	lib1	1	0	36
LT-2DN-00-1	LT-2DN	ACACCCACGTGACAGAGAGTCTGTGTGTGTGACAGTGACTGTCTGTACGT	lib1	1	0	17
LT-2DN-00-1	LT-2DN	ACACCCACGTGAGACTCAGTGACACACTGACACTCAGACTCTGTGAACGT	lib1	1	0	10
LT-2DN-00-1	LT-2DN	ACACCTACGTCACTCTGTGTGTGTGTGTCACTGTGTGAGTGAGTCAACGT	lib1	1	0	18
LT-2DN-00-1	LT-2DN	ACACCTACGTCTGAGAGTGTCACTCAGTGTCAGTGTGTGAGTCTCTACGT	lib1	1	0	10
LT-2DN-00-1	LT-2DN	ACACCTACGTGAGTGTCTGAGACAGACTGAGTGACACTCAGTGAGTACGT	lib1	1	0	9
LT-2DN-00-1	LT-2DN	ACACGCACGTCTCAGAGTGACTGTGAGACTGTGTGACACAGTGTGTACGT	lib1	1	0	7
LT-2DN-00-1	LT-2DN	ACACGCACGTCTGTCTGAGTCTGTGAGTCTGTGTGTCAGTGTCACAACGT	lib1	1	0	46
LT-2DN-00-1	LT-2DN	ACACGCACGTGACACAGTCACACAGTGTGTGAGAGACACACTCAGTACGT	lib1	1	0	51
LT-2DN-00-1	LT-2DN	ACACGGACGTCACACTGTCACACATGAGTGTGTCTGAGTGAGTGTACGTA	lib1	1	0	22
LT-2DN-00-1	LT-2DN	ACACGGACGTCAGTGTGTCTCTGACAGTCAGACTGTCTGTGAGAGAACGT	lib1	1	0	28
LT-2DN-00-1	LT-2DN	ACACGGACGTCTGAGTCAGTGACTGACTCTGTGTGTGACTGTGAGTACGT	lib1	1	0	23
LT-2DN-00-1	LT-2DN	ACACGGACGTGACTGAGTGAGACTGAGAGACACAGACTGTGTGTGTACGT	lib1	1	0	13
LT-2DN-00-1	LT-2DN	ACACGTACATAAGTGAGTCACTGTCAGTCTCTGAGAGTCTCTCTGTACGT	lib1	1	0	11
LT-2DN-00-1	LT-2DN	ACACGTACGTGACTGACAGTGAGAGAGTCTGAGTCTGTCAGTGACTACGT	lib1	1	0	15
LT-2DN-00-1	LT-2DN	ACACGTACGTGAGAGAGTGAGTGTGTGTCTGTGACTGAGTCAGACAACGT	lib1	1	0	16
LT-2DN-00-1	LT-2DN	ACACTAACGCTGTCTGTCTCTCTCACTGAGAGTGAGTCTGTCTGTACGTA	lib1	1	0	6
LT-2DN-00-1	LT-2DN	ACACTACGTCTCAGTGAGTGTCTGTCTGTCTGTCACACTCTGTGAACGTA	lib1	1	0	25
LT-2DN-00-1	LT-2DN	ACACTCACGTCACAGACACACTGAGAGTCTGTGTCAGTCACAGTGTACGT	lib1	1	0	21
LT-2DN-00-1	LT-2DN	ACACTCACGTGTCAGTGTCTGTCAGTGTGACAGTCACTGTGTCTGTACGT	lib1	1	0	10
LT-2DN-00-1	LT-2DN	ACACTGACGTCTCTGTGTCTGTCAGTGAGTGAGACTGTCTCAGTCAACGT	lib1	1	0	10
LT-2DN-00-1	LT-2DN	ACACTGACGTGACACTCTGAGACTCTGTGAACACTCAGACTGTGAACGTA	lib1	1	0	13
LT-2DN-00-1	LT-2DN	ACACTTACGTCTCTCAGTGTGTCACTCAGTGTCACTGTGTGACTCAACGT	lib1	1	0	25
LT-2DN-00-1	LT-2DN	ACACTTACGTCTGTCTCTCAGTGAGACAGAGTCTCTGTCACACAGTACGT	lib1	1	0	3
LT-2DN-00-1	LT-2DN	ACACTTACGTGAGTCAGACTCTGTGTGTGAGAGAGTGAGTGTGTGTACGT	lib1	1	0	15
LT-2DN-00-1	LT-2DN	ACACTTACGTGAGTGTCTGTCTGTGACACTCAGTCTGACTCTGACAACGT	lib1	1	0	9
LT-2DN-00-1	LT-2DN	ACACTTACGTGTGTCTCTGTGTCAGTCTCTGTGTGACTGTCAGTCAACGT	lib1	1	0	8
LT-2DN-00-1	LT-2DN	ACAGAAACGTCAGACAGAGTGTGTAAGTCAGTCTGTGTGTGTCTCAACGT	lib1	1	0	10
LT-2DN-00-1	LT-2DN	ACAGAGACGTCTGAGAGACTGTGAGTTGTCAGACACAGAGACAGAACGTA	lib1	1	0	24
LT-2DN-00-1	LT-2DN	ACAGAGACGTGTGACTCCTGAGACACTGAGTGAGAGTGTCACTGTACGTA	lib1	1	0	16
LT-2DN-00-1	LT-2DN	ACAGAGACGTGTGTGTGTCTGAGACAGACTGTCTGAGTGTGTGTGAACGT	lib1	1	0	9
LT-2DN-00-1	LT-2DN	ACAGATACGTGACTCTGTCACAGTCCAGTCTGAGTGTGACTCTGTACGTA	lib1	1	0	137
LT-2DN-00-1	LT-2DN	ACAGCAACGTCTGAGTGTGTGTCAGTCAGAGACTCTGAGTCTCAGTACGT	lib1	1	0	7
LT-2DN-00-1	LT-2DN	ACAGCAACGTGAGTCACACTGAGTCTGTGTCTGACACAGACAGTGAACGT	lib1	1	0	18
LT-2DN-00-1	LT-2DN	ACAGCAACGTGTCACTGTGACTCACTGACAGTCTGTCAGTGTCAGAACGT	lib1	1	0	56
LT-2DN-00-1	LT-2DN	ACAGCCACGTCACAGACAGACTGAGTGTCTCTCACACACACTCTCAACGT	lib1	1	0	28
LT-2DN-00-1	LT-2DN	ACAGCCACGTCTGAGAGAGACACAGTCACTGTGTCACACAGTGAGTACGT	lib1	1	0	12
LT-2DN-00-1	LT-2DN	ACAGCCACGTCTGTCACTCAGAGAGTGTGTGTCTCAGACTCAGTCAACGT	lib1	1	0	21
LT-2DN-00-1	LT-2DN	ACAGCCACGTGTGTGTGTCACTCAGTCTCTCACTGTGAGTGACAGTACGT	lib1	1	0	36
LT-2DN-00-1	LT-2DN	ACAGCGACGTCTCAGTCTCTCAGTCACTGTCAGACTGTGTGACTCTACGT	lib1	1	0	10
LT-2DN-00-1	LT-2DN	ACAGCGACGTCTGTCTGTGTGTGTGACTGTGTCAGTGTGACACTCTACGT	lib1	1	0	19
LT-2DN-00-1	LT-2DN	ACAGCGACGTGAGTCACTGTCACTCACAGTCAGTCTCAGACTCAGAACGT	lib1	1	0	28
LT-2DN-00-1	LT-2DN	ACAGCGACGTGTGTGAGTGTCTGAGTCTGACACTGTGTGAGTGACTACGT	lib1	1	0	4
LT-2DN-00-1	LT-2DN	ACAGCTACGTCAGACTCTGTCTGTCTCACACAGAGTGTCAGTCTGAACGT	lib1	1	0	38
LT-2DN-00-1	LT-2DN	ACAGCTACGTCTCAGTGTGTCAGTGACTGTGTCTCTGTCAGTCTCAACGT	lib1	1	0	27
LT-2DN-00-1	LT-2DN	ACAGGAACGTCAGACAGTGACTCAGTGTCAGTCAGTGAGTGACACTACGT	lib1	1	0	32
LT-2DN-00-1	LT-2DN	ACAGGAACGTCTGAGTCAGTGAGTCACTGAGACAGACACTCTGTGAACGT	lib1	1	0	35
LT-2DN-00-1	LT-2DN	ACAGGAACGTGTGTCTCAGACTCTCTGTGAGTCTCTGTCTGTCACTACGT	lib1	1	0	3
LT-2DN-00-1	LT-2DN	ACAGGCACGTCAGTCACTGAGTCACTGACACAGAGAGTGTCTGTGTACGT	lib1	1	0	12
LT-2DN-00-1	LT-2DN	ACAGGCACGTCTGTCAGTGTGAGTGAGACACTCTGAGACTGAGTCTACGT	lib1	1	0	12
LT-2DN-00-1	LT-2DN	ACAGGCACGTGACTCTCGTGACTGACTGAGAGAGTCACACTGTGTACGTA	lib1	1	0	12
LT-2DN-00-1	LT-2DN	ACAGGCACGTGACTGTCTCAGTGTGACTGTGTCTGACTCACTGTGAACGT	lib1	1	0	39
LT-2DN-00-1	LT-2DN	ACAGGCACGTGAGTCAGAGTCTGAGACAGTCACTGACAGTGACACAACGT	lib1	1	0	22
LT-2DN-00-1	LT-2DN	ACAGGCACGTGTGTGAGTGTCAGACACTGAGTGAGAGTGTGTGAGTACGT	lib1	1	0	19
LT-2DN-00-1	LT-2DN	ACAGGCACGTGTGTGTGTGTGACAGACTCTCTGTGACAGTCAGACTACGT	lib1	1	0	13
LT-2DN-00-1	LT-2DN	ACAGGGACGTCAGAGTCAGTGTCAGTGAGACTGAGTGTGTGTCAGTACGT	lib1	1	0	9
LT-2DN-00-1	LT-2DN	ACAGGGACGTGAGACAGTCTGTCTCAGACTCAGTCAGTGTGTGAGAACGT	lib1	1	0	16
LT-2DN-00-1	LT-2DN	ACAGGGACGTGTCTCTCTGAGTGTGTCAGTGAGACAGACAGAGACAACGT	lib1	1	0	4
LT-2DN-00-1	LT-2DN	ACAGGGACGTGTCTGTGACAATGAGAGTCTCAGTGTGACTGTGTGTACGT	lib1	1	0	25
LT-2DN-00-1	LT-2DN	ACAGGGACGTGTCTGTGTCAGTGAGTGTCAGACTGTCAGTCAGTCAACGT	lib1	1	0	26
LT-2DN-00-1	LT-2DN	ACAGGGACGTGTGACTGAGAGTGTGTGTGAGACACAGTGTCTGTGAACGT	lib1	1	0	10
LT-2DN-00-1	LT-2DN	ACAGGGACGTGTGAGTCTCAGACTGTGACTGTGTCTGTGTCTGTGAACGT	lib1	1	0	7
LT-2DN-00-1	LT-2DN	ACAGGGACGTGTGAGTGTGTCAGTGAGTCTGTCTGAGAGTCTCACTACGT	lib1	1	0	28
LT-2DN-00-1	LT-2DN	ACAGGGACGTGTGTCAGACTCAGACAGACAGTCAGACTCACAGTCAACGT	lib1	1	0	14
LT-2DN-00-1	LT-2DN	ACAGGGACGTGTGTGAGACACAGAGTGTCTGAGAGTGAGAGTCACAACGT	lib1	1	0	11
LT-2DN-00-1	LT-2DN	ACAGGTACGTCAGTGAGAGTGTCTGAGTGTCTCACTGTGTGAGTGTACGT	lib1	1	0	20
LT-2DN-00-1	LT-2DN	ACAGGTACGTCTCTGTGAGTCTGAGTGTGACTGAGTCTGTGTCTCTACGT	lib1	1	0	8
LT-2DN-00-1	LT-2DN	ACAGGTACGTCTGACTGAGTGAGTGTGTGTGAGTGAGAGTCTGTCTACGT	lib1	1	0	3
LT-2DN-00-1	LT-2DN	ACAGGTACGTGAGAGTCTCAGTGACAGTTCTGAGACAGTGTGACAACGTA	lib1	1	0	10
LT-2DN-00-1	LT-2DN	ACAGGTACGTGTCTCTGTCACTCTGAGACAGTCACTCAGTGTGTCTACGT	lib1	1	0	9
LT-2DN-00-1	LT-2DN	ACAGGTACGTGTCTGACACTCACTGTGTCAGTGAGACTGTGACTCAACGT	lib1	1	0	5
LT-2DN-00-1	LT-2DN	ACAGGTACGTGTGTCAGAGTCACAGAGTCTGAAGTGTCTCATCTACGTAT	lib1	1	0	35
LT-2DN-00-1	LT-2DN	ACAGTAACGTCTGTGTCTCTGTGTCACTCTGTCAGAGTGAGTGTCTACGT	lib1	1	0	37
LT-2DN-00-1	LT-2DN	ACAGTACGTGTGTCTGAGAGACTGTCACTCACACTGTCAGTCAGTACGTA	lib1	1	0	13
LT-2DN-00-1	LT-2DN	ACAGTCACGTCAGTGACAGTCTGTGTCACACTCTGTCTCTGTCACAACGT	lib1	1	0	10
LT-2DN-00-1	LT-2DN	ACAGTCACGTGAGTGTGTGAGTCTGTCAGTGACACAGTGTCTCTCAACGT	lib1	1	0	39
LT-2DN-00-1	LT-2DN	ACAGTGACGTCAGTGTGTCTCTGTCTGTGAGTGAGACTGTCTCTCTACGT	lib1	1	0	27
LT-2DN-00-1	LT-2DN	ACAGTGACGTCTGTGTGTCTGTCTCTCTCACACAGTCTCTCTGTGTACGT	lib1	1	0	56
LT-2DN-00-1	LT-2DN	ACAGTGACGTGAGTCATCACACAGAGTGTCTCACTGTGAGTCTGAACGTA	lib1	1	0	16
LT-2DN-00-1	LT-2DN	ACAGTGACGTGTCAGTGTCTGTGAGTGACAGTCTCTGTCAGTGTGTACGT	lib1	1	0	7
LT-2DN-00-1	LT-2DN	ACAGTGACGTGTCTCTGTCAGAGTGTCAGTGTGACACTGTCTGTGAACGT	lib1	1	0	25
LT-2DN-00-1	LT-2DN	ACAGTGACGTGTGTCAGTGACTCTGTCTCACTGTCTGTCTGAGTGAACGT	lib1	1	0	41
LT-2DN-00-1	LT-2DN	ACAGTTACGTGAGTGTGACAGTCTCACTCTGTCACACACAGTGAGAACGT	lib1	1	0	50
LT-2DN-00-1	LT-2DN	ACAGTTACGTGTGTCAGTGAGTGAGTGAGTCACTGAGTGTGCGAGTACGT	lib1	1	0	19
LT-2DN-00-1	LT-2DN	ACATAAACGTGTGTGTGTGTCACTGTGTGACTGTGACAGACTGTACGTAT	lib1	1	0	10
LT-2DN-00-1	LT-2DN	ACATAAACGTGTGTGTGTGTGTCACTGTGTGACTGTGACAGACTGTACGT	lib1	1	0	19
LT-2DN-00-1	LT-2DN	ACATACACGTCTGTGAGTGTCTGTGTGAGAGTGACTCTGACAGTGAACGT	lib1	1	0	28
LT-2DN-00-1	LT-2DN	ACATATACGTCACTCAGAGTGTCTCTGAGTGTGTCTGAGAGTGAGAACGT	lib1	1	0	6
LT-2DN-00-1	LT-2DN	ACATATACGTCACTGAGTGAGTCAGTCTCAGAGTGTGTCAGACAGTACGT	lib1	1	0	12
LT-2DN-00-1	LT-2DN	ACATCAACGTGAGTGTCTGTGTCACTGTCAGTCTCTGTGACTGTGTACGT	lib1	1	0	50
LT-2DN-00-1	LT-2DN	ACATCAACGTGTCTCTCTCTGACACAGTGTCAGAGTCACAGTCAGAACGT	lib1	1	0	13
LT-2DN-00-1	LT-2DN	ACATCAACGTGTCTGTCTCAGACAGTGTGACTCACTGTCTCTGTGTACGT	lib1	1	0	22
LT-2DN-00-1	LT-2DN	ACATCCACGTGTGTGTCAGAGTGAGTGAGTGTGAGTGTGTGAGTGTACGT	lib1	1	0	14
LT-2DN-00-1	LT-2DN	ACATCGACGTCTGTGTCTGTGTCAGAGTGTGAGTGTCACAGACACTACGT	lib1	1	0	9
LT-2DN-00-1	LT-2DN	ACATCGACGTGTGACACAGTGAGTGTCAGTGTCAGTGTGACAGTGAACGT	lib1	1	0	14
LT-2DN-00-1	LT-2DN	ACATCGACGTGTGACTCACACTGTGACTGACACTGTGTGACAGTCTACGT	lib1	1	0	17
LT-2DN-00-1	LT-2DN	ACATCGACGTGTGTGAGTGAGTGAGAGTGAGAGTGTGAGAGACTCAACGT	lib1	1	0	7
LT-2DN-00-1	LT-2DN	ACATCTACGTCTGTCTCAGTCTCTGTCTGAGTGTCTCTCTCTGTCAACGT	lib1	1	0	22
LT-2DN-00-1	LT-2DN	ACATCTACGTGTCAGTCAGTCTGACTGTGAGTCTGTGACAGACTCAACGT	lib1	1	0	18
LT-2DN-00-1	LT-2DN	ACATCTACGTGTGAGACACTCTGTGTGACACTCTCACTCACACTCTACGT	lib1	1	0	25
LT-2DN-00-1	LT-2DN	ACATGAACGTGTCACTGACTGAGACAGTGAGACACAGTGAGAGACAACGT	lib1	1	0	27
LT-2DN-00-1	LT-2DN	ACATGAACGTGTGAGACTCTGTGACAGACTGAGTCTGTCTGTGAACGTAT	lib1	1	0	9
LT-2DN-00-1	LT-2DN	ACATGACGTCAGACTCTCACTGACTGTCTCACTCACTGAGTCTGAACGTA	lib1	1	0	18
LT-2DN-00-1	LT-2DN	ACATGCACGTCAGAGAGTCTGTCAGTGTCTGTGTCTGTGAGTCTCTACGT	lib1	1	0	30
LT-2DN-00-1	LT-2DN	ACATGCACGTCAGTCTGTCTCACTCACTCTCTCTCTGACTGTCAGTACGT	lib1	1	0	24
LT-2DN-00-1	LT-2DN	ACATGCACGTCTGTGAGTCTGTGTCACAGTGAGAGTCAGACACTGTACGT	lib1	1	0	60
LT-2DN-00-1	LT-2DN	ACATGCACGTGAGTGTGAGTCAGAGAGTCTGTGTGTGTGTGAGTGTACGT	lib1	1	0	26
LT-2DN-00-1	LT-2DN	ACATGCACGTGTCAGACTGTGACTGTGTGAGTCTGACTCAGTCTCAACGT	lib1	1	0	8
LT-2DN-00-1	LT-2DN	ACATGCACGTGTGTCAGTCACTGTGTGTGAGTGTCAGTCTGTCTCAACGT	lib1	1	0	5
LT-2DN-00-1	LT-2DN	ACATGGACGTCACAGACAGTGTGTGACTCTGACACTCAGACTGTGTACGT	lib1	1	0	16
LT-2DN-00-1	LT-2DN	ACATGGACGTCAGTGTGTCACTGTCTGAGTCAGTGTCAGAGAGTGTACGT	lib1	1	0	5
LT-2DN-00-1	LT-2DN	ACATGGACGTCTCAGTGACTCTGTCAGTGAGTGAGTCACTGTGTGTACGT	lib1	1	0	17
LT-2DN-00-1	LT-2DN	ACATGGACGTGTCAGAGTGTCTGTGTGAGTCAGTGTCACAGACTCTACGT	lib1	1	0	45
LT-2DN-00-1	LT-2DN	ACATGGACGTGTCTCACTCTGAGAGACACTCTCTGTCAGTGTCTGTACGT	lib1	1	0	59
LT-2DN-00-1	LT-2DN	ACATGGACGTGTCTGAGACTCACACAGTGTCACTCAGACTGTGTGTACGT	lib1	1	0	20
LT-2DN-00-1	LT-2DN	ACATGGACGTGTGTCACTCACTGTGAGTCTCTCAGTCTGTCAGAGTACGT	lib1	1	0	10
LT-2DN-00-1	LT-2DN	ACATGGACGTGTGTCGTGTGTCTGAGTGTGAGTGAGTGACAGTCTACGTA	lib1	1	0	3
LT-2DN-00-1	LT-2DN	ACATGGACGTGTGTGTGAGACTGTGAGTGTGTGTGAGTCTGTGAGAACGT	lib1	1	0	15
LT-2DN-00-1	LT-2DN	ACATGTACGTCTCACTGTCAGTCAGTGACAGTCAGTGACAGTCTGTACGT	lib1	1	0	9
LT-2DN-00-1	LT-2DN	ACATGTACGTGTGTGTCACAGAGTCTCTGACAGAGAGTGAGTGACAACGT	lib1	1	0	19
LT-2DN-00-1	LT-2DN	ACATGTACGTGTGTGTGTCTCTGTGTAACTCACTCAGTCAGTGTCTACGT	lib1	1	0	10
LT-2DN-00-1	LT-2DN	ACATTAACGTCACTCAGTGTGACTCAGTGAGACAGACTGTGACTCTACGT	lib1	1	0	6
LT-2DN-00-1	LT-2DN	ACATTAACGTGACACTCACAGTGACTGTCTCAGTGACTGTGTCAGTACGT	lib1	1	0	18
LT-2DN-00-1	LT-2DN	ACATTAACGTGACTGTGAGAGAGAGAGACTCTGTCACTGTGAGAGTACGT	lib1	1	0	23
LT-2DN-00-1	LT-2DN	ACATTAACGTGTCACAGTGTGTCTGAGAGAGTGAGTGACTCTGTGTACGT	lib1	1	0	13
LT-2DN-00-1	LT-2DN	ACATTAACGTGTGACTATGTCTGAGAGACAGACAGAGTGTGTCAGTACGT	lib1	1	0	12
LT-2DN-00-1	LT-2DN	ACATTAACGTGTGTGTCTGAGTCAGTCTCAGTGTCTGAGAGTGTCAACGT	lib1	1	0	4
LT-2DN-00-1	LT-2DN	ACATTACGTCTCACACTCAGTCAGACTGGATACACTGTGTCTCAATGTAT	lib1	1	0	22
LT-2DN-00-1	LT-2DN	ACATTCACGTGTCACAGTGTGTCTGTGTGAGTGACTCACAGACACTACGT	lib1	1	0	22
LT-2DN-00-1	LT-2DN	ACATTCACGTGTGACTGACTCTCAGAGTCACTCTGTCAGTGAGAGTACGT	lib1	1	0	44
LT-2DN-00-1	LT-2DN	ACATTGACGTCTGAGAGACAGAGTCAGTCACTGAGTGTCTCAACTACGTA	lib1	1	0	6
LT-2DN-00-1	LT-2DN	ACATTGACGTGACAGTGTGAGTGTGTCAGTGTCACTGTCTCTGTCAACGT	lib1	1	0	23
LT-2DN-00-1	LT-2DN	ACATTGACGTGAGTGAGAGTCTGAGTGACACTCACTGAGACAGTCAACGT	lib1	1	0	15
LT-2DN-00-1	LT-2DN	ACATTTACGTGAGTCTGAGTCTGACTCACACTGTCACACACTGTGAACGT	lib1	1	0	17
LT-2DN-00-1	LT-2DN	ACATTTACGTGAGTGTGTCACTGACTGTGTCTGTCACTGTCTGAGAACGT	lib1	1	0	18
LT-2DN-00-1	LT-2DN	ACATTTACGTGTCTGTCTGAGTGTGAGTCAGAGTCTCACAGTGTCTACGT	lib1	1	0	5
LT-2DN-00-1	LT-2DN	ACATTTACGTGTCTGTGACTGTGTGAGAGACTGAGAGTCTCTCTCAACGT	lib1	1	0	34
LT-2DN-00-1	LT-2DN	ACCAAAACGTCACACTCTGTCTGTGAGACAGTGAGACTCTCAGAGTACGT	lib1	1	0	28
LT-2DN-00-1	LT-2DN	ACCAACACGTGACACAGTGTCACTGAGTCTGTCAGACAGTCAGTGTACGT	lib1	1	0	10
LT-2DN-00-1	LT-2DN	ACCAAGACGTGTGTCTGTGTGTGTGAGTGAGTCACTCAGACAGAGTACGT	lib1	1	0	23
LT-2DN-00-1	LT-2DN	ACCACAACGTGTCAGAGTCAGAGAGTCAGAGTCTCAGAGTCTCTGTACGT	lib1	1	0	13
LT-2DN-00-1	LT-2DN	ACCACCACGTGAGAGTCTGTGACTCTGTCACAGTCAGACTGTGTGAACGT	lib1	1	0	19
LT-2DN-00-1	LT-2DN	ACCACGACGTCACAGACAGTGTCAGTCAGAGAGACAGAGAGTCAGTACGT	lib1	1	0	13
LT-2DN-00-1	LT-2DN	ACCACGACGTCTGACTGACTGTCAGTGAGTCAGATCTCTCTGTTACGTAT	lib1	1	0	28
LT-2DN-00-1	LT-2DN	ACCACGACGTGACAGTCACTGAGAGACAGTGTGTCTCACACTGTGAACGT	lib1	1	0	11
LT-2DN-00-1	LT-2DN	ACCACTACGTCTCTGAGACAGAGTGTCAGAGTGTCTGTCAGACTGAACGT	lib1	1	0	18
LT-2DN-00-1	LT-2DN	ACCACTACGTGTCTGTCTCTCTCTCAGACAGTGTCTCTCAGTCTGAACGT	lib1	1	0	12
LT-2DN-00-1	LT-2DN	ACCACTACGTGTGAGAGTCTCTCTGTGTGTCTGTGACTGTCACAGTACGT	lib1	1	0	27
LT-2DN-00-1	LT-2DN	ACCAGAACGTGAGAGTGTCTGTGAGTCACACTCAGACACAGACTGTACGT	lib1	1	0	19
LT-2DN-00-1	LT-2DN	ACCAGAACGTGTGACAGTCAGTGAGACAGAGTCACACAGAGAGTCAACGT	lib1	1	0	14
LT-2DN-00-1	LT-2DN	ACCAGAACGTGTGTGAGTGTGTGTGTGTCTCAGTGTGTGTGTGTGTACGT	lib1	1	0	7
LT-2DN-00-1	LT-2DN	ACCAGCACGTCACTGTCTGTGTGAGTGAGACTCTCTGAGTGAGTCAACGT	lib1	1	0	24
LT-2DN-00-1	LT-2DN	ACCAGCACGTCTCAGTCTGAGTGTGTCAGTGAGACTCTGTCACTGAACGT	lib1	1	0	3
LT-2DN-00-1	LT-2DN	ACCAGCACGTCTCTGAGAGTCAGTGACTGTGTGTGACAGACTCAGAACGT	lib1	1	0	16
LT-2DN-00-1	LT-2DN	ACCAGCACGTGACAGAGAGTGAGACTGACACTCTGTGTCTGTCAGTACGT	lib1	1	0	4
LT-2DN-00-1	LT-2DN	ACCAGCACGTGAGTGTGTGAGTGACACAGAGAGTCTGTCTGAGACAACGT	lib1	1	0	11
LT-2DN-00-1	LT-2DN	ACCAGCACGTGTCTCTGTGTGAGTGCAGAGTGTGAGTGTGTGTCAACGTA	lib1	1	0	3
LT-2DN-00-1	LT-2DN	ACCAGCACGTGTCTGTCTGACTGTCACTGTCTCTCACTCTCTCAGAACGT	lib1	1	0	12
LT-2DN-00-1	LT-2DN	ACCAGGACGTCAGACTGTGTGTCTGACTGTCTCACACTGACAGTGAACGT	lib1	1	0	4
LT-2DN-00-1	LT-2DN	ACCAGGACGTCAGAGTCAGAGTCAGTGAGTGTCAGTGAGTGACACTACGT	lib1	1	0	11
LT-2DN-00-1	LT-2DN	ACCAGGACGTCAGAGTGTCTGTCTGAGTGTGTCAGACACAGACTCTACGT	lib1	1	0	3
LT-2DN-00-1	LT-2DN	ACCAGGACGTCAGTCACAGTGTGTGAGTGTGAGAGAGACTGAGTCAACGT	lib1	1	0	32
LT-2DN-00-1	LT-2DN	ACCAGGACGTCTGACAGACAGACTCAGAGTGTCACTGTCTCTGTCTACGT	lib1	1	0	5
LT-2DN-00-1	LT-2DN	ACCAGGACGTGAGAGAGACTGAGAGAGTGAGACAGTCACAGTGTGTACGT	lib1	1	0	22
LT-2DN-00-1	LT-2DN	ACCAGTACGTCAGTCACAGACTGTGTCTCAGTCTGTCAGAGAGACAACGT	lib1	1	0	12
LT-2DN-00-1	LT-2DN	ACCAGTACGTGAGTGAGTGTGACTCTGAGAGTCTGTCTGACTCTGTACGT	lib1	1	0	35
LT-2DN-00-1	LT-2DN	ACCAGTACGTGTCAGAGTCTGTCAGAGTGTGACTCAGACACAGTGTACGT	lib1	1	0	20
LT-2DN-00-1	LT-2DN	ACCAGTACGTGTGAGTCTCTCTCTGACTGTGAGTCTGAGTCTGTGAACGT	lib1	1	0	14
LT-2DN-00-1	LT-2DN	ACCAGTACGTGTGTGTGTCTGAGAGTGTGTGTGAGTGAGTGTCAACGTAT	lib1	1	0	39
LT-2DN-00-1	LT-2DN	ACCATAACGTCTCAGTGTCTGAGAGTCAGAGTGTCTCTGTGTGTGTACGT	lib1	1	0	9
LT-2DN-00-1	LT-2DN	ACCATCACGTGACTGTCTGTCTGAGAGTCTGTCACTCAGTGTGAGTACGT	lib1	1	0	19
LT-2DN-00-1	LT-2DN	ACCATGACGTCAGTCTGTGAAGACAGTGAGTGAGTGTGTGACACAACGTA	lib1	1	0	6
LT-2DN-00-1	LT-2DN	ACCATGACGTCTCAGTCAGTCAGTGTGTCAGTGTGAGTCACTGTGTACGT	lib1	1	0	19
LT-2DN-00-1	LT-2DN	ACCATTACGTCTCAGACTGTCTCTGAGACACTGAGAGAGACAGAGTACGT	lib1	1	0	47
LT-2DN-00-1	LT-2DN	ACCATTACGTCTCAGTCAGAGAGTCTCTGTCTGTGAGTGTGTCAGAACGT	lib1	1	0	9
LT-2DN-00-1	LT-2DN	ACCATTACGTCTGAGAGACACTGTGTGAGTGTGTGTGTGTGTCACAACGT	lib1	1	0	5
LT-2DN-00-1	LT-2DN	ACCATTACGTCTGTCACTGTCAGTGTCTGACTGTGTGTGTCACAGAACGT	lib1	1	0	26
LT-2DN-00-1	LT-2DN	ACCATTACGTGAGTGAGAGTGTGTCTGACAGAGAGTGACTGAGAGTACGT	lib1	1	0	7
LT-2DN-00-1	LT-2DN	ACCATTACGTGTCTGACAGACAGTGAGAGACTCTGACTCACAGTGTACGT	lib1	1	0	14
LT-2DN-00-1	LT-2DN	ACCATTACGTGTGTGACACTCTGACTCAGTCTGTGTCTGTGAGAGTACGT	lib1	1	0	26
LT-2DN-00-1	LT-2DN	ACCCAAACGTGTGTGTGAGTCTGTGACACAGTGTGTCTGTGTCTGAACGT	lib1	1	0	15
LT-2DN-00-1	LT-2DN	ACCCAACGTCACAGACTGTCTGTCTGTCTCTGTCTGACTCAGAGTACGTA	lib1	1	0	6
LT-2DN-00-1	LT-2DN	ACCCACACGTCAGCAGTGTGTCTGACTGTGTGTGTCACTGAGACTACGTA	lib1	1	0	8
LT-2DN-00-1	LT-2DN	ACCCACACGTCAGTGTGTGTCAGTGTGTGAGTCTGTGTGTGTGAGTACGT	lib1	1	0	36
LT-2DN-00-1	LT-2DN	ACCCACACGTCTGAGTCACAGTGTGTCTCACAGAGACAGTGAGAGTACGT	lib1	1	0	31
LT-2DN-00-1	LT-2DN	ACCCACACGTCTGAGTCTCTGTCTGAGTGTGTCACAGAGTCTGAGTACGT	lib1	1	0	17
LT-2DN-00-1	LT-2DN	ACCCACACGTCTGTGAGTGTCTGTGTGAGAGTGAGTGAGAGTCTGAACGT	lib1	1	0	6
LT-2DN-00-1	LT-2DN	ACCCACACGTGACACTCTGTGACACACTCACTCACAGAGAGTCACAACGT	lib1	1	0	12
LT-2DN-00-1	LT-2DN	ACCCACACGTGAGAGTGAGTGACACAGTGAGAGTCTGTGACTGTGAACGT	lib1	1	0	17
LT-2DN-00-1	LT-2DN	ACCCACACGTGAGTCTCCAACACTCTGTGAGACACTGTCACTACGTATGG	lib1	1	0	11
LT-2DN-00-1	LT-2DN	ACCCAGACGTCTCTCTGAGTGTGTGACTGTGTCAGAGTCTGACTCTACGT	lib1	1	0	24
LT-2DN-00-1	LT-2DN	ACCCATACGTCAGTGTCAGTCTGTCAGAGACACTGTGAGTGTCTCTACGT	lib1	1	0	9
LT-2DN-00-1	LT-2DN	ACCCATACGTGTGACAGTGTGTGTGTGTGTGTCTGAGTCTGACTGAACGT	lib1	1	0	7
LT-2DN-00-1	LT-2DN	ACCCCAACGTCACAGTGAGTGTGTGAGTCAGACACAGTCTCAGTCTACGT	lib1	1	0	19
LT-2DN-00-1	LT-2DN	ACCCCAACGTGACTGTGGTGTGTGTCAGTCAGAGTCTCACTGACTACGTA	lib1	1	0	13
LT-2DN-00-1	LT-2DN	ACCCCAACGTGAGAGTCACTCTGACTCTGACAGTCTGTCTGTGACAACGT	lib1	1	0	25
LT-2DN-00-1	LT-2DN	ACCCCAACGTGAGTCTGCACAGTGTCAGACAGTCACTTGTGACTACGTAT	lib1	1	0	11
LT-2DN-00-1	LT-2DN	ACCCCAACGTGAGTGTGTGAGTCTGAGTGTGTGTGTCTCTCTGACAACGT	lib1	1	0	29
LT-2DN-00-1	LT-2DN	ACCCCAACGTGTCTGTCTCTGAGAGTGTGACTGACACTGTGTGTGAACGT	lib1	1	0	21
LT-2DN-00-1	LT-2DN	ACCCCAACGTGTGAGTGTGTGTGTCTGTGTGTCAGACTGAGAGAGAACGT	lib1	1	0	13
LT-2DN-00-1	LT-2DN	ACCCCAACGTGTGTCACAGTGAGTCTCTCACAGTCAGAGTCTGTGAACGT	lib1	1	0	11
LT-2DN-00-1	LT-2DN	ACCCCCACGTCTCAGTGTGAGTGACTGTCTGTGTCAGTGTGAGACTACGT	lib1	1	0	23
LT-2DN-00-1	LT-2DN	ACCCCCACGTGACACAGAGTGTGTGAGAGTGTCACACTCTGTCACTACGT	lib1	1	0	11
LT-2DN-00-1	LT-2DN	ACCCCCACGTGAGTCACAGACTCAGTGTCAGTGACACTGTGTGTGTACGT	lib1	1	0	14
LT-2DN-00-1	LT-2DN	ACCCCGACGTCACACTCTGTGTCTGTCTGTGACTCAGTCTGAGAGAACGT	lib1	1	0	34
LT-2DN-00-1	LT-2DN	ACCCCGACGTCTCAGTGTGTGACACTCACTGAGAGTGTCTGTGTGAACGT	lib1	1	0	29
LT-2DN-00-1	LT-2DN	ACCCCGACGTGTCTGTCTGTGAGAGTCTCACAGTCTGAGAGAGTGTACGT	lib1	1	0	10
LT-2DN-00-1	LT-2DN	ACCCCTACGTCACACTGTGTGTGTGTGTCACAGTCAGACTGACTCAACGT	lib1	1	0	33
LT-2DN-00-1	LT-2DN	ACCCCTACGTCTCTGTGTGTGTGACAGAGAGACACAGTCTGTCTGAACGT	lib1	1	0	22
LT-2DN-00-1	LT-2DN	ACCCCTACGTGAGACAGAGTGTGTCAGTGAGTGTCACAGAGTGTCAACGT	lib1	1	0	22
LT-2DN-00-1	LT-2DN	ACCCCTACGTGAGAGTCTCACACACTGTGTCTGTCAGTGACAGTCTACGT	lib1	1	0	11
LT-2DN-00-1	LT-2DN	ACCCGCACGTGACAGTGTGTGTGAGTGTCTGAGTCTCTGTCTGACAACGT	lib1	1	0	6
LT-2DN-00-1	LT-2DN	ACCCGCACGTGACTCACTGTCAGTGAGTGTCTCAGTCAGTGTCTGAACGT	lib1	1	0	5
LT-2DN-00-1	LT-2DN	ACCCGCACGTGAGTGTGTCAGTCACAGTGTGACTCTGAGTCAGTCAACGT	lib1	1	0	13
LT-2DN-00-1	LT-2DN	ACCCGCACGTGTCTCACAGTGTCTCTGAGTGAGTGACTGAGTGTCTACGT	lib1	1	0	17
LT-2DN-00-1	LT-2DN	ACCCGCACGTGTGACTCACTCAGTGTCTGACTGTGTCTGAGTCTCAACGT	lib1	1	0	7
LT-2DN-00-1	LT-2DN	ACCCGCACGTGTGAGTGTGACTGAGTGTCTCTGAGAGTGTGTGTGAACGT	lib1	1	0	15
LT-2DN-00-1	LT-2DN	ACCCGGACGTCACTGAGTGTGACACAGTCTCTCAGTCTCTCTGTGTACGT	lib1	1	0	35
LT-2DN-00-1	LT-2DN	ACCCGGACGTCAGTCTGTGAGTCTGACTCACACAGTGTGTGTGTGTACGT	lib1	1	0	4
LT-2DN-00-1	LT-2DN	ACCCGGACGTCAGTGTCTGTCTGAGTCAGTCAGTGTGTGACTGTCAACGT	lib1	1	0	14
LT-2DN-00-1	LT-2DN	ACCCGGACGTCTCACACTGTGACACAGTGTCTCAGTCAGAGTGAGTACGT	lib1	1	0	11
LT-2DN-00-1	LT-2DN	ACCCGGACGTCTCACTCACTGTCTGAGAGAGACAGTCTGAGACTCTACGT	lib1	1	0	17
LT-2DN-00-1	LT-2DN	ACCCGGACGTGAGTCACTCACTGTGTGAGTCTCACAGTCTCTGTGTACGT	lib1	1	0	14
LT-2DN-00-1	LT-2DN	ACCCGGACGTGTCAGACTGTCTGAGTCATGTGTCTGTCTCAGTGTACGTA	lib1	1	0	14
LT-2DN-00-1	LT-2DN	ACCCGGACGTGTGTCTCAGAGTGTGTGACTGTGAGACTCTCACACAACGT	lib1	1	0	11
LT-2DN-00-1	LT-2DN	ACCCGGACGTTCTGTCAGTCAGTGAGAGTCAGAGTGTGTGTCAGAACGTA	lib1	1	0	19
LT-2DN-00-1	LT-2DN	ACCCGTACGTCAGAGACTCTCAGACAGTCAGACACTGACAGTGTGTACGT	lib1	1	0	26
LT-2DN-00-1	LT-2DN	ACCCGTACGTCTCAGAGAGAGAGTGTGCCAGAGTGTGACAGAGTCAACGT	lib1	1	0	37
LT-2DN-00-1	LT-2DN	ACGCAAACGTGTCAGACAGTGAGTGTCTGTGACTGTGACAGAGTGAACGT	lib1	1	0	41
LT-2DN-00-1	LT-2DN	ACGCAAACGTGTGTGAGAGTCAGAGAGTGTGAGTGTGAGACAGTCTACGT	lib1	1	0	8
LT-2DN-00-1	LT-2DN	ACGCAACGTCACACAGTGTGTGACTGTGTCACACTCAGTCACACAACGTA	lib1	1	0	18
LT-2DN-00-1	LT-2DN	ACGCAACGTCACAGTGAGTGAGTGAGACTGAGTGAGTCTGTCACTACGTA	lib1	1	0	25
LT-2DN-00-1	LT-2DN	ACGCACACGTCACACTCAGACACTCAGTGTCTGTCACTCTCACTGTACGT	lib1	1	0	15
LT-2DN-00-1	LT-2DN	ACGCACACGTCACTCTGTGTGTGACTGAGACAGACAGTGAGACTCTACGT	lib1	1	0	9
LT-2DN-00-1	LT-2DN	ACGCACACGTGAGACTGACTCTGTCACTCACAGTCAGTCACAGTGAACGT	lib1	1	0	32
LT-2DN-00-1	LT-2DN	ACGCACACGTGAGAGTCTCACTCAGTGTGTGTGAGACAGTGTGTGAACGT	lib1	1	0	17
LT-2DN-00-1	LT-2DN	ACGCACACGTGAGTGAGACTCTCAGTCTCTCTCTCAGGTGTGTGAACGTA	lib1	1	0	4
LT-2DN-00-1	LT-2DN	ACGCACACGTGAGTGTGACTCAGACACAGAGAGTCTGACACTGAGTACGT	lib1	1	0	7
LT-2DN-00-1	LT-2DN	ACGCACACGTGTCACACAGACTGAGTCAGAGTCAGACTCAGAGAGAACGT	lib1	1	0	5
LT-2DN-00-1	LT-2DN	ACGCAGACGTCAGTGTCAGAGTCTGTGAGAGTGACTGAGACTGTGTACGT	lib1	1	0	13
LT-2DN-00-1	LT-2DN	ACGCAGACGTCTGTCACTGTGTGACAGTGTGAGTCTGTGAGACTGAACGT	lib1	1	0	21
LT-2DN-00-1	LT-2DN	ACGCAGACGTGAGTCACACAGAGTGTCTGTGTCTCACTCACTGTGTACGT	lib1	1	0	25
LT-2DN-00-1	LT-2DN	ACGCAGACGTGTGAGTCTCACACTGAGAGCTGTGAGACTGTCACAACGTA	lib1	1	0	14
LT-2DN-00-1	LT-2DN	ACGCATACGTCTCTCAGTGTGTGTGAGTCTGTGTCACTCTGTGTCAACGT	lib1	1	0	28
LT-2DN-00-1	LT-2DN	ACGCATACGTCTCTGTGACTGTGAGTCAGTGTCACACACTCACAGTACGT	lib1	1	0	3
LT-2DN-00-1	LT-2DN	ACGCATACGTGACTGAGAGTGTGTGACTGAGAGAAGAGAGTCTGTGAACG	lib1	1	0	37
LT-2DN-00-1	LT-2DN	ACGCCAACGTGAGTGTGTGAGTGTCACAGACTGAGTGTCTGTCTGTACGT	lib1	1	0	14
LT-2DN-00-1	LT-2DN	ACGCCAACGTGTCTGAGTCACTCTCTCTCTGTGTCTCTGACTCTGAACGT	lib1	1	0	15
LT-2DN-00-1	LT-2DN	ACGCCAACGTGTGTGTGTGTCTGTCTCAGTGTCTCTCTCTGTGACAACGT	lib1	1	0	15
LT-2DN-00-1	LT-2DN	ACGCCCACGGACAGACTGACACTGTGTGTGTGACTCTGTGAGAGAACGTA	lib1	1	0	13
LT-2DN-00-1	LT-2DN	ACGCCCACGTGTCACAGAGTGAGTGAGAGTGTCTGAGTCTGACAGAACGT	lib1	1	0	10
LT-2DN-00-1	LT-2DN	ACGCCCACGTGTCAGTCACTCTCAGTCAGTGTGTCAGTGTGTCACAACGT	lib1	1	0	11
LT-2DN-00-1	LT-2DN	ACGCCCACGTGTCTGAGTGTGTGACTCACAGTCAGTGAGAGTCTCAACGT	lib1	1	0	7
LT-2DN-00-1	LT-2DN	ACGCCGACGTCAGTGACTGAGAGAGTCTGAGTGAGTGTCTCACACTACGT	lib1	1	0	42
LT-2DN-00-1	LT-2DN	ACGCCGACGTGACACAGTGTGAGTCAGACAGTCACACAGTGTCTGTACGT	lib1	1	0	5
LT-2DN-00-1	LT-2DN	ACGCCGACGTGTCACTGTGTCTCAGAGAGTCTGACACTGTGTGTCTACGT	lib1	1	0	15
LT-2DN-00-1	LT-2DN	ACGCCGACGTGTCTCTCACTCAGACTGACTCTGAGTCTGTGAGTGAACGT	lib1	1	0	12
LT-2DN-00-1	LT-2DN	ACGCCGACGTGTGTGAGACTGTGACTCTGAGAGAGTGAGAGTCTGTACGT	lib1	1	0	17
LT-2DN-00-1	LT-2DN	ACGCCTACGTCACTCAGTGAGACTGTCACTGAGTGTCACAGACTGAACGT	lib1	1	0	8
LT-2DN-00-1	LT-2DN	ACGCCTACGTCAGTCAGAGTGTGTGTGTGTCTGAGTCTGAGTGTGAACGT	lib1	1	0	12
LT-2DN-00-1	LT-2DN	ACGCCTACGTGACACAGTCACTGAGACAGTGAGTCACAGAGACTGTACGT	lib1	1	0	10
LT-2DN-00-1	LT-2DN	ACGCCTACGTGACTGTGACTGTGAGACTGAGTGACACAGACAGTCAACGT	lib1	1	0	18
LT-2DN-00-1	LT-2DN	ACGCCTACGTGTCTGTGTGTCTCAGTCTCTGTGTGAGTGTCAGACTACGT	lib1	1	0	3
LT-2DN-00-1	LT-2DN	ACGCGAACGTCTCACAGTCACAGTGAGTGAGTGTGAGTGACTCAGTACGT	lib1	1	0	24
LT-2DN-00-1	LT-2DN	ACGCGAACGTCTGACTGAGTCAGAGACTCACTGTCACTCTGAGAGAACGT	lib1	1	0	29
LT-2DN-00-1	LT-2DN	ACGCGAACGTGAGTGAGTCAGTGAGACAGTGAGTCTGTCACTGTGTACGT	lib1	1	0	20
LT-2DN-00-1	LT-2DN	ACGCGAACGTGTGTGTGAGTGTGACTGTGTCTCTGTCTGTCACAGTACGT	lib1	1	0	8
LT-2DN-00-1	LT-2DN	ACGCGACGTCAGAGTCACACAGTCTGAGTCAGTGTCTTAGTGTGTACGTA	lib1	1	0	12
LT-2DN-00-1	LT-2DN	ACGCGACGTCTGTGACAGTGTGTGACACACACAGAGTCTCACTCTACGTA	lib1	1	0	4
LT-2DN-00-1	LT-2DN	ACGCGCACGTCTGTCAGTCTGTGAGTGAGTGAGAGTCTGTCTCTGTACGT	lib1	1	0	13
LT-2DN-00-1	LT-2DN	ACGCGCACGTCTGTGACTGTGTGAGTGTCACTCTGTCTCAGTCTGTACGT	lib1	1	0	6
LT-2DN-00-1	LT-2DN	ACGCGCACGTGACAGTGTCAGACTCTGTGAGACTGTCACTCTCTCAACGT	lib1	1	0	12
LT-2DN-00-1	LT-2DN	ACGCGCACGTGAGACAGTGAGTGTCTGTGAGTGTGAGTCTGTCTCTACGT	lib1	1	0	5
LT-2DN-00-1	LT-2DN	ACGCGCACGTGAGTCTGAGTCTCTGTGAGTCAGAGAGTCAGTCTCTACGT	lib1	1	0	7
LT-2DN-00-1	LT-2DN	ACGCGCACGTGAGTGTGAGTGTGTCTGTGTGAGACACTGAGTCAGTACGT	lib1	1	0	13
LT-2DN-00-1	LT-2DN	ACGCGCACGTGTCTCACACACTCTCAGACACTCTGAGTGTGTGTCAACGT	lib1	1	0	21
LT-2DN-00-1	LT-2DN	ACGCGCACGTGTGCGTCAGTGACTCTGTGTCACTCTCTGTCTCTCTACGT	lib1	1	0	14
LT-2DN-00-1	LT-2DN	ACGCGCACGTGTGTGACACACACTCAGTGTGAGAGTGTCAGTGAGAACGT	lib1	1	0	21
LT-2DN-00-1	LT-2DN	ACGCGGACGTCACACAGAGTCACAGAGACTGACAGTGTGTGTTCTACGTA	lib1	1	0	22
LT-2DN-00-1	LT-2DN	ACGCGGACGTCACTGTCTCTGAGACTGAGTGTCAGTCATGTGACTACGTA	lib1	1	0	22
LT-2DN-00-1	LT-2DN	ACGCGGACGTCAGTGTGTCAGAGTGACTGAGTGAGTGACAGAGTGAACGT	lib1	1	0	10
LT-2DN-00-1	LT-2DN	ACGCGGACGTCTCACTGTCATGTGTGTGTGTGAGACAGTGACTAACGTAT	lib1	1	0	20
LT-2DN-00-1	LT-2DN	ACGCGGACGTCTGTGTGACAGTGTCTCTGTGAGTGACTGTCTGTCAACGT	lib1	1	0	5
LT-2DN-00-1	LT-2DN	ACGCGGACGTGACACTGTGTGTCAGACTCTCACACAGTCAGTGTCTACGT	lib1	1	0	9
LT-2DN-00-1	LT-2DN	ACGCGGACGTGACTGACTCAGACTGTGACACTGTCAGTCTCAGTCAACGT	lib1	1	0	8
LT-2DN-00-1	LT-2DN	ACGCGGACGTGAGACTGTGTGTCAGTGTCACTGTGTCTGACACTCTACGT	lib1	1	0	34
LT-2DN-00-1	LT-2DN	ACGCGGACGTGTGACACACAGTGTCAGAGTCTGTGTCTGAGACACAACGT	lib1	1	0	24
LT-2DN-00-1	LT-2DN	ACGCGTACGTCAGAGTGTCACTCACTCTGAGTGAGCTCTCTGTGTACGTA	lib1	1	0	51
LT-2DN-00-1	LT-2DN	ACGCGTACGTCTCTGTGTCTCTCTGAGTCACACAGAGACTCAGACAACGT	lib1	1	0	4
LT-2DN-00-1	LT-2DN	ACGCGTACGTCTGTAACTGTCAGTCTCTCTGAGTCAGTCTCACTCTACGT	lib1	1	0	22
LT-2DN-00-1	LT-2DN	ACGCGTACGTCTGTGTGAGTGAGACACACACAGTCTGTCTCACACTACGT	lib1	1	0	9
LT-2DN-00-1	LT-2DN	ACGCGTACGTGAGACTGAGTGTGAGTGACACAGAGTGTGTCTGAGTACGT	lib1	1	0	6
LT-2DN-00-1	LT-2DN	ACGCGTACGTGTCAGTGTCTGAGTGAGTGTGTGTCTGAGTGACTGTACGT	lib1	1	0	6
LT-2DN-00-1	LT-2DN	ACGCGTACGTGTGACTCAGACAGTCTGAGTCTCTGTGTCAGTGAGTACGT	lib1	1	0	31
LT-2DN-00-1	LT-2DN	ACGCGTACGTGTGAGAGTGAGTGTGAGACTGACACAGTCTCTGTGAACGT	lib1	1	0	5
LT-2DN-00-1	LT-2DN	ACGCGTACGTGTGAGTCAGAGAGTGTGTGAGAGACTGACTCTCTCAACGT	lib1	1	0	18
LT-2DN-00-1	LT-2DN	ACGCGTACGTGTGGTCAGTCACTGTCAGACACAGAGTCTCTGTGTACGTA	lib1	1	0	8
LT-2DN-00-1	LT-2DN	ACGCTAACGTCACACTGACTGTGAGAGTCTCACTGTCAGACTCACAACGT	lib1	1	0	37
LT-2DN-00-1	LT-2DN	ACGCTAACGTCAGTGACACTGACTCACTGTGTCTGAGAGAGTCAGTACGT	lib1	1	0	44
LT-2DN-00-1	LT-2DN	ACGCTAACGTGTGTCACTGTTGAGTGTGAGTCACTGTGAGTGAGTACGTA	lib1	1	0	7
LT-2DN-00-1	LT-2DN	ACGCTCACGTCACACTCAGACACTCTCAGAGAGACACTCACTGTCTACGT	lib1	1	0	14
LT-2DN-00-1	LT-2DN	ACGCTCACGTCTGAGTCTGACTGAGAGTCTCACTGAGCGTCACTGTACGT	lib1	1	0	10
LT-2DN-00-1	LT-2DN	ACGCTCACGTCTGTGTCACAGACAGACTGTCAGTCTGAGACACTGTACGT	lib1	1	0	24
LT-2DN-00-1	LT-2DN	ACGCTCACGTGACTGTCACAGAGTGTGTCAGACAGAGTCTGTGTGTACGT	lib1	1	0	12
LT-2DN-00-1	LT-2DN	ACGCTGACGTCAGTGACTGACACAGTCTCACTGACAGTGAGAGTGTACGT	lib1	1	0	51
LT-2DN-00-1	LT-2DN	ACGCTGACGTCTCTCTCTGTGTCTGTCAGAGTCTGTGTCTGACTCAACGT	lib1	1	0	18
LT-2DN-00-1	LT-2DN	ACGCTGACGTGACTGAGTCTGAGTGAGTCAGTGTCTGAGACACTCAACGT	lib1	1	0	17
LT-2DN-00-1	LT-2DN	ACGCTGACGTGAGTCACTGACAGTGTGTGTGTGTGTGTGTCAGTGAACGT	lib1	1	0	4
LT-2DN-00-1	LT-2DN	ACGCTGACGTGTCAGAGACAGAGACAGTGTCTGTGTGTCAGAGTGACGTA	lib1	1	0	17
LT-2DN-00-1	LT-2DN	ACGCTGACGTGTCTCACTGTGTCACTGACTGTCTCTGACAGTCTGAACGT	lib1	1	0	31
LT-2DN-00-1	LT-2DN	ACGCTGACGTGTGTCTGTCTGACTGAGTGTGTGTGTCTGTCTGACTACGT	lib1	1	0	23
LT-2DN-00-1	LT-2DN	ACGCTGACGTGTGTGACAGTCTCACTGACACTGTGTCTGTCTCTCTACGT	lib1	1	0	34
LT-2DN-00-1	LT-2DN	ACGCTGACGTGTGTGTGAGACTGTCTCAGTGTCACTGAGTGTGTGAACGT	lib1	1	0	21
LT-2DN-00-1	LT-2DN	ACGCTTACGCGTGTCAGATGTGAGAGTGTCAGTGACACTCTCTGTACGTA	lib1	1	0	8
LT-2DN-00-1	LT-2DN	ACGCTTACGTCAGAGTGAGTCAGTCTCTCTGTGTGTGTGACACAACGTAT	lib1	1	0	4
LT-2DN-00-1	LT-2DN	ACGCTTACGTCAGAGTGAGTCAGTCTCTCTGTGTGTGTGTGACACAACGT	lib1	1	0	44
LT-2DN-00-1	LT-2DN	ACGCTTACGTCTCTCAGTGTCTGTCAGACTCTGACAGTCTGAGTCTACGT	lib1	1	0	21
LT-2DN-00-1	LT-2DN	ACGCTTACGTGACTCTGAGTCTCTCAGAGAGTCTCTGAGAGAGTCAACGT	lib1	1	0	19
LT-2DN-00-1	LT-2DN	ACGCTTACGTGAGTGAGAGTGTCTGACACAGTGTCTCTGTGTGTCAACGT	lib1	1	0	18
LT-2DN-00-1	LT-2DN	ACGCTTACGTGAGTGTGTGAGTCACTGAGTGACAGACTGTGTCTCAACGT	lib1	1	0	26
LT-2DN-00-1	LT-2DN	ACGCTTACGTGTCTCAGAGACAGAGTGTCAGTGTGTGAGTGTGAGTACGT	lib1	1	0	10
LT-2DN-00-1	LT-2DN	ACGCTTACGTGTGACTGTGTGTCTGTCAGTCTGTGTGAGTCAGAGTACGT	lib1	1	0	14
LT-2DN-00-1	LT-2DN	ACGGAAACGCTGTCTGTGACACTCAGTCTGAGTGACAGTGAGACAACGTA	lib1	1	0	16
LT-2DN-00-1	LT-2DN	ACGGAAACGTCTCACTCAGGTCAGTGTCACTGTGTGTCTGTGACAACGTA	lib1	1	0	20
LT-2DN-00-1	LT-2DN	ACGGAAACGTCTCTGTCTCTCTGTGTGTCACTCACTGTCTCTCTCTACGT	lib1	1	0	24
LT-2DN-00-1	LT-2DN	ACGGAAACGTGTGTGAGTGTCTCTCTCACTCACAGACTGAGTGAGTACGT	lib1	1	0	11
LT-2DN-00-1	LT-2DN	ACGGAAACGTGTGTGTGTGTCACTGACTCTGAGAGAGTGAGTGTGTACGT	lib1	1	0	24
LT-2DN-00-1	LT-2DN	ACGGAACGTCTCACTCAGTGTCACACTGTGACTCTGACTGTGTCAACGTA	lib1	1	0	11
LT-2DN-00-1	LT-2DN	ACGGACACGTCTCACTCACACACAGTGTGAGAGACAGACAGTCACTACGT	lib1	1	0	12
LT-2DN-00-1	LT-2DN	ACGGACACGTGTGACAGAGACTGACTGAGTGTCTCACTGTGACTCAACGT	lib1	1	0	12
LT-2DN-00-1	LT-2DN	ACGGACACGTGTGAGAGTGTGTGTCACAGACACAGTCTGAGTCACAACGT	lib1	1	0	28
LT-2DN-00-1	LT-2DN	ACGGACACGTTGAGACAGTGTCAGACTCTGTGAGTGTCTGTGAGTACGTA	lib1	1	0	10
LT-2DN-00-1	LT-2DN	ACGGAGACGTCACAGAGTCACTGACTGACACAGTCTGTGTCAGTGTACGT	lib1	1	0	11
LT-2DN-00-1	LT-2DN	ACGGAGACGTCAGTGTGTGTCTGTCTGTGACTGTGTGTCTGTCAGTACGT	lib1	1	0	27
LT-2DN-00-1	LT-2DN	ACGGAGACGTCTCTCTCAGTCTGAGAGTGTGTCTCTCAGTGTCTCAACGT	lib1	1	0	27
LT-2DN-00-1	LT-2DN	ACGGAGACGTCTGTGTCACAGAGAGTCTCAGACACAGTGTGAGTCTACGT	lib1	1	0	27
LT-2DN-00-1	LT-2DN	ACGGAGACGTGAGACAGTCTGTCAGAGAGTCTGTCAGTCTCTCAGTACGT	lib1	1	0	18
LT-2DN-00-1	LT-2DN	ACGGAGACGTGTGTGTGTCTCAGACTGAGTCAGAGAGTGTCAGACAACGT	lib1	1	0	4
LT-2DN-00-1	LT-2DN	ACGGATACGTCACTCTGTCAGAGACTGAGTGTCACACTACTCTGTACGTA	lib1	1	0	8
LT-2DN-00-1	LT-2DN	ACGGATACGTCAGTCAGTGACAGTGTCTGTGAGTCACTCAGTCTCAACGT	lib1	1	0	33
LT-2DN-00-1	LT-2DN	ACGGATACGTCTCTGAGTCTCAGAGTGACTGTGAGTGTGTCAGACTACGT	lib1	1	0	10
LT-2DN-00-1	LT-2DN	ACGGATACGTGACTCACTGTGAGTGACTCTCAGAGAGTGTGTCTCAACGT	lib1	1	0	25
LT-2DN-00-1	LT-2DN	ACGGATACGTGAGAGTGTGAGTGAGTGAGAGAGTGTGACAGTGTCAACGT	lib1	1	0	22
LT-2DN-00-1	LT-2DN	ACGGATACGTGTCTGTGACTCAGTCTGTGTCTCTGACACTGTCAGAACGT	lib1	1	0	3
LT-2DN-00-1	LT-2DN	ACGGATACGTGTGTCTGACAGACACTGTCAGTGTGAGACAGAGTCTACGT	lib1	1	0	21
LT-2DN-00-1	LT-2DN	ACGGCAACGTCAGAGTGAGAGTGACTGTGAGAGAAAGTGTGACTGAACGT	lib1	1	0	9
LT-2DN-00-1	LT-2DN	ACGGCAACGTCTGAGTCACACACACAGACTGTCTCACTGTGTCAGTACGT	lib1	1	0	37
LT-2DN-00-1	LT-2DN	ACGGCAACGTGTCAGTCAGACTGTGTCTCTCAGTGTGTCTGTCTCTACGT	lib1	1	0	14
LT-2DN-00-1	LT-2DN	ACGGCAACGTGTGTCAGACAGTGTGTGTGTCACTGTGTCTGAGTGAACGT	lib1	1	0	23
LT-2DN-00-1	LT-2DN	ACGGCAACGTGTGTCTCTCTCTCAGAGACACAGAGAGTGTCAGTGTACGT	lib1	1	0	7
LT-2DN-00-1	LT-2DN	ACGGCAACGTGTGTCTGAGTCTCTCTGTGTGAGTCTCTGACTGTGAACGT	lib1	1	0	21
LT-2DN-00-1	LT-2DN	ACGGCCACGTCTGAGTCAGTCTGTGTGTGAGTGTGTCACTGTCGTACGTA	lib1	1	0	8
LT-2DN-00-1	LT-2DN	ACGGCCACGTGTGACAGTCAGACACACTGTGTGAGAGAGTGTCAGTACGT	lib1	1	0	11
LT-2DN-00-1	LT-2DN	ACGGCCACGTGTGAGTGTGTCTCTGACAGACACACAGACTGTCTTAACGT	lib1	1	0	11
LT-2DN-00-1	LT-2DN	ACGGCCACGTGTGTGAGAGACTGTGTCTGACACTCAGAGTGACACAACGT	lib1	1	0	3
LT-2DN-00-1	LT-2DN	ACGGCGACGTCAGTCACTGTGTCAGTCTGTGTGACTGTCTCAGAGTACGT	lib1	1	0	25
LT-2DN-00-1	LT-2DN	ACGGCGACGTCTGTCAGAGACAGACTGACTGTGTGAGAGAGTCTGAACGT	lib1	1	0	12
LT-2DN-00-1	LT-2DN	ACGGCGACGTCTGTCTCACTGTGTGAGTCTGTGACTCACTGAGTGTACGT	lib1	1	0	22
LT-2DN-00-1	LT-2DN	ACGGCGACGTCTGTGACTGTCTCTGTCTGTCAGTCTCTGAGTGTGAACGT	lib1	1	0	8
LT-2DN-00-1	LT-2DN	ACGGCGACGTGAGTGTCTCAGAGTGTCACAGTCTCAGTCAGTGTGAACGT	lib1	1	0	14
LT-2DN-00-1	LT-2DN	ACGGCGACGTGTGAGTGAGAGAGTGACAGTGTGTGTGTGTGAGTCAACGT	lib1	1	0	13
LT-2DN-00-1	LT-2DN	ACGGCTACGTCAGTGAGTGTGTGTGTCAGAGTCAGTCTCTGTGAGTACGT	lib1	1	0	19
LT-2DN-00-1	LT-2DN	ACGGCTACGTCTCAGTCACTCTGTGAGACAGTCTCTGACTCTGAGTACGT	lib1	1	0	10
LT-2DN-00-1	LT-2DN	ACGGCTACGTCTCTCAGTGTGTGTCTCACACTCTGTGAGTGAGAGTACGT	lib1	1	0	19
LT-2DN-00-1	LT-2DN	ACGGCTACGTCTGAGTGTCAGTGTGTCAGTCTCAGTCAGTCACTGAACGT	lib1	1	0	5
LT-2DN-00-1	LT-2DN	ACGGCTACGTGACTCACTCTGTCACTGTGTGAGAGACTGAGAGTTACGTA	lib1	1	0	18
LT-2DN-00-1	LT-2DN	ACGGCTACGTGACTCAGTGTGTCTGTCTCTCAGTCTGAGTGTGTCAACGT	lib1	1	0	11
LT-2DN-00-1	LT-2DN	ACGGCTACGTGAGTCTCAGTGTGTCTGTCTGAGAGTGTGTGTCTCTACGT	lib1	1	0	32
LT-2DN-00-1	LT-2DN	ACGGCTACGTGTGAGACTCTCTCAGAGAGTGTCTGTGTCTTAGTCTACGT	lib1	1	0	18
LT-2DN-00-1	LT-2DN	ACGGCTACGTGTGTCTGTGTGTCTGTGTGTGACTGTGACACTCTCTACGT	lib1	1	0	20
LT-2DN-00-1	LT-2DN	ACGGCTACGTGTGTGAGTGTGTCAGTGTGTCACACTGTCTCTGTGTACGT	lib1	1	0	6
LT-2DN-00-1	LT-2DN	ACGGGAACGTCACTGATCTCAGTCAGTCTGAGTGAGTGTGTGTCTACGTA	lib1	1	0	35
LT-2DN-00-1	LT-2DN	ACGGGAACGTCTCTGAGTCTCAGAGAGTGTGTCTGAGTCTCAGTCTACGT	lib1	1	0	8
LT-2DN-00-1	LT-2DN	ACGGGAACGTCTGACAGTGTCTGTCAGTGTCTCACACTGACTCGTACGTA	lib1	1	0	28
LT-2DN-00-1	LT-2DN	ACGGGAACGTCTGTCTCTCACTCAGTCTGACTCACAGACTGTCACTACGT	lib1	1	0	18
LT-2DN-00-1	LT-2DN	ACGGGAACGTGAGACACTGTCTGTCACTGACACTGACAGTGTGAGTACGT	lib1	1	0	25
LT-2DN-00-1	LT-2DN	ACGGGAACGTGAGTCTCAGGTGTGTGAGTCTGACTCACTGTGTCTACGTA	lib1	1	0	26
LT-2DN-00-1	LT-2DN	ACGGGAACGTGAGTCTGTCTGTGTGTGACAGACAGTGTGTCAGTGTACGT	lib1	1	0	8
LT-2DN-00-1	LT-2DN	ACGGGAACGTGTCTCTCACAGTGAGTGTGACACTGTGACACTGTCTACGT	lib1	1	0	17
LT-2DN-00-1	LT-2DN	ACGGGCACGTCAGAGTCAGTCTGAGAGACAGACACAGTCTCTGACAACGT	lib1	1	0	8
LT-2DN-00-1	LT-2DN	ACGGGCACGTCTGACTCAGTCAGAGACTGTCTCTGTGTCAGACTGAACGT	lib1	1	0	17
LT-2DN-00-1	LT-2DN	ACGGGCACGTCTGTGTGAGTCTGAGAGTGTCAGTGTGTGTGACTGTACGT	lib1	1	0	9
LT-2DN-00-1	LT-2DN	ACGGGCACGTCTGTGTGTGTCTGTGTGTGTGAGTCAGTGTGTGTGTACGT	lib1	1	0	4
LT-2DN-00-1	LT-2DN	ACGGGCACGTGACAGAGAGACTGAGACTGTGAGAGTGACTCTGTGAACGT	lib1	1	0	7
LT-2DN-00-1	LT-2DN	ACGGGCACGTGACTCTCACTGTGAGACACAGTGTGTCTGACTGTCAACGT	lib1	1	0	3
LT-2DN-00-1	LT-2DN	ACGGGCACGTGAGTCTGAGACTGTCCACGCAGTGTGTGTGTGAGTACGTA	lib1	1	0	13
LT-2DN-00-1	LT-2DN	ACGGGCACGTGAGTGAGTCAGTCTCTCTGACAGTCAGAGAGTGTCAACGT	lib1	1	0	5
LT-2DN-00-1	LT-2DN	ACGGGCACGTGTCAGAGAGAGAGTCTGACTCAGTGTGTCACAGTCAACGT	lib1	1	0	23
LT-2DN-00-1	LT-2DN	ACGGGCACGTGTCTCAGTGACTGTGAGTGACTGTGTCTGTGAGTCTACGT	lib1	1	0	33
LT-2DN-00-1	LT-2DN	ACGGGCACGTGTGAGAGTGTCTCTGTGACAGACTGTGTGTGAGTGTACGT	lib1	1	0	17
LT-2DN-00-1	LT-2DN	ACGGGCACGTGTGGGACTGTCTCACAGTCACTGTGACAGTCTGAGACGTA	lib1	1	0	13
LT-2DN-00-1	LT-2DN	ACGGGCACGTGTGTCGACTCTCAGTGTGTGAGTGAGTGACTGAGAACGTA	lib1	1	0	6
LT-2DN-00-1	LT-2DN	ACGGGGACGTGACACTCAGTCTGTGTGAGTGTGAGAGAGTCTGTGTACGT	lib1	1	0	6
LT-2DN-00-1	LT-2DN	ACGGGGACGTGAGACTGAGTCTCAGTCAGAGTGTCTCTGTCTCTGAACGT	lib1	1	0	17
LT-2DN-00-1	LT-2DN	ACGGGGACGTGAGTCAGTCAGTGTCAGACACTGTGAGTGTCTCAGAACGT	lib1	1	0	11
LT-2DN-00-1	LT-2DN	ACGGGGACGTGTCACTCTGTCTGTCAGTCTCTGACTGAGTGTGTGAACGT	lib1	1	0	12
LT-2DN-00-1	LT-2DN	ACGGGGACGTGTCAGTGTCTCAGTGAGACAGTCTGAGTGACTCACAACGT	lib1	1	0	17
LT-2DN-00-1	LT-2DN	ACGGGGACGTGTCTGACTCAGAGTGAGTCTGTGTGTGAGTCTGTACGTAT	lib1	1	0	12
LT-2DN-00-1	LT-2DN	ACGGGGACGTGTGACTCAGAGTGACAGAGACACAGTGTGAGAGAGTACGT	lib1	1	0	37
LT-2DN-00-1	LT-2DN	ACGGGGACGTGTGACTGTCTCACAGTCTGTGAGTCTGTCTGACTGTACGT	lib1	1	0	4
LT-2DN-00-1	LT-2DN	ACGGGGACGTTGTGTGTCACAGTGAGTCTGAGAGAGAGTCAGTGTACGTA	lib1	1	0	8
LT-2DN-00-1	LT-2DN	ACGGGTACGTCACAGAGTGACTGTCTGACAGTGAGACACTGTGTCTACGT	lib1	1	0	12
LT-2DN-00-1	LT-2DN	ACGGGTACGTCACTGTCTGTCACTGTGATGTGACTGAGACTGAGTACGTA	lib1	1	0	4
LT-2DN-00-1	LT-2DN	ACGGGTACGTCAGTGTCAGACTCAGTCACTCTGAGACTCACTGTCTACGT	lib1	1	0	38
LT-2DN-00-1	LT-2DN	ACGGGTACGTGAGACAGTGAGAGTGTGTGTGTGACTGACTCTGTCTACGT	lib1	1	0	13
LT-2DN-00-1	LT-2DN	ACGGGTACGTGAGTCAGTGTGTCTGTCACAGTCTCACACTGTGTCTACGT	lib1	1	0	18
LT-2DN-00-1	LT-2DN	ACGGGTACGTGTCACACTGTTTGTCTCAGACAGAGACTCTGAGTGTACGT	lib1	1	0	16
LT-2DN-00-1	LT-2DN	ACGGGTACGTGTGAGAGTCTGTCAGAGTCTCACTGTGTCAGAGAGAACGT	lib1	1	0	5
LT-2DN-00-1	LT-2DN	ACGGGTACGTGTGTCTGTCTGAGAGTGTCTCAGAGTGACTGACAGTACGT	lib1	1	0	6
LT-2DN-00-1	LT-2DN	ACGGGTACGTGTGTGTGTCACTGAGTGTGTCTCTGTGAGACAGTCTACGT	lib1	1	0	14
LT-2DN-00-1	LT-2DN	ACGGTAACGGAGTGTGAGTCCTGTGTTCTGTCACTGTCTCAGTACGTATG	lib1	1	0	11
LT-2DN-00-1	LT-2DN	ACGGTAACGTCACTGTGTGAGACACTCTGACTCACTGAGAGAGTCAACGT	lib1	1	0	18
LT-2DN-00-1	LT-2DN	ACGGTAACGTCAGTGAGTCTGTCTGTGAGTCAGTGTCTGAGTGAGTACGT	lib1	1	0	22
LT-2DN-00-1	LT-2DN	ACGGTAACGTCAGTGTCACTCTCTGTCTGTCTGTGAGACTCTCAGTACGT	lib1	1	0	9
LT-2DN-00-1	LT-2DN	ACGGTAACGTCTGTGAGAGTGACTGTGTGTCTCAGTGACTCACTCTACGT	lib1	1	0	5
LT-2DN-00-1	LT-2DN	ACGGTAACGTGTCAGAGAGTGTCAGTGTCACTGAGTGACTCAGTCAACGT	lib1	1	0	3
LT-2DN-00-1	LT-2DN	ACGGTCACGGAGTGTGAGTCTGACTCTGAGTCTGTCAGTGTGACTACGTA	lib1	1	0	25
LT-2DN-00-1	LT-2DN	ACGGTCACGTCACTCTGTGTCTGAGTGAAAAGTCAGAGACAGTGACGTAT	lib1	1	0	10
LT-2DN-00-1	LT-2DN	ACGGTCACGTCAGAGAGAGTGAGAGAGTCTCTGTGTGTCTGTGAGTACGT	lib1	1	0	12
LT-2DN-00-1	LT-2DN	ACGGTCACGTCAGTCACACTCTGAGTGACTCTGAGTGTCAGACTGAACGT	lib1	1	0	34
LT-2DN-00-1	LT-2DN	ACGGTCACGTCAGTGTGTCTGTGTGTCACTCAGTGACACTGTCAGTACGT	lib1	1	0	17
LT-2DN-00-1	LT-2DN	ACGGTCACGTCTCTGACTCTCACTGACAGTCTGTGTGTGTCTGTCTACGT	lib1	1	0	21
LT-2DN-00-1	LT-2DN	ACGGTCACGTCTGTGTGTGTCACAGAGTCTGTGTCACTCTGACTCAACGT	lib1	1	0	16
LT-2DN-00-1	LT-2DN	ACGGTCACGTGAGACAGTGTGTGTGTCAGAGTCTCAGTCAGTCACAACGT	lib1	1	0	14
LT-2DN-00-1	LT-2DN	ACGGTCACGTGAGAGTGTCAGAGTGACAGTGTGTGAGTGACAGTCAACGT	lib1	1	0	5
LT-2DN-00-1	LT-2DN	ACGGTCACGTGTCTCTGTCAGTGTGTGTGAGTCTGTCACTGACTCAACGT	lib1	1	0	23
LT-2DN-00-1	LT-2DN	ACGGTCACGTGTCTGTCTGACTGTGAGTCTCTGTGACACACAGTGTACGT	lib1	1	0	14
LT-2DN-00-1	LT-2DN	ACGGTCACGTGTGTGTGTGTGTGTGTCTCTGAGTGAGAGAGTGTCTACGT	lib1	1	0	8
LT-2DN-00-1	LT-2DN	ACGGTCATGTGAGTCAGACAGACTGTCTGTGAGAGACTCACAGAGAACGT	lib1	1	0	33
LT-2DN-00-1	LT-2DN	ACGGTGACGTCTCACTCAGTCTCACTGAGTGTCTGTGTGTGTCTCTACGT	lib1	1	0	31
LT-2DN-00-1	LT-2DN	ACGGTGACGTCTCTCTGTCTGTCTCTGAGTCACAGAGACACTCTGTACGT	lib1	1	0	22
LT-2DN-00-1	LT-2DN	ACGGTGACGTCTCTGTGTGTCACACAGTCAGACTGTGACAGAGTCTACGT	lib1	1	0	11
LT-2DN-00-1	LT-2DN	ACGGTGACGTGACTGTCTGTGTGTCTGACTGACTGTGTGACAGAGTACGT	lib1	1	0	39
LT-2DN-00-1	LT-2DN	ACGGTGACGTGAGACTCACACAGAGAGTCTGACTCTGAGTGACTCAACGT	lib1	1	0	17
LT-2DN-00-1	LT-2DN	ACGGTGACGTGCCTCTGAGTCTGTGAGTGACAGAGTCTCTGAGTCTACGT	lib1	1	0	16
LT-2DN-00-1	LT-2DN	ACGGTGACGTGTGACTGAGTGTGACTCTCTGTGACTCACACTGAGTACGT	lib1	1	0	23
LT-2DN-00-1	LT-2DN	ACGGTGACGTGTGTGACTGTCTGTGTCAGTGTGTCAGTGACACTGTACGT	lib1	1	0	18
LT-2DN-00-1	LT-2DN	ACGGTTACGTCTGTGACTGTGTGTGTCTGTCAGTGTGTCAGTCAGTACGT	lib1	1	0	24
LT-2DN-00-1	LT-2DN	ACGGTTACGTGAGACAGTCACACAGTCACTGTCACAGAGACTGTCAACGT	lib1	1	0	7
LT-2DN-00-1	LT-2DN	ACGGTTACGTGTCTCAGTGTGTGAGACAGTGAGTCTGAGACAGTGTACGT	lib1	1	0	21
LT-2DN-00-1	LT-2DN	ACGGTTACGTGTGAGTCTGACCGTGTCACAGTGTGACAGAGTCAGTACGT	lib1	1	0	26
LT-2DN-00-1	LT-2DN	ACGGTTACGTGTGAGTGAGACTGTGACAGACTGTGAGTCTGTGTGTACGT	lib1	1	0	15
LT-2DN-00-1	LT-2DN	ACGTAGACGTCTGACTGACTCACACACAGTGAGTCTGAGTCAGACTACGT	lib1	1	0	26
LT-2DN-00-1	LT-2DN	ACGTAGACGTCTGTCAGTCTCTGACAGTGTCTCTGTCTCAGAGTCTACGT	lib1	1	0	9
LT-2DN-00-1	LT-2DN	ACGTATACGTCACAGTGTCTGTCTCTCTGACACACTGTCAGAGTGTACGT	lib1	1	0	9
LT-2DN-00-1	LT-2DN	ACGTATACGTGACTGTCACACTGTGAGTGTCTCAGTGTCTCAGTGTACGT	lib1	1	0	3
LT-2DN-00-1	LT-2DN	ACGTATACGTGAGACAGTGAGTGTGTGTCACAGACACTCAGAGACTACGT	lib1	1	0	13
LT-2DN-00-1	LT-2DN	ACGTATACGTGAGTGAGTCTGAGTCTCTGTGTCACACTGTCACAGAACGT	lib1	1	0	18
LT-2DN-00-1	LT-2DN	ACGTATACGTGTCACTCTGTGTGTGTGAGACTGTGAGAGTGTGACTACGT	lib1	1	0	21
LT-2DN-00-1	LT-2DN	ACGTATACGTGTGACTGAGTGTGTGTCACTCACTCAGAGACAGTGTACGT	lib1	1	0	13
LT-2DN-00-1	LT-2DN	ACGTCAACGTCTCTCTCAGTGTCTCACAGTGAGTGTGTTGTCAGTACGTA	lib1	1	0	14
LT-2DN-00-1	LT-2DN	ACGTCAACGTGACTGACATGTGAGTGTGTCAGTGTCACTGTGAGTACGTA	lib1	1	0	4
LT-2DN-00-1	LT-2DN	ACCCGTACGTGAGAGTCACTGTGTCTGAGTGAGTCTCAGAGAGAGAACGT	lib1	1	0	17
LT-2DN-00-1	LT-2DN	ACCCGTACGTGTGTCTCTGACTGAGTGTCTGTGACAGTGAGTGAGAACGT	lib1	1	0	3
LT-2DN-00-1	LT-2DN	ACCCTAACGTGTGACAGACTGTGTGACTCTGACTGTGACACAGAGAACGT	lib1	1	0	10
LT-2DN-00-1	LT-2DN	ACCCTAACGTGTGAGTGTGACTGTGACTGAGTGTCTCTCTGTGTCAACGT	lib1	1	0	3
LT-2DN-00-1	LT-2DN	ACCCTCACGTCACACTCTGAGAGTGTGTCACAGTGTGTGTCTCTGTACGT	lib1	1	0	7
LT-2DN-00-1	LT-2DN	ACCCTCACGTCACTGTGAGTGTCTCAGTGTGTGTCTGACAGACACAACGT	lib1	1	0	17
LT-2DN-00-1	LT-2DN	ACCCTGACGTCACTGTCAGACACTGTGACTCAGAGTGAGTCAGAGTACGT	lib1	1	0	14
LT-2DN-00-1	LT-2DN	ACCCTGACGTCAGTCAGTCAGAGTGTCTGTGACACTCTGTGAGTGAACGT	lib1	1	0	7
LT-2DN-00-1	LT-2DN	ACCCTGACGTGACAGACTGTCAGAGTCAGACACTGAGTGTCAGACAACGT	lib1	1	0	28
LT-2DN-00-1	LT-2DN	ACCCTGACGTGAGAGTGAGTCAGTGTGTCTCTGTGTCACACTCTCTACGT	lib1	1	0	23
LT-2DN-00-1	LT-2DN	ACCCTGACGTGTGAGTCTGAGTGTCTCAGTGTGAGTCACAGAGAGTACGT	lib1	1	0	10
LT-2DN-00-1	LT-2DN	ACCCTTACGTCACACTCTCTGAGTCACTCAGACTCAGTGTGTGTGAACGT	lib1	1	0	21
LT-2DN-00-1	LT-2DN	ACCCTTACGTCAGTCTCACTGACTCTGAGAGAGACAGACACTGACTACGT	lib1	1	0	29
LT-2DN-00-1	LT-2DN	ACCCTTACGTCTCTCAGTGAGTGAGTGTGTCAGAGAGTGTGTCACTACGT	lib1	1	0	14
LT-2DN-00-1	LT-2DN	ACCCTTACGTCTCTCAGTGAGTGTGTCACTCTCAGACAGAGTCTGTACGT	lib1	1	0	26
LT-2DN-00-1	LT-2DN	ACCCTTACGTCTGTCTCTCTCTCTGTGTGAGTGTCTCTGTCAGTGAACGT	lib1	1	0	21
LT-2DN-00-1	LT-2DN	ACCCTTACGTGTCTGTCTCTCAGAGAGTGTCACTGACACTGAGTGTACGT	lib1	1	0	15
LT-2DN-00-1	LT-2DN	ACCGAAACGTCACTCACAGTCACAGAGTCTGTGACTGACAGTGTCAACGT	lib1	1	0	18
LT-2DN-00-1	LT-2DN	ACCGAAACGTCAGAGTGTGACTCAGTGTCACTCAGTGTGACAGTCTACGT	lib1	1	0	16
LT-2DN-00-1	LT-2DN	ACCGAAACGTCTGACACTGAGACTGAGTCAGAGAGTGTGTGTGACAACGT	lib1	1	0	3
LT-2DN-00-1	LT-2DN	ACCGAAACGTCTGTGAGACTGTGAGTGTGTGTGTGTCACAGAGACTACGT	lib1	1	0	16
LT-2DN-00-1	LT-2DN	ACCGAAACGTGACTGAGAGTGTCTCACAGTGAGTGTGAGACTGTGAACGT	lib1	1	0	16
LT-2DN-00-1	LT-2DN	ACCGAAACGTGAGAGTCTCAGACTGTGACAGTCTGACTGACTCAGAACGT	lib1	1	0	24
LT-2DN-00-1	LT-2DN	ACCGAAACGTGTGAGTGTGTGAGTCTGAGACTCAGTCTGTGTCTCAACGT	lib1	1	0	14
LT-2DN-00-1	LT-2DN	ACCGACACGTCTCAGTGAGTGTGAGACTCAGACTCTGTGTCTGTGTACGT	lib1	1	0	32
LT-2DN-00-1	LT-2DN	ACCGACACGTCTGTGTGTGTGACTCTGTCAGAGACACTGTGTACGTATGG	lib1	1	0	6
LT-2DN-00-1	LT-2DN	ACCGACACGTCTGTGTGTGTGTGACTCTGTCAGAGACACTGTGTACGTAT	lib1	1	0	24
LT-2DN-00-1	LT-2DN	ACCGAGACGTCTGAGTGTGAGAGAGACAGTCAGACTCACAGAGTGTACGT	lib1	1	0	13
LT-2DN-00-1	LT-2DN	ACCGAGACGTGACACTGTCTGAGTCTGTCTCTCTGTGTCACTCTCTACGT	lib1	1	0	7
LT-2DN-00-1	LT-2DN	ACCGAGACGTGACAGTCTGTCTCAGTGAGTGAGTCACACTGACTGTACGT	lib1	1	0	8
LT-2DN-00-1	LT-2DN	ACCGAGACGTGTGACAGAGTGAGTGTCTGTGTGTCAGACAGTGTGTACGT	lib1	1	0	15
LT-2DN-00-1	LT-2DN	ACCGAGACGTGTGTGTGTGTGACTCTGTCAGTGACTCAGTCTGTCAACGT	lib1	1	0	10
LT-2DN-00-1	LT-2DN	ACCGATACGTCACTCAGAGTGTGTGTCACTCTGTCAGACTGTGTCTACGT	lib1	1	0	14
LT-2DN-00-1	LT-2DN	ACCGATACGTGTGTGTGACTCAGACTGTCAGAGAGTGTCTCTCAGAACGT	lib1	1	0	9
LT-2DN-00-1	LT-2DN	ACCGCAACGTCAGACTCTGAGACAGAGAGTCTGTGAGTGTGTCTCAACGT	lib1	1	0	17
LT-2DN-00-1	LT-2DN	ACCGCAACGTCAGAGTCTGTGTCTGTGACAGTGTGTGAGTCTGTGTACGT	lib1	1	0	3
LT-2DN-00-1	LT-2DN	ACCGCAACGTCTGTGTGACTCTGTCAGTCTCTCTGACACTGACTCAACGT	lib1	1	0	16
LT-2DN-00-1	LT-2DN	ACCGCAACGTGAGTGAGTCTGACTCTGTCTGACTGACTGTGTGAGAACGT	lib1	1	0	29
LT-2DN-00-1	LT-2DN	ACCGCAACGTGTCAGAGACAGTGTGACACTCACACACTGTCACTGTACGT	lib1	1	0	26
LT-2DN-00-1	LT-2DN	ACCGCAACGTGTGACACAGTGTCTCTGTGTGTGAGTCTCTGTGTCTACGT	lib1	1	0	7
LT-2DN-00-1	LT-2DN	ACCGCACGTGTCTGTCTGTCACTGTGTCTCTGTCTGTGGTGTGAACGTAT	lib1	1	0	8
LT-2DN-00-1	LT-2DN	ACCGCCACGTCTGACACTGTGTGACTGTGAGTGTGTCAGTCAGTGTACGT	lib1	1	0	11
LT-2DN-00-1	LT-2DN	ACCGCCACGTCTGTCTGTGACTCACTCATCAGACAGAGACAGAGAACGTA	lib1	1	0	6
LT-2DN-00-1	LT-2DN	ACCGCCACGTGTCTGTCAGACTGAGACACTGAGACTGTGACTCACTACGT	lib1	1	0	26
LT-2DN-00-1	LT-2DN	ACCGCCACGTGTCTGTGAGTCACACACTGTGAGTGTCTGTGTCAGAACGT	lib1	1	0	34
LT-2DN-00-1	LT-2DN	ACCGCCACGTGTGACACAGTCAGTGACACACAGACTGTGAGACTGTACGT	lib1	1	0	34
LT-2DN-00-1	LT-2DN	ACCGCGACGTCACAGAGTCAGTGTGTGTGTGTGAGACTGTACGTATGGAC	lib1	1	0	28
LT-2DN-00-1	LT-2DN	ACCGCGACGTCTCTCAGAGACTGTGACAGTCAGTCAGTCAGTACTACGTA	lib1	1	0	3
LT-2DN-00-1	LT-2DN	ACCGCGACGTCTGAGAGACACAGACAGACTGTCTGTGAGAGACAGTACGT	lib1	1	0	44
LT-2DN-00-1	LT-2DN	ACCGCGACGTGACAGAGAGTGTCACTGTGTGAGACAGTCAGTGTCAACGT	lib1	1	0	23
LT-2DN-00-1	LT-2DN	ACCGCGACGTGAGTGAGACTGTGTCTGAGTCACAGTGTGTGTGTCAACGT	lib1	1	0	22
LT-2DN-00-1	LT-2DN	ACCGCGACGTGTGTGTGACTGTGTGTGTGACAGAGAGAGTGAGTCTACGT	lib1	1	0	10
LT-2DN-00-1	LT-2DN	ACCGCTACGTCACTGTGTGTGTGTCAGTCACTGTGTCTCTGAGTGAACGT	lib1	1	0	9
LT-2DN-00-1	LT-2DN	ACCGCTACGTGAGAGACAGTCACTGTCTCAGTCAGAGAGTGTCACAACGT	lib1	1	0	22
LT-2DN-00-1	LT-2DN	ACCGCTACGTGAGTGAGTCACAGTGTCACAGTGAGTGTCAGAGTGTACGT	lib1	1	0	13
LT-2DN-00-1	LT-2DN	ACCGCTACGTGTCTCACAGTGTGACACAGACTGAGAGTGACTGTGTACGT	lib1	1	0	19
LT-2DN-00-1	LT-2DN	ACCGCTACGTGTCTGTCTCTCTGAGTCTCAGTCACACACTTCTGTACGTA	lib1	1	0	23
LT-2DN-00-1	LT-2DN	ACCGCTACGTGTGACACTGAGTGTCACACACTCAGTCTCAGACAGTACGT	lib1	1	0	11
LT-2DN-00-1	LT-2DN	ACCGCTACGTGTGTGTCTGTGTGACTCACACACTGTCTGTCTTAGTACGT	lib1	1	0	17
LT-2DN-00-1	LT-2DN	ACCGGAACGTCACAGACTGACTCACAGTCAGTCAGTGTGTGAGACTACGT	lib1	1	0	42
LT-2DN-00-1	LT-2DN	ACCGGAACGTCACAGTCAGTGAGAGTGAGAGTCACAGTGACACAGTACGT	lib1	1	0	24
LT-2DN-00-1	LT-2DN	ACCGGAACGTCTGTGTCTGTCTGTCTCTCTCACAGAGTGAGACACAACGT	lib1	1	0	8
LT-2DN-00-1	LT-2DN	ACCGGAACGTGAGTCAGACTCAGTGTCAGACTCTCAGTCTCACTGTACGT	lib1	1	0	12
LT-2DN-00-1	LT-2DN	ACCGGAACGTGTCACTGAGTCAGTGAGTGAGAGTGAGAGTGTGTCTACGT	lib1	1	0	16
LT-2DN-00-1	LT-2DN	ACCGGAACGTGTCTGTCACACAGTGACAGTCAGAGTGAGACTCTCAACGT	lib1	1	0	13
LT-2DN-00-1	LT-2DN	ACCGGAACGTGTCTGTGACTGAGTCTGTCAGAGAGACTGTCAGTGTACGT	lib1	1	0	37
LT-2DN-00-1	LT-2DN	ACCGGAACGTGTGTGTCACTGACAGTCTGTGTCAGTCTCAGTCAGTACGT	lib1	1	0	18
LT-2DN-00-1	LT-2DN	ACCGGACGTGTCAGTGAGAGTCACACACTGAGAGTGAGTGTGTGTACGTA	lib1	1	0	29
LT-2DN-00-1	LT-2DN	ACCGGCACGTCAGACTGTGTCTGTGACACTGAGTCTGACTGAGTGTACGT	lib1	1	0	4
LT-2DN-00-1	LT-2DN	ACCGGCACGTCTGTGTGACTCAGACTCTCTGTGTCTGTGTGAGTGTACGT	lib1	1	0	15
LT-2DN-00-1	LT-2DN	ACCGGCACGTCTGTGTGTGTGTGTGAGAGTGAGTCACTCTGTGAGAACGT	lib1	1	0	3
LT-2DN-00-1	LT-2DN	ACCGGCACGTGACTGAGTGACTGAGAGTGAGTGTCAGTGTGTCAGAACGT	lib1	1	0	36
LT-2DN-00-1	LT-2DN	ACCGGCACGTGAGAGAGTCTGAGTGAGTCTGTGTCTGTGAGTCTGAACGT	lib1	1	0	9
LT-2DN-00-1	LT-2DN	ACCGGCACGTGAGAGTGACTGTGTCTGTGTGTGACTGAGACTCAGTACGT	lib1	1	0	19
LT-2DN-00-1	LT-2DN	ACCGGCACGTGAGAGTGAGTCTGTCTGAGTCAGTGTCTGTCTGTGAACGT	lib1	1	0	12
LT-2DN-00-1	LT-2DN	ACCGGCACGTGTGACTGAGTCTCTGTGTGACTCTCTGTCACACAGTACGT	lib1	1	0	23
LT-2DN-00-1	LT-2DN	ACCGGCACGTGTGAGTGAGTCTGTGTCACAGACAGTCAGTCTGACTACGT	lib1	1	0	16
LT-2DN-00-1	LT-2DN	ACCGGGACGTCAGTCTCTGTCTGTGTGAGAGACACTCTGAGTGTCAACGT	lib1	1	0	24
LT-2DN-00-1	LT-2DN	ACCGGGACGTCAGTGTGAGTGACAGTGTCAGAGTCTCACTCTCAGTACGT	lib1	1	0	4
LT-2DN-00-1	LT-2DN	ACCGGGACGTCAGTGTGTGTGAGTGAGTCAGAGACACTCTGAGAGAACGT	lib1	1	0	14
LT-2DN-00-1	LT-2DN	ACCGGGACGTCTCACTGAGTGTCTGTGTCACAGTGAGTGTGTCTCAACGT	lib1	1	0	10
LT-2DN-00-1	LT-2DN	ACCGGGACGTCTCAGTCTGTCTGTCAGTGTCACAGTCACTGTCACAACGT	lib1	1	0	25
LT-2DN-00-1	LT-2DN	ACCGGGACGTCTCTCACTGAGTCTCTCTGTGAGACACTGTCTCAGTACGT	lib1	1	0	9
LT-2DN-00-1	LT-2DN	ACCGGGACGTCTGAGTCAGTCTGTGTGAGTGAGACTGTGTGTGTGAACGT	lib1	1	0	3
LT-2DN-00-1	LT-2DN	ACCGGGACGTCTGTCACTGTGAGTGAGAGTGTGTGAGTGTGTCTCAACGT	lib1	1	0	10
LT-2DN-00-1	LT-2DN	ACCGGGACGTCTGTCAGTCTGTGTGTCTCTGTGAGTCAGTGTGTCTACGT	lib1	1	0	6
LT-2DN-00-1	LT-2DN	ACCGGGACGTCTGTCTGTGTGTCTGTGTCTCTCAGAGAGACAGTCAACGT	lib1	1	0	16
LT-2DN-00-1	LT-2DN	ACCGGGACGTGACAGAGTGTCACTGTCTCTGAGAGTCACAGAGACAACGT	lib1	1	0	11
LT-2DN-00-1	LT-2DN	ACCGGGACGTGACTCAGACAGACAGAGTCTCAGTGTGTGTCTCACAACGT	lib1	1	0	43
LT-2DN-00-1	LT-2DN	ACCGGGACGTGAGACTCACTGAGTGTGACACTCTGTCTCTGTGTGTACGT	lib1	1	0	26
LT-2DN-00-1	LT-2DN	ACCGGGACGTGAGTGTCTCTGAGTCTCACTGTGAGAGTCAGTGTGTACGT	lib1	1	0	10
LT-2DN-00-1	LT-2DN	ACCGGGACGTGTCACAGTCTGACAGACAGTGTGAGTGTGTCACACTACGT	lib1	1	0	14
LT-2DN-00-1	LT-2DN	ACCGGGACGTGTCTGTCTGTCACTGTTCTGAGTCTGAGACTGTGTACGTA	lib1	1	0	16
LT-2DN-00-1	LT-2DN	ACCGGGACGTGTGACTGAGTCTGAGAGTGTCACAGTCTCTGAGTCAACGT	lib1	1	0	11
LT-2DN-00-1	LT-2DN	ACCGGGACGTGTGAGACAGTCAGTGAGTCTGTGACTGACTGAGTCAACGT	lib1	1	0	17
LT-2DN-00-1	LT-2DN	ACCGGGACGTGTGAGTCAGTGTGAGTGTGACACACAGACTGAGAGAACGT	lib1	1	0	12
LT-2DN-00-1	LT-2DN	ACCGGGACGTGTGTCACAGTGACTCTCAGTCTGTGACTGTGTCAGTACGT	lib1	1	0	57
LT-2DN-00-1	LT-2DN	ACCGGTACGTCACTGACACAGAGACTGTCTGTGTGACAGTCTCTCTACGT	lib1	1	0	17
LT-2DN-00-1	LT-2DN	ACCGGTACGTCTCAGAGACTGTGAGAGTCACTGTCTGTCTGTGTCAACGT	lib1	1	0	32
LT-2DN-00-1	LT-2DN	ACCGGTACGTCTCTGAGTGGTCTGTCTGTGTGACACACAGTGAGAACGTA	lib1	1	0	32
LT-2DN-00-1	LT-2DN	ACCGGTACGTGAGACAGACTGAGTGTGAGAGTGTGTGTCAGTGTGTACGT	lib1	1	0	5
LT-2DN-00-1	LT-2DN	ACCGGTACGTGAGTCTGTGTGAGACTGACAGTGTGTGAGTCACTCAACGT	lib1	1	0	7
LT-2DN-00-1	LT-2DN	ACCGGTACGTGCACTGAGAGTCAGACTGTGAGTCTGTGAGACAGAACGTA	lib1	1	0	4
LT-2DN-00-1	LT-2DN	ACCGGTACGTGTCAGAGAGAGTGTGACTGAGACTGACTCACACAGTACGT	lib1	1	0	4
LT-2DN-00-1	LT-2DN	ACCGGTACGTGTCTGTCTCTCTCTCAGTGTGACTGTGACTCACAGTACGT	lib1	1	0	3
LT-2DN-00-1	LT-2DN	ACCGGTACGTGTGACTGTGTCTGTGTGTGTGAGTGTGAGTGTCAGAACGT	lib1	1	0	12
LT-2DN-00-1	LT-2DN	ACCGGTACGTGTGAGAGTGAGTGTCACAGTCAGTCACAGTCACACTACGT	lib1	1	0	17
LT-2DN-00-1	LT-2DN	ACCGGTACGTGTGAGTCAGAGACACAGTGTGTCTCTCAGTGTGACAACGT	lib1	1	0	18
LT-2DN-00-1	LT-2DN	ACCGTAACGTCAGTCTCTGAGTCAGAGTGTGACACAGTGTCTGGTACGTA	lib1	1	0	21
LT-2DN-00-1	LT-2DN	ACCGTAACGTGAGAGTGACTCAGACAGTGTCACTCTGAGAGACTCTACGT	lib1	1	0	18
LT-2DN-00-1	LT-2DN	ACCGTCACGTCAGACAGTCACAGACTGTCTCAGTCAGACTCAGACAACGT	lib1	1	0	18
LT-2DN-00-1	LT-2DN	ACCGTCACGTCTCTGAGAGTGAGTCAGTCAGTGTCTGTCTGAGACTACGT	lib1	1	0	38
LT-2DN-00-1	LT-2DN	ACCGTCACGTGTCTGAGTCACTCAGAGTCAGACAGTCACTCTGAGTACGT	lib1	1	0	9
LT-2DN-00-1	LT-2DN	ACCGTCACGTGTGTCTGAGTGTCAGTGACTCTATGTGTGTCTCACTACGT	lib1	1	0	24
LT-2DN-00-1	LT-2DN	ACCGTGACGTCACTCAGACTCTCTCTGTCAGTGAGTGTCTCTGTGTACGT	lib1	1	0	16
LT-2DN-00-1	LT-2DN	ACCGTGACGTCACTGACTCTGACAGTGTGTCTGTGTCACTGAGTTACGTA	lib1	1	0	13
LT-2DN-00-1	LT-2DN	ACCGTGACGTCTGACAGAGTCACACTGTCACACTGAGACACTCAGAACGT	lib1	1	0	28
LT-2DN-00-1	LT-2DN	ACCGTGACGTCTGTGTGACTGACAGTGAGACACACTCAGAGAGTCTACGT	lib1	1	0	15
LT-2DN-00-1	LT-2DN	ACCGTGACGTGACTGTGAGACACTCTGAGTCTCAGAGACACTCACAACGT	lib1	1	0	23
LT-2DN-00-1	LT-2DN	ACCGTGACGTGAGTCTGACAGTCTGACACACTCAGACAGAGTCTGAACGT	lib1	1	0	31
LT-2DN-00-1	LT-2DN	ACCGTGACGTGTCAGTGACTGTGTGTGTGAGACAGACTGAGTGTCAACGT	lib1	1	0	29
LT-2DN-00-1	LT-2DN	ACCGTTACGTCACTCAGTGACTGTGAGTCTGTGTCAGTGTCTGTGTACGT	lib1	1	0	22
LT-2DN-00-1	LT-2DN	ACCGTTACGTCACTCTCTCACAGTCACTGTGTCTCAGTGTGTGAGTACGT	lib1	1	0	21
LT-2DN-00-1	LT-2DN	ACCGTTACGTCTCTGAGAGTGTCTGTGAGTCTCTGAGTCTCTGTGAACGT	lib1	1	0	10
LT-2DN-00-1	LT-2DN	ACCGTTACGTCTGAGACTGTGTGTGAGTCAGAGACAGTCTGTCTGTACGT	lib1	1	0	18
LT-2DN-00-1	LT-2DN	ACCGTTACGTGACTCAGTCTCAGACAGTCTGAGTGTCTCTGTCAGTACGT	lib1	1	0	20
LT-2DN-00-1	LT-2DN	ACCGTTACGTGAGAGTCTCACTCAGACACAGTGTCTGACTCTGTCTACGT	lib1	1	0	12
LT-2DN-00-1	LT-2DN	ACCGTTACGTGAGTCACAGTGAGACTGTCTGTCAGAGTGAGAGTGAACGT	lib1	1	0	6
LT-2DN-00-1	LT-2DN	ACCGTTACGTTTCACAGAGACTGTCAGTGTGAGTCTGTCACAGTGTACGT	lib1	1	0	17
LT-2DN-00-1	LT-2DN	ACCTAAACGTGAGAGTCTGTGTCCGAGTGACAGAGTGACACAGTGTACGT	lib1	1	0	5
LT-2DN-00-1	LT-2DN	ACCTAAACGTGTGTGTGTGAGTGACTGAGTCAGTGTGTCACTGTGTACGT	lib1	1	0	14
LT-2DN-00-1	LT-2DN	ACCTATACGTCAGAGTGTGAGACTCTCAGAGTCTGACTCACTGTCTACGT	lib1	1	0	37
LT-2DN-00-1	LT-2DN	ACCTATACGTGAGACTCTCTGAGTGTGAGTCAGAGTGTGAGTCACTACGT	lib1	1	0	5
LT-2DN-00-1	LT-2DN	ACCTCAACGTCACTGTGTGTGTCTGAGTCAGAGAGTCTCTGTGACAACGT	lib1	1	0	23
LT-2DN-00-1	LT-2DN	ACCTCAACGTCTCTGTGTGTCACTCACAGTCTGAGACAGAGTGTGTACGT	lib1	1	0	7
LT-2DN-00-1	LT-2DN	ACCTCAACGTGAGTCTGTCTCACAGTGAGTCTCTCACTGTCACTGTACGT	lib1	1	0	17
LT-2DN-00-1	LT-2DN	ACCTCAACGTGTGTCTGTGTGAACTCTGAGACTCAGAGTGGGAGTACGTA	lib1	1	0	6
LT-2DN-00-1	LT-2DN	ACCTCCACGTCACAGTCTGTCTGTGTGTGTCACAGTGACTCAGACTACGT	lib1	1	0	36
LT-2DN-00-1	LT-2DN	ACCTCCACGTCTCTGAGTGAGTCTGTCACTGTGTGTCTGAGACAGAACGT	lib1	1	0	12
LT-2DN-00-1	LT-2DN	ACCTCCACGTCTGTGTCAGTGTGTGTCACTCTGTCTGTGTCTGACAACGT	lib1	1	0	4
LT-2DN-00-1	LT-2DN	ACCTCCCCGTCAGACACTCACACTGTCAGTGAGAGTGTGTCTCAGAACGT	lib1	1	0	20
LT-2DN-00-1	LT-2DN	ACCTCGACGTCACTCACACTGACTCACAGAGTCTGTCTCTGAGTCTACGT	lib1	1	0	21
LT-2DN-00-1	LT-2DN	ACCTCGACGTCAGACTCTGTGAGTGTGACAGAGACAGTCTGAGTGTACGT	lib1	1	0	20
LT-2DN-00-1	LT-2DN	ACCTCGACGTCAGAGAGTCAGTCAGTGTCTCAGTCACTCAGTGAGAACGT	lib1	1	0	5
LT-2DN-00-1	LT-2DN	ACCTCGACGTGAGTGTCAGTCTGTGTGACACACTCTGTGTCTGAGAACGT	lib1	1	0	50
LT-2DN-00-1	LT-2DN	ACCTCGACGTGTGTCTCACACTGTGTGTGTGTGTGTGTGTGACTCAACGT	lib1	1	0	5
LT-2DN-00-1	LT-2DN	ACCTCGACGTGTGTCTCACACTGTGTGTGTGTGTGTGTGTGTGACTCAAC	lib1	1	0	7
LT-2DN-00-1	LT-2DN	ACCTCTACGTCTGTGTGACAGTCAGAGACTGTGTGTGACTCAGTGTACGT	lib1	1	0	22
LT-2DN-00-1	LT-2DN	ACCTGAACGTGACTCAGAGACAGAGAGTGTCAGTGACACAGTCAGAACGT	lib1	1	0	30
LT-2DN-00-1	LT-2DN	ACCTGAACGTGACTGACTGAGAGTGTGAGTGAGAACACTGACTGAACGTA	lib1	1	0	23
LT-2DN-00-1	LT-2DN	ACCTGAACGTGTGTCAGAGAGTGTGTCTGTCAGTCAGACAGACAGTACGT	lib1	1	0	10
LT-2DN-00-1	LT-2DN	ACCTGAACGTTTGCCAGAGAGTGTGTCTGTCAGTCAGACAGACAGTACGT	lib1	1	0	3
LT-2DN-00-1	LT-2DN	ACCTGCACGTCTCACAGTCTGACTCAGTCACTCTGAGAGTGACTGTACGT	lib1	1	0	6
LT-2DN-00-1	LT-2DN	ACCTGCACGTCTGAGACTCTCACTCTGTCTGTCTCAGTCTCAGTGAACGT	lib1	1	0	5
LT-2DN-00-1	LT-2DN	ACCTGCACGTCTGAGAGTGTGACACAGTGACTGAGTGTGTGTCTCTACGT	lib1	1	0	18
LT-2DN-00-1	LT-2DN	ACCTGCACGTCTGTCTCTGTCACACTGTGTGAGTCACTCTGACAGAACGT	lib1	1	0	13
LT-2DN-00-1	LT-2DN	ACCTGCACGTCTGTCTGTGTGTGTCAGTGTGTGTCAGTGTCTCAGTACGT	lib1	1	0	21
LT-2DN-00-1	LT-2DN	ACCTGCACGTGAGTGACTCAGTCTCTCTGAGTCAGAGTCAGAGTGAACGT	lib1	1	0	14
LT-2DN-00-1	LT-2DN	ACCTGCACGTGTGAGTGACAGTGACTCTGAGTGAGTGTCTCTCAGTACGT	lib1	1	0	12
LT-2DN-00-1	LT-2DN	ACCTGCACGTGTGTGACACACAGTGACACTGGTGTGACAGACAGTACGTA	lib1	1	0	13
LT-2DN-00-1	LT-2DN	ACCTGGACGTCACTCTGTCACTGTGACACTCACTCTGTGTCACTGAACGT	lib1	1	0	15
LT-2DN-00-1	LT-2DN	ACCTGGACGTCAGTGTCTCAGTCACTGTGAGACAGAGACTCAGTGAACGT	lib1	1	0	13
LT-2DN-00-1	LT-2DN	ACCTGGACGTCTGTCACTCTGAGAGTCACAGAGAGACTCAGTCACTACGT	lib1	1	0	8
LT-2DN-00-1	LT-2DN	ACCTGGACGTGACTGTGTCTCTGCTCAGTCTGACAGTGTGTGTGTACGTA	lib1	1	0	11
LT-2DN-00-1	LT-2DN	ACCTGGACGTGAGAGAGAGTGTCACTCTGTCTCTGAGAGTGAGTGAACGT	lib1	1	0	29
LT-2DN-00-1	LT-2DN	ACCTGGACGTGTGAGTCTCTCTGTGTGAGTGACAGTCACTGTGACAACGT	lib1	1	0	18
LT-2DN-00-1	LT-2DN	ACCTGGACGTGTGTCTGTCTCTGCTCAGAGTGACAGTGTCTGACTACGTA	lib1	1	0	22
LT-2DN-00-1	LT-2DN	ACCTGTACGTCAGTCACAGTGTCAGTCTGTGAGTCTCTCTGAGTGTACGT	lib1	1	0	17
LT-2DN-00-1	LT-2DN	ACCTGTACGTCAGTGTGTGTGAGAGAGAGTGTGTCAGAGAGACTGTACGT	lib1	1	0	8
LT-2DN-00-1	LT-2DN	ACCTGTACGTGACTGTCTGACAGAGAGTGTGAGTGTGACTGACAGTACGT	lib1	1	0	37
LT-2DN-00-1	LT-2DN	ACCTGTACGTGTGTCTGTCACTGTCTCACAGTGTGAGTGAGAGTGTACGT	lib1	1	0	14
LT-2DN-00-1	LT-2DN	ACCTTCACGTCTGTGTGAGTCACTGAGAGAGAGAGAGTGTGAGTGAACGT	lib1	1	0	10
LT-2DN-00-1	LT-2DN	ACCTTCACGTCTGTGTGAGTCACTGAGAGAGAGAGTGTGAGTGAACGTAT	lib1	1	0	4
LT-2DN-00-1	LT-2DN	ACCTTCACGTGACACTGTGACTCTGACTGTCACACTCTGTCACTGTACGT	lib1	1	0	23
LT-2DN-00-1	LT-2DN	ACCTTCACGTGACAGTCTGTCTCTCAGTCACAGACACACACTCTGAACGT	lib1	1	0	13
LT-2DN-00-1	LT-2DN	ACCTTCACGTGAGTGTGTCTGTCTGTCAGACTGTCACAGTGTGTGAACGT	lib1	1	0	21
LT-2DN-00-1	LT-2DN	ACCTTCACGTGTGTGTGACAATGTCACACTGTCAGAGTGAGAGTCTACGT	lib1	1	0	19
LT-2DN-00-1	LT-2DN	ACCTTGACGTCAGACTCAGTCTGAGACACAGTGTGAGTGTCTGTCTACGT	lib1	1	0	48
LT-2DN-00-1	LT-2DN	ACCTTGACGTCTGACTGTCTGTGTCTGACACTCACTCTGTCAGTCTACGT	lib1	1	0	20
LT-2DN-00-1	LT-2DN	ACCTTGACGTGACTGACTGTGTGAGTGTGAGAGTCAGTCTGTGGTACGTA	lib1	1	0	5
LT-2DN-00-1	LT-2DN	ACCTTGACGTGAGTCTGTGAGAGTGTCAGTCTCTCAGTGTGTCAGAACGT	lib1	1	0	13
LT-2DN-00-1	LT-2DN	ACCTTGACGTGAGTGTGTCTGTGAGTCTCAGTCTGTGAGTCTCACAACGT	lib1	1	0	16
LT-2DN-00-1	LT-2DN	ACCTTGACGTGTGAGTGTGTGTCACAGACAGTCTGAGTGTGTCTCAACGT	lib1	1	0	26
LT-2DN-00-1	LT-2DN	ACCTTTACGTCAGTCTGACACTCACTGAGTGTCAGTGTCTGTCAGTACGT	lib1	1	0	6
LT-2DN-00-1	LT-2DN	ACCTTTACGTCAGTGACTCTGTGTCAGTCTCACAGTGACTCACAGTACGT	lib1	1	0	12
LT-2DN-00-1	LT-2DN	ACCTTTACGTCAGTGTCAGTGTCTGTCTGAGAGTGACTCTCACTGAACGT	lib1	1	0	10
LT-2DN-00-1	LT-2DN	ACCTTTACGTGACAGTGAGTGTCTCTGAGTGTCTGACTGTGTGTCTACGT	lib1	1	0	3
LT-2DN-00-1	LT-2DN	ACCTTTACGTGACTGTGTGACTGACACTCTCTGAGAGACACAGAGAACGT	lib1	1	0	11
LT-2DN-00-1	LT-2DN	ACCTTTACGTGAGTGTCTCACTCTCTGTGTGTCTGTGTCAGACTGAACGT	lib1	1	0	14
LT-2DN-00-1	LT-2DN	ACCTTTACGTGATCAGTGTGTGTGTCTGTCTCTGTGTCACTCTCTACGTA	lib1	1	0	25
LT-2DN-00-1	LT-2DN	ACCTTTACGTGTGACAGTGTCTGAGAGTGTCACAGTGAGTGACTCTACGT	lib1	1	0	5
LT-2DN-00-1	LT-2DN	ACCTTTACGTGTGTGAGTGTCAGTCTGTCACTGTGTCAGAGTGTGTACGT	lib1	1	0	8
LT-2DN-00-1	LT-2DN	ACGAACACGTCACACTGAGTCACTGACTCTGACTGTGAGACAGTCAACGT	lib1	1	0	15
LT-2DN-00-1	LT-2DN	ACGAACACGTGAGAGTCTCAGTCTGAGTCTGTGTCTCTGACTGTGTACGT	lib1	1	0	29
LT-2DN-00-1	LT-2DN	ACGAACACGTGTCTCTGAGAGTCTCACAGTGAGACTGTCTGTGTCAACGT	lib1	1	0	23
LT-2DN-00-1	LT-2DN	ACGAACACGTGTGTGTGTCTGTGACTGTGAGACTGACAGTGAGTCAACGT	lib1	1	0	5
LT-2DN-00-1	LT-2DN	ACGAAGACGTCACACTGTCTGTGAGTCACTGTCTGTGAGTGAGTCTACGT	lib1	1	0	10
LT-2DN-00-1	LT-2DN	ACGAAGACGTGACTCTGTGTCTCTCTCTCAGTGTGTCTCAGTGTGAACGT	lib1	1	0	9
LT-2DN-00-1	LT-2DN	ACGAATACGTGTGTGAGTCTGTGTCACACTGAGTGAGAGTCAGTGTACGT	lib1	1	0	7
LT-2DN-00-1	LT-2DN	ACGACAACGTCACTCAGAGAGTGTGTCTCAGTGAGTCACAGACTCAACGT	lib1	1	0	15
LT-2DN-00-1	LT-2DN	ACGACCACGTCAGTGTCTGTGAGTGTCTGTGTCTCTCTGTCAGTGAACGT	lib1	1	0	22
LT-2DN-00-1	LT-2DN	ACGACGACGTCTGACAGAGACAGACACTCACTGTGACTGTGTGTGTACGT	lib1	1	0	10
LT-2DN-00-1	LT-2DN	ACGACGACGTGTCAGAGTGTCTCTGAGTCTCAGAGTGTGTGAGTCTACGT	lib1	1	0	24
LT-2DN-00-1	LT-2DN	ACGACTACGTCTGTGTCTGTGTGAGACAGTCTCTGAGTGTGTGTCAACGT	lib1	1	0	18
LT-2DN-00-1	LT-2DN	ACGACTACGTGTCACTGTGTGACAGTCAGACAGTCTGTGAGTGACAACGT	lib1	1	0	9
LT-2DN-00-1	LT-2DN	ACGAGCACGTCAGAGTGTGACAGAGAGTGTCAGAGACTCTCACTCAACGT	lib1	1	0	7
LT-2DN-00-1	LT-2DN	ACGAGCACGTGACACAGTGTCTGTGAGAGTCAGTCAGAGTCACTGTACGT	lib1	1	0	31
LT-2DN-00-1	LT-2DN	ACGAGCACGTGAGTGTCTGTGTCTCAGTCTCTGACACAGTGAGTCAACGT	lib1	1	0	4
LT-2DN-00-1	LT-2DN	ACGAGCACGTGTCAGAGACTCAGTGAGTGTGTCAGTGTGTCACAGAACGT	lib1	1	0	29
LT-2DN-00-1	LT-2DN	ACGAGGACGTCAGTCTGTGAGAGTGAGTGTGTGAGTCTGTGTCAGTACGT	lib1	1	0	15
LT-2DN-00-1	LT-2DN	ACGAGTACGTGAGAGTGACACTCTGACAGTGACTGAGTCACAGTGAACGT	lib1	1	0	29
LT-2DN-00-1	LT-2DN	ACGAGTACGTGTGAGTCTCAGTGTGTCTCTCTCACTGTGTGTGTGAACGT	lib1	1	0	5
LT-2DN-00-1	LT-2DN	ACGATAACGTCTGTGAGTGTCTGTCACACTGTGAGTGTGTGTGAACGTAT	lib1	1	0	3
LT-2DN-00-1	LT-2DN	ACGATAACGTCTGTGAGTGTCTGTCACACTGTGAGTGTGTGTGTGAACGT	lib1	1	0	3
LT-2DN-00-1	LT-2DN	ACGATCACGTCTGAGAGTCTCAGAGACTGACACTGAGACACACTCAACGT	lib1	1	0	21
LT-2DN-00-1	LT-2DN	ACGATCACGTGACTGTGTCACTCTCAGAGAGACAGTCTGACTGACTACGT	lib1	1	0	8
LT-2DN-00-1	LT-2DN	ACGATGACGTGACAGACACTGAGTCTGTGTCAGTGTGTCAGAGACTACGT	lib1	1	0	8
LT-2DN-00-1	LT-2DN	ACGATGACGTGAGACTGACTCTCTCTGTCTCAGAGTGACTGTCTGAACGT	lib1	1	0	29
LT-2DN-00-1	LT-2DN	ACGATTACGTCTGACTGAGTGTGACAGTCAGTGTGTGAGTGAGAGAACGT	lib1	1	0	18
LT-2DN-00-1	LT-2DN	ACGATTACGTCTGTCACTGAGACTGTGTGTCTGTGTCTCACAGTGAACGT	lib1	1	0	13
LT-2DN-00-1	LT-2DN	ACGATTACGTGACTGTGTCTGTGACTCTGAGACACTCTGTGTGACTACGT	lib1	1	0	23
LT-2DN-00-1	LT-2DN	ACGATTACGTGTCTGTGTGAGTCTGTCAGAGTGTCTGAGACTCAGTACGT	lib1	1	0	10
LT-2DN-00-1	LT-2DN	ACGATTACGTGTTGTGTCTGTCACACAGTGTGAGTGTGTGTGTCAACGTA	lib1	1	0	30
LT-2DN-00-1	LT-2DN	ACGATTATGTGTGTGAGTGAAGTGTCTCTGTGTCTCAGTCAGTCAACGTA	lib1	1	0	28
LT-2DN-00-1	LT-2DN	ACGTCAACGTGTCTGAGTGTGTGTCTGTGTGTGTGTCACTGAGTGTACGT	lib1	1	0	38
LT-2DN-00-1	LT-2DN	ACGTCAACGTGTGAGAGTGTCAGTCTGTGAGTCTCTCAGTGTGAGTACGT	lib1	1	0	34
LT-2DN-00-1	LT-2DN	ACGTCACGTCTGTCAGACAGTCTGAGAGAGAGACTGTGTCAGTCAACGTA	lib1	1	0	21
LT-2DN-00-1	LT-2DN	ACGTCACGTGTGTGTGTCTCTGTCAGTCAGAGACAGTGTGTCAGTACGTA	lib1	1	0	9
LT-2DN-00-1	LT-2DN	ACGTCCACGTCAGTCTCTCTCAGACACTCACAGTGTGTGTGACACAACGT	lib1	1	0	37
LT-2DN-00-1	LT-2DN	ACGTCCACGTGAGTGAGTGTGTCTGTCTGTCTCAGAGAGTGTGACAACGT	lib1	1	0	10
LT-2DN-00-1	LT-2DN	ACGTCCACGTGTCTGTCACAGACTCAGTGACTGTGTCACTGTGTCAACGT	lib1	1	0	26
LT-2DN-00-1	LT-2DN	ACGTCCACGTGTGAGTGAGACTGAGAGTCACAGTGACTGTCTGTCAACGT	lib1	1	0	5
LT-2DN-00-1	LT-2DN	ACGTCGACGTGAGACTGACAGTCAGACTGAGTCTGTCACTGAGACTACGT	lib1	1	0	17
LT-2DN-00-1	LT-2DN	ACGTCGACGTGTCAGTGTCAGTGAGTGAGTCTGAGAGTCTCTGTACGTAT	lib1	1	0	10
LT-2DN-00-1	LT-2DN	ACGTCGACGTGTCTCAGTGAGAGACTGTGTGACTGTCTCAGAGACAACGT	lib1	1	0	32
LT-2DN-00-1	LT-2DN	ACGTCTACGTGAGTCAGAGTGAGAGAGTGTAAGTGAGAGAGACAGAACGT	lib1	1	0	21
LT-2DN-00-1	LT-2DN	ACGTGAACGTCAGTGTCACTGTCAGACTGTGTCACTCTCTGAGTCTACGT	lib1	1	0	7
LT-2DN-00-1	LT-2DN	ACGTGAACGTCAGTGTCAGTGTCAGAGACTGTCTCTGAGTCTCAGAACGT	lib1	1	0	6
LT-2DN-00-1	LT-2DN	ACGTGAACGTCTGTCTCACTGTGTGTGTCAGAGAGTCTCTGTCTGAACGT	lib1	1	0	16
LT-2DN-00-1	LT-2DN	ACGTGAACGTGTCACTGAGAGTGTCAGTCTCAGTCTGAGAGTCTGAACGT	lib1	1	0	14
LT-2DN-00-1	LT-2DN	ACGTGAACGTGTGTCTCTCTCACAGTGTCAGACTGTCAGTGAGAGTACGT	lib1	1	0	46
LT-2DN-00-1	LT-2DN	ACGTGCACGTCAGACAGACACAGAGAGACACAGTGACTGTGACTCTACGT	lib1	1	0	26
LT-2DN-00-1	LT-2DN	ACGTGCACGTCAGTGACTGTGTGTGACTGTGTCTGTCACAGTGTGTACGT	lib1	1	0	3
LT-2DN-00-1	LT-2DN	ACGTGCACGTCTCACACTGTGTGACAGAGAGAGACTGTCAGTGTCAACGT	lib1	1	0	20
LT-2DN-00-1	LT-2DN	ACGTGCACGTGAGACTCAGTGACAGTGAGAGAGTCTGTGTCTGAGTACGT	lib1	1	0	8
LT-2DN-00-1	LT-2DN	ACGTGCACGTGAGTCTGTGTCACTCTGTGTGACTGAGTGTCACAGTACGT	lib1	1	0	17
LT-2DN-00-1	LT-2DN	ACGTGCACGTGTCACAGTGAGTCACAGTGAGTGTCTCACTCTCAGAACGT	lib1	1	0	25
LT-2DN-00-1	LT-2DN	ACGTGCACGTGTCTCAGAGAGACTCTGAGTGACACTGTCTGTCAGTACGT	lib1	1	0	25
LT-2DN-00-1	LT-2DN	ACGTGCACGTGTGTCACTGAGTGTCTGACTGACTGAGTGTCAGTGTACGT	lib1	1	0	24
LT-2DN-00-1	LT-2DN	ACGTGCACGTGTGTGTGTCAGAGAGTCTCAGTGACTGTGAGACTACGTAT	lib1	1	0	3
LT-2DN-00-1	LT-2DN	ACGTGCACGTGTGTGTGTGTCAGAGAGTCTCAGTGACTGTGAGACTACGT	lib1	1	0	50
LT-2DN-00-1	LT-2DN	ACGTGGACGTCAGTGTGTGTCAGTGAGTGAGACAGACAGACTCAGTACGT	lib1	1	0	25
LT-2DN-00-1	LT-2DN	ACGTGGACGTGAGTGACACAGTCAGACTCAGTCTCAGACTGACACTACGT	lib1	1	0	38
LT-2DN-00-1	LT-2DN	ACGTGGACGTGAGTGTGACAGTGTGTGAGTCAGTGAGTGACTGTGTACGT	lib1	1	0	12
LT-2DN-00-1	LT-2DN	ACGTGGACGTGTCTCTCACTGTGTGAGTGTCTGTGGAGTGTTCTACGTAT	lib1	1	0	25
LT-2DN-00-1	LT-2DN	ACGTGGACGTGTCTGACTCACACAGTGTGTGTGACAGAGTCACTCAACGT	lib1	1	0	34
LT-2DN-00-1	LT-2DN	ACGTGGACGTGTGTGTGAGTCTGTGTCAGACAGTCAGATGTCTCTACGTA	lib1	1	0	24
LT-2DN-00-1	LT-2DN	ACGTGTACGTCACAGTGAGAGAGACACAGTGTCTGACTGACAGTCTACGT	lib1	1	0	10
LT-2DN-00-1	LT-2DN	ACGTGTACGTCACTCAGACTGTGAGTGAGAGTGACAGAGACTCTGAACGT	lib1	1	0	20
LT-2DN-00-1	LT-2DN	ACGTGTACGTCACTCTCTCACAGAGTCTGTCAGTGTCTGTCACAGAACGT	lib1	1	0	15
LT-2DN-00-1	LT-2DN	ACGTGTACGTCAGAGTCTGTGTCAGTGTGTGAGAGACTCAGAGTGTACGT	lib1	1	0	17
LT-2DN-00-1	LT-2DN	ACGTGTACGTCTCTCTGTGTCAGTCAGTGAGTGAGAGTCACAGTGTACGT	lib1	1	0	7
LT-2DN-00-1	LT-2DN	ACGTGTACGTCTGACTGTGTCTCAGTCTGTGTCTCTGAGTGTGTGAACGT	lib1	1	0	12
LT-2DN-00-1	LT-2DN	ACGTGTACGTCTGAGTGTCAGACAGACTCTCACACTGTCAGACTGAACGT	lib1	1	0	9
LT-2DN-00-1	LT-2DN	ACGTGTACGTCTGTGAGACACTCAGTGTCTGAGTCAGTGAGTGTGTACGT	lib1	1	0	14
LT-2DN-00-1	LT-2DN	ACGTGTACGTGACAGAGACAGTGAGACTGTGTCAGAGTCACACAAACGTA	lib1	1	0	14
LT-2DN-00-1	LT-2DN	ACGTGTACGTGACTCTCAGTGTGTGAGTGTGTCTCTGAGTGTGTGAACGT	lib1	1	0	28
LT-2DN-00-1	LT-2DN	ACGTGTACGTGAGTCTCAGAGACTCTCAGTCTGAGTCACTGTGAGAACGT	lib1	1	0	14
LT-2DN-00-1	LT-2DN	ACGTGTACGTGAGTGACTGTCTCAGAGTGTGTGTGTGTGTCTCAGAACGT	lib1	1	0	6
LT-2DN-00-1	LT-2DN	ACGTGTACGTGAGTGAGTCTGTGTGAGTGTCAGTCTCTGACACACAACGT	lib1	1	0	13
LT-2DN-00-1	LT-2DN	ACGTGTACGTGTCTGTGACTCTCTGTGACTGACAGTGTGTGTGTGTACGT	lib1	1	0	11
LT-2DN-00-1	LT-2DN	ACGTTAACGTCAGAGTGTGTCTGTGAGACTGAGACAGACACAGTGAACGT	lib1	1	0	44
LT-2DN-00-1	LT-2DN	ACGTTAACGTCGTGTCTGAGAGTGTGACAGTGTGAACAGAGTGTACGTAT	lib1	1	0	7
LT-2DN-00-1	LT-2DN	ACGTTAACGTGTGAGACTCACTGTGAGAGACTGTCTGACAGTCAGTACGT	lib1	1	0	22
LT-2DN-00-1	LT-2DN	ACGTTCACGTGAGACTGAGTCACAGTGTCTCTCTGTGAGTGAGTGTACGT	lib1	1	0	4
LT-2DN-00-1	LT-2DN	ACGTTCACGTGAGTCAGACTGAGAGTCACTCAGTCTGAGTGTGTCTACGT	lib1	1	0	12
LT-2DN-00-1	LT-2DN	ACGTTCACGTGTGTGACTGAGTGAGTCTGTCAGTGACAGTGTCTCAACGT	lib1	1	0	15
LT-2DN-00-1	LT-2DN	ACGTTCACGTGTGTGTGACTCTGTGTCTGTCAGTGTGTGTCAGAGAACGT	lib1	1	0	22
LT-2DN-00-1	LT-2DN	ACGTTGACGTGACAGTGTCTGTCAGTCTGAGACTGTGTCTGTGACAACGT	lib1	1	0	23
LT-2DN-00-1	LT-2DN	ACGTTGACGTGAGACACTGTGTCAGAGTGTGTGACAGTGTCACACTACGT	lib1	1	0	14
LT-2DN-00-1	LT-2DN	ACGTTGACGTGAGTGACAGACTGAGTCAGACAGTCACACTCTCTGAACGT	lib1	1	0	35
LT-2DN-00-1	LT-2DN	ACGTTGACGTGAGTGAGTGTCTGAGTCTCTCAGTGTGAGTGTGAGTACGT	lib1	1	0	8
LT-2DN-00-1	LT-2DN	ACGTTGACGTGTCACTGTCTCACTGTGTGTCAGTCACAGTCTCAGTACGT	lib1	1	0	39
LT-2DN-00-1	LT-2DN	ACGTTGACGTGTGTCACTCAGTGAGTGTCAGACTGTGTGAGAGTGTACGT	lib1	1	0	14
LT-2DN-00-1	LT-2DN	ACGTTGACGTGTGTGTGAGAGAGTGAGTGTCTGACTGAGTCTTGTACGTA	lib1	1	0	14
LT-2DN-00-1	LT-2DN	ACGTTTACGTCTGTGAGTGTGACTGTGACTCTGAGAGACTGTGTCTACGT	lib1	1	0	6
LT-2DN-00-1	LT-2DN	ACGTTTACGTGAGACTCAGTGACTGAGTGAGTGACACTGACTCAGTACGT	lib1	1	0	19
LT-2DN-00-1	LT-2DN	ACGTTTACGTGAGAGACTCAGTCTCACTCTCACTCTCAGTGTCAGAACGT	lib1	1	0	15
LT-2DN-00-1	LT-2DN	ACGTTTACGTGAGTGACAGTGTGAGAGTGTGTGTCTCTCTGAGTCAACGT	lib1	1	0	18
LT-2DN-00-1	LT-2DN	ACGTTTACGTGAGTGTGAGAAAGAGACACTGAGACTGACAGTCTGTACGT	lib1	1	0	8
LT-2DN-00-1	LT-2DN	ACGTTTACGTGTGACAGTGTGTCACTCTGTCAGACTGAGAGTGTGAACGT	lib1	1	0	16
LT-2DN-00-1	LT-2DN	ACGTTTACGTGTGAGTGACTCTGTCACAGACTGACTGAGAGTCACTACGT	lib1	1	0	7
LT-2DN-00-1	LT-2DN	ACTAAAACGTGACTCTGTGTGTCAGTCACACTGTGTCTGTCTGTACGTAT	lib1	1	0	4
LT-2DN-00-1	LT-2DN	ACTAAAACGTGAGACTCAGAGAGTCTGAGTGTCACTCACAGTCTGAACGT	lib1	1	0	21
LT-2DN-00-1	LT-2DN	ACTAAAACGTGAGTCTGAGTCTGAGACAGTCTGTGAGTCTCTCACAACGT	lib1	1	0	8
LT-2DN-00-1	LT-2DN	ACTAAAACGTGTGTGAGTGTGTCACAGTCAGTCAGAGTCTGACTGAACGT	lib1	1	0	8
LT-2DN-00-1	LT-2DN	ACTAAACGTCAGAGAGTGACTGAGAGTGACTGAGTCAGAGTCAGTACGTA	lib1	1	0	6
LT-2DN-00-1	LT-2DN	ACTAAACGTGTCTGACTGACACTCATGACTGAGAGTGTCTCTGTACGTAT	lib1	1	0	31
LT-2DN-00-1	LT-2DN	ACTAAGACGTCAGTCTCTGAGAGAGTCTCTCACTGTCTGTCAGTGTACGT	lib1	1	0	4
LT-2DN-00-1	LT-2DN	ACTAAGACGTCTGAGTCAGTCAGTGACTCTGAGTCACTGTCCCTGTACGT	lib1	1	0	7
LT-2DN-00-1	LT-2DN	ACTAAGACGTGTCAGAGTGAGACAGAGTCAGAGTGACAGACAGTGAACGT	lib1	1	0	41
LT-2DN-00-1	LT-2DN	ACTACAACGTCTCTGTCACTCAGACACTCACAGAGAGACAGAGGTACGTA	lib1	1	0	35
LT-2DN-00-1	LT-2DN	ACTACAACGTGACACTGTGAGACTCTGTCAGTCTGAGTGACACTCAACGT	lib1	1	0	35
LT-2DN-00-1	LT-2DN	ACTACCACGTCTGTGACAGACTGCAGTCTCTGTCTCTGTCACTCAACGTA	lib1	1	0	24
LT-2DN-00-1	LT-2DN	ACTACGACGTGTGACACTGTGACACAGACTCAGTGTGACTCAGACTACGT	lib1	1	0	14
LT-2DN-00-1	LT-2DN	ACTACGACGTGTGTCTGTGTGTGAGACTCAGTGTCACAGACAGTCTACGT	lib1	1	0	37
LT-2DN-00-1	LT-2DN	ACTACTACGTCTCTGTGTGAGTGAGAGTGTCAGAGTGAGACTCTGAACGT	lib1	1	0	20
LT-2DN-00-1	LT-2DN	ACTAGCACGTGTCACAGTGTGTGAGTGACACAGTGACTCAGTCTGTACGT	lib1	1	0	12
LT-2DN-00-1	LT-2DN	ACTAGCACGTGTGTGTGAGACACTGTCTGTCTGTCTGTCTGACAGAACGT	lib1	1	0	13
LT-2DN-00-1	LT-2DN	ACTAGGACGTCTGAGTGTCTGTCTCTGTCTCAGTGTCAGTCTGAGTACGT	lib1	1	0	7
LT-2DN-00-1	LT-2DN	ACTAGGACGTGTCTGAGTGACAGACTGTGACTGAGTCTCTCTGTCAACGT	lib1	1	0	3
LT-2DN-00-1	LT-2DN	ACTAGGACGTGTGACAGTGTGTGTCTCTGTGTCACAGTGTGAGTCAACGT	lib1	1	0	9
LT-2DN-00-1	LT-2DN	ACTAGTACGTCACACTGTGTCACTCAGAGAGAGTCACTCAGTCAGTACGT	lib1	1	0	13
LT-2DN-00-1	LT-2DN	ACTAGTACGTCAGTCTCAGACTGACACACTCTCTGACTGTGTCTCTACGT	lib1	1	0	46
LT-2DN-00-1	LT-2DN	ACTAGTACGTGAGTGTGACAGTCAGTCAGTCTCAGTCTCTGAGTCTACGT	lib1	1	0	12
LT-2DN-00-1	LT-2DN	ACTAGTACGTGTGTCTCAGTGTGACACTGTCACAGAGTGTGTCTCAACGT	lib1	1	0	11
LT-2DN-00-1	LT-2DN	ACTATAACGTCAGTGAGAGTCACAGAGTCAGTCAGAGAGAGTCTGAACGT	lib1	1	0	52
LT-2DN-00-1	LT-2DN	ACTATAACGTCTGTCTCAGTGAGAGAGTCTCTGTCTGAGACTGTCTACGT	lib1	1	0	16
LT-2DN-00-1	LT-2DN	ACTATAACGTGTGTGTGACTGACTGTGTCACACTGTCAGTCTGAGAACGT	lib1	1	0	13
LT-2DN-00-1	LT-2DN	ACTATCACGTCACAGTCTCTGTCTGTCAGTCAGAGTGTGTGAGAGTACGT	lib1	1	0	28
LT-2DN-00-1	LT-2DN	ACTATCACGTGAGTCTCAGTGTGAGAGAGTCTGACACAGTCTGTGAACGT	lib1	1	0	55
LT-2DN-00-1	LT-2DN	ACTATCACGTGTGTCAGTCTGAGAGAGTGAGTCACAGAGTGTCTGAACGT	lib1	1	0	18
LT-2DN-00-1	LT-2DN	ACTATTACGTGAGTGTCACAGAGTGTGTGACTCTGACAGTGACTCTACGT	lib1	1	0	23
LT-2DN-00-1	LT-2DN	ACTATTACGTGTGTGTCTGAGTGTCAGAGACTGAGTGAGTGACAGTACGT	lib1	1	0	4
LT-2DN-00-1	LT-2DN	ACTCAAACGTGTGTGTGACTCTCTGTCACAGTGTGTGTCTCTGTGTACGT	lib1	1	0	17
LT-2DN-00-1	LT-2DN	ACTCAACGTCTCAGTGTGTCACAGAGTGTCTCACTGTCAGGTGTACGTAT	lib1	1	0	3
LT-2DN-00-1	LT-2DN	AAAAAAAGTACTGTGTGTGACACTGACAGTGTCTGACTGTGTCTGGTACA	lib1	1	0	16
LT-2DN-00-1	LT-2DN	AACACAACGTGTTGTCACTCTCTCACTGAGAGACACTGTCAGTGTACGTA	lib1	1	0	31
LT-2DN-00-1	LT-2DN	ACACTCAGGTCTGTGTGTCAACGTATGGACAGTAGATGTCAACAGGGAAT	lib1	1	0	15
LT-2DN-00-1	LT-2DN	ACACTGACTTCAGTGTGACAGACAGTCTCTCAGTGTCTCAACGTATGCAC	lib1	1	0	13
LT-2DN-00-1	LT-2DN	ACTCACACGTCACTCTGTCACTGTGTCTGTCTCTCAGTGTCTCTCAACGT	lib1	1	0	17
LT-2DN-00-1	LT-2DN	ACTCACACGTCTCTGACAGTCAGAGTGAGACAGAGTGACACACACTACGT	lib1	1	0	49
LT-2DN-00-1	LT-2DN	ACTCACACGTCTGAGTCAGACTCTGTCACTCTGTGTCACTGAGTCTACGT	lib1	1	0	25
LT-2DN-00-1	LT-2DN	ACTCAGACGTCTCACTGAGTGTGTGTTGTCTCAGTGAGTCAGACTACGTA	lib1	1	0	36
LT-2DN-00-1	LT-2DN	ACTCAGACGTCTGTGAGAGTCTGTCTGAGAGTCTCTCAGTGAGACAACGT	lib1	1	0	37
LT-2DN-00-1	LT-2DN	ACTCATACGTGACACAGTGTGAGTGTCAGAGTCTCAGTCTCATAGTACGT	lib1	1	0	21
LT-2DN-00-1	LT-2DN	ACTCATACGTGTGACTGTCACACTGACTCTCTGACACACAGTGTCAACGT	lib1	1	0	3
LT-2DN-00-1	LT-2DN	ACTCATACGTGTGTCAGAGTCTCTGTGTCAGTCTGACTGTGAGTCTACGT	lib1	1	0	9
LT-2DN-00-1	LT-2DN	ACTCCAACGTAGTGTGACTCTGTCACACAGACTCCTCTCTCAGAACGTAT	lib1	1	0	29
LT-2DN-00-1	LT-2DN	ACTCCAACGTGACAGAGTGACAGTGAGTCAGTGAGACTGACAGACAACGT	lib1	1	0	3
LT-2DN-00-1	LT-2DN	ACTCCAACGTGAGACAGTCTCACTGACTGACTCTCTGAGACTGTGAACGT	lib1	1	0	13
LT-2DN-00-1	LT-2DN	ACTCCAACGTGTCACTCTGTGAGACAGTCACAGTGTGACAGTCAGTACGT	lib1	1	0	11
LT-2DN-00-1	LT-2DN	ACTCCGACGTCTGACTGTGTGACTGTCTGACTCACAGAGAGTCTGAACGT	lib1	1	0	22
LT-2DN-00-1	LT-2DN	ACTCCGACGTCTGTGTCACACTGTCTGTGAGTGTGTCAGAGTGTGTACGT	lib1	1	0	12
LT-2DN-00-1	LT-2DN	ACTCCGACGTGTCAGAGTCACAGTCACACTGACTGTCTGAGTGACAACGT	lib1	1	0	5
LT-2DN-00-1	LT-2DN	ACTCCTACGTGTCTCTCTCTCAGTGTCTGTCAGTGTGTCAGAGTGAACGT	lib1	1	0	12
LT-2DN-00-1	LT-2DN	ACTCCTACGTGTGAGACACAGACTCTGTGTGTCTGTGACTGTGTGTACGT	lib1	1	0	8
LT-2DN-00-1	LT-2DN	ACTCCTACGTGTGTGTGAGTGTCTGACAGTGTGAGTCACAGACAGTACGT	lib1	1	0	12
LT-2DN-00-1	LT-2DN	ACTCGAACGTGAGTGTCAGTGAGTCAGTGTGTGACAGACTGTGTCAACGT	lib1	1	0	12
LT-2DN-00-1	LT-2DN	ACTCGAACGTGTGTGTCTCACTCAGTGTGTCACTCTCTGTCTGTCAACGT	lib1	1	0	12
LT-2DN-00-1	LT-2DN	ACTCGCACGTCAGTGTGTGTCTCAGTCTGTCAGACACAGACAGTGTACGT	lib1	1	0	4
LT-2DN-00-1	LT-2DN	ACTCGCACGTCTGTCTGAGTCAGTGACAGTGACTCAGACTGTGTCAACGT	lib1	1	0	16
LT-2DN-00-1	LT-2DN	ACTCGGACGTCTCAGTGTGTGTGTGTGTCTCAGACTCTGAGAGACTACGT	lib1	1	0	12
LT-2DN-00-1	LT-2DN	ACTCGGACGTCTCTCTGTCAGACGTCAGACTGTCTGTCTGACTCTACGTA	lib1	1	0	22
LT-2DN-00-1	LT-2DN	ACTCGGACGTCTGTCACAGTGAGAGTGATCACTCTGTCTGTGAGAACGTA	lib1	1	0	18
LT-2DN-00-1	LT-2DN	ACTCGGACGTCTGTGTCAGAGTCAGTGTGTGAGAGTGTGACTCTGAACGT	lib1	1	0	8
LT-2DN-00-1	LT-2DN	ACTCGGACGTGAGACTCACAGACTGACTGTGTGAGTGTCTCTCTCTACGT	lib1	1	0	6
LT-2DN-00-1	LT-2DN	ACTCGGACGTGAGAGTCTGACTGTCTGACAGACAGTCACACAGTGTACGT	lib1	1	0	46
LT-2DN-00-1	LT-2DN	ACTCGGACGTGAGTGACTGTGAGTGTGAGTGTGAGTCTGAGTGTCTACGT	lib1	1	0	16
LT-2DN-00-1	LT-2DN	ACTCGGACGTGTCTGACTCAGAGAGTGTCTGTGTCACTCTGTCAGTACGT	lib1	1	0	35
LT-2DN-00-1	LT-2DN	ACTCGTACGTCACACTCACAGACTGACTGACTGTCTGAGAGTGAGAACGT	lib1	1	0	32
LT-2DN-00-1	LT-2DN	ACTCGTACGTCACTCAGTGTGTCTCTGACTGTCTGACACAGACTGAACGT	lib1	1	0	18
LT-2DN-00-1	LT-2DN	ACTCGTACGTCACTCTCTGTCACTCAGACAGTCTCTGTGTGTCACTACGT	lib1	1	0	13
LT-2DN-00-1	LT-2DN	ACTCGTACGTCAGAGTGTCAGTCTCAGACTGTCTCACAGACTGTGTACGT	lib1	1	0	36
LT-2DN-00-1	LT-2DN	ACTCGTACGTCTCAGACAGTGTGAGTCAGACAGACTGTCTGTGTGAACGT	lib1	1	0	9
LT-2DN-00-1	LT-2DN	ACTCGTACGTCTGTCTGAGAGTGTGAGAGTGTGACTGTGACACACTACGT	lib1	1	0	5
LT-2DN-00-1	LT-2DN	ACTCGTACGTGAGTCTCACTCAGTCAGTGTCAGTGTGTCTGTGTCAACGT	lib1	1	0	35
LT-2DN-00-1	LT-2DN	ACTCTAACGTCAGTGTCTCTGAGTGTGACTGAGTGAGACAGTCTGTACGT	lib1	1	0	16
LT-2DN-00-1	LT-2DN	ACTCTAACGTCTGTGACACTCTCAGTGTGAGACAGACTGTGACTGTACGT	lib1	1	0	4
LT-2DN-00-1	LT-2DN	ACTCTAACGTGTCTGTGACTGAGTCACAGTGTCTGAGAGTGTCAGTACGT	lib1	1	0	31
LT-2DN-00-1	LT-2DN	ACTCTCACGTGAGTGTGTGTCACACAGTGTGTCACTGTCTGTCTGAACGT	lib1	1	0	27
LT-2DN-00-1	LT-2DN	ACTCTCACGTGTCTCTCAGACAGAGAAGAGTGTCACACACTGTCTACGTA	lib1	1	0	10
LT-2DN-00-1	LT-2DN	ACTCTCACGTGTGTGTGTGAGTCACAGAGTCTGTGACACAGTCACTACGT	lib1	1	0	3
LT-2DN-00-1	LT-2DN	ACTCTGACGTCACAGTGAGACACTCAGTGTGAGTGTCTGTCTGTGTACGT	lib1	1	0	5
LT-2DN-00-1	LT-2DN	ACTCTGACGTCAGTCACAGACTCTGAGTGAGAGAGAGTCTCAGACAACGT	lib1	1	0	15
LT-2DN-00-1	LT-2DN	ACTCTGACGTGACAGAGTCTGACTGTGAGAGAGTGTGAGTCTCTGTACGT	lib1	1	0	20
LT-2DN-00-1	LT-2DN	ACTCTGACGTGACTGTGTGAGACTGAGTCTGTGTCTCTCTGACTCAACGT	lib1	1	0	27
LT-2DN-00-1	LT-2DN	ACTCTGACGTGTCAGTCAGTGACAGTGTGAGTCTGACACAGTGACTACGT	lib1	1	0	14
LT-2DN-00-1	LT-2DN	ACTCTTACGTCACTGAGACTCTCTGACAGACTGTCACAGAGTGTGAACGT	lib1	1	0	17
LT-2DN-00-1	LT-2DN	ACTCTTACGTGACAGTGAGAGTCTGAGTGTGTGACTCTCACACTCAACGT	lib1	1	0	36
LT-2DN-00-1	LT-2DN	ACTCTTACGTGTCTGTCTGTCTCTCACTCTGTCAGACTGTGACTCTACGT	lib1	1	0	21
LT-2DN-00-1	LT-2DN	ACTCTTACGTGTGAGTGAGTGTGTGTCTCTGTGAGAGTGACAGTGAACGT	lib1	1	0	16
LT-2DN-00-1	LT-2DN	ACTCTTACGTGTGTGAGAGTCTGTGTGTGTCAGAGTGTGTCAGTGTACGT	lib1	1	0	6
LT-2DN-00-1	LT-2DN	ACTGAAACGTGTCAGTCTCTGAGTGTGTGTGTCTCTCTCTCAGTGTACGT	lib1	1	0	21
LT-2DN-00-1	LT-2DN	ACTGAAACGTGTGTCACAGTGAGTGAGAGTCACTGAGAGACTGTGAACGT	lib1	1	0	36
LT-2DN-00-1	LT-2DN	ACTGAAACGTGTGTGTGTCAGTGTGTCAGACTGTGTGTCACAGACTACGT	lib1	1	0	3
LT-2DN-00-1	LT-2DN	ACTGACACGTCAGACTCTGAGTTGTGTCAGTGTGTGACACTGTGTACGTA	lib1	1	0	19
LT-2DN-00-1	LT-2DN	ACTGACACGTGTGTGTGTGTGTCTCTCACACAGTGTGTGTCTGTACGTAT	lib1	1	0	10
LT-2DN-00-1	LT-2DN	ACTGACACGTGTGTGTGTGTGTGTCTCTCACACAGTGTGTGTCTGTACGT	lib1	1	0	4
LT-2DN-00-1	LT-2DN	ACTGAGACGTGTCACAGTGAGTGTGACACTGACTGTCTGTCTGAGTACGT	lib1	1	0	39
LT-2DN-00-1	LT-2DN	ACTGAGACGTGTCTCTGAGACTCTCAGACAGAGTCTGTCAGTGTCAACGT	lib1	1	0	8
LT-2DN-00-1	LT-2DN	ACTGAGACGTGTGTGTGACAGAGACACTGAGAGTGTCAGACAGTCAACGT	lib1	1	0	5
LT-2DN-00-1	LT-2DN	ACTGATACGTGTCTCTGTCTGTGTGAGTGACTCTGTCAGAGTGTGAACGT	lib1	1	0	12
LT-2DN-00-1	LT-2DN	ACTGATACGTGTGACTGACAGAGTGTCTGAGACACACTGTGTGTCAACGT	lib1	1	0	21
LT-2DN-00-1	LT-2DN	ACTGCAACGTCAGTCTCAGACTCTCTGTGTGTGAGTCTGTCTGTCTACGT	lib1	1	0	18
LT-2DN-00-1	LT-2DN	ACTGCAACGTCTCACACTGTCTGTGAGTGTGTGTCAGAGTCTCTGAACGT	lib1	1	0	71
LT-2DN-00-1	LT-2DN	ACTGCAACGTGACTGTGTCTGAGTGTGTGACAGTGTGTCTCTGTCTACGT	lib1	1	0	13
LT-2DN-00-1	LT-2DN	ACTGCAACGTGAGTCTGTGACACTGTCTCACTGAGTCTGAGTCAGTACGT	lib1	1	0	40
LT-2DN-00-1	LT-2DN	ACTGCAACGTGTGAGTCAGTGTCTCTGTGTGTGTCACAGTGACTGAACGT	lib1	1	0	15
LT-2DN-00-1	LT-2DN	ACTGCACGTCTCTGTCTCAGTGAGTGTGAGTGTGACTGTCAGTGTACGTA	lib1	1	0	32
LT-2DN-00-1	LT-2DN	ACTGCCACGTGACACACTCAGTCTGTGTCAGTCTGTGAGACTGTGTACGT	lib1	1	0	13
LT-2DN-00-1	LT-2DN	ACTGCCACGTGACACAGTGACTGAGACTCAGAGACTGTGAGTCAGTACGT	lib1	1	0	5
LT-2DN-00-1	LT-2DN	ACTGCCACGTGACTGACAGTGTCACAGAGTCACTGAGACTGTGACTACGT	lib1	1	0	20
LT-2DN-00-1	LT-2DN	ACTGCCACGTGAGTCACAGTCAGTGTGTGTGTGACACACAGTGAGAACGT	lib1	1	0	5
LT-2DN-00-1	LT-2DN	ACTGCGACGTAGTCTGTGTGTGTGACAGAGAGTGTCAGTGACAGTACGTA	lib1	1	0	23
LT-2DN-00-1	LT-2DN	ACTGCGACGTCAGTCAGTCTCACAGAGAGAGTGTCAGAGACAGTGAACGT	lib1	1	0	3
LT-2DN-00-1	LT-2DN	ACTGCGACGTCTCACTGTCTGTGTGACACTGAGTCTCAGAGAGTGTACGT	lib1	1	0	28
LT-2DN-00-1	LT-2DN	ACTGCGACGTCTCAGTGAGTGAGACTCAGTGAGACTGAGTGTGAGTACGT	lib1	1	0	6
LT-2DN-00-1	LT-2DN	ACTGCGACGTGACTGTCTGTCTGTCAGTGTCTGAGAGTCTGACAGACGTA	lib1	1	0	28
LT-2DN-00-1	LT-2DN	ACTGCGACGTGAGAGTGTGACAGACTCTCAGTCACTGACAGTGACAACGT	lib1	1	0	30
LT-2DN-00-1	LT-2DN	ACTGCGACGTGAGTCAGTCTCACACACAGTCACTGACTGACTGAGAACGT	lib1	1	0	20
LT-2DN-00-1	LT-2DN	ACTGCGACGTGTCACAGTCAGAGAGAGAGTGTCAGTGTCTCAGTGTACGT	lib1	1	0	9
LT-2DN-00-1	LT-2DN	ACTGCGACGTGTGACAGTCTGAGAGAGTGTGTCTGTCTCAGTGTGAACGT	lib1	1	0	23
LT-2DN-00-1	LT-2DN	ACTGCGACGTGTGTGACTGTCTCTGAGACTGAGTGAGTGACACTGAACGT	lib1	1	0	21
LT-2DN-00-1	LT-2DN	AACCTCACGTGAGTGTCTGTGAGTGTCTGAGTGTGAGTGTCTCAGAACGT	lib1	1	0	9
LT-2DN-00-1	LT-2DN	AACCTGACGTGAGTGTCACTGTGTGTCACTGTCAGAGACTCAGTGAACGT	lib1	1	0	28
LT-2DN-00-1	LT-2DN	AACCTGACGTGTCAGTGACTCAGTCTCAGACTCACACACTCAGACAACGT	lib1	1	0	8
LT-2DN-00-1	LT-2DN	AACCTTACGTCAGTGTGACACACAGTCTGTGTGACTGTGAGTGTCAACGT	lib1	1	0	13
LT-2DN-00-1	LT-2DN	AACCTTACGTGAGTCACACTGACAGTCTCAGAGACTGAGAGACTGAACGT	lib1	1	0	21
LT-2DN-00-1	LT-2DN	AACCTTACGTGAGTCAGTGAGACTGTGAGTCTGTCAGAGTGAGTGAACGT	lib1	1	0	9
LT-2DN-00-1	LT-2DN	AACGAAACGTGACTCTCTGACAGAGTCTGACTCAGTCTGTCTCACAACGT	lib1	1	0	16
LT-2DN-00-1	LT-2DN	AACGAAACGTGAGACAGTGTCTGAGAGTGTGTGTCTCACACTGTCAACGT	lib1	1	0	18
LT-2DN-00-1	LT-2DN	AACGAACGTCTGAGTCAGACTCAGTGTGTCACTGACTCAGACACAACGTA	lib1	1	0	22
LT-2DN-00-1	LT-2DN	AACGACACGTCAGTGACAGTGTCTCAGTGTCTGTGAGTGTCTCAGTACGT	lib1	1	0	19
LT-2DN-00-1	LT-2DN	AACGACACGTCTGACTCACAGTGAGTGTCAGTGTCAGTCAGTGTCTACGT	lib1	1	0	21
LT-2DN-00-1	LT-2DN	AACGACACGTCTGTCTTCTGACTGTCACTGAGTGAGTCTCTCAGAACGTA	lib1	1	0	29
LT-2DN-00-1	LT-2DN	AACGACACGTCTGTGTCTGTGTGAGTCAGTGTCAGTGTCTCCGTGTACGT	lib1	1	0	26
LT-2DN-00-1	LT-2DN	AACGACACGTGTCTCAGAGAGACTCTCTCACAGAGACTCTGAGTGAACGT	lib1	1	0	8
LT-2DN-00-1	LT-2DN	AACGAGACGTCACTGACAGAGTCTGAGAGACTCACACAGTGTGAGAACGT	lib1	1	0	22
LT-2DN-00-1	LT-2DN	AACGATACGTGTCACTCTCTCTCTCTGTCTGTGTCTGACAGACTGTACGT	lib1	1	0	28
LT-2DN-00-1	LT-2DN	AACGCAACGTGTCTGAGAGTGACAGTGTCTGTGTGACAGTGTGACTACGT	lib1	1	0	20
LT-2DN-00-1	LT-2DN	AACGCAACGTGTCTGAGTGTGTGTCAGTCAGACAGAGTCTGTCTGTACGT	lib1	1	0	6
LT-2DN-00-1	LT-2DN	AACGCCACGTGTGTGAGTGAGTCTCACAGTGTGTGTGTCTGTGTCTACGT	lib1	1	0	11
LT-2DN-00-1	LT-2DN	AACGCGACGTCTGTGACAGACTCTGTGTGTCTGTGTGACAGTCTGAACGT	lib1	1	0	20
LT-2DN-00-1	LT-2DN	AACGCGACGTGAGAGTCAGTGTGTGTGAGTGAGTGTGACATGAGAACGTA	lib1	1	0	10
LT-2DN-00-1	LT-2DN	AACGCGACGTGAGTGTGAGAGTCAGTGTGACTCAGACAGAGAGTCAACGT	lib1	1	0	7
LT-2DN-00-1	LT-2DN	AACGCGACGTGTCAGTCTGAGTGTGTGACTGACAGTGCACTCACTACGTA	lib1	1	0	30
LT-2DN-00-1	LT-2DN	AACGCTACGTGTCTGTGACAGAGTGTCACTGTCTGACTCACTCAGTACGT	lib1	1	0	11
LT-2DN-00-1	LT-2DN	AACGCTACGTGTGTCTGAGTGAGTGTCTCTCAGTCAGTGTCTGTGTACGT	lib1	1	0	7
LT-2DN-00-1	LT-2DN	AACGGAACGTCAGTCTCTGTGTGTCTGACAGTGTCTGTGTGTGAGAACGT	lib1	1	0	21
LT-2DN-00-1	LT-2DN	AACGGAACGTCTGTGTGACTGTCTGAGTCTGTGAGACAGTGTGTGTACGT	lib1	1	0	23
LT-2DN-00-1	LT-2DN	AACGGCACGTCAGACACTCTGACACTGTCTCACTGTTCAGTCACTACGTA	lib1	1	0	15
LT-2DN-00-1	LT-2DN	AACGGCACGTCTCTCTCTCAGTCTGAGTGTGTGTCTCAGAGAGTCTACGT	lib1	1	0	14
LT-2DN-00-1	LT-2DN	AACGGCACGTCTGTCTCACAGACTCTCTCACACACAGTTTCTGTCAACGT	lib1	1	0	4
LT-2DN-00-1	LT-2DN	AACGGCACGTCTGTGTGTCTGTCTGACTGTCTGAGAGTGAGTCTGTACGT	lib1	1	0	24
LT-2DN-00-1	LT-2DN	AACGGCACGTGTCTGAGAGTGTGTGACTGTCTCAGTCTGACTCTGTACGT	lib1	1	0	17
LT-2DN-00-1	LT-2DN	AACGGGACGTCACAGTGTGTCTCTGTGTGAAGTCTGTCTCACACTACGTA	lib1	1	0	21
LT-2DN-00-1	LT-2DN	AACGGGACGTCTCAGTGTCTGTGTGTGACTGTGTGTGAGAGTCAGAACGT	lib1	1	0	17
LT-2DN-00-1	LT-2DN	AACGGGACGTGAGTGAGTGTGAGTGTCTGTGTGTGTCTGTGAGAGAACGT	lib1	1	0	5
LT-2DN-00-1	LT-2DN	AACGGGACGTGTCACTCTCAGAGTGTGTGACTGTGAGTGAGAGACAACGT	lib1	1	0	22
LT-2DN-00-1	LT-2DN	AACGGGACGTGTCTCTCACTGTGTGTGAGAGTGTCTGAGTGTCTGTACGT	lib1	1	0	28
LT-2DN-00-1	LT-2DN	AACGGGACGTGTGTGTGTCTCACTGTCTCTCTCAGTGTCTCTCAGAACGT	lib1	1	0	16
LT-2DN-00-1	LT-2DN	AACGGTACGTCAGACAGTGAGAGTCAGTCTCTCTCACACTGAGACAACGT	lib1	1	0	20
LT-2DN-00-1	LT-2DN	AACGGTACGTCTCAGTGTGAGTCAGAGACAGTCACTCTGAGAGTGTACGT	lib1	1	0	37
LT-2DN-00-1	LT-2DN	AACGGTACGTGTCTCTGACTGAGAGTGTGAGACTGTGTCACTCTGTACGT	lib1	1	0	8
LT-2DN-00-1	LT-2DN	AACGGTACGTGTGAGTGTCTCAGAGAGTGACTCAGACACAGTCTCTACGT	lib1	1	0	12
LT-2DN-00-1	LT-2DN	AACGGTACGTGTGTCAGTGACACAGTCAGTCAGAGTGTGTGAGAGTACGT	lib1	1	0	5
LT-2DN-00-1	LT-2DN	AACGGTACGTGTGTCTCTGTCTCTGTCTCAGTCTGTGAGTCTGAGAACGT	lib1	1	0	4
LT-2DN-00-1	LT-2DN	AACGTAACGTCAGACTGAGTCTCAGAGTGAGACAGTGAGTGTGTGTACGT	lib1	1	0	5
LT-2DN-00-1	LT-2DN	AACGTAAGTGTCAGTCTGTCTCTGAGTGAGTCTGACAGTCTCACTACGTA	lib1	1	0	24
LT-2DN-00-1	LT-2DN	AACGTACGTGTGACTGTGAGAGTGAGACACTGTGTGTCTGCCACTACGTA	lib1	1	0	9
LT-2DN-00-1	LT-2DN	AACGTCACGTCTGTGTCAGAGAGAGTGTGAGACTGTGTCAGACAGTACGT	lib1	1	0	20
LT-2DN-00-1	LT-2DN	AACGTCACGTGTGAGAGTCTGTAAGTGTGACACTGTGTCTGAGAGTACGT	lib1	1	0	28
LT-2DN-00-1	LT-2DN	AACGTGACGTCAGTGAGTGTGTGAGTCTGTCACAGTGAGAGAGTCAACGT	lib1	1	0	20
LT-2DN-00-1	LT-2DN	AACGTGACGTCTCTGAGTGTGTGTGACTGTGACAGTGTCAGAGAGTACGT	lib1	1	0	8
LT-2DN-00-1	LT-2DN	AACGTGACGTGTCTGTGAGAGTGTCTCTCACAGTCAGTGTGAGAGTACGT	lib1	1	0	12
LT-2DN-00-1	LT-2DN	AACGTGACGTGTGTGAGTCTGACTGTGACACACTGTGTCACACTGAACGT	lib1	1	0	43
LT-2DN-00-1	LT-2DN	AACGTTACGTGACTGACTGTGTCAGTGTGTGTGTGACACAGTCTGTACGT	lib1	1	0	9
LT-2DN-00-1	LT-2DN	AACGTTACGTGACTGAGAGTCTGTGTGTGTGAGAGTGACTCTGTGTACGT	lib1	1	0	9
LT-2DN-00-1	LT-2DN	AACGTTACGTGAGTGAGACACACAGTGTGTCAGTCACTGTCAGTGAACGT	lib1	1	0	5
LT-2DN-00-1	LT-2DN	AACGTTACGTGTGTCAGTCTGTGAGTCAGTGTGAGAGACACAGTCTACGT	lib1	1	0	4
LT-2DN-00-1	LT-2DN	AACGTTACGTGTGTCTCTGACACTGAGTCAGTGAGACTCAGTCTGAACGT	lib1	1	0	10
LT-2DN-00-1	LT-2DN	AACTACACGTGACTGACAGACACTCTGTGAGACTCAGACTGACTGAACGT	lib1	1	0	11
LT-2DN-00-1	LT-2DN	AACTACACGTGAGACACTGTCTGAGAGACAGTGAGAGAGTGTCTGAACGT	lib1	1	0	22
LT-2DN-00-1	LT-2DN	AACTAGACGTCTCTGAGAGTGACAGAGAGTCAGAGTGTGTCTCTGTACGT	lib1	1	0	18
LT-2DN-00-1	LT-2DN	AACTAGACGTGACTGTGTCACTGTGAGTGTGTGTGTCTCTCAGACTACGT	lib1	1	0	6
LT-2DN-00-1	LT-2DN	AACTCAACGTCAGAGTGTCTGGAGTGAGTGAGAGTCAGTGTGTCTACGTA	lib1	1	0	3
LT-2DN-00-1	LT-2DN	AACTCAACGTGAGTGTCTCAGTGAGACTCAGAGAGACTCACAGTGAACGT	lib1	1	0	3
LT-2DN-00-1	LT-2DN	AACTCAACGTGTCAGTGTCTGTGAGAGAGTGTCTCTCAGTCTCACAACGT	lib1	1	0	11
LT-2DN-00-1	LT-2DN	AACTCAACGTGTCTCTGTGTGTGAGTCACTGTCTCTGTGAGACAGTACGT	lib1	1	0	4
LT-2DN-00-1	LT-2DN	AACTCCACGTCTCACTGAGTGACTGAGTCAGTGTCAGTCAGTCAGAACGT	lib1	1	0	8
LT-2DN-00-1	LT-2DN	AACTCCACGTCTGACAGTGACAGTGTCACAGACTCTCTGTCTCTCTACGT	lib1	1	0	27
LT-2DN-00-1	LT-2DN	AACTCCACGTCTGTGACACTCTGACTCAGTGTGTGTGTCAGACAGAACGT	lib1	1	0	9
LT-2DN-00-1	LT-2DN	AACTCCACGTGTCACTGACTGAGTGACTCTCTCAGACAGTCTCTCAACGT	lib1	1	0	14
LT-2DN-00-1	LT-2DN	AACTCCACGTGTGAGAGTGAGACTGACAGTGACTGACTGTCAGAGTACGT	lib1	1	0	24
LT-2DN-00-1	LT-2DN	AACTCCACGTGTGTGTGAGTGTCACTGACACTGTGTGTGTCTCTCAACGT	lib1	1	0	16
LT-2DN-00-1	LT-2DN	AACTCTACGTCTGTGTCTCTGAGTCAGTCAGAGTGAGTCAGTAGTACGTA	lib1	1	0	9
LT-2DN-00-1	LT-2DN	AACTCTACGTGTGAGTCAGTCTGTCAGTCTGTCTGTGTGTCTGTGAACGT	lib1	1	0	18
LT-2DN-00-1	LT-2DN	AACTGAACGTGAGTCAGACTGAGGTGTGTCACAGAGACACTCTCAACGTA	lib1	1	0	9
LT-2DN-00-1	LT-2DN	AACTGAACGTGAGTGAGAGTGTGCAGTCTGTGAGTCAGACAGTCAACGTA	lib1	1	0	40
LT-2DN-00-1	LT-2DN	AACTGAACGTGAGTGTCAGTGTCACTGAGTGTGACACTGTGTCAGAACGT	lib1	1	0	28
LT-2DN-00-1	LT-2DN	AACTGAACGTGTGACTCTGAGTGTCTCACTGAGTCACAGTGTGTGTACGT	lib1	1	0	30
LT-2DN-00-1	LT-2DN	AACTGCACGTCTGAGAGTGTCACAGTCTCTGTCTGTGTCAGTGTGAACGT	lib1	1	0	5
LT-2DN-00-1	LT-2DN	AACTGGACGTCTCAGTGAGAGTGTGTCAGAGACTGTCACAGAGAGTACGT	lib1	1	0	16
LT-2DN-00-1	LT-2DN	AACTGGACGTCTGACTCACTGTGACACTGTGACAGTCTGAGACACTACGT	lib1	1	0	7
LT-2DN-00-1	LT-2DN	AACTGGACGTCTGTGAGAGTGTGACTGAGAGTGTGACACACACTCAACGT	lib1	1	0	20
LT-2DN-00-1	LT-2DN	AACTGGACGTGAGAGTGTCAGACTCTCTCAGTCTGAGTCTGTCTGAACGT	lib1	1	0	13
LT-2DN-00-1	LT-2DN	AACTGGACGTGTGTCTGACACACTCAGAGAGAGAGTCAGTGTGTGTACGT	lib1	1	0	13
LT-2DN-00-1	LT-2DN	AACTGTACGTCAGACTCTCTGTGAGAGAGTCACTCTGTGTGAGTCAACGT	lib1	1	0	5
LT-2DN-00-1	LT-2DN	AACTGTACGTCTGTGTGAGTCTCTGTGAGTCTGTCAGACAGAGACTACGT	lib1	1	0	8
LT-2DN-00-1	LT-2DN	AACTGTACGTGACTGTCTGTGAGTCTGTGTGTGTCAGAGAGACTCTACGT	lib1	1	0	4
LT-2DN-00-1	LT-2DN	AACTGTACGTGTCTCACAGTGTGTCACAGAGACAGTGTGTGTCATACGTA	lib1	1	0	20
LT-2DN-00-1	LT-2DN	AACTGTACGTGTCTGTGTGTGTACTGAGAGTCAGAGACAGACTGTACGTA	lib1	1	0	10
LT-2DN-00-1	LT-2DN	AACTTCACGTGTGAGTCACAGTCTCAGTGAGTCACTGTCTCAGTGTACGT	lib1	1	0	23
LT-2DN-00-1	LT-2DN	AACTTGACGTGACTGTCAGTGAGACTGAGAGACTGTCAGTGACAGTACGT	lib1	1	0	16
LT-2DN-00-1	LT-2DN	AACTTTACGTGTCAGAGAGACAGACTCACTGTCTGACAGACTGAGAACGT	lib1	1	0	10
LT-2DN-00-1	LT-2DN	AAGAAAACGTCTGTGAGAGAGACACTCTGTCAGAGTGAGACACACAACGT	lib1	1	0	8
LT-2DN-00-1	LT-2DN	AAGAAAACGTGTGTCTCAGAGTGTCTCTGAGTGTGTGTCACTGAGAACGT	lib1	1	0	10
LT-2DN-00-1	LT-2DN	AAGAACACGTGTCACAGAGTCAGTCACAGAGACTCTCACTGTCACTACGT	lib1	1	0	29
LT-2DN-00-1	LT-2DN	AAGAATACGTCAGTGTCTGTGTGTGACTCTGAGTCACTGTCACTCTACGT	lib1	1	0	3
LT-2DN-00-1	LT-2DN	AAGAATACGTCTGAGTGACACTGAGAGTCTCACTCTCAGTGAGTGTACGT	lib1	1	0	23
LT-2DN-00-1	LT-2DN	AAGACCACGTCAGAGTGAGTCTCAGTCTGTCACTCTCTGAGTCTGAACGT	lib1	1	0	5
LT-2DN-00-1	LT-2DN	AAGACCACGTCTCTCTCTGAGTCAGTGAGTCTCTCACTGTGCAGAACGTA	lib1	1	0	20
LT-2DN-00-1	LT-2DN	AAGACCACGTGTCAGTGTGTCTGACAGACACAGAGACACAGTCTCAACGT	lib1	1	0	15
LT-2DN-00-1	LT-2DN	AAGACCACGTGTGAGTGTGTCAGTCAGTGTCAGTCACACTGTGTGTACGT	lib1	1	0	8
LT-2DN-00-1	LT-2DN	AAGACCCGTCTCAGAGTCTGACAGAGTGTGAGTCTCTCACAGAGTACGTA	lib1	1	0	20
LT-2DN-00-1	LT-2DN	AAGACGACGTCAGACAGACACAGAGACAGAGAGTCAGTGTCTCAGTACGT	lib1	1	0	15
LT-2DN-00-1	LT-2DN	AAGACGACGTCAGACTGTCTCTCTGACTCTGAGAGAGACTGTGAGAACGT	lib1	1	0	4
LT-2DN-00-1	LT-2DN	AAGACGACGTGACACTGACTCACACACACAGTCACAGTGTCACTGAACGT	lib1	1	0	28
LT-2DN-00-1	LT-2DN	AAGACGACGTGTCACTGAGACTCTGTGTCAGTGTCAGTCTCAGAGAACGT	lib1	1	0	21
LT-2DN-00-1	LT-2DN	AAGACGACGTGTCAGTGTGTGTGTCAGTCACTGTGTCTCTGTGTCTACGT	lib1	1	0	5
LT-2DN-00-1	LT-2DN	AAGAGAACGTCTGACAGAGTGTGTGACTGTCTGTCACAGTGTCTCAACGT	lib1	1	0	18
LT-2DN-00-1	LT-2DN	AAGAGCACGTCACTCTACAGTGTGTCAGTGAGTGTGACTCTGTGTACGTA	lib1	1	0	17
LT-2DN-00-1	LT-2DN	AAGAGCACGTCAGTGACAGTGAGACTGTGTGTCACTCAGTCACAGTACGT	lib1	1	0	14
LT-2DN-00-1	LT-2DN	AAGAGCACGTCTGACTCTCAGTGAGTCAGTCACTCAGAGTGTGAGAACGT	lib1	1	0	7
LT-2DN-00-1	LT-2DN	AAGAGCACGTGACTCTGTCAGAGAGTGTGAGTCACTCTGTGACACTACGT	lib1	1	0	14
LT-2DN-00-1	LT-2DN	AAGAGCACGTGAGTCTCACACTCTGTGTGTGTGCGTCAGTCAGAACGTAT	lib1	1	0	13
LT-2DN-00-1	LT-2DN	AAGAGGACGTCTGACTCAGAGACTGTGTCTCTCTCTGTGAGAGTCTACGT	lib1	1	0	20
LT-2DN-00-1	LT-2DN	AAGAGTACGTCAGTCAGTGAGTCACTGAGAGTGTGTCTGTCTCTGAACGT	lib1	1	0	10
LT-2DN-00-1	LT-2DN	AAGAGTACGTCAGTCTCACACAGTCAGAGTCTGTGACAGTGTCACTACGT	lib1	1	0	11
LT-2DN-00-1	LT-2DN	AAGAGTACGTGAGTCAGAGTGAGAGACAGACAGTGTCTGAGAGAGTACGT	lib1	1	0	7
LT-2DN-00-1	LT-2DN	AAGAGTACGTGTGTCTCAGACAGTCACTGTGTCTGTGTGTCTCTCAACGT	lib1	1	0	5
LT-2DN-00-1	LT-2DN	AAGATCACGTCTGTCAGTCTGACTGCTCAGTCAGTGTGAGTCTGAACGTA	lib1	1	0	19
LT-2DN-00-1	LT-2DN	AAGATCACGTGTCAGTGTGTGTGACTGTGTGTCTCAGTGTCTGACAACGT	lib1	1	0	14
LT-2DN-00-1	LT-2DN	AAGATGACGTCACACTGTGTGTGACTGACTGTGTCTGACAGTGACTACGT	lib1	1	0	20
LT-2DN-00-1	LT-2DN	AAGATGACGTGAGACTGTGAGAGTCACAGTGTCAGTGAGTCTGTGTACGT	lib1	1	0	23
LT-2DN-00-1	LT-2DN	AAGATTACGTGTCTGTCACAGTGAGAGTCAGAGAGTCTGTCTGAGAACGT	lib1	1	0	10
LT-2DN-00-1	LT-2DN	AAGCAAACGTGAGTGTGTGACTGAGTCAGTGTGTGAGACAGTACGTATGG	lib1	1	0	16
LT-2DN-00-1	LT-2DN	AAGCAAACGTGTCTGTGTCACTGTGTGTCAGTCTGAGACTGAGTCAACGT	lib1	1	0	16
LT-2DN-00-1	LT-2DN	AAGCACACGTCAGAGTGTCAGACACTCTCACAGTCACAGAGTCTGTACGT	lib1	1	0	29
LT-2DN-00-1	LT-2DN	AAGCACACGTCTGACAGCTGAGTCAGTCAGAGTCTCAGTGTGTCAACGTA	lib1	1	0	6
LT-2DN-00-1	LT-2DN	AAGCACACGTGACTGTCTCTCTGTGTGTCTGAGAGTCTGAGTCTCAACGT	lib1	1	0	25
LT-2DN-00-1	LT-2DN	AAGCAGACGTCACTGACTCAGACTCTCAGTGTGAGTCTCTCAGAGTACGT	lib1	1	0	25
LT-2DN-00-1	LT-2DN	AAGCAGACGTCAGTGACTGTCTCTCAGACTCACTGAGTGACTCTCTACGT	lib1	1	0	9
LT-2DN-00-1	LT-2DN	AAGCAGACGTGTCTGTGTGTGTGAGAGAGAGTGTGACTCTGTGAGTACGT	lib1	1	0	31
LT-2DN-00-1	LT-2DN	AAGCAGACGTGTGTGACACTGTGTGTCTCAGTGTGTCTCAGTCACTACGT	lib1	1	0	14
LT-2DN-00-1	LT-2DN	AAGCATACGTCAGAGTCTGTGAGAGAGACTCTCTGAGTCAGAGTCAACGT	lib1	1	0	7
LT-2DN-00-1	LT-2DN	AAGCATACGTGTCTCACAGAGTCAGTGTGTGACTCAGTGTGTCAGAACGT	lib1	1	0	18
LT-2DN-00-1	LT-2DN	AAGCCAACGTGAGAGTGTGAGACAGTGACTCACTGTCTCAGACAGAACGT	lib1	1	0	10
LT-2DN-00-1	LT-2DN	AAGCCCACGTCACTCTGTCAGAGTCTCTGAGTCTCAGACAGAGACTACGT	lib1	1	0	9
LT-2DN-00-1	LT-2DN	AAGCCCACGTGTCTGTGTGAGTGAGTCAGTGTGTGAGTGTGAGAGAACGT	lib1	1	0	5
LT-2DN-00-1	LT-2DN	AAGCCCACGTGTGAGTCTGTGTCTGTGTCTGTGTCTGAGACAGTGTACGT	lib1	1	0	5
LT-2DN-00-1	LT-2DN	AAGCCGACGTGACTGTGAGTGAGTGTGAGTCTCTGAGTGAGAGTCTACGT	lib1	1	0	5
LT-2DN-00-1	LT-2DN	AAGCCTACGTCTCTCTGACAGTGTCACTCTCTGTGAGTCACTGTCAACGT	lib1	1	0	13
LT-2DN-00-1	LT-2DN	AAGCCTACGTCTCTGACAGTGTGTGTGTCACTCTCACTGTCTCAACGTAT	lib1	1	0	4
LT-2DN-00-1	LT-2DN	AAGCCTACGTCTCTGACAGTGTGTGTGTGTCACTCTCACTGTCTCAACGT	lib1	1	0	6
LT-2DN-00-1	LT-2DN	AAGCCTACGTGTGAGTGACACTCAGACAGTCTGTGAGAGTGTCAGAACGT	lib1	1	0	29
LT-2DN-00-1	LT-2DN	AAGCGAACGTGACTCTGTCTCTGTCTGTCACTGTCAGTGAGTCTGAACGT	lib1	1	0	3
LT-2DN-00-1	LT-2DN	AAGCGAACGTGTGTCTGTGTCAGTGAGACAGTGTGTGTGACAGTCTACGT	lib1	1	0	20
LT-2DN-00-1	LT-2DN	AAGCGCACGTCAGTGAGACACAGTGTGTGACTGTGTGTCTGTCACTACGT	lib1	1	0	14
LT-2DN-00-1	LT-2DN	AAGCGCACGTCTGAGTGTCTCTGAGTCACTCAGACTGTGTCTGTGTACGT	lib1	1	0	16
LT-2DN-00-1	LT-2DN	AAGCGCACGTCTGTCTGTGTCAGTCTGTCTGTGTGAGACAGACAGTACGT	lib1	1	0	37
LT-2DN-00-1	LT-2DN	AAGCGCACGTGTCTGTGACTGAGAGACTGAGTCTCAGTCACTCAGTACGT	lib1	1	0	20
LT-2DN-00-1	LT-2DN	AAGCGGACGTCAGTCACTGTCTGAGTGTCTGTCTGAGTCTGAGTCTACGT	lib1	1	0	16
LT-2DN-00-1	LT-2DN	AAGCGGACGTCTGAGTGTGAGTCTGAGACAGACAGTCAGACAGTGTACGT	lib1	1	0	5
LT-2DN-00-1	LT-2DN	AAGCGGACGTCTGTGAGTGTCAGACTGTGTGTGAGTCTGTCACTGTACGT	lib1	1	0	14
LT-2DN-00-1	LT-2DN	AAGCGGACGTGAGACACAGAGAGTCAGTCAGACTCACTCTCTCACTACGT	lib1	1	0	17
LT-2DN-00-1	LT-2DN	AAGCGGACGTGAGTCAGTCTGTGAGTCTGAGTGTGACACTGACAGAACGT	lib1	1	0	15
LT-2DN-00-1	LT-2DN	AAGCGGACGTGTGTCTCTCACACTGACTGTCTGTCTCAGTCACAGTACGT	lib1	1	0	12
LT-2DN-00-1	LT-2DN	AAGCGTACGTGAGTGTCAGTGACTGTCAGTGACTCTGTGTCAGTGTACGT	lib1	1	0	14
LT-2DN-00-1	LT-2DN	AAGCGTACGTGTGAGTCAGAGTCTGTCTGTGTCTGACAGACAGTCAACGT	lib1	1	0	14
LT-2DN-00-1	LT-2DN	AAGCTGACGTCAGTCTGAGTGTGTGTGTCAGTCTGTGACACTCAGAACGT	lib1	1	0	26
LT-2DN-00-1	LT-2DN	AAGCTGACGTGAGTCAGTGTCTGTGTCTGTCTCACTCACTCAGTGTACGT	lib1	1	0	10
LT-2DN-00-1	LT-2DN	AAGCTGACGTGTCTCACTCTCTCTGACAGTCTCTGAGTGTGAGACAACGT	lib1	1	0	18
LT-2DN-00-1	LT-2DN	AAGCTGACGTGTGTCTCTGTCACAGTGAGTCTGTCTGTGTGTGTCAACGT	lib1	1	0	24
LT-2DN-00-1	LT-2DN	AAGCTTACGTCAGTCAGTCACGAGTGTGTGTCAGACAGTCTGTGTACGTA	lib1	1	0	4
LT-2DN-00-1	LT-2DN	AAGCTTACGTCTCTCAGACTGTGTGTGACTGAGTGTGTGTGTGAGTACGT	lib1	1	0	17
LT-2DN-00-1	LT-2DN	AAGCTTACGTCTCTCTGTCTCTCACAGTCTGTGAGAGTGTCAGTGTACGT	lib1	1	0	9
LT-2DN-00-1	LT-2DN	AAGCTTACGTGTCAGTCAGACTGAGTGACTCTCACTGTGTGAGTCAACGT	lib1	1	0	19
LT-2DN-00-1	LT-2DN	AAGCTTACGTGTGTGACTCAGAGTCTGTGTGACACTGTCAGTGTGTACGT	lib1	1	0	11
LT-2DN-00-1	LT-2DN	AAGCTTACGTGTGTGTGACACTGTGTGACTGACTCTGTCTGACTGTACGT	lib1	1	0	17
LT-2DN-00-1	LT-2DN	AAGCTTACTTGTCTCAGAGAGAGTGACTCAGTGTGTCAGTGAGTGTACGT	lib1	1	0	23
LT-2DN-00-1	LT-2DN	AAGGAAACGTCTGTGTGACTCTGTGTCAGTGACAGACTGTCAGTGAACGT	lib1	1	0	17
LT-2DN-00-1	LT-2DN	AAGGAAACGTGACAGTCTCTGAGACTCTGTCAGACAGTGACTCTGAACGT	lib1	1	0	10
LT-2DN-00-1	LT-2DN	AAGGAAACGTGTGTCACAGAGTGACTGTCTGTCAGTCTGTCTCTGTACGT	lib1	1	0	21
LT-2DN-00-1	LT-2DN	AAGGAAACGTGTGTGAGTGACACTGTGTGTGAGTCTGACTCAGTCTACGT	lib1	1	0	8
LT-2DN-00-1	LT-2DN	AAGGACACGTCACAGTCTGTCACTGAGACAGTGAGAGTCACAGTGTACGT	lib1	1	0	24
LT-2DN-00-1	LT-2DN	AAGGACACGTCTCTGTCTGTCAGTCTGTGTCTGTCAGTCTGTCAGTACGT	lib1	1	0	8
LT-2DN-00-1	LT-2DN	AAGGACACGTGACAGTGTGAGTGAGACACAGTCTGAGAGTGTGTCTACGT	lib1	1	0	6
LT-2DN-00-1	LT-2DN	AAGGACACGTGTGTGAGTGTCAGTCTGTGTGTGAGTCACTCTGTGTACGT	lib1	1	0	11
LT-2DN-00-1	LT-2DN	AAGGAGACGTGTGACAGAGAGTCTGTGTCAGTCAGTGAGTCAGAGAACGT	lib1	1	0	22
LT-2DN-00-1	LT-2DN	AAGGAGACGTGTGAGACACTGTGAGTGACTGTGTCACAGTGTGTGTACGT	lib1	1	0	8
LT-2DN-00-1	LT-2DN	AAGGAGACGTGTGTGTGTCACACACAGACTGTCTCTCTCACAGTACGTAT	lib1	1	0	3
LT-2DN-00-1	LT-2DN	AAGGAGACGTGTGTGTGTGTCACACACAGACTGTCTCTCTCACAGTACGT	lib1	1	0	15
LT-2DN-00-1	LT-2DN	AAGGAGACGTGTTTGTCAGAGTCTCACTGAGGACTCAGACTCTCTACGTA	lib1	1	0	9
LT-2DN-00-1	LT-2DN	AAGGATACGTACTCTCTCTCAGTGTCACAGTCTCTCTGAGACAGAACGTA	lib1	1	0	6
LT-2DN-00-1	LT-2DN	AAGGATACGTCTGACTCTGACTCAGTGTGAGAGTGACAGTCTCAGTACGT	lib1	1	0	43
LT-2DN-00-1	LT-2DN	AAGGATACGTCTGTCACACTGAGTCTGTCTGTCAGACTGTGAGTCAACGT	lib1	1	0	24
LT-2DN-00-1	LT-2DN	AAGGATACGTGAGTGTCTGACAGAGTGTGTGTGTCTGTGAGTGTCAACGT	lib1	1	0	6
LT-2DN-00-1	LT-2DN	AAGGCCACGTCTGTGTCAGTCAGTCTGTGAGAGTCTCAGTCACAGTACGT	lib1	1	0	8
LT-2DN-00-1	LT-2DN	AAGGCCACGTGACTCTGTCAGTCAGTGAGACTGACAGTGTCTGTCTACGT	lib1	1	0	45
LT-2DN-00-1	LT-2DN	AAGGCCACGTGAGAGACTGTCTCACAGACACTCAGACACACAGACAACGT	lib1	1	0	21
LT-2DN-00-1	LT-2DN	AAGGCCACGTGTCACTCTCAGTCAGTGACTCTGTGTGTCAGAGAGTACGT	lib1	1	0	18
LT-2DN-00-1	LT-2DN	AAGGCCACGTGTCTCTGTGAGTGAGTCACTCACACTCACTGAGAGAACGT	lib1	1	0	6
LT-2DN-00-1	LT-2DN	AAGGCGACGTCAGTGAGTCTGAGTGTCTCAGTCTCTGTGTGTCAGTACGT	lib1	1	0	23
LT-2DN-00-1	LT-2DN	AAGGCGACGTGAAGTGTGTGTCTCTCACTGAGAGAGAGTGTGTGAACGTA	lib1	1	0	4
LT-2DN-00-1	LT-2DN	AAGGCGACGTGTCACAGTCAGTCACAGACTCACACTGACTCTGTCAACGT	lib1	1	0	11
LT-2DN-00-1	LT-2DN	AAGGCGACGTGTCAGTCAGACTCAGAGTGACAGTGTGTGAGTGAGAACGT	lib1	1	0	10
LT-2DN-00-1	LT-2DN	AAGGCGACGTGTGAGAGTCAGTGACAGTGTGTGTGAGACTCTGAGAACGT	lib1	1	0	6
LT-2DN-00-1	LT-2DN	AAGGCGACGTGTGAGTCAGAGTGAGACTGAGTCAGTGAGTCAGTCTACGT	lib1	1	0	9
LT-2DN-00-1	LT-2DN	AAGGCTACGTCAGTGTGTGTCAGTCTCTGTGTGAGAGTGACTCTGAACGT	lib1	1	0	9
LT-2DN-00-1	LT-2DN	AAGGCTACGTCTGACAGACTCACAGAGAGTCTGTGTGACACAGTCAACGT	lib1	1	0	29
LT-2DN-00-1	LT-2DN	AAGGCTACGTGAGACAGTGTCACTGAGTGTGTGTGTCTCTGTGTCAACGT	lib1	1	0	14
LT-2DN-00-1	LT-2DN	AAGGCTACGTGAGTCTGTGTCACTCTCTGACACAGTCAGTCTCGAACGTA	lib1	1	0	12
LT-2DN-00-1	LT-2DN	AAGGCTACGTGTCTCAGACAGTCAGTGTGTGTCACTCTGAGTCTGTACGT	lib1	1	0	8
LT-2DN-00-1	LT-2DN	AAGGCTACGTGTGTGTGTCTCAGAGAGAGACTCTCACACAGACTCTACGT	lib1	1	0	8
LT-2DN-00-1	LT-2DN	AAGGGAACGTGTCAGTCTCTGTCACAGAGACACAGAGACTCACACAACGT	lib1	1	0	11
LT-2DN-00-1	LT-2DN	AAGGGAACGTGTCTGTCTGTCACTGTGTGTGAGTCTGACTCACACTACGT	lib1	1	0	14
LT-2DN-00-1	LT-2DN	AAGGGCACGTCAGACTCAGAGACTCAGTCACTGTCACACTGACTGTACGT	lib1	1	0	7
LT-2DN-00-1	LT-2DN	AAGGGCACGTCAGTGACACAGTGTCAGACTGAGTGTGTCAGTGTGTACGT	lib1	1	0	8
LT-2DN-00-1	LT-2DN	AAGGGCACGTCTCTCAGTCTACTGAGACTGAGACAGTCTCACTCAACGTA	lib1	1	0	16
LT-2DN-00-1	LT-2DN	AAGGGCACGTCTGTCACTGACTCTCTCAGTGTGTGAGAGTCTGTGTACGT	lib1	1	0	33
LT-2DN-00-1	LT-2DN	AAGGGCACGTGACTGTGTCAGACTCTCTGACTGTGAGTCTGTGTCAACGT	lib1	1	0	21
LT-2DN-00-1	LT-2DN	AAGGGCACGTGAGTGAGTGTGAGTCTGAGTCAGTGTCAGAGTGAGAACGT	lib1	1	0	16
LT-2DN-00-1	LT-2DN	AAGGGCACGTGTCTCTCAGTCACACTCAGTGACTCTGTCTCAGAGAACGT	lib1	1	0	19
LT-2DN-00-1	LT-2DN	AAGGGCACGTGTGACTCTGTGTGACTGAGAGAGTGTGACTGACTCAACGT	lib1	1	0	17
LT-2DN-00-1	LT-2DN	AAGGGCACGTGTGTCAGACTGTCTGTGAGTCTGTCTGAGTCACTCAACGT	lib1	1	0	28
LT-2DN-00-1	LT-2DN	AAGGGGACGTCAGTCACAGAGACTGTGTGAGAGTGTGTGAGAGTGTACGT	lib1	1	0	4
LT-2DN-00-1	LT-2DN	AAGGGGACGTGACTGTGTGTCTGTCAGTCTGTGTGTGACAGTCAGAACGT	lib1	1	0	27
LT-2DN-00-1	LT-2DN	AAGGGGACGTGTCAGAGTGTGTGTGACAGACTCTGTGTCAGTCTCTACGT	lib1	1	0	25
LT-2DN-00-1	LT-2DN	AAGGGGACGTGTCTGAGTGAGTGTCACTGACTCTCACTGTCACACAACGT	lib1	1	0	7
LT-2DN-00-1	LT-2DN	AAGGGTACGTCACAGTCTGTGTGAGTGTCTGTGTCTGAGTGTGTGTACGT	lib1	1	0	7
LT-2DN-00-1	LT-2DN	AAGGGTACGTCTGTCAGTGTCTCTCAGTGTGTCTCTCACAGTGTCAACGT	lib1	1	0	9
LT-2DN-00-1	LT-2DN	AAGGGTACGTGAGACTGAGAGTGTGACTGTGTCAGTGTCTGTGTCTACGT	lib1	1	0	31
LT-2DN-00-1	LT-2DN	AAGGGTACGTGTCTGTGTGTCAGAGTGACAGACTGAGTGACTGTGAACGT	lib1	1	0	17
LT-2DN-00-1	LT-2DN	AAGGGTACGTGTGACTGTGACAGTGTCTCTCTGTGACACTGAGTGAACGT	lib1	1	0	27
LT-2DN-00-1	LT-2DN	AAGGTAACGTCAGAGTGAGAGTGTGAGTGTGTGTGAGTCAGTCTGAACGT	lib1	1	0	19
LT-2DN-00-1	LT-2DN	AAGGTAACGTGACTGAGTGAGTACAGTGAGAGTGTGTGTCTCTGAGTACG	lib1	1	0	15
LT-2DN-00-1	LT-2DN	AAGGTAACGTGTGTGACTGTCTCAGACACTGTGAGTGTGTGACAGTACGT	lib1	1	0	36
LT-2DN-00-1	LT-2DN	AAGGTACGTGTGTGAGTGAGAGTGTGAGTCAGACTGACTGAGTCTACGTA	lib1	1	0	18
LT-2DN-00-1	LT-2DN	AAGGTCACGTCTGTGTCTCACTGAGTCTCTGAGTCAGAGACACTGTACGT	lib1	1	0	8
LT-2DN-00-1	LT-2DN	AAGGTGACGTCACTGTCACAGTCACTCAGTGTGACACAGTCAGTGAACGT	lib1	1	0	25
LT-2DN-00-1	LT-2DN	AAGGTGACGTGAGTGTGTCTCTGTCAGTGTCAGTCACTGTCTCTCTACGT	lib1	1	0	14
LT-2DN-00-1	LT-2DN	AAGGTGACGTGTGACTCTGTCAGTGTCACAGTGTGTGTCAGTCTGTACGT	lib1	1	0	10
LT-2DN-00-1	LT-2DN	AAGGTTACGTCACTCTGTGTGTGAGTGACACTCTGTGTCTGTGTGAACGT	lib1	1	0	28
LT-2DN-00-1	LT-2DN	AAGGTTACGTCACTGTCACAGTGTCACAGTGTCTCAGACTCTCTCTACGT	lib1	1	0	30
LT-2DN-00-1	LT-2DN	AAGGTTACGTCAGTGTGTCTCAGTCTGTCACTGACTCTGTCTGTGTACGT	lib1	1	0	26
LT-2DN-00-1	LT-2DN	AAGGTTACGTCTGTCAGTCAGTGTGTCAGACTGTGTGTCTGAGTGTACGT	lib1	1	0	28
LT-2DN-00-1	LT-2DN	AAGGTTACGTGACAGTCTGTGTGTCTGTCTGTCAGACTGTGAGAGTACGT	lib1	1	0	26
LT-2DN-00-1	LT-2DN	AAGGTTACGTGAGAGTGAGAGTGAGTCAGACTCTGTGTCTGTCACTACGT	lib1	1	0	10
LT-2DN-00-1	LT-2DN	AAGGTTACGTGAGTCAGACTCAGTGAGAGTGAGTGAGTGTGTCTGAACGT	lib1	1	0	17
LT-2DN-00-1	LT-2DN	AAGGTTACGTGTCAGAGAGTGTCACTGAGTCACTGTGAGTGTGACTACGT	lib1	1	0	9
LT-2DN-00-1	LT-2DN	AAGTACACGTGACTCTGAGAGAGTGTGTCTCTCTGTCAGTGAGTCTACGT	lib1	1	0	21
LT-2DN-00-1	LT-2DN	AAGTACACGTGTGAGAGTCACTGACTCAGTCTCTCAGAGACACTCTACGT	lib1	1	0	14
LT-2DN-00-1	LT-2DN	AAGTAGACGTCACTCTGTGACTCAGACTGTGTCAGTGTCAGTGTGTACGT	lib1	1	0	35
LT-2DN-00-1	LT-2DN	AAGTATACGTAGACACTCTCACTGTGAGTGAGTGAGTGTCAGAACGTATG	lib1	1	0	18
LT-2DN-00-1	LT-2DN	AAGTATACGTCTCAGAGAGACTCTGAGAGTCACAGAGTCAGTGTCTACGT	lib1	1	0	5
LT-2DN-00-1	LT-2DN	AAGTATACGTCTCTGACTCTGACAGTGTGAGTCTGTGTCTGAGTGTACGT	lib1	1	0	3
LT-2DN-00-1	LT-2DN	AAGTATACGTGACTCTGTCTCTGACAGTGAGAGACTGACTGTTCAACGTA	lib1	1	0	37
LT-2DN-00-1	LT-2DN	AAGTATACGTGTCTGACACTGTGTGTGTCTGTGTGTGTGTGACAACGTAT	lib1	1	0	6
LT-2DN-00-1	LT-2DN	AAGTATACGTGTCTGACACTGTGTGTGTCTGTGTGTGTGTGTGACAACGT	lib1	1	0	21
LT-2DN-00-1	LT-2DN	AAGTCAACGTGTGAGAGAGTCTGACACAGTGAGACTGTCACTCTCTACGT	lib1	1	0	12
LT-2DN-00-1	LT-2DN	AAGTCCACGTCAGACAGTGAGACTGTGTGTGAGAGAGTGAGTGACAACGT	lib1	1	0	11
LT-2DN-00-1	LT-2DN	AAGTCCACGTCTGTGACTCTGACTCAGTGAGTGTGTGTCTGTGACTACGT	lib1	1	0	13
LT-2DN-00-1	LT-2DN	AAGTCGACGTGACACAGTGTGAGAGACTGAGTGAGACAGACTGTACGTAT	lib1	1	0	20
LT-2DN-00-1	LT-2DN	AAGTCTACGTCTGACTCAGACAGTGTCAGACAGTCTGTGTGTGACAACGT	lib1	1	0	9
LT-2DN-00-1	LT-2DN	AAGTCTACGTGTGTGTCAGACTGACAGAGAGTGAGTGAGAGAGTGTACGT	lib1	1	0	12
LT-2DN-00-1	LT-2DN	AAGTGAACGTCAGACTCAGTCTCTGACTCAGTCTGTGTGTCTCAGTACGT	lib1	1	0	9
LT-2DN-00-1	LT-2DN	AAGTGAACGTCTGTGTGACTGAGTGTGACTGACTGAGAGACTGTGTACGT	lib1	1	0	26
LT-2DN-00-1	LT-2DN	AAGTGAACGTGACTGACAGTGAGACTCTCTGTCTGAGAGTGTGTGAACGT	lib1	1	0	20
LT-2DN-00-1	LT-2DN	AAGTGAACGTGAGTGTCAGACTCAGAGTGACACTGACTGTGTCTCAACGT	lib1	1	0	7
LT-2DN-00-1	LT-2DN	AAGTGAACGTGTCAGAGAGACACACTGTGTGTCTCTGTGTGTGAGTACGT	lib1	1	0	12
LT-2DN-00-1	LT-2DN	AAGTGAACGTGTCAGTGTGTCAGAGTGAGTGAGACTGACTCACTCTACGT	lib1	1	0	8
LT-2DN-00-1	LT-2DN	AAGTGAACGTGTGTTTGTGTGTGACTGACTGAGTCTCACACAGTCAACGT	lib1	1	0	21
LT-2DN-00-1	LT-2DN	AAGTGACGTGTGAGAGTGTCAGTCTGAGTGTGAGACTGTGAGTGAACGTA	lib1	1	0	18
LT-2DN-00-1	LT-2DN	AAGTGGACGTGACTGTCTCAGAGAGTCACTGTGTCAGAGTCTGAGAACGT	lib1	1	0	12
LT-2DN-00-1	LT-2DN	AAGTGGACGTGTCACTGTCTGAGTCTGAGTCACTCACACAGTCACAACGT	lib1	1	0	15
LT-2DN-00-1	LT-2DN	AAGTGGACGTGTCTGTGTCAGAGACTGAGTGTGTCTCTGACTCAGTACGT	lib1	1	0	5
LT-2DN-00-1	LT-2DN	AAGTGGACGTGTGACAGACTGTGTGTCATCACTCTGTGTGAGAGTACGTA	lib1	1	0	13
LT-2DN-00-1	LT-2DN	AAGTGGACGTGTGAGTCTGAGTCAGAGTGAGTGTGTGTGTGACAGAACGT	lib1	1	0	20
LT-2DN-00-1	LT-2DN	AAGTGGACGTGTGTCTGTGTCACTGACAGTGTGTGACAGTGAGTGTACGT	lib1	1	0	6
LT-2DN-00-1	LT-2DN	AAGTGTACGTCTCACAGTGTGTGTCTGTGAGTGAGTGAGTGTCTGTACGT	lib1	1	0	5
LT-2DN-00-1	LT-2DN	AAGTGTACGTGACTGACACTCACTCTGAGAGACTGTGAGAGACTGTACGT	lib1	1	0	26
LT-2DN-00-1	LT-2DN	AAGTGTACGTGAGTCTCAGTGAGTCTGTGTGTGTCACACAGTGTGTACGT	lib1	1	0	14
LT-2DN-00-1	LT-2DN	AAGTGTACGTGAGTGTCACTGAGAGTCTGTGTGAGAGTGAGAGTCTACGT	lib1	1	0	28
LT-2DN-00-1	LT-2DN	AAGTTAACGTGTGTCTGTGTCACTGAGACTCTCTCAGTGACAGTGTACGT	lib1	1	0	12
LT-2DN-00-1	LT-2DN	AAGTTAACGTGTGTGAGTGTGACAGACACTCTCTCTGAGTCACAGTACGT	lib1	1	0	13
LT-2DN-00-1	LT-2DN	AAGTTACGTGTGTCAGAGTGTCTGACAGTGTGTGTGTCACTGTGTACGTA	lib1	1	0	12
LT-2DN-00-1	LT-2DN	AAGTTCACGTCTGTCAGTGTGTGACACACACTCTGAGTCTGTGTGTACGT	lib1	1	0	11
LT-2DN-00-1	LT-2DN	AAGTTCACGTGTCTCACACAGTCAGTGTCTCAGACTCAGATGAGTACGTA	lib1	1	0	19
LT-2DN-00-1	LT-2DN	AAGTTCACGTGTGTCTGAGACTGTGTCAGTGACTGTCACTCTCTCTACGT	lib1	1	0	13
LT-2DN-00-1	LT-2DN	AAGTTGACGTCAGTGTGAGTCAGACTGACACAGTCACTGACACACTACGT	lib1	1	0	22
LT-2DN-00-1	LT-2DN	AAGTTTACGTCACTCAGAGTCTCTGTCACTCTGTCTGTCTGTGTGTACGT	lib1	1	0	3
LT-2DN-00-1	LT-2DN	AAGTTTACGTCTCACTGTGTCTGGCAGACTCTCACTGTCAGAGTGTACGT	lib1	1	0	3
LT-2DN-00-1	LT-2DN	AAGTTTACGTCTCTGAGTGTGTCACTGACTCAGTGACTCACTGAGTACGT	lib1	1	0	7
LT-2DN-00-1	LT-2DN	AAGTTTACGTCTGTCACTCTGACACTGAGAGTGAGTCTGTCTCTCTACGT	lib1	1	0	12
LT-2DN-00-1	LT-2DN	AAGTTTACGTGTGAGAGTGCGAGTGTGTCAGTGTGTGTCAGTGTACGTAT	lib1	1	0	3
LT-2DN-00-1	LT-2DN	AAGTTTACGTGTGAGAGTGTGAGTGTGTCAGTGTGTGTGTCAGTGTACGT	lib1	1	0	16
LT-2DN-00-1	LT-2DN	AATAAAACGTGACAGAGTCTGAGTGACAGTGACTGTGAGACAGTCAACGT	lib1	1	0	14
LT-2DN-00-1	LT-2DN	AATAAGACGTGACACAGAGTGACAGACAGACAGTGTCTCTGTGAGTACGT	lib1	1	0	44
LT-2DN-00-1	LT-2DN	AATAATACGTCTGACTCTCTGTCTGACTCAGACTGAGAGACAGAGAACGT	lib1	1	0	26
LT-2DN-00-1	LT-2DN	AATAATACGTGTGAGAGTGACAGTGAGAGAGTGTCACACTGAGAGTACGT	lib1	1	0	15
LT-2DN-00-1	LT-2DN	AATACCACGTGACTGTCAGTCAGTCTGAGTGTGTGTGAGTGTGTCTACGT	lib1	1	0	10
LT-2DN-00-1	LT-2DN	AATACGACGTCACTCTGTGTGACAGTGACAGACTCTCAGAGTGTGTACGT	lib1	1	0	33
LT-2DN-00-1	LT-2DN	AATACTACGTCAGTCAGTCAGACACAGTGTCTGAGTGAGTGACTCAACGT	lib1	1	0	4
LT-2DN-00-1	LT-2DN	AATACTACGTCAGTGTGTGTGAGAGTGAGACAGAGTGACACTGAGAACGT	lib1	1	0	22
LT-2DN-00-1	LT-2DN	AATACTACGTGTCAGTCTGTGAGAGCGTCTGTCTCTATGTGTGAGTACGT	lib1	1	0	3
LT-2DN-00-1	LT-2DN	AATACTACGTGTGAGTCACTGTGAGTCAGTCAGAGTCAGTGTGAGTACGT	lib1	1	0	9
LT-2DN-00-1	LT-2DN	AATAGAACGTGTCTGTGACAGTCAGAGTCAGTCTGTCTGAGTCTGTACGT	lib1	1	0	5
LT-2DN-00-1	LT-2DN	AATAGCACGTCACTCGGAGTGTCTGTCAGAGTGTGTCAGAGACTCTACGT	lib1	1	0	21
LT-2DN-00-1	LT-2DN	AATAGCACGTCACTCTGTCTCTCTCAGTGAGAGTCACTGACTGACTACGT	lib1	1	0	7
LT-2DN-00-1	LT-2DN	AATAGGACGTCTCACACTGTGTCACTCAGTGTGTGTCTGTCACAGTACGT	lib1	1	0	21
LT-2DN-00-1	LT-2DN	AATAGGACGTCTCTCTGTCTGAGTCAGTCTGAGTGTGTCTCAGTGAACGT	lib1	1	0	13
LT-2DN-00-1	LT-2DN	AATAGGACGTCTCTGTGAGTGAGAGAGAGAGTCAGTGAGAGTCTACGTAT	lib1	1	0	5
LT-2DN-00-1	LT-2DN	AATAGGACGTCTCTGTGTCTGTCTCTGAGACTCACAGAGTGTGAGAACGT	lib1	1	0	10
LT-2DN-00-1	LT-2DN	AATAGTACGTCACAGTGACTCACTGAGTGTGTCTGACTGAGTCACAACGT	lib1	1	0	43
LT-2DN-00-1	LT-2DN	AATAGTACGTCACTGTGTCTCAGTGAGTCTCTCTGTCTGTGTGTCAACGT	lib1	1	0	18
LT-2DN-00-1	LT-2DN	AATAGTACGTGTGAGACACACTGAGAGAGAGTGTGTCTGTGTCTCTACGT	lib1	1	0	8
LT-2DN-00-1	LT-2DN	AATAGTACGTGTGTGTCTCTCTGACTGAGACTGAGTCTCTCTCTACGTAT	lib1	1	0	4
LT-2DN-00-1	LT-2DN	AATAGTACGTGTGTGTCTCTCTGACTGAGACTGAGTCTCTCTCTCTACGT	lib1	1	0	30
LT-2DN-00-1	LT-2DN	AATATCACGTCTCTCTGTGTGAGTCTGTGTGTGTGTGTGTGTCTGTACGT	lib1	1	0	11
LT-2DN-00-1	LT-2DN	AATATCACGTGAGACAGTCTGACTGACAGAGTGTCTCACTGACAGTACGT	lib1	1	0	5
LT-2DN-00-1	LT-2DN	AATATGACGTGAGTCACAGACTCTCAGACTGACTGTCTGAGACTGTACGT	lib1	1	0	7
LT-2DN-00-1	LT-2DN	AATATGACGTGTGAGTGTCAGACACAGAGTCTGTCTGAGAGTGAGTACGT	lib1	1	0	6
LT-2DN-00-1	LT-2DN	AATATGACGTGTGTGTCTCAGTGTCTCTCACTGTGTCTGTGTCTGAACGT	lib1	1	0	16
LT-2DN-00-1	LT-2DN	AATATTACGTGACACACAGTCACACTGTGTGTCACTCTCTCTCTGTACGT	lib1	1	0	4
LT-2DN-00-1	LT-2DN	AATATTACGTGTCTGTGTGACAGTGTGACTGAGACTGAGAGTCTGTACGT	lib1	1	0	22
LT-2DN-00-1	LT-2DN	AATATTACGTGTGACACTCACTCTCTGTGTGAGACTGTCTGTGTGTACGT	lib1	1	0	12
LT-2DN-00-1	LT-2DN	AATATTACGTGTGTCACTGAGACTGAGTGAGTGACAGTGTGAGACAACGT	lib1	1	0	3
LT-2DN-00-1	LT-2DN	AATCAACGTGACTCATCTCACAGTCACTGTCTGAGTGACAGAGTACGTAT	lib1	1	0	7
LT-2DN-00-1	LT-2DN	AATCACACGTCAGAGTCAGTGTGTCAGACTCTGTGTCACACACTGAACGT	lib1	1	0	29
LT-2DN-00-1	LT-2DN	AATCACACGTGACAGTGTGTGTCAGAGTCTCAGTCAGACACTGTCAACGT	lib1	1	0	25
LT-2DN-00-1	LT-2DN	AATCACACGTGTGTGACAGACTGAGTGAGTGTCAGTGACACTCTCTACGT	lib1	1	0	10
LT-2DN-00-1	LT-2DN	AATCACACGTGTGTGTGTCACAGTCTGTGAGACTGTGTGTGAGTGTACGT	lib1	1	0	9
LT-2DN-00-1	LT-2DN	AATCAGACGTGACAGTCTGAGTGAGACTCAGAGTGTCACAGTGTGTACGT	lib1	1	0	26
LT-2DN-00-1	LT-2DN	AATCAGACGTGAGTGTCAGTCTCTGTGAGAGTGAGAGAGTGTGTGTACGT	lib1	1	0	13
LT-2DN-00-1	LT-2DN	AATCAGACGTGTCAGTCACACAGTAAGTCTCACTCACAGAGTGTCAACGT	lib1	1	0	5
LT-2DN-00-1	LT-2DN	AATCAGACGTGTCTGACACTCACTGAGTCTCACTGTGTGAGTCACAACGT	lib1	1	0	13
LT-2DN-00-1	LT-2DN	AATCATACGTCAGTGTGAGAGTCACACAGACACAGACTCAGTGACTACGT	lib1	1	0	14
LT-2DN-00-1	LT-2DN	AATCATACGTGTGAGAGAAGACACTCTGTGTGAGTGAGAGAGTGACGTAT	lib1	1	0	11
LT-2DN-00-1	LT-2DN	AATCCCACGTGTCTGAGTGACTGTGTGTCAGTGAGTGAGTGTGTCAACGT	lib1	1	0	17
LT-2DN-00-1	LT-2DN	AATCCGACGTCTCACACTGAGACACACTCACACTGTGTGAGTCACAACGT	lib1	1	0	17
LT-2DN-00-1	LT-2DN	AATCCGACGTGAGTCAGAGTGTGACTGTGAGAGTCAGTGTCTGTGTACGT	lib1	1	0	11
LT-2DN-00-1	LT-2DN	AATCCGACGTGTCTGAGACTGACACTGAGTGAGTCAGACAGCGACTACGT	lib1	1	0	13
LT-2DN-00-1	LT-2DN	AATCCGACGTGTGACTCAGAGAGAGAGACAGTGTCTCACTGTGACAACGT	lib1	1	0	15
LT-2DN-00-1	LT-2DN	AATCCTACGTCAGTCAGAGACAGAGTGTGTGTGTGTGTGTCTGTGAACGT	lib1	1	0	6
LT-2DN-00-1	LT-2DN	AATCCTACGTCTCTGACTCTGTGTGTGTGAGTGTGTGTGTCTGTCTACGT	lib1	1	0	11
LT-2DN-00-1	LT-2DN	AATCCTACGTGTGTGTGTGTGTCAGAGTGAGTCTGTGTCTGTGTGTACGT	lib1	1	0	16
LT-2DN-00-1	LT-2DN	AATCGCACGTCAGTCACAGTCTGTCACAGTGAGTGAGAGTCAGAGTACGT	lib1	1	0	30
LT-2DN-00-1	LT-2DN	AATCGCACGTCAGTGTCTCTCACACTCTCTCTCTCACTCTGAGTGTACGT	lib1	1	0	23
LT-2DN-00-1	LT-2DN	AATCGCACGTGTGAGAGAGAGTGTCAGTGTCTGAGTCTGTCTCAGTACGT	lib1	1	0	25
LT-2DN-00-1	LT-2DN	AATCGCACGTGTGTCTCAGTGTGTGACAGAGTCACTCTGTGTCTGTACGT	lib1	1	0	8
LT-2DN-00-1	LT-2DN	AATCGCACGTGTGTCTGAGTCAGTCTCACACAGTGACAGAGACTGTACGT	lib1	1	0	6
LT-2DN-00-1	LT-2DN	AATCGGACGTCACAGTCTGTCTGACTGACAGAGTCAGTGTGTGTGAACGT	lib1	1	0	18
LT-2DN-00-1	LT-2DN	AATCGGACGTCACTCTGGAGACAGTGTGTCTGTGTGTGTCAGTGAACGTA	lib1	1	0	70
LT-2DN-00-1	LT-2DN	AATCGGACGTCTGACTCACACTCAGTCTGTGTGTCTCACTCTCTCTACGT	lib1	1	0	61
LT-2DN-00-1	LT-2DN	AATCGGACGTGACAGACAGTCTCTCTCTCTGTGAGTCTGTGTGTGAACGT	lib1	1	0	9
LT-2DN-00-1	LT-2DN	AATCGGACGTGTGTGAGTCTGAGACTGACTGAGTCAGTCAGACAGTACGT	lib1	1	0	8
LT-2DN-00-1	LT-2DN	AATCGTACGTCAGACACTCTGACTGTGAGTGAGACTGAGTGTCTCAACGT	lib1	1	0	20
LT-2DN-00-1	LT-2DN	AATCGTACGTCTCTGTCTCTGTCAGAGTCAGTGTGAGAGCTCAGAACGTA	lib1	1	0	7
LT-2DN-00-1	LT-2DN	AATCGTACGTGAGTGTGTGTCTGTGTGTCTGTGTGTGTGACTCTGAACGT	lib1	1	0	4
LT-2DN-00-1	LT-2DN	AATCGTACGTGTCAGTGTCACAGAGTGAGTGTGTGAGTCACAGTGTACGT	lib1	1	0	7
LT-2DN-00-1	LT-2DN	AATCGTACGTGTGTGTGTGTCAGAGTGACTGTGACTGTGTCTGTGTACGT	lib1	1	0	3
LT-2DN-00-1	LT-2DN	AATCTAACGTGTGACAGAGACAGTCAGTGAGTCACTGTGACAGTGTACGT	lib1	1	0	38
LT-2DN-00-1	LT-2DN	ACTGCTACGTCAGACTGTGTCACTCAGAGTGACTGTGTGTCTGTGAACGT	lib1	1	0	15
LT-2DN-00-1	LT-2DN	ACTGCTACGTCAGTGTCTGTCAGAGAGACACAGACTCTGTGTGTCAACGT	lib1	1	0	55
LT-2DN-00-1	LT-2DN	ACTGCTACGTCTGAGTCACTGTGAGAGTCTCAGACACAGTCACACTACGT	lib1	1	0	12
LT-2DN-00-1	LT-2DN	ACTGCTACGTGTGTCTGAGACAGTCTGAGTCAGTGTCTCTGTGTGAACGT	lib1	1	0	7
LT-2DN-00-1	LT-2DN	ACTGCTACGTGTGTGTGTGTGTCAGTGAGTCCCAGTGTGTGACTACGTAT	lib1	1	0	6
LT-2DN-00-1	LT-2DN	ACTGCTACGTGTGTGTGTGTGTGTCAGTGAGTCCCAGTGTGTGACTACGT	lib1	1	0	8
LT-2DN-00-1	LT-2DN	ACTGGAACGCTGTGTCTCTGACTCACTGTGTGACACTCAGTGTCAACGTA	lib1	1	0	34
LT-2DN-00-1	LT-2DN	ACTGGAACGTCAGTGTCTGTGAGAGTCAGACAGACAGTGTGACTGAACGT	lib1	1	0	14
LT-2DN-00-1	LT-2DN	ACTGGAACGTCCTGAGAGTGTGAGACTCTCAGAGAGACAGACTACGTATG	lib1	1	0	29
LT-2DN-00-1	LT-2DN	ACTGGAACGTCTGAGTCACTGACACTGAGTCACTCTGAGTGTGTCAACGT	lib1	1	0	15
LT-2DN-00-1	LT-2DN	ACTGGAACGTGAGTGTGTGTGAGTCACAGACACTGAGTGTCACTGAACGT	lib1	1	0	19
LT-2DN-00-1	LT-2DN	ACTGGAACGTGTCAGTCTCAGTGTCTGTGACTCTCTCTGTCAGTCTACGT	lib1	1	0	26
LT-2DN-00-1	LT-2DN	ACTGGAACGTGTCTCTCAGAGTCAGTCTCAGAGTGTGTCTGTCAGAACGT	lib1	1	0	16
LT-2DN-00-1	LT-2DN	ACTGGCACGTCTCTGTCTGAGACTGAGTGTGAGTGTGAGTCTGTCTACGT	lib1	1	0	11
LT-2DN-00-1	LT-2DN	ACTGGCACGTCTGACTGTGTCTCACTCAGTGTGACTCTGTGTCTGTACGT	lib1	1	0	5
LT-2DN-00-1	LT-2DN	ACTGGCACGTCTGTGTGTCTGTGTGTCTGTCTGTGTCACAGTCACTACGT	lib1	1	0	10
LT-2DN-00-1	LT-2DN	ACTGGCACGTGACACAGTCTGTCTGTCTGACTGAGTGTGTGTGTCTACGT	lib1	1	0	37
LT-2DN-00-1	LT-2DN	ACTGGCACGTGACTGTGTGAGTGTTGTCTGACTGTGACTGCCTGTACGTA	lib1	1	0	6
LT-2DN-00-1	LT-2DN	ACTGGCACGTGTCAGACTGACACTGTCAGACTGTGTCAGTGACTGAACGT	lib1	1	0	10
LT-2DN-00-1	LT-2DN	ACTGGCACGTGTGAGTGAGAGTCAGAGAGTGAGTGACACACTCAGAACGT	lib1	1	0	38
LT-2DN-00-1	LT-2DN	ACTGGGACGTCACTGTGACAGTGTCTGTCAGACAATGAGACAGTGTACGT	lib1	1	0	8
LT-2DN-00-1	LT-2DN	ACTGGGACGTCTGTCTGTGTGTGTGTGTCAGAGAGTGACTCTGTCAACGT	lib1	1	0	16
LT-2DN-00-1	LT-2DN	ACTGGGACGTCTGTGTGTGAGTCTGTGTGTGTGTCTCTCTCTCACTACGT	lib1	1	0	14
LT-2DN-00-1	LT-2DN	ACTGGGACGTCTGTGTGTTGTGTCTGTCAGTGAGTCACTCTGTGAACGTA	lib1	1	0	31
LT-2DN-00-1	LT-2DN	ACTGGGACGTGACACTGTCTCAGTGTCTCAGTGTGTGAGTCACTCAACGT	lib1	1	0	5
LT-2DN-00-1	LT-2DN	ACTGGGACGTGAGAGAGACTGTCTGTCTGACTCACTCTGTGACAGAACGT	lib1	1	0	20
LT-2DN-00-1	LT-2DN	ACTGGGACGTGAGTCAGTCTGTGAGTGACAGAGAGACAGAGTGAGTACGT	lib1	1	0	4
LT-2DN-00-1	LT-2DN	ACTGGGACGTGAGTCTGTGAGTCACACACAGAGAGTGAGAGTGTGAACGT	lib1	1	0	6
LT-2DN-00-1	LT-2DN	ACTGGGACGTGTCAGAGTCAGAGTCAGTCACAGACAGTGTGTGAGTACGT	lib1	1	0	24
LT-2DN-00-1	LT-2DN	ACTGGGACGTGTCAGTCTGAGTCAGAGACAGAGACAGTGTGTCTGAACGT	lib1	1	0	8
LT-2DN-00-1	LT-2DN	ACTGGGACGTGTCTCAGTGTCACAGACTGAGTCAGTGTGACAGACAACGT	lib1	1	0	11
LT-2DN-00-1	LT-2DN	ACTGGGACGTGTCTCTCTGTGTCTCTGTGACTGACACAGACAGTGTACGT	lib1	1	0	12
LT-2DN-00-1	LT-2DN	ACTGGGACGTGTGTCAGTGAGTGGAGTGTCTGTCTCCTGTGTGACTACGT	lib1	1	0	13
LT-2DN-00-1	LT-2DN	ACTGGGACGTGTGTGACAGTGAGTCTGTCTGTCTCACAGTGTCAGTACGT	lib1	1	0	20
LT-2DN-00-1	LT-2DN	ACTGGTACGTCACACTGTCTCTCTCACTGTCACAGTCAGACTGTCAACGT	lib1	1	0	8
LT-2DN-00-1	LT-2DN	ACTGGTACGTCTCACAGAGAGAGTCTGAGTCTGACTGAGTCTGACAACGT	lib1	1	0	28
LT-2DN-00-1	LT-2DN	ACTGGTACGTCTCTGTCACAGTCTGTGAGTGTGTGAGAGACTCACAACGT	lib1	1	0	18
LT-2DN-00-1	LT-2DN	ACTGGTACGTGTCAGACTCTGTGTGTGTCACAGTCTGTCTGTCAGAACGT	lib1	1	0	11
LT-2DN-00-1	LT-2DN	ACTGGTACGTGTGAGAGAGACTGTCTGTGTGAGAGTCAGTCACTGTACGT	lib1	1	0	4
LT-2DN-00-1	LT-2DN	ACTGGTACGTGTGTCACAGAGTCAGTGACAGAGTGAGTCTCACACACGTA	lib1	1	0	17
LT-2DN-00-1	LT-2DN	ACTGGTACGTGTGTGTGAGAGTGTGTCACTCACTCTGTGTGTGTGAACGT	lib1	1	0	27
LT-2DN-00-1	LT-2DN	ACTGGTACGTGTGTGTGTCACTGTGTGTCAGACTCAGACTGTCTGTACGT	lib1	1	0	22
LT-2DN-00-1	LT-2DN	ACTGTCACGTCTGAGTCTGGTCGTCTGTGAGTCTGAGTCTCTGTACGTAT	lib1	1	0	13
LT-2DN-00-1	LT-2DN	ACTGTCACGTGAGTGTCTGAGTGAGAGTCTCAGAGAGAGACTGTGAACGT	lib1	1	0	5
LT-2DN-00-1	LT-2DN	ACTGTCACGTGTAAGTCACTCAGAGTCTGAGTGAGTGTGACTGTGTACGT	lib1	1	0	16
LT-2DN-00-1	LT-2DN	ACTGTCACGTGTCACACTCACAGTGTGAGAGAGACACTGTCTGAGTACGT	lib1	1	0	21
LT-2DN-00-1	LT-2DN	ACTGTCACGTGTCACTCTGAGTACAGTCACAGACACTCACTGTGAACGTA	lib1	1	0	10
LT-2DN-00-1	LT-2DN	ACTGTCACGTGTGACACTGTCTGTCAGTCACTGAGAGTGTGAGAGAACGT	lib1	1	0	11
LT-2DN-00-1	LT-2DN	ACTGTGACGTCACTGAGTGTCTCTGTGTCTCACTGTCTCTCAGTGAACGT	lib1	1	0	6
LT-2DN-00-1	LT-2DN	ACTGTGACGTCTGAGTCAGTGTGTGTCACTCTGACTGAGAGTCTCTACGT	lib1	1	0	20
LT-2DN-00-1	LT-2DN	ACTGTGACGTCTGTCTCTGAGAGTCACAGACACTGTGTCTCTCTCTACGT	lib1	1	0	12
LT-2DN-00-1	LT-2DN	ACTGTGACGTCTGTGTGTGAGTGACAGAGACTGAGTGACACCGACAACGT	lib1	1	0	4
LT-2DN-00-1	LT-2DN	ACTGTGACGTGACTGTCTCTCACTCACTCAGTCTCTCAGACTCTCAACGT	lib1	1	0	48
LT-2DN-00-1	LT-2DN	ACTGTTACGTCTCACACTGTCAGTCACTCAGTCAGAGTGACACTGTACGT	lib1	1	0	10
LT-2DN-00-1	LT-2DN	ACTGTTACGTCTCAGTCTGAGTGTCACAGAGACACAGTGTGACTCTACGT	lib1	1	0	26
LT-2DN-00-1	LT-2DN	ACTGTTACGTGACTCTCACAGTCTGTCAGACTCTCTGTGTGTGTGTACGT	lib1	1	0	15
LT-2DN-00-1	LT-2DN	ACTGTTACGTGTGTGAGTCTCAGACAGTCAGTCTGTGTGTCTCTCTACGT	lib1	1	0	16
LT-2DN-00-1	LT-2DN	ACTTAAACGTGTGTCTGTGTCTGACTGAGAGTGTCACAGACAGTCTACGT	lib1	1	0	23
LT-2DN-00-1	LT-2DN	ACTTAACGTGAGAGAGTGTGTGTCTGTCGTCACTGTGTCTGTGTACGTAT	lib1	1	0	36
LT-2DN-00-1	LT-2DN	ACTTACACGTCACTCAGTGTCTGAGTGACTCACTGACTGTCAGAGAACGT	lib1	1	0	16
LT-2DN-00-1	LT-2DN	ACTTACACGTCAGAGTGTCCAGTCAGTGACTGACTGTGTCTGTCTACGTA	lib1	1	0	6
LT-2DN-00-1	LT-2DN	ACTTACACGTCAGTGAGACTCTCTGAGTGACAGACACTGACTGTGTACGT	lib1	1	0	11
LT-2DN-00-1	LT-2DN	ACTTACACGTCTCTGAGAGAGTCAGACTGTGTGAGACACTGTGTGAACGT	lib1	1	0	16
LT-2DN-00-1	LT-2DN	ACTTACACGTGTCTGAGAGTGTGAGACAGAGTCTCAGTCAGACAGTACGT	lib1	1	0	8
LT-2DN-00-1	LT-2DN	ACTTAGACGTGTCTGTCAGTCTCAGAGTGTCAGTGAGTCAGAGTGAACGT	lib1	1	0	28
LT-2DN-00-1	LT-2DN	ACTTAGACGTGTGTCAGTGTGACACTGAGTCTCTCACTCAGAGAGAACGT	lib1	1	0	23
LT-2DN-00-1	LT-2DN	ACTTATACGTCACACAGTGACACTCACTCTCTCTCTCAGTGTCTGAACGT	lib1	1	0	13
LT-2DN-00-1	LT-2DN	ACTTATACGTGTCTGAGTGAGTCACTCAGTGTGTGAGAGTGTGAGAACGT	lib1	1	0	12
LT-2DN-00-1	LT-2DN	ACTTCAACGTCAGTGTGAGTGAGACTGTGTGTGTCAGTGACTGTCAACGT	lib1	1	0	49
LT-2DN-00-1	LT-2DN	ACTTCAACGTGAGAGTGTCTCTGTGTCTCAGTCTCTGACAGACAGTACGT	lib1	1	0	7
LT-2DN-00-1	LT-2DN	ACTTCAACGTGTCTCTGACTGTCTGTGAGTGAGTGTCTGTGTGTCAACGT	lib1	1	0	12
LT-2DN-00-1	LT-2DN	ACTTCAACGTGTGAGTGAGAGAGACTCTGAGAGAGACAGTGACTGAACGT	lib1	1	0	15
LT-2DN-00-1	LT-2DN	ACTTCCACGTGTCAGACAGACTGTGTCAGTGTGTCAGACAGACACTACGT	lib1	1	0	13
LT-2DN-00-1	LT-2DN	ACTTCCACGTGTCTCACTCACAGAGAGTGTGACTGTGTGACAGTGTACGT	lib1	1	0	12
LT-2DN-00-1	LT-2DN	ACTTCCACGTGTGTGTGTGAGAGAGTCAGAGTGTGACTGTGACTGAACGT	lib1	1	0	19
LT-2DN-00-1	LT-2DN	ACTTCGACGTCAGTCTCACTGTGTGACACACTCTGAGTCTGTGTGTACGT	lib1	1	0	7
LT-2DN-00-1	LT-2DN	ACTTCGACGTCTGTGTGTCTGACTGTGTGTGACTCACAGTGAGTGTACGT	lib1	1	0	23
LT-2DN-00-1	LT-2DN	ACTTCGACGTGACTCAGTGAGAGTGACTCACAGTGTCTGTCAGACAACGT	lib1	1	0	6
LT-2DN-00-1	LT-2DN	ACTTCTACGTGTGAAGTGTGTCTGTCTGTGACTGACTCAGTCTCTACGTA	lib1	1	0	23
LT-2DN-00-1	LT-2DN	ACTTCTACGTGTGACAGAGTGTCTGTCGTGTGTGAGACTGAGACTGAACG	lib1	1	0	15
LT-2DN-00-1	LT-2DN	ACTTCTACGTGTGTGTGTGTCAGTGTCAGTCTCTGTGTGACACTGTACGT	lib1	1	0	10
LT-2DN-00-1	LT-2DN	ACTTGAACGTCACAGAGTGTGTCAGAGTGTGTGTCTGTGTGAGTGAACGT	lib1	1	0	24
LT-2DN-00-1	LT-2DN	ACTTGAACGTCAGTCAGTCTCAGACTCTCACACTCTGAGAGAGTCTACGT	lib1	1	0	12
LT-2DN-00-1	LT-2DN	ACTTGAACGTGACACTCAGTGTGTCTGTGTCTGTCTGTGTCAGTGTACGT	lib1	1	0	11
LT-2DN-00-1	LT-2DN	ACTTGAACGTGACTGAGTGTGTCAGTGTGTCAGAGAGAGACACAGAACGT	lib1	1	0	25
LT-2DN-00-1	LT-2DN	ACTTGAACGTGTCAGTGTCAGACTGTGACTGACAGAGAGTGTCTGAACGT	lib1	1	0	15
LT-2DN-00-1	LT-2DN	ACTTGAACGTGTCTGTCTCTGTCTCACTCAGTGTGAGAGAGACACAACGT	lib1	1	0	25
LT-2DN-00-1	LT-2DN	ACTTGAACGTGTGTGTGAGAGTCTGTGGAGTGAGTCTCACAGTCTACGTA	lib1	1	0	5
LT-2DN-00-1	LT-2DN	ACTTGAACGTGTGTGTGTGAGTGAGTGAGAGACTGTGTGAGTGAGTACGT	lib1	1	0	26
LT-2DN-00-1	LT-2DN	ACTTGCACGTAAGTCAGACTGAGACTGTGTCTCAGTGTGTGTTGTACGTA	lib1	1	0	17
LT-2DN-00-1	LT-2DN	ACTTGCACGTCAGTCAGACAGTGTCTGTCTGAGTGTCTGTGAGTGTACGT	lib1	1	0	30
LT-2DN-00-1	LT-2DN	ACTTGCACGTCTCAGTGTGAGTGTCTCTGTGACTCTGTGACACTGTACGT	lib1	1	0	31
LT-2DN-00-1	LT-2DN	ACTTGCCGTGAGTCTCTCACACTGTGAGACTGTGTCACTGTCTGTACGTA	lib1	1	0	6
LT-2DN-00-1	LT-2DN	ACTTGGACGTGACACTGTCACACTCAGTCACTGAGTGTGTCTCAGTACGT	lib1	1	0	5
LT-2DN-00-1	LT-2DN	ACTTGGACGTGAGAGAGAGTGTGTGTGTCAGTGACTCTGTCACACTACGT	lib1	1	0	10
LT-2DN-00-1	LT-2DN	ACTTGGACGTGAGTGTCTCTGTGTGTGAGTGACTCTGAGAGTGTCAACGT	lib1	1	0	32
LT-2DN-00-1	LT-2DN	ACTTGGACGTGAGTGTGAGAGTGTCTGTGTGAGTGACACTGTCTCTACGT	lib1	1	0	4
LT-2DN-00-1	LT-2DN	ACTTGGACGTGAGTGTGTGAGAGAGAGCGACAGTCAGTCTCTGTGTACGT	lib1	1	0	13
LT-2DN-00-1	LT-2DN	ACTTGTACGTCACTCTGAGTCTGTGACTGAGTCTGTCAGACTGTGTACGT	lib1	1	0	20
LT-2DN-00-1	LT-2DN	ACTTGTACGTCTGTGTGTGTCAGTGTGAGTCACTGAGTCTGTCACGTATG	lib1	1	0	3
LT-2DN-00-1	LT-2DN	ACTTGTACGTGACACTGACAGACTGACTGAGAGTGTCACAGAGACTACGT	lib1	1	0	24
LT-2DN-00-1	LT-2DN	ACTTGTACGTGACAGTGTGTCTGTGAGACACTGAGTCAGAGAGTCTACGT	lib1	1	0	7
LT-2DN-00-1	LT-2DN	ACTTGTACGTGAGAGAGACACTCTGACTCACTGTGAGACTGTGAGTACGT	lib1	1	0	16
LT-2DN-00-1	LT-2DN	ACTTTAACGTGTCACTCAGTGTCTCTGTCTGTGTCTCAGTGTGTGTACGT	lib1	1	0	24
LT-2DN-00-1	LT-2DN	ACTTTCACGTGTGTGACACTCTGTCTGTGTGAGTGTCTGTGTGTCAACGT	lib1	1	0	28
LT-2DN-00-1	LT-2DN	ACTTTGACGTCAGTCACTGAGAGAGTGAGAGTCTCTCTCAGTGTGAACGT	lib1	1	0	8
LT-2DN-00-1	LT-2DN	ACTTTGACGTGACTGAGTGTGTGAGTGTCAGACAGTGACTGACAGTACGT	lib1	1	0	26
LT-2DN-00-1	LT-2DN	ACTTTTACGTGAGACAGTGTCTCACTCAGAGTCAGTGTGTGACTGAACGT	lib1	1	0	22
LT-2DN-00-1	LT-2DN	ACTTTTACGTGTCTGTCTGTGTGAGAGAGAGAGTGTGTGTGACTCTACGT	lib1	1	0	34
LT-2DN-00-1	LT-2DN	ACTTTTACGTGTGTCTGACTGACACTGACTGACTCTGTGAGTGAGAACGT	lib1	1	0	5
LT-2DN-00-1	LT-2DN	ACTTTTACGTGTGTGTGAGTGTGTGAGAGTCTGTGAGACGAGACAACGTA	lib1	1	0	9
LT-2DN-00-1	LT-2DN	AGAAAAACGTGTGTGACTCAGTGTGTGTGACTCTGACTGACTGACTACGT	lib1	1	0	22
LT-2DN-00-1	LT-2DN	AGAAAAACGTGTGTGTGAGAGTCTGTGACTGTCAGAGAAAGGTGTACGTA	lib1	1	0	4
LT-2DN-00-1	LT-2DN	AGAAACACGTCTGTCACAGACACTGTGACAGAGAGACACTGTCTCTACGT	lib1	1	0	13
LT-2DN-00-1	LT-2DN	AGAAAGACGTCTCTGTGAGAGTCAGACAGACTGTGAGAGTCTGTGTACGT	lib1	1	0	23
LT-2DN-00-1	LT-2DN	AGAACAACGTGAGAGTGTCTGTCTCTGAGTCTCTCAGACTGAGAGAACGT	lib1	1	0	24
LT-2DN-00-1	LT-2DN	AGAACGACGTGAGTGTCTGAGTGTCTGTGAGAGTGACTGTGTGTCAACGT	lib1	1	0	12
LT-2DN-00-1	LT-2DN	AGAAGCACGTGTGTCTGTGTGTGAGTCTCTCTCACTGAGTGTCTCTACGT	lib1	1	0	12
LT-2DN-00-1	LT-2DN	AGAAGGACGTCACACACTGTGTGAGTCTGTGACAGACACAGTGTCAACGT	lib1	1	0	26
LT-2DN-00-1	LT-2DN	AGAAGGACGTCTCTGAGAGAGTGTGTGTCACAGACTCTGTGTGTCTACGT	lib1	1	0	14
LT-2DN-00-1	LT-2DN	AGAAGGACGTGACTGTCTCAGAGTGTCTGTGTGTCACTCTCACTCAACGT	lib1	1	0	21
LT-2DN-00-1	LT-2DN	AGAAGGACGTGTCTGAGTCAGTGTGTGTCAGAGTCAGACTCTGTGTACGT	lib1	1	0	19
LT-2DN-00-1	LT-2DN	AGAAGTACGTGACAGAGAAAGTGTCACAGTGTCTGTGTGACTGTCAACGT	lib1	1	0	3
LT-2DN-00-1	LT-2DN	AGAATAACGTCTGTGAGTCACTGTGTCTGTGAGTGACTCTGTCAGAACGT	lib1	1	0	13
LT-2DN-00-1	LT-2DN	AGAATAACGTGTCACTCACACAGTGTCAGTCTGACAGACACTGTCTACGT	lib1	1	0	22
LT-2DN-00-1	LT-2DN	AGAATAACGTGTCTGTGTCACTGTGTGAGAGACTGTGAGTCTGTGAACGT	lib1	1	0	4
LT-2DN-00-1	LT-2DN	AGAATCACGTCTGTGACTGTGTGTGTGTCACAGACAGTCAGAGTACGTAT	lib1	1	0	5
LT-2DN-00-1	LT-2DN	AGAATCACGTCTGTGACTGTGTGTGTGTGTCACAGACAGTCAGAGTACGT	lib1	1	0	22
LT-2DN-00-1	LT-2DN	AGAATCACGTCTGTGTGAGACTCACTGTCAGACAGTCTCAGAGTCTACGT	lib1	1	0	9
LT-2DN-00-1	LT-2DN	AGAATCACGTGAGTGTCTGTGAGTCTGTGACATGACTGTCAGACAACGTA	lib1	1	0	24
LT-2DN-00-1	LT-2DN	AGAATGACGTGACACAGTGTCAGAGTGTCTGTCTGAGAGTGACAGAACGT	lib1	1	0	26
LT-2DN-00-1	LT-2DN	AGAATGACGTGACTGTCACACAGTGTGTGAGTGAGTGTGTGTCTCAACGT	lib1	1	0	33
LT-2DN-00-1	LT-2DN	AGAATGACGTGAGATTCTGTGTGTCACTCAGAGACAGACACTGTGAACGT	lib1	1	0	17
LT-2DN-00-1	LT-2DN	AGAATTACGTCTGACTGTGACAGACACTGTGTGTCTCAGAGTGAGTACGT	lib1	1	0	29
LT-2DN-00-1	LT-2DN	AGAATTACGTGAGAGTCACTCAGAGTGTCAGAGTGTCTGACTGTGTACGT	lib1	1	0	8
LT-2DN-00-1	LT-2DN	AGAATTACGTGTCAGTGACTGTGTGTCTCAGACTCTGTGTGTCAGAACGT	lib1	1	0	11
LT-2DN-00-1	LT-2DN	AGAATTACGTGTCAGTGTCTGTCTCTCTGAGTCACTGAGTCTGACAACGT	lib1	1	0	12
LT-2DN-00-1	LT-2DN	AGAATTACGTGTCAGTGTGTGAGAGTGAGTCAGTCACAGAGTGTGAACGT	lib1	1	0	7
LT-2DN-00-1	LT-2DN	AGAATTACGTGTGTCAGTCTCTCACTGTGACACTCACAGTCTGAGTACGT	lib1	1	0	14
LT-2DN-00-1	LT-2DN	AGACACACGTCTGTCAGACTCAGTCTCTGAGTCAGAGTGACTGAGAACGT	lib1	1	0	31
LT-2DN-00-1	LT-2DN	AGACAGACGTGAGTGAGAGTGAGTCAGTGTGTCAGACAGTGAGTGTACGT	lib1	1	0	12
LT-2DN-00-1	LT-2DN	AGACCCACGTCAGACACTGTGTCAGAGAGTGTCTCAGTCTCTGAGTACGT	lib1	1	0	14
LT-2DN-00-1	LT-2DN	AGACCCACGTCAGTCTGAGTCTGAGTGAGACACTCAGTGAGTGTGAACGT	lib1	1	0	24
LT-2DN-00-1	LT-2DN	AGACCCACGTGACTCAGTCACTCTGACACAGTGTCTGAGACTCTCTACGT	lib1	1	0	13
LT-2DN-00-1	LT-2DN	AGACCCACGTGAGTGTGTCTCAGTGAGTGTGACAGACTCAGAGTCTACGT	lib1	1	0	5
LT-2DN-00-1	LT-2DN	AGACCCACGTGTGAGTGTGTGAGAGCAGTGACAGTGAGACAGTCTACGTA	lib1	1	0	24
LT-2DN-00-1	LT-2DN	AGACCGACGTCACTGAGTCAGAGTGTCAGACTGTGTGTCACAGTGTACGT	lib1	1	0	18
LT-2DN-00-1	LT-2DN	AGACCGACGTCTGTCAGAGTGTGTCTGTGTGTCTCTCACTGTCAGTACGT	lib1	1	0	4
LT-2DN-00-1	LT-2DN	AGACCGACGTGACTCACATGAGTGAGACTCAGTCTCTGTCAGTCAACGTA	lib1	1	0	21
LT-2DN-00-1	LT-2DN	AGACCTACGTCTCTCTCACACTGTCTGTCTGCCTCTGACTCTGACAACGT	lib1	1	0	18
LT-2DN-00-1	LT-2DN	AGACCTACGTGACAGTCTGACACTCTCTCACTGTCAGTGTGTCTGTACGT	lib1	1	0	38
LT-2DN-00-1	LT-2DN	AGACCTACGTGAGTGAGTCACAGTCAGTGTGTCTGTCACTGTCTGAACGT	lib1	1	0	3
LT-2DN-00-1	LT-2DN	AGACGCACGTCACTGAGTCTGTCTGAGAGAGACAGTGAGAGTGTGTACGT	lib1	1	0	41
LT-2DN-00-1	LT-2DN	AGACGCACGTGACAGTCTCAGTCTCTGTCAGTCAGTCTGTGTGAGAACGT	lib1	1	0	16
LT-2DN-00-1	LT-2DN	AGACGCACGTGTCTGTCTGACTGTGTGACTCTGTGTCACTGAGTCAACGT	lib1	1	0	15
LT-2DN-00-1	LT-2DN	AGACGGACGTCACTCACACAGTGTGAGTCTCAGAGTGACTCTGTGTACGT	lib1	1	0	14
LT-2DN-00-1	LT-2DN	AGACGGACGTCTCTGACTGTCAGTCACTCTCTCTGACTCACAGTGTACGT	lib1	1	0	21
LT-2DN-00-1	LT-2DN	AGACGGACGTGAGAGACTCAGAGTGTCTGTGTGACTCTGTCACAGAACGT	lib1	1	0	13
LT-2DN-00-1	LT-2DN	AGACGGACGTGAGTCTCACTGTCACAGACACACTGAGACTCACTGAACGT	lib1	1	0	10
LT-2DN-00-1	LT-2DN	AGACGGACGTGAGTGAGTGTGAGTCAGAGTGACTCTGTGACACTGTACGT	lib1	1	0	14
LT-2DN-00-1	LT-2DN	AGACGGACGTGTGTCAGAGTGTCAGTGAGTGTCTCTGTCTGTGCTACGTA	lib1	1	0	23
LT-2DN-00-1	LT-2DN	AGACGGACGTGTGTCTCTCTGTCTGAGTGTGAGACAGTGTCAGACTACGT	lib1	1	0	12
LT-2DN-00-1	LT-2DN	AGACGGACGTGTGTGTCACAGTGTCTCTGACAGACTCTCACTGTGAACGT	lib1	1	0	32
LT-2DN-00-1	LT-2DN	AGACGTACGTCTGACTCAGTCTCTCAGAGAGTGTGTGAGAGAGTCTACGT	lib1	1	0	3
LT-2DN-00-1	LT-2DN	AGACTAACGTGTCAGAGTGTCAGAGACAGTGACAGAGAGTCACAGTACGT	lib1	1	0	42
LT-2DN-00-1	LT-2DN	AGACTAACGTGTCAGTGTGTCTGAGACTCACTCACTGTCTCACATACGTA	lib1	1	0	14
LT-2DN-00-1	LT-2DN	AGACTCACGTCTGAGAGAGTCACAGAGTCTGAGTCAGTGTGAGTCTACGT	lib1	1	0	18
LT-2DN-00-1	LT-2DN	AGACTGACGTCACTGTGTCTGAGTGACTGTGACTCTGTGTCTGAGTACGT	lib1	1	0	18
LT-2DN-00-1	LT-2DN	AGACTGACGTCAGTGACACAGAGTGTCTGGACTCAGTCTGTGTCAACGTA	lib1	1	0	15
LT-2DN-00-1	LT-2DN	AGACTGACGTCTCACTCTGTCTGTGTGTCTGAGTCAGACAGTGACAACGT	lib1	1	0	24
LT-2DN-00-1	LT-2DN	AGACTGACGTCTGTGTCTGTCAGTGTGTGAGTGTCTGTGACACTCTACGT	lib1	1	0	35
LT-2DN-00-1	LT-2DN	AGACTGACGTGTCAGTGAGTGTGTCTGAGTGACACAGTGTCTGACAACGT	lib1	1	0	13
LT-2DN-00-1	LT-2DN	AGACTGACGTGTGAGACAGAGAGACAGAGTGTCTGACAGTGTCAGAACGT	lib1	1	0	24
LT-2DN-00-1	LT-2DN	AGTTTTACGTCACTGTCTGAGACTGTGTCTCTGTGTCTCAGTGTGTACGT	lib1	1	0	10
LT-2DN-00-1	LT-2DN	AGTTTTACGTCAGTGTGTCAGTGTCAGTGTCACTCAGACACACAGAACGT	lib1	1	0	21
LT-2DN-00-1	LT-2DN	AGTTTTACGTCTCTCTGTGAGAGTCTCTCAGACTGTGTGGTGAGTACGTA	lib1	1	0	26
LT-2DN-00-1	LT-2DN	AGTTTTACGTGACAGTGTGAGTGTGTGTGTGACTCACTCTGTGTGTACGT	lib1	1	0	10
LT-2DN-00-1	LT-2DN	AGTTTTACGTGAGAGTCTCTCTGTGCTGAGTCTCAGACTCTGAGTACGTA	lib1	1	0	8
LT-2DN-00-1	LT-2DN	AGTTTTACGTGTCTGTGTCACTGAGTGTGTGACACTGTCTGTCTGTACGT	lib1	1	0	26
LT-2DN-00-1	LT-2DN	AGTTTTACGTGTGTCACTCTCTGTGACACAGTCTGTCAGTGTCTGTACGT	lib1	1	0	11
LT-2DN-00-1	LT-2DN	ATAAACACGTGACTGACTGTGAGAGAGAGATCTGACTGTCTCAGAACGTA	lib1	1	0	11
LT-2DN-00-1	LT-2DN	ATAAACACGTGACTGTGAGACTGACTCAGTGTGTGTGTGACAGAGAACGT	lib1	1	0	8
LT-2DN-00-1	LT-2DN	ATAAACACGTGTCTCTGGTGTCACTGAGAGTGTCTCTCAGACTGTGTACG	lib1	1	0	4
LT-2DN-00-1	LT-2DN	ATAAAGACGTCAGTGTCTCACACTCACTCTGTGTCTCTGTGTCTCAACGT	lib1	1	0	6
LT-2DN-00-1	LT-2DN	ATAAATACGGTCTGTCTGTGACACACTCAGAGTGACTCACAGTGTACGTA	lib1	1	0	3
LT-2DN-00-1	LT-2DN	ATAAATACGTCAGAGTGAGTGTGTCACACAGTCAGAGTCAGACAGTACGT	lib1	1	0	21
LT-2DN-00-1	LT-2DN	ATAAATACGTGTGTGTCTCTCTAAGTGAGTCAGACTCTGTCACAGTACGT	lib1	1	0	5
LT-2DN-00-1	LT-2DN	ATAACAACGTGTGACACTCAGTGAGAGACACAGAGACACTGAGAAAACGT	lib1	1	0	11
LT-2DN-00-1	LT-2DN	ATAACCACGTGTCTCTGTGTGTGACTGTGACTGACTGAGTGTCTGTACGT	lib1	1	0	8
LT-2DN-00-1	LT-2DN	ATAACGACGTCTCAGACAGTCACAGTGTGTCTGTGTGTCTGACTCTACGT	lib1	1	0	15
LT-2DN-00-1	LT-2DN	ATAACGACGTCTGTGTCAGAGTGAGAGACTGTCACTGAGAGTGTGAACGT	lib1	1	0	11
LT-2DN-00-1	LT-2DN	ATAACGACGTGACTCACTGAGTGAGTGTCTGTCAGACAGTCTGAGAACGT	lib1	1	0	11
LT-2DN-00-1	LT-2DN	ATAACGACGTGAGTGACAGAGTGTGTGTCTCTCTCTGAGTGTGTCTACGT	lib1	1	0	3
LT-2DN-00-1	LT-2DN	ATAACGACGTGTGAGTGTGTCTCTCACTCAGTGAGTCTCAGTGAGTACGT	lib1	1	0	4
LT-2DN-00-1	LT-2DN	ATAACTACGTCACTCACTCTGTGTGTCTCAGTCAGACTCTGTCAGAACGT	lib1	1	0	10
LT-2DN-00-1	LT-2DN	ATAACTACGTCTCAGTGTGTGAGTGAGTCTCTCACACTGTGTCTGAACGT	lib1	1	0	3
LT-2DN-00-1	LT-2DN	ATAACTACGTCTGTGTCACAGAGAGTGAGTCAGTCACACTGAGAGAACGT	lib1	1	0	4
LT-2DN-00-1	LT-2DN	ATAACTACGTGACACACTGAGTCACTGTGTGTGAGTGTGTGTGAGTACGT	lib1	1	0	12
LT-2DN-00-1	LT-2DN	ATAACTACGTGTGAGACAGTCAGTGTCACTCTGTCTGTGTGTGTGTACGT	lib1	1	0	5
LT-2DN-00-1	LT-2DN	ATAAGAACGTCAGTGACAGTCACACTGTGTGTCTGAGTGACTGTCAACGT	lib1	1	0	6
LT-2DN-00-1	LT-2DN	ATAAGCACGTCACAGTCTGACAGTGTGTGAGACTGTCTGTGTCTCAACGT	lib1	1	0	17
LT-2DN-00-1	LT-2DN	ATAAGCACGTCAGTCTGTGAGAGTGACTCTCAGACACAGAGTCTGTACGT	lib1	1	0	20
LT-2DN-00-1	LT-2DN	ATAAGCACGTGAGTGTGTGTGTCACAGTGTCTCAGTCAGAGAGAGTACGT	lib1	1	0	17
LT-2DN-00-1	LT-2DN	ATAAGTACGTCACTGTGACAGACAGTGTGAGTGACAGACAGTCACAACGT	lib1	1	0	16
LT-2DN-00-1	LT-2DN	ATAAGTACGTCAGTGTGTCTGTCAGTCTGTCTCACGAGAGTGACTACGTA	lib1	1	0	13
LT-2DN-00-1	LT-2DN	ATAAGTACGTGAGAGTGTGAGTGAGTCACACTGACTCTGTCTGTCAACGT	lib1	1	0	13
LT-2DN-00-1	LT-2DN	ATAAGTACGTGTCAGTCTCAGTCACTGACTGTGTGAGTGTCTCAGTACGT	lib1	1	0	28
LT-2DN-00-1	LT-2DN	ATAAGTACGTGTGAGTCTGTCTGTGTGTCTGACTGTGTGAGTGACAACGT	lib1	1	0	24
LT-2DN-00-1	LT-2DN	ATAATAACGTGAGTCTCTCTGTGTGAGAGTGTGAGTGTCTCTCTGTACGT	lib1	1	0	15
LT-2DN-00-1	LT-2DN	ATAATCACGTCTCAGAGACAGACACTGTGTGTGAGACAGTGTGTGTACGT	lib1	1	0	4
LT-2DN-00-1	LT-2DN	ATAATCACGTGTCTCAGTGTCTCAGTGTGACTGAGAGAGTCTGTCTACGT	lib1	1	0	21
LT-2DN-00-1	LT-2DN	ATAATGACGTGAGTGAGTGTCAGACACTCTCTGTGTCTCTGAGTGAACGT	lib1	1	0	9
LT-2DN-00-1	LT-2DN	ATAATTACGTCTGTGAGAGACTGTGTGTGACAGTGTGTCAGTGAGTACGT	lib1	1	0	32
LT-2DN-00-1	LT-2DN	ATACAACGTCTGAGTCTCAGACAGAGACTGTCACAGTCATGTGAACGTAT	lib1	1	0	41
LT-2DN-00-1	LT-2DN	ATACACACGTCAGACAGTCAGACAGAGAGTCTGTCAGTCAGTGTACGTAT	lib1	1	0	22
LT-2DN-00-1	LT-2DN	ATACACACGTGTCTCTGAGTCTGTCTGAGTGTGTGTCTGTGTGTCAACGT	lib1	1	0	26
LT-2DN-00-1	LT-2DN	ATACAGACGTGTCTGTCACAGTGAGTGAGACACTCTCTCTGTCTCTACGT	lib1	1	0	3
LT-2DN-00-1	LT-2DN	ATACATACGTCACAGACAGTGAGACTCTCAGAGTCAGTGTGTGACAACGT	lib1	1	0	12
LT-2DN-00-1	LT-2DN	ATACATACGTGTGACAGTCTGTCTGTCAGTGTGAGTCTGAGAGACAACGT	lib1	1	0	7
LT-2DN-00-1	LT-2DN	ATACATACGTGTGAGTCACACTGTGACAGTCTGACAGTCTCACTGAACGT	lib1	1	0	25
LT-2DN-00-1	LT-2DN	ATACCAACGTGTGTGTCACAGTCTGTGTGAGTCTGACTCTGTGACTACGT	lib1	1	0	13
LT-2DN-00-1	LT-2DN	ATACCCACGTGTGACAGACAGTCAGACTCTGTCTCTGTCAGTGTCAACGT	lib1	1	0	9
LT-2DN-00-1	LT-2DN	ATACCCACGTGTGACTGTGACAGTGTGTGAGAGAGTGTCTGTGTGAACGT	lib1	1	0	8
LT-2DN-00-1	LT-2DN	ATACCCACGTGTGTCACTCTGTCTGTCAGAGTGTGTGAGAGTCTCTACGT	lib1	1	0	37
LT-2DN-00-1	LT-2DN	ATACCGACGTCACTCAGTCTGAGTGAGTCTGTCTGTGAGAGTGACTACGT	lib1	1	0	18
LT-2DN-00-1	LT-2DN	ATACCGACGTCAGAGAGAGAGTCACAGTGTGAGTCTGTCTCTGTCTACGT	lib1	1	0	17
LT-2DN-00-1	LT-2DN	ATACCGACGTGACACAGTGTGACTCAGAGTGTGTGACAGTGACTGAACGT	lib1	1	0	13
LT-2DN-00-1	LT-2DN	ATACCTACGTCACAGAGTGAGAGTGTCTCTGACAGTGAGAGTCTGTACGT	lib1	1	0	25
LT-2DN-00-1	LT-2DN	ATACCTACGTCAGTGTCTGTGACTCTGTCACTCAGAGACTGTCTGAACGT	lib1	1	0	6
LT-2DN-00-1	LT-2DN	ATACCTACGTGTCAGAGAGACTGTCTGAGCCTGACTCTGTGTCTGAACGT	lib1	1	0	6
LT-2DN-00-1	LT-2DN	ATACCTACGTGTGTGTGAGACACTGTCTCTGTGTCACAGTCTCACAACGT	lib1	1	0	20
LT-2DN-00-1	LT-2DN	ATACGAACGTCTCAGTGTCAGAGTCAGTCACAGTGTGAGAGACTGTACGT	lib1	1	0	52
LT-2DN-00-1	LT-2DN	ATACGAACGTCTGAGTGAGTGAGACAGTGTGACAGTGTGTGTGTGAACGT	lib1	1	0	19
LT-2DN-00-1	LT-2DN	ATACGAACGTGACTGTCTGACAGAGTGACAGTACTGTGAGACACTACGTA	lib1	1	0	6
LT-2DN-00-1	LT-2DN	ATACGAACGTGTCACACAGTCTGTCAGTCTCAGTCAGACTGTGACAACGT	lib1	1	0	7
LT-2DN-00-1	LT-2DN	ATACGAACGTGTGTGTCTGTGTCTGTGTCTCAGAGAGTGTGAGTCTACGT	lib1	1	0	15
LT-2DN-00-1	LT-2DN	ATACGCACGTGACTGTCAGTGACAGTCTGACTCACAGTGTCTGTGTACGT	lib1	1	0	25
LT-2DN-00-1	LT-2DN	ATACGCACGTGAGTGTGACAGTGAGTCAGAGACTGTGAGGTGAGTACGTA	lib1	1	0	16
LT-2DN-00-1	LT-2DN	ATACGCACGTGTGAGTGTCTGACAGAGACAGTCAGTCTCTCAGACAACGT	lib1	1	0	16
LT-2DN-00-1	LT-2DN	ATACGCACGTGTGTGTGTGTGCAGTGTGAGTCACTCTGTCACTGTACGTA	lib1	1	0	11
LT-2DN-00-1	LT-2DN	ATACGGACGTGAGTGAGTGTGAGTCTGAGTGTGTCAGAGAGTCTGTACGT	lib1	1	0	18
LT-2DN-00-1	LT-2DN	ATACGGACGTGTGTGTGAGTGTGTCTCTCAGTCCTGTCTGTGAGTACGTA	lib1	1	0	30
LT-2DN-00-1	LT-2DN	ATACGTACGTCACACAGAGAGTCTGTGTCTGAGACACACACAGAGTACGT	lib1	1	0	10
LT-2DN-00-1	LT-2DN	ATACGTACGTCAGTGTGTCAGTGTCAGTGTGTCTCAGTGTGTCACTACGT	lib1	1	0	22
LT-2DN-00-1	LT-2DN	ATACGTACGTGAGAGTCTGAGTCAGTCTCTCAGTCTGACTGAGAGTACGT	lib1	1	0	12
LT-2DN-00-1	LT-2DN	ATACGTACGTGTCTCTGTCTCTGACTCTGAGTCAGTGTCAGTCTGAACGT	lib1	1	0	41
LT-2DN-00-1	LT-2DN	ATACTAACGTGACAGACTCTCTCAGAGTGACTCTGAGTCTCAGACTACGT	lib1	1	0	31
LT-2DN-00-1	LT-2DN	ATACTAACGTGTGTCTCACTCTGTGACAGTGTCAGTCTCTCTGTGAACGT	lib1	1	0	31
LT-2DN-00-1	LT-2DN	ATACTCACGTCACAGTCTGTCAGACAGTCTCTCTGTGTGTGTGTCTACGT	lib1	1	0	14
LT-2DN-00-1	LT-2DN	ATACTCACGTGACACAGAGACTGTGTCAGTGACAGACAGTGTGTCTACGT	lib1	1	0	12
LT-2DN-00-1	LT-2DN	ATACTCACGTGTCACTGTGTGACAGACTGAGTGACAGTGTGTCTGTACGT	lib1	1	0	9
LT-2DN-00-1	LT-2DN	ATACTCACGTGTCTCACTGAGAGTGAGTCTCTGTGTGTCTGTGTGTACGT	lib1	1	0	19
LT-2DN-00-1	LT-2DN	ATACTGACGTCAGTGAGTCTGAGAGAGAGTCTGTGAGTCTCAGAGTACGT	lib1	1	0	14
LT-2DN-00-1	LT-2DN	ATACTGACGTCTCAGTGTCACTGTGAGTCTGAGACTGTGTAAGTCAACGT	lib1	1	0	36
LT-2DN-00-1	LT-2DN	ATACTGACGTGACTCAGTGAGACACTCTGTCAGAGTGAGACTCAGTACGT	lib1	1	0	32
LT-2DN-00-1	LT-2DN	ATACTGACGTGTGTGTGAGTCAGAGAGTGAGTGTCTGAGAGACAGTACGT	lib1	1	0	17
LT-2DN-00-1	LT-2DN	ATACTTACGTCAGACACTCAGACAGTCTGAGTCTGTCTGTCTGTGTACGT	lib1	1	0	4
LT-2DN-00-1	LT-2DN	ATACTTACGTCTCAGTCTCACTGAGAGTGTCACAGTGAGAGTCAGTACGT	lib1	1	0	23
LT-2DN-00-1	LT-2DN	ATACTTACGTGTGTGTCTGAGAGTGTGTGTCAGAGTGTCAGTCAGTACGT	lib1	1	0	40
LT-2DN-00-1	LT-2DN	ATAGAAACGTCACAGTCTGTGTCTGTGTGTGTGTCAGTGAGTGACAACGT	lib1	1	0	5
LT-2DN-00-1	LT-2DN	ATAGAAACGTCGCAGTGTGTCAGAGACTGTGTCACTGTGAGAGAGAACGT	lib1	1	0	23
LT-2DN-00-1	LT-2DN	ATAGACACGTGAGTGTGTCAGTGTGTGAGTCACTGTCTCTCTCTGAACGT	lib1	1	0	27
LT-2DN-00-1	LT-2DN	ATAGAGACGTCTCACAGAGTCTGTGACTCAGTCTCAGAGACTGTCAACGT	lib1	1	0	23
LT-2DN-00-1	LT-2DN	ATAGAGACGTCTGAGTCTGTGACTCTCTCTCTGTGACACACTGTCTACGT	lib1	1	0	20
LT-2DN-00-1	LT-2DN	ATAGAGACGTCTGTGAGAGAGTGTGAGAGACTGTCTGTCACTGTGTACGT	lib1	1	0	45
LT-2DN-00-1	LT-2DN	ATAGAGACGTCTGTGTCTCTGAGTCTCAGTCTGTGTGTGAGAGTCAACGT	lib1	1	0	5
LT-2DN-00-1	LT-2DN	ATAGAGACGTGTGTCACTGTGACTGTCTCAGTGTGTCTCACTCACAACGT	lib1	1	0	17
LT-2DN-00-1	LT-2DN	ATAGATACGTGAGTCTGTGACACAGAGTGTGTCAGAGTCTCAGTGTACGT	lib1	1	0	11
LT-2DN-00-1	LT-2DN	ATAGCAACGTCAGACAGTCACACAGTCAGACTCTCTGTGAGTCAGTACGT	lib1	1	0	9
LT-2DN-00-1	LT-2DN	ATAGCCACGTCACTGTCTGACACTGTGTGTGTGACAGTGTCTCACTACGT	lib1	1	0	4
LT-2DN-00-1	LT-2DN	ATAGCCACGTGACAGAGAGAGAGACTGTCTGAGACTGTGTGTCTCAACGT	lib1	1	0	25
LT-2DN-00-1	LT-2DN	ATAGCGACGTCACTGACACTGTGTCTGTCAGAGTGTGTCTCAGAGTACGT	lib1	1	0	16
LT-2DN-00-1	LT-2DN	ATAGCGACGTGTCTGTCTGTGTGTCTGTGAGAGTGAGTCTGTGTGTACGT	lib1	1	0	9
LT-2DN-00-1	LT-2DN	ATAGCGACGTGTGTCTCTCTGTCTCAGAGACTCTCACACTGACTGAACGT	lib1	1	0	30
LT-2DN-00-1	LT-2DN	ATAGCTACGTCAGTGACTCTGTGACAGTCACAGTCAGTGTGTGTGAACGT	lib1	1	0	25
LT-2DN-00-1	LT-2DN	ATAGCTACGTCTGACAGTCACACACACAGAGAGTCACTCTGTGTCTACGT	lib1	1	0	16
LT-2DN-00-1	LT-2DN	ATAGCTACGTGACTGTCTGTGTGTCTGTCACTGTGACTGACACACTACGT	lib1	1	0	19
LT-2DN-00-1	LT-2DN	ATAGCTACGTGAGAGACTCAGAGTGTCTCAGTCAGAGTGAGTGTCTACGT	lib1	1	0	11
LT-2DN-00-1	LT-2DN	ATAGGAACGTGAGTGAGAGTGTCTGAGAGAGTGTGAGACTCTGACAACGT	lib1	1	0	15
LT-2DN-00-1	LT-2DN	ATAGGAACGTGAGTGAGTCAGAGTCAGACAGACAGTGTGAGTGACTACGT	lib1	1	0	13
LT-2DN-00-1	LT-2DN	ATAGGAACGTGTGAGTGAAGAGAGTGTGTGACACTGTGTGTCAGAACGTA	lib1	1	0	21
LT-2DN-00-1	LT-2DN	ATAGGAACGTGTGTGTCAGTGTCAGACAGGTGTCACTGTGTGTGTACGTA	lib1	1	0	9
LT-2DN-00-1	LT-2DN	ATAGGCACGTCAGTGTGACACACTGACACACTCAGACACTCAGTGAACGT	lib1	1	0	10
LT-2DN-00-1	LT-2DN	ATAGGCACGTCTGTGTCACTCTCAGAGAGTGTCACTCAGACTCAGAACGT	lib1	1	0	9
LT-2DN-00-1	LT-2DN	ATAGGCACGTGTCACAGTCTGTGACTGTCAGAGAGTGTGTCAGAGAACGT	lib1	1	0	25
LT-2DN-00-1	LT-2DN	ATAGGCACGTGTGACACTGACACTGTGAGAGACTCAGACAGAGTGTACGT	lib1	1	0	14
LT-2DN-00-1	LT-2DN	ATAGGCACGTGTGTCACAGACAGAGTCACAGTCAGTCAGTGACACTACGT	lib1	1	0	9
LT-2DN-00-1	LT-2DN	ATAGGGACGTCTCAGTGTGACTTCACACTGTCTGAGACACAGAGAACGTA	lib1	1	0	9
LT-2DN-00-1	LT-2DN	ATAGGGACGTGACTGTGTGTGTCTGTCAGAGTCACAGTGAGAGAGTACGT	lib1	1	0	16
LT-2DN-00-1	LT-2DN	ATAGGGACGTGTGACACTCTGTGAGTGTCTCAGACTCTCAGTCTGTACGT	lib1	1	0	8
LT-2DN-00-1	LT-2DN	ATAGGTACGTCACTCACTCTGTCTCACACTCACAACAGTGAGTGTGTACG	lib1	1	0	4
LT-2DN-00-1	LT-2DN	ATAGGTACGTCTCACACTCTGTGTCAGACACAGTGACTGAGTGAGTACGT	lib1	1	0	8
LT-2DN-00-1	LT-2DN	ATAGGTACGTCTCACTGTGTGAGAGACACTCTGTGACACTGTGACAACGT	lib1	1	0	16
LT-2DN-00-1	LT-2DN	ATAGGTACGTCTGTCACTGACTGTCTGAGTCTGTGTGTGTGAGACTACGT	lib1	1	0	21
LT-2DN-00-1	LT-2DN	ATAGGTACGTCTGTGTCACAGTCAGAGTCAGACTGAGAGTGTCAGAACGT	lib1	1	0	24
LT-2DN-00-1	LT-2DN	ATAGGTACGTGAAACACTGAGAGTCTGTGTGTGACACTCAGACTGAACGT	lib1	1	0	4
LT-2DN-00-1	LT-2DN	ATAGGTACGTGTCAGAGTGAGTCTCAGTGTGACTGAGACTCAGTGTACGT	lib1	1	0	5
LT-2DN-00-1	LT-2DN	ATAGGTACGTGTGTGTGTGAGTGTGTGAGTCTCTCTGTGTGTGACAACGT	lib1	1	0	13
LT-2DN-00-1	LT-2DN	ATAGTAACGTCACTGTCAGTGTCTGTGTGAGTGACAGTCTCACAGTACGT	lib1	1	0	3
LT-2DN-00-1	LT-2DN	ATAGTCACGTCTGTCTGTGTGTGTGTCAGTGACAGAGTCAGAGTCTACGT	lib1	1	0	5
LT-2DN-00-1	LT-2DN	ATAGTGACGTCTGACTCAGTCTCAGAGTGTCTGTGACTGAGACACAACGT	lib1	1	0	8
LT-2DN-00-1	LT-2DN	ATAGTGACGTGACTGACTCACAGTCACAGAGTCTCACTGAGTGACAACGT	lib1	1	0	33
LT-2DN-00-1	LT-2DN	ATAGTGACGTGTCTGAGTCAGTGTCTGTCACTGAGACTGTGTCTGTACGT	lib1	1	0	26
LT-2DN-00-1	LT-2DN	ATAGTGACGTGTCTGTGAGTGACTGACACTGACTGTCAGAGACTGAACGT	lib1	1	0	13
LT-2DN-00-1	LT-2DN	ATAGTTACGTCAGTCAGACACTCTCAGTGTGTGTCACAGACAGACAACGT	lib1	1	0	21
LT-2DN-00-1	LT-2DN	ATAGTTACGTCTCTCTCTCTGTCTCAGTGTCAGTCAGAGTGTGTGTACGT	lib1	1	0	28
LT-2DN-00-1	LT-2DN	ATAGTTACGTGAGACTGTGTGTCTGTGTGTCTGTGTCTGTCAGTCAACGT	lib1	1	0	20
LT-2DN-00-1	LT-2DN	ATAGTTACGTGTGAGTGACTCTGAGTGTGTGAGTGACACACTCACTACGT	lib1	1	0	6
LT-2DN-00-1	LT-2DN	ATAGTTACGTGTGTCTCAGACAGTGTGAGTGAGATCACTGTGTGTACGTA	lib1	1	0	6
LT-2DN-00-1	LT-2DN	ATATAAACGTCACTCAGTCTGTCTGACTCTGTCACTCTCACTCAGTACGT	lib1	1	0	8
LT-2DN-00-1	LT-2DN	ATATAAACGTGAGACTCAGACTGTGTCAGTGTGTCAGTCACTGTGTACGT	lib1	1	0	15
LT-2DN-00-1	LT-2DN	ATATAAACGTGAGAGACTGTCTCAGACTCTGTGTCAGAGAGACTGAACGT	lib1	1	0	20
LT-2DN-00-1	LT-2DN	ATATACACGTGTCAGTGTGTGAGTCTCTGTGTGTGTGACAGTCTCAACGT	lib1	1	0	33
LT-2DN-00-1	LT-2DN	ATATAGACGTCTCAGTCAGTGAGTGTGTGTGTGTCTGTCTGACAGTACGT	lib1	1	0	13
LT-2DN-00-1	LT-2DN	ATATAGACGTCTGTGAGTGAGACTCAGTCTGTGACTGAGTGAGTGTACGT	lib1	1	0	22
LT-2DN-00-1	LT-2DN	ATATAGACGTGTGAGAGTCTCTCAGTGTGTGTGAGTGACACTGTCTACGT	lib1	1	0	13
LT-2DN-00-1	LT-2DN	ATATAGACGTGTGTGACTCTGTCAGTGTGAGTCTGAGAGTGTGTCAACGT	lib1	1	0	8
LT-2DN-00-1	LT-2DN	ATATATACGTCTCAGTGTCTGAGTGACTCACAGAGTCTCACAGTGTACGT	lib1	1	0	8
LT-2DN-00-1	LT-2DN	ATATATACGTCTCTCAGAGACAGTGACTGTGACAGTGTGAGTCTCAACGT	lib1	1	0	16
LT-2DN-00-1	LT-2DN	ATATATACGTGTCAGTGAGTCACTCTGTGTCAGTCACAGTCAGTCTACGT	lib1	1	0	18
LT-2DN-00-1	LT-2DN	ATATATACGTGTGAGACTCTGTCTGAGTGTGAGACAGAGACTGTGTACGT	lib1	1	0	10
LT-2DN-00-1	LT-2DN	ATATCAACGTGAGTGTGTCTGACAGTCTGACTGTGAGAGTGTCTGAACGT	lib1	1	0	23
LT-2DN-00-1	LT-2DN	ATATCAACGTGTCTGAGAGTGACTCAGTGACAGTCAGACACTGAGTACGT	lib1	1	0	9
LT-2DN-00-1	LT-2DN	ATATCACGTGTGAGTCTGTCAGTGTCTCTCACTGTCTCTCTCAGTACGTA	lib1	1	0	13
LT-2DN-00-1	LT-2DN	ATATCCACGTCTCTGAGTGACTGTCTGTGACACAGTGACACTGAACGTAT	lib1	1	0	28
LT-2DN-00-1	LT-2DN	ATATCCACGTGAGACAGCAGAGAGACAGTCTGTCACTGTGAGTCAACGTA	lib1	1	0	24
LT-2DN-00-1	LT-2DN	ATATCCACGTGTCAGAGAGTCTCTGTGTCTCACAGTCTGTGTCACTACGT	lib1	1	0	18
LT-2DN-00-1	LT-2DN	ATATCCACGTGTGTCAGAGTCACTGACAGTGTCACAGAGTGACACTACGT	lib1	1	0	6
LT-2DN-00-1	LT-2DN	ATATCCACGTGTGTGAGAGTGTCTCTGTGTGTCAGACAGTGTGTCTACGT	lib1	1	0	3
LT-2DN-00-1	LT-2DN	ATATCGACGTCTCAGTCACAGTGTGTGTCTGACTGTGACACTCTGTACGT	lib1	1	0	6
LT-2DN-00-1	LT-2DN	ATATCGACGTCTGTGTGAGTGTCAGTCTGACACTCTCTGTCAGTCAACGT	lib1	1	0	27
LT-2DN-00-1	LT-2DN	ATATCGACGTCTGTGTGTCACTGTGAGTGTGAGACAGTGTGTGAGTACGT	lib1	1	0	8
LT-2DN-00-1	LT-2DN	ATATCGACGTGAGTCACTGACTGAGTGTGTCTGACAGTCAGTGACTACGT	lib1	1	0	8
LT-2DN-00-1	LT-2DN	ATATCGACGTGAGTCTGTCTCAGACAGTGTGTGAGACACTGTGTGAACGT	lib1	1	0	12
LT-2DN-00-1	LT-2DN	ATATCGACGTGTGTCAGTGTGAGAGTGTGTCTCAGAGTGTGACTCTACGT	lib1	1	0	8
LT-2DN-00-1	LT-2DN	ATATCTACGTCTCACTCAGTCTGTGTCTCTCTCTCTCTCAGACAACGTAT	lib1	1	0	5
LT-2DN-00-1	LT-2DN	ATATCTACGTCTCACTCAGTCTGTGTCTCTCTCTCTCTCTCAGACAACGT	lib1	1	0	8
LT-2DN-00-1	LT-2DN	ATATCTACGTCTGTGAGTCTGAGTCTGAGACAGACTCAGTGTGAGAACGT	lib1	1	0	8
LT-2DN-00-1	LT-2DN	ATATCTACGTGACACTGAGTGTGAGAGAGTCAGTCAGTGAGTGAGAACGT	lib1	1	0	17
LT-2DN-00-1	LT-2DN	ATATCTACGTGAGTGTGTGTGACTGTGAGTGTGTGTCTGTGAGTGTACGT	lib1	1	0	13
LT-2DN-00-1	LT-2DN	ATATCTACGTGTGACTGTCTGAGACTCTCTCTGAGAGAGTGACTGTACGT	lib1	1	0	25
LT-2DN-00-1	LT-2DN	ATATGAACGTCACTGTGTGTGTGACTGACTCTGTCTGTCTGAGTGTACGT	lib1	1	0	7
LT-2DN-00-1	LT-2DN	ATATGAACGTCTGTGTGTGTGAGAGTCACTGTCTGTGTCAGACTCTACGT	lib1	1	0	7
LT-2DN-00-1	LT-2DN	ATATGAACGTGAGAGTGACACAGACACTCAGTCTGTGAGTCACAGAACGT	lib1	1	0	17
LT-2DN-00-1	LT-2DN	ATATGAACGTGTGTCTGTCAGTCTCACTGAGTCACAGTGAGAGACTACGT	lib1	1	0	13
LT-2DN-00-1	LT-2DN	ATATGCACGTCAGAGAGTGTGTGTCACTGTGTCACTCTCTCTCTACGTAT	lib1	1	0	5
LT-2DN-00-1	LT-2DN	ATATGCACGTCAGAGAGTGTGTGTCACTGTGTCACTCTCTCTCTCTACGT	lib1	1	0	24
LT-2DN-00-1	LT-2DN	ATATGCACGTCTCTGTGAGTCTGAGTGTCTGTCACAGTCACAGACTACGT	lib1	1	0	24
LT-2DN-00-1	LT-2DN	ATATGCACGTCTGTGAGAGACAGTGTCAGTGACTGAGATGTGACTACGTA	lib1	1	0	7
LT-2DN-00-1	LT-2DN	ATATGCACGTGAGAGTCAGACTGTGTGAGTGTGAGTGTCAGTGTGTACGT	lib1	1	0	30
LT-2DN-00-1	LT-2DN	ATATGGACGTCAGTGTCAGTCTCTCTCTGTGTCTGTGTGTCTCACAACGT	lib1	1	0	10
LT-2DN-00-1	LT-2DN	ATATGGACGTGTGTGTGTGAGTGAGAGAGTCTGACACAGTCAGTCTACGT	lib1	1	0	54
LT-2DN-00-1	LT-2DN	ATATGTACGTCTGAGTGATGAGACAGTGTGAGTGTGTCACTGAGTACGTA	lib1	1	0	16
LT-2DN-00-1	LT-2DN	ATATTAACGTCTGAGACTGTGACTGTCTGACAGTGTGTGACAGAGTACGT	lib1	1	0	4
LT-2DN-00-1	LT-2DN	ATATTAACGTGAGTGTCTGTCAGAGTGTCTGAGAGTGAGACACTGAACGT	lib1	1	0	6
LT-2DN-00-1	LT-2DN	ATATTAACGTGTGTGTCTCTGTCTCTCACTCTGACACAGAGAGTCAACGT	lib1	1	0	6
LT-2DN-00-1	LT-2DN	ATATTCACGTCAGAGTGAGAGTCAGTCTGTGACTGTCTGTGAGAGAACGT	lib1	1	0	19
LT-2DN-00-1	LT-2DN	ATATTCACGTGTGAGTCACTCTCTCAGTCTCAGTGTCAGACTGTCAACGT	lib1	1	0	9
LT-2DN-00-1	LT-2DN	ATATTCACGTGTGTGACAGTGTCTCTGACTGAGAGTGTCACTGTCTACGT	lib1	1	0	10
LT-2DN-00-1	LT-2DN	ATATTCACGTGTGTGAGTCAGTCTCTGAGACTGTGAGACTCTGAGAACGT	lib1	1	0	19
LT-2DN-00-1	LT-2DN	ATATTCACGTGTGTGTGTGTCAGTGTCTCACTGTGAGTCAGAGTCTACGT	lib1	1	0	29
LT-2DN-00-1	LT-2DN	ATATTGACGTCTGTGTCTGTGTCTCAGTGACTCTGACTGTGAGTCTACGT	lib1	1	0	20
LT-2DN-00-1	LT-2DN	ATATTGACGTGACTGTGTCTGAGTGTGTGTTCAGAGTCTGTGTCAACGTA	lib1	1	0	8
LT-2DN-00-1	LT-2DN	ATATTGACGTGAGTGAGACTGTGTGAGTGTCTCAGTGACACACTGTACGT	lib1	1	0	13
LT-2DN-00-1	LT-2DN	AGCTGTACGTCACTGACAGTCTCTGTGTGTCACTCACTGTGTGTCTACGT	lib1	1	0	29
LT-2DN-00-1	LT-2DN	AGCTGTACGTCAGTCTCTCTCTCTGTGTGTCAGAGTGTGTCACAGTACGT	lib1	1	0	10
LT-2DN-00-1	LT-2DN	AGCTGTACGTCTGAGACACTGAGAGAGTCAGACAGTGACCTCAGAACGTA	lib1	1	0	15
LT-2DN-00-1	LT-2DN	AGCTGTACGTGACTCAGTGAGAGTGTGTCTCAGTGAGAGTCACTGTACGT	lib1	1	0	11
LT-2DN-00-1	LT-2DN	AGCTGTACGTGAGTGACTCACTCTCACTCACACAGTCAGTGTGTGAACGT	lib1	1	0	14
LT-2DN-00-1	LT-2DN	AGCTGTACGTGTGAGAGTCTGTCTGTGTGTGTCTGTCAGAGTCAGAACGT	lib1	1	0	25
LT-2DN-00-1	LT-2DN	AGCTGTACGTGTGTCACACACAGTGAGAGTCTCTGAGTCTCAGTGTACGT	lib1	1	0	21
LT-2DN-00-1	LT-2DN	AGCTTAACGTCACTGTGACTGACTCTCTCAGTGAGAGACACTCTGTACGT	lib1	1	0	13
LT-2DN-00-1	LT-2DN	AGCTTAACGTGACTCTGTGTGTCAGACAGAGACAGACTCTGTCTGAACGT	lib1	1	0	36
LT-2DN-00-1	LT-2DN	AGCTTAACGTGTAGAGTCTTCAGTCAGTCAGTCAGTCTGTCTCTACGTAT	lib1	1	0	4
LT-2DN-00-1	LT-2DN	AGCTTAACGTGTCTCTGTCAGAGAGAGTGTGAGTGTCAGTGAGACTACGT	lib1	1	0	11
LT-2DN-00-1	LT-2DN	AGCTTAACGTGTGTCAGTCTGACACTGTGAGAGAGACAGAGTCAGAACGT	lib1	1	0	20
LT-2DN-00-1	LT-2DN	AGCTTCACGTCACAGTGTCAGACACAGACTGTCTGTCTCTGTGTGAACGT	lib1	1	0	16
LT-2DN-00-1	LT-2DN	AGCTTCACGTCAGAGTCAGTGACTGTCATGTGTCACTCACTCTGTACGTA	lib1	1	0	21
LT-2DN-00-1	LT-2DN	AGCTTCACGTCAGTGTCAGTGTCTGTGTCTGACAGTGAGTGACTGAACGT	lib1	1	0	15
LT-2DN-00-1	LT-2DN	AGCTTCACGTCTGACAGACTCACTGTGAGTCAGTGTGTGTGTGAACGTAT	lib1	1	0	8
LT-2DN-00-1	LT-2DN	AGCTTCACGTCTGACAGACTCACTGTGAGTCAGTGTGTGTGTGTGAACGT	lib1	1	0	29
LT-2DN-00-1	LT-2DN	AGCTTCACGTCTGTGTCAGACTCAGTGAGACTCTGTGACACTGTCAACGT	lib1	1	0	22
LT-2DN-00-1	LT-2DN	AGCTTCACGTGACTGTCTGTGACACTGTGTGGCTGTGTGTCAGTGTACGT	lib1	1	0	41
LT-2DN-00-1	LT-2DN	AGCTTCACGTGAGAGTGTGAGTCAGTGTCTGTGTCTCAGTGTCAGAACGT	lib1	1	0	11
LT-2DN-00-1	LT-2DN	AGCTTCACGTGTCTGTCTGTGTGTGTCTCAGTCAGAGAGAGTGTCTACGT	lib1	1	0	31
LT-2DN-00-1	LT-2DN	AGCTTCACGTGTGACTGTCTGTGTGTCTCTGTCAGTCACTGACTGTACGT	lib1	1	0	3
LT-2DN-00-1	LT-2DN	AGCTTGACGTCAGAGTGTCTGTGAGTGAGTCTGTCGTCACAGAGTACGTA	lib1	1	0	18
LT-2DN-00-1	LT-2DN	AGCTTGACGTGAGACTCTCTCTGTCACTCACTGTCAGTCACAGTGTACGT	lib1	1	0	11
LT-2DN-00-1	LT-2DN	AGCTTGACGTGAGTGTCAGTCTCAGTCTCTCAGTGACTGTCAGTCAACGT	lib1	1	0	11
LT-2DN-00-1	LT-2DN	AGCTTGACGTGTCACTGTCAGACACTGACTGTCACAGTCACTCTGTACGT	lib1	1	0	19
LT-2DN-00-1	LT-2DN	AGCTTTACGTCACACAGAGACTCTGTCTCAGAGTGTCAGAGTCAGTACGT	lib1	1	0	22
LT-2DN-00-1	LT-2DN	AGCTTTACGTCACAGAGTGACTCTCAGACTCACTCTGTCTCAGTGAACGT	lib1	1	0	7
LT-2DN-00-1	LT-2DN	AGCTTTACGTCTCAGTCTGAGAGACTGACAGAGACTCTGTGAGTGTACGT	lib1	1	0	5
LT-2DN-00-1	LT-2DN	AGCTTTACGTGAGAGTGAGTGTGTCTGTGACTCAGTCAGTGAGAGTACGT	lib1	1	0	11
LT-2DN-00-1	LT-2DN	AGCTTTACGTGTGTCAGTCTCTGTCTGAGTCTCTCAGACAGTGACTACGT	lib1	1	0	13
LT-2DN-00-1	LT-2DN	AGGAACACGTCTGACTGAGTGTCTGTGTTAGTGTGTGAGTGAGACTACGT	lib1	1	0	22
LT-2DN-00-1	LT-2DN	AGGAACACGTGTCTGAGTGAGTCTGTGACTCTGAGTGACTCTGTCAACGT	lib1	1	0	9
LT-2DN-00-1	LT-2DN	AGGAAGACGTCTCTCTCTCTGTGTGTCAGTCTGAGACACTGTCACTACGT	lib1	1	0	22
LT-2DN-00-1	LT-2DN	AGGAAGACGTGTGAGTGTCTGTGTGTGTCACTGACTGTCTCTCTGTACGT	lib1	1	0	11
LT-2DN-00-1	LT-2DN	AGGAAGACGTGTGTCTGAGTCTGAGTGAGTCTCTGAGTGTCAGACTACGT	lib1	1	0	41
LT-2DN-00-1	LT-2DN	AGGAAGACGTGTGTGTGAGTGTCACACAGAGTGTCTGTCAGAGTGTACGT	lib1	1	0	33
LT-2DN-00-1	LT-2DN	AGGAATACGTCAGACACAGACTCTCTGTCTGTCTGTGTGTCTCCAACGTA	lib1	1	0	4
LT-2DN-00-1	LT-2DN	AGGAATACGTGTGTGTGACAGTGTCTCACAGACTGTCAGTGTCTCAACGT	lib1	1	0	24
LT-2DN-00-1	LT-2DN	AGGACAACGTGACTGACAGTGTGACTGAGTCAGTGTGTGTGACAGAACGT	lib1	1	0	28
LT-2DN-00-1	LT-2DN	AGGACAACGTGAGACAGAGAGACTCACTGTCTGTCTCTCTGTGACTACGT	lib1	1	0	5
LT-2DN-00-1	LT-2DN	AGGACAACGTGTGAGTGAGTGTGACACAGACAGTGACTGTGAGTGTACGT	lib1	1	0	6
LT-2DN-00-1	LT-2DN	AGGACAACTTGACTGAGTGACTCTCTGTGTGACTCTGAGTGAGTGAACGT	lib1	1	0	4
LT-2DN-00-1	LT-2DN	AGGACCACGTCTCTCTGTGTGTCTGAGTGTGTGTCACTGAGAGTGTACGT	lib1	1	0	22
LT-2DN-00-1	LT-2DN	AGGACCACGTGTCTGAGAGAGTCTGACAGAGTGTGACACTGTCTGTACGT	lib1	1	0	10
LT-2DN-00-1	LT-2DN	AGGACGACGTCACACTCTCTGTGAGTCTGAGTGTGTGTGTGAGTGAACGT	lib1	1	0	30
LT-2DN-00-1	LT-2DN	AGGACGACGTCACAGTCACAGTCTGTGTCAGTGACTGACTCTGTGTACGT	lib1	1	0	3
LT-2DN-00-1	LT-2DN	AGGACGACGTCAGTCACTGAGTGACAGACTGAGAGTCGTGTGACAACGTA	lib1	1	0	37
LT-2DN-00-1	LT-2DN	AGGACGACGTCTGTCTGAGTGTGAGACAGTGAGTGAGTCTGTCTGAACGT	lib1	1	0	8
LT-2DN-00-1	LT-2DN	AGGACGACGTGTCAGTCACTCTCTGTGAGTGTGTCTGTGAGAGTGAACGT	lib1	1	0	18
LT-2DN-00-1	LT-2DN	AGGACGACGTGTCTGAGTCAGTCACACTGTGTCAGAGTCACTGTGTACGT	lib1	1	0	29
LT-2DN-00-1	LT-2DN	AGGACTACGTCAGACTGTGTGACTGTGTGTGAGAGTTGTGAGAGTACGTA	lib1	1	0	27
[truncated: 949,246+ more rows]

## Sheet: Ext.Data.Fig3-d,g
Whole tissue lineage tracing - 3D cerebral organoids - Experiment 2
Sample	Category	LID	Library	Replicate	Day	Nreads
LT-3D-00-1	LT-3D	AAAAACACGTCAGAGTGAGTCAGTGACTGTGTGAGACTGTCAGTGTACGT	lib1	1	0	13
LT-3D-00-1	LT-3D	AAAAAGACGTGTGTGTCTGAGTCACTCAGTGTCACAGTGAGTCTGTACGT	lib1	1	0	12
LT-3D-00-1	LT-3D	AAAAATACGTGAGAGAGTGAGTGTGAGAGTGAGTCTCTGTCTGAACGTAT	lib1	1	0	6
LT-3D-00-1	LT-3D	AAAAATACGTGTCAGAGTGTCTCTGTCACTCAGTGTGAGTGAGTGTACGT	lib1	1	0	18
LT-3D-00-1	LT-3D	AAAAATACGTTAGTGAGAGACAGAGTGTCTGTGTGAGAGTGTCTGAACGT	lib1	1	0	11
LT-3D-00-1	LT-3D	AAAACAACGTCTGACTGTGTCACAGTCACACAGAGTGACTCTGTCTACGT	lib1	1	0	6
LT-3D-00-1	LT-3D	AAAACGACGTCTGACTCACTCACTCACTGTCTGTGAGTCAGACACTACGT	lib1	1	0	25
LT-3D-00-1	LT-3D	AAAACTACGTCAGTGTGACGACTCTGTCAGTCAGACTGTGTGTCTACGTA	lib1	1	0	9
LT-3D-00-1	LT-3D	AAAACTACGTGAGACAGTGAGAGTGAGTCAGAGTGAGTGTGACTGAACGT	lib1	1	0	11
LT-3D-00-1	LT-3D	AAAAGAACGTGAGTGTGAGTCTGTGTGTCAGTGACTCTGTGTCTGTACGT	lib1	1	0	5
LT-3D-00-1	LT-3D	AAAAGCACGTGAGAGTGTGTCACTGAGTCTGTCAGACACTCTCTGAACGT	lib1	1	0	13
LT-3D-00-1	LT-3D	AAAAGTACGTCTCTGTGAGTGACTGTGACTGTCTGTGAGTCTCAGTACGT	lib1	1	0	14
LT-3D-00-1	LT-3D	AAAAGTACGTGAGTGTCTGACTGACTCAGTGAGTGTGACACTGTGTACGT	lib1	1	0	7
LT-3D-00-1	LT-3D	AAAATCACGTCAGTGAGTGTGTGAGACACAGACTGTGAGTCAGTCTACGT	lib1	1	0	52
LT-3D-00-1	LT-3D	AAAATGACGTGAGTCACTCTGAGTGTCTGTCAGACTGTGAGTCAGTACGT	lib1	1	0	9
LT-3D-00-1	LT-3D	AAAATTACGTCATAGTGACACTCTGTCTGTCAGTCTCAGTGATTCTACGT	lib1	1	0	3
LT-3D-00-1	LT-3D	AAACAAACGTGTCACACTCTCTGTGTGTCTTCTGTGACTCTCTGTACGTA	lib1	1	0	19
LT-3D-00-1	LT-3D	AAACAAACGTGTGAGACAGACAGAGTAAAACTGAGTGTGAGTTTCAACGT	lib1	1	0	12
LT-3D-00-1	LT-3D	AAACAAACGTGTGAGAGTCAGAGTGTGTCTCAGTGAGACTCTGTGAACGT	lib1	1	0	14
LT-3D-00-1	LT-3D	AAACACACGTGAGAGTCTCTCAGTGAGTCAGTCTGTGAGAGTGTCTACGT	lib1	1	0	17
LT-3D-00-1	LT-3D	AAACAGACGTCTGACTGGAGAGACAGTCTGAGTGTGTCTCTCTGAACGTA	lib1	1	0	28
LT-3D-00-1	LT-3D	AAACAGACGTCTGTGAGAGACAGTCTGTCACTCACACTCAGTGTGTACGT	lib1	1	0	10
LT-3D-00-1	LT-3D	AAACAGACGTGAGACTCAGTGAGTCAGTGAGACAGTGAGTGACTCAACGT	lib1	1	0	7
LT-3D-00-1	LT-3D	AAACATACGTGTCTCTCAGACAGACGACTCTCTGTGTGTGAGTGAACGTA	lib1	1	0	6
LT-3D-00-1	LT-3D	AAACCAACGTGACAGTCAGTGTCACACTCAGTCTGACAGAGTCTGTACGT	lib1	1	0	31
LT-3D-00-1	LT-3D	AAACCGACGTCAGTCTCAGTGTCAGTGTGTCAGTCAGTGTGTGTGTACGT	lib1	1	0	4
LT-3D-00-1	LT-3D	AAACCGACGTGACTGACACAGTCTGTGTGAGTGTCTCTCAGTGTCAACGT	lib1	1	0	23
LT-3D-00-1	LT-3D	AAACCTACGTCTGTGTCTCAGTCTCTGTCAGTCTCTGTCTCAGTGAACGT	lib1	1	0	4
LT-3D-00-1	LT-3D	AAACCTACGTGTCAGACTGTCACTCTGTGTGACTCTCTCAGAGTGTACGT	lib1	1	0	45
LT-3D-00-1	LT-3D	AAACCTACGTGTGTGTGAGTCTGTGACAGACTGAGACTCTGTGTGTACGT	lib1	1	0	27
LT-3D-00-1	LT-3D	AAACGAACGTCACAGTGAGTGTGTCAGACTCAGTCAGAGTGAGTGTACGT	lib1	1	0	12
LT-3D-00-1	LT-3D	AAACGACGTCTCTGTGTCTGTGTGTCTGTGTCTGTCTGAGTCAGTACGTA	lib1	1	0	30
LT-3D-00-1	LT-3D	AAACGACGTCTGTCAGTCAGTCACTGTCTGTCACTCTGAGTGACTACGTA	lib1	1	0	30
LT-3D-00-1	LT-3D	AAACGCACGTGTCTGACTGTCAGTCTCAGACAGAGAGTCTCTGAGTACGT	lib1	1	0	8
LT-3D-00-1	LT-3D	AAACGCACGTGTGTCTGTGAGTGAGTCTGACAGTGACTGTCAGACTACGT	lib1	1	0	3
LT-3D-00-1	LT-3D	AAACGGACGTCACAGAGACTGTCAGTGTCTGAGTGAGTCAGTGTGTACGT	lib1	1	0	4
LT-3D-00-1	LT-3D	AAACGTACGTCTCTGTGTGAGAGTGTGTGTGACACTCTCTCTGTGTACGT	lib1	1	0	34
LT-3D-00-1	LT-3D	AAACGTACGTGAGTGTCTCACACAGTGTGTGTGAGAGTGTGTGTCTACGT	lib1	1	0	5
LT-3D-00-1	LT-3D	AAACGTACGTGAGTGTCTCTGAGACTCAGTTGACTGTCAGTCTGTACGTA	lib1	1	0	11
LT-3D-00-1	LT-3D	AAACGTACGTGTGACTCTGTGTGTGTCTGAGTGTCAGTGTGTGTGTACGT	lib1	1	0	11
LT-3D-00-1	LT-3D	AAACTAACGTGTGTCTGTGTGTGAGTGTGACTGTGTGTCACACTGTACGT	lib1	1	0	18
LT-3D-00-1	LT-3D	AAACTCACGTGAGTCTGAGAGACAGTCTCACAGTGAGTGTGTCTGAACGT	lib1	1	0	20
LT-3D-00-1	LT-3D	AAACTCACGTGTCAGTCAGACTGAGTGTGTCAGTGACTCTGAGTGTACGT	lib1	1	0	15
LT-3D-00-1	LT-3D	AAACTGACGTCTGTGACTCTGTGTGACTGTCAGTCACAGTGACAGAACGT	lib1	1	0	9
LT-3D-00-1	LT-3D	AAACTGACGTCTGTGTGAGAAGTCACTGACACTGTGTGACTGTCACGTAT	lib1	1	0	6
LT-3D-00-1	LT-3D	AAACTGACGTGTGTGTGAGTGTGTGTCTGACTCACTCAGTGTCACTACGT	lib1	1	0	6
LT-3D-00-1	LT-3D	AAACTTACGTCACTCTCAGCTCTCTGTCTGTGTGTGACACTGAGTACGTA	lib1	1	0	26
LT-3D-00-1	LT-3D	AAACTTACGTCTCAGAGTCTGAGTCTGTGAGTCAGTGTGTGAGTGAACGT	lib1	1	0	3
LT-3D-00-1	LT-3D	AAACTTACGTGAGAGACAGTCTGTGAGTCACAGTGTGACTGTGTCAACGT	lib1	1	0	3
LT-3D-00-1	LT-3D	AAACTTACGTGAGTGAGACAGTGTCACTGTCTGTGACTGAGAGTCAACGT	lib1	1	0	23
LT-3D-00-1	LT-3D	AAAGAGACGTGAGAGTGTGTGTGACTCAGAGTGTGACTGTCTCAGAACGT	lib1	1	0	12
LT-3D-00-1	LT-3D	AAAGATACGTCACTCTGTCACTCACTGTGTCTGTGACTGTGTGTCTACGT	lib1	1	0	7
LT-3D-00-1	LT-3D	AAAGATACGTGTCAGACTGTGAGTCAGTCTCAGTCTGTGAGAGACTACGT	lib1	1	0	10
LT-3D-00-1	LT-3D	AAAGCAACGTGTCGTCTCAGTTTCTGTCAGTGAGTGTGACTGTGAACGTA	lib1	1	0	9
LT-3D-00-1	LT-3D	AAAGCCACGTGTGTGTGTCAGAGACTGTGTGTCCCTGTGAGAGACAACGT	lib1	1	0	4
LT-3D-00-1	LT-3D	AAAGCGACGGAGTGTGTCACAGTGAGTGTCTCTGTGACTGTCTGTACGTA	lib1	1	0	5
LT-3D-00-1	LT-3D	AAAGCGACGTCTCTGAGAGTCTCTCACTGTGTCACTCACTGACAGAACGT	lib1	1	0	20
LT-3D-00-1	LT-3D	AAAGCGACGTGCACTGTCTCTGTCACACACTCAGAGTCTCTGTGAACGTA	lib1	1	0	7
LT-3D-00-1	LT-3D	AAAGCGACGTGTGACTGAGTGTCACTCAGTCTGACAGTGTAAGACAACGT	lib1	1	0	14
LT-3D-00-1	LT-3D	AAAGCTACGTGAGTCACTGTGTGTGTCTGAGACACTCAGAGAGAGTACGT	lib1	1	0	6
LT-3D-00-1	LT-3D	AAAGCTACGTGAGTGTGTCTCTCAGTCTGAGTGAGTCTCTGTGAGAACGT	lib1	1	0	4
LT-3D-00-1	LT-3D	AAAGCTACGTGTGAGTGTGTCAGTCTGAGAGTCTCAGAGTGTGTGAACGT	lib1	1	0	9
LT-3D-00-1	LT-3D	AAAGGAACGTGACAGTCTGAGTGTGAGTGTGAGACAGACTGTGAGAACGT	lib1	1	0	13
LT-3D-00-1	LT-3D	AAAGGCACGTCACTGACTCTCACAGTGTCAGTCTCTCAGACAGTGTACGT	lib1	1	0	26
LT-3D-00-1	LT-3D	AAAGGCACGTGTGTCTCACAGAGACTGTCTGTCAGTGTGACTGTGAACGT	lib1	1	0	11
LT-3D-00-1	LT-3D	AAAGGCACGTGTGTCTGTGTCACTCAGTCTGTGTGTCACAGTGTGTACGT	lib1	1	0	7
LT-3D-00-1	LT-3D	AAAGGGACGTCTCACTGACTCTGTCTGTCAGTCTCTCTGTGAGTGAACGT	lib1	1	0	7
LT-3D-00-1	LT-3D	AAAGGGACGTCTGTGAGTGAGTGACAGTGTCTCACAGTGTCAGAGTACGT	lib1	1	0	14
LT-3D-00-1	LT-3D	AAAGGTACGTCTGTGTGTGTGAGTCAGAGTCAGAGAGAGAGTGTCTACGT	lib1	1	0	4
LT-3D-00-1	LT-3D	AAAGGTACGTGTGTCAGACACTCTGTCTGTGTCACTCTGTGACTGAACGT	lib1	1	0	13
LT-3D-00-1	LT-3D	AAAGTAACGTGTCACTCTGTGACAGTCTGACTGTCTCAGTCTCTCTACGT	lib1	1	0	17
LT-3D-00-1	LT-3D	AAAGTCACGTCAGTGAGAGTCTGACTCTCTGTGAGTCTGTCTGTGAACGT	lib1	1	0	15
LT-3D-00-1	LT-3D	AAAGTCACGTGAGTCTTCAGTCTCTCACAGTCTGTCTGTGCGTCAACGTA	lib1	1	0	20
LT-3D-00-1	LT-3D	AAAGTCACGTGTGTGAGTCAGAGTGACAGTGACACTTCTCTGAGTACGTA	lib1	1	0	5
LT-3D-00-1	LT-3D	AAAGTGACGTGTCTCTACTCTGTCTGAGACAGAGTGACAGTCACAACGTA	lib1	1	0	10
LT-3D-00-1	LT-3D	AAAGTTACGTCAGTGTCTCTGACAGTGTGTCTGACACTCAGAGAGTACGT	lib1	1	0	21
LT-3D-00-1	LT-3D	AAATATACGTCTCTGAGACACAGAGACTGTGACTGTCTGTGAGACTACGT	lib1	1	0	3
LT-3D-00-1	LT-3D	AAATATACGTGTGTGTGTGTGTGTGAGTGTCTGTGTGTGTGAGAGAACGT	lib1	1	0	3
LT-3D-00-1	LT-3D	AAATCAACGTCACTGTGACTGTCACAGTCTGACAGTGACTCAGTGTACGT	lib1	1	0	32
LT-3D-00-1	LT-3D	AAATCAACGTCAGTCTGTGTGTGTGTCAGTCAGTGTGTCAGAGACTACGT	lib1	1	0	13
LT-3D-00-1	LT-3D	AAATCAACGTCTCAGTCACAGTGTGAGTGTGAGAGTCTCTCTCTCTACGT	lib1	1	0	11
LT-3D-00-1	LT-3D	AAATCCACGTCTGTGAGAGTGACTGTGTCTCACTGTGACACTCAGAACGT	lib1	1	0	4
LT-3D-00-1	LT-3D	AAATCCACGTGTGTGAGTGTCAGAGTCTGTGTGTCTCACAGTCTCTACGT	lib1	1	0	9
LT-3D-00-1	LT-3D	AAATCCACGTGTGTGTCAGAGTCTCTCAGTGACAGTGACACTCACTACGT	lib1	1	0	10
LT-3D-00-1	LT-3D	AAATCTACGTCTCAGTCAGAGTCACTCAGTGTCTGTGAGTCTGACTACGT	lib1	1	0	20
LT-3D-00-1	LT-3D	AAATGAACGTGAGTCACTGTGACAGACTGTCACTCTGAGTCAGTCTACGT	lib1	1	0	20
LT-3D-00-1	LT-3D	AAATGAACGTGTGAGTCAGAGACTCACTGACAGACACACTGTCAGTACGT	lib1	1	0	10
LT-3D-00-1	LT-3D	AAATGCACGTCACTGAGTCTGTGTCACTGTCAGACTGTCAGAGAGTACGT	lib1	1	0	4
LT-3D-00-1	LT-3D	AAATGCACGTGTCTGTCACTGTCTCACTGTGACTGTCAGTCAGTGAACGT	lib1	1	0	3
LT-3D-00-1	LT-3D	AAATGTACGTGAGAGTCTGTCTGTGTCTGAGTGTGACACAGTGTCTACGT	lib1	1	0	18
LT-3D-00-1	LT-3D	AAATGTACGTGTGACAGTCTCAGTCAGTCTGTGTGTCAGACAGTGAACGT	lib1	1	0	25
LT-3D-00-1	LT-3D	AAATGTACGTGTGTCTCTGTGTGACTGAGACAGTGTCTCTCTCAGTACGT	lib1	1	0	19
LT-3D-00-1	LT-3D	AAATTAACGTGACTCACTGACTCACTCTCTCTGAGTCTGTGTCAGAACGT	lib1	1	0	7
LT-3D-00-1	LT-3D	AAATTCACGTCAGTGTCACAGAGAGTGAGTCACTGTCTCAGTGTGTACGT	lib1	1	0	20
LT-3D-00-1	LT-3D	AAATTTACGTGAGTGTGTGAGTGTGTCAGTGTCAGTGACAGTCTGAACGT	lib1	1	0	15
LT-3D-00-1	LT-3D	AAATTTACGTGTGTCACACAGAGTGAGTCACAGTGAGTGTGTGTCTACGT	lib1	1	0	12
LT-3D-00-1	LT-3D	AACAAAACGTCTCACTGAGTCTCAGAGTGAGAGTGACTCACTGTCTACGT	lib1	1	0	4
LT-3D-00-1	LT-3D	AACAAAACGTGTGTGAGTGTCAGACAGTCTCTCTCTGAGTGAGTCTACGT	lib1	1	0	11
LT-3D-00-1	LT-3D	AACAACACGTCAGTCTCAGTCTGTCAGAGTGACTCTGACTCTCACAACGT	lib1	1	0	26
LT-3D-00-1	LT-3D	AACAAGACGTCTGAGTCTGTGTCAGTCTGAGAGACACTGTCTGTGTACGT	lib1	1	0	13
LT-3D-00-1	LT-3D	AACAAGACGTGACACTACACTGTCTGTGAGTCTGTCAGACACTGAACGTA	lib1	1	0	28
LT-3D-00-1	LT-3D	AACACAACGTGTCACAGAGTCAGTGACTGTGTCAGTCAGTGTCACTACGT	lib1	1	0	9
LT-3D-00-1	LT-3D	AACACGACGTGAGTGTCAGACTCACTGTCTGAGTCAGTGTGTGTGTACGT	lib1	1	0	13
LT-3D-00-1	LT-3D	AACACGACGTGTGAGTCTGAGTGTGAGTGTGTGTGTCTCAGTCACTACGT	lib1	1	0	27
LT-3D-00-1	LT-3D	AACACGACGTGTGAGTGTGTGACTCTGTGTCAGAGTCAGTCTCACTACGT	lib1	1	0	21
LT-3D-00-1	LT-3D	AACACTACGTCTGAGTCACACAGTCTGTGCCAGTCTCTCACTCAGAACGT	lib1	1	0	72
LT-3D-00-1	LT-3D	AACACTACGTGACTGTGTGACTGTCTCACTGTCTGAGTGACAGTCAACGT	lib1	1	0	9
LT-3D-00-1	LT-3D	AACAGAACGTCTGACTGTCAGAGTCTCTGTGTGAGAGTGTGAGTGAACGT	lib1	1	0	6
LT-3D-00-1	LT-3D	AACAGAACGTGTCAGTGACAGTGAGACAGAGTCTCTGACAGTGTCTACGT	lib1	1	0	30
LT-3D-00-1	LT-3D	AACAGACGTGTCACTGAGTGAGTGACTCTCAGAGAGACTGTCTCTACGTA	lib1	1	0	13
LT-3D-00-1	LT-3D	AACAGCACGTCTCAGAGTGTCAGAGTCTGACTGAGAGACAGAGTGAACGT	lib1	1	0	11
LT-3D-00-1	LT-3D	AACAGCACGTCTGACAGTGTCTGAGTGTGAGACAGTCTGTGTCTGAACGT	lib1	1	0	4
LT-3D-00-1	LT-3D	AACAGCACGTGTGTCACACTCTGTCTGAGACTGACTGTGTGTCTGTACGT	lib1	1	0	5
LT-3D-00-1	LT-3D	AACATCACGTCACACTGTGAGTCTGACAGAGACTCTCTGAGTCACTACGT	lib1	1	0	42
LT-3D-00-1	LT-3D	AACATCACGTCACTGTCACTCAGAGTCTCAGAGACTCAGTGAGAGAACGT	lib1	1	0	17
LT-3D-00-1	LT-3D	AACATCACGTGAGTCTCACTGTCAGTGAGTGTGACTCAGAGAGAGTACGT	lib1	1	0	26
LT-3D-00-1	LT-3D	AACATCACGTGTCAGAACAGTGTGAGTCTGAGTCTGTGAGTCTGAACGTA	lib1	1	0	7
LT-3D-00-1	LT-3D	AACATCACGTGTGTGAGAGTGAGTGTCTGTGAGTCACTGTCTCTGAACGT	lib1	1	0	19
LT-3D-00-1	LT-3D	AACATGACGTCTGAGTGTCTCTCAGAGTGACTGTCTGAGTGTCAGTACGT	lib1	1	0	43
LT-3D-00-1	LT-3D	AACATTACGTGAGTCAGTCTGTCTCTCTGTCTGTCACTGAGTCTCTACGT	lib1	1	0	7
LT-3D-00-1	LT-3D	AACCAAACGTCAGACTGTGACTGTGTGAGAGTGGACTCTGAGTGTACGTA	lib1	1	0	32
LT-3D-00-1	LT-3D	AACCAAACGTCTGACAGAGTGAGACAGTGTCTGTCTGTGAGTCTGAACGT	lib1	1	0	18
LT-3D-00-1	LT-3D	AACCAAACGTGAGTCAGTCTCTGTGTGACTGACAGTCACAGAGTGTACGT	lib1	1	0	6
LT-3D-00-1	LT-3D	AACCAAATGTGTGTGTCTGAGAGACTCAGAGTGTGACACTGTCTGAACGT	lib1	1	0	21
LT-3D-00-1	LT-3D	AACCAGACGTCTGACTCACTGTCTGACAGAGAGTCAGTGTGAGACAACGT	lib1	1	0	14
LT-3D-00-1	LT-3D	AACCAGACGTGACTGTGTCAGTGAGAGACTCTCAGTCTGTGACTGTACGT	lib1	1	0	14
LT-3D-00-1	LT-3D	AACCAGACGTGTCTGTCTGACTGTCTGACTGTCAGTGTGTGTGTCTACGT	lib1	1	0	4
LT-3D-00-1	LT-3D	AACCAGACGTGTGTCGTGTCTGTCTGTGTGTGTCAGAGAGACTCTACGTA	lib1	1	0	5
LT-3D-00-1	LT-3D	AACCATACGTGTGAGTGTGTCTGTGTGTGAGAGTCAGTGTGTCTGAACGT	lib1	1	0	3
LT-3D-00-1	LT-3D	AACCCAACGTCTCTGTCTCTCACTGAGACTGTCAGTCTGACACAGTACGT	lib1	1	0	8
LT-3D-00-1	LT-3D	AACCCAACGTGAGACTGTGTGTGTGTCAGAGAGTGTCTGACACAACGTAT	lib1	1	0	4
LT-3D-00-1	LT-3D	AACCCAACGTGAGACTGTGTGTGTGTGTCAGAGAGTGTCTGACACAACGT	lib1	1	0	29
LT-3D-00-1	LT-3D	AACCCGACGTCAGTGTCAGAGTCTGTGTCAGTCTCACAGTCAGTGTACGT	lib1	1	0	3
LT-3D-00-1	LT-3D	AACCCGACGTGACTGTCTCAGTCACTCAGTGACAGTGTCACAGAGTACGT	lib1	1	0	33
LT-3D-00-1	LT-3D	AACCCTACGTCACAGAGTGAGTCTCTCACAGAGAGTGAGAGACTGTACGT	lib1	1	0	15
LT-3D-00-1	LT-3D	AACCCTACGTCACTCAGTGTGTGTCTGTGTCAGTCTGACTGAGTCAACGT	lib1	1	0	10
LT-3D-00-1	LT-3D	AACCCTACGTCAGTGTGAGTCTGTGTCTGAGAGTGAGTCTGAGAGTACGT	lib1	1	0	10
LT-3D-00-1	LT-3D	AACCCTACGTCTGACACAGAGTCAGTGAGTGAGTGTGAGTGACTGTACGT	lib1	1	0	17
LT-3D-00-1	LT-3D	AACCCTACGTGTCAGTCTGAGTCACACTGTCAGTGTGAGAGTGTCAACGT	lib1	1	0	20
LT-3D-00-1	LT-3D	AACCCTACGTGTGTGTGACTGTCAGACTGACACACTGTCTGACTGTACGT	lib1	1	0	7
LT-3D-00-1	LT-3D	AACCCTACGTGTGTGTGTGACACTGTGTGTCAGAGTGTCAGTGTGTACGT	lib1	1	0	34
LT-3D-00-1	LT-3D	AACCGAACGTCACAGACAGTGTCTGTCTGACAGTGTGTGACTGTGTACGT	lib1	1	0	10
LT-3D-00-1	LT-3D	AACCGCACGTGAGTGTGTCAGTCTGACTCACACTGAGTGTCAGAGTACGT	lib1	1	0	17
LT-3D-00-1	LT-3D	AACCGCACGTGTGTGTGTGTCTGTGTGTCTGTCTGTCAGTGTCAGTACGT	lib1	1	0	4
LT-3D-00-1	LT-3D	AACCGGACGTGACTGTCACACAGAGAGAGTGTCAGACTGTCTGTGTACGT	lib1	1	0	28
LT-3D-00-1	LT-3D	AACCGGACGTGAGTCTCAGAGTGTGTGTGTGTCAGTCAGTGAGTGTACGT	lib1	1	0	16
LT-3D-00-1	LT-3D	AACCGGACGTGAGTGAGTGTCTCTGTGACAGTGACAGAGTCTGTCAACGT	lib1	1	0	34
LT-3D-00-1	LT-3D	AACCGGACGTGAGTGTGTCTGACTCTGTGTGTCAGACTCTCTGTGTACGT	lib1	1	0	15
LT-3D-00-1	LT-3D	AACCGGACGTGTGTGTGTCTGAGTGTGTGTGTGAGTCTCTCTGTCAACGT	lib1	1	0	21
LT-3D-00-1	LT-3D	AACCGTACGTGAGTGTGTGTGACTCTCAGAGTGACACACTGTCAGAACGT	lib1	1	0	17
LT-3D-00-1	LT-3D	AACCGTACGTGTGTGTCAGTCACACTGTGTGTCTCTCTCTGTGACTACGT	lib1	1	0	12
LT-3D-00-1	LT-3D	AACCGTACGTGTGTGTGTCTGACTCACACACAGTGTCACACAGTGAACGT	lib1	1	0	35
LT-3D-00-1	LT-3D	AACCTAACGTCTGTGTGTCAGTGTCTCTCTCTCTGAGACAGTGTCTACGT	lib1	1	0	16
LT-3D-00-1	LT-3D	AACCTAACGTGTGTGTCAGAGTCTGTCAGTGTCTCTGTCTCTGAGTACGT	lib1	1	0	12
LT-3D-00-1	LT-3D	AATCTGACGTCTGACTCAGTGAGACAGTGTCTGACACACTGTCTCAACGT	lib1	1	0	3
LT-3D-00-1	LT-3D	AATCTGACGTCTGACTGTGACTCTGTGTCTCTGTCTGTCACACAGTACGT	lib1	1	0	14
LT-3D-00-1	LT-3D	AATCTGACGTGAGAGTCTGTCTGTGTCAGTCTCTCACTCTCTGAGTACGT	lib1	1	0	10
LT-3D-00-1	LT-3D	AATCTGACGTGAGTGAGACAGTCTCTGTGTGTCTCTCTGAGTGAGTACGT	lib1	1	0	9
LT-3D-00-1	LT-3D	AATCTGACGTGAGTGTCTGTGTGAGAGTCAGTGTGTGTGTGTGTCTACGT	lib1	1	0	7
LT-3D-00-1	LT-3D	AATCTGACGTGTGAGAGAGTCACAGTGTGTGTGAGTCACAGTCTGAACGT	lib1	1	0	29
LT-3D-00-1	LT-3D	AATCTTACGTGAGTCACTGTGTCACAGAGTCAGTGTGTCTGTCTGAACGT	lib1	1	0	4
LT-3D-00-1	LT-3D	AATGACACGTCAGAGTGTGACTCTGTGAGTCTGTCTCTCAGTCACTACGT	lib1	1	0	59
LT-3D-00-1	LT-3D	AATGACACGTGTCTGTGAGTGTGTGAGTGTCACAGTCTGTGAGAGAACGT	lib1	1	0	18
LT-3D-00-1	LT-3D	AATGACACGTGTGTCACAGACTGTGTGTCAGTCTGTCTGAGTGTCTACGT	lib1	1	0	13
LT-3D-00-1	LT-3D	AATGACACGTGTGTCTGAGTGTGACAGTGTGAGTGACAGTGTGTGTACGT	lib1	1	0	48
LT-3D-00-1	LT-3D	AATGACACGTGTGTGTCAGAGACTCACAGTCTCTGTGTGAGAGTGTACGT	lib1	1	0	5
LT-3D-00-1	LT-3D	AATGAGACGTCTCAGTCTCAGACTGTGTCAGAGAGTGTCACTCAGACGTA	lib1	1	0	35
LT-3D-00-1	LT-3D	AATGAGACGTGTGAGTGTGAGACTGTGAGTGAGAGTGTGTCTGTGTACGT	lib1	1	0	6
LT-3D-00-1	LT-3D	AATGATACGTCTGACTGTGTGAGACTGTGTGAGTGAGTGTCTGTGTACGT	lib1	1	0	15
LT-3D-00-1	LT-3D	AATGATACGTGTGTGTCTGTCTGTGTCTGACTGTGAGTGAGTGAGTACGT	lib1	1	0	7
LT-3D-00-1	LT-3D	AATGCAACGTCAGTCTGAGTCTCTGTCACACAGAGAGTCTGTGACAACGT	lib1	1	0	13
LT-3D-00-1	LT-3D	AATGCCACGTGACTGTGACTGTGTGAGTGAGAGAGTCAGTCAGTGTACGT	lib1	1	0	14
LT-3D-00-1	LT-3D	AATGCCACGTGAGACTGAGTGTCTGTGTGAGTGTGAGAGAGAGTGTACGT	lib1	1	0	7
LT-3D-00-1	LT-3D	AATGCCACGTGTGTCTCAGAGTGTCACTGTGTCTGTGTGTGACTGTACGT	lib1	1	0	9
LT-3D-00-1	LT-3D	AATGCGACGTGACTCTGTGAGTCTGAGAGTGTCTGTGACACACTGAACGT	lib1	1	0	10
LT-3D-00-1	LT-3D	AATGCGACGTGAGTCTCTGACAGTGACTGTCAGACTCAGACTGTCACGTA	lib1	1	0	11
LT-3D-00-1	LT-3D	AATGCGACGTGAGTGACAGAGACTGTGTCTGTGAGTGAGTGTGTGAACGT	lib1	1	0	34
LT-3D-00-1	LT-3D	AATGCGACGTGTGTGAGACAGACTGACAGTCTGTGTCTGACAGTGAACGT	lib1	1	0	12
LT-3D-00-1	LT-3D	AATGCGACGTGTGTGTGAGTGTGAGAGAGAGAGTCTCAGTGTGAGTACGT	lib1	1	0	26
LT-3D-00-1	LT-3D	AATGCTACGTCTCTGTGTGTGTCTGTCTGACACAGAGTCAGTGTGAACGT	lib1	1	0	4
LT-3D-00-1	LT-3D	AATGGAACGTGACAGTGAGACACTGTGTGTCAGACTGTGTGTGTCAACGT	lib1	1	0	7
LT-3D-00-1	LT-3D	AATGGAACGTGTGAGAGTCTCTGTGAGTGACTCACTCTCTCAGTCTACGT	lib1	1	0	7
LT-3D-00-1	LT-3D	AATGGCACGTCAAGTGTGTGTCACTGTCTGACTGTGTCACTGTGAACGTA	lib1	1	0	18
LT-3D-00-1	LT-3D	AATGGCACGTGTGAGTCTGTGTGACAGTCAGTGTCACACACTGTCAACGT	lib1	1	0	34
LT-3D-00-1	LT-3D	AATGGGACGTGACTGACTGTGTCACACAGTGTCAGAAGTCTGTGAACGTA	lib1	1	0	4
LT-3D-00-1	LT-3D	AATGGGACGTGACTGAGTCACTGTGAGACAGTGTGTCTGTCACTCAACGT	lib1	1	0	36
LT-3D-00-1	LT-3D	AATGGGACGTGTGACACTCTGTGACTGTCTCTGACACAGTGTGTGAACGT	lib1	1	0	5
LT-3D-00-1	LT-3D	AATGGTACGTGTCAGTGACTCTCTGTGTCACTGAGTCTCTGAGTCTACGT	lib1	1	0	4
LT-3D-00-1	LT-3D	AATGGTACGTGTCTGTGTCTGTGTCTCAGTGTGACACACTCACTCTACGT	lib1	1	0	5
LT-3D-00-1	LT-3D	AATGTAACGTCTGAGAGTGTGAGATGTGTCTGTATCTGAGAGACTACGTA	lib1	1	0	11
LT-3D-00-1	LT-3D	AATGTAACGTCTGAGTGTCTCAGACTCTGTCTGTGTGTCAGACTCTACGT	lib1	1	0	25
LT-3D-00-1	LT-3D	AATGTAACGTGTGTGAGTGTGACAGAGTGTGTGAGAGACTCAGTGAACGT	lib1	1	0	21
LT-3D-00-1	LT-3D	AATGTACGTTACTGTCTGAGACAGTGAGAGAGTGTGACACACTCTACGTA	lib1	1	0	5
LT-3D-00-1	LT-3D	AATGTCACGTGACTGACTCTGTGTCAGAGTGTCAGTGACTGTCACTACGT	lib1	1	0	10
LT-3D-00-1	LT-3D	AATGTCACGTGTCAGTGAGTGAGTGAGTCACAGTGTGTGAGTGTCAACGT	lib1	1	0	25
LT-3D-00-1	LT-3D	AATGTCACGTGTGACAGTCTGTCTCTCTGTCAGTGTGAGTCAAGTACGTA	lib1	1	0	9
LT-3D-00-1	LT-3D	AATGTCACGTGTGTGAGTGTGTCAGTCTGTGTCACTGTCTGTGTGTACGT	lib1	1	0	8
LT-3D-00-1	LT-3D	AATGTGACGTCTCTCTGTGTCACTCTCTGTGACAGTGACTCTGTGTACGT	lib1	1	0	3
LT-3D-00-1	LT-3D	AATGTGACGTGTCACACTGAGTGACTCACTCACTCTCAGTGAGTGTACGT	lib1	1	0	6
LT-3D-00-1	LT-3D	AATGTGACGTGTGAGAGTCAGAGTCTCAGTCAGAGACTGAGTCTGTACGT	lib1	1	0	20
LT-3D-00-1	LT-3D	AATGTTACGTCTCTGTGAGAGAGTGTGTCTGTCAGTCTCTCACTGAACGT	lib1	1	0	7
LT-3D-00-1	LT-3D	AATGTTACGTGTCTGTGACAGTGACAGAGACTGAGTGTGTGAGAGTACGT	lib1	1	0	14
LT-3D-00-1	LT-3D	AATGTTACGTGTGTCTGAGTGTGTCACTGAGTCAGAGTCAGAGTCAACGT	lib1	1	0	14
LT-3D-00-1	LT-3D	AATGTTACGTGTGTGTGAGTCTGAGTGTGAGTGAGTGAGTCTGTCTACGT	lib1	1	0	28
LT-3D-00-1	LT-3D	AATGTTCGTCAGTGACTCAGTCACAGTCTCACAGTCAGACTCACTACGTA	lib1	1	0	16
LT-3D-00-1	LT-3D	AATTAGACGTGACTGAGAGTCACTCAGTCAGTGACAGAGTCTGTCAACGT	lib1	1	0	12
LT-3D-00-1	LT-3D	AATTAGACGTGTCTGTGAGTGTGTGTGTGAGAGACTGACAGTCTCTACGT	lib1	1	0	6
LT-3D-00-1	LT-3D	AATTAGACGTGTGTGTCTGTGTCTGTGAGTCAGTGTCAGTGAGAGAACGT	lib1	1	0	14
LT-3D-00-1	LT-3D	AATTATACGTCAGAGACTGTGTGAGTGAGAGTCAGTGACTCAGTGAACGT	lib1	1	0	6
LT-3D-00-1	LT-3D	AATTATACGTCTGTCACACTGTCACTGAGTGAGACTGAGTGTCTCAACGT	lib1	1	0	16
LT-3D-00-1	LT-3D	AATTATACGTGAGTGTGACTGTCAGAGTCTCACTCACTCTGTGTGTACGT	lib1	1	0	17
LT-3D-00-1	LT-3D	AATTATACGTGTGAGAGTCTGTGTGTGAGTCAGTGTGTGAGTGTCAACGT	lib1	1	0	93
LT-3D-00-1	LT-3D	AATTATACGTGTGTGTCTCTCTGTCTCTCAGTGACAGACTCAGTCTACGT	lib1	1	0	28
LT-3D-00-1	LT-3D	AATTCGACGTCACTGAGTCACTGTCACTGTGACTGTGACAGTGAGAACGT	lib1	1	0	4
LT-3D-00-1	LT-3D	AATTCTACGTGAGTCTCTGACACACTGAGTGACACAGTGTGTCTCAACGT	lib1	1	0	10
LT-3D-00-1	LT-3D	AATTCTACGTGTCTCAGTGTGACTGTGTGTCAGAGTCAGTCTCACAACGT	lib1	1	0	35
LT-3D-00-1	LT-3D	AATTGCACGTCTGTGACACACTGTGTGTCACTCAGTCTCAGAGTACGTAT	lib1	1	0	30
LT-3D-00-1	LT-3D	AATTGCACGTGTGTCACTGTGACTCTGAGACAGAGTCTGAGACACAACGT	lib1	1	0	5
LT-3D-00-1	LT-3D	AATTGGACGTCTCTGTCTCTGACTCTCACTCTCAGACTGTCACACTACGT	lib1	1	0	4
LT-3D-00-1	LT-3D	AATTGGACGTCTGACAGTCAGACAGAGTCACAGACACTCTCACAGTACGT	lib1	1	0	23
LT-3D-00-1	LT-3D	AATTGGACGTCTGAGTGAGTGTGTGTCTGACTCTGTGTGTGAGTGTACGT	lib1	1	0	12
LT-3D-00-1	LT-3D	AATTGGACGTCTGTCACAGTGTTCTGTCTGTGTGTGTCACTGAGAACGTA	lib1	1	0	10
LT-3D-00-1	LT-3D	AATTGTACGTGTGTGAGTGTGTGTGTGTCTCGGTCCTGACTGTCAACGTA	lib1	1	0	15
LT-3D-00-1	LT-3D	AATTTCACGTCTGTCAGTCTGTCAGTGAGTGTGTGTGTCTGACTAAACGT	lib1	1	0	21
LT-3D-00-1	LT-3D	AATTTGACGTGTCTGACAGTGACAGACTCACACACAGACAGAGTGTACGT	lib1	1	0	5
LT-3D-00-1	LT-3D	ACAAAAACGTGACAGACTGAGAGACTGAGTGTGTCTGTGAGAGTCTACGT	lib1	1	0	7
LT-3D-00-1	LT-3D	ACAAACACGTGTCAGACAGACTCTGAGACACTGAGAGACTGTGAGTACGT	lib1	1	0	21
LT-3D-00-1	LT-3D	ACAAATACGTGAGTCTGTCTGACTCTGAGTCACACTGTGACTCAGTACGT	lib1	1	0	32
LT-3D-00-1	LT-3D	ACAACAACGTGTCACACACAGAGTGAGACTGGTGTGTGTGTGTCAACGTA	lib1	1	0	9
LT-3D-00-1	LT-3D	ACAACAACGTGTGAGAGACTGTGTGTGAGACAGTCTGACAGTGACTACGT	lib1	1	0	11
LT-3D-00-1	LT-3D	ACAACAACGTGTGTGTGTCACAGTGTCTGTCAGTGTCAGTGTGTGTACGT	lib1	1	0	21
LT-3D-00-1	LT-3D	ACAACGACGTCTGTGAGACACTGTGTCTCAGAGTGTGAGTGTGTCAACGT	lib1	1	0	14
LT-3D-00-1	LT-3D	ACAACGACGTGTGTGTCTTGACAGTGACACTGTCAGACAGTGAGAACGTA	lib1	1	0	19
LT-3D-00-1	LT-3D	ACAACTACGTGAGTCACTGTGTGTCTTTCACTCTGAGAGTCTGTGTACGT	lib1	1	0	33
LT-3D-00-1	LT-3D	ACAAGCACGTCAGTGTGTCTGTCTGTGTGAGTCTGAGTGTCTCTGAACGT	lib1	1	0	10
LT-3D-00-1	LT-3D	ACAAGCACGTGACTGACTGTGACTGAGTGTCTGAGACACTCTCAGTACGT	lib1	1	0	3
LT-3D-00-1	LT-3D	ACAAGGACGTCACTGTCTGTGACTCTCAGAGTGAGACTGAGTGTGTACGT	lib1	1	0	27
LT-3D-00-1	LT-3D	ACAAGGACGTCTCTGTGTCAGTCAGTGTCTGTGAGTCAGTGTGTGTACGT	lib1	1	0	46
LT-3D-00-1	LT-3D	ACAAGGACGTGAGAGTCTCTGTGTGACACAGTGTCAGTCACACTCAACGT	lib1	1	0	18
LT-3D-00-1	LT-3D	ACAAGGACGTGAGTCTGTGTCTGTGTGAGAGTCTCTCTGTCAGTGTACGT	lib1	1	0	21
LT-3D-00-1	LT-3D	ACAAGTACGTCTCAGACACACTCTGACAGAGTGAGTGTGTCAGTCAACGT	lib1	1	0	4
LT-3D-00-1	LT-3D	ACAAGTACGTGTGTCTGACAGTGTGTGACTGAGTGACTGAGTGTCTACGT	lib1	1	0	17
LT-3D-00-1	LT-3D	ACAATAACGTCAGTGTCTCTGTCTCACACAGTCTGTGAGTGTGACAACGT	lib1	1	0	31
LT-3D-00-1	LT-3D	ACAATCACGTGTGAGACTGACTCAGAGACACACAGTCAGTCTGAGAACGT	lib1	1	0	7
LT-3D-00-1	LT-3D	ACAATGACGTCACACACAGACTGAGTCTGTCTGTGAGTCTGAGTCAACGT	lib1	1	0	11
LT-3D-00-1	LT-3D	ACAATGACGTGAGTCACTGTGAGAGAGTCTGTGTCACTGTCACTGTACGT	lib1	1	0	21
LT-3D-00-1	LT-3D	ACAATGACGTGTCACACTCTCAGTCTGTGTACAGTCAGTGTCTCAACGTA	lib1	1	0	17
LT-3D-00-1	LT-3D	ACAATGACGTGTCTGTCTGTCAGTGTGTCTGTGTCTGAGTGAGAGAACGT	lib1	1	0	5
LT-3D-00-1	LT-3D	ACAATTACGTGTGAGTGACTGACTGAGAGTGTCTGAGACTGACAGAACGT	lib1	1	0	20
LT-3D-00-1	LT-3D	ACACAAACGTCAGTCTGTGTGTCTCTCTGTGTGTCAGAGAGACACAACGT	lib1	1	0	15
LT-3D-00-1	LT-3D	ACACAGACGTCTCAGTGACAGTCAGTGAGTCACACTGTGTCTGACAACGT	lib1	1	0	7
LT-3D-00-1	LT-3D	ACACAGACGTGTCAGAGAGTGACACTCTGTCTCACAGTCACAGAGAACGT	lib1	1	0	7
LT-3D-00-1	LT-3D	ACACATACGTGTCAGTCAGAGAGTCACTGTCTCTGAGTGTCAGTCAACGT	lib1	1	0	18
LT-3D-00-1	LT-3D	ACACCAACGTGAGTGTCACACACAGTCTGTCTCCCTGAGTCAGTGTACGT	lib1	1	0	16
LT-3D-00-1	LT-3D	ACACCCACGTCTGAGTCTGTGACAGACTGTGTCAGTTCTGTGACAACGTA	lib1	1	0	7
LT-3D-00-1	LT-3D	ACACCCACGTGTGTCAGAGACACTCTGTGAGTCAGTGAGTGAGTCAACGT	lib1	1	0	7
LT-3D-00-1	LT-3D	ACACCGACGTGTGTGTCTCAGTCACTCTGAGTCAGTGTCAGACTGAACGT	lib1	1	0	5
LT-3D-00-1	LT-3D	ACACCTACGTGTGAGAGAGACAGAGACTGTGTCAGACTCAGAGTCTACGT	lib1	1	0	12
LT-3D-00-1	LT-3D	ACACCTACGTGTGTGTGAGTCTGAGACACAGTGTGTCACTCAGTGTACGT	lib1	1	0	33
LT-3D-00-1	LT-3D	ACACGAACGTCACTCACACACTGTGACTGAGTCTGTGAGTCACACAACGT	lib1	1	0	4
LT-3D-00-1	LT-3D	ACACGAACGTGACTGTGTGAGAGAGTCACTGACTCTCACAGAGTCAACGT	lib1	1	0	8
LT-3D-00-1	LT-3D	ACACGAACGTGTCAGTGTGTCTGACTGACAGTGTCAGTGACACTGTACGT	lib1	1	0	32
LT-3D-00-1	LT-3D	ACACGCACGTGACTGACTGTCTGACAGTGTGTCTGTGAGTGAGTCTACGT	lib1	1	0	42
LT-3D-00-1	LT-3D	ACACGGACGTCACAGAGTCAGTGTCTGTGTGTCAGTCTGAGAGTGAACGT	lib1	1	0	16
LT-3D-00-1	LT-3D	ACACGGACGTCAGTGAGTGAGTCTGTCTCACTGAGACACTCACAGAACGT	lib1	1	0	17
LT-3D-00-1	LT-3D	ACACGGACGTGACTGAGACTCAGTGTGTCACAGTGTGTCTGTGTGTACGT	lib1	1	0	8
LT-3D-00-1	LT-3D	ACACGTACGTGTGAGTCTCAGAGTGTCTGACAGTGTGACACTCTGTACGT	lib1	1	0	14
LT-3D-00-1	LT-3D	ACACTAACGTCTCTGTGTGTCTCTCTGTGTCTCACACTCACTCTCAACGT	lib1	1	0	10
LT-3D-00-1	LT-3D	ACACTCACGTCAGAGTGTGACTCACTGAGTGTGAGAGAGAGTGTGAACGT	lib1	1	0	4
LT-3D-00-1	LT-3D	ACACTCACGTCTGACTCTCTGTGACTCACTGAGTGTGTCTCTCTGAACGT	lib1	1	0	32
LT-3D-00-1	LT-3D	ACACTGACGTCACACTGAGAGAGTCACTCAGTGTGTGTGAGTCACTACGT	lib1	1	0	6
LT-3D-00-1	LT-3D	ACACTGACGTCTCAGACTGTGACTGTGACTGAGAGACAGTGAGACAACGT	lib1	1	0	13
LT-3D-00-1	LT-3D	ACACTGACGTCTGTCTCACTCAGTCAGTGTCACAGACTGTGTGTCTACGT	lib1	1	0	5
LT-3D-00-1	LT-3D	ACACTTACGTGTCAGTGACTGTCAGTGACTGAGTGACACAGTCTGAACGT	lib1	1	0	15
LT-3D-00-1	LT-3D	ACACTTACGTGTGAGTGTGTGTCAGACTCACTGAGAGTGTGTACGTATGG	lib1	1	0	3
LT-3D-00-1	LT-3D	ACGCAAACGTCTCAGTGTGTCTCACTGTGTGTGACTCTCATTCTGTACGT	lib1	1	0	25
LT-3D-00-1	LT-3D	ACGCAAACGTGTGTGTCTGTCACTCAGTGTCAGACTCTGTGTGAGTACGT	lib1	1	0	28
LT-3D-00-1	LT-3D	ACGCAGACGTCAGTGTGACACTGTGTGAGTCTGTGAGACTGAGTGTACGT	lib1	1	0	7
LT-3D-00-1	LT-3D	ACGCAGACGTGTGTCAGTCAGACAGACAGTGTCAGTCACAGAGTCAACGT	lib1	1	0	7
LT-3D-00-1	LT-3D	ACGCATACGTGTGACAGTCTCTCACTCTCAGACATGTGTGTGAGTACGTA	lib1	1	0	7
LT-3D-00-1	LT-3D	ACGCATCGTCACTGACACACAGACTGTGTGTGAGTCTGACACTCAACGTA	lib1	1	0	4
LT-3D-00-1	LT-3D	ACGCCAACGTCTCTGAGAGACAGTGTCTCTGTGACTCTGTCACAGTACGT	lib1	1	0	9
LT-3D-00-1	LT-3D	ACGCCAACGTGAGAGTGTGTGTCTCACACTCTGAGTCTCACTGTGTACGT	lib1	1	0	4
LT-3D-00-1	LT-3D	ACGCCAACGTGTCTGACACTGTGTCTGTGTCTGTCTCACACTCTGTACGT	lib1	1	0	11
LT-3D-00-1	LT-3D	ACGCCAACGTGTGTCAGTCACTGACTCAGTGTCTGTGACCTGTGACGTAT	lib1	1	0	6
LT-3D-00-1	LT-3D	ACGCCAACGTGTGTCAGTCTGTGACAGTGAGTGTGACTCTGTGGAACGTA	lib1	1	0	4
LT-3D-00-1	LT-3D	ACGCCAACGTGTGTGTCAGTCACTCAGTGCAGTCTGAGAGAGACAACGTA	lib1	1	0	8
LT-3D-00-1	LT-3D	ACGCCAACGTGTGTGTCTGTGACTGTGTCTCTCTCAGAGTCCGTCAACGT	lib1	1	0	7
LT-3D-00-1	LT-3D	ACGCCACGTGAGAGACAGAGAGACAGTGTCAGTGAGAGTGTCTGTACGTA	lib1	1	0	10
LT-3D-00-1	LT-3D	ACGCCACGTGTGTGTGTCACTCTGACTGTCTCAGAGTCAGTCTGAACGTA	lib1	1	0	11
LT-3D-00-1	LT-3D	ACGCCCACGTCAGAGTCAGTGTGACTCAGAGTGTGTCTCAGTCTGAACGT	lib1	1	0	18
LT-3D-00-1	LT-3D	ACGCCCACGTCAGTGTGACTCAGAGTGTGTCACTCACTCTGTGACAACGT	lib1	1	0	5
LT-3D-00-1	LT-3D	ACGCCGACGTCTCTGTGAGTGTGACCTGAGTCAGTCAGTGTGTGAACGTA	lib1	1	0	5
LT-3D-00-1	LT-3D	ACGCCGACGTCTGAGTCACTCAGTGTGAGTCACTGTGTCTCTGACTACGT	lib1	1	0	12
LT-3D-00-1	LT-3D	ACGCCGACGTGACACAGTCTCTGTCTGAGAGAGTCTGTGTGTGAGTACGT	lib1	1	0	34
LT-3D-00-1	LT-3D	ACGCCGACGTGTCTGTCAGACACCTGTCTGTGTGTCTGACACTGAACGTA	lib1	1	0	12
LT-3D-00-1	LT-3D	ACGCCGACGTGTCTGTGAGTGTCTGTGTGTGTTGACTCACTCTGAACGTA	lib1	1	0	31
LT-3D-00-1	LT-3D	ACGCCTACGTCAGTGAGTGTCACAGTGTGACTGTCACTGAGAGTGTACGT	lib1	1	0	33
LT-3D-00-1	LT-3D	ACGCCTACGTGAGAGACTGTGTGACAGTCACTCTGTCTGTCTGTGTACGT	lib1	1	0	42
LT-3D-00-1	LT-3D	ACGCCTACGTGTCAGAGTCAGTGAGTGAGAGTGAGTGAGTGAGTGAACGT	lib1	1	0	27
LT-3D-00-1	LT-3D	ACGCGAACGTCAGTCTCTCAGACAGTGTCACTGTGTCAGAGAGTCAACGT	lib1	1	0	11
LT-3D-00-1	LT-3D	ACGCGAACGTGAGACAGTCTCAGTCACTGAGAGTCAGAGACACACTACGT	lib1	1	0	13
LT-3D-00-1	LT-3D	ACGCGACGTGTGGTGACAGTGACTCTGACAGAGACTGTGACTGTGAACGT	lib1	1	0	22
LT-3D-00-1	LT-3D	ACGCGACGTGTGGTGTCACACTGAGACTGTGTGTCAGTGACTCAACGTAT	lib1	1	0	7
LT-3D-00-1	LT-3D	ACGCGCACGCTTGTGACTGTGAGACTGTCTGTGTGTGAGTGTGAACGTAT	lib1	1	0	27
LT-3D-00-1	LT-3D	ACGCGCACGTCACAGTGAGTGTGAGTGACAGACACTGTCACAGTGTACGT	lib1	1	0	8
LT-3D-00-1	LT-3D	ACGCGCACGTCAGAGAGTCACTGAGTGTGACAGAGAGTGTCTGTCAACGT	lib1	1	0	5
LT-3D-00-1	LT-3D	ACGCGCACGTCAGTCACACTGTCAGTGTGTGAGTGTCACAGTCTGTACGT	lib1	1	0	13
LT-3D-00-1	LT-3D	ACGCGCACGTGACTGACAGAGACAGTGTGTGTCTCACTCAGACACAACGT	lib1	1	0	30
LT-3D-00-1	LT-3D	ACGCGCACGTGAGTGTGTGACACTCAGTCAGTCTCTCTCACACTGTACGT	lib1	1	0	11
LT-3D-00-1	LT-3D	ACGCGCACGTGTGAGTCAGAGACTCACTCAGTCTGAGAGACAGTGAACGT	lib1	1	0	7
LT-3D-00-1	LT-3D	ACGCGGACGTCACAGACACAGTGAGTCTGACAGTGTGAGAGTCTGTACGT	lib1	1	0	16
LT-3D-00-1	LT-3D	ACGCGGACGTCAGTGAGTGTCAGACACCACTCAGAGTGACTGACTACGTA	lib1	1	0	11
LT-3D-00-1	LT-3D	ACGCGGACGTCTGTGAGTGTGTCAGACTCAGTCAGAGTCTCTGACAACGT	lib1	1	0	17
LT-3D-00-1	LT-3D	ACGCGGACGTGACTGTCTCAGTGTGTGAGTCTGTCACAGTGTGTCAACGT	lib1	1	0	27
LT-3D-00-1	LT-3D	ACGCGGACGTGAGTCTGACACACAGTGTCTGTCAGTCAGAGAGTGTACGT	lib1	1	0	6
LT-3D-00-1	LT-3D	ACGCGGACGTGAGTGTCTCTGTCAGTGTGTCACAGTGTGTGAGTCAACGT	lib1	1	0	6
LT-3D-00-1	LT-3D	ACGCGGACGTGAGTGTGAGTGAGTGACAGTGACTGAGAGACTGTGTACGT	lib1	1	0	14
LT-3D-00-1	LT-3D	ACGCGGACGTGTAAGAGTGTGAGACTGAGAGAGACTCAGTGACTCTACGT	lib1	1	0	21
LT-3D-00-1	LT-3D	ACGCGGACGTGTCTCTCTGACTGACTGTGAGTGTGAGTCAGAGTCAACGT	lib1	1	0	16
LT-3D-00-1	LT-3D	ACGCGGACGTGTGAGAGAGTGTGACACTCTCAGTCTGAGTGAGAGTACGT	lib1	1	0	6
LT-3D-00-1	LT-3D	ACGCGGACGTGTGTCACTGTCAGTGACTCAGTCTGTCACTGTGTCAACGT	lib1	1	0	16
LT-3D-00-1	LT-3D	ACGCGGACGTGTGTGTGTGTGACAGTGTCAGTGACAGTGTCACACAACGT	lib1	1	0	4
LT-3D-00-1	LT-3D	ACGCGGACGTGTGTGTGTGTGAGTGTGAGACTCACTGTGTGTGTACGTAT	lib1	1	0	4
LT-3D-00-1	LT-3D	ACGCGGACGTGTGTGTGTGTGTGAGTGTGAGACTCACTGTGTGTGTACGT	lib1	1	0	6
LT-3D-00-1	LT-3D	ACGCGTACGTCTCAGTCTGACACTGAGTCTGTGTCACTCAGTGTCAACGT	lib1	1	0	21
LT-3D-00-1	LT-3D	ACGCGTACGTCTCAGTCTGTGAGTGTGTGTCAGACAGACACACAGTACGT	lib1	1	0	12
LT-3D-00-1	LT-3D	ACGCGTACGTCTGTGTCACTGAGACTGTCTGACAGTGTGTCTCAGTACGT	lib1	1	0	13
LT-3D-00-1	LT-3D	ACGCGTACGTGACTCTCTCAGTCTGTGTGTCAGTGTGACAGTGTCTACGT	lib1	1	0	14
LT-3D-00-1	LT-3D	ACGCGTACGTGTCTGTCTGTGAGTGTGAGTCTGTCAGAGTGACTGTACGT	lib1	1	0	13
LT-3D-00-1	LT-3D	ACGCGTACGTGTGACACTGAGAGTGTCTCAGTGTCTGAGTGAGTCAACGT	lib1	1	0	3
LT-3D-00-1	LT-3D	ACGCGTACGTGTGAGTCTCAGTCTCTGTCAGTGAGTGTGTCTGTCTACGT	lib1	1	0	4
LT-3D-00-1	LT-3D	ACGCTAACGTCTGTGTCTGAGTGTGTGTCTCACTCAGAGTGAGAGTACGT	lib1	1	0	5
LT-3D-00-1	LT-3D	ACGCTAACGTGAGAGTGTGTCTGTGACAGAGACACAGTGAGACACAACGT	lib1	1	0	15
LT-3D-00-1	LT-3D	ACGCTCACGTCACACACTCTCTGAGTGTGTGAGAGTCTGTGTGTGTACGT	lib1	1	0	9
LT-3D-00-1	LT-3D	ACGCTCACGTCACAGAGAGAGTGTGTCAGTGACAGAGACTGAGTCAACGT	lib1	1	0	10
LT-3D-00-1	LT-3D	ACGCTCACGTCAGTGTGACTCTGTCTGAGAGACAGACTCTGTGTCTACGT	lib1	1	0	4
LT-3D-00-1	LT-3D	ACGCTCACGTCTGAGTGAGTGAGAGTGAGACTGACTCACTGAGAGAACGT	lib1	1	0	8
LT-3D-00-1	LT-3D	ACGCTCACGTGACAGTGTGTGTCACAGAGACTGTGACTCTGAGAGAACGT	lib1	1	0	10
LT-3D-00-1	LT-3D	ACGCTCACGTGTGTCTCTCTGTGAGAGTGTGAGTGTGAGACAGTGAACGT	lib1	1	0	34
LT-3D-00-1	LT-3D	ACGCTGACGTGTCACACACAGTCAGAGTCTGTGTCTGTCACTCACTACGT	lib1	1	0	4
LT-3D-00-1	LT-3D	ACGGAAACGTGTCAGTGAGAGACTCTGTGTGTCAGTCTGTCTCTGTACGT	lib1	1	0	7
LT-3D-00-1	LT-3D	ACGGAGACGTGAGTCACTGAGACACTGACTGTCAGAGTGAGAGAGAACGT	lib1	1	0	52
LT-3D-00-1	LT-3D	ACGGAGACGTGAGTCTGTCTCTCTGTGTGTGAGTGTGTCTCAGACAACGT	lib1	1	0	22
LT-3D-00-1	LT-3D	ACGGATACGTCTCAGAGTGTCAGTCACTCTGAGTCTCACTGTCTCTACGT	lib1	1	0	10
LT-3D-00-1	LT-3D	ACGGATACGTGAGACCGTGTGAGACTGACTGTCTCTCACTGTGTGTACGT	lib1	1	0	12
LT-3D-00-1	LT-3D	ACGGATACGTGTCTGAGTGTGTCTGTCTGTGAGTGAGTGTGACAGAACGT	lib1	1	0	6
LT-3D-00-1	LT-3D	ACGGCAACGTCAGTGTCTGTGTGTGTGTCAGTGAGAGAGTCTGTCAACGT	lib1	1	0	13
LT-3D-00-1	LT-3D	ACGGCAACGTCAGTGTGAGACTGAGTCTCAGTCTCTCTCTCACAGTACGT	lib1	1	0	14
LT-3D-00-1	LT-3D	ACGGCAACGTCTGAGTCACACACACAGACTGTCTCACTGTGTCAGTACGT	lib1	1	0	11
LT-3D-00-1	LT-3D	ACGGCAACGTGAGAGTGTCACAGTCACTGTGTGTCAGTCACTGTCAACGT	lib1	1	0	23
LT-3D-00-1	LT-3D	ACGGCAACGTGAGTCAGAGACTGTGTGTGAGACTGAGAGAGTCTGAACGT	lib1	1	0	23
LT-3D-00-1	LT-3D	ACGGCAACGTGTCTCAGAGTGTCTCTGAGTCAGAGTCTCTCACTGTACGT	lib1	1	0	19
LT-3D-00-1	LT-3D	ACGGCCACGTCAGAGTGACTGACTGTGAGTCTGTGTGAGAGTCTGTACGT	lib1	1	0	9
LT-3D-00-1	LT-3D	ACGGCCACGTCTCAGTGTCTCACTCTCAGAGTCAGTGTGTGTGACTACGT	lib1	1	0	13
LT-3D-00-1	LT-3D	ACGGCCACGTCTGTCTCTGAGTGTCTCTGACAGTGACACACTCAGTACGT	lib1	1	0	25
LT-3D-00-1	LT-3D	ACGGCCACGTCTGTCTGTCAGAGTGACAGACTCTCTGAGTCTGTCTACGT	lib1	1	0	26
LT-3D-00-1	LT-3D	ACGGCCACGTGAGTCTGTCAGTCTCACTCTGACTGTCTGAGTCTCAACGT	lib1	1	0	21
LT-3D-00-1	LT-3D	ACGGCGACGTCTCACTGTGTTCTCACTGTGTGTCACACAGTCTCAACGTA	lib1	1	0	6
LT-3D-00-1	LT-3D	ACGGCGACGTGAGAGACTGTCTGTGTGAGTGAGACTGTGTCACTTACGTA	lib1	1	0	29
LT-3D-00-1	LT-3D	ACGGCTACGTCTCACTGTGTGAGTGTGTCTGTGTGCTGTCTGTCAACGTA	lib1	1	0	10
LT-3D-00-1	LT-3D	ACGGCTACGTCTGTGTGAGACTGAGAGTCTGAGTGTCTGTGAGTCAACGT	lib1	1	0	29
LT-3D-00-1	LT-3D	ACGGCTACGTGACAGTGAGTCAGTGACTGTGTGACAGTCTCTGTGAACGT	lib1	1	0	13
LT-3D-00-1	LT-3D	ACGGCTACGTGAGTCAGTCTGACTGAGTGTCAGTCTCAGAGAGTGTACGT	lib1	1	0	16
LT-3D-00-1	LT-3D	ACGGCTACGTGAGTGACACAGTCTGAGACAGAGAGTGTCAGTCTGTACGT	lib1	1	0	33
LT-3D-00-1	LT-3D	ACGGGAACGTCAGTGTGAGTGTGTCACTGAGAGTCTGTGAGTGTCTACGT	lib1	1	0	14
LT-3D-00-1	LT-3D	ACGGGAACGTCTGTGTCAGAGACTCTCAGACACAGAGTGACTCAGTACGT	lib1	1	0	15
LT-3D-00-1	LT-3D	ACGGGAACGTCTGTGTGTCAGTCAGAGTCTGTGTGTGTGTGAGAGAACGT	lib1	1	0	4
LT-3D-00-1	LT-3D	ACGGGAACGTGAGTCAGACTGACTGTGTGACTGAGTGTCTGAGAGTACGT	lib1	1	0	8
LT-3D-00-1	LT-3D	ACGGGAACGTGAGTGTGTGAGACTGACACTCACAGAGAGACAGTTACGTA	lib1	1	0	3
LT-3D-00-1	LT-3D	ACGGGAACGTGTGACTCACTGACACTCTCAGAGAGTGAGTCTGAGAACGT	lib1	1	0	3
LT-3D-00-1	LT-3D	ACGGGCACGGACTGTGTCACTGTGACTGAGAGACTGACAGTGACTACGTA	lib1	1	0	5
LT-3D-00-1	LT-3D	ACGGGCACGTCACTCAGTCTCACTGTGAGACAGACACTGACACAGTACGT	lib1	1	0	7
LT-3D-00-1	LT-3D	ACGGGCACGTCACTCTCACTGTGTGTGACTGTGTGAGACAGTGTCTACGT	lib1	1	0	17
LT-3D-00-1	LT-3D	ACGGGCACGTCAGTGTGTGACTGTGAGACAGTCTGTCAGACTGAGTACGT	lib1	1	0	25
LT-3D-00-1	LT-3D	ACGGGCACGTCTCTGTGAGAGACACACTGTGTGTCTGTGTCTGAGTACGT	lib1	1	0	17
LT-3D-00-1	LT-3D	ACGGGCACGTCTGAGAGACAGACACTCACTGTGTCAGTGAGTCTGTACGT	lib1	1	0	4
LT-3D-00-1	LT-3D	ACGGGCACGTCTGTGAGAGTCAGTCAGAGTCTCAGTGTGTGAGTGAACGT	lib1	1	0	15
LT-3D-00-1	LT-3D	ACGGGCACGTCTGTGTGTGTCACAGTGAGTCAGTGTCTCACAGTGAACGT	lib1	1	0	17
LT-3D-00-1	LT-3D	ACGGGCACGTGACTGAGTGTGTGTCTGAGTGTCTCTGTGTCTGACTACGT	lib1	1	0	3
LT-3D-00-1	LT-3D	ACGGGCACGTGAGACTGACTGACTCAGTCTGAGTGTCACACAGTGAACGT	lib1	1	0	24
LT-3D-00-1	LT-3D	ACGGGCACGTGTCACTGTGTGTCACACTGTCACTGAGTGACTGTCTACGT	lib1	1	0	5
LT-3D-00-1	LT-3D	ACGGGCACGTGTCTCTGTGTGTGTCTCTGAGTGTCTCAGTGTGAGTACGT	lib1	1	0	7
LT-3D-00-1	LT-3D	ACGGGCACGTGTGACAGAGAGACTCTGTGAGAGTGTGTCACAGACTACGT	lib1	1	0	23
LT-3D-00-1	LT-3D	ACGGGCACGTGTGTGTGAGACTCTGTGTGTCTGTCAGAGTCTGTGAACGT	lib1	1	0	11
LT-3D-00-1	LT-3D	ACGGGCACGTGTGTGTGTGTCACAGACAGTCTGTCAGTCACACTCAACGT	lib1	1	0	15
LT-3D-00-1	LT-3D	ACGGGGACGTACACAGTGACAGAGTGAGTCTGTCTGTGTGTGTGTACGTA	lib1	1	0	8
LT-3D-00-1	LT-3D	ACGGGGACGTCACTGTGACACTGTCACAGTCTGAGAGACTCTGAGTACGT	lib1	1	0	30
LT-3D-00-1	LT-3D	ACGGGGACGTCAGAGAGAGTGAGAGACACAGTCTGAGAGTCAGTGAACGT	lib1	1	0	32
LT-3D-00-1	LT-3D	ACGGGGACGTGACAGTCTCAGTGTGTCTCACTCTGTCACTGTCTCTACGT	lib1	1	0	14
LT-3D-00-1	LT-3D	ACGGGGACGTGAGACAGAGTCAGACACTGTGAGACTCAGTCTGTGTACGT	lib1	1	0	5
LT-3D-00-1	LT-3D	ACGGGGACGTGAGTCTCTGTGTCTGTCTGACAGACAGTGAGTGTCTACGT	lib1	1	0	8
LT-3D-00-1	LT-3D	ACGGGGACGTGTGAGTGTGTGACTGTGAGTCTGTGAGTGTGTGTGTACGT	lib1	1	0	31
LT-3D-00-1	LT-3D	ACGGGTACGTCAGTCACTGTGTTTGACTGTGACTCACAGAGAGAGTACGT	lib1	1	0	62
LT-3D-00-1	LT-3D	ACGGGTACGTCTCAGAGTCAGTCAGACTCTCAGTGAGAGAGTCTCAACGT	lib1	1	0	12
LT-3D-00-1	LT-3D	ACGGGTACGTCTCAGTCAGTCACTCAGTGTCAGTGACAGAGTGAGAACGT	lib1	1	0	13
LT-3D-00-1	LT-3D	ACGGGTACGTCTGAGAGTGTGTGTGTCTGAGTGAGTGAGACTGTCAACGT	lib1	1	0	40
LT-3D-00-1	LT-3D	ACGGGTACGTCTGTCTCAGAGTGTCTGTCAGACACTCACTCTGACAACGT	lib1	1	0	9
LT-3D-00-1	LT-3D	ACGGGTACGTCTGTGACAGTGTGTCTGTGACTCTCTGAGTCACTGTACGT	lib1	1	0	5
LT-3D-00-1	LT-3D	ACGGGTACGTGACAGAGACAGTGTCTGTCACTCACTGTCTGTCTGAACGT	lib1	1	0	3
LT-3D-00-1	LT-3D	ACGGGTACGTGACTCTGTCTGTGACTCACTGTGTGTGAGAGACTCTACGT	lib1	1	0	9
LT-3D-00-1	LT-3D	ACGGGTACGTGAGAGACAGTGTGAGTCACAGTGACAGTCTCAGTGAACGT	lib1	1	0	8
LT-3D-00-1	LT-3D	ACGGGTACGTGAGTGTGACAGTGACAGAGAGTCTCACAGACTCTCAACGT	lib1	1	0	4
LT-3D-00-1	LT-3D	ACGGGTACGTGTCACTGTGTCTCTGTGAGTGTCAGACTGTCAGTGTACGT	lib1	1	0	6
LT-3D-00-1	LT-3D	ACGGGTACGTGTCAGAGAGTGTCACTGTGTCTGTGTGTGTCAGTCAACGT	lib1	1	0	60
LT-3D-00-1	LT-3D	ACGGGTACGTGTCTCAGACAGTGTGTCTGTGACAGTGTCAGACAGAACGT	lib1	1	0	8
LT-3D-00-1	LT-3D	ACGGGTACGTGTCTGACTGTCTGTGAGAGTGACAGTGTCTGTGACTACGT	lib1	1	0	5
LT-3D-00-1	LT-3D	ACGGGTACGTGTGACACTCAGTGACACTCAGTGACTCAGTCTCACTACGT	lib1	1	0	15
LT-3D-00-1	LT-3D	ACGGGTACGTGTGAGTGACTGAGTCTCAGTGAGAGTGTGAGAGTGAACGT	lib1	1	0	39
LT-3D-00-1	LT-3D	ACGGGTACGTGTGTGTGTGAGACTCTGACAGTCTGTGTGTGTGAACGTAT	lib1	1	0	3
LT-3D-00-1	LT-3D	ACGGGTACGTGTGTGTGTGTGAGACTCTGACAGTCTGTGTGTGTGAACGT	lib1	1	0	7
LT-3D-00-1	LT-3D	ACGGTAACGTCAGTGTCACTCTCTGTCTGTCTGTGAGACTCTCAGTACGT	lib1	1	0	5
LT-3D-00-1	LT-3D	ACGGTAACGTCTGTCAGTGAGACAGAGTCACTCACAGTGACAGTGAACGT	lib1	1	0	15
LT-3D-00-1	LT-3D	ACGGTAACGTGTCACACACTCTGTCAGTGACTGTGTCACAGAGACTACGT	lib1	1	0	26
LT-3D-00-1	LT-3D	ACGGTAACGTGTCAGACAGTGAGACTGACACAGTGACAGTCAGAGTACGT	lib1	1	0	11
LT-3D-00-1	LT-3D	ACGGTAACGTGTCTGGTGTGAGAGTGAGTCAGAGAGTCTCTGTCTACGTA	lib1	1	0	15
LT-3D-00-1	LT-3D	ACGGTAACGTGTGTGTGAGTCTGTGTCTGACTCACTGAGTGTCAGTACGT	lib1	1	0	15
LT-3D-00-1	LT-3D	ACGGTCACGTCTGTGTGTGTGACAGAGTCTCACTTGAGACTCTACGTATG	lib1	1	0	6
LT-3D-00-1	LT-3D	ACGGTCACGTCTGTGTGTGTGTGACAGAGTCTCACTTGAGACTCTACGTA	lib1	1	0	17
LT-3D-00-1	LT-3D	ACGGTCACGTGTCAGTCAGTGTCTCACACTGTGTGACTGTGTCAGTACGT	lib1	1	0	26
LT-3D-00-1	LT-3D	ACGGTCACGTGTGTGTGACACTCTCACTGTCAGTGAGAGAGTGTGTACGT	lib1	1	0	3
LT-3D-00-1	LT-3D	ACGGTGACGTCTGAGTGAGTGAGTGTGTGTGTGTCAGTGTGTCAGTACGT	lib1	1	0	19
LT-3D-00-1	LT-3D	ACGGTGACGTCTGTGACTCAGTCACTGTGTCTCTCTGTGACAGACTACGT	lib1	1	0	16
LT-3D-00-1	LT-3D	ACGGTGACGTGTCAGTGTGTCACAGAGACTGTGTCAGAGTGTGATACGTA	lib1	1	0	13
LT-3D-00-1	LT-3D	ACGGTGACGTGTCTGACAGTGAGTGTGTCTGTCTGTCTGTGTGTGAACGT	lib1	1	0	37
LT-3D-00-1	LT-3D	ACGGTGACGTGTGTGACTGAGAGAGTGACAGAGTGTCTGTGAGTCAACGT	lib1	1	0	5
LT-3D-00-1	LT-3D	ACGGTGACGTGTGTGTCAGTCTCTGTCTCACAGTGACTGAGTGAGTACGT	lib1	1	0	9
LT-3D-00-1	LT-3D	ACGGTTACGTGTCACTGTGTGAGAGACTGTGTCTGTCTGTGACACTACGT	lib1	1	0	9
LT-3D-00-1	LT-3D	ACGGTTACGTGTGAGTGTCTGACTGACAGACAGTCACACTCAGTGAACGT	lib1	1	0	6
LT-3D-00-1	LT-3D	ACGGTTCGTACAGAGACAGAGAGTCTCTCACAGTGAGAGTCTGTGTGGTA	lib1	1	0	4
LT-3D-00-1	LT-3D	ACGTAAACGTGTGTCACTCAGTGTGACTGTGTGTGTGAGAGTGACAACGT	lib1	1	0	14
LT-3D-00-1	LT-3D	ACGTAGACGTCTCACAGTGTCACTCTGTCAGAGTGTGAGACTCTCAACGT	lib1	1	0	16
LT-3D-00-1	LT-3D	ACGTAGACGTGAGTCACTGTGAGAGTGACAGTCAGTGAGTGTGACAACGT	lib1	1	0	22
LT-3D-00-1	LT-3D	ACGTATACGCACAGTGTCTGTCTCAGTCACTGTGAGTCTGAGACAACGTA	lib1	1	0	4
LT-3D-00-1	LT-3D	ACGTATACGTCTGACAGACTGAGAGAGTCTGAGAGTGTGTGTCACTACGT	lib1	1	0	4
LT-3D-00-1	LT-3D	ACGTATACGTGAGAGTGTATCACTGTGTGTGTCAGTGAGTGTGAGAACGT	lib1	1	0	7
LT-3D-00-1	LT-3D	ACGTATACGTGTGAGACTGAGTGTGTGAGACTGTGAGACACAGACTACGT	lib1	1	0	8
LT-3D-00-1	LT-3D	ACGTCAACGTCACTCTCTGTGTCTGAGAGTCAGTGAGGCTGACAGAACGT	lib1	1	0	26
LT-3D-00-1	LT-3D	ACGTCAACGTGAGACACTGACAGACTGAGTGAGTGAGTGTCAGACAACGT	lib1	1	0	7
LT-3D-00-1	LT-3D	ACGTCAACGTGAGACTGTGTGAGACTGACTCTGAGTCAGAGTGTGTACGT	lib1	1	0	6
LT-3D-00-1	LT-3D	ACAGAAACGTCGAGTGAGAGACACACACTGTCTCAGGAGTCTGACAACGT	lib1	1	0	13
LT-3D-00-1	LT-3D	ACAGAGACGTCTCTGTGTCTCACACAGTCTGACAGTCTGTCAGTGAACGT	lib1	1	0	13
LT-3D-00-1	LT-3D	ACAGAGACGTCTGAGAGACAGTGAGTCTGAGTGACTGTGTGTCTGTACGT	lib1	1	0	4
LT-3D-00-1	LT-3D	ACAGAGACGTGTGAGAGAGTGAGACAGTGTGTGAGAGTGAGACTCAACGT	lib1	1	0	13
LT-3D-00-1	LT-3D	ACAGATACGTCTCTGTCTGAGTCTGTCACACACTCTGTGAGAGTCTACGT	lib1	1	0	14
LT-3D-00-1	LT-3D	ACAGCAACGTCTCACTCTCTGACAGTCTGAGTCAGTGTGGAGACAACGTA	lib1	1	0	31
LT-3D-00-1	LT-3D	ACAGCAACGTCTCTGTCTCACTGAGACTGTCTCAGAGTCTGAGTCAACGT	lib1	1	0	3
LT-3D-00-1	LT-3D	ACAGCAACGTGACACTCTGACACAGAGTCTCTGTCTGAGTGACAGTACGT	lib1	1	0	4
LT-3D-00-1	LT-3D	ACAGCCACGTCACTCACTCTGTCACAGAGTGAGTCTCTCTCACACAACGT	lib1	1	0	9
LT-3D-00-1	LT-3D	ACAGCGACGTCTGACAGAGTCACACTGTGTGTCAGTGTCAGTGTGTACGT	lib1	1	0	4
LT-3D-00-1	LT-3D	ACAGCGACGTGTCACTCTGTGACAGAGTCAGTCAGACACTCACACTACGT	lib1	1	0	5
LT-3D-00-1	LT-3D	ACAGCTACGTGAGTGACACACACTGTCAGTCTGTGAGAGAGAGACTACGT	lib1	1	0	59
LT-3D-00-1	LT-3D	ACAGGAACGTCTCTCTGTCAGACACAGACAGTGACACTGAGAGTCAACGT	lib1	1	0	7
LT-3D-00-1	LT-3D	ACAGGAACGTCTGTGTCTCTGTGTCAGACTCTGTGTCTCAGAGTCAACGT	lib1	1	0	6
LT-3D-00-1	LT-3D	ACAGGAACGTGTGTCAGTCTGTGTGTCACTGATGAGAGTCTGACAACGTA	lib1	1	0	10
LT-3D-00-1	LT-3D	ACAGGCACGTCACACTCAGTCAGTGTCTCAGACAGTGAGACACTCACGTA	lib1	1	0	18
LT-3D-00-1	LT-3D	ACAGGCACGTCAGTGAGTCAGTGAGTGAGAGTCAGAGTCTGTCACAACGT	lib1	1	0	9
LT-3D-00-1	LT-3D	ACAGGCACGTCTCAGTGTGTGAGTCAGTGTCAGAGAGACTGTGTCTACGT	lib1	1	0	23
LT-3D-00-1	LT-3D	ACAGGGACGTCTCTGAGACACTCTCTGAGAGTCAGTCAGTGTGTCAACGT	lib1	1	0	35
LT-3D-00-1	LT-3D	ACAGGGACGTCTGAGTGAGTGACACACAGACTGTGAGTGAGTGTGTACGT	lib1	1	0	20
LT-3D-00-1	LT-3D	ACAGGTACGTCTGAGTGAGTGTCTGTGAGAGTCAGAGTGAGTGAGTACGT	lib1	1	0	19
LT-3D-00-1	LT-3D	ACAGGTACGTGAGTGTGACAGACTGACTGAGACTCTCTGTCTGTGTACGT	lib1	1	0	6
LT-3D-00-1	LT-3D	ACAGGTACGTGAGTGTGTGTAAGTCAGACACAGTCTGTCTGAGTGTACGT	lib1	1	0	16
LT-3D-00-1	LT-3D	ACAGGTACGTGTGTGTGAGACTGTGTCTGTGACTGTGACTGACTCTACGT	lib1	1	0	7
LT-3D-00-1	LT-3D	ACAGTAACGTCAGACTCACACAGTCTCTCTCAGACTGTGAGTCAGTACGT	lib1	1	0	23
LT-3D-00-1	LT-3D	ACAGTACGTGACACACTCTGTCTGTGTCTGTGAGAGAGTGTCTCTACGTA	lib1	1	0	6
LT-3D-00-1	LT-3D	ACAGTCACGTCAGTCAGTCTGTGTCTGAGTGTGTGTGACACACAGTACGT	lib1	1	0	17
LT-3D-00-1	LT-3D	ACAGTCACGTCTGAGTGTGTCTCTGACAGTCAGTGTCTCTGTGAGAACGT	lib1	1	0	21
LT-3D-00-1	LT-3D	ACAGTGACGTCTCAGAGTGAGAGTGACAGTCTGTCTGTCTGTGTCTACGT	lib1	1	0	11
LT-3D-00-1	LT-3D	ACAGTGACGTGAGTCACACTGAGAAGTGAGTCACTCTCTGTGTGTACGTA	lib1	1	0	32
LT-3D-00-1	LT-3D	ACAGTGACGTGTCAGAGAGTCACTCTGACTCAGACACAGTGTCAGTACGT	lib1	1	0	5
LT-3D-00-1	LT-3D	ACAGTTACGTCACAGACTGACAGTCTGTGTCTGTCAGAGTGACTGTACGT	lib1	1	0	20
LT-3D-00-1	LT-3D	ACAGTTACGTCAGTGTCAGAGTGTGAGACTGACACACTGTGTGTCAACGT	lib1	1	0	24
LT-3D-00-1	LT-3D	ACAGTTACGTCTGAGTCAGTCTCAGAGACAGTCACTGTGTGTGTGTACGT	lib1	1	0	3
LT-3D-00-1	LT-3D	ACAGTTACGTCTGAGTCTGAGTGAGTGTCAGTCTGTCAGTGAGACTACGT	lib1	1	0	4
LT-3D-00-1	LT-3D	ACAGTTACGTGTGTCAGTCTGTGTGAGTGAGTCTCTCTGTCTGTGTACGT	lib1	1	0	35
LT-3D-00-1	LT-3D	ACATAAACGTCAGTGAGACAGAGACAGAGTGACTGTGTGTGAGAGTACGT	lib1	1	0	23
LT-3D-00-1	LT-3D	ACATAAACGTGTGTCAGTCACAGACACTCTGTCTGTCAGACACAGTACGT	lib1	1	0	8
LT-3D-00-1	LT-3D	ACATAAACGTGTGTCAGTGACACTGAGTGTCTCAGTGTGTCTGTGTACGT	lib1	1	0	3
LT-3D-00-1	LT-3D	ACATAAACGTGTGTGACTCTCTCTGTCTGACAGTCAGTGTGTCAGAACGT	lib1	1	0	6
LT-3D-00-1	LT-3D	ACATAAACGTGTGTGAGAGAGAGTGTCAGTGTCAGTCTGAGTGAGTACGT	lib1	1	0	16
LT-3D-00-1	LT-3D	ACATACACGTCAGTGTGTCTGTGTCAGTGTGAGTGACTCTGACAGAACGT	lib1	1	0	10
LT-3D-00-1	LT-3D	ACATACACGTGAGTGTGAGTGAGAGTCTCTGAGTGACTCAGAGAGTACGT	lib1	1	0	24
LT-3D-00-1	LT-3D	ACATACACGTGTGACTCTGTGTGAGAGTCTGTGTGAGTGACTGTGAACGT	lib1	1	0	10
LT-3D-00-1	LT-3D	ACATAGACGTGACACTGAGTGTGTGTGTGACACTGTCACTCAGACAACGT	lib1	1	0	39
LT-3D-00-1	LT-3D	ACATAGACGTGTCAGTGTCTGTCAGTCTGTCAGTCTGAGTCACAGAACGT	lib1	1	0	10
LT-3D-00-1	LT-3D	ACATCGACGTCAGTGTCAGTCTGTCAGTCACTGTCAGAGTGAGTCTACGT	lib1	1	0	15
LT-3D-00-1	LT-3D	ACATCTACGTCTCTGAGTGACTCACAGTGTGACTGACTCAGACTGTACGT	lib1	1	0	8
LT-3D-00-1	LT-3D	ACATCTACGTGTCTCAGTGACTCTGAGACTGAGTCAGAGAGTCACTACGT	lib1	1	0	36
LT-3D-00-1	LT-3D	ACATCTACGTGTGGAGTGAGAGACTCTGACTGACTGAGAGAGTGTACGTA	lib1	1	0	6
LT-3D-00-1	LT-3D	ACATGAACGTCTGTCTCAGACACAGTGAGAGAGTGTGTCAGACTCTACGT	lib1	1	0	18
LT-3D-00-1	LT-3D	ACATGAACGTGTGTCAGAGAGTCAGTGTGACAGTCTGTGTCAGAGTACGT	lib1	1	0	36
LT-3D-00-1	LT-3D	ACATGCACGTGTCACTCTCAGTGTCTGAGTCAGAGTGAGTGACTGTACGT	lib1	1	0	16
LT-3D-00-1	LT-3D	ACATGGACGGAGTGAGTGTCCTGAGTGACACTCTGACAGAGACTACGTAT	lib1	1	0	37
LT-3D-00-1	LT-3D	ACATGGACGTCAGTGAGACTGTGTGTGTCAGACAGTGTCTGACTGTACGT	lib1	1	0	27
LT-3D-00-1	LT-3D	ACATGGACGTCTCTGTGTGAGAGTGTGTCACACTCAGAGTGTCACAACGT	lib1	1	0	33
LT-3D-00-1	LT-3D	ACATGGACGTGTGTCAGTCTCTCTCTGTCTGTCACTCTGTGAGTGTACGT	lib1	1	0	6
LT-3D-00-1	LT-3D	ACATGTACGTCACTCTCAGAGTCAGTGTGAGAGACTGTGAGACTCTACGT	lib1	1	0	7
LT-3D-00-1	LT-3D	ACATGTACGTCAGTGTCTCTGACACTCACAGACAGTCTCTCTGTCAACGT	lib1	1	0	10
LT-3D-00-1	LT-3D	ACATGTACGTCTGTGTGGAGAGAGACTGTGTGTCTGACTGTCAGAACGTA	lib1	1	0	13
LT-3D-00-1	LT-3D	ACATGTACGTGAAAGTGTCTGACTGTGAGAGAGTCACTGTCAGAGTACGT	lib1	1	0	9
LT-3D-00-1	LT-3D	ACATTAACGTCTGTCACTGAGAGAGTGAGTGTCTCAGTCTGTCTGTACGT	lib1	1	0	15
LT-3D-00-1	LT-3D	ACATTAACGTGTCTGTGTGAGTGTCAGTGTCAGAGAGACTCAGACTACGT	lib1	1	0	4
LT-3D-00-1	LT-3D	ACATTACGTCAGTGTGTGTGACACTGTGACACACTCAGTTCAGTACGTAT	lib1	1	0	6
LT-3D-00-1	LT-3D	ACATTCACGTCTGTCTCACACTCACTCTGTCTGTGTGTGTGAGTGAACGT	lib1	1	0	5
LT-3D-00-1	LT-3D	ACATTCACGTGAGTGTGACAGTGTCAGTCACTGACTGTGACTGTGTACGT	lib1	1	0	5
LT-3D-00-1	LT-3D	ACATTGACGTGTGTGTGAGTGTGAGTGACTGTCACACACTGTGAGAACGT	lib1	1	0	10
LT-3D-00-1	LT-3D	ACATTTACGTCTCTCAGTGACAGTGAGTGAGAGTCACTGTGTGACTACGT	lib1	1	0	23
LT-3D-00-1	LT-3D	ACATTTACGTGTGTGAGTGTGAGACTCTCTGTGTGTCAGAGAGACAACGT	lib1	1	0	6
LT-3D-00-1	LT-3D	ACATTTACGTGTGTGTGTGACAGAGAGTCTGTGTCTGTCACACTGAACGT	lib1	1	0	9
LT-3D-00-1	LT-3D	ACCAAAACGTCTCAGTCTCAGAGTGTCTCTGTGTGTCAGTGAGTGAACGT	lib1	1	0	5
LT-3D-00-1	LT-3D	ACCAACACGTCTGAGTGTCACTGACTCACTGTCTCTCTCTGTCTCAACGT	lib1	1	0	3
LT-3D-00-1	LT-3D	ACCAACACGTGACAGTCTAGTCACTCTCAGTGAGTCTCTCAGAACGTATG	lib1	1	0	22
LT-3D-00-1	LT-3D	ACCAAGACGTCTGTCTCTCTGTCACAGACTCTGTCAGAGTCAGACTACGT	lib1	1	0	9
LT-3D-00-1	LT-3D	ACCAAGACGTGAGTGTCAGAGTGAGAGACTTGTGACTGACAGTCAACGTA	lib1	1	0	18
LT-3D-00-1	LT-3D	ACCAAGACGTGTCTGTCTGTGAGTGTGTGACTCTGACGGTGAGACTACGT	lib1	1	0	16
LT-3D-00-1	LT-3D	ACCAATACGTGTGTGTGAGACACTGAGTGACTGTCTGAGACTGTTAACGT	lib1	1	0	14
LT-3D-00-1	LT-3D	ACCACCACGTCAGACTGACTGTCACTCACAGACAGTGACAGATGTACGTA	lib1	1	0	17
LT-3D-00-1	LT-3D	ACCACCACGTCTCTCTGACTGAGAGACTCTGTCAGACTCACAGTGAACGT	lib1	1	0	11
LT-3D-00-1	LT-3D	ACCACCACGTGACTGTGTGTCTCTGTCTGACAGAGTGAGTGTGTGTACGT	lib1	1	0	18
LT-3D-00-1	LT-3D	ACCACTACGTCTGTCACTCTGTCACAGACAGTCTCAGTGAGTGAGAACGT	lib1	1	0	18
LT-3D-00-1	LT-3D	ACCACTACGTGAGTCTGTGACAGTGTGACAGTGTGACACAGAGACAACGT	lib1	1	0	15
LT-3D-00-1	LT-3D	ACCAGAACGTGTGAGAGACTCACTGTGTGAGTCCACAGAGTGTCAACGTA	lib1	1	0	9
LT-3D-00-1	LT-3D	ACCAGACGTGTCTGTCAGTCTCACTGTGAGTCTCTCAGTCTGAGTACGTA	lib1	1	0	5
LT-3D-00-1	LT-3D	ACCAGCACGGACAGTGAGTCAGTGTGAGAGTCAGACTGTGTGTGTACGTA	lib1	1	0	8
LT-3D-00-1	LT-3D	ACCAGCACGTGTGTGTCACAGTCAGAGTCAGTGACAGTGTCTGTCTACGT	lib1	1	0	14
LT-3D-00-1	LT-3D	ACCAGGACGTGACAGTCTGACTCTCTCAGACGTGTCTCTGTCTGTACGTA	lib1	1	0	15
LT-3D-00-1	LT-3D	ACCAGGACGTGTCAGAGACTGAGTGACTGTGTCACAGTGTCACTCAACGT	lib1	1	0	24
LT-3D-00-1	LT-3D	ACCAGGACGTGTCAGAGTGACTCACACTCTCTGACTCTGTGAGACAACGT	lib1	1	0	9
LT-3D-00-1	LT-3D	ACCAGTACGCAGTCTCACTGTCAGTGTCTCAGTGTCAGAGTGTCTACGTA	lib1	1	0	5
LT-3D-00-1	LT-3D	ACCAGTACGTCACTCTGTGACACTCACAGAGTCAGACTCACAGAGAACGT	lib1	1	0	16
LT-3D-00-1	LT-3D	ACCAGTACGTCAGAGACTGTGTGGTCTCACTCTCTCAGTGACAGTACGTA	lib1	1	0	8
LT-3D-00-1	LT-3D	ACCAGTACGTGTCAGAGACACAGTGAGAGTGTCACTCTGTGTCAGAACGT	lib1	1	0	6
LT-3D-00-1	LT-3D	ACCAGTACGTGTCTCACAGTCAGAGTCAGTGACTGTCTCTCTCTGAACGT	lib1	1	0	37
LT-3D-00-1	LT-3D	ACCAGTACGTGTCTCTGTGTCTCAGAGTGTCTGTCTGTGTCAGTCAACGT	lib1	1	0	16
LT-3D-00-1	LT-3D	ACCATACGTGAGTCTCTGAGTGACTGAGAGTGTGAGTGTGTCAGTACGTA	lib1	1	0	21
LT-3D-00-1	LT-3D	ACCATCACGTGTGTCACTGTGTGTGTCAGTCTGACTGAGAGTGTGTACGT	lib1	1	0	3
LT-3D-00-1	LT-3D	ACCATGACGTCTCAGACACACACTGTCACACTGTGTCTGTCACAGTACGT	lib1	1	0	17
LT-3D-00-1	LT-3D	ACCATGACGTCTGTCTGTGTCTGAGACTGTGAGTCTCTCAGTGTGAGCGT	lib1	1	0	3
LT-3D-00-1	LT-3D	ACCATGACGTGTGTTGTGAGTGTCACACTCTGTGTGAGTGTCTGTACGTA	lib1	1	0	15
LT-3D-00-1	LT-3D	ACCATGCGTCTGTCTGTGTCTGAGTGACACTCTGAGTCTGTCAGTACGTA	lib1	1	0	17
LT-3D-00-1	LT-3D	ACCATTACGTGAGACAGTCAGTCTGTGAGTCACTCAGAGACACTGACGTA	lib1	1	0	9
LT-3D-00-1	LT-3D	ACCCAAACGTCAGAGTGTGTCTCAGACTCAGAGTGTCACTGTCTCTACGT	lib1	1	0	5
LT-3D-00-1	LT-3D	ACCCAAACGTCAGTGAGTGTCTGAGTCTGAGAGACTGAGTGAGAGTACGT	lib1	1	0	6
LT-3D-00-1	LT-3D	ACCCACACGTGTCCGTCTGTGTGACACTGACTGTCTCACTCAGAGTACGT	lib1	1	0	16
LT-3D-00-1	LT-3D	ACCCAGACGTCTCAGACACTGAGTCACTGTCGTGTCAGTCACACTACGTA	lib1	1	0	26
LT-3D-00-1	LT-3D	ACCCAGACGTCTCAGTCTGTGAGTCTGTGTGTCTCAGTGTGTGTGTACGT	lib1	1	0	3
LT-3D-00-1	LT-3D	ACCCAGACGTGTGTGTCAGACAGTGTCAGTGAGTCACACACACAGTACGT	lib1	1	0	14
LT-3D-00-1	LT-3D	ACCCATACGTCAGACTGAGTGTGTGTGAGTGTGTCTCTGACTTGTACGTA	lib1	1	0	8
LT-3D-00-1	LT-3D	ACCCATACGTCAGTGTGACTGACTGTGTGTCACACAGACAGAGTCAACGT	lib1	1	0	11
LT-3D-00-1	LT-3D	ACCCATACGTCTGACAGAGTCTCAGTGTGTGTCTCAGAGTCACAGAACGT	lib1	1	0	7
LT-3D-00-1	LT-3D	ACCCCCACGTCTGTCAGTCACAGACTCAGACTCACACACTCTCTCTACGT	lib1	1	0	15
LT-3D-00-1	LT-3D	ACCCCGACGTCAGAGTGTGTCTCAGTCTGAGTGTGTGTCTCTGAGAACGT	lib1	1	0	3
LT-3D-00-1	LT-3D	ACCCCTACGTCTCTCAGTGAGTCTCTGAGTGACTCTGACTCTGTCAACGT	lib1	1	0	27
LT-3D-00-1	LT-3D	ACCCCTACGTGTCTCTCTCAGACAGACTGTGTGTGTGACTCACTACGTAT	lib1	1	0	7
LT-3D-00-1	LT-3D	ACCCCTACGTGTGAGTCTGTCTCTCTGTCTGACTGTGTGTGTCTTACGTA	lib1	1	0	10
LT-3D-00-1	LT-3D	ACCCGAACGTGACAGAGTCTGAGTGAGAGTCTCTGACTGACAGACAACGT	lib1	1	0	45
LT-3D-00-1	LT-3D	ACCCGAACGTGACAGAGTGTCTGTGTGTCAGAGAGACAGTGACCCTACGT	lib1	1	0	18
LT-3D-00-1	LT-3D	ACCCGAACGTGTGAGTCTGTGTCTGTGTGTGTCAGACTCTGTGTCTACGT	lib1	1	0	4
LT-3D-00-1	LT-3D	ACCCGCACGTCTCTGTGTGTGTGTGTGTCTGAGTCAGTGTGTGAGAACGT	lib1	1	0	4
LT-3D-00-1	LT-3D	ACCCGCACGTGTCTGTCTGAGGAGTGAGACTCAGTCTGTGTGTGAACGTA	lib1	1	0	6
LT-3D-00-1	LT-3D	ACCCGCACGTGTGTCTGAGAGTCTCTGACAGTGTCACTGTGAGTGTACGT	lib1	1	0	5
LT-3D-00-1	LT-3D	ACCCGGACGTCAGAGAGTGTCACTCTGTGTGAGTGTGTCACTCAGTACGT	lib1	1	0	26
LT-3D-00-1	LT-3D	ACCCGGACGTCTCACTGTCACTGCTGTCTGTGTGAGTGACTCACTACGTA	lib1	1	0	24
LT-3D-00-1	LT-3D	ACCCGGACGTGACTCAGACAGACTCTGTCTGTCTGTGAGTCTCTGAACGT	lib1	1	0	6
LT-3D-00-1	LT-3D	ACCCGGACGTGAGACACTCTGACACACTCTCTCTCTGTGTCTCACACGTA	lib1	1	0	51
LT-3D-00-1	LT-3D	ACCCGGACGTGTGACACAGTCTGTGAGACACAGTCACTGTCTGTGAACGT	lib1	1	0	20
LT-3D-00-1	LT-3D	ACCCGGACGTGTGTCTCTGTCTGTCTGAGTCTCTGTCACACTGTGTACGT	lib1	1	0	16
LT-3D-00-1	LT-3D	ACCCGGACGTGTGTGTCTGAGAGTCAGACAGTCAGAGTCTCAGACTACGT	lib1	1	0	12
LT-3D-00-1	LT-3D	ACCCGGACGTGTGTGTGTCTCTGACTGTCTGACTCACTGTCACTGTACGT	lib1	1	0	9
LT-3D-00-1	LT-3D	ACCCGTACGTCACATGTCTCAGTGTGTCTGTCAGAGTGAGTGTGTACGTA	lib1	1	0	10
LT-3D-00-1	LT-3D	ACCCGTACGTGACAGACTGTGTGTCACAGTGTCACACAGTGTGACTACGT	lib1	1	0	3
LT-3D-00-1	LT-3D	ACCCGTACGTGAGTGTCTGAGACTCTCTGTGTCTGTGTCACTGTGTACGT	lib1	1	0	11
LT-3D-00-1	LT-3D	ACCCGTACGTGAGTGTGTCTCACACTGTCACAGTCACTCACTCTGACGTA	lib1	1	0	6
LT-3D-00-1	LT-3D	ACCCGTACGTGTGTGAGACTGACTGTCTCTGACTGTGTCAGTGTGTACGT	lib1	1	0	8
LT-3D-00-1	LT-3D	ACCCTAACGTCTGTGTGAGTGAGTGTGTGAGTCTCTGAGTGTGTCAACGT	lib1	1	0	18
LT-3D-00-1	LT-3D	ACCCTCACGTCTCAGACTGAGTCTCTGACTCTGAGTGAGTGTGTCAACGT	lib1	1	0	13
LT-3D-00-1	LT-3D	ACCCTCACGTGACTGTCTGACAGAGTGTGACAGAGAGAGTCAGAGTACGT	lib1	1	0	3
LT-3D-00-1	LT-3D	ACCCTCACGTGAGTCAGTGTGTCAGAGTCTCAGAGACAGACAGTGTACGT	lib1	1	0	18
LT-3D-00-1	LT-3D	ACCCTGACGTCTGTGTGTGTGTCACAGACACACTCTGAGAGATGACGTAT	lib1	1	0	6
LT-3D-00-1	LT-3D	ACCCTGACGTGCAGTCTGTGTCTCTGACTGAGTCACAGTGTCAGTACGTA	lib1	1	0	13
LT-3D-00-1	LT-3D	ACCCTTACGTGAGACACTGTCTCTCTGTCAGTGAGACTCAGTGTCTACGT	lib1	1	0	16
LT-3D-00-1	LT-3D	ACCCTTACGTGTCACTCACAGAGGTGAGTCAGACACTGAGTGACTACGTA	lib1	1	0	42
LT-3D-00-1	LT-3D	ACCGAAACGTCACTGACAGTGTCACTGAGACAGTCAGAGTGAGTCTACGT	lib1	1	0	22
LT-3D-00-1	LT-3D	ACCGAGACGTCTGAGTGAGTGTGTGTGTGTGTGTCTCTCAGTGTCAACGT	lib1	1	0	8
LT-3D-00-1	LT-3D	ACCGAGACGTCTGTGTGTCTGTCTGAGTGTGTGTGTCTCAGTCTCAACGT	lib1	1	0	29
LT-3D-00-1	LT-3D	ACCGAGACGTGTCACAGTCTGTCTGAGTCAGTCTGAGTCAGTCAGTACGT	lib1	1	0	39
LT-3D-00-1	LT-3D	ACCGCAACGTCACACTCAGAGTCTCAGTCTGACAGTGTGTGTCACAACGT	lib1	1	0	12
LT-3D-00-1	LT-3D	ACCGCAACGTCACTGTGTGTGTGTGTGAGTCTGTCTCAGTGTCAGTACGT	lib1	1	0	10
LT-3D-00-1	LT-3D	ACCGCAACGTCTGTGTGTGAGCCTCTCAGTGACACAGACACAGTGTACGT	lib1	1	0	5
LT-3D-00-1	LT-3D	ACCGCAACGTGAGTCTGTGTCTGAGTGTCTCAGAGTGAGAGTGACTACGT	lib1	1	0	12
LT-3D-00-1	LT-3D	ACCGCAACGTGTGTCTCACTGTCTCTGTGACTCACTGTCAGTCTGAACGT	lib1	1	0	11
LT-3D-00-1	LT-3D	ACCGCAACGTGTGTCTCTGTGTGACACTGTCTGTGTGTGTCACTCAACGT	lib1	1	0	36
LT-3D-00-1	LT-3D	ACCGCCACGTCACTGTGAGTGACTCTGTGTCAGTCTGTGAGTGAGAACGT	lib1	1	0	36
LT-3D-00-1	LT-3D	ACCGCCACGTCTGAGACACACTCAGTGAGTCTGTCTGTGTGAGTCTACGT	lib1	1	0	4
LT-3D-00-1	LT-3D	ACCGCCACGTGACACACAGAGACTGTGTCTCTGAGAGAGTGTCAGTACGT	lib1	1	0	13
LT-3D-00-1	LT-3D	ACCGCCACGTGAGAGACAGAGTCACAGTGTCTGTCACTCAGTGTGTACGT	lib1	1	0	5
LT-3D-00-1	LT-3D	ACCGCCACGTGTGACTCAGTCTCAGTGTGTGTCTCAGAGACACAGTACGT	lib1	1	0	4
LT-3D-00-1	LT-3D	ACCGCGACGTCACAGTGAGAGTGAGTGTGTGTGTCTGTGAGTCTCTACGT	lib1	1	0	14
LT-3D-00-1	LT-3D	ACCGCGACGTCTGAGTCAGTGTCTGTCAGAGAGAGTCAGTCAGTCTACGT	lib1	1	0	12
LT-3D-00-1	LT-3D	ACCGCGACGTGACAGTCAGAGACTGTGTGACACTGACAGAGACACTACGT	lib1	1	0	18
LT-3D-00-1	LT-3D	ACCGCGACGTGAGACAGACTCACTCACTGTGACAGTGTGAGAGAGAACGT	lib1	1	0	21
LT-3D-00-1	LT-3D	ACCGCGACGTGAGTCTGAGAGTCTCACACTCACTGTCTCAGACTGAACGT	lib1	1	0	6
LT-3D-00-1	LT-3D	ACCGCGACGTGTCAGTGTGTCACTGTCACTGTGAGAGTCTGTGTGTACGT	lib1	1	0	42
LT-3D-00-1	LT-3D	ACCGCGACGTGTGAGTCAGTGAGTGTGACTCTGAGAGTCACTGTCTACGT	lib1	1	0	4
LT-3D-00-1	LT-3D	ACCGCTACGTCTGACACACAGAGTGAGAGAGACAGACAGTGTGTGAACGT	lib1	1	0	18
LT-3D-00-1	LT-3D	ACCGCTACGTCTGACTGAGTCACAGTCACTGACTGTGTCTGTCAGAACGT	lib1	1	0	8
LT-3D-00-1	LT-3D	ACCGCTACGTCTGTCTGTGTCAGTGTGAGACACAGTGAGTGTCAGAACGT	lib1	1	0	24
LT-3D-00-1	LT-3D	ACCGCTACGTGAGTGTCTCAGTGTCTGAGTGTGTGTCACTGTGAGTACGT	lib1	1	0	44
LT-3D-00-1	LT-3D	ACCGCTACGTGTGTTTCAGACAGTCTGTGTCTGTGTCTGAGACTCTACGT	lib1	1	0	13
LT-3D-00-1	LT-3D	ACCGGAACGTGTGTGTCACTGTCTGTGTCAGAGACACACAGTCACTACGT	lib1	1	0	12
LT-3D-00-1	LT-3D	ACCGGACGTGAGAGAGTCAGTGACTCACTCACTGTGACAGTCTCAACGTA	lib1	1	0	19
LT-3D-00-1	LT-3D	ACCGGCACGTCTGAGAGTCACACAGTCTCTGACACTGAGTGTCAGAACGT	lib1	1	0	26
LT-3D-00-1	LT-3D	ACCGGCACGTGAGAGACTCAGAGAGAGTGAGTGTCAGGAGTGTGACAACG	lib1	1	0	9
LT-3D-00-1	LT-3D	ACCGGCACGTGTGACTGTGAGTCTCTCAGACTCAGAGAGTGTGTCTACGT	lib1	1	0	15
LT-3D-00-1	LT-3D	ACCGGCACGTGTGTCTGTCTGAGTGAGTGTCTCTGTCTGAGTCAGTACGT	lib1	1	0	8
LT-3D-00-1	LT-3D	ACCGGGACGTCACTCTGAGGTGTGTGTCAGTGTGTGTGTGTGTCAACGTA	lib1	1	0	3
LT-3D-00-1	LT-3D	ACCGGGACGTCAGTGTGTGTCTGAGAGTCTCTGTGAGTCAGAGTCAACGT	lib1	1	0	14
LT-3D-00-1	LT-3D	ACCGGGACGTCTGTCTGTGAGACAGACAGTGTCAGTGTCTGACTGAACGT	lib1	1	0	18
LT-3D-00-1	LT-3D	ACCGGGACGTGACAGTGTGTCTGTGAGAGTCACACTGAGAGTCAGTACGT	lib1	1	0	14
LT-3D-00-1	LT-3D	ACCGGGACGTGAGAGACTCTCAGTCACAGTGTGACACTCTGTGAGTACGT	lib1	1	0	20
LT-3D-00-1	LT-3D	ACCGGGACGTGTGAGTGTGTGTGTGTGTCTGTGTGACACACTGTGTACGT	lib1	1	0	13
LT-3D-00-1	LT-3D	ACCGGGACGTGTGTCTCACAGAGAGACACAGTCTGTCAGTGAGAGAACGT	lib1	1	0	5
LT-3D-00-1	LT-3D	ACCGGGACGTGTGTCTCTCTGAGAGAGAGTGTGTCTGACTCTCTGAACGT	lib1	1	0	4
LT-3D-00-1	LT-3D	ACCGGGACGTGTGTCTGTGAGTGTGTGACTGTGAGAGACTGTGTCTACGT	lib1	1	0	7
LT-3D-00-1	LT-3D	ACCGGGACGTGTGTGACTGACTCACAGTGAGACAGTCTGTGACAGAACGT	lib1	1	0	17
LT-3D-00-1	LT-3D	ACCGGGACGTGTGTGTCTGACTCTGTGTGACAGACTGTGAGTGTGAACGT	lib1	1	0	13
LT-3D-00-1	LT-3D	ACCGGGCGTCAGTCTGTGAGTGTCTCAGTACTCTGTCTCAGTGACGTATG	lib1	1	0	10
LT-3D-00-1	LT-3D	ACCGGTACGTCTCACTGTCACCGTCTGTGTGAGTCTGTGACTCTCAACGT	lib1	1	0	8
LT-3D-00-1	LT-3D	ACCGGTACGTCTGTCACTGTCACTGTGTGTGACACACTCAGTCACTACGT	lib1	1	0	31
LT-3D-00-1	LT-3D	ACCGGTACGTGACTGACTGTCAGTGTGAGTGAGTGTGAGACTGAGAACGT	lib1	1	0	6
LT-3D-00-1	LT-3D	ACCGGTACGTGACTGAGTGTGTGTGTGAGAGAGAGTGTGAGTGACAACGT	lib1	1	0	7
LT-3D-00-1	LT-3D	ACCGGTACGTGTCAGTGAGACACAGTGTGACTGTGTGACTCAGAGTACGT	lib1	1	0	56
LT-3D-00-1	LT-3D	ACCGTAACGTGTGAGTGTGTGTCACTGTGTGTCAGCACTGTGAGAACGTA	lib1	1	0	20
LT-3D-00-1	LT-3D	ACCGTCACGTCTGTGTGAGAGTCTCTGAGTCTCTGTGACTCTGTGTACGT	lib1	1	0	8
LT-3D-00-1	LT-3D	ACCGTCACGTGAGTGTCACTGACTGTCAGTGTCAGACTGACTCTCAACGT	lib1	1	0	34
LT-3D-00-1	LT-3D	ACCGTCACGTGAGTGTCTCTCAGAGAGTCAGAGTGTGAGAGTCAGAACGT	lib1	1	0	21
LT-3D-00-1	LT-3D	ACCGTCACGTGTGAGTGTGTCTGAGTGTCAGTCTGTGTCACAGTCTACGT	lib1	1	0	35
LT-3D-00-1	LT-3D	ACCGTGACGTGACACAGACAGTGACTGTCATGACAGTGTGAGAGTACGTA	lib1	1	0	22
LT-3D-00-1	LT-3D	ACCGTGACGTGACACAGAGTGACAGAGTGAGACAGAGTCAGTGAGTACGT	lib1	1	0	16
LT-3D-00-1	LT-3D	ACCGTGACGTGACTGTGTGAGACTCTGTCACTCACTGAGTGTGTGTACGT	lib1	1	0	8
LT-3D-00-1	LT-3D	ACCGTGACGTGAGTGAGTGTGTGTCTCACACTCTGTGACTGTCAGAACGT	lib1	1	0	13
LT-3D-00-1	LT-3D	ACCGTGACGTGTCTCTGACAGTGTCACTCAGACTGTGTGAGCAGTACGTA	lib1	1	0	11
LT-3D-00-1	LT-3D	ACCGTTACGTGTCTCTCTCTGACTGTCAGAGACTGTCACACTGTGAACGT	lib1	1	0	10
LT-3D-00-1	LT-3D	ACCGTTACGTGTCTCTGTGTCAGTGTCTCTCAGACACAGTGTGTCTACGT	lib1	1	0	13
LT-3D-00-1	LT-3D	ACCGTTACGTGTGTCAGTGTCTCACAGTGACACAGACTGTCTCAGAACGT	lib1	1	0	9
LT-3D-00-1	LT-3D	ACCGTTACGTGTGTGAGAGTGTGAGTCAGACTGTGACACTCTCACAACGT	lib1	1	0	14
LT-3D-00-1	LT-3D	ACCGTTACGTGTGTGTGTGAGAGTCACTCACTGTGTGACACAGAGAACGT	lib1	1	0	29
LT-3D-00-1	LT-3D	ACCTAAATGTGTGTGTCTGTGTGAGTCAGTCTCTGTCTGTGTGACAACGT	lib1	1	0	5
LT-3D-00-1	LT-3D	ACCTACACGTCTCTCACAGAGACAGACTGACTCACAGTGTGTGTGAACGT	lib1	1	0	8
LT-3D-00-1	LT-3D	ACCTAGACGTGTGTCAGAGTGTCTGACTGTCTGACAGTGTCTGTCACGTA	lib1	1	0	27
LT-3D-00-1	LT-3D	ACCTAGACGTGTGTGAGTGTCAGTGTGTGTCTCACTGACTGAGTCAACGT	lib1	1	0	28
LT-3D-00-1	LT-3D	ACCTATACGTCAGACAGACAGAGAGTGAGAGACTGTGTGTGTCAGTACGT	lib1	1	0	16
LT-3D-00-1	LT-3D	ACCTATACGTCTCTAGTCTCTCAGTGTCTCAGACTGTCAGTCTGTACGTA	lib1	1	0	10
LT-3D-00-1	LT-3D	ACCTCAACGTCTCACTGTGAGTGTGTCACTGAGTCTGACAGAGTGAACGT	lib1	1	0	22
LT-3D-00-1	LT-3D	ACCTCAACGTGAGTCTGAGACTCTCTGTGTCTCTCAGAGTCAGTCTACGT	lib1	1	0	47
LT-3D-00-1	LT-3D	ACCTCAACGTGTCTGAGTGTGAGAGACACACTGTCAGTGTGTGTCTACGT	lib1	1	0	12
LT-3D-00-1	LT-3D	ACCTCCACGTCTCACAGAGTCACACACACAGTGTGACTGACAGTCAACGT	lib1	1	0	16
LT-3D-00-1	LT-3D	ACCTCCACGTCTCTGACTGTGACTCTCTCTCTGACAGTGACACACAACGT	lib1	1	0	3
LT-3D-00-1	LT-3D	ACCTCCACGTGAGCGTCACTCAGTGTGTGACTCAGAGTGTGTGTGTACGT	lib1	1	0	5
LT-3D-00-1	LT-3D	ACCTCGACGTGTGTCTCACACTGTGTGTGTGTGTGTGTGACTCAACGTAT	lib1	1	0	3
LT-3D-00-1	LT-3D	ACCTCGACGTGTGTCTCACACTGTGTGTGTGTGTGTGTGTGACTCAACGT	lib1	1	0	6
LT-3D-00-1	LT-3D	ACCTCGACGTGTGTCTCACACTGTGTGTGTGTGTGTGTGTGTGTGACTCA	lib1	1	0	3
LT-3D-00-1	LT-3D	ACCTCGACGTGTGTGTGTGTGTCTCTCTCTCACAGAGTGACACAGTACGT	lib1	1	0	10
LT-3D-00-1	LT-3D	ACCTCTACGTGAGTGACAGTGTGAGTGACAGTGACTGTCTGACTCTACGT	lib1	1	0	13
LT-3D-00-1	LT-3D	ACCTGAACGTGAGTCACACAGTGACTGAGTGTGTCTCTCACTGTGTACGT	lib1	1	0	7
LT-3D-00-1	LT-3D	ACCTGAACGTGAGTGAGTGTCTGTCTGTGTCAGTGTGTGTGAGTGTACGT	lib1	1	0	27
LT-3D-00-1	LT-3D	ACCTGCACGTCACTGAGTCACACTGTGACAGTGACTGTCTCTGTCAACGT	lib1	1	0	6
LT-3D-00-1	LT-3D	ACCTGCACGTCTGAGTGAGTGAGACTGACAGACTCTGACAGTGTCTACAT	lib1	1	0	11
LT-3D-00-1	LT-3D	ACCTGCACGTGAGAGAGTCTGTCACAGAGACTCTGTCACTGTGTGAACGT	lib1	1	0	9
LT-3D-00-1	LT-3D	ACCTGCACGTGTCTCACACTCAGTCTGTGTGTGAGACTCACACTGTACGT	lib1	1	0	11
LT-3D-00-1	LT-3D	ACCTGGACGTCACTGAGTGTCTCTCAGAGTGTCTGAGAGTGTGACTACGT	lib1	1	0	30
LT-3D-00-1	LT-3D	ACCTGGACGTCAGTGACTGTGTGACAGACTGTCACACTGTCAGTCTACGT	lib1	1	0	3
LT-3D-00-1	LT-3D	ACCTGGACGTCTGACTGAGTGACACACACACACTCACTCTGTGACAACGT	lib1	1	0	6
LT-3D-00-1	LT-3D	ACCTGGACGTCTGAGTCAGTCAGTCACTGTGACAGTGAGTCTGTCAACGT	lib1	1	0	12
LT-3D-00-1	LT-3D	ACCTGGACGTCTGTGACTGTGACTCTGTCACTCAGACAGTGACTGAACGT	lib1	1	0	21
LT-3D-00-1	LT-3D	ACCTGGACGTCTGTGTGACTCTCAGTGTGTGTGTGTCACTCTGTCAACGT	lib1	1	0	10
LT-3D-00-1	LT-3D	ACCTGGACGTGACTCTGTGAGAGTGAGACACACTGACAGAGTCTGAACGT	lib1	1	0	21
LT-3D-00-1	LT-3D	ACCTGGACGTGTCTCTCAGAGTGAGTGAGTGAGACTCTGTGTGAGAACGT	lib1	1	0	16
LT-3D-00-1	LT-3D	ACCTGTACGTCTGTGAGAGTCAGTCACAGAGTCAGTGACAGAGAGTACGT	lib1	1	0	26
LT-3D-00-1	LT-3D	ACCTGTACGTGACTGTCTGACTCACTGACAGAGTGTCTGTGTGTGTACGT	lib1	1	0	19
LT-3D-00-1	LT-3D	ACCTGTACGTGAGTGTGTCTGTGAGAGTGAGTGAGTGTGAGTGTGAACGT	lib1	1	0	17
LT-3D-00-1	LT-3D	ACCTGTACGTGTGTCACTGAGAGTGAGTCTGACAGACAGTGTCACAACGT	lib1	1	0	7
LT-3D-00-1	LT-3D	ACCTTAACGTGACTCACACTCTGTCACTCTCAGACTCTGTGTCAGTACGT	lib1	1	0	30
LT-3D-00-1	LT-3D	ACCTTACGTGAGTGAGTCTGTGTGTCTCTCAGTGTCTGTCTCTGTACGTA	lib1	1	0	10
LT-3D-00-1	LT-3D	ACCTTCACGTGTCTCTCAGTGAGAGACTCAGTCTCTGTGTCTGAGTACGT	lib1	1	0	7
LT-3D-00-1	LT-3D	ACCTTGACGTCAGTCTCACAGAGTGTGAGAGTGACTGTGAGTGAGTACGT	lib1	1	0	4
LT-3D-00-1	LT-3D	ACCTTGACGTGAGAGACAGTGTCTCTCTGTCTCACTCTGAGTCTGAACGT	lib1	1	0	5
LT-3D-00-1	LT-3D	ACCTTGACGTGTCACAGTGTGAGAGCTCTCTGTGAGTGTGTGACTACGTA	lib1	1	0	7
LT-3D-00-1	LT-3D	ACCTTTACGCAGTGTGTGAGTCTCACTGTCACTGTGTCTGACAGTACGTA	lib1	1	0	5
LT-3D-00-1	LT-3D	ACCTTTACGTCAGTCTCAGTGTGTGTCAGTCAGAGTGACACACAGTACGT	lib1	1	0	14
LT-3D-00-1	LT-3D	ACCTTTACGTCTCTCTGTCTCAGAGTACAGAGAGTGTCTGTGTGAACGTA	lib1	1	0	9
LT-3D-00-1	LT-3D	ACCTTTACGTGTGTCACTGAGTGTGTGTCACTGTGTGTCAGTCTCTACGT	lib1	1	0	4
LT-3D-00-1	LT-3D	ACCTTTACGTGTGTGTCAGTCTCAGTGTCACAGTCAGTCAGAGAGTACGT	lib1	1	0	20
LT-3D-00-1	LT-3D	ACGAATACGTGAGAGTGTCTCAGTCACACTCTGTCAGAGTCTGTGAACGT	lib1	1	0	26
LT-3D-00-1	LT-3D	ACGACAACGTCAGTGAGTCTGTGAGTCTCTGTCTCTCTGTCACAGTACGT	lib1	1	0	11
LT-3D-00-1	LT-3D	ACGACAACGTCTCAGTCACTGTCACAGTCTCTGTCACAGAGTGAGTACGT	lib1	1	0	6
LT-3D-00-1	LT-3D	ACGACAACGTGTGTGTGACAGAGTGTGTGACAGTCTCTCTGTCTGAACGT	lib1	1	0	25
LT-3D-00-1	LT-3D	ACGACAAGTACTGAGTGTCTGAGTGTGTCTGTGAGAGTGTGAGTGTCGTA	lib1	1	0	4
LT-3D-00-1	LT-3D	ACGACCACGTCAGAGTGAGTGTGTGTGAGAGACAGTGTGTGACTCAACGT	lib1	1	0	5
LT-3D-00-1	LT-3D	ACGACCACGTGACACAGTGACACAGTGTGTCTGACAGTCTGAGACTACGT	lib1	1	0	4
LT-3D-00-1	LT-3D	ACGACCACGTGACTGTCTGAGTGTCACAGTGTGTCAGTGAGACTGAACGT	lib1	1	0	10
LT-3D-00-1	LT-3D	ACGACCACGTGTCTGTGTCTGACTGAGTGACTCTGAGTCAGTCACTACGT	lib1	1	0	12
LT-3D-00-1	LT-3D	ACGACGACGTCTGTGACTCTGTCTCAGTGTGTGAGTGTGTGTCTGAACGT	lib1	1	0	18
LT-3D-00-1	LT-3D	ACGACGACGTGAGTGACTGTGTCAGAGAGTGTCACAGAGTGTGTCAACGT	lib1	1	0	7
LT-3D-00-1	LT-3D	ACGACGACGTGTCTCTGAGTGTCTGAGAGTCAGTCACACAGTCTGTACGT	lib1	1	0	23
LT-3D-00-1	LT-3D	ACGACGACGTGTGACAGACTCAGTGAGTGTGAGAGTCAGTGTGTGTACGT	lib1	1	0	37
LT-3D-00-1	LT-3D	ACGACTACGTGTGTGACAGTGTCTCTGACTGTGTGTGTGTCAGAGAACGT	lib1	1	0	16
LT-3D-00-1	LT-3D	ACGAGAACGTGACAGTCTGACTGAGTCTGTGTGAGTCTGTCAGTCTACGT	lib1	1	0	25
LT-3D-00-1	LT-3D	ACGAGCACGTCAGACACAGACACTCAGTCTCTGTCACACTGTGTCAACGT	lib1	1	0	17
LT-3D-00-1	LT-3D	ACGAGCACGTGTCAGAGACTCAGTGAGTGTGTCAGTGTGTCACAGAACGT	lib1	1	0	3
LT-3D-00-1	LT-3D	ACGAGCACGTGTGTGTGTGACACAGTGACAGTGAGTGACTCTGTGTACGT	lib1	1	0	4
LT-3D-00-1	LT-3D	ACGATAACGTGTGAGTCACTGTGAGTCACACACACTGTCACTGAGTACGT	lib1	1	0	6
LT-3D-00-1	LT-3D	ACGATAACGTGTGTGTGACTCTGTGAGTGAGTGAGTGAGAGTGTCTACGT	lib1	1	0	13
LT-3D-00-1	LT-3D	ACGATCACGTGACAGTGTGTGTGTGTCTCTCACAGACTCTGAGTCAACGT	lib1	1	0	14
LT-3D-00-1	LT-3D	ACGATCACGTGTGTCTGACTCACAGAGTCACTGTCTCTCACACAGTACGT	lib1	1	0	7
LT-3D-00-1	LT-3D	ACGATGACGTGTCTGAGTCTCTCACTCTGTCTGACAGTGAGTGTGTACGT	lib1	1	0	7
LT-3D-00-1	LT-3D	ACGATTACGTGACTGTGTGTGAGAGTGTGTCAGTGTCACACTGAGTACGT	lib1	1	0	19
LT-3D-00-1	LT-3D	ACGTCAACGTGTCACTGTCACTGAGTCTGTCTCTCAGACACTCTGAACGT	lib1	1	0	10
LT-3D-00-1	LT-3D	ACGTCACGTGTGTGTGTGTGTCTGACAGACTCACTGTCTGTGACAACGTA	lib1	1	0	12
LT-3D-00-1	LT-3D	ACGTCCACGTCTCAGAGTGTGACTCTGAGAGTGTCACACACTCTCTACGT	lib1	1	0	15
LT-3D-00-1	LT-3D	ACGTCCACGTGAGTCACTGTGTCTCAGTGTGTCACTCAGAGTGTCAACGT	lib1	1	0	26
LT-3D-00-1	LT-3D	ACGTCCACGTGTCAGTGACACACTGACTCAGTGACTCTCATGACTACGTA	lib1	1	0	29
LT-3D-00-1	LT-3D	ACGTCCACGTGTGAGTGTCACTCAGTGTGTGTGACTGTCTGTGAGTACGT	lib1	1	0	4
LT-3D-00-1	LT-3D	ACGTCCACGTGTGTGTCAGACAGTGTGAGAGTGAGTGTGTGTGAGTACGT	lib1	1	0	6
LT-3D-00-1	LT-3D	ACGTCGACGTGTCTGTCTGAGACAGACAGACTCAGTGTGAGTGTCAACGT	lib1	1	0	3
LT-3D-00-1	LT-3D	ACGTCGACGTGTGTCAGAGTCTGAGTCTCTGAGAGTCTCTGAGAGTACGT	lib1	1	0	14
LT-3D-00-1	LT-3D	ACGTCTAAGTCAGACAGTGTGAGTCAGTGAGTGTGTGTCAGGTACATGGA	lib1	1	0	21
LT-3D-00-1	LT-3D	ACGTCTACGTGACAGACTGTGTCAGTCACACAGTGTGTCTGACGAACGTA	lib1	1	0	18
LT-3D-00-1	LT-3D	ACGTCTACGTGTGTGACAGTGTGTGTCAGTGTCTGACTGTCTCAGAACGT	lib1	1	0	23
LT-3D-00-1	LT-3D	ACGTGAACGTCACTGAGTCACTGACTGACTCTCAGTGTGTGTGTCAACGT	lib1	1	0	6
LT-3D-00-1	LT-3D	ACGTGAACGTCGTCTCAGTGTCTCACAGTCTCTGTGACTGACACTGAACG	lib1	1	0	5
LT-3D-00-1	LT-3D	ACGTGAACGTCTGAGACACTGTGACTGTCAGTCTCAGTGAGTGACAACGT	lib1	1	0	31
LT-3D-00-1	LT-3D	ACGTGAACGTCTGAGTCAGAGAGTGTGTGTGTCTCTCTCTGTGTGTACGT	lib1	1	0	6
LT-3D-00-1	LT-3D	ACGTGAACGTCTGTCACTGAGAGAGTGTCTCTGAGAGTCTGTCTGTACGT	lib1	1	0	27
LT-3D-00-1	LT-3D	ACGTGAACGTGACTCACTCACTGACTCACTGTCTGACTCACACAGTACGT	lib1	1	0	6
LT-3D-00-1	LT-3D	ACGTGAACGTGAGTGAGACAGTGTGAGTGACACTCAGAGAGTATCAACGT	lib1	1	0	4
LT-3D-00-1	LT-3D	ACGTGAACGTGTGACAGAGTGAGTCTGTCAGTGTGTGTCTGTGTGAACGT	lib1	1	0	33
LT-3D-00-1	LT-3D	ACGTGAACGTGTGTGTGTGACAGACACAGTCTCACAGTGAGAGACAACGT	lib1	1	0	10
LT-3D-00-1	LT-3D	ACGTGACGTGACACACACTCTGTCAGTGAGTCAGTCAGTCTGTCTACGTA	lib1	1	0	11
LT-3D-00-1	LT-3D	ACGTGCACGTCACTGAGAGTCTCTGTGAGACTCAGAGACTGTGTGAACGT	lib1	1	0	6
LT-3D-00-1	LT-3D	ACGTGCACGTCTCACTCACTGAGTCTGAGTGAGAGTGACTCACACTACGT	lib1	1	0	5
LT-3D-00-1	LT-3D	ACGTGCACGTCTGTCTCTCAGACAGTCAGAGAGTGTGTCTGTCTCTACGT	lib1	1	0	6
LT-3D-00-1	LT-3D	ACGTGCACGTGACACAGAGACAGTCTGAGTCAGTGACTCTGACTCTACGT	lib1	1	0	3
LT-3D-00-1	LT-3D	ACGTGCACGTGAGAGTCTCTCTGTCAGACAGTCACTGTGTCAGTCTACGT	lib1	1	0	15
LT-3D-00-1	LT-3D	ACGTGCACGTGAGTCAGAGTGTGTGTGACTGACACTCAGTGTGACTACGT	lib1	1	0	4
LT-3D-00-1	LT-3D	ACGTGCACGTGTCTCAGTGTCAGTGTGACAGTGACTCACTGTCTGTACGT	lib1	1	0	6
LT-3D-00-1	LT-3D	ACGTGCACGTGTCTGTGTGTCAGAGAGACACTGAGTGAGACTCACTACGT	lib1	1	0	4
LT-3D-00-1	LT-3D	ACGTGGACGGACACAGTCTGTCTGACTGAGTGAGTCTCAGTCACAACGTA	lib1	1	0	25
LT-3D-00-1	LT-3D	ACGTGGACGTCTCTCAGTGTCTCTGAGTCAGTGTGTGTGAGAGTGAACGT	lib1	1	0	7
LT-3D-00-1	LT-3D	ACGTGGACGTGAACTCTGAGACTCAGTCAGTGTGTCAGAGTGTCAGTACG	lib1	1	0	8
LT-3D-00-1	LT-3D	ACGTGGACGTGACTGTGCCTCACTGTGACACACACACACTGTGACTACGT	lib1	1	0	19
LT-3D-00-1	LT-3D	ACGTGGACGTGAGTGACACACAGTCAGTGAGAGAGTCAGTCTCTGAACGT	lib1	1	0	16
LT-3D-00-1	LT-3D	ACGTGGACGTGAGTGTCAGTGTGAGTGTGTCTGTGTCTGTGTGTCAACGT	lib1	1	0	10
LT-3D-00-1	LT-3D	ACGTGGACGTGTCAGTCACACTCAGTCAGTGTGTCTCAGTGAGTGTACGT	lib1	1	0	17
LT-3D-00-1	LT-3D	ACGTGGACGTGTGACAGTGAGAGTGTGACAGTCAGTGAGAGTGTCTACGT	lib1	1	0	3
LT-3D-00-1	LT-3D	ACGTGGACGTGTGAGACAGTGTGTCTGACACAGTGTCTGTGTGTCTACGT	lib1	1	0	3
LT-3D-00-1	LT-3D	ACGTGTACGTCTGTGACACAGTGAGTCACTCACAGACTGACTGAGAACGT	lib1	1	0	5
LT-3D-00-1	LT-3D	ACGTGTACGTGACAGAGTGTGTCACTGTGACTCACTCTCAGTGTCTACGT	lib1	1	0	27
LT-3D-00-1	LT-3D	ACGTGTACGTGAGTGTGTGTCTGACTGTCTCAGTCACTGTCTCAGTACGT	lib1	1	0	10
LT-3D-00-1	LT-3D	ACGTGTACGTGTCACAGTCTCTGTGTGTCTCTCACTGTGTCACTCTACGT	lib1	1	0	26
LT-3D-00-1	LT-3D	ACGTGTACGTGTCAGAGACAGAGAGTGAGTGACACTCAGTGAGAGACGTA	lib1	1	0	9
LT-3D-00-1	LT-3D	ACGTGTACGTGTCAGTCACTCACTCTCTGAGTGTGTGACTGTCTCAACGT	lib1	1	0	16
LT-3D-00-1	LT-3D	ACGTGTACGTGTCTGTGAGTGTGTGTGTCAGTGTGACTGAGTGTGAACGT	lib1	1	0	12
LT-3D-00-1	LT-3D	ACGTTAACGTGAGAGTCTGTGAGTCAGTGACAGTCACTCTGTCTACGTAT	lib1	1	0	3
LT-3D-00-1	LT-3D	ACGTTAACGTGTGAGTGTGAGACTCTGAGACAGTGTCTGTCACACAACGT	lib1	1	0	12
LT-3D-00-1	LT-3D	ACGTTACGTCTCTGACTCTCTCTCAGAGTGACACAGTCTCTCTCAACGTA	lib1	1	0	7
LT-3D-00-1	LT-3D	ACGTTCACGTCAGACAGTCTGAGACACTGAGTGTGTGACTGTGTCTACGT	lib1	1	0	5
LT-3D-00-1	LT-3D	ACGTTCACGTGAGTCACTGTCACAGTCTGAGAGTGTGTGAGTGTGTACGT	lib1	1	0	24
LT-3D-00-1	LT-3D	ACGTTGACGTCAGTCACTGTCTGTGTGAGAGACAGTGTGTCTGAGAACGT	lib1	1	0	32
LT-3D-00-1	LT-3D	ACGTTGACGTGACTGACTCACTCTGTCTCAGTGTGTGAGAGACTCTACGT	lib1	1	0	11
LT-3D-00-1	LT-3D	ACGTTGACGTGTCTCAGACAGAGACTCAGACTGAGACAGACTCTGAACGT	lib1	1	0	7
LT-3D-00-1	LT-3D	ACGTTGACGTGTGTGACAGTGTGTGACAGACACTGACACTCAGTCTACGT	lib1	1	0	3
LT-3D-00-1	LT-3D	ACGTTTACGTGTGTGTCTCAGACTGTGAGTGTGTCAGAGTCTCACTACGT	lib1	1	0	31
LT-3D-00-1	LT-3D	ACTAAACGTCTGTCAGTCACTCTCTGAGACTGTCAGTGAGTCTCAACGTA	lib1	1	0	5
LT-3D-00-1	LT-3D	ACTAACACGTGACTCACAGTGTAGACAGTCACAGTGTGACAGAGTACGTA	lib1	1	0	10
LT-3D-00-1	LT-3D	ACTAACACGTGTGAGTCAGTCAGACACACTGTGTGTGTGTCTGTACGTAT	lib1	1	0	4
LT-3D-00-1	LT-3D	ACTAACACGTGTGAGTCAGTCAGACACACTGTGTGTGTGTGTCTGTACGT	lib1	1	0	4
LT-3D-00-1	LT-3D	ACTAAGACGTGACTCAGACAGTCACTCACTGACTGACTCAGAGAGAACGT	lib1	1	0	4
LT-3D-00-1	LT-3D	ACTAAGACGTGACTGAGTCTCTCACTCTGACACTGACTGTGTCAGAACGT	lib1	1	0	5
LT-3D-00-1	LT-3D	ACTAAGACGTGAGAGTCTCTGTCAGTGTGACAGTGAGAGACAGAGTACGT	lib1	1	0	12
LT-3D-00-1	LT-3D	ACTACAACGTCACAGAGAGTGTCAGTCACTCACACAGTGTCTCACTACGT	lib1	1	0	12
LT-3D-00-1	LT-3D	ACTACCACGTGAGAGAGTCTCAGTCACAGACAGTCAGTCTATGTCTACGT	lib1	1	0	5
LT-3D-00-1	LT-3D	ACTACGACGTCAGAGTGTGTGTCAGTGTGTCACACACAGTGACAGTACGT	lib1	1	0	5
LT-3D-00-1	LT-3D	ACTAGAACGTGTCTGTGACTGTCAGTCTCTGTCTGAGTGTGTCACAACGT	lib1	1	0	23
LT-3D-00-1	LT-3D	ACTAGGACGTCTCTCAGAGTCACAGAGTCTCTCAGACTGTCTCAGTACGT	lib1	1	0	13
LT-3D-00-1	LT-3D	ACTAGTACGTCTGTGTGTCTGACACAGTCAGTGAGTCACTGTGTCTACGT	lib1	1	0	14
LT-3D-00-1	LT-3D	ACTAGTACGTCTGTGTGTGTCTCACTCAGAGTCAGACTGAGAGTGTACGT	lib1	1	0	13
LT-3D-00-1	LT-3D	ACTAGTACGTGTCAGAGACTGAGACACAGTGTCACTGTGTGACACTACGT	lib1	1	0	14
LT-3D-00-1	LT-3D	ACTAGTACGTGTCAGTGACTCTCACAGAGAGAGAGTGAGTGTGTGAACGT	lib1	1	0	8
LT-3D-00-1	LT-3D	ACTATAACGTGTGACACTCACAGTCTGTGACTGTCTGACAACTCTACGTA	lib1	1	0	5
LT-3D-00-1	LT-3D	ACTATCACGTCTGACTGTGACTCTCTGTCACTGTCTCTGAGTCTGAACGT	lib1	1	0	5
LT-3D-00-1	LT-3D	ACTATCACGTGTGAGTCTGTGTCTGACAGACTGAGTGAGACTGTGAACGT	lib1	1	0	36
LT-3D-00-1	LT-3D	ACTATGACGTCTGACACTGTGTCACACTGTGTGTGACTCAGTCTCTACGT	lib1	1	0	4
LT-3D-00-1	LT-3D	ACTATTACGTGTCTGACAGTCAGACAGTCTCAGAGACTCACTCTGTACGT	lib1	1	0	60
LT-3D-00-1	LT-3D	ACTCAAACGTCACTCTGTGTGATGTGTGTCTCTGTGTGAGTCTCAACGTA	lib1	1	0	10
LT-3D-00-1	LT-3D	ACTCAAACGTCTGTGAGTGTGACAGACAGTGACTGTCTCAGAGAGTACGT	lib1	1	0	20
LT-3D-00-1	LT-3D	ACTCAAACGTGAGACACTGTGACTGTGTCAGACTGTGTGTCTGTGTACGT	lib1	1	0	15
LT-3D-00-1	LT-3D	ACTCAAACGTGAGTGACTGTCACTCTGTCAGTGTGAGACAGTGTCTACGT	lib1	1	0	7
LT-3D-00-1	LT-3D	ACAGTGCGTCTGTCTGTCAGTGTCTGTGTCAGAGTGTCTGACTCAACGTA	lib1	1	0	7
LT-3D-00-1	LT-3D	ACTCACACGTGTGTCTCTCTGACTCTCTGTGTCATGAGTGAGGTACGTAT	lib1	1	0	10
LT-3D-00-1	LT-3D	ACTCAGACGTCAGTCAGAGACACTGAGTCTGAGAGTGTGAGTCTGTACGT	lib1	1	0	20
LT-3D-00-1	LT-3D	ACTCCAACGTCACAGTCTCTGTCACTCTCTCTCTGACTGTCTCTGTACGT	lib1	1	0	26
LT-3D-00-1	LT-3D	ACTCCAACGTCTCACAGTGTGTGTGTCAGAGTGTCTGAGTCAGTCTACGT	lib1	1	0	28
LT-3D-00-1	LT-3D	ACTCCCACGTGTGTCTGGTGTCAGTGTCTGACTGTGACAGTGACAACGTA	lib1	1	0	19
LT-3D-00-1	LT-3D	ACTCCGACGTCAGTCAGAGTGTGAGTCTCTCTCTGTGTGTCAGTCAACGT	lib1	1	0	15
LT-3D-00-1	LT-3D	ACTCCGACGTGACACAGTGTCAGACTGTCAGTCTGTGAGTCACTGTACGT	lib1	1	0	24
LT-3D-00-1	LT-3D	ACTCCGACGTGCTCTGTGACTCTCAGTGAGTCAGTGAGACTGAGAACGTA	lib1	1	0	7
LT-3D-00-1	LT-3D	ACTCCGACGTGTGAGAGACAGTCAGTGTGTCAGTCTGACTGTGAGAACGT	lib1	1	0	38
LT-3D-00-1	LT-3D	ACTCCGACGTGTGTGTCAGAGTGACTCAGACAGTGAGTCACTGAGTACGT	lib1	1	0	19
LT-3D-00-1	LT-3D	ACTCCTACGTGAGTGACTCAGACTCTGTCTGTCTCTGACCTCAGAACGTA	lib1	1	0	26
LT-3D-00-1	LT-3D	ACTCGAACGTCACTCAGAGTGTCAGACAGAGACACTCTGTGACTGTACGT	lib1	1	0	6
LT-3D-00-1	LT-3D	ACTCGCACGTCACACACTCTGTGTGAGTCTGTGTCACTGACTGACAACGT	lib1	1	0	17
LT-3D-00-1	LT-3D	ACTCGCACGTCTCACTGTGTCTGAGTCACTGTGACTCTCACTCTGAACGT	lib1	1	0	30
LT-3D-00-1	LT-3D	ACTCGCACGTGAGAGAGTGACACAGTGTGACTGTGTGTCTCACAGTACGT	lib1	1	0	13
LT-3D-00-1	LT-3D	ACTCGGACGTCACTGTCAGTGTCTCAGTCAGACACTCAGAGAGTGAACGT	lib1	1	0	21
LT-3D-00-1	LT-3D	ACTCGGACGTCTCAGACTGTGTCAGTGAGTCTGACTCTGAGTCACTACGT	lib1	1	0	10
LT-3D-00-1	LT-3D	ACTCGGACGTGACTCTGTGTGTGAGTCTGTCAGTCTCAGAGTGAGTACGT	lib1	1	0	5
LT-3D-00-1	LT-3D	ACTCGGACGTGAGAGTGAGACTCAGTCAGTGAGAGTGTCTGTGTCTACGT	lib1	1	0	5
LT-3D-00-1	LT-3D	ACTCGGACGTGTCTGACACAGTCTGTGTCTCTGTGACTGTCTGTCTACGT	lib1	1	0	4
LT-3D-00-1	LT-3D	ACTCGGACGTGTCTGTCTGTGTCACAGAGAGACAGTGTGACTCAGAACGT	lib1	1	0	19
LT-3D-00-1	LT-3D	ACTCGGACGTGTGTGTGTCTCTCTCTGTGACAGTGTCTGAGACTCTACGT	lib1	1	0	17
LT-3D-00-1	LT-3D	ACTCGTACGTCACACTCACAGTCTGTCTGTGTCTCTGAGTCTGTGAACGT	lib1	1	0	6
LT-3D-00-1	LT-3D	ACTCGTACGTGACTCACAGAGTGTCTCTGAGAGTGACTGTGTCTCTACGT	lib1	1	0	33
LT-3D-00-1	LT-3D	ACTCGTACGTGTGACTGTGTCTGAGTCTGTCTGAGAGTGTCAGTGAACGT	lib1	1	0	20
LT-3D-00-1	LT-3D	ACTCGTGCGTGTGAGTCAGTGTCTCAGAGACAGTGTCAGAGACTGTACGT	lib1	1	0	12
LT-3D-00-1	LT-3D	ACTCTAATGTCACACTGTCTCACTGTCAGACACTGTGTGTGTGAGTACGT	lib1	1	0	15
LT-3D-00-1	LT-3D	ACTCTCACCTCAGTCACACACAGTCTCTCTCTGACAGTACGTATGCACAG	lib1	1	0	4
LT-3D-00-1	LT-3D	ACTCTGACGTGACAGTGTCTCACTCTGTGTGACTGTCAGACTGAGTACGT	lib1	1	0	20
LT-3D-00-1	LT-3D	ACTCTGACGTGAGTGTGTGAGTCTGAGAGTGAGTGTCAGACACAGTACGT	lib1	1	0	24
LT-3D-00-1	LT-3D	ACTCTGACGTGTGAGACTCTGAGTCAGTGAGTGTGACTGTGTCAGTACGT	lib1	1	0	15
LT-3D-00-1	LT-3D	ACTCTTACGTGTCTGTCTGTGTGTGTCAGTCAGTGACACAGTCTCTACGT	lib1	1	0	5
LT-3D-00-1	LT-3D	ACTGAAACGTGTCAGTGACTGTCACTGTGTCAGTCAGAGTGTGTCAACGT	lib1	1	0	5
LT-3D-00-1	LT-3D	ACTGAAACGTGTGACTGTGTGAGAGACAGAGTGTGTGACAGTCAGTACGT	lib1	1	0	5
LT-3D-00-1	LT-3D	ACTGACACGTGTCACATTCACTCTCTCAGACTGTCTCAGAGTGTCAACGT	lib1	1	0	12
LT-3D-00-1	LT-3D	ACTGAGACGTCTCTGTGAGTGTCAGTGAGTGACTCTGAGACCAGAACGTA	lib1	1	0	3
LT-3D-00-1	LT-3D	ACTGAGACGTGTGAGTCTCTGACTGTGAGTCTGTCTGAGTCTCTGTACGT	lib1	1	0	21
LT-3D-00-1	LT-3D	ACTGATACGTCTCTCTCAGACTGAGTGACTCTCACAGAGACAGTGTACGT	lib1	1	0	14
LT-3D-00-1	LT-3D	ACTGATACGTCTCTGTCACACAGTGTGTGAGTCTGTGTGTCACTGTACGT	lib1	1	0	10
LT-3D-00-1	LT-3D	ACTGCAACGTCACTGTCAGTCACTGTCTCACTGACTCTGTGTGACTACGT	lib1	1	0	9
LT-3D-00-1	LT-3D	ACTGCAACGTCTCTCTCACACACTCTGTCTGACTGTGACTCTCTGTACGT	lib1	1	0	11
LT-3D-00-1	LT-3D	ACTGCAACGTGTGAGTCTGTGAGTGTGTCTGTGTGTCAGAGTGAGTACGT	lib1	1	0	13
LT-3D-00-1	LT-3D	ACTGCAACGTGTGTCAGAGACAGAGAGAGTGTGAGTGTGTGACTACGTAT	lib1	1	0	15
LT-3D-00-1	LT-3D	ACTGCCACGTGTCTGATCAGTCTGAGAGTTACTCACTGTCTGAACGTATG	lib1	1	0	24
LT-3D-00-1	LT-3D	ACTGCCACGTGTGAGTGACTGTCAGAGAGAGTCTGTCAGAGAGTGTACGT	lib1	1	0	33
LT-3D-00-1	LT-3D	ACTGCGACGTCACTGACTCTCAGTGTGTGTGACAGTGACTGTGTGTACGT	lib1	1	0	25
LT-3D-00-1	LT-3D	ACTGCGACGTGAGAGTGTGTGTGACAGACACAGTGTCTCAGTGAGAACGT	lib1	1	0	3
LT-3D-00-1	LT-3D	ACTGCGACGTGAGTCTGTCTGACTGAGAGACACTGTGTGTGAGTCAACGT	lib1	1	0	14
LT-3D-00-1	LT-3D	ACTGCGACGTGTGAGAGTGTCTGTGAGAGTCTCTCAGAGTGTGTCAACGT	lib1	1	0	32
LT-3D-00-1	LT-3D	ACTGCGACGTGTGTCTGTGTGTGAGTGTGTCTCTGTCAGAGACTGTACGT	lib1	1	0	13
LT-3D-00-1	LT-3D	ACTGCGACGTGTGTGAGTGTGACAGAGACTGTGAGTGTCTGTGTCTACGT	lib1	1	0	14
LT-3D-00-1	LT-3D	ACTGCGACGTGTGTGTGAGTGTGACAGTGAGTGTGCGAGTGTCAACGTAT	lib1	1	0	8
LT-3D-00-1	LT-3D	AAGGACACGTGTGTGTGTGTGAGTGAGAGAGTGACTGAGTGTGAGTACGT	lib1	1	0	6
LT-3D-00-1	LT-3D	AAGGAGACGTCTCTCACTGTGTCTCTCAGAGTGTCAGTCTGAGAGAACGT	lib1	1	0	32
LT-3D-00-1	LT-3D	AAGGAGACGTCTGTGTGTGTCTGTGTGTGAGAGTGTCTCTGACTCAACGT	lib1	1	0	8
LT-3D-00-1	LT-3D	AAGGAGACGTGACAGACTGAGTCACACACTGAGTCTGAGTCACAGAACGT	lib1	1	0	4
LT-3D-00-1	LT-3D	AAGGAGACGTGAGACTGTGAGTCAGTGTGTCTGTCTCACTGAGAGTACGT	lib1	1	0	16
LT-3D-00-1	LT-3D	AAGGAGACGTGTGTGTCAGTGTGTGAGAGTGTGTCACTGTGTCACTACGT	lib1	1	0	24
LT-3D-00-1	LT-3D	AAGGATACGTGAGTGTGACTCACAGACTCAGTAAGACTCTCTCTCAACGT	lib1	1	0	8
LT-3D-00-1	LT-3D	AAGGATACGTGTGAGTCTCAGAGTGAGACTGTCAGTGTCTGAGTCTACGT	lib1	1	0	6
LT-3D-00-1	LT-3D	AAGGCCACGTCACAGAGACACTGTCAGAGTCAGTGTGACTGAGTCTACGT	lib1	1	0	4
LT-3D-00-1	LT-3D	AAGGCCACGTCTGACTCTGTGACTCTGTGTGTGAGTCAGTGTCAGTACGT	lib1	1	0	20
LT-3D-00-1	LT-3D	AAGGCCACGTCTGAGTCAGACAGTGTGAGTGTGAGTGTGAGTGACAACGT	lib1	1	0	13
LT-3D-00-1	LT-3D	AAGGCGACGTCTCTGACAGACAGTGTCTGTCTGTCTCTCTGACAGTACGT	lib1	1	0	7
LT-3D-00-1	LT-3D	AAGGCGACGTCTGTGTGTCTGTGAGAGTGACTGTCTCAGTCACTGTACGT	lib1	1	0	11
LT-3D-00-1	LT-3D	AAGGCGACGTGTCAGAGTCAGTGTCTCAGTGTCTGACACTGTCTGTACGT	lib1	1	0	17
LT-3D-00-1	LT-3D	AAGGCGACGTGTGAGTGTGTGTGACTGACAGTGTGTGAGTCACACTACGT	lib1	1	0	21
LT-3D-00-1	LT-3D	AAGGCTACGTCACTGTGAGACTGACTGTCACAGTCTGAGTCTCAGAACGT	lib1	1	0	39
LT-3D-00-1	LT-3D	AAGGCTACGTGAGACTCTCTGAGAGTGAGTCACAGTCACTGTGAGAACGT	lib1	1	0	24
LT-3D-00-1	LT-3D	AAGGCTACGTGTCAGACTGTGAGAGACTGTCTGTGACACACAGTCTACGT	lib1	1	0	27
LT-3D-00-1	LT-3D	AAGGCTACGTGTGTGAGTGTGAGTGTGTCTCAGAGAGTCACTCTGTACGT	lib1	1	0	3
LT-3D-00-1	LT-3D	AAGGGAACGTCTCAGTGTGAGTGAGTCTGTCAGTCCCTGAGTGTGTACGT	lib1	1	0	11
LT-3D-00-1	LT-3D	AAGGGAACGTGTGTCTGAGAGAGTGTGAGTGTGTGACTCTCTGAGAACGT	lib1	1	0	35
LT-3D-00-1	LT-3D	AAGGGACGTCAGTCACTCTGACTCTCTGTCTCACTCACTCTCAGTACGTA	lib1	1	0	9
LT-3D-00-1	LT-3D	AAGGGACGTCTCACAGTCTGTGTCTGTGTGTCTGTGTCACCACAACGTAT	lib1	1	0	17
LT-3D-00-1	LT-3D	AAGGGACGTGTCTGTGAGTGACTCTGTCTGAGACTCTGTGTGAGAACGTA	lib1	1	0	3
LT-3D-00-1	LT-3D	AAGGGCACGTCAGAGTCTCTCACTGTGAGTCAGTCAGAGACAGTGAACGT	lib1	1	0	7
LT-3D-00-1	LT-3D	AAGGGCACGTCAGTCTGTGAGTGACACTGTGAGTGTCAGTCTGTGAACGT	lib1	1	0	7
LT-3D-00-1	LT-3D	AAGGGCACGTCAGTGAGACTCAGTGTGAGACAGTCACAGAGTGAGAACGT	lib1	1	0	19
LT-3D-00-1	LT-3D	AAGGGCACGTGAGTGTGAGTCTGTGTCTGACTCACAGTGTGTGACTACGT	lib1	1	0	5
LT-3D-00-1	LT-3D	AAGGGCACGTGTGTGTCTGTCACAGTGAGTCACAGTCAGACACTGTACGT	lib1	1	0	19
LT-3D-00-1	LT-3D	AAGGGGACGTCTCTGACACTGTGTGAGTGACTGTGTCTGTCTGTCTACGT	lib1	1	0	7
LT-3D-00-1	LT-3D	AAGGGGACGTCTGAGTCTCTCTCACTGTGACTGTGTGAGTCACAGTACGT	lib1	1	0	4
LT-3D-00-1	LT-3D	AAGGGGACGTGAGTGAGACACTCAGTCACTCACTCACAGTGTCAGAACGT	lib1	1	0	11
LT-3D-00-1	LT-3D	AAGGGTACGTGACACTCAGTCAGAGTCTGAGAGACACAGACTCACTACGT	lib1	1	0	20
LT-3D-00-1	LT-3D	AAGGGTACGTGTCTGTGTCTGAGTGTCAGTGTCAGAGTCTCAGTGTACGT	lib1	1	0	25
LT-3D-00-1	LT-3D	AAGGGTACGTGTGTGTGAGAGAGAGAGTCTGTGTGTGAGACTGACTACGT	lib1	1	0	8
LT-3D-00-1	LT-3D	AAGGTAACGTCACACAGAGACTGTCTGAGTGTCAGTCTGTGTCTGTACGT	lib1	1	0	9
LT-3D-00-1	LT-3D	AAGGTAACGTGACTGTGACTCACACTGTGTCTGTCACACTGTCAGAACGT	lib1	1	0	3
LT-3D-00-1	LT-3D	AAGGTAACGTGTGAGTGACTCAGTGTGTGTCTGACACTGTCACTGTACGT	lib1	1	0	9
LT-3D-00-1	LT-3D	AAGGTAACGTGTGTGTGTGACACACTCTGAGAGTCTGTGAGTGAGAACGT	lib1	1	0	6
LT-3D-00-1	LT-3D	AAGGTAACGTGTGTGTGTGACTGTGTGTCACTGTCACTGTCTGTGTACGT	lib1	1	0	6
LT-3D-00-1	LT-3D	AAGGTCACGTGTGTGTGTCTGTGTCTGTGTGTGTCACTCTGACACTACGT	lib1	1	0	9
LT-3D-00-1	LT-3D	AAGGTGACGTGAGTCTCTGTGACTGAGTCTGTGTGTGTGAGTGTCAACGT	lib1	1	0	29
LT-3D-00-1	LT-3D	AAGGTGACGTGTCTCTCAGTCTGTGTCTGTGTCTGAGTGACAGAGAACGT	lib1	1	0	42
LT-3D-00-1	LT-3D	AAGGTGACGTGTCTGTGACTCAGTGAGTGTGTGTCAGACTCAGTCAACGT	lib1	1	0	3
LT-3D-00-1	LT-3D	AAGGTGACGTGTGTGTGTCTGACACAGAGAGTGTCTGTCTGTACGTATGG	lib1	1	0	3
LT-3D-00-1	LT-3D	AAGGTGACGTGTGTGTGTCTGACACAGAGAGTGTCTGTCTGTCTGTACGT	lib1	1	0	12
LT-3D-00-1	LT-3D	AAGGTTACGTCAACTGTGTGTGTCACACACTGTGTGTGAGACTCAACGTA	lib1	1	0	25
LT-3D-00-1	LT-3D	AAGGTTACGTCACTGACTGAGAGTGAGACTCTGAGACTGTGTCTCAACGT	lib1	1	0	6
[truncated: 658,738+ more rows]

## Sheet: Ext.Data.Fig3-e
Whole tissue lineage tracing - Comparison 2D, 2DN and 3D
[truncated: 114,868 more rows]

[truncated: 1 more sheets: Ext.Data.Fig3-f]
