# Supplementary material for: Cerebral organoids display dynamic clonal growth and tunable tissue replenishment
Source: Nat Cell Biol. 2024 May 7;26(5):710–8. doi: 10.1038/s41556-024-01412-z (PMC11098754; doi:10.1038/s41556-024-01412-z)
Supplement: Supplementary file 12 — Source data. [file 41556_2024_1412_MOESM12_ESM.zip]

Archive with 76 entries (74 files):
- Lindenhoferetal-Fig-ED4-sourcedata-NCB/
- __MACOSX/._Lindenhoferetal-Fig-ED4-sourcedata-NCB
- Lindenhoferetal-Fig-ED4-sourcedata-NCB/.DS_Store
- __MACOSX/Lindenhoferetal-Fig-ED4-sourcedata-NCB/._.DS_Store
- Lindenhoferetal-Fig-ED4-sourcedata-NCB/Lindenhoferetal-Fig-ED4-images-NCB/
- __MACOSX/Lindenhoferetal-Fig-ED4-sourcedata-NCB/._Lindenhoferetal-Fig-ED4-images-NCB
- Lindenhoferetal-Fig-ED4-sourcedata-NCB/Lindenhoferetal-Fig-ED4-images-NCB/Lindenhoferetal-Fig-ED4c-day16-DAPI.tif
- __MACOSX/Lindenhoferetal-Fig-ED4-sourcedata-NCB/Lindenhoferetal-Fig-ED4-images-NCB/._Lindenhoferetal-Fig-ED4c-day16-DAPI.tif
- Lindenhoferetal-Fig-ED4-sourcedata-NCB/Lindenhoferetal-Fig-ED4-images-NCB/Lindenhoferetal-Fig-ED4c-day25-nestin.tif
- __MACOSX/Lindenhoferetal-Fig-ED4-sourcedata-NCB/Lindenhoferetal-Fig-ED4-images-NCB/._Lindenhoferetal-Fig-ED4c-day25-nestin.tif
- Lindenhoferetal-Fig-ED4-sourcedata-NCB/Lindenhoferetal-Fig-ED4-images-NCB/Lindenhoferetal-Fig-ED4c-day16-MAP2.tif
- __MACOSX/Lindenhoferetal-Fig-ED4-sourcedata-NCB/Lindenhoferetal-Fig-ED4-images-NCB/._Lindenhoferetal-Fig-ED4c-day16-MAP2.tif
- Lindenhoferetal-Fig-ED4-sourcedata-NCB/Lindenhoferetal-Fig-ED4-images-NCB/Lindenhoferetal-Fig-ED4c-day25-DCX.tif
- __MACOSX/Lindenhoferetal-Fig-ED4-sourcedata-NCB/Lindenhoferetal-Fig-ED4-images-NCB/._Lindenhoferetal-Fig-ED4c-day25-DCX.tif
- Lindenhoferetal-Fig-ED4-sourcedata-NCB/Lindenhoferetal-Fig-ED4-images-NCB/.DS_Store
- __MACOSX/Lindenhoferetal-Fig-ED4-sourcedata-NCB/Lindenhoferetal-Fig-ED4-images-NCB/._.DS_Store
- Lindenhoferetal-Fig-ED4-sourcedata-NCB/Lindenhoferetal-Fig-ED4-images-NCB/Lindenhoferetal-Fig-ED4c-day16-Sox2.tif
- __MACOSX/Lindenhoferetal-Fig-ED4-sourcedata-NCB/Lindenhoferetal-Fig-ED4-images-NCB/._Lindenhoferetal-Fig-ED4c-day16-Sox2.tif
- Lindenhoferetal-Fig-ED4-sourcedata-NCB/Lindenhoferetal-Fig-ED4-images-NCB/Lindenhoferetal-Fig-ED4c-day16-TuJI.tif
- __MACOSX/Lindenhoferetal-Fig-ED4-sourcedata-NCB/Lindenhoferetal-Fig-ED4-images-NCB/._Lindenhoferetal-Fig-ED4c-day16-TuJI.tif
- Lindenhoferetal-Fig-ED4-sourcedata-NCB/Lindenhoferetal-Fig-ED4-images-NCB/Lindenhoferetal-Fig-ED4c-day25-TuJI.tif
- __MACOSX/Lindenhoferetal-Fig-ED4-sourcedata-NCB/Lindenhoferetal-Fig-ED4-images-NCB/._Lindenhoferetal-Fig-ED4c-day25-TuJI.tif
- Lindenhoferetal-Fig-ED4-sourcedata-NCB/Lindenhoferetal-Fig-ED4-images-NCB/Lindenhoferetal-Fig-ED4c-day25-Sox2.tif
- __MACOSX/Lindenhoferetal-Fig-ED4-sourcedata-NCB/Lindenhoferetal-Fig-ED4-images-NCB/._Lindenhoferetal-Fig-ED4c-day25-Sox2.tif
- Lindenhoferetal-Fig-ED4-sourcedata-NCB/Lindenhoferetal-Fig-ED4-images-NCB/Lindenhoferetal-Fig-ED4c-day10-nestin.tif
- __MACOSX/Lindenhoferetal-Fig-ED4-sourcedata-NCB/Lindenhoferetal-Fig-ED4-images-NCB/._Lindenhoferetal-Fig-ED4c-day10-nestin.tif
- Lindenhoferetal-Fig-ED4-sourcedata-NCB/Lindenhoferetal-Fig-ED4-images-NCB/Lindenhoferetal-Fig-ED4c-day10-Sox2.tif
- __MACOSX/Lindenhoferetal-Fig-ED4-sourcedata-NCB/Lindenhoferetal-Fig-ED4-images-NCB/._Lindenhoferetal-Fig-ED4c-day10-Sox2.tif
- Lindenhoferetal-Fig-ED4-sourcedata-NCB/Lindenhoferetal-Fig-ED4-images-NCB/Lindenhoferetal-Fig-ED4c-day33-MAP2.tif
- __MACOSX/Lindenhoferetal-Fig-ED4-sourcedata-NCB/Lindenhoferetal-Fig-ED4-images-NCB/._Lindenhoferetal-Fig-ED4c-day33-MAP2.tif
- Lindenhoferetal-Fig-ED4-sourcedata-NCB/Lindenhoferetal-Fig-ED4-images-NCB/Lindenhoferetal-Fig-ED4c-day33-DAPI.tif
- __MACOSX/Lindenhoferetal-Fig-ED4-sourcedata-NCB/Lindenhoferetal-Fig-ED4-images-NCB/._Lindenhoferetal-Fig-ED4c-day33-DAPI.tif
- Lindenhoferetal-Fig-ED4-sourcedata-NCB/Lindenhoferetal-Fig-ED4-images-NCB/Lindenhoferetal-Fig-ED4c-day10-TuJI.tif
- __MACOSX/Lindenhoferetal-Fig-ED4-sourcedata-NCB/Lindenhoferetal-Fig-ED4-images-NCB/._Lindenhoferetal-Fig-ED4c-day10-TuJI.tif
- Lindenhoferetal-Fig-ED4-sourcedata-NCB/Lindenhoferetal-Fig-ED4-images-NCB/Lindenhoferetal-Fig-ED4c-day10-DCX.tif
- __MACOSX/Lindenhoferetal-Fig-ED4-sourcedata-NCB/Lindenhoferetal-Fig-ED4-images-NCB/._Lindenhoferetal-Fig-ED4c-day10-DCX.tif
- Lindenhoferetal-Fig-ED4-sourcedata-NCB/Lindenhoferetal-Fig-ED4-images-NCB/Lindenhoferetal-Fig-ED4c-day33-nestin.tif
- __MACOSX/Lindenhoferetal-Fig-ED4-sourcedata-NCB/Lindenhoferetal-Fig-ED4-images-NCB/._Lindenhoferetal-Fig-ED4c-day33-nestin.tif
- Lindenhoferetal-Fig-ED4-sourcedata-NCB/Lindenhoferetal-Fig-ED4-images-NCB/Lindenhoferetal-Fig-ED4c-day10-DAPI.tif
- __MACOSX/Lindenhoferetal-Fig-ED4-sourcedata-NCB/Lindenhoferetal-Fig-ED4-images-NCB/._Lindenhoferetal-Fig-ED4c-day10-DAPI.tif
- Lindenhoferetal-Fig-ED4-sourcedata-NCB/Lindenhoferetal-Fig-ED4-images-NCB/Lindenhoferetal-Fig-ED4c-day33-TuJI.tif
- __MACOSX/Lindenhoferetal-Fig-ED4-sourcedata-NCB/Lindenhoferetal-Fig-ED4-images-NCB/._Lindenhoferetal-Fig-ED4c-day33-TuJI.tif
- Lindenhoferetal-Fig-ED4-sourcedata-NCB/Lindenhoferetal-Fig-ED4-images-NCB/Lindenhoferetal-Fig-ED4c-day33-Sox2.tif
- __MACOSX/Lindenhoferetal-Fig-ED4-sourcedata-NCB/Lindenhoferetal-Fig-ED4-images-NCB/._Lindenhoferetal-Fig-ED4c-day33-Sox2.tif
- Lindenhoferetal-Fig-ED4-sourcedata-NCB/Lindenhoferetal-Fig-ED4-images-NCB/Lindenhoferetal-Fig-ED4c-day10-MAP2.tif
- __MACOSX/Lindenhoferetal-Fig-ED4-sourcedata-NCB/Lindenhoferetal-Fig-ED4-images-NCB/._Lindenhoferetal-Fig-ED4c-day10-MAP2.tif
- Lindenhoferetal-Fig-ED4-sourcedata-NCB/Lindenhoferetal-Fig-ED4-images-NCB/Lindenhoferetal-Fig-ED4c-day25-MAP2.tif
- __MACOSX/Lindenhoferetal-Fig-ED4-sourcedata-NCB/Lindenhoferetal-Fig-ED4-images-NCB/._Lindenhoferetal-Fig-ED4c-day25-MAP2.tif
- Lindenhoferetal-Fig-ED4-sourcedata-NCB/Lindenhoferetal-Fig-ED4-images-NCB/Lindenhoferetal-Fig-ED4c-day25-DAPI.tif
- __MACOSX/Lindenhoferetal-Fig-ED4-sourcedata-NCB/Lindenhoferetal-Fig-ED4-images-NCB/._Lindenhoferetal-Fig-ED4c-day25-DAPI.tif
- Lindenhoferetal-Fig-ED4-sourcedata-NCB/Lindenhoferetal-Fig-ED4-images-NCB/Lindenhoferetal-Fig-ED4c-day41-DAPI.tif
- __MACOSX/Lindenhoferetal-Fig-ED4-sourcedata-NCB/Lindenhoferetal-Fig-ED4-images-NCB/._Lindenhoferetal-Fig-ED4c-day41-DAPI.tif
- Lindenhoferetal-Fig-ED4-sourcedata-NCB/Lindenhoferetal-Fig-ED4-images-NCB/Lindenhoferetal-Fig-ED4c-day41-MAP2.tif
- __MACOSX/Lindenhoferetal-Fig-ED4-sourcedata-NCB/Lindenhoferetal-Fig-ED4-images-NCB/._Lindenhoferetal-Fig-ED4c-day41-MAP2.tif
- Lindenhoferetal-Fig-ED4-sourcedata-NCB/Lindenhoferetal-Fig-ED4-images-NCB/Lindenhoferetal-Fig-ED4c-day16-nestin.tif
- __MACOSX/Lindenhoferetal-Fig-ED4-sourcedata-NCB/Lindenhoferetal-Fig-ED4-images-NCB/._Lindenhoferetal-Fig-ED4c-day16-nestin.tif
- Lindenhoferetal-Fig-ED4-sourcedata-NCB/Lindenhoferetal-Fig-ED4-images-NCB/Lindenhoferetal-Fig-ED4a-day10-DAPI-aPKCzeta-nestin.tif
- __MACOSX/Lindenhoferetal-Fig-ED4-sourcedata-NCB/Lindenhoferetal-Fig-ED4-images-NCB/._Lindenhoferetal-Fig-ED4a-day10-DAPI-aPKCzeta-nestin.tif
- Lindenhoferetal-Fig-ED4-sourcedata-NCB/Lindenhoferetal-Fig-ED4-images-NCB/Lindenhoferetal-Fig-ED4c-day41-Sox2.tif
- __MACOSX/Lindenhoferetal-Fig-ED4-sourcedata-NCB/Lindenhoferetal-Fig-ED4-images-NCB/._Lindenhoferetal-Fig-ED4c-day41-Sox2.tif
- Lindenhoferetal-Fig-ED4-sourcedata-NCB/Lindenhoferetal-Fig-ED4-images-NCB/Lindenhoferetal-Fig-ED4c-day41-TuJI.tif
- __MACOSX/Lindenhoferetal-Fig-ED4-sourcedata-NCB/Lindenhoferetal-Fig-ED4-images-NCB/._Lindenhoferetal-Fig-ED4c-day41-TuJI.tif
- Lindenhoferetal-Fig-ED4-sourcedata-NCB/Lindenhoferetal-Fig-ED4-images-NCB/Lindenhoferetal-Fig-ED4b-day10-DAPI-betacatenin-ncadherin.tif
- __MACOSX/Lindenhoferetal-Fig-ED4-sourcedata-NCB/Lindenhoferetal-Fig-ED4-images-NCB/._Lindenhoferetal-Fig-ED4b-day10-DAPI-betacatenin-ncadherin.tif
- Lindenhoferetal-Fig-ED4-sourcedata-NCB/Lindenhoferetal-Fig-ED4-images-NCB/Lindenhoferetal-Fig-ED4c-day33-DCX.tif
- __MACOSX/Lindenhoferetal-Fig-ED4-sourcedata-NCB/Lindenhoferetal-Fig-ED4-images-NCB/._Lindenhoferetal-Fig-ED4c-day33-DCX.tif
- Lindenhoferetal-Fig-ED4-sourcedata-NCB/Lindenhoferetal-Fig-ED4-images-NCB/Lindenhoferetal-Fig-ED4c-day41-DCX.tif
- __MACOSX/Lindenhoferetal-Fig-ED4-sourcedata-NCB/Lindenhoferetal-Fig-ED4-images-NCB/._Lindenhoferetal-Fig-ED4c-day41-DCX.tif
- Lindenhoferetal-Fig-ED4-sourcedata-NCB/Lindenhoferetal-Fig-ED4-images-NCB/Lindenhoferetal-Fig-ED4c-day41-nestin.tif
- __MACOSX/Lindenhoferetal-Fig-ED4-sourcedata-NCB/Lindenhoferetal-Fig-ED4-images-NCB/._Lindenhoferetal-Fig-ED4c-day41-nestin.tif
- Lindenhoferetal-Fig-ED4-sourcedata-NCB/Lindenhoferetal-Fig-ED4-images-NCB/Lindenhoferetal-Fig-ED4a-day11-DAPI-aPKCzeta-nestin.tif
- __MACOSX/Lindenhoferetal-Fig-ED4-sourcedata-NCB/Lindenhoferetal-Fig-ED4-images-NCB/._Lindenhoferetal-Fig-ED4a-day11-DAPI-aPKCzeta-nestin.tif
- Lindenhoferetal-Fig-ED4-sourcedata-NCB/Lindenhoferetal-Fig-ED4-images-NCB/Lindenhoferetal-Fig-ED4b-day11-DAPI-betacatenin-ncadherin.tif
- __MACOSX/Lindenhoferetal-Fig-ED4-sourcedata-NCB/Lindenhoferetal-Fig-ED4-images-NCB/._Lindenhoferetal-Fig-ED4b-day11-DAPI-betacatenin-ncadherin.tif
- Lindenhoferetal-Fig-ED4-sourcedata-NCB/Lindenhoferetal-Fig-ED4-images-NCB/Lindenhoferetal-Fig-ED4c-day16-DCX.tif
- __MACOSX/Lindenhoferetal-Fig-ED4-sourcedata-NCB/Lindenhoferetal-Fig-ED4-images-NCB/._Lindenhoferetal-Fig-ED4c-day16-DCX.tif
