# Supplementary material for: Cerebral organoids display dynamic clonal growth and tunable tissue replenishment
Source: Nat Cell Biol. 2024 May 7;26(5):710–8. doi: 10.1038/s41556-024-01412-z (PMC11098754; doi:10.1038/s41556-024-01412-z)
Supplement: Supplementary file 13 — Source data. [file 41556_2024_1412_MOESM13_ESM.zip › Lindenhoferetal-Fig-ED5-sourcedata-NCB/Lindenhoferetal-Fig-ED5-abcdefghijklmno-table.xlsx]

## Sheet: SFig. 5a - timecourse
Rank [log10]	Reads [log10]	std	Day
0	2.96608	115.333	1
0.30103	2.91805	73.1751	1
0.477121	2.89398	57.0073	1
0.60206	2.87559	50.7777	1
0.69897	2.86202	45.1523	1
0.778151	2.85044	40.9276	1
0.845098	2.84102	39.4174	1
0.90309	2.83183	35.8201	1
0.954243	2.82424	34.8136	1
1	2.81782	33.1299	1
1.04139	2.81107	32.1976	1
1.07918	2.80564	29.8415	1
1.11394	2.80022	28.8076	1
1.14613	2.79511	27.5683	1
1.17609	2.79028	26.0528	1
1.20412	2.7859	25.5242	1
1.23045	2.7817	24.7101	1
1.25527	2.7772	23.8313	1
1.27875	2.77344	23.6526	1
1.30103	2.76942	23.0218	1
1.32222	2.76603	23.2389	1
1.34242	2.76276	22.3157	1
1.36173	2.75987	21.3936	1
1.38021	2.75655	20.7245	1
1.39794	2.7538	20.3308	1
1.41497	2.75039	20.2297	1
1.43136	2.74774	20.1325	1
1.44716	2.74512	19.6956	1
1.4624	2.74253	19.0997	1
1.47712	2.74026	18.5627	1
1.49136	2.73765	18.2788	1
1.50515	2.73506	18.1467	1
1.51851	2.73261	17.8511	1
1.53148	2.73029	17.9038	1
1.54407	2.72815	17.4423	1
1.5563	2.7259	17.1424	1
1.5682	2.72349	17.4048	1
1.57978	2.72142	17.0422	1
1.59106	2.71983	16.6855	1
1.60206	2.71779	16.4351	1
1.61278	2.71523	16.3791	1
1.62325	2.71292	15.5455	1
1.63347	2.71075	15.5413	1
1.64345	2.70912	15.4209	1
1.65321	2.70749	15.4556	1
1.66276	2.70595	15.5798	1
1.6721	2.70405	15.5126	1
1.68124	2.7027	15.3214	1
1.6902	2.70125	15.4153	1
1.69897	2.69954	15.272	1
1.70757	2.69813	15.3429	1
1.716	2.69635	15.2123	1
1.72428	2.69483	15.302	1
1.73239	2.69298	15.2776	1
1.74036	2.69107	15.0498	1
1.74819	2.68927	14.6464	1
1.75587	2.6881	14.3993	1
1.76343	2.68654	14.3777	1
1.77085	2.68514	14.4294	1
1.77815	2.68374	13.9187	1
1.78533	2.68212	13.6934	1
1.79239	2.68065	13.3158	1
1.79934	2.67934	13.3833	1
1.80618	2.67831	13.4161	1
1.81291	2.67754	13.3784	1
1.81954	2.6765	13.2999	1
1.82607	2.67502	13.7548	1
1.83251	2.67375	14.1769	1
1.83885	2.67203	14.1391	1
1.8451	2.67059	14.5163	1
1.85126	2.66936	14.4589	1
1.85733	2.66802	14.5289	1
1.86332	2.66684	14.4285	1
1.86923	2.66526	14.2526	1
1.87506	2.66334	13.9507	1
1.88081	2.66198	13.5609	1
1.88649	2.66062	13.0557	1
1.89209	2.65982	12.8239	1
1.89763	2.65839	12.0541	1
1.90309	2.65731	11.6528	1
1.90849	2.65616	11.1226	1
1.91381	2.65559	10.9997	1
1.91908	2.65403	11.2634	1
1.92428	2.65345	10.9761	1
1.92942	2.65252	10.472	1
1.9345	2.65177	11.0486	1
1.93952	2.65095	11.1994	1
1.94448	2.65019	11.3108	1
1.94939	2.64961	11.4907	1
1.95424	2.64873	11.9599	1
1.95904	2.64762	12.7143	1
1.96379	2.64644	13.105	1
1.96848	2.64514	13.2725	1
1.97313	2.64431	13.5782	1
1.97772	2.64312	13.768	1
1.98227	2.64217	13.9283	1
1.98677	2.6411	13.983	1
1.99123	2.63997	14.1467	1
1.99564	2.63848	14.1079	1
2	2.63727	13.8958	1
2.00432	2.63601	13.7236	1
2.0086	2.63474	13.3499	1
2.01284	2.6331	12.9415	1
2.01703	2.63225	12.7261	1
2.02119	2.63098	12.1203	1
2.02531	2.62982	11.5901	1
2.02938	2.62879	11.0703	1
2.03342	2.62812	10.5964	1
2.03743	2.62732	10.0193	1
2.04139	2.62646	9.63434	1
2.04532	2.62597	9.59957	1
2.04922	2.62541	9.42402	1
2.05308	2.62467	9.03257	1
2.0569	2.62436	8.86385	1
2.0607	2.62393	8.67784	1
2.06446	2.62325	8.95037	1
2.06819	2.62263	9.06332	1
2.07188	2.62219	9.19206	1
2.07555	2.6215	9.78054	1
2.07918	2.62094	9.87647	1
2.08279	2.62031	9.90784	1
2.08636	2.61956	10.1564	1
2.08991	2.619	10.6661	1
2.09342	2.61831	11.0964	1
2.09691	2.61736	11.5296	1
2.10037	2.61648	11.9047	1
2.1038	2.61533	12.3842	1
2.10721	2.61445	12.8023	1
2.11059	2.61343	13.1422	1
2.11394	2.61286	13.2194	1
2.11727	2.61203	13.4337	1
2.12057	2.61127	13.5422	1
2.12385	2.61011	13.6574	1
2.1271	2.60864	13.8771	1
2.13033	2.60774	13.8294	1
2.13354	2.60632	13.7868	1
2.13672	2.6049	13.6111	1
2.13988	2.60367	13.3915	1
2.14301	2.60282	13.1026	1
2.14613	2.60165	12.6569	1
2.14922	2.60081	12.4687	1
2.15229	2.60009	12.1282	1
2.15534	2.5993	11.7807	1
2.15836	2.59865	11.4312	1
2.16137	2.59813	11.1966	1
2.16435	2.59767	10.9772	1
2.16732	2.59675	10.4118	1
2.17026	2.59616	9.96522	1
2.17319	2.59524	9.08243	1
2.17609	2.59451	8.93693	1
2.17898	2.59418	8.56791	1
2.18184	2.59365	8.0876	1
2.18469	2.59319	7.73984	1
2.18752	2.59292	7.57132	1
2.19033	2.59246	7.39972	1
2.19312	2.59219	7.25555	1
2.1959	2.59166	7.00111	1
2.19866	2.59133	6.65874	1
2.2014	2.5912	6.66195	1
2.20412	2.59093	7.0749	1
2.20683	2.59066	7.13532	1
2.20952	2.59013	7.136	1
2.21219	2.58965	7.66443	1
2.21484	2.58938	7.86847	1
2.21748	2.58891	8.44178	1
2.22011	2.58824	8.83959	1
2.22272	2.5881	8.9376	1
2.22531	2.58756	9.26843	1
2.22789	2.58695	9.84738	1
2.23045	2.58627	10.2211	1
2.233	2.58586	10.5659	1
2.23553	2.58552	10.7507	1
2.23805	2.58443	11.3039	1
2.24055	2.58361	11.735	1
2.24304	2.58293	12.0693	1
2.24551	2.58225	12.4245	1
2.24797	2.58122	12.6415	1
2.25042	2.5806	12.8322	1
2.25285	2.58019	12.9292	1
2.25527	2.57874	13.3068	1
2.25768	2.57785	13.4791	1
2.26007	2.57653	13.6854	1
2.26245	2.57522	13.8551	1
2.26482	2.5746	13.8603	1
2.26717	2.57362	13.8441	1
2.26951	2.573	13.8412	1
2.27184	2.57215	13.6542	1
2.27416	2.57111	13.5792	1
2.27646	2.57034	13.4169	1
2.27875	2.56929	13.2907	1
2.28103	2.56824	13.0034	1
2.2833	2.56746	12.7882	1
2.28556	2.56683	12.5962	1
2.2878	2.56591	12.2277	1
2.29003	2.56521	11.8923	1
2.29226	2.56443	11.5251	1
2.29447	2.56365	11.0153	1
2.29667	2.56315	10.7094	1
2.29885	2.56251	10.2067	1
2.30103	2.5618	9.73684	1
2.3032	2.56123	9.50347	1
2.30535	2.56094	9.30131	1
2.3075	2.56066	9.04097	1
2.30963	2.5603	8.6903	1
2.31175	2.55987	8.26027	1
2.31387	2.55952	7.94754	1
2.31597	2.55923	7.60226	1
2.31806	2.55894	7.27608	1
2.32015	2.55866	6.99202	1
2.32222	2.55809	6.33162	1
2.32428	2.5578	5.92715	1
2.32634	2.55766	5.89036	1
2.32838	2.55751	5.64285	1
2.33041	2.55716	5.30767	1
2.33244	2.55694	5.26887	1
2.33445	2.55687	5.36432	1
2.33646	2.55658	5.6681	1
2.33846	2.5565	5.82355	1
2.34044	2.55622	5.31449	1
2.34242	2.55607	5.2814	1
2.34439	2.55578	5.34429	1
2.34635	2.55571	5.45679	1
2.3483	2.55564	5.56454	1
2.35025	2.55556	5.67159	1
2.35218	2.55542	5.6896	1
2.35411	2.55535	5.82851	1
2.35603	2.55505	6.2239	1
2.35793	2.55476	6.60294	1
2.35984	2.55424	7.23213	1
2.36173	2.5541	7.23868	1
2.36361	2.55373	7.68612	1
2.36549	2.55322	8.23813	1
2.36736	2.55278	8.67884	1
2.36922	2.55219	9.15065	1
2.37107	2.55175	9.46442	1
2.37291	2.55123	9.8024	1
2.37475	2.55064	10.2479	1
2.37658	2.54998	10.6518	1
2.3784	2.54946	10.9309	1
2.38021	2.54865	11.4054	1
2.38202	2.54783	11.7955	1
2.38382	2.54717	12.1244	1
2.38561	2.5465	12.3321	1
2.38739	2.54598	12.5856	1
2.38917	2.54493	12.8722	1
2.39094	2.54434	13.0244	1
2.3927	2.54381	13.1649	1
2.39445	2.54262	13.4533	1
2.3962	2.54172	13.5993	1
2.39794	2.54074	13.7223	1
2.39967	2.53999	13.7332	1
2.4014	2.53961	13.7446	1
2.40312	2.53909	13.7699	1
2.40483	2.53848	13.7355	1
2.40654	2.53772	13.715	1
2.40824	2.53674	13.6361	1
2.40993	2.53598	13.5594	1
2.41162	2.53507	13.5304	1
2.4133	2.53416	13.3737	1
2.41497	2.53279	13.1601	1
2.41664	2.53187	12.9363	1
2.4183	2.5308	12.6861	1
2.41996	2.53049	12.603	1
2.4216	2.52965	12.3837	1
2.42325	2.52888	12.0964	1
2.42488	2.52827	11.8126	1
2.42651	2.52757	11.4148	1
2.42813	2.52672	11.0209	1
2.42975	2.52618	10.6779	1
2.43136	2.52533	10.2031	1
2.43297	2.52487	9.94714	1
2.43457	2.52448	9.69553	1
2.43616	2.52402	9.43055	1
2.43775	2.52371	9.14685	1
2.43933	2.52301	8.60282	1
2.44091	2.52239	8.09714	1
2.44248	2.52208	7.81683	1
2.44404	2.52146	7.16782	1
2.4456	2.52099	6.63899	1
2.44716	2.52091	6.5281	1
2.44871	2.52083	6.42923	1
2.45025	2.5206	6.15977	1
2.45179	2.5206	6.15977	1
2.45332	2.52044	5.93662	1
2.45484	2.52021	5.52278	1
2.45637	2.52013	5.39835	1
2.45788	2.51997	5.19909	1
2.45939	2.51974	4.84984	1
2.4609	2.51943	4.35775	1
2.4624	2.51943	4.35775	1
2.46389	2.51935	4.22874	1
2.46538	2.5192	3.94137	1
2.46687	2.5192	3.94137	1
2.46835	2.51904	3.58356	1
2.46982	2.51881	3.07553	1
2.47129	2.51881	3.07553	1
2.47276	2.51881	3.07553	1
2.47422	2.51873	3.2958	1
2.47567	2.51873	3.2958	1
2.47712	2.51865	3.55592	1
2.47857	2.51857	3.36369	1
2.48001	2.51857	3.36369	1
2.48144	2.51849	3.52942	1
2.48287	2.51841	3.65475	1
2.4843	2.51825	3.90821	1
2.48572	2.51817	4.02781	1
2.48714	2.51801	4.37806	1
2.48855	2.51793	4.56211	1
2.48996	2.51785	4.74125	1
2.49136	2.51785	4.74125	1
2.49276	2.51785	4.74125	1
2.49415	2.51785	4.74125	1
2.49554	2.51785	4.74125	1
2.49693	2.51769	5.00709	1
2.49831	2.51761	5.14855	1
2.49969	2.51737	5.53792	1
2.50106	2.51705	5.99038	1
2.50243	2.51649	6.73109	1
2.50379	2.51641	6.83603	1
2.50515	2.51617	7.15426	1
2.50651	2.51561	7.74142	1
2.50786	2.51545	7.89716	1
2.5092	2.51513	8.18063	1
2.51055	2.51497	8.31916	1
2.51188	2.51457	8.6359	1
2.51322	2.51424	8.88587	1
2.51455	2.51376	9.26991	1
2.51587	2.51352	9.47081	1
2.5172	2.51304	9.79	1
2.51851	2.51231	10.2521	1
2.51983	2.51167	10.646	1
2.52114	2.51102	11.014	1
2.52244	2.51046	11.2915	1
2.52375	2.50949	11.7442	1
2.52504	2.50868	12.119	1
2.52634	2.50795	12.3774	1
2.52763	2.50738	12.5027	1
2.52892	2.50664	12.6787	1
2.5302	2.50607	12.8196	1
2.53148	2.50566	12.919	1
2.53275	2.50509	13.0375	1
2.53403	2.50394	13.2823	1
2.53529	2.50296	13.448	1
2.53656	2.50222	13.5335	1
2.53782	2.50123	13.6106	1
2.53908	2.50066	13.6748	1
2.54033	2.50025	13.6961	1
2.54158	2.49901	13.7418	1
2.54283	2.49802	13.7463	1
2.54407	2.49735	13.7137	1
2.54531	2.49652	13.6295	1
2.54654	2.49569	13.5527	1
2.54777	2.49494	13.4576	1
2.549	2.49444	13.3562	1
2.55023	2.49327	13.2136	1
2.55145	2.49252	13.0966	1
2.55267	2.49193	12.9873	1
2.55388	2.49135	12.8701	1
2.55509	2.49034	12.6524	1
2.5563	2.48984	12.5031	1
2.55751	2.48899	12.2146	1
2.55871	2.48824	11.9572	1
2.55991	2.48764	11.7217	1
2.5611	2.48714	11.5366	1
2.56229	2.48629	11.1665	1
2.56348	2.48561	10.8561	1
2.56467	2.48493	10.4748	1
2.56585	2.48451	10.2425	1
2.56703	2.48357	9.67673	1
2.5682	2.48315	9.36849	1
2.56937	2.48272	9.10702	1
2.57054	2.48204	8.55346	1
2.57171	2.4817	8.33558	1
2.57287	2.48144	8.09518	1
2.57403	2.48093	7.62073	1
2.57519	2.48076	7.43859	1
2.57634	2.4805	7.17921	1
2.57749	2.48033	7.00703	1
2.57864	2.48016	6.83354	1
2.57978	2.4799	6.48828	1
2.58092	2.47947	6.00283	1
2.58206	2.4793	5.81254	1
2.5832	2.47913	5.61512	1
2.58433	2.47879	5.18951	1
2.58546	2.4787	5.08414	1
2.58659	2.47853	4.8846	1
2.58771	2.47845	4.7831	1
2.58883	2.47836	4.63977	1
2.58995	2.47819	4.3561	1
2.59106	2.47819	4.3561	1
2.59218	2.47811	4.20006	1
2.59329	2.47811	4.20006	1
2.59439	2.47802	4.06775	1
2.5955	2.47802	4.06775	1
2.5966	2.47794	3.94011	1
2.5977	2.47776	3.57869	1
2.59879	2.47768	3.33064	1
2.59988	2.47768	3.33064	1
2.60097	2.47759	3.15855	1
2.60206	2.47759	3.15855	1
2.60314	2.47759	3.15855	1
2.60423	2.47759	3.15855	1
2.60531	2.47751	3.02703	1
2.60638	2.47751	3.02703	1
2.60746	2.47751	3.02703	1
2.60853	2.47742	2.75414	1
2.60959	2.47742	2.75414	1
2.61066	2.47742	2.75414	1
2.61172	2.47742	2.75414	1
2.61278	2.47734	2.59419	1
2.61384	2.47734	2.59419	1
2.6149	2.47734	2.59419	1
2.61595	2.47734	2.59419	1
2.617	2.47734	2.59419	1
2.61805	2.47734	2.59419	1
2.61909	2.47734	2.59419	1
2.62014	2.47734	2.59419	1
2.62118	2.47734	2.59419	1
2.62221	2.47725	2.83091	1
2.62325	2.47716	3.02145	1
2.62428	2.47707	3.21493	1
2.62531	2.47698	3.37477	1
2.62634	2.47698	3.37477	1
2.62737	2.47698	3.37477	1
2.62839	2.47698	3.37477	1
2.62941	2.47698	3.37477	1
2.63043	2.47698	3.37477	1
2.63144	2.47698	3.37477	1
2.63246	2.47681	3.74014	1
2.63347	2.47681	3.74014	1
2.63448	2.47672	3.89991	1
2.63548	2.47672	3.89991	1
2.63649	2.47645	4.40704	1
2.63749	2.47636	4.51336	1
2.63849	2.47636	4.51336	1
2.63949	2.47628	4.66358	1
2.64048	2.47628	4.66358	1
2.64147	2.47619	4.83348	1
2.64246	2.47592	5.16289	1
2.64345	2.47575	5.40628	1
2.64444	2.47557	5.60171	1
2.64542	2.47557	5.60171	1
2.6464	2.47531	6.00766	1
2.64738	2.47504	6.33927	1
2.64836	2.47452	6.9602	1
2.64933	2.47425	7.2156	1
2.65031	2.47407	7.40329	1
2.65128	2.47355	7.93946	1
2.65225	2.47328	8.17801	1
2.65321	2.47311	8.31918	1
2.65418	2.47266	8.61852	1
2.65514	2.47213	8.97732	1
2.6561	2.47186	9.17389	1
2.65706	2.47133	9.52744	1
2.65801	2.47089	9.83637	1
2.65896	2.47054	10.0592	1
2.65992	2.47	10.3487	1
2.66087	2.46938	10.6828	1
2.66181	2.46858	11.0364	1
2.66276	2.46822	11.1964	1
2.6637	2.46795	11.3168	1
2.66464	2.46733	11.5715	1
2.66558	2.46652	11.8801	1
2.66652	2.46545	12.2249	1
2.66745	2.46491	12.3992	1
2.66839	2.46428	12.5959	1
2.66932	2.46338	12.7946	1
2.67025	2.46302	12.8757	1
2.67117	2.46194	13.1203	1
2.6721	2.4614	13.2104	1
2.67302	2.46122	13.2371	1
2.67394	2.45995	13.4159	1
2.67486	2.45913	13.5059	1
2.67578	2.45832	13.5788	1
2.67669	2.45741	13.6727	1
2.67761	2.45659	13.6776	1
2.67852	2.45531	13.713	1
2.67943	2.45458	13.7193	1
2.68034	2.45375	13.6964	1
2.68124	2.45339	13.6854	1
2.68215	2.45219	13.6238	1
2.68305	2.45146	13.5366	1
2.68395	2.45118	13.5177	1
2.68485	2.45081	13.4728	1
2.68574	2.4498	13.375	1
2.68664	2.44851	13.1962	1
2.68753	2.44823	13.1553	1
2.68842	2.44693	12.9162	1
2.68931	2.446	12.6737	1
2.6902	2.44544	12.5198	1
2.69108	2.44488	12.3658	1
2.69197	2.44414	12.1534	1
2.69285	2.44357	11.9369	1
2.69373	2.44282	11.6531	1
2.69461	2.44254	11.5322	1
2.69548	2.44207	11.3555	1
2.69636	2.44161	11.1828	1
2.69723	2.44114	10.9782	1
2.6981	2.44076	10.789	1
2.69897	2.44001	10.4369	1
2.69984	2.43926	10.0804	1
2.7007	2.43888	9.91362	1
2.70157	2.43803	9.37407	1
2.70243	2.43775	9.20697	1
2.70329	2.43689	8.60013	1
2.70415	2.4367	8.47225	1
2.70501	2.43604	8.01808	1
2.70586	2.43547	7.57122	1
2.70672	2.43528	7.41541	1
2.70757	2.43509	7.22794	1
2.70842	2.43462	6.81025	1
2.70927	2.43443	6.58467	1
2.71012	2.43433	6.49056	1
2.71096	2.43395	6.0653	1
2.71181	2.43348	5.49959	1
2.71265	2.43338	5.38965	1
2.71349	2.43338	5.38965	1
2.71433	2.4331	5.02367	1
2.71517	2.433	4.88785	1
2.716	2.43291	4.74827	1
2.71684	2.43291	4.74827	1
2.71767	2.43272	4.44308	1
2.7185	2.43272	4.44308	1
2.71933	2.43253	4.18892	1
2.72016	2.43253	4.18892	1
2.72099	2.43243	4.04137	1
2.72181	2.43234	3.88496	1
2.72263	2.43224	3.70746	1
2.72346	2.43205	3.33901	1
2.72428	2.43205	3.33901	1
2.72509	2.43196	3.19926	1
2.72591	2.43196	3.19926	1
2.72673	2.43186	2.94646	1
2.72754	2.43186	2.94646	1
2.72835	2.43186	2.94646	1
2.72916	2.43186	2.94646	1
2.72997	2.43186	2.94646	1
2.73078	2.43186	2.94646	1
2.73159	2.43186	2.94646	1
2.73239	2.43186	2.94646	1
2.7332	2.43186	2.94646	1
2.734	2.43186	2.94646	1
2.7348	2.43186	2.94646	1
2.7356	2.43177	2.7492	1
2.7364	2.43177	2.7492	1
2.73719	2.43167	2.5233	1
2.73799	2.43167	2.5233	1
2.73878	2.43167	2.5233	1
2.73957	2.43167	2.5233	1
2.74036	2.43167	2.5233	1
2.74115	2.43167	2.5233	1
2.74194	2.43158	2.33477	1
2.74273	2.43158	2.33477	1
2.74351	2.43158	2.33477	1
2.74429	2.43158	2.33477	1
2.74507	2.43158	2.33477	1
2.74586	2.43158	2.33477	1
2.74663	2.43158	2.33477	1
2.74741	2.43158	2.33477	1
2.74819	2.43158	2.33477	1
2.74896	2.43158	2.33477	1
2.74974	2.43158	2.33477	1
2.75051	2.43158	2.33477	1
2.75128	2.43158	2.33477	1
2.75205	2.43158	2.33477	1
2.75282	2.43158	2.33477	1
2.75358	2.43158	2.33477	1
2.75435	2.43158	2.33477	1
2.75511	2.43158	2.33477	1
2.75587	2.43158	2.33477	1
2.75664	2.43158	2.33477	1
2.7574	2.43158	2.33477	1
2.75815	2.43158	2.33477	1
2.75891	2.43158	2.33477	1
2.75967	2.43158	2.33477	1
2.76042	2.43158	2.33477	1
2.76118	2.43158	2.33477	1
2.76193	2.43158	2.33477	1
2.76268	2.43158	2.33477	1
2.76343	2.43158	2.33477	1
2.76418	2.43158	2.33477	1
2.76492	2.43158	2.33477	1
2.76567	2.43158	2.33477	1
2.76641	2.43158	2.33477	1
2.76716	2.43148	2.5592	1
2.7679	2.43148	2.5592	1
2.76864	2.43138	2.80482	1
2.76938	2.43138	2.80482	1
2.77012	2.43128	3.00831	1
2.77085	2.43118	3.19119	1
2.77159	2.43109	3.38226	1
2.77232	2.43109	3.38226	1
2.77305	2.43109	3.38226	1
2.77379	2.43109	3.38226	1
2.77452	2.43099	3.58004	1
2.77525	2.43089	3.72576	1
2.77597	2.43089	3.72576	1
2.7767	2.43089	3.72576	1
2.77743	2.43089	3.72576	1
2.77815	2.43079	3.88875	1
2.77887	2.43069	4.05021	1
2.7796	2.43069	4.05021	1
2.78032	2.4305	4.40943	1
2.78104	2.4304	4.56494	1
2.78176	2.4303	4.6994	1
2.78247	2.43011	4.94643	1
2.78319	2.42991	5.21263	1
2.7839	2.42981	5.34271	1
2.78462	2.42981	5.34271	1
2.78533	2.42971	5.48524	1
2.78604	2.42962	5.59108	1
2.78675	2.42962	5.59108	1
2.78746	2.42942	5.84832	1
2.78817	2.42922	6.0717	1
2.78888	2.42893	6.37511	1
2.78958	2.42883	6.47254	1
2.79029	2.42873	6.55467	1
2.79099	2.42834	6.9179	1
2.79169	2.42814	7.09592	1
2.79239	2.42804	7.17599	1
2.79309	2.42785	7.36443	1
2.79379	2.42755	7.62815	1
2.79449	2.42726	7.86856	1
2.79518	2.42687	8.19688	1
2.79588	2.42657	8.41995	1
2.79657	2.42618	8.70562	1
2.79727	2.42578	8.96682	1
2.79796	2.42519	9.35804	1
2.79865	2.4248	9.63333	1
2.79934	2.42411	10.04	1
2.80003	2.42332	10.4241	1
2.80072	2.42263	10.7427	1
2.8014	2.42223	10.9045	1
2.80209	2.42183	11.0921	1
2.80277	2.42164	11.1816	1
2.80346	2.42124	11.3258	1
2.80414	2.42054	11.5916	1
2.80482	2.41985	11.8582	1
2.8055	2.41905	12.0958	1
2.80618	2.41845	12.2635	1
2.80686	2.41794	12.3727	1
2.80754	2.41744	12.5002	1
2.80821	2.41664	12.7053	1
2.80889	2.41594	12.868	1
2.80956	2.41514	13.0545	1
2.81023	2.41403	13.2255	1
2.8109	2.41322	13.3396	1
2.81158	2.41231	13.4741	1
2.81224	2.4112	13.6193	1
2.81291	2.4108	13.6525	1
2.81358	2.41039	13.6715	1
2.81425	2.40978	13.73	1
2.81491	2.40907	13.7673	1
2.81558	2.40866	13.7757	1
2.81624	2.40805	13.7851	1
2.8169	2.40754	13.795	1
2.81757	2.40622	13.8389	1
2.81823	2.4055	13.7962	1
2.81889	2.40478	13.766	1
2.81954	2.40427	13.748	1
2.8202	2.40375	13.7165	1
2.82086	2.40303	13.6567	1
2.82151	2.4021	13.5556	1
2.82217	2.40169	13.5362	1
2.82282	2.40056	13.4048	1
2.82347	2.39983	13.3215	1
2.82413	2.3988	13.1763	1
2.82478	2.39828	13.0907	1
2.82543	2.39745	12.9624	1
2.82607	2.39651	12.7354	1
2.82672	2.39589	12.5994	1
2.82737	2.39536	12.4513	1
2.82802	2.39442	12.1486	1
2.82866	2.39379	11.9535	1
2.8293	2.39274	11.6635	1
2.82995	2.39232	11.5207	1
2.83059	2.39159	11.2658	1
2.83123	2.39106	11.0643	1
2.83187	2.39001	10.6282	1
2.83251	2.38937	10.3703	1
2.83315	2.38863	10.0163	1
2.83378	2.38832	9.84403	1
2.83442	2.38789	9.622	1
2.83506	2.38768	9.4799	1
2.83569	2.38715	9.143	1
2.83632	2.38682	8.91784	1
2.83696	2.3864	8.69168	1
2.83759	2.38597	8.37426	1
2.83822	2.38597	8.37426	1
2.83885	2.38555	8.09997	1
2.83948	2.38491	7.62295	1
2.84011	2.3848	7.55554	1
2.84073	2.38427	7.09428	1
2.84136	2.38384	6.70861	1
2.84198	2.38384	6.70861	1
2.84261	2.38363	6.53599	1
2.84323	2.38342	6.33842	1
2.84386	2.3831	6.03482	1
2.84448	2.38299	5.93418	1
2.8451	2.38256	5.46474	1
2.84572	2.38256	5.46474	1
2.84634	2.38256	5.46474	1
2.84696	2.38256	5.46474	1
2.84757	2.38235	5.18227	1
2.84819	2.38235	5.18227	1
2.8488	2.38224	5.07033	1
2.84942	2.38203	4.81813	1
2.85003	2.38192	4.67183	1
2.85065	2.38181	4.49956	1
2.85126	2.38181	4.49956	1
2.85187	2.3817	4.34209	1
2.85248	2.38149	4.09655	1
2.85309	2.38128	3.75411	1
2.8537	2.38117	3.57275	1
2.85431	2.38117	3.57275	1
2.85491	2.38117	3.57275	1
2.85552	2.38117	3.57275	1
2.85612	2.38117	3.57275	1
2.85673	2.38117	3.57275	1
2.85733	2.38117	3.57275	1
2.85794	2.38117	3.57275	1
2.85854	2.38106	3.35285	1
2.85914	2.38096	3.17458	1
2.85974	2.38096	3.17458	1
2.86034	2.38096	3.17458	1
2.86094	2.38096	3.17458	1
2.86153	2.38096	3.17458	1
2.86213	2.38085	2.98361	1
2.86273	2.38064	2.56629	1
2.86332	2.38053	2.30964	1
2.86392	2.38043	2.07535	1
2.86451	2.38043	2.07535	1
2.8651	2.38043	2.07535	1
2.8657	2.38043	2.07535	1
2.86629	2.38043	2.07535	1
2.86688	2.38043	2.07535	1
2.86747	2.38043	2.07535	1
2.86806	2.38043	2.07535	1
2.86864	2.38043	2.07535	1
2.86923	2.38043	2.07535	1
2.86982	2.38043	2.07535	1
2.8704	2.38043	2.07535	1
2.87099	2.38043	2.07535	1
2.87157	2.38043	2.07535	1
2.87216	2.38043	2.07535	1
2.87274	2.38043	2.07535	1
2.87332	2.38043	2.07535	1
2.8739	2.38043	2.07535	1
2.87448	2.38043	2.07535	1
2.87506	2.38043	2.07535	1
2.87564	2.38043	2.07535	1
2.87622	2.38043	2.07535	1
2.87679	2.38043	2.07535	1
2.87737	2.38043	2.07535	1
2.87795	2.38043	2.07535	1
2.87852	2.38043	2.07535	1
2.8791	2.38043	2.07535	1
2.87967	2.38043	2.07535	1
2.88024	2.38043	2.07535	1
2.88081	2.38043	2.07535	1
2.88138	2.38043	2.07535	1
2.88195	2.38043	2.07535	1
2.88252	2.38043	2.07535	1
2.88309	2.38043	2.07535	1
2.88366	2.38043	2.07535	1
2.88423	2.38043	2.07535	1
2.8848	2.38043	2.07535	1
2.88536	2.38043	2.07535	1
2.88593	2.38043	2.07535	1
2.88649	2.38043	2.07535	1
2.88705	2.38043	2.07535	1
2.88762	2.38043	2.07535	1
2.88818	2.38043	2.07535	1
2.88874	2.38043	2.07535	1
2.8893	2.38043	2.07535	1
2.88986	2.38043	2.07535	1
2.89042	2.38043	2.07535	1
2.89098	2.38043	2.07535	1
2.89154	2.38043	2.07535	1
2.89209	2.38043	2.07535	1
2.89265	2.38043	2.07535	1
2.89321	2.38043	2.07535	1
2.89376	2.38043	2.07535	1
2.89432	2.38043	2.07535	1
2.89487	2.38043	2.07535	1
2.89542	2.38043	2.07535	1
2.89597	2.38043	2.07535	1
2.89653	2.38043	2.07535	1
2.89708	2.38043	2.07535	1
2.89763	2.38043	2.07535	1
2.89818	2.38043	2.07535	1
2.89873	2.38043	2.07535	1
2.89927	2.38043	2.07535	1
2.89982	2.38043	2.07535	1
2.90037	2.38043	2.07535	1
2.90091	2.38043	2.07535	1
2.90146	2.38043	2.07535	1
2.902	2.38043	2.07535	1
2.90255	2.38043	2.07535	1
2.90309	2.38043	2.07535	1
2.90363	2.38043	2.07535	1
2.90417	2.38043	2.07535	1
2.90472	2.38032	2.34376	1
2.90526	2.38032	2.34376	1
2.9058	2.38032	2.34376	1
2.90634	2.38032	2.34376	1
2.90687	2.38032	2.34376	1
2.90741	2.38032	2.34376	1
2.90795	2.38032	2.34376	1
2.90849	2.38032	2.34376	1
2.90902	2.38032	2.34376	1
2.90956	2.38032	2.34376	1
2.91009	2.38032	2.34376	1
2.91062	2.38032	2.34376	1
2.91116	2.38032	2.34376	1
2.91169	2.38032	2.34376	1
2.91222	2.38009	2.86455	1
2.91275	2.38009	2.86455	1
2.91328	2.38009	2.86455	1
2.91381	2.38009	2.86455	1
2.91434	2.38009	2.86455	1
2.91487	2.38009	2.86455	1
2.9154	2.37998	3.1058	1
2.91593	2.37998	3.1058	1
2.91645	2.37998	3.1058	1
2.91698	2.37998	3.1058	1
2.91751	2.37998	3.1058	1
2.91803	2.37998	3.1058	1
2.91855	2.37987	3.33175	1
2.91908	2.37987	3.33175	1
2.9196	2.37987	3.33175	1
2.92012	2.37976	3.5294	1
2.92065	2.37965	3.71063	1
2.92117	2.37965	3.71063	1
2.92169	2.37965	3.71063	1
2.92221	2.37965	3.71063	1
2.92273	2.37965	3.71063	1
2.92324	2.37943	4.0518	1
2.92376	2.37943	4.0518	1
2.92428	2.37932	4.22706	1
2.9248	2.37921	4.38094	1
2.92531	2.37921	4.38094	1
2.92583	2.37921	4.38094	1
2.92634	2.3791	4.51077	1
2.92686	2.37888	4.79221	1
2.92737	2.37866	5.08459	1
2.92788	2.37833	5.44678	1
2.9284	2.37833	5.44678	1
2.92891	2.37822	5.59403	1
2.92942	2.378	5.83303	1
2.92993	2.37778	6.06875	1
2.93044	2.37756	6.29749	1
2.93095	2.37756	6.29749	1
2.93146	2.37722	6.60874	1
2.93197	2.37689	6.89863	1
2.93247	2.37678	6.99092	1
2.93298	2.37634	7.33886	1
2.93349	2.37634	7.33886	1
2.93399	2.37634	7.33886	1
2.9345	2.37634	7.33886	1
2.935	2.37578	7.74531	1
2.93551	2.37501	8.28933	1
2.93601	2.3749	8.36005	1
2.93651	2.3749	8.36005	1
2.93702	2.37445	8.66202	1
2.93752	2.37412	8.85907	1
2.93802	2.37401	8.91835	1
2.93852	2.37379	9.06403	1
2.93902	2.3729	9.54517	1
2.93952	2.37234	9.84433	1
2.94002	2.3719	10.0672	1
2.94052	2.37123	10.3917	1
2.94101	2.37045	10.7201	1
2.94151	2.37	10.8923	1
2.94201	2.36944	11.111	1
2.9425	2.36865	11.3626	1
2.943	2.36787	11.6133	1
2.94349	2.3673	11.8028	1
2.94399	2.36685	11.9253	1
2.94448	2.3664	12.0539	1
2.94498	2.36595	12.1897	1
2.94547	2.36573	12.2539	1
2.94596	2.36528	12.3795	1
2.94645	2.36404	12.7054	1
2.94694	2.36381	12.7667	1
2.94743	2.36245	13.0462	1
2.94792	2.36188	13.1442	1
2.94841	2.36097	13.2745	1
2.9489	2.36006	13.4012	1
2.94939	2.35983	13.4404	1
2.94988	2.35881	13.5928	1
2.95036	2.35824	13.6611	1
2.95085	2.35801	13.6911	1
2.95134	2.35709	13.7812	1
2.95182	2.35629	13.8499	1
2.95231	2.3556	13.9116	1
2.95279	2.35514	13.9363	1
2.95328	2.35434	13.9699	1
2.95376	2.35353	13.977	1
2.95424	2.35272	14.0044	1
2.95472	2.35156	13.9897	1
2.95521	2.35004	13.8891	1
2.95569	2.34899	13.8557	1
2.95617	2.3483	13.8168	1
2.95665	2.34759	13.7548	1
2.95713	2.34666	13.666	1
2.95761	2.34619	13.6138	1
2.95809	2.34537	13.5525	1
2.95856	2.34525	13.5302	1
2.95904	2.34419	13.415	1
2.95952	2.34325	13.2746	1
2.95999	2.34254	13.1413	1
2.96047	2.34195	13.0096	1
2.96095	2.34088	12.8327	1
2.96142	2.34041	12.7246	1
2.9619	2.34017	12.677	1
2.96237	2.33934	12.4967	1
2.96284	2.33827	12.2449	1
2.96332	2.33756	12.0476	1
2.96379	2.33708	11.9038	1
2.96426	2.33588	11.5612	1
2.96473	2.3354	11.3811	1
2.9652	2.33492	11.2045	1
2.96567	2.3342	10.9188	1
2.96614	2.33336	10.5951	1
2.96661	2.33312	10.5038	1
2.96708	2.33276	10.3799	1
2.96755	2.33203	10.0251	1
2.96802	2.33143	9.77565	1
2.96848	2.33119	9.66854	1
2.96895	2.33046	9.30293	1
2.96942	2.33022	9.18987	1
2.96988	2.32973	8.93668	1
2.97035	2.32925	8.63221	1
2.97081	2.32876	8.33757	1
2.97128	2.32864	8.27326	1
2.97174	2.32828	8.07755	1
2.9722	2.32804	7.9189	1
2.97267	2.32791	7.83871	1
2.97313	2.32743	7.51281	1
2.97359	2.32706	7.27414	1
2.97405	2.3267	7.01306	1
2.97451	2.32658	6.92848	1
2.97497	2.32621	6.65675	1
2.97543	2.32621	6.65675	1
2.97589	2.32597	6.47332	1
2.97635	2.32561	6.14738	1
2.97681	2.32548	6.02255	1
2.97727	2.32548	6.02255	1
2.97772	2.32536	5.91733	1
2.97818	2.32499	5.52885	1
2.97864	2.32499	5.52885	1
2.97909	2.32487	5.41589	1
2.97955	2.32487	5.41589	1
2.98	2.32463	5.1569	1
2.98046	2.3245	5.01976	1
2.98091	2.32426	4.74462	1
2.98137	2.32426	4.74462	1
2.98182	2.32414	4.57428	1
2.98227	2.32414	4.57428	1
2.98272	2.32402	4.41363	1
2.98318	2.32389	4.29679	1
2.98363	2.32341	3.63975	1
2.98408	2.32341	3.63975	1
2.98453	2.32329	3.46778	1
2.98498	2.32329	3.46778	1
2.98543	2.32316	3.27714	1
2.98588	2.32304	3.08289	1
2.98632	2.32292	2.90148	1
2.98677	2.3228	2.63853	1
2.98722	2.3228	2.63853	1
2.98767	2.3228	2.63853	1
2.98811	2.3228	2.63853	1
2.98856	2.3228	2.63853	1
2.989	2.32268	2.37692	1
2.98945	2.32256	2.09535	1
2.98989	2.32256	2.09535	1
2.99034	2.32256	2.09535	1
2.99078	2.32256	2.09535	1
2.99123	2.32256	2.09535	1
2.99167	2.32256	2.09535	1
2.99211	2.32256	2.09535	1
2.99255	2.32256	2.09535	1
2.993	2.32256	2.09535	1
2.99344	2.32256	2.09535	1
2.99388	2.32256	2.09535	1
2.99432	2.32243	1.81593	1
2.99476	2.32243	1.81593	1
2.9952	2.32243	1.81593	1
2.99564	2.32243	1.81593	1
2.99607	2.32243	1.81593	1
2.99651	2.32243	1.81593	1
2.99695	2.32243	1.81593	1
2.99739	2.32243	1.81593	1
2.99782	2.32243	1.81593	1
2.99826	2.32243	1.81593	1
2.9987	2.32243	1.81593	1
2.99913	2.32243	1.81593	1
2.99957	2.32243	1.81593	1
3	2.32243	1.81593	1
3.00043	2.32243	1.81593	1
3.00087	2.32243	1.81593	1
3.0013	2.32243	1.81593	1
3.00173	2.32243	1.81593	1
3.00217	2.32243	1.81593	1
3.0026	2.32243	1.81593	1
3.00303	2.32243	1.81593	1
3.00346	2.32243	1.81593	1
3.00389	2.32243	1.81593	1
3.00432	2.32243	1.81593	1
3.00475	2.32243	1.81593	1
3.00518	2.32243	1.81593	1
3.00561	2.32243	1.81593	1
3.00604	2.32243	1.81593	1
3.00647	2.32243	1.81593	1
3.00689	2.32243	1.81593	1
3.00732	2.32243	1.81593	1
3.00775	2.32243	1.81593	1
3.00817	2.32243	1.81593	1
3.0086	2.32243	1.81593	1
3.00903	2.32243	1.81593	1
3.00945	2.32243	1.81593	1
3.00988	2.32243	1.81593	1
3.0103	2.32243	1.81593	1
3.01072	2.32243	1.81593	1
3.01115	2.32243	1.81593	1
3.01157	2.32243	1.81593	1
3.01199	2.32243	1.81593	1
3.01242	2.32243	1.81593	1
3.01284	2.32243	1.81593	1
3.01326	2.32243	1.81593	1
3.01368	2.32243	1.81593	1
3.0141	2.32243	1.81593	1
3.01452	2.32243	1.81593	1
3.01494	2.32243	1.81593	1
3.01536	2.32243	1.81593	1
3.01578	2.32243	1.81593	1
3.0162	2.32243	1.81593	1
3.01662	2.32243	1.81593	1
3.01703	2.32243	1.81593	1
3.01745	2.32243	1.81593	1
3.01787	2.32243	1.81593	1
3.01828	2.32243	1.81593	1
3.0187	2.32243	1.81593	1
3.01912	2.32243	1.81593	1
3.01953	2.32243	1.81593	1
3.01995	2.32243	1.81593	1
3.02036	2.32243	1.81593	1
3.02078	2.32243	1.81593	1
3.02119	2.32243	1.81593	1
3.0216	2.32243	1.81593	1
3.02202	2.32243	1.81593	1
3.02243	2.32243	1.81593	1
3.02284	2.32243	1.81593	1
3.02325	2.32243	1.81593	1
3.02366	2.32243	1.81593	1
3.02407	2.32243	1.81593	1
3.02449	2.32243	1.81593	1
3.0249	2.32243	1.81593	1
3.02531	2.32243	1.81593	1
3.02572	2.32243	1.81593	1
3.02612	2.32243	1.81593	1
3.02653	2.32243	1.81593	1
3.02694	2.32243	1.81593	1
3.02735	2.32243	1.81593	1
3.02776	2.32243	1.81593	1
3.02816	2.32243	1.81593	1
3.02857	2.32243	1.81593	1
3.02898	2.32243	1.81593	1
3.02938	2.32243	1.81593	1
3.02979	2.32243	1.81593	1
3.03019	2.32243	1.81593	1
3.0306	2.32243	1.81593	1
3.031	2.32243	1.81593	1
3.03141	2.32243	1.81593	1
3.03181	2.32243	1.81593	1
3.03222	2.32243	1.81593	1
3.03262	2.32243	1.81593	1
3.03302	2.32243	1.81593	1
3.03342	2.32243	1.81593	1
3.03383	2.32243	1.81593	1
3.03423	2.32243	1.81593	1
3.03463	2.32243	1.81593	1
3.03503	2.32243	1.81593	1
3.03543	2.32243	1.81593	1
3.03583	2.32243	1.81593	1
3.03623	2.32243	1.81593	1
3.03663	2.32243	1.81593	1
3.03703	2.32243	1.81593	1
3.03743	2.32243	1.81593	1
3.03782	2.32243	1.81593	1
3.03822	2.32243	1.81593	1
3.03862	2.32243	1.81593	1
3.03902	2.32243	1.81593	1
3.03941	2.32243	1.81593	1
3.03981	2.32243	1.81593	1
3.04021	2.32243	1.81593	1
3.0406	2.32243	1.81593	1
3.041	2.32243	1.81593	1
3.04139	2.32243	1.81593	1
3.04179	2.32243	1.81593	1
3.04218	2.32243	1.81593	1
3.04258	2.32243	1.81593	1
3.04297	2.32243	1.81593	1
3.04336	2.32243	1.81593	1
3.04376	2.32243	1.81593	1
3.04415	2.32243	1.81593	1
3.04454	2.32243	1.81593	1
3.04493	2.32243	1.81593	1
3.04532	2.32243	1.81593	1
3.04571	2.32243	1.81593	1
3.0461	2.32243	1.81593	1
3.0465	2.32243	1.81593	1
3.04689	2.32243	1.81593	1
3.04727	2.32243	1.81593	1
3.04766	2.32243	1.81593	1
3.04805	2.32243	1.81593	1
3.04844	2.32243	1.81593	1
3.04883	2.32243	1.81593	1
3.04922	2.32243	1.81593	1
3.04961	2.32243	1.81593	1
3.04999	2.32243	1.81593	1
3.05038	2.32243	1.81593	1
3.05077	2.32243	1.81593	1
3.05115	2.32243	1.81593	1
3.05154	2.32243	1.81593	1
3.05192	2.32243	1.81593	1
3.05231	2.32243	1.81593	1
3.05269	2.32243	1.81593	1
3.05308	2.32243	1.81593	1
3.05346	2.32243	1.81593	1
3.05385	2.32243	1.81593	1
3.05423	2.32243	1.81593	1
3.05461	2.32243	1.81593	1
3.055	2.32243	1.81593	1
3.05538	2.32243	1.81593	1
3.05576	2.32243	1.81593	1
3.05614	2.32243	1.81593	1
3.05652	2.32243	1.81593	1
3.0569	2.32243	1.81593	1
3.05729	2.32243	1.81593	1
3.05767	2.32231	2.17754	1
3.05805	2.32231	2.17754	1
3.05843	2.32231	2.17754	1
3.05881	2.32218	2.48084	1
3.05918	2.32218	2.48084	1
3.05956	2.32218	2.48084	1
3.05994	2.32218	2.48084	1
3.06032	2.32218	2.48084	1
3.0607	2.32218	2.48084	1
3.06108	2.32206	2.74789	1
3.06145	2.32193	2.99751	1
3.06183	2.32193	2.99751	1
3.06221	2.32193	2.99751	1
3.06258	2.3218	3.19827	1
3.06296	2.3218	3.19827	1
3.06333	2.3218	3.19827	1
3.06371	2.3218	3.19827	1
3.06408	2.3218	3.19827	1
3.06446	2.3218	3.19827	1
3.06483	2.3218	3.19827	1
3.06521	2.3218	3.19827	1
3.06558	2.3218	3.19827	1
3.06595	2.32168	3.3873	1
3.06633	2.32155	3.58896	1
3.0667	2.32155	3.58896	1
3.06707	2.32155	3.58896	1
3.06744	2.32155	3.58896	1
3.06781	2.3213	3.9874	1
3.06819	2.3213	3.9874	1
3.06856	2.32117	4.17804	1
3.06893	2.32104	4.32418	1
3.0693	2.32092	4.46461	1
3.06967	2.32029	5.22898	1
3.07004	2.32016	5.36489	1
3.07041	2.32016	5.36489	1
3.07078	2.31991	5.62387	1
3.07115	2.31953	5.96908	1
3.07151	2.31915	6.30463	1
3.07188	2.31877	6.61789	1
3.07225	2.31877	6.61789	1
3.07262	2.31864	6.71884	1
3.07298	2.31852	6.81498	1
3.07335	2.31814	7.07859	1
3.07372	2.31801	7.18135	1
3.07408	2.31801	7.18135	1
3.07445	2.31776	7.36224	1
3.07482	2.31763	7.46599	1
3.07518	2.31751	7.55504	1
3.07555	2.317	7.87015	1
3.07591	2.31649	8.18439	1
3.07628	2.31623	8.33378	1
3.07664	2.31585	8.55956	1
3.077	2.31535	8.84374	1
3.07737	2.31522	8.9041	1
3.07773	2.31445	9.29005	1
3.07809	2.31394	9.52755	1
3.07846	2.31382	9.58727	1
3.07882	2.31318	9.89056	1
3.07918	2.31279	10.0453	1
3.07954	2.31241	10.1959	1
3.0799	2.31151	10.5482	1
3.08027	2.31113	10.7176	1
3.08063	2.311	10.7606	1
3.08099	2.31036	10.9876	1
3.08135	2.30985	11.1628	1
3.08171	2.30959	11.2463	1
3.08207	2.30933	11.3295	1
3.08243	2.30805	11.7132	1
3.08279	2.30753	11.8572	1
3.08314	2.30676	12.0637	1
3.0835	2.3065	12.1395	1
3.08386	2.30559	12.3579	1
3.08422	2.30507	12.4793	1
3.08458	2.30378	12.7921	1
3.08493	2.30339	12.8709	1
3.08529	2.30287	12.9685	1
3.08565	2.30222	13.0892	1
3.086	2.30209	13.1092	1
3.08636	2.30144	13.2011	1
3.08672	2.30117	13.2456	1
3.08707	2.30052	13.3474	1
3.08743	2.3	13.4326	1
3.08778	2.29974	13.4589	1
3.08814	2.29882	13.5681	1
3.08849	2.29803	13.6584	1
3.08884	2.2975	13.7053	1
3.0892	2.29671	13.7777	1
3.08955	2.29579	13.8642	1
3.08991	2.29552	13.8829	1
3.09026	2.2942	13.9706	1
3.09061	2.29354	14.0065	1
3.09096	2.29247	14.0318	1
3.09132	2.29141	14.0445	1
3.09167	2.29021	14.052	1
3.09202	2.28873	14.0362	1
3.09237	2.28833	14.0337	1
3.09272	2.28753	14.0222	1
3.09307	2.28686	14.0167	1
3.09342	2.28618	13.969	1
3.09377	2.28565	13.9438	1
3.09412	2.28483	13.8701	1
3.09447	2.28416	13.8151	1
3.09482	2.28307	13.7386	1
3.09517	2.2824	13.6893	1
3.09552	2.28118	13.561	1
3.09587	2.28077	13.5044	1
3.09621	2.27994	13.3764	1
3.09656	2.2794	13.2894	1
3.09691	2.27899	13.2404	1
3.09726	2.27789	13.0593	1
3.0976	2.27638	12.8004	1
3.09795	2.27569	12.66	1
3.0983	2.27527	12.5511	1
3.09864	2.27417	12.3333	1
3.09899	2.27321	12.11	1
3.09934	2.27182	11.7284	1
3.09968	2.27098	11.5117	1
3.10003	2.27001	11.2361	1
3.10037	2.26946	11.0851	1
3.10072	2.26918	10.9911	1
3.10106	2.26904	10.9421	1
3.1014	2.26848	10.7548	1
3.10175	2.26834	10.7148	1
3.10209	2.2675	10.4253	1
3.10243	2.26638	10.0404	1
3.10278	2.2661	9.94902	1
3.10312	2.26554	9.74017	1
3.10346	2.26442	9.25501	1
3.1038	2.26386	8.99388	1
3.10415	2.26357	8.86113	1
3.10449	2.26329	8.7295	1
3.10483	2.26315	8.65137	1
3.10517	2.26259	8.36282	1
3.10551	2.26216	8.13335	1
3.10585	2.26174	7.9087	1
3.10619	2.26131	7.64885	1
3.10653	2.26117	7.55358	1
3.10687	2.26117	7.55358	1
3.10721	2.2606	7.19078	1
3.10755	2.26046	7.08346	1
3.10789	2.26046	7.08346	1
3.10823	2.26032	6.99473	1
3.10857	2.25975	6.58793	1
3.1089	2.25961	6.49097	1
3.10924	2.25918	6.15305	1
3.10958	2.25918	6.15305	1
3.10992	2.25904	6.05749	1
3.11025	2.25876	5.83135	1
3.11059	2.25876	5.83135	1
3.11093	2.25833	5.44128	1
3.11126	2.25805	5.19605	1
3.1116	2.25733	4.45853	1
3.11193	2.25733	4.45853	1
3.11227	2.25733	4.45853	1
3.11261	2.25677	3.81361	1
3.11294	2.25677	3.81361	1
3.11327	2.25677	3.81361	1
3.11361	2.25677	3.81361	1
3.11394	2.25648	3.44755	1
3.11428	2.25648	3.44755	1
3.11461	2.25634	3.23928	1
3.11494	2.25634	3.23928	1
3.11528	2.25634	3.23928	1
3.11561	2.25634	3.23928	1
3.11594	2.2562	3.02035	1
3.11628	2.25591	2.56981	1
3.11661	2.25577	2.27385	1
3.11694	2.25549	1.55651	1
3.11727	2.25549	1.55651	1
3.1176	2.25549	1.55651	1
3.11793	2.25549	1.55651	1
3.11826	2.25549	1.55651	1
3.1186	2.25549	1.55651	1
3.11893	2.25549	1.55651	1
3.11926	2.25549	1.55651	1
3.11959	2.25549	1.55651	1
3.11992	2.25549	1.55651	1
3.12024	2.25549	1.55651	1
3.12057	2.25549	1.55651	1
3.1209	2.25549	1.55651	1
3.12123	2.25549	1.55651	1
3.12156	2.25549	1.55651	1
3.12189	2.25549	1.55651	1
3.12222	2.25549	1.55651	1
3.12254	2.25549	1.55651	1
3.12287	2.25549	1.55651	1
3.1232	2.25549	1.55651	1
3.12352	2.25549	1.55651	1
3.12385	2.25549	1.55651	1
3.12418	2.25549	1.55651	1
3.1245	2.25549	1.55651	1
3.12483	2.25549	1.55651	1
3.12516	2.25549	1.55651	1
3.12548	2.25549	1.55651	1
3.12581	2.25549	1.55651	1
3.12613	2.25549	1.55651	1
3.12646	2.25549	1.55651	1
3.12678	2.25549	1.55651	1
3.1271	2.25549	1.55651	1
3.12743	2.25549	1.55651	1
3.12775	2.25549	1.55651	1
3.12808	2.25549	1.55651	1
3.1284	2.25549	1.55651	1
3.12872	2.25549	1.55651	1
3.12905	2.25549	1.55651	1
3.12937	2.25549	1.55651	1
3.12969	2.25549	1.55651	1
3.13001	2.25549	1.55651	1
3.13033	2.25549	1.55651	1
3.13066	2.25549	1.55651	1
3.13098	2.25549	1.55651	1
3.1313	2.25549	1.55651	1
3.13162	2.25549	1.55651	1
3.13194	2.25549	1.55651	1
3.13226	2.25549	1.55651	1
3.13258	2.25549	1.55651	1
3.1329	2.25549	1.55651	1
3.13322	2.25549	1.55651	1
3.13354	2.25549	1.55651	1
3.13386	2.25549	1.55651	1
3.13418	2.25549	1.55651	1
3.1345	2.25549	1.55651	1
3.13481	2.25549	1.55651	1
3.13513	2.25549	1.55651	1
3.13545	2.25549	1.55651	1
3.13577	2.25549	1.55651	1
3.13609	2.25549	1.55651	1
3.1364	2.25549	1.55651	1
3.13672	2.25549	1.55651	1
3.13704	2.25549	1.55651	1
3.13735	2.25549	1.55651	1
3.13767	2.25549	1.55651	1
3.13799	2.25549	1.55651	1
3.1383	2.25549	1.55651	1
3.13862	2.25549	1.55651	1
3.13893	2.25549	1.55651	1
3.13925	2.25549	1.55651	1
3.13956	2.25549	1.55651	1
3.13988	2.25549	1.55651	1
3.14019	2.25549	1.55651	1
3.14051	2.25549	1.55651	1
3.14082	2.25549	1.55651	1
3.14114	2.25549	1.55651	1
3.14145	2.25549	1.55651	1
3.14176	2.25549	1.55651	1
3.14208	2.25549	1.55651	1
3.14239	2.25549	1.55651	1
3.1427	2.25549	1.55651	1
3.14301	2.25549	1.55651	1
3.14333	2.25549	1.55651	1
3.14364	2.25549	1.55651	1
3.14395	2.25549	1.55651	1
3.14426	2.25549	1.55651	1
3.14457	2.25549	1.55651	1
3.14489	2.25549	1.55651	1
3.1452	2.25549	1.55651	1
3.14551	2.25549	1.55651	1
3.14582	2.25549	1.55651	1
3.14613	2.25549	1.55651	1
3.14644	2.25549	1.55651	1
3.14675	2.25549	1.55651	1
3.14706	2.25549	1.55651	1
3.14737	2.25549	1.55651	1
3.14768	2.25549	1.55651	1
3.14799	2.25549	1.55651	1
3.14829	2.25549	1.55651	1
3.1486	2.25549	1.55651	1
3.14891	2.25549	1.55651	1
3.14922	2.25549	1.55651	1
3.14953	2.25549	1.55651	1
3.14983	2.25549	1.55651	1
3.15014	2.25549	1.55651	1
3.15045	2.25549	1.55651	1
3.15076	2.25549	1.55651	1
3.15106	2.25549	1.55651	1
3.15137	2.25549	1.55651	1
3.15168	2.25549	1.55651	1
3.15198	2.25549	1.55651	1
3.15229	2.25549	1.55651	1
3.15259	2.25549	1.55651	1
3.1529	2.25549	1.55651	1
3.1532	2.25549	1.55651	1
3.15351	2.25549	1.55651	1
3.15381	2.25549	1.55651	1
3.15412	2.25549	1.55651	1
3.15442	2.25549	1.55651	1
3.15473	2.25549	1.55651	1
3.15503	2.25549	1.55651	1
3.15534	2.25549	1.55651	1
3.15564	2.25549	1.55651	1
3.15594	2.25549	1.55651	1
3.15625	2.25549	1.55651	1
3.15655	2.25549	1.55651	1
3.15685	2.25549	1.55651	1
3.15715	2.25549	1.55651	1
3.15746	2.25549	1.55651	1
3.15776	2.25549	1.55651	1
3.15806	2.25549	1.55651	1
3.15836	2.25549	1.55651	1
3.15866	2.25549	1.55651	1
3.15897	2.25549	1.55651	1
3.15927	2.25549	1.55651	1
3.15957	2.25549	1.55651	1
3.15987	2.25549	1.55651	1
3.16017	2.25549	1.55651	1
3.16047	2.25549	1.55651	1
3.16077	2.25549	1.55651	1
3.16107	2.25549	1.55651	1
3.16137	2.25549	1.55651	1
3.16167	2.25549	1.55651	1
3.16197	2.25549	1.55651	1
3.16227	2.25549	1.55651	1
3.16256	2.25549	1.55651	1
3.16286	2.25549	1.55651	1
3.16316	2.25549	1.55651	1
3.16346	2.25549	1.55651	1
3.16376	2.25549	1.55651	1
3.16406	2.25549	1.55651	1
3.16435	2.25549	1.55651	1
3.16465	2.25549	1.55651	1
3.16495	2.25549	1.55651	1
3.16524	2.25549	1.55651	1
3.16554	2.25549	1.55651	1
3.16584	2.25549	1.55651	1
3.16613	2.25549	1.55651	1
3.16643	2.25549	1.55651	1
3.16673	2.25549	1.55651	1
3.16702	2.25549	1.55651	1
3.16732	2.25549	1.55651	1
3.16761	2.25549	1.55651	1
3.16791	2.25549	1.55651	1
3.1682	2.25549	1.55651	1
3.1685	2.25549	1.55651	1
3.16879	2.25549	1.55651	1
3.16909	2.25549	1.55651	1
3.16938	2.25549	1.55651	1
3.16967	2.25549	1.55651	1
3.16997	2.25549	1.55651	1
3.17026	2.25549	1.55651	1
3.17056	2.25549	1.55651	1
3.17085	2.25549	1.55651	1
3.17114	2.25549	1.55651	1
3.17143	2.25549	1.55651	1
3.17173	2.25549	1.55651	1
3.17202	2.25549	1.55651	1
3.17231	2.25549	1.55651	1
3.1726	2.25549	1.55651	1
3.17289	2.25549	1.55651	1
3.17319	2.25549	1.55651	1
3.17348	2.25549	1.55651	1
3.17377	2.25549	1.55651	1
3.17406	2.25549	1.55651	1
3.17435	2.25549	1.55651	1
3.17464	2.25549	1.55651	1
3.17493	2.25549	1.55651	1
3.17522	2.25549	1.55651	1
3.17551	2.25549	1.55651	1
3.1758	2.25549	1.55651	1
3.17609	2.25549	1.55651	1
3.17638	2.25549	1.55651	1
3.17667	2.25549	1.55651	1
3.17696	2.25549	1.55651	1
3.17725	2.25549	1.55651	1
3.17754	2.25549	1.55651	1
3.17782	2.25549	1.55651	1
3.17811	2.25549	1.55651	1
3.1784	2.25549	1.55651	1
3.17869	2.25549	1.55651	1
3.17898	2.25549	1.55651	1
3.17926	2.25549	1.55651	1
3.17955	2.25549	1.55651	1
3.17984	2.25549	1.55651	1
3.18013	2.25549	1.55651	1
3.18041	2.25549	1.55651	1
3.1807	2.25549	1.55651	1
3.18099	2.25549	1.55651	1
3.18127	2.25549	1.55651	1
3.18156	2.25549	1.55651	1
3.18184	2.25549	1.55651	1
3.18213	2.25549	1.55651	1
3.18241	2.25549	1.55651	1
3.1827	2.25549	1.55651	1
3.18298	2.25549	1.55651	1
3.18327	2.25549	1.55651	1
3.18355	2.25549	1.55651	1
3.18384	2.25549	1.55651	1
3.18412	2.25549	1.55651	1
3.18441	2.25549	1.55651	1
3.18469	2.25549	1.55651	1
3.18498	2.25549	1.55651	1
3.18526	2.25549	1.55651	1
3.18554	2.25549	1.55651	1
3.18583	2.25549	1.55651	1
3.18611	2.25549	1.55651	1
3.18639	2.25549	1.55651	1
3.18667	2.25549	1.55651	1
3.18696	2.25549	1.55651	1
3.18724	2.25549	1.55651	1
3.18752	2.25549	1.55651	1
3.1878	2.25549	1.55651	1
3.18808	2.25549	1.55651	1
3.18837	2.25549	1.55651	1
3.18865	2.25549	1.55651	1
3.18893	2.25549	1.55651	1
3.18921	2.25549	1.55651	1
3.18949	2.25549	1.55651	1
3.18977	2.25549	1.55651	1
3.19005	2.25549	1.55651	1
3.19033	2.25549	1.55651	1
3.19061	2.25549	1.55651	1
3.19089	2.25549	1.55651	1
3.19117	2.25549	1.55651	1
3.19145	2.25549	1.55651	1
3.19173	2.25549	1.55651	1
3.19201	2.25549	1.55651	1
3.19229	2.25549	1.55651	1
3.19257	2.25549	1.55651	1
3.19285	2.25549	1.55651	1
3.19312	2.25549	1.55651	1
3.1934	2.25549	1.55651	1
3.19368	2.25549	1.55651	1
3.19396	2.25549	1.55651	1
3.19424	2.25549	1.55651	1
3.19451	2.25549	1.55651	1
3.19479	2.25549	1.55651	1
3.19507	2.25549	1.55651	1
3.19535	2.25549	1.55651	1
3.19562	2.25549	1.55651	1
3.1959	2.25549	1.55651	1
3.19618	2.25549	1.55651	1
3.19645	2.25549	1.55651	1
3.19673	2.25549	1.55651	1
3.197	2.25549	1.55651	1
3.19728	2.25549	1.55651	1
3.19756	2.25549	1.55651	1
3.19783	2.25549	1.55651	1
3.19811	2.25549	1.55651	1
3.19838	2.25549	1.55651	1
3.19866	2.25549	1.55651	1
3.19893	2.25549	1.55651	1
3.19921	2.25549	1.55651	1
3.19948	2.25549	1.55651	1
3.19976	2.25549	1.55651	1
3.20003	2.25549	1.55651	1
3.2003	2.25549	1.55651	1
3.20058	2.25549	1.55651	1
3.20085	2.25534	1.98149	1
3.20112	2.25534	1.98149	1
3.2014	2.25534	1.98149	1
3.20167	2.25534	1.98149	1
3.20194	2.25534	1.98149	1
3.20222	2.25519	2.33085	1
3.20249	2.25519	2.33085	1
3.20276	2.25519	2.33085	1
3.20303	2.25519	2.33085	1
3.2033	2.25505	2.62568	1
3.20358	2.25505	2.62568	1
3.20385	2.25505	2.62568	1
3.20412	2.2549	2.91162	1
3.20439	2.2549	2.91162	1
3.20466	2.2549	2.91162	1
3.20493	2.25475	3.15559	1
3.2052	2.25475	3.15559	1
3.20548	2.25475	3.15559	1
3.20575	2.25475	3.15559	1
3.20602	2.25475	3.15559	1
3.20629	2.25475	3.15559	1
3.20656	2.25475	3.15559	1
3.20683	2.25475	3.15559	1
3.2071	2.25475	3.15559	1
3.20737	2.25446	3.60671	1
3.20763	2.25446	3.60671	1
3.2079	2.25431	3.78859	1
3.20817	2.25431	3.78859	1
3.20844	2.25402	4.18261	1
3.20871	2.25387	4.36717	1
3.20898	2.25358	4.69338	1
3.20925	2.25328	4.99567	1
3.20952	2.25328	4.99567	1
3.20978	2.25328	4.99567	1
3.21005	2.25298	5.25673	1
3.21032	2.25298	5.25673	1
3.21059	2.25298	5.25673	1
3.21085	2.25298	5.25673	1
3.21112	2.25284	5.39219	1
3.21139	2.25269	5.52173	1
3.21165	2.2524	5.7812	1
3.21192	2.2524	5.7812	1
3.21219	2.25225	5.90496	1
3.21245	2.2521	6.02203	1
3.21272	2.2518	6.24305	1
3.21299	2.2518	6.24305	1
3.21325	2.2518	6.24305	1
3.21352	2.25151	6.46931	1
3.21378	2.25106	6.77894	1
3.21405	2.25077	6.98636	1
3.21431	2.25033	7.27529	1
3.21458	2.24944	7.82687	1
3.21484	2.24929	7.90153	1
3.21511	2.24929	7.90153	1
3.21537	2.24914	7.98559	1
3.21564	2.24899	8.07254	1
3.2159	2.24885	8.15555	1
3.21617	2.2484	8.38055	1
3.21643	2.24736	8.87428	1
3.21669	2.24721	8.94431	1
3.21696	2.24706	9.02217	1
3.21722	2.24676	9.14315	1
3.21748	2.24587	9.52361	1
3.21775	2.24512	9.82295	1
3.21801	2.24482	9.93681	1
3.21827	2.24452	10.059	1
3.21854	2.24407	10.2277	1
3.2188	2.24377	10.3349	1
3.21906	2.24363	10.3922	1
3.21932	2.24287	10.627	1
3.21958	2.24212	10.8609	1
3.21985	2.24212	10.8609	1
3.22011	2.24167	10.9838	1
3.22037	2.24121	11.1129	1
3.22063	2.24001	11.4731	1
3.22089	2.23956	11.5822	1
3.22115	2.23895	11.739	1
3.22141	2.23865	11.8092	1
3.22167	2.23804	11.9546	1
3.22194	2.23789	11.9953	1
3.2222	2.23653	12.3128	1
3.22246	2.23592	12.4388	1
3.22272	2.23547	12.527	1
3.22298	2.23516	12.5885	1
3.22324	2.23425	12.758	1
3.2235	2.23394	12.8122	1
3.22376	2.23333	12.9284	1
3.22401	2.23287	12.9988	1
3.22427	2.23211	13.1118	1
3.22453	2.23165	13.1838	1
3.22479	2.23073	13.3174	1
3.22505	2.2295	13.4992	1
3.22531	2.22888	13.5694	1
3.22557	2.22765	13.7097	1
3.22583	2.22688	13.7973	1
3.22608	2.22626	13.8447	1
3.22634	2.22548	13.9119	1
3.2266	2.22471	13.9696	1
3.22686	2.22408	14.0085	1
3.22712	2.22299	14.0712	1
3.22737	2.22221	14.1128	1
3.22763	2.22143	14.1453	1
3.22789	2.2208	14.1468	1
3.22814	2.2197	14.178	1
3.2284	2.21828	14.1788	1
3.22866	2.21749	14.1887	1
3.22891	2.21654	14.1858	1
3.22917	2.21591	14.1883	1
3.22943	2.21495	14.1524	1
3.22968	2.21416	14.1327	1
3.22994	2.21336	14.1017	1
3.23019	2.21257	14.071	1
3.23045	2.21209	14.0575	1
3.2307	2.21081	14.0035	1
3.23096	2.21017	13.9484	1
3.23121	2.20937	13.8891	1
3.23147	2.20856	13.821	1
3.23172	2.2076	13.741	1
3.23198	2.20646	13.6216	1
3.23223	2.20566	13.5325	1
3.23249	2.20468	13.4238	1
3.23274	2.20403	13.3421	1
3.233	2.20371	13.2942	1
3.23325	2.20338	13.2445	1
3.2335	2.20273	13.1624	1
3.23376	2.20208	13.0629	1
3.23401	2.20126	12.9376	1
3.23426	2.19995	12.7109	1
3.23452	2.1988	12.5195	1
3.23477	2.19831	12.4274	1
3.23502	2.19765	12.3076	1
3.23528	2.19716	12.2092	1
3.23553	2.19634	12.0353	1
3.23578	2.19551	11.8504	1
3.23603	2.19518	11.7715	1
3.23629	2.19501	11.7319	1
3.23654	2.19501	11.7319	1
3.23679	2.19418	11.5111	1
3.23704	2.19352	11.3481	1
3.23729	2.19285	11.1884	1
3.23754	2.19169	10.869	1
3.23779	2.18985	10.3239	1
3.23805	2.18935	10.1549	1
3.2383	2.18868	9.93561	1
3.23855	2.18834	9.81294	1
3.2388	2.18784	9.65299	1
3.23905	2.18734	9.44984	1
3.2393	2.187	9.32008	1
3.23955	2.18633	9.05066	1
3.2398	2.18582	8.85122	1
3.24005	2.18565	8.78824	1
3.2403	2.18532	8.66976	1
3.24055	2.18464	8.36278	1
3.2408	2.18414	8.14405	1
3.24105	2.18363	7.90542	1
3.2413	2.18312	7.64342	1
3.24155	2.18278	7.45842	1
3.2418	2.18227	7.18074	1
3.24204	2.18176	6.88658	1
3.24229	2.18142	6.69411	1
3.24254	2.18125	6.5934	1
3.24279	2.18091	6.3718	1
3.24304	2.1804	6.02525	1
3.24329	2.1804	6.02525	1
3.24353	2.18006	5.79005	1
3.24378	2.17989	5.66806	1
3.24403	2.17989	5.66806	1
3.24428	2.17989	5.66806	1
3.24452	2.17972	5.53165	1
3.24477	2.17972	5.53165	1
3.24502	2.17938	5.27013	1
3.24527	2.17904	4.9953	1
3.24551	2.17904	4.9953	1
3.24576	2.17887	4.84881	1
3.24601	2.1787	4.68671	1
3.24625	2.17853	4.53427	1
3.2465	2.17853	4.53427	1
3.24674	2.17819	4.23404	1
3.24699	2.17802	4.06987	1
3.24724	2.17802	4.06987	1
3.24748	2.17802	4.06987	1
3.24773	2.17785	3.90124	1
3.24797	2.17785	3.90124	1
3.24822	2.17768	3.70319	1
3.24846	2.17768	3.70319	1
3.24871	2.17768	3.70319	1
3.24895	2.17768	3.70319	1
3.2492	2.17768	3.70319	1
3.24944	2.1775	3.48125	1
3.24969	2.17716	3.01235	1
3.24993	2.17716	3.01235	1
3.25018	2.17716	3.01235	1
3.25042	2.17699	2.74044	1
3.25066	2.17682	2.4552	1
3.25091	2.17682	2.4552	1
3.25115	2.17682	2.4552	1
3.25139	2.17665	2.13438	1
3.25164	2.17648	1.71995	1
3.25188	2.17648	1.71995	1
3.25212	2.17648	1.71995	1
3.25237	2.17648	1.71995	1
3.25261	2.17648	1.71995	1
3.25285	2.17648	1.71995	1
3.2531	2.17631	1.2971	1
3.25334	2.17631	1.2971	1
3.25358	2.17631	1.2971	1
3.25382	2.17631	1.2971	1
3.25406	2.17631	1.2971	1
3.25431	2.17631	1.2971	1
3.25455	2.17631	1.2971	1
3.25479	2.17631	1.2971	1
3.25503	2.17631	1.2971	1
3.25527	2.17631	1.2971	1
3.25551	2.17631	1.2971	1
3.25575	2.17631	1.2971	1
3.256	2.17631	1.2971	1
3.25624	2.17631	1.2971	1
3.25648	2.17631	1.2971	1
3.25672	2.17631	1.2971	1
3.25696	2.17631	1.2971	1
3.2572	2.17631	1.2971	1
3.25744	2.17631	1.2971	1
3.25768	2.17631	1.2971	1
3.25792	2.17631	1.2971	1
3.25816	2.17631	1.2971	1
3.2584	2.17631	1.2971	1
3.25864	2.17631	1.2971	1
3.25888	2.17631	1.2971	1
3.25912	2.17631	1.2971	1
3.25935	2.17631	1.2971	1
3.25959	2.17631	1.2971	1
3.25983	2.17631	1.2971	1
3.26007	2.17631	1.2971	1
3.26031	2.17631	1.2971	1
3.26055	2.17631	1.2971	1
3.26079	2.17631	1.2971	1
3.26102	2.17631	1.2971	1
3.26126	2.17631	1.2971	1
3.2615	2.17631	1.2971	1
3.26174	2.17631	1.2971	1
3.26198	2.17631	1.2971	1
3.26221	2.17631	1.2971	1
3.26245	2.17631	1.2971	1
3.26269	2.17631	1.2971	1
3.26293	2.17631	1.2971	1
3.26316	2.17631	1.2971	1
3.2634	2.17631	1.2971	1
3.26364	2.17631	1.2971	1
3.26387	2.17631	1.2971	1
3.26411	2.17631	1.2971	1
3.26435	2.17631	1.2971	1
3.26458	2.17631	1.2971	1
3.26482	2.17631	1.2971	1
3.26505	2.17631	1.2971	1
3.26529	2.17631	1.2971	1
3.26553	2.17631	1.2971	1
3.26576	2.17631	1.2971	1
3.266	2.17631	1.2971	1
3.26623	2.17631	1.2971	1
3.26647	2.17631	1.2971	1
3.2667	2.17631	1.2971	1
3.26694	2.17631	1.2971	1
3.26717	2.17631	1.2971	1
3.26741	2.17631	1.2971	1
3.26764	2.17631	1.2971	1
3.26788	2.17631	1.2971	1
3.26811	2.17631	1.2971	1
3.26834	2.17631	1.2971	1
3.26858	2.17631	1.2971	1
3.26881	2.17631	1.2971	1
3.26905	2.17631	1.2971	1
3.26928	2.17631	1.2971	1
3.26951	2.17631	1.2971	1
3.26975	2.17631	1.2971	1
3.26998	2.17631	1.2971	1
3.27021	2.17631	1.2971	1
3.27045	2.17631	1.2971	1
3.27068	2.17631	1.2971	1
3.27091	2.17631	1.2971	1
3.27114	2.17631	1.2971	1
3.27138	2.17631	1.2971	1
3.27161	2.17631	1.2971	1
3.27184	2.17631	1.2971	1
3.27207	2.17631	1.2971	1
3.27231	2.17631	1.2971	1
3.27254	2.17631	1.2971	1
3.27277	2.17631	1.2971	1
3.273	2.17631	1.2971	1
3.27323	2.17631	1.2971	1
3.27346	2.17631	1.2971	1
3.2737	2.17631	1.2971	1
3.27393	2.17631	1.2971	1
3.27416	2.17631	1.2971	1
3.27439	2.17631	1.2971	1
3.27462	2.17631	1.2971	1
3.27485	2.17631	1.2971	1
3.27508	2.17631	1.2971	1
3.27531	2.17631	1.2971	1
3.27554	2.17631	1.2971	1
3.27577	2.17631	1.2971	1
3.276	2.17631	1.2971	1
3.27623	2.17631	1.2971	1
3.27646	2.17631	1.2971	1
3.27669	2.17631	1.2971	1
3.27692	2.17631	1.2971	1
3.27715	2.17631	1.2971	1
3.27738	2.17631	1.2971	1
3.27761	2.17631	1.2971	1
3.27784	2.17631	1.2971	1
3.27807	2.17631	1.2971	1
3.2783	2.17631	1.2971	1
3.27852	2.17631	1.2971	1
3.27875	2.17631	1.2971	1
3.27898	2.17631	1.2971	1
3.27921	2.17631	1.2971	1
3.27944	2.17631	1.2971	1
3.27967	2.17631	1.2971	1
3.27989	2.17631	1.2971	1
3.28012	2.17631	1.2971	1
3.28035	2.17631	1.2971	1
3.28058	2.17631	1.2971	1
3.28081	2.17631	1.2971	1
3.28103	2.17631	1.2971	1
3.28126	2.17631	1.2971	1
3.28149	2.17631	1.2971	1
3.28171	2.17631	1.2971	1
3.28194	2.17631	1.2971	1
3.28217	2.17631	1.2971	1
3.2824	2.17631	1.2971	1
3.28262	2.17631	1.2971	1
3.28285	2.17631	1.2971	1
3.28307	2.17631	1.2971	1
3.2833	2.17631	1.2971	1
3.28353	2.17631	1.2971	1
3.28375	2.17631	1.2971	1
3.28398	2.17631	1.2971	1
3.28421	2.17631	1.2971	1
3.28443	2.17631	1.2971	1
3.28466	2.17631	1.2971	1
3.28488	2.17631	1.2971	1
3.28511	2.17631	1.2971	1
3.28533	2.17631	1.2971	1
3.28556	2.17631	1.2971	1
3.28578	2.17631	1.2971	1
3.28601	2.17631	1.2971	1
3.28623	2.17631	1.2971	1
3.28646	2.17631	1.2971	1
3.28668	2.17631	1.2971	1
3.28691	2.17631	1.2971	1
3.28713	2.17631	1.2971	1
3.28735	2.17631	1.2971	1
3.28758	2.17631	1.2971	1
3.2878	2.17631	1.2971	1
3.28803	2.17631	1.2971	1
3.28825	2.17631	1.2971	1
3.28847	2.17631	1.2971	1
3.2887	2.17631	1.2971	1
3.28892	2.17631	1.2971	1
3.28914	2.17631	1.2971	1
3.28937	2.17631	1.2971	1
3.28959	2.17631	1.2971	1
3.28981	2.17631	1.2971	1
3.29003	2.17631	1.2971	1
3.29026	2.17631	1.2971	1
3.29048	2.17631	1.2971	1
3.2907	2.17631	1.2971	1
3.29092	2.17631	1.2971	1
3.29115	2.17631	1.2971	1
3.29137	2.17631	1.2971	1
3.29159	2.17631	1.2971	1
3.29181	2.17631	1.2971	1
3.29203	2.17631	1.2971	1
3.29226	2.17631	1.2971	1
3.29248	2.17631	1.2971	1
3.2927	2.17631	1.2971	1
3.29292	2.17631	1.2971	1
3.29314	2.17631	1.2971	1
3.29336	2.17631	1.2971	1
3.29358	2.17631	1.2971	1
3.2938	2.17631	1.2971	1
3.29403	2.17631	1.2971	1
3.29425	2.17631	1.2971	1
3.29447	2.17631	1.2971	1
3.29469	2.17631	1.2971	1
3.29491	2.17631	1.2971	1
3.29513	2.17631	1.2971	1
3.29535	2.17631	1.2971	1
3.29557	2.17631	1.2971	1
3.29579	2.17631	1.2971	1
3.29601	2.17631	1.2971	1
3.29623	2.17631	1.2971	1
3.29645	2.17631	1.2971	1
3.29667	2.17631	1.2971	1
3.29688	2.17631	1.2971	1
3.2971	2.17631	1.2971	1
3.29732	2.17631	1.2971	1
3.29754	2.17631	1.2971	1
3.29776	2.17631	1.2971	1
3.29798	2.17631	1.2971	1
3.2982	2.17631	1.2971	1
3.29842	2.17631	1.2971	1
3.29863	2.17631	1.2971	1
3.29885	2.17631	1.2971	1
3.29907	2.17631	1.2971	1
3.29929	2.17631	1.2971	1
3.29951	2.17631	1.2971	1
3.29973	2.17631	1.2971	1
3.29994	2.17631	1.2971	1
3.30016	2.17631	1.2971	1
3.30038	2.17631	1.2971	1
3.3006	2.17631	1.2971	1
3.30081	2.17631	1.2971	1
[truncated: 61,419 more rows]

## Sheet: SFig. 5a - celltypes
Rank [log10]	Reads [log10]	std	Celltype
0	2.63513	62.7977	S
0.30103	2.58203	38.5266	S
0.477121	2.55339	30.0972	S
0.60206	2.53367	25.6705	S
0.69897	2.51647	22.2807	S
0.778151	2.5039	20.6381	S
0.845098	2.493	18.4673	S
0.90309	2.48251	17.2736	S
0.954243	2.47351	15.8687	S
1	2.46511	15.1564	S
1.04139	2.4577	14.1434	S
1.07918	2.45058	13.6896	S
1.11394	2.44446	12.9684	S
1.14613	2.43828	12.3375	S
1.17609	2.43251	11.7894	S
1.20412	2.42762	11.5198	S
1.23045	2.42264	11.2527	S
1.25527	2.41807	11.1374	S
1.27875	2.41358	10.7713	S
1.30103	2.40961	10.5362	S
1.32222	2.40528	10.0856	S
1.34242	2.40137	9.75273	S
1.36173	2.39745	9.37689	S
1.38021	2.39372	9.20431	S
1.39794	2.38971	9.10097	S
1.41497	2.386	8.86646	S
1.43136	2.3825	8.72198	S
1.44716	2.37916	8.51369	S
1.4624	2.37596	8.39574	S
1.47712	2.37293	8.2062	S
1.49136	2.36973	8.16372	S
1.50515	2.36699	8.03907	S
1.51851	2.36393	7.93605	S
1.53148	2.36111	7.78683	S
1.54407	2.35848	7.58996	S
1.5563	2.35558	7.39135	S
1.5682	2.35277	7.26617	S
1.57978	2.35022	7.08226	S
1.59106	2.3478	7.07337	S
1.60206	2.34533	6.87974	S
1.61278	2.34278	6.7679	S
1.62325	2.34046	6.6605	S
1.63347	2.33805	6.50433	S
1.64345	2.33593	6.46912	S
1.65321	2.33358	6.39022	S
1.66276	2.33133	6.2651	S
1.6721	2.329	6.25863	S
1.68124	2.32685	6.20179	S
1.6902	2.32447	6.11509	S
1.69897	2.32236	6.05024	S
1.70757	2.32039	6.00229	S
1.716	2.31839	5.9801	S
1.72428	2.31638	5.93451	S
1.73239	2.31435	5.88466	S
1.74036	2.31251	5.90668	S
1.74819	2.31054	5.84919	S
1.75587	2.30864	5.78743	S
1.76343	2.30683	5.77657	S
1.77085	2.30488	5.70851	S
1.77815	2.30315	5.6304	S
1.78533	2.30137	5.68857	S
1.79239	2.29958	5.65441	S
1.79934	2.29783	5.56138	S
1.80618	2.29608	5.44648	S
1.81291	2.29429	5.3447	S
1.81954	2.29254	5.27189	S
1.82607	2.29071	5.17999	S
1.83251	2.28895	5.11811	S
1.83885	2.2873	5.08336	S
1.8451	2.28567	5.02454	S
1.85126	2.28401	4.95066	S
1.85733	2.28236	4.91452	S
1.86332	2.28089	4.89176	S
1.86923	2.2793	4.8645	S
1.87506	2.27761	4.86159	S
1.88081	2.27607	4.7827	S
1.88649	2.27456	4.70664	S
1.89209	2.27307	4.69746	S
1.89763	2.27169	4.63911	S
1.90309	2.27026	4.63663	S
1.90849	2.26878	4.61264	S
1.91381	2.26731	4.56154	S
1.91908	2.26591	4.52893	S
1.92428	2.26444	4.48998	S
1.92942	2.26301	4.43165	S
1.9345	2.26161	4.38244	S
1.93952	2.26017	4.35876	S
1.94448	2.2587	4.28787	S
1.94939	2.25734	4.29412	S
1.95424	2.25605	4.25812	S
1.95904	2.25468	4.25108	S
1.96379	2.25325	4.17414	S
1.96848	2.25182	4.19902	S
1.97313	2.25058	4.18779	S
1.97772	2.24939	4.12793	S
1.98227	2.24809	4.11113	S
1.98677	2.24677	4.06749	S
1.99123	2.24549	4.03363	S
1.99564	2.24429	4.01561	S
2	2.243	3.96328	S
2.00432	2.24185	3.95549	S
2.0086	2.24061	3.93348	S
2.01284	2.23947	3.93119	S
2.01703	2.23836	3.8923	S
2.02119	2.23716	3.83559	S
2.02531	2.23591	3.77674	S
2.02938	2.23479	3.7516	S
2.03342	2.23369	3.71053	S
2.03743	2.23246	3.67242	S
2.04139	2.23117	3.68455	S
2.04532	2.23003	3.6515	S
2.04922	2.22887	3.6181	S
2.05308	2.22773	3.61972	S
2.0569	2.22667	3.60105	S
2.0607	2.22545	3.59125	S
2.06446	2.2243	3.57981	S
2.06819	2.22314	3.57776	S
2.07188	2.222	3.58834	S
2.07555	2.22101	3.5605	S
2.07918	2.21986	3.54078	S
2.08279	2.2188	3.5432	S
2.08636	2.21775	3.53586	S
2.08991	2.2166	3.56281	S
2.09342	2.21551	3.58023	S
2.09691	2.21451	3.54627	S
2.10037	2.21347	3.56342	S
2.1038	2.21241	3.54985	S
2.10721	2.2114	3.51561	S
2.11059	2.21031	3.5122	S
2.11394	2.20928	3.4843	S
2.11727	2.20839	3.47756	S
2.12057	2.20746	3.4628	S
2.12385	2.2064	3.42562	S
2.1271	2.20543	3.39353	S
2.13033	2.2044	3.3782	S
2.13354	2.20342	3.33723	S
2.13672	2.20249	3.36029	S
2.13988	2.20146	3.35074	S
2.14301	2.20053	3.33149	S
2.14613	2.19961	3.32399	S
2.14922	2.19864	3.33436	S
2.15229	2.19771	3.32905	S
2.15534	2.19674	3.31631	S
2.15836	2.19577	3.29935	S
2.16137	2.1949	3.29982	S
2.16435	2.19396	3.27879	S
2.16732	2.19305	3.29155	S
2.17026	2.19209	3.28928	S
2.17319	2.19121	3.27871	S
2.17609	2.19032	3.24947	S
2.17898	2.18939	3.24655	S
2.18184	2.18852	3.24269	S
2.18469	2.18761	3.23199	S
2.18752	2.18671	3.21223	S
2.19033	2.18577	3.17805	S
2.19312	2.18489	3.17387	S
2.1959	2.18401	3.17406	S
2.19866	2.18309	3.16157	S
2.2014	2.18211	3.1715	S
2.20412	2.18128	3.16794	S
2.20683	2.18043	3.16455	S
2.20952	2.17955	3.15169	S
2.21219	2.17861	3.15626	S
2.21484	2.17773	3.12715	S
2.21748	2.17687	3.12893	S
2.22011	2.17598	3.12443	S
2.22272	2.17511	3.09102	S
2.22531	2.1742	3.09679	S
2.22789	2.17339	3.07728	S
2.23045	2.17257	3.06655	S
2.233	2.17173	3.0578	S
2.23553	2.17083	3.03279	S
2.23805	2.16996	3.00585	S
2.24055	2.16913	3.00529	S
2.24304	2.16835	2.97962	S
2.24551	2.16747	2.96902	S
2.24797	2.16658	2.959	S
2.25042	2.16577	2.94125	S
2.25285	2.1649	2.93529	S
2.25527	2.1641	2.92186	S
2.25768	2.16332	2.92483	S
2.26007	2.16249	2.908	S
2.26245	2.16168	2.89359	S
2.26482	2.16083	2.89475	S
2.26717	2.15999	2.87186	S
2.26951	2.15912	2.85454	S
2.27184	2.15827	2.85383	S
2.27416	2.1574	2.82874	S
2.27646	2.15664	2.83894	S
2.27875	2.1559	2.83849	S
2.28103	2.15508	2.83369	S
2.2833	2.1543	2.81655	S
2.28556	2.1535	2.79382	S
2.2878	2.15277	2.78551	S
2.29003	2.15197	2.77555	S
2.29226	2.15118	2.76411	S
2.29447	2.1504	2.75546	S
2.29667	2.14958	2.73986	S
2.29885	2.14883	2.73185	S
2.30103	2.14809	2.71243	S
2.3032	2.14732	2.70642	S
2.30535	2.14654	2.68751	S
2.3075	2.14575	2.69239	S
2.30963	2.14502	2.69981	S
2.31175	2.14421	2.68682	S
2.31387	2.14344	2.67182	S
2.31597	2.14275	2.67234	S
2.31806	2.14202	2.68052	S
2.32015	2.14124	2.67283	S
2.32222	2.14048	2.6703	S
2.32428	2.13971	2.66441	S
2.32634	2.13901	2.6395	S
2.32838	2.13833	2.63798	S
2.33041	2.13762	2.64982	S
2.33244	2.13683	2.63946	S
2.33445	2.13613	2.65412	S
2.33646	2.1354	2.64741	S
2.33846	2.13468	2.6452	S
2.34044	2.13393	2.62426	S
2.34242	2.13324	2.62311	S
2.34439	2.13249	2.61429	S
2.34635	2.13177	2.6158	S
2.3483	2.13103	2.60673	S
2.35025	2.13035	2.59987	S
2.35218	2.12967	2.57619	S
2.35411	2.12891	2.57776	S
2.35603	2.12822	2.57355	S
2.35793	2.12749	2.55097	S
2.35984	2.12678	2.52607	S
2.36173	2.12606	2.53717	S
2.36361	2.12533	2.52596	S
2.36549	2.1246	2.49798	S
2.36736	2.12394	2.48477	S
2.36922	2.12321	2.47966	S
2.37107	2.12248	2.47456	S
2.37291	2.12185	2.45696	S
2.37475	2.12119	2.45403	S
2.37658	2.12051	2.46066	S
2.3784	2.11982	2.46711	S
2.38021	2.11909	2.44436	S
2.38202	2.1184	2.43724	S
2.38382	2.11774	2.4192	S
2.38561	2.11707	2.415	S
2.38739	2.11637	2.41412	S
2.38917	2.11566	2.39407	S
2.39094	2.11496	2.38938	S
2.3927	2.11425	2.36902	S
2.39445	2.11356	2.37538	S
2.3962	2.11293	2.37252	S
2.39794	2.11226	2.35308	S
2.39967	2.1116	2.33948	S
2.4014	2.11096	2.3411	S
2.40312	2.1103	2.31588	S
2.40483	2.10964	2.31059	S
2.40654	2.10897	2.29756	S
2.40824	2.10829	2.27518	S
2.40993	2.10768	2.26013	S
2.41162	2.10699	2.25601	S
2.4133	2.10629	2.25007	S
2.41497	2.10565	2.23599	S
2.41664	2.105	2.24148	S
2.4183	2.10431	2.23851	S
2.41996	2.10363	2.23309	S
2.4216	2.10293	2.2356	S
2.42325	2.1023	2.22733	S
2.42488	2.10164	2.21544	S
2.42651	2.10104	2.21136	S
2.42813	2.10036	2.20597	S
2.42975	2.09975	2.20461	S
2.43136	2.0991	2.20435	S
2.43297	2.09846	2.19924	S
2.43457	2.09785	2.20097	S
2.43616	2.0972	2.2069	S
2.43775	2.09657	2.18985	S
2.43933	2.09588	2.18878	S
2.44091	2.09525	2.17965	S
2.44248	2.09463	2.17491	S
2.44404	2.09401	2.16107	S
2.4456	2.09341	2.15114	S
2.44716	2.0928	2.15555	S
2.44871	2.09215	2.16754	S
2.45025	2.09148	2.16784	S
2.45179	2.09087	2.17308	S
2.45332	2.09021	2.15767	S
2.45484	2.08956	2.14712	S
2.45637	2.08898	2.14059	S
2.45788	2.08839	2.13515	S
2.45939	2.08781	2.11685	S
2.4609	2.08722	2.10659	S
2.4624	2.08658	2.10516	S
2.46389	2.08589	2.08853	S
2.46538	2.08529	2.08392	S
2.46687	2.0847	2.08582	S
2.46835	2.0841	2.07563	S
2.46982	2.08353	2.06927	S
2.47129	2.08293	2.0717	S
2.47276	2.08237	2.06809	S
2.47422	2.08175	2.07064	S
2.47567	2.08115	2.06839	S
2.47712	2.08058	2.07044	S
2.47857	2.07995	2.07435	S
2.48001	2.07936	2.06714	S
2.48144	2.07876	2.07073	S
2.48287	2.07811	2.0583	S
2.4843	2.07749	2.04147	S
2.48572	2.0769	2.0362	S
2.48714	2.07628	2.02837	S
2.48855	2.07567	2.03299	S
2.48996	2.07508	2.02336	S
2.49136	2.07446	2.0292	S
2.49276	2.0739	2.0148	S
2.49415	2.0733	2.00868	S
2.49554	2.07269	2.0072	S
2.49693	2.07211	2.01057	S
2.49831	2.07148	2.00668	S
2.49969	2.0709	2.0038	S
2.50106	2.07033	2.00057	S
2.50243	2.06974	2.00014	S
2.50379	2.06914	2.00108	S
2.50515	2.06854	1.99752	S
2.50651	2.06798	1.99602	S
2.50786	2.06738	2.00221	S
2.5092	2.06678	1.99245	S
2.51055	2.06624	1.99419	S
2.51188	2.06563	1.99342	S
2.51322	2.06503	1.99628	S
2.51455	2.06446	1.99183	S
2.51587	2.06386	1.98902	S
2.5172	2.06331	1.983	S
2.51851	2.0627	1.97726	S
2.51983	2.06209	1.97359	S
2.52114	2.06151	1.96566	S
2.52244	2.06092	1.96516	S
2.52375	2.06033	1.95236	S
2.52504	2.05978	1.94216	S
2.52634	2.0592	1.94091	S
2.52763	2.05869	1.92915	S
2.52892	2.05812	1.92121	S
2.5302	2.05754	1.91044	S
2.53148	2.057	1.90824	S
2.53275	2.05645	1.89749	S
2.53403	2.05592	1.90104	S
2.53529	2.05535	1.91089	S
2.53656	2.05482	1.90389	S
2.53782	2.05428	1.89601	S
2.53908	2.05368	1.88788	S
2.54033	2.0532	1.88664	S
2.54158	2.05265	1.87778	S
2.54283	2.0521	1.87353	S
2.54407	2.05156	1.85893	S
2.54531	2.05101	1.85804	S
2.54654	2.05044	1.85425	S
2.54777	2.04984	1.85712	S
2.549	2.04932	1.85148	S
2.55023	2.04876	1.85069	S
2.55145	2.04828	1.85447	S
2.55267	2.04772	1.86315	S
2.55388	2.04719	1.86539	S
2.55509	2.04671	1.87118	S
2.5563	2.04617	1.87187	S
2.55751	2.04563	1.86076	S
2.55871	2.04508	1.8573	S
2.55991	2.04454	1.84022	S
2.5611	2.04398	1.84242	S
2.56229	2.04343	1.83801	S
2.56348	2.04294	1.83944	S
2.56467	2.0424	1.83259	S
2.56585	2.04187	1.82254	S
2.56703	2.04136	1.8104	S
2.5682	2.04083	1.80971	S
2.56937	2.04032	1.80923	S
2.57054	2.03978	1.81706	S
2.57171	2.03922	1.8098	S
2.57287	2.03871	1.79726	S
2.57403	2.0382	1.79693	S
2.57519	2.03769	1.78928	S
2.57634	2.03716	1.7892	S
2.57749	2.03663	1.78105	S
2.57864	2.03612	1.77463	S
2.57978	2.0356	1.78006	S
2.58092	2.03506	1.77341	S
2.58206	2.0345	1.75863	S
2.5832	2.03397	1.74524	S
2.58433	2.03343	1.74694	S
2.58546	2.03296	1.74363	S
2.58659	2.03249	1.74074	S
2.58771	2.03196	1.73464	S
2.58883	2.03143	1.73103	S
2.58995	2.03095	1.72781	S
2.59106	2.03046	1.72999	S
2.59218	2.02997	1.73049	S
2.59329	2.02948	1.72371	S
2.59439	2.02899	1.71989	S
2.5955	2.02845	1.70583	S
2.5966	2.02792	1.70886	S
2.5977	2.02737	1.70797	S
2.59879	2.02689	1.70082	S
2.59988	2.02638	1.69711	S
2.60097	2.02586	1.69344	S
2.60206	2.02536	1.67903	S
2.60314	2.02485	1.68264	S
2.60423	2.02434	1.68704	S
2.60531	2.02386	1.67587	S
2.60638	2.02334	1.67551	S
2.60746	2.02284	1.67634	S
2.60853	2.02231	1.6648	S
2.60959	2.02181	1.66694	S
2.61066	2.02129	1.66331	S
2.61172	2.02079	1.65954	S
2.61278	2.02025	1.65761	S
2.61384	2.01975	1.65865	S
2.6149	2.01925	1.65145	S
2.61595	2.01874	1.64615	S
2.617	2.01823	1.64326	S
2.61805	2.0177	1.63405	S
2.61909	2.0172	1.63347	S
2.62014	2.01667	1.63047	S
2.62118	2.01617	1.63137	S
2.62221	2.01567	1.62645	S
2.62325	2.01517	1.62815	S
2.62428	2.01464	1.6234	S
2.62531	2.01415	1.63344	S
2.62634	2.01364	1.6301	S
2.62737	2.01316	1.63217	S
2.62839	2.01265	1.6307	S
2.62941	2.01216	1.62718	S
2.63043	2.01166	1.6336	S
2.63144	2.01114	1.63056	S
2.63246	2.01062	1.62729	S
2.63347	2.01012	1.63115	S
2.63448	2.00962	1.62364	S
2.63548	2.00913	1.61712	S
2.63649	2.00866	1.61297	S
2.63749	2.00817	1.60435	S
2.63849	2.00765	1.5921	S
2.63949	2.00715	1.59515	S
2.64048	2.00665	1.59801	S
2.64147	2.0062	1.59123	S
2.64246	2.00567	1.58947	S
2.64345	2.00521	1.5873	S
2.64444	2.00473	1.58156	S
2.64542	2.00425	1.57902	S
2.6464	2.00378	1.56983	S
2.64738	2.00326	1.56553	S
2.64836	2.0028	1.56361	S
2.64933	2.00231	1.56443	S
2.65031	2.00183	1.56619	S
2.65128	2.00137	1.55514	S
2.65225	2.00085	1.5478	S
2.65321	2.00039	1.53958	S
2.65418	1.99989	1.53462	S
2.65514	1.9994	1.53469	S
2.6561	1.99891	1.52082	S
2.65706	1.99845	1.51818	S
2.65801	1.998	1.51546	S
2.65896	1.99751	1.5114	S
2.65992	1.99706	1.51301	S
2.66087	1.99659	1.5123	S
2.66181	1.99614	1.50324	S
2.66276	1.99566	1.49834	S
2.6637	1.99519	1.49437	S
2.66464	1.99471	1.49146	S
2.66558	1.99425	1.4964	S
2.66652	1.99379	1.49124	S
2.66745	1.99334	1.48404	S
2.66839	1.99287	1.48232	S
2.66932	1.9924	1.49282	S
2.67025	1.9919	1.48912	S
2.67117	1.99142	1.48698	S
2.6721	1.99098	1.48411	S
2.67302	1.99052	1.47661	S
2.67394	1.99002	1.46364	S
2.67486	1.98958	1.45777	S
2.67578	1.98908	1.46227	S
2.67669	1.98863	1.46785	S
2.67761	1.98811	1.46269	S
2.67852	1.98763	1.45671	S
2.67943	1.98718	1.44524	S
2.68034	1.9867	1.44432	S
2.68124	1.98622	1.44018	S
2.68215	1.98574	1.43346	S
2.68305	1.98525	1.42806	S
2.68395	1.98477	1.42903	S
2.68485	1.98432	1.42456	S
2.68574	1.98388	1.41603	S
2.68664	1.9834	1.41283	S
2.68753	1.98294	1.40111	S
2.68842	1.98249	1.39627	S
2.68931	1.98203	1.38888	S
2.6902	1.98154	1.39234	S
2.69108	1.98106	1.38815	S
2.69197	1.98059	1.38454	S
2.69285	1.98014	1.38034	S
2.69373	1.97971	1.37408	S
2.69461	1.97928	1.36676	S
2.69548	1.9788	1.36832	S
2.69636	1.97835	1.36314	S
2.69723	1.97786	1.36841	S
2.6981	1.97736	1.37162	S
2.69897	1.97692	1.37005	S
2.69984	1.97647	1.36273	S
2.7007	1.97603	1.35965	S
2.70157	1.97555	1.36099	S
2.70243	1.97511	1.36033	S
2.70329	1.97466	1.35125	S
2.70415	1.97419	1.34748	S
2.70501	1.97376	1.34715	S
2.70586	1.97331	1.34341	S
2.70672	1.97284	1.34522	S
2.70757	1.97239	1.34943	S
2.70842	1.97195	1.34985	S
2.70927	1.97149	1.3468	S
2.71012	1.97103	1.34692	S
2.71096	1.9706	1.34205	S
2.71181	1.97018	1.34243	S
2.71265	1.96973	1.34539	S
2.71349	1.96931	1.34191	S
2.71433	1.96888	1.34037	S
2.71517	1.96841	1.33992	S
2.716	1.96798	1.33769	S
2.71684	1.96751	1.33778	S
2.71767	1.96707	1.33541	S
2.7185	1.96665	1.33884	S
2.71933	1.96625	1.33188	S
2.72016	1.96581	1.32401	S
2.72099	1.96536	1.32022	S
2.72181	1.9649	1.31858	S
2.72263	1.96443	1.30895	S
2.72346	1.96401	1.31223	S
2.72428	1.96356	1.32112	S
2.72509	1.96313	1.31969	S
2.72591	1.9627	1.32239	S
2.72673	1.96226	1.32261	S
2.72754	1.96182	1.31591	S
2.72835	1.96139	1.31739	S
2.72916	1.96093	1.30665	S
2.72997	1.96049	1.31082	S
2.73078	1.96001	1.30133	S
2.73159	1.95958	1.30549	S
2.73239	1.95913	1.3007	S
2.7332	1.95867	1.30116	S
2.734	1.95825	1.297	S
2.7348	1.95781	1.29194	S
2.7356	1.95738	1.28947	S
2.7364	1.95693	1.2835	S
2.73719	1.95651	1.28224	S
2.73799	1.95608	1.27969	S
2.73878	1.95564	1.27123	S
2.73957	1.9552	1.27401	S
2.74036	1.95475	1.26304	S
2.74115	1.95432	1.2613	S
2.74194	1.9539	1.25671	S
2.74273	1.95346	1.25226	S
2.74351	1.95303	1.25523	S
2.74429	1.95259	1.24857	S
2.74507	1.9521	1.24283	S
2.74586	1.95165	1.24733	S
2.74663	1.95119	1.25069	S
2.74741	1.95073	1.24224	S
2.74819	1.95032	1.24434	S
2.74896	1.94986	1.24159	S
2.74974	1.9494	1.23936	S
2.75051	1.94894	1.24332	S
2.75128	1.94852	1.24574	S
2.75205	1.94809	1.24544	S
2.75282	1.94768	1.24818	S
2.75358	1.94725	1.24303	S
2.75435	1.94677	1.23721	S
2.75511	1.94633	1.23653	S
2.75587	1.9459	1.23781	S
2.75664	1.94548	1.24123	S
2.7574	1.94503	1.24298	S
2.75815	1.9446	1.24303	S
2.75891	1.94416	1.23824	S
2.75967	1.94374	1.24215	S
2.76042	1.94334	1.23834	S
2.76118	1.94292	1.24188	S
2.76193	1.94244	1.23969	S
2.76268	1.94206	1.2402	S
2.76343	1.94163	1.23225	S
2.76418	1.94123	1.22291	S
2.76492	1.94079	1.22653	S
2.76567	1.94037	1.21705	S
2.76641	1.93993	1.21737	S
2.76716	1.93949	1.2125	S
2.7679	1.93905	1.21212	S
2.76864	1.9386	1.21452	S
2.76938	1.93815	1.20645	S
2.77012	1.93772	1.2094	S
2.77085	1.93729	1.21115	S
2.77159	1.93688	1.21229	S
2.77232	1.93647	1.21377	S
2.77305	1.93601	1.21025	S
2.77379	1.93558	1.205	S
2.77452	1.93517	1.20511	S
2.77525	1.93475	1.20099	S
2.77597	1.93434	1.20167	S
2.7767	1.93392	1.20346	S
2.77743	1.93349	1.20046	S
2.77815	1.93307	1.20167	S
2.77887	1.93264	1.197	S
2.7796	1.93224	1.19537	S
2.78032	1.93183	1.19247	S
2.78104	1.93143	1.19338	S
2.78176	1.93102	1.19059	S
2.78247	1.93058	1.18947	S
2.78319	1.93013	1.1853	S
2.7839	1.92973	1.18576	S
2.78462	1.92937	1.18436	S
2.78533	1.92897	1.18432	S
2.78604	1.92856	1.18067	S
2.78675	1.92813	1.18129	S
2.78746	1.92772	1.17742	S
2.78817	1.92732	1.17782	S
2.78888	1.92692	1.17434	S
2.78958	1.9265	1.17731	S
2.79029	1.92606	1.17264	S
2.79099	1.92561	1.17416	S
2.79169	1.9252	1.17194	S
2.79239	1.9248	1.1738	S
2.79309	1.92437	1.17815	S
2.79379	1.92394	1.18285	S
2.79449	1.92348	1.17843	S
2.79518	1.92308	1.17872	S
2.79588	1.92268	1.18002	S
2.79657	1.92229	1.17927	S
2.79727	1.92185	1.17931	S
2.79796	1.92142	1.17706	S
2.79865	1.92104	1.18378	S
2.79934	1.92061	1.18667	S
2.80003	1.92019	1.1855	S
2.80072	1.9198	1.17821	S
2.8014	1.91941	1.17952	S
2.80209	1.91899	1.17183	S
2.80277	1.91858	1.17466	S
2.80346	1.91816	1.18422	S
2.80414	1.91775	1.18581	S
2.80482	1.91739	1.1847	S
2.8055	1.917	1.1829	S
2.80618	1.91658	1.18276	S
2.80686	1.91617	1.18026	S
2.80754	1.91577	1.1805	S
2.80821	1.91539	1.17556	S
2.80889	1.91498	1.17046	S
2.80956	1.91459	1.16803	S
2.81023	1.91419	1.16501	S
2.8109	1.91378	1.15891	S
2.81158	1.91338	1.15289	S
2.81224	1.91301	1.14545	S
2.81291	1.91262	1.14601	S
2.81358	1.91223	1.14615	S
2.81425	1.91182	1.14425	S
2.81491	1.9114	1.14168	S
2.81558	1.911	1.13777	S
2.81624	1.91059	1.13769	S
2.8169	1.91017	1.14185	S
2.81757	1.90979	1.13828	S
2.81823	1.90937	1.13383	S
2.81889	1.90897	1.12789	S
2.81954	1.90858	1.12656	S
2.8202	1.90818	1.12631	S
2.82086	1.90778	1.12418	S
2.82151	1.90738	1.12688	S
2.82217	1.90698	1.12577	S
2.82282	1.90659	1.12516	S
2.82347	1.90617	1.12362	S
2.82413	1.90578	1.12474	S
2.82478	1.90539	1.12543	S
2.82543	1.90496	1.1209	S
2.82607	1.90453	1.12176	S
2.82672	1.90415	1.12157	S
2.82737	1.90373	1.12011	S
2.82802	1.90333	1.11326	S
2.82866	1.90294	1.1041	S
2.8293	1.90254	1.10593	S
2.82995	1.90214	1.10154	S
2.83059	1.90171	1.09699	S
2.83123	1.90131	1.09162	S
2.83187	1.9009	1.09087	S
2.83251	1.90049	1.09308	S
2.83315	1.90008	1.09235	S
2.83378	1.89967	1.09937	S
2.83442	1.89927	1.1032	S
2.83506	1.89887	1.10433	S
2.83569	1.89848	1.1027	S
2.83632	1.89804	1.1006	S
2.83696	1.89763	1.09521	S
2.83759	1.89721	1.08836	S
2.83822	1.89683	1.08654	S
2.83885	1.89644	1.08886	S
2.83948	1.89604	1.09232	S
2.84011	1.89563	1.09973	S
2.84073	1.89522	1.10291	S
2.84136	1.89481	1.1004	S
2.84198	1.89442	1.09742	S
2.84261	1.89402	1.09446	S
2.84323	1.89363	1.09325	S
2.84386	1.89322	1.08858	S
2.84448	1.89282	1.08937	S
2.8451	1.89241	1.08625	S
2.84572	1.89201	1.07653	S
2.84634	1.89163	1.0709	S
2.84696	1.89123	1.07114	S
2.84757	1.89084	1.07555	S
2.84819	1.89045	1.0688	S
2.8488	1.89006	1.06404	S
2.84942	1.88967	1.06239	S
2.85003	1.88928	1.05902	S
2.85065	1.88889	1.0582	S
2.85126	1.88852	1.05342	S
2.85187	1.88812	1.05219	S
2.85248	1.88774	1.04891	S
2.85309	1.88733	1.0502	S
2.8537	1.8869	1.04677	S
2.85431	1.88648	1.04663	S
2.85491	1.88609	1.04774	S
2.85552	1.88568	1.04599	S
2.85612	1.88529	1.0441	S
2.85673	1.88493	1.0423	S
2.85733	1.88452	1.03999	S
2.85794	1.88414	1.04093	S
2.85854	1.88374	1.04039	S
2.85914	1.88336	1.03588	S
2.85974	1.88294	1.0328	S
2.86034	1.88257	1.0315	S
2.86094	1.88218	1.02521	S
2.86153	1.8818	1.02386	S
2.86213	1.88137	1.01495	S
2.86273	1.88098	1.01257	S
2.86332	1.88057	1.01169	S
2.86392	1.88019	1.00469	S
2.86451	1.87982	0.997106	S
2.8651	1.87943	0.99524	S
2.8657	1.87905	0.993904	S
2.86629	1.87867	0.993054	S
2.86688	1.8783	0.993246	S
2.86747	1.87792	0.998872	S
2.86806	1.87753	0.999473	S
2.86864	1.87712	0.996328	S
2.86923	1.87671	0.994595	S
2.86982	1.87634	0.995045	S
2.8704	1.87597	0.999464	S
2.87099	1.87557	0.999935	S
2.87157	1.87517	0.993373	S
2.87216	1.87478	0.99427	S
2.87274	1.87442	0.989468	S
2.87332	1.87408	0.987773	S
2.8739	1.87367	0.986525	S
2.87448	1.87329	0.983669	S
2.87506	1.87291	0.983888	S
2.87564	1.8725	0.983281	S
2.87622	1.87211	0.982599	S
2.87679	1.87174	0.977773	S
2.87737	1.87139	0.983293	S
2.87795	1.871	0.982135	S
2.87852	1.87063	0.98136	S
2.8791	1.87024	0.983455	S
2.87967	1.86987	0.984931	S
2.88024	1.86947	0.986699	S
2.88081	1.86907	0.985577	S
2.88138	1.86867	0.987152	S
2.88195	1.86828	0.987344	S
2.88252	1.86789	0.986659	S
2.88309	1.86748	0.986652	S
2.88366	1.86711	0.984693	S
2.88423	1.86672	0.985298	S
2.8848	1.86632	0.986364	S
2.88536	1.86595	0.983987	S
2.88593	1.86555	0.978147	S
2.88649	1.86519	0.977233	S
2.88705	1.86482	0.975087	S
2.88762	1.86445	0.976241	S
2.88818	1.86406	0.977689	S
2.88874	1.8637	0.97964	S
2.8893	1.86333	0.976654	S
2.88986	1.86293	0.975021	S
2.89042	1.86256	0.973247	S
2.89098	1.86219	0.966925	S
2.89154	1.86182	0.968352	S
2.89209	1.86141	0.966631	S
2.89265	1.86105	0.965445	S
2.89321	1.86067	0.969688	S
2.89376	1.86028	0.968144	S
2.89432	1.85987	0.969068	S
2.89487	1.85949	0.976882	S
2.89542	1.85907	0.976496	S
2.89597	1.85868	0.973905	S
2.89653	1.85831	0.968716	S
2.89708	1.85793	0.970511	S
2.89763	1.85754	0.967795	S
2.89818	1.85716	0.963557	S
2.89873	1.85678	0.962296	S
2.89927	1.8564	0.965901	S
2.89982	1.85603	0.96555	S
2.90037	1.85561	0.966636	S
2.90091	1.85525	0.965729	S
2.90146	1.85486	0.965969	S
2.902	1.8545	0.963669	S
2.90255	1.85411	0.963421	S
2.90309	1.85374	0.969982	S
2.90363	1.85335	0.969022	S
2.90417	1.85299	0.967955	S
2.90472	1.85262	0.966227	S
2.90526	1.85223	0.96563	S
2.9058	1.85186	0.963551	S
2.90634	1.8515	0.960824	S
2.90687	1.85109	0.962977	S
2.90741	1.85073	0.958109	S
2.90795	1.85031	0.956682	S
2.90849	1.84994	0.949854	S
2.90902	1.84954	0.952826	S
2.90956	1.84915	0.947035	S
2.91009	1.84874	0.947743	S
2.91062	1.84835	0.943154	S
2.91116	1.84795	0.942429	S
2.91169	1.84756	0.944359	S
2.91222	1.84718	0.94242	S
2.91275	1.8468	0.946272	S
2.91328	1.84642	0.946266	S
2.91381	1.84603	0.948716	S
2.91434	1.84564	0.95002	S
2.91487	1.84527	0.944289	S
2.9154	1.84489	0.941799	S
2.91593	1.84451	0.942695	S
2.91645	1.84413	0.942506	S
2.91698	1.84372	0.945237	S
2.91751	1.84333	0.944133	S
2.91803	1.84296	0.943765	S
2.91855	1.84257	0.941509	S
2.91908	1.84218	0.939248	S
2.9196	1.84176	0.933787	S
2.92012	1.84138	0.936542	S
2.92065	1.84104	0.933542	S
2.92117	1.84068	0.930397	S
2.92169	1.8403	0.927038	S
2.92221	1.8399	0.924722	S
2.92273	1.83955	0.922779	S
2.92324	1.83917	0.92452	S
2.92376	1.8388	0.926824	S
2.92428	1.83842	0.925268	S
2.9248	1.83806	0.925936	S
2.92531	1.83768	0.91744	S
2.92583	1.83731	0.918507	S
2.92634	1.83693	0.916018	S
2.92686	1.83654	0.911361	S
2.92737	1.83618	0.912571	S
2.92788	1.83578	0.91782	S
2.9284	1.8354	0.916266	S
2.92891	1.835	0.913053	S
2.92942	1.83464	0.909392	S
2.92993	1.83426	0.907559	S
2.93044	1.83387	0.906622	S
2.93095	1.8335	0.911543	S
2.93146	1.83315	0.909885	S
2.93197	1.8328	0.913745	S
2.93247	1.83242	0.916695	S
2.93298	1.83203	0.911447	S
2.93349	1.83167	0.914256	S
2.93399	1.83128	0.909629	S
2.9345	1.83091	0.909098	S
2.935	1.8305	0.907889	S
2.93551	1.83009	0.904551	S
2.93601	1.8297	0.904326	S
2.93651	1.82936	0.909069	S
2.93702	1.82902	0.909122	S
2.93752	1.82863	0.909077	S
2.93802	1.82825	0.912012	S
2.93852	1.82789	0.909837	S
2.93902	1.82749	0.9091	S
2.93952	1.82712	0.907659	S
2.94002	1.82675	0.909615	S
2.94052	1.82636	0.904287	S
2.94101	1.82596	0.901934	S
2.94151	1.8256	0.902537	S
2.94201	1.82524	0.904009	S
2.9425	1.82485	0.903844	S
2.943	1.82449	0.901825	S
2.94349	1.8241	0.895408	S
2.94399	1.82371	0.902759	S
2.94448	1.82333	0.898042	S
2.94498	1.82294	0.895861	S
2.94547	1.82256	0.896543	S
2.94596	1.82215	0.897141	S
2.94645	1.82176	0.89853	S
2.94694	1.82139	0.89917	S
2.94743	1.82101	0.893243	S
2.94792	1.82065	0.88893	S
2.94841	1.82029	0.888241	S
2.9489	1.81993	0.885424	S
2.94939	1.81959	0.889365	S
2.94988	1.81924	0.889195	S
2.95036	1.81887	0.888374	S
2.95085	1.81848	0.886342	S
2.95134	1.81812	0.885842	S
2.95182	1.81776	0.888743	S
2.95231	1.81739	0.88748	S
2.95279	1.81703	0.88281	S
2.95328	1.81668	0.886559	S
2.95376	1.81631	0.886017	S
2.95424	1.81595	0.88596	S
2.95472	1.81561	0.882717	S
2.95521	1.81524	0.878195	S
2.95569	1.81487	0.878733	S
2.95617	1.81451	0.881859	S
2.95665	1.81413	0.881786	S
2.95713	1.81375	0.882232	S
2.95761	1.81338	0.881972	S
2.95809	1.813	0.886073	S
2.95856	1.81265	0.885311	S
2.95904	1.81228	0.889347	S
2.95952	1.81189	0.887058	S
2.95999	1.81152	0.886594	S
2.96047	1.81117	0.888004	S
2.96095	1.81081	0.888746	S
2.96142	1.81044	0.890604	S
2.9619	1.8101	0.888538	S
2.96237	1.80975	0.889941	S
2.96284	1.80939	0.887441	S
2.96332	1.80902	0.885382	S
2.96379	1.80865	0.881485	S
2.96426	1.80831	0.880817	S
2.96473	1.80795	0.885208	S
2.9652	1.80758	0.882535	S
2.96567	1.80723	0.883921	S
2.96614	1.80684	0.885168	S
2.96661	1.8065	0.885891	S
2.96708	1.80614	0.887302	S
2.96755	1.80578	0.88529	S
2.96802	1.8054	0.880484	S
2.96848	1.80506	0.883715	S
2.96895	1.80469	0.886001	S
2.96942	1.80429	0.889103	S
2.96988	1.80395	0.889215	S
2.97035	1.8036	0.888917	S
2.97081	1.80326	0.886194	S
2.97128	1.80289	0.882505	S
2.97174	1.80254	0.881647	S
2.9722	1.80215	0.877289	S
2.97267	1.80179	0.879168	S
2.97313	1.80143	0.877556	S
2.97359	1.80104	0.875495	S
2.97405	1.80069	0.877494	S
2.97451	1.80032	0.880214	S
2.97497	1.79997	0.879524	S
2.97543	1.79963	0.875833	S
2.97589	1.79927	0.874452	S
2.97635	1.79889	0.872037	S
2.97681	1.79852	0.868354	S
2.97727	1.79815	0.865401	S
2.97772	1.79779	0.864537	S
2.97818	1.79744	0.862138	S
2.97864	1.79708	0.861061	S
2.97909	1.79672	0.860164	S
2.97955	1.79637	0.859102	S
2.98	1.79601	0.860127	S
2.98046	1.79566	0.860637	S
2.98091	1.79531	0.864293	S
2.98137	1.79496	0.862283	S
2.98182	1.79455	0.858598	S
2.98227	1.79416	0.858108	S
2.98272	1.79382	0.855779	S
2.98318	1.79346	0.855523	S
2.98363	1.79308	0.851302	S
2.98408	1.79269	0.850935	S
2.98453	1.79229	0.849845	S
2.98498	1.79194	0.852702	S
2.98543	1.79156	0.854865	S
2.98588	1.79121	0.852978	S
2.98632	1.79084	0.852691	S
2.98677	1.79047	0.854708	S
2.98722	1.79013	0.854504	S
2.98767	1.78977	0.851528	S
2.98811	1.78942	0.850719	S
2.98856	1.78907	0.849486	S
2.989	1.78871	0.852318	S
2.98945	1.78835	0.851763	S
2.98989	1.78798	0.852079	S
2.99034	1.78761	0.850931	S
2.99078	1.78724	0.847341	S
2.99123	1.78686	0.846353	S
2.99167	1.78649	0.847579	S
2.99211	1.78614	0.848617	S
2.99255	1.78579	0.847761	S
2.993	1.78547	0.847971	S
2.99344	1.78509	0.846715	S
2.99388	1.78473	0.846645	S
2.99432	1.78437	0.845651	S
2.99476	1.784	0.841222	S
2.9952	1.78364	0.839918	S
2.99564	1.78326	0.837436	S
2.99607	1.78289	0.84134	S
2.99651	1.78253	0.844915	S
2.99695	1.78215	0.842602	S
2.99739	1.78179	0.842694	S
2.99782	1.7814	0.84301	S
2.99826	1.78104	0.841453	S
2.9987	1.78068	0.841351	S
2.99913	1.78033	0.841582	S
2.99957	1.77993	0.835243	S
3	1.77956	0.836542	S
3.00043	1.77922	0.838399	S
3.00087	1.77886	0.836644	S
3.0013	1.77851	0.842726	S
3.00173	1.77815	0.846739	S
3.00217	1.7778	0.845739	S
3.0026	1.77742	0.843471	S
3.00303	1.77706	0.840897	S
3.00346	1.77669	0.840622	S
3.00389	1.77631	0.838271	S
3.00432	1.77594	0.838207	S
3.00475	1.77556	0.837605	S
3.00518	1.77521	0.838391	S
3.00561	1.77482	0.843691	S
3.00604	1.77447	0.844723	S
3.00647	1.77412	0.847793	S
3.00689	1.77379	0.846284	S
3.00732	1.77343	0.842293	S
3.00775	1.77308	0.839739	S
3.00817	1.77271	0.840949	S
3.0086	1.77235	0.839646	S
3.00903	1.77198	0.837497	S
3.00945	1.77162	0.83698	S
3.00988	1.77128	0.837624	S
3.0103	1.7709	0.835348	S
3.01072	1.77053	0.834117	S
3.01115	1.77016	0.832138	S
3.01157	1.76983	0.832954	S
3.01199	1.76947	0.837001	S
3.01242	1.76911	0.837675	S
3.01284	1.76877	0.837347	S
3.01326	1.76843	0.836066	S
3.01368	1.76807	0.835486	S
3.0141	1.76771	0.829604	S
3.01452	1.76735	0.82994	S
3.01494	1.76697	0.828853	S
3.01536	1.7666	0.830888	S
3.01578	1.76622	0.827719	S
3.0162	1.76588	0.826762	S
3.01662	1.76555	0.828568	S
3.01703	1.76516	0.825329	S
3.01745	1.76478	0.82293	S
3.01787	1.76442	0.82598	S
3.01828	1.76407	0.827654	S
3.0187	1.76369	0.826753	S
3.01912	1.76329	0.822729	S
3.01953	1.76293	0.82204	S
3.01995	1.76252	0.822217	S
3.02036	1.76215	0.822183	S
3.02078	1.76182	0.819269	S
3.02119	1.76146	0.818128	S
3.0216	1.76111	0.818401	S
3.02202	1.76073	0.818145	S
3.02243	1.76039	0.81852	S
3.02284	1.76004	0.819522	S
3.02325	1.75969	0.81999	S
3.02366	1.75934	0.820396	S
3.02407	1.75898	0.818069	S
3.02449	1.75865	0.818079	S
3.0249	1.75829	0.82016	S
3.02531	1.75794	0.823293	S
3.02572	1.7576	0.820437	S
3.02612	1.75722	0.819137	S
3.02653	1.75687	0.819247	S
3.02694	1.75653	0.819476	S
3.02735	1.75618	0.819137	S
3.02776	1.75585	0.816595	S
3.02816	1.75547	0.81759	S
3.02857	1.75513	0.817128	S
3.02898	1.75478	0.816143	S
3.02938	1.75442	0.822124	S
3.02979	1.75409	0.8222	S
3.03019	1.75374	0.824239	S
3.0306	1.75338	0.822885	S
3.031	1.75301	0.821636	S
3.03141	1.75263	0.81803	S
3.03181	1.75228	0.812788	S
3.03222	1.75194	0.814038	S
3.03262	1.75159	0.81151	S
3.03302	1.75121	0.813208	S
3.03342	1.75087	0.814403	S
3.03383	1.75052	0.815807	S
3.03423	1.75014	0.813998	S
3.03463	1.7498	0.814625	S
3.03503	1.74945	0.809208	S
3.03543	1.7491	0.810169	S
3.03583	1.74872	0.808589	S
3.03623	1.74835	0.812474	S
3.03663	1.74804	0.811097	S
3.03703	1.74768	0.813979	S
3.03743	1.74733	0.815795	S
3.03782	1.74698	0.811729	S
3.03822	1.7466	0.810554	S
3.03862	1.74625	0.811629	S
3.03902	1.74586	0.813493	S
3.03941	1.7455	0.810478	S
3.03981	1.74512	0.809197	S
3.04021	1.74474	0.809812	S
3.0406	1.74438	0.813564	S
3.041	1.74402	0.815474	S
3.04139	1.74368	0.81926	S
3.04179	1.74331	0.818272	S
3.04218	1.74293	0.816291	S
3.04258	1.74258	0.817071	S
3.04297	1.74221	0.818025	S
3.04336	1.74185	0.815782	S
3.04376	1.74152	0.813984	S
3.04415	1.74116	0.817527	S
3.04454	1.74082	0.817027	S
3.04493	1.74049	0.816816	S
3.04532	1.74016	0.81233	S
3.04571	1.73983	0.812987	S
3.0461	1.73944	0.810031	S
3.0465	1.73906	0.810112	S
3.04689	1.73867	0.811581	S
3.04727	1.73832	0.80749	S
3.04766	1.73798	0.810151	S
3.04805	1.7376	0.809447	S
3.04844	1.73722	0.80901	S
3.04883	1.73685	0.807779	S
3.04922	1.73648	0.803675	S
3.04961	1.73616	0.80357	S
3.04999	1.73578	0.801521	S
3.05038	1.73542	0.801982	S
3.05077	1.73509	0.80024	S
3.05115	1.73474	0.800773	S
3.05154	1.73437	0.800026	S
3.05192	1.734	0.800505	S
3.05231	1.73367	0.799842	S
3.05269	1.73332	0.799337	S
3.05308	1.73297	0.797444	S
3.05346	1.73259	0.797503	S
3.05385	1.73223	0.795386	S
3.05423	1.73188	0.792553	S
3.05461	1.73153	0.791194	S
3.055	1.7312	0.789676	S
3.05538	1.73083	0.789652	S
3.05576	1.73048	0.786417	S
3.05614	1.73011	0.780316	S
3.05652	1.72974	0.776978	S
3.0569	1.7294	0.774174	S
3.05729	1.72905	0.772949	S
3.05767	1.72871	0.770433	S
3.05805	1.72835	0.769278	S
3.05843	1.728	0.766881	S
3.05881	1.72763	0.768342	S
3.05918	1.72729	0.769017	S
3.05956	1.72692	0.771792	S
3.05994	1.72657	0.7683	S
3.06032	1.7262	0.765841	S
3.0607	1.72584	0.764011	S
3.06108	1.72546	0.764686	S
3.06145	1.72512	0.766552	S
3.06183	1.72476	0.765148	S
3.06221	1.72444	0.768502	S
3.06258	1.72409	0.763856	S
3.06296	1.72376	0.764865	S
3.06333	1.72339	0.763565	S
3.06371	1.72304	0.764243	S
3.06408	1.72269	0.764486	S
3.06446	1.72233	0.764755	S
3.06483	1.72199	0.765136	S
3.06521	1.72163	0.767448	S
3.06558	1.72127	0.76511	S
3.06595	1.7209	0.762787	S
3.06633	1.72054	0.764114	S
3.0667	1.72015	0.760887	S
3.06707	1.71978	0.760342	S
3.06744	1.71943	0.760733	S
3.06781	1.71905	0.759721	S
3.06819	1.71872	0.756846	S
3.06856	1.71838	0.757491	S
3.06893	1.71802	0.760359	S
3.0693	1.71765	0.760291	S
3.06967	1.71732	0.758331	S
3.07004	1.71695	0.761264	S
3.07041	1.71658	0.76222	S
3.07078	1.7162	0.764045	S
3.07115	1.71587	0.763927	S
3.07151	1.71549	0.761166	S
3.07188	1.71514	0.760268	S
3.07225	1.71478	0.758082	S
3.07262	1.71442	0.756429	S
3.07298	1.71408	0.757796	S
3.07335	1.71371	0.759824	S
3.07372	1.71337	0.760679	S
3.07408	1.713	0.758703	S
3.07445	1.71266	0.759454	S
3.07482	1.7123	0.757702	S
3.07518	1.71196	0.754435	S
3.07555	1.7116	0.755542	S
3.07591	1.71124	0.755124	S
3.07628	1.71088	0.753318	S
3.07664	1.71055	0.752082	S
3.077	1.7102	0.749732	S
3.07737	1.70986	0.749451	S
3.07773	1.7095	0.748413	S
3.07809	1.70913	0.749453	S
3.07846	1.70876	0.74955	S
3.07882	1.70842	0.746892	S
3.07918	1.70807	0.747014	S
3.07954	1.70773	0.747493	S
3.0799	1.70737	0.748469	S
3.08027	1.70703	0.748996	S
3.08063	1.70671	0.747352	S
3.08099	1.70639	0.748877	S
3.08135	1.70603	0.749196	S
3.08171	1.70565	0.748799	S
3.08207	1.70531	0.748421	S
3.08243	1.70494	0.746287	S
3.08279	1.70458	0.748081	S
3.08314	1.70421	0.742507	S
3.0835	1.70383	0.745407	S
3.08386	1.70349	0.744793	S
3.08422	1.70312	0.741146	S
3.08458	1.70277	0.739102	S
3.08493	1.70242	0.740319	S
3.08529	1.7021	0.740298	S
3.08565	1.70175	0.739454	S
3.086	1.70139	0.741909	S
3.08636	1.70103	0.743987	S
3.08672	1.70069	0.742685	S
3.08707	1.70034	0.740781	S
3.08743	1.69997	0.742058	S
3.08778	1.69961	0.744502	S
3.08814	1.69925	0.746325	S
3.08849	1.6989	0.745323	S
3.08884	1.69855	0.74353	S
3.0892	1.6982	0.745485	S
3.08955	1.69783	0.744922	S
3.08991	1.69749	0.744478	S
3.09026	1.69712	0.744253	S
3.09061	1.69677	0.742006	S
3.09096	1.69645	0.739032	S
3.09132	1.6961	0.741994	S
3.09167	1.69576	0.741921	S
3.09202	1.69539	0.743179	S
3.09237	1.69503	0.740263	S
3.09272	1.69466	0.741438	S
3.09307	1.69432	0.739879	S
3.09342	1.69397	0.740153	S
3.09377	1.6936	0.742337	S
3.09412	1.69326	0.74044	S
3.09447	1.69292	0.739293	S
3.09482	1.69254	0.739266	S
3.09517	1.69217	0.741049	S
3.09552	1.69178	0.739021	S
3.09587	1.69143	0.74132	S
3.09621	1.69108	0.740156	S
3.09656	1.69073	0.738089	S
3.09691	1.69037	0.738999	S
3.09726	1.69	0.736694	S
3.0976	1.68966	0.736138	S
3.09795	1.68932	0.733891	S
3.0983	1.68895	0.735717	S
3.09864	1.68859	0.734443	S
3.09899	1.68825	0.735696	S
3.09934	1.68786	0.734786	S
3.09968	1.68751	0.736414	S
3.10003	1.68714	0.73687	S
3.10037	1.68681	0.73639	S
3.10072	1.68644	0.737569	S
3.10106	1.68611	0.734888	S
3.1014	1.68578	0.735761	S
3.10175	1.68544	0.737111	S
3.10209	1.6851	0.736681	S
3.10243	1.68477	0.734717	S
3.10278	1.68442	0.733193	S
3.10312	1.68407	0.730626	S
3.10346	1.68374	0.732059	S
3.1038	1.68339	0.732985	S
3.10415	1.68305	0.732675	S
3.10449	1.6827	0.731689	S
3.10483	1.68234	0.731598	S
3.10517	1.68198	0.731475	S
3.10551	1.68162	0.7268	S
3.10585	1.68127	0.723914	S
3.10619	1.68095	0.723672	S
3.10653	1.6806	0.722882	S
3.10687	1.68024	0.721859	S
3.10721	1.67986	0.720218	S
3.10755	1.67952	0.723562	S
3.10789	1.67915	0.721347	S
3.10823	1.67881	0.723123	S
3.10857	1.67844	0.722436	S
3.1089	1.67812	0.722179	S
3.10924	1.67777	0.719524	S
3.10958	1.67743	0.720427	S
3.10992	1.67708	0.723126	S
3.11025	1.6767	0.720242	S
3.11059	1.67635	0.718775	S
3.11093	1.676	0.721478	S
3.11126	1.67564	0.720237	S
3.1116	1.67531	0.716946	S
3.11193	1.67494	0.715105	S
3.11227	1.6746	0.717075	S
3.11261	1.67425	0.719299	S
3.11294	1.67391	0.718844	S
3.11327	1.67355	0.718626	S
3.11361	1.6732	0.718876	S
3.11394	1.67285	0.718028	S
3.11428	1.67248	0.719354	S
3.11461	1.67213	0.718355	S
3.11494	1.6718	0.718848	S
3.11528	1.67143	0.718086	S
3.11561	1.67107	0.716761	S
3.11594	1.67072	0.715758	S
3.11628	1.67037	0.714575	S
3.11661	1.67001	0.710605	S
3.11694	1.66964	0.709347	S
3.11727	1.6693	0.707036	S
3.1176	1.66895	0.70682	S
3.11793	1.66858	0.705657	S
3.11826	1.66822	0.70769	S
3.1186	1.66785	0.704495	S
3.11893	1.66747	0.70738	S
3.11926	1.66712	0.706417	S
3.11959	1.66676	0.7085	S
3.11992	1.66638	0.707671	S
3.12024	1.66601	0.704294	S
3.12057	1.66566	0.700502	S
3.1209	1.66532	0.700968	S
3.12123	1.66498	0.701169	S
3.12156	1.66463	0.704367	S
3.12189	1.66429	0.703337	S
3.12222	1.66392	0.701034	S
3.12254	1.66359	0.702778	S
3.12287	1.66324	0.702363	S
3.1232	1.66288	0.702593	S
3.12352	1.66255	0.701383	S
3.12385	1.66222	0.699215	S
3.12418	1.66187	0.69981	S
3.1245	1.66151	0.701532	S
3.12483	1.66117	0.698883	S
3.12516	1.6608	0.701412	S
3.12548	1.66045	0.702504	S
3.12581	1.66009	0.699921	S
3.12613	1.65972	0.700916	S
3.12646	1.65939	0.698748	S
3.12678	1.65902	0.701179	S
3.1271	1.65866	0.698719	S
3.12743	1.65833	0.699351	S
3.12775	1.65796	0.699383	S
3.12808	1.6576	0.697259	S
3.1284	1.65723	0.698178	S
3.12872	1.65685	0.697526	S
3.12905	1.65649	0.695292	S
3.12937	1.65613	0.696691	S
3.12969	1.65577	0.694876	S
3.13001	1.65542	0.693756	S
3.13033	1.65504	0.694306	S
3.13066	1.6547	0.693948	S
3.13098	1.65433	0.695147	S
3.1313	1.65397	0.693742	S
3.13162	1.65362	0.693086	S
3.13194	1.65324	0.691406	S
3.13226	1.65287	0.688707	S
3.13258	1.65251	0.687872	S
3.1329	1.65215	0.684223	S
3.13322	1.65178	0.685259	S
3.13354	1.65139	0.68634	S
3.13386	1.65104	0.687195	S
3.13418	1.65069	0.687257	S
3.1345	1.65035	0.688076	S
3.13481	1.64998	0.686493	S
3.13513	1.64962	0.684122	S
3.13545	1.64926	0.685042	S
3.13577	1.64891	0.684058	S
3.13609	1.64854	0.682909	S
3.1364	1.64819	0.681722	S
3.13672	1.64781	0.682275	S
3.13704	1.64747	0.682743	S
3.13735	1.6471	0.680792	S
3.13767	1.64676	0.677768	S
3.13799	1.6464	0.678199	S
3.1383	1.64603	0.676392	S
3.13862	1.64566	0.674505	S
3.13893	1.64532	0.672489	S
3.13925	1.64496	0.673374	S
3.13956	1.64459	0.675713	S
3.13988	1.64422	0.674671	S
3.14019	1.64386	0.674218	S
3.14051	1.6435	0.673492	S
3.14082	1.64314	0.671796	S
3.14114	1.64278	0.672283	S
3.14145	1.64241	0.671914	S
3.14176	1.64207	0.674846	S
3.14208	1.64171	0.672071	S
3.14239	1.64136	0.673326	S
3.1427	1.641	0.674499	S
3.14301	1.64065	0.672917	S
3.14333	1.64031	0.670378	S
3.14364	1.63996	0.671021	S
3.14395	1.63957	0.670681	S
3.14426	1.63922	0.670914	S
3.14457	1.63886	0.671308	S
3.14489	1.63848	0.67098	S
3.1452	1.63813	0.672069	S
3.14551	1.63776	0.670173	S
3.14582	1.63742	0.671926	S
3.14613	1.63704	0.67132	S
3.14644	1.63666	0.671736	S
3.14675	1.63633	0.671066	S
3.14706	1.63598	0.672407	S
3.14737	1.63565	0.672895	S
3.14768	1.63531	0.671328	S
3.14799	1.63494	0.671063	S
3.14829	1.63455	0.669721	S
3.1486	1.63418	0.670369	S
3.14891	1.63381	0.673394	S
3.14922	1.63349	0.673143	S
3.14953	1.63317	0.675377	S
3.14983	1.63281	0.674356	S
3.15014	1.63244	0.676793	S
3.15045	1.63206	0.673069	S
3.15076	1.63173	0.674537	S
3.15106	1.63138	0.67641	S
3.15137	1.63103	0.677483	S
3.15168	1.63062	0.679043	S
3.15198	1.63026	0.679082	S
3.15229	1.62989	0.681529	S
3.15259	1.62953	0.681357	S
3.1529	1.62916	0.68343	S
3.1532	1.62878	0.682383	S
3.15351	1.62843	0.681917	S
3.15381	1.62804	0.683213	S
3.15412	1.62767	0.684498	S
3.15442	1.62731	0.68381	S
3.15473	1.62695	0.683883	S
3.15503	1.62658	0.68698	S
3.15534	1.6262	0.688364	S
3.15564	1.62587	0.689692	S
3.15594	1.62552	0.690094	S
3.15625	1.62519	0.689247	S
3.15655	1.62483	0.688087	S
3.15685	1.62447	0.688897	S
3.15715	1.62411	0.688649	S
3.15746	1.62374	0.688965	S
3.15776	1.62339	0.690408	S
3.15806	1.62303	0.689748	S
3.15836	1.62267	0.690468	S
3.15866	1.62229	0.694089	S
3.15897	1.62194	0.694983	S
3.15927	1.62158	0.694649	S
3.15957	1.6212	0.693277	S
3.15987	1.62085	0.691957	S
3.16017	1.6205	0.693008	S
3.16047	1.62016	0.690539	S
3.16077	1.61981	0.689826	S
3.16107	1.61945	0.691575	S
3.16137	1.61909	0.689383	S
3.16167	1.61876	0.69004	S
3.16197	1.61841	0.690783	S
3.16227	1.61802	0.687746	S
3.16256	1.61767	0.687576	S
3.16286	1.61728	0.686751	S
3.16316	1.61692	0.685595	S
3.16346	1.61656	0.685921	S
3.16376	1.61622	0.684909	S
3.16406	1.61585	0.681465	S
3.16435	1.61551	0.680952	S
3.16465	1.61513	0.68079	S
3.16495	1.61476	0.680987	S
3.16524	1.6144	0.680174	S
3.16554	1.61404	0.681474	S
3.16584	1.61368	0.679881	S
3.16613	1.61334	0.680675	S
3.16643	1.61298	0.681908	S
3.16673	1.61262	0.683112	S
3.16702	1.61226	0.683337	S
3.16732	1.6119	0.683048	S
3.16761	1.61153	0.683652	S
3.16791	1.61113	0.685822	S
3.1682	1.61075	0.685173	S
3.1685	1.61041	0.6832	S
3.16879	1.61007	0.681629	S
3.16909	1.60972	0.684352	S
3.16938	1.60934	0.684488	S
3.16967	1.60898	0.684099	S
3.16997	1.60864	0.682456	S
3.17026	1.6083	0.685232	S
3.17056	1.60794	0.685701	S
3.17085	1.60757	0.68781	S
3.17114	1.6072	0.686116	S
3.17143	1.60681	0.685323	S
3.17173	1.60645	0.68295	S
3.17202	1.60607	0.683017	S
3.17231	1.60574	0.681828	S
3.1726	1.60536	0.682378	S
3.17289	1.605	0.682682	S
3.17319	1.60463	0.682594	S
3.17348	1.6043	0.683558	S
3.17377	1.60393	0.683849	S
3.17406	1.60359	0.686059	S
3.17435	1.60322	0.684144	S
3.17464	1.60285	0.68479	S
3.17493	1.60247	0.683841	S
3.17522	1.60211	0.681719	S
3.17551	1.60178	0.681924	S
3.1758	1.6014	0.682791	S
3.17609	1.60103	0.684192	S
3.17638	1.60067	0.684783	S
3.17667	1.6003	0.684521	S
3.17696	1.59994	0.684256	S
3.17725	1.59956	0.683785	S
3.17754	1.59917	0.682357	S
3.17782	1.59878	0.68257	S
3.17811	1.59841	0.682523	S
3.1784	1.59806	0.681204	S
3.17869	1.59771	0.681119	S
3.17898	1.59733	0.679305	S
3.17926	1.59698	0.681718	S
3.17955	1.59661	0.681994	S
3.17984	1.59623	0.682658	S
3.18013	1.59587	0.682222	S
3.18041	1.59551	0.682873	S
3.1807	1.59517	0.683714	S
3.18099	1.59482	0.68209	S
3.18127	1.59445	0.682164	S
3.18156	1.59411	0.679252	S
3.18184	1.59376	0.677885	S
3.18213	1.59338	0.681251	S
3.18241	1.59299	0.680253	S
3.1827	1.59262	0.678694	S
3.18298	1.59226	0.679152	S
3.18327	1.59191	0.678981	S
3.18355	1.59153	0.678596	S
3.18384	1.59119	0.677696	S
3.18412	1.59082	0.677359	S
3.18441	1.59045	0.678788	S
3.18469	1.59012	0.677476	S
3.18498	1.58977	0.676977	S
3.18526	1.58939	0.676737	S
3.18554	1.58901	0.676248	S
3.18583	1.58867	0.677197	S
3.18611	1.58831	0.676187	S
3.18639	1.58793	0.676108	S
3.18667	1.58754	0.67495	S
3.18696	1.58718	0.677369	S
3.18724	1.58683	0.679499	S
3.18752	1.58647	0.678776	S
3.1878	1.58609	0.678125	S
3.18808	1.58572	0.677169	S
3.18837	1.58537	0.677864	S
3.18865	1.58501	0.6785	S
3.18893	1.58463	0.677806	S
3.18921	1.58427	0.67663	S
3.18949	1.58391	0.672708	S
3.18977	1.58352	0.673666	S
3.19005	1.58316	0.673663	S
3.19033	1.58279	0.67264	S
3.19061	1.58237	0.671623	S
3.19089	1.582	0.671739	S
3.19117	1.5816	0.670839	S
3.19145	1.58125	0.669204	S
3.19173	1.58089	0.670161	S
3.19201	1.58051	0.668873	S
3.19229	1.58013	0.670186	S
3.19257	1.5798	0.671394	S
3.19285	1.57946	0.670368	S
3.19312	1.57905	0.668773	S
3.1934	1.57868	0.668782	S
3.19368	1.57831	0.669666	S
3.19396	1.57793	0.668045	S
3.19424	1.57756	0.667146	S
3.19451	1.5772	0.668588	S
3.19479	1.57683	0.666519	S
3.19507	1.57644	0.666335	S
3.19535	1.57609	0.666086	S
3.19562	1.57572	0.665798	S
3.1959	1.57536	0.666126	S
3.19618	1.57499	0.66641	S
3.19645	1.57464	0.666764	S
3.19673	1.57427	0.667083	S
3.197	1.57393	0.665453	S
3.19728	1.57358	0.666444	S
3.19756	1.57321	0.663744	S
3.19783	1.57283	0.662686	S
3.19811	1.57246	0.660737	S
3.19838	1.57208	0.660612	S
3.19866	1.57169	0.659211	S
3.19893	1.57133	0.658802	S
3.19921	1.57098	0.659326	S
3.19948	1.57059	0.659995	S
3.19976	1.57021	0.658239	S
3.20003	1.56986	0.656362	S
3.2003	1.56947	0.655904	S
3.20058	1.56911	0.655021	S
3.20085	1.56872	0.652226	S
3.20112	1.56833	0.651059	S
3.2014	1.56795	0.650318	S
3.20167	1.56758	0.650369	S
3.20194	1.56723	0.652703	S
3.20222	1.56684	0.650556	S
3.20249	1.56648	0.649941	S
3.20276	1.56611	0.648346	S
3.20303	1.56573	0.646513	S
3.2033	1.56537	0.64756	S
3.20358	1.56499	0.645086	S
3.20385	1.56462	0.644322	S
3.20412	1.56424	0.645069	S
3.20439	1.56385	0.647488	S
3.20466	1.56348	0.643223	S
3.20493	1.56312	0.642631	S
3.2052	1.56274	0.639541	S
3.20548	1.56235	0.636995	S
3.20575	1.56197	0.63673	S
3.20602	1.5616	0.636749	S
3.20629	1.56122	0.636461	S
3.20656	1.56087	0.635386	S
3.20683	1.5605	0.636079	S
3.2071	1.56015	0.636157	S
3.20737	1.55977	0.6372	S
3.20763	1.55941	0.636648	S
3.2079	1.55907	0.635156	S
3.20817	1.55869	0.633977	S
3.20844	1.55832	0.63219	S
3.20871	1.55795	0.635174	S
3.20898	1.55759	0.635536	S
3.20925	1.55723	0.63571	S
3.20952	1.55686	0.635088	S
3.20978	1.55648	0.635369	S
3.21005	1.55612	0.632976	S
3.21032	1.55574	0.631685	S
3.21059	1.55534	0.632032	S
3.21085	1.55497	0.629892	S
3.21112	1.55462	0.628591	S
3.21139	1.55424	0.627758	S
3.21165	1.55386	0.627597	S
3.21192	1.55345	0.627951	S
3.21219	1.5531	0.62746	S
3.21245	1.55273	0.625316	S
3.21272	1.55237	0.621715	S
3.21299	1.552	0.620962	S
3.21325	1.55163	0.619324	S
3.21352	1.55123	0.616483	S
3.21378	1.55081	0.615367	S
3.21405	1.55042	0.614334	S
3.21431	1.55002	0.613646	S
3.21458	1.54966	0.612956	S
3.21484	1.54929	0.613555	S
3.21511	1.54893	0.613229	S
3.21537	1.54856	0.617797	S
3.21564	1.54816	0.618204	S
3.2159	1.54779	0.617877	S
3.21617	1.54744	0.618774	S
3.21643	1.54706	0.618223	S
3.21669	1.54669	0.619753	S
3.21696	1.54632	0.618329	S
3.21722	1.54594	0.618062	S
3.21748	1.54554	0.616432	S
3.21775	1.54515	0.616505	S
3.21801	1.54478	0.616443	S
3.21827	1.54442	0.616974	S
3.21854	1.54402	0.615702	S
3.2188	1.54363	0.615522	S
3.21906	1.54325	0.616555	S
3.21932	1.54287	0.616158	S
3.21958	1.5425	0.61691	S
3.21985	1.54214	0.618299	S
3.22011	1.54174	0.618639	S
3.22037	1.54136	0.617747	S
3.22063	1.541	0.616244	S
3.22089	1.54061	0.615814	S
3.22115	1.54023	0.61528	S
3.22141	1.53984	0.616914	S
3.22167	1.53943	0.615341	S
3.22194	1.53906	0.613939	S
3.2222	1.53868	0.614261	S
3.22246	1.53829	0.616334	S
3.22272	1.53794	0.616232	S
3.22298	1.53757	0.616351	S
3.22324	1.53719	0.615637	S
3.2235	1.53684	0.614695	S
3.22376	1.53649	0.615758	S
3.22401	1.5361	0.616607	S
3.22427	1.53573	0.615393	S
3.22453	1.53535	0.614507	S
3.22479	1.53499	0.613755	S
3.22505	1.5346	0.612033	S
3.22531	1.53423	0.609445	S
3.22557	1.53385	0.609523	S
3.22583	1.53346	0.608727	S
3.22608	1.5331	0.607071	S
3.22634	1.53275	0.607102	S
3.2266	1.53235	0.605389	S
3.22686	1.53196	0.606967	S
3.22712	1.53159	0.608177	S
3.22737	1.5312	0.608702	S
3.22763	1.5308	0.606492	S
3.22789	1.53044	0.608422	S
3.22814	1.53009	0.607469	S
3.2284	1.52973	0.608211	S
3.22866	1.52934	0.60649	S
3.22891	1.52897	0.606335	S
3.22917	1.5286	0.606262	S
3.22943	1.52821	0.607494	S
3.22968	1.52783	0.61089	S
3.22994	1.52745	0.608804	S
3.23019	1.52701	0.610366	S
3.23045	1.52663	0.613079	S
3.2307	1.52625	0.611708	S
3.23096	1.52585	0.610827	S
3.23121	1.52548	0.609181	S
3.23147	1.5251	0.607155	S
3.23172	1.52473	0.606015	S
3.23198	1.52435	0.606578	S
3.23223	1.52394	0.607469	S
3.23249	1.52357	0.606719	S
3.23274	1.52318	0.608139	S
3.233	1.52279	0.606579	S
3.23325	1.52237	0.604077	S
3.2335	1.52199	0.60504	S
3.23376	1.52163	0.604844	S
3.23401	1.52126	0.604291	S
3.23426	1.52087	0.604629	S
3.23452	1.52049	0.602922	S
3.23477	1.5201	0.601969	S
3.23502	1.51973	0.603355	S
3.23528	1.51934	0.601673	S
3.23553	1.51899	0.601381	S
3.23578	1.51863	0.602083	S
3.23603	1.51824	0.602642	S
3.23629	1.51783	0.601296	S
3.23654	1.51747	0.6016	S
3.23679	1.5171	0.603696	S
3.23704	1.51674	0.603843	S
3.23729	1.51639	0.604592	S
3.23754	1.516	0.601859	S
3.23779	1.51563	0.600806	S
3.23805	1.51525	0.599351	S
3.2383	1.51487	0.602544	S
3.23855	1.51451	0.601525	S
3.2388	1.51415	0.600371	S
3.23905	1.51378	0.598368	S
3.2393	1.51341	0.598034	S
3.23955	1.51304	0.600501	S
3.2398	1.51265	0.599132	S
3.24005	1.51229	0.599269	S
3.2403	1.51191	0.599371	S
3.24055	1.51155	0.601668	S
3.2408	1.51116	0.60039	S
3.24105	1.51079	0.599476	S
3.2413	1.5104	0.600202	S
3.24155	1.51004	0.599295	S
3.2418	1.50966	0.597965	S
3.24204	1.50927	0.595696	S
3.24229	1.50886	0.594691	S
3.24254	1.50846	0.59604	S
3.24279	1.50809	0.59422	S
3.24304	1.50767	0.592376	S
3.24329	1.50731	0.594234	S
3.24353	1.50694	0.593657	S
3.24378	1.50658	0.594699	S
3.24403	1.50618	0.595265	S
3.24428	1.50577	0.595852	S
3.24452	1.50536	0.593886	S
3.24477	1.50495	0.593122	S
3.24502	1.50456	0.595382	S
3.24527	1.50418	0.596096	S
3.24551	1.5038	0.595952	S
3.24576	1.50339	0.595869	S
3.24601	1.503	0.595184	S
3.24625	1.50261	0.593877	S
3.2465	1.50224	0.594803	S
3.24674	1.50187	0.595547	S
3.24699	1.50147	0.594176	S
3.24724	1.50106	0.597174	S
3.24748	1.50067	0.599386	S
3.24773	1.50027	0.59616	S
3.24797	1.49988	0.597788	S
3.24822	1.49951	0.598009	S
3.24846	1.49911	0.598238	S
3.24871	1.49872	0.594875	S
3.24895	1.49831	0.595944	S
3.2492	1.49792	0.597559	S
3.24944	1.49754	0.595065	S
3.24969	1.49715	0.593303	S
3.24993	1.49674	0.59226	S
3.25018	1.49638	0.595131	S
3.25042	1.49598	0.595259	S
3.25066	1.49561	0.59411	S
3.25091	1.49521	0.597067	S
3.25115	1.49481	0.597226	S
3.25139	1.49441	0.594771	S
3.25164	1.49401	0.596329	S
3.25188	1.49358	0.595338	S
3.25212	1.49318	0.59478	S
3.25237	1.49281	0.592107	S
3.25261	1.49245	0.591649	S
3.25285	1.49205	0.592395	S
3.2531	1.49164	0.592965	S
3.25334	1.49128	0.59121	S
3.25358	1.49088	0.59087	S
3.25382	1.49048	0.594099	S
3.25406	1.49007	0.594461	S
3.25431	1.48967	0.594377	S
3.25455	1.48929	0.594727	S
3.25479	1.48887	0.593116	S
3.25503	1.48848	0.592432	S
3.25527	1.48809	0.592115	S
3.25551	1.4877	0.59199	S
3.25575	1.48732	0.594436	S
3.256	1.48692	0.593036	S
3.25624	1.48655	0.594433	S
3.25648	1.48615	0.594267	S
3.25672	1.48573	0.593568	S
3.25696	1.48533	0.592461	S
3.2572	1.48491	0.593697	S
3.25744	1.48452	0.593597	S
3.25768	1.48412	0.595691	S
3.25792	1.48375	0.595335	S
3.25816	1.48335	0.595049	S
3.2584	1.48294	0.595002	S
3.25864	1.48254	0.594784	S
3.25888	1.48213	0.592812	S
3.25912	1.48172	0.593752	S
3.25935	1.48131	0.595138	S
3.25959	1.48093	0.594846	S
3.25983	1.48051	0.594673	S
3.26007	1.48011	0.594972	S
3.26031	1.47975	0.595369	S
3.26055	1.47939	0.594042	S
3.26079	1.47898	0.594932	S
3.26102	1.47855	0.59269	S
3.26126	1.47816	0.595044	S
3.2615	1.47776	0.596033	S
3.26174	1.47734	0.594107	S
3.26198	1.47695	0.595325	S
3.26221	1.47657	0.595797	S
3.26245	1.47616	0.594034	S
3.26269	1.47577	0.59346	S
3.26293	1.47538	0.596513	S
3.26316	1.47494	0.597978	S
3.2634	1.47454	0.59656	S
3.26364	1.47412	0.597791	S
3.26387	1.47371	0.598294	S
3.26411	1.47332	0.598422	S
3.26435	1.47296	0.598485	S
3.26458	1.47255	0.597517	S
3.26482	1.47216	0.597005	S
3.26505	1.47176	0.599556	S
3.26529	1.47138	0.598912	S
3.26553	1.47098	0.599783	S
3.26576	1.47054	0.60218	S
3.266	1.47012	0.599021	S
3.26623	1.46972	0.598167	S
3.26647	1.46934	0.598278	S
3.2667	1.46892	0.598834	S
3.26694	1.46856	0.599026	S
3.26717	1.46814	0.599312	S
3.26741	1.46773	0.599778	S
3.26764	1.46735	0.600977	S
3.26788	1.46698	0.602268	S
3.26811	1.46657	0.603033	S
3.26834	1.46618	0.603236	S
3.26858	1.4658	0.602109	S
3.26881	1.46541	0.60277	S
3.26905	1.46503	0.603128	S
3.26928	1.4646	0.605171	S
3.26951	1.46419	0.606575	S
3.26975	1.46378	0.607497	S
3.26998	1.46336	0.60761	S
3.27021	1.46293	0.608483	S
3.27045	1.46254	0.609218	S
3.27068	1.46216	0.609507	S
3.27091	1.46172	0.609587	S
3.27114	1.46132	0.610591	S
3.27138	1.46095	0.612552	S
3.27161	1.46055	0.613733	S
3.27184	1.46016	0.612626	S
3.27207	1.45979	0.612078	S
3.27231	1.45936	0.611782	S
3.27254	1.45898	0.611555	S
3.27277	1.45861	0.612092	S
3.273	1.45821	0.612078	S
3.27323	1.45781	0.610607	S
3.27346	1.45739	0.611002	S
3.2737	1.45699	0.61358	S
3.27393	1.45658	0.613516	S
3.27416	1.4562	0.611286	S
3.27439	1.45577	0.609815	S
3.27462	1.45539	0.607964	S
3.27485	1.45499	0.607828	S
3.27508	1.45459	0.608476	S
3.27531	1.45418	0.608816	S
3.27554	1.45379	0.607513	S
3.27577	1.4534	0.608908	S
3.276	1.45303	0.607522	S
3.27623	1.45261	0.608009	S
3.27646	1.45221	0.607136	S
3.27669	1.45178	0.607353	S
3.27692	1.45136	0.607589	S
3.27715	1.45095	0.605748	S
3.27738	1.45057	0.606567	S
3.27761	1.45015	0.60321	S
3.27784	1.44973	0.603015	S
3.27807	1.44933	0.604592	S
3.2783	1.44891	0.603113	S
3.27852	1.44853	0.603779	S
3.27875	1.44811	0.604219	S
3.27898	1.44768	0.602223	S
3.27921	1.44729	0.603777	S
3.27944	1.44687	0.603718	S
3.27967	1.44643	0.604475	S
3.27989	1.44596	0.604157	S
3.28012	1.44554	0.601806	S
3.28035	1.44513	0.601237	S
3.28058	1.44471	0.601261	S
3.28081	1.44432	0.599088	S
3.28103	1.4439	0.600056	S
3.28126	1.44349	0.601398	S
3.28149	1.44309	0.602977	S
3.28171	1.44269	0.60323	S
3.28194	1.44229	0.602892	S
3.28217	1.44186	0.604214	S
3.2824	1.44146	0.605248	S
3.28262	1.44106	0.606148	S
3.28285	1.44067	0.605898	S
3.28307	1.44022	0.605916	S
3.2833	1.43979	0.606267	S
3.28353	1.43937	0.604811	S
3.28375	1.43898	0.606326	S
3.28398	1.43855	0.60631	S
3.28421	1.43813	0.605143	S
3.28443	1.43767	0.606	S
3.28466	1.43725	0.606256	S
3.28488	1.43688	0.604424	S
3.28511	1.43647	0.604912	S
3.28533	1.43607	0.605379	S
3.28556	1.43565	0.60572	S
3.28578	1.43524	0.605746	S
3.28601	1.43484	0.607103	S
3.28623	1.43443	0.605533	S
3.28646	1.43405	0.604013	S
3.28668	1.43363	0.606194	S
3.28691	1.43321	0.604709	S
3.28713	1.43274	0.603166	S
3.28735	1.43235	0.603736	S
3.28758	1.43195	0.603707	S
3.2878	1.43153	0.601894	S
3.28803	1.43111	0.601865	S
3.28825	1.43068	0.60326	S
3.28847	1.43027	0.604673	S
3.2887	1.42983	0.603689	S
3.28892	1.42941	0.602065	S
3.28914	1.42899	0.602592	S
3.28937	1.42856	0.60255	S
3.28959	1.42814	0.60342	S
3.28981	1.42774	0.602223	S
3.29003	1.4273	0.602867	S
3.29026	1.4269	0.600582	S
3.29048	1.42647	0.600724	S
3.2907	1.42606	0.60187	S
3.29092	1.42564	0.601983	S
3.29115	1.4252	0.603244	S
3.29137	1.42477	0.604786	S
3.29159	1.42438	0.602997	S
3.29181	1.42396	0.60364	S
3.29203	1.42353	0.602422	S
3.29226	1.4231	0.604977	S
3.29248	1.42268	0.603472	S
3.2927	1.42229	0.603622	S
3.29292	1.42189	0.603209	S
3.29314	1.4215	0.604306	S
3.29336	1.42111	0.603139	S
3.29358	1.4207	0.604033	S
3.2938	1.42027	0.6053	S
3.29403	1.41986	0.605606	S
3.29425	1.41942	0.603918	S
3.29447	1.41902	0.603579	S
3.29469	1.4186	0.602509	S
3.29491	1.41819	0.604001	S
3.29513	1.41771	0.605049	S
3.29535	1.41729	0.60628	S
3.29557	1.41686	0.608304	S
3.29579	1.41645	0.608038	S
3.29601	1.41603	0.607475	S
3.29623	1.41557	0.60685	S
3.29645	1.41511	0.607072	S
3.29667	1.41474	0.607296	S
3.29688	1.41432	0.606243	S
3.2971	1.41388	0.605418	S
3.29732	1.41347	0.605236	S
3.29754	1.41308	0.604411	S
3.29776	1.41267	0.602133	S
3.29798	1.41226	0.603309	S
3.2982	1.41181	0.602526	S
3.29842	1.41141	0.6039	S
3.29863	1.411	0.60266	S
3.29885	1.41058	0.604296	S
3.29907	1.41017	0.603769	S
3.29929	1.40975	0.604175	S
3.29951	1.40933	0.60459	S
3.29973	1.40891	0.605803	S
3.29994	1.40847	0.607967	S
3.30016	1.40803	0.609637	S
3.30038	1.40764	0.6092	S
3.3006	1.40721	0.61254	S
3.30081	1.40676	0.611344	S
[truncated: 14,487 more rows]

## Sheet: SFig. 5b - timecourse
Rank [log10]	Reads [log10]	std	Day
0	2.97148	122.107	1
0.30103	2.9189	71.9793	1
0.477121	2.89606	59.7555	1
0.60206	2.87834	51.1548	1
0.69897	2.86436	45.8106	1
0.778151	2.85204	42.7224	1
0.845098	2.84199	39.6279	1
0.90309	2.83299	35.9962	1
0.954243	2.82531	33.2526	1
1	2.81767	32.1861	1
1.04139	2.81159	31.8684	1
1.07918	2.80642	28.7082	1
1.11394	2.8011	27.6687	1
1.14613	2.79561	26.9167	1
1.17609	2.79068	25.3224	1
1.20412	2.78682	24.9711	1
1.23045	2.78336	24.8763	1
1.25527	2.77924	24.206	1
1.27875	2.77493	24.5083	1
1.30103	2.77132	22.3463	1
1.32222	2.76762	21.97	1
1.34242	2.76504	21.7326	1
1.36173	2.7616	21.4742	1
1.38021	2.75838	21.1512	1
1.39794	2.75544	20.804	1
1.41497	2.75171	20.2063	1
1.43136	2.7494	19.4734	1
1.44716	2.74692	19.8697	1
1.4624	2.74474	19.3124	1
1.47712	2.74149	19.4387	1
1.49136	2.73902	19.5842	1
1.50515	2.73626	19.1448	1
1.51851	2.73338	18.7562	1
1.53148	2.73167	18.43	1
1.54407	2.72962	17.9401	1
1.5563	2.72757	17.783	1
1.5682	2.72479	16.562	1
1.57978	2.72293	16.4578	1
1.59106	2.72162	17.2175	1
1.60206	2.72013	17.4392	1
1.61278	2.71803	17.7769	1
1.62325	2.71564	17.9646	1
1.63347	2.71324	17.3817	1
1.64345	2.71071	17.3047	1
1.65321	2.70817	16.8316	1
1.66276	2.70641	16.2561	1
1.6721	2.70493	15.7853	1
1.68124	2.70344	15.3512	1
1.6902	2.70165	15.7161	1
1.69897	2.70021	15.3425	1
1.70757	2.69882	15.0548	1
1.716	2.69755	14.9154	1
1.72428	2.69598	15.4756	1
1.73239	2.69452	15.3829	1
1.74036	2.69311	15.683	1
1.74819	2.69217	15.8977	1
1.75587	2.69093	16.1354	1
1.76343	2.68939	16.5803	1
1.77085	2.68749	16.393	1
1.77815	2.686	16.4748	1
1.78533	2.68391	16.3134	1
1.79239	2.68199	15.8689	1
1.79934	2.68078	15.6958	1
1.80618	2.67825	15.0614	1
1.81291	2.67697	14.7935	1
1.81954	2.67575	14.5652	1
1.82607	2.67447	13.8199	1
1.83251	2.67318	13.3925	1
1.83885	2.67189	12.9193	1
1.8451	2.6714	12.4648	1
1.85126	2.66997	12.4113	1
1.85733	2.66904	12.17	1
1.86332	2.66817	12.3601	1
1.86923	2.66717	12.7625	1
1.87506	2.66662	12.8273	1
1.88081	2.66561	13.049	1
1.88649	2.66442	13.6154	1
1.89209	2.66373	13.9882	1
1.89763	2.66209	14.7829	1
1.90309	2.66096	14.8437	1
1.90849	2.65988	15.0986	1
1.91381	2.65836	15.601	1
1.91908	2.65676	16.0027	1
1.92428	2.65567	15.8775	1
1.92942	2.65413	15.8682	1
1.9345	2.65298	15.8073	1
1.93952	2.65124	15.7216	1
1.94448	2.64962	15.4752	1
1.94939	2.64859	15.2795	1
1.95424	2.64702	14.7132	1
1.95904	2.64579	14.2129	1
1.96379	2.64448	13.4646	1
1.96848	2.64316	12.909	1
1.97313	2.64211	12.277	1
1.97772	2.64119	11.6019	1
1.98227	2.64079	11.2158	1
1.98677	2.64013	10.9269	1
1.99123	2.63927	10.2109	1
1.99564	2.63827	9.76856	1
2	2.63761	9.05978	1
2.00432	2.63721	9.15149	1
2.0086	2.6364	9.30489	1
2.01284	2.63573	9.3049	1
2.01703	2.63513	9.48449	1
2.02119	2.63446	9.71653	1
2.02531	2.63412	9.86551	1
2.02938	2.63379	10.3133	1
2.03342	2.63325	10.7603	1
2.03743	2.63257	11.4595	1
2.04139	2.63142	12.2794	1
2.04532	2.6306	12.6702	1
2.04922	2.62938	13.4672	1
2.05308	2.62822	14.1331	1
2.0569	2.6276	14.4617	1
2.0607	2.62665	14.8992	1
2.06446	2.62541	15.1024	1
2.06819	2.62417	15.3339	1
2.07188	2.62314	15.5772	1
2.07555	2.62169	15.7671	1
2.07918	2.62071	15.75	1
2.08279	2.61967	15.7971	1
2.08636	2.61849	15.8055	1
2.08991	2.61688	15.5077	1
2.09342	2.61576	15.3059	1
2.09691	2.61422	14.9181	1
2.10037	2.61302	14.4019	1
2.1038	2.61196	14.0264	1
2.10721	2.61119	13.6926	1
2.11059	2.60991	13.1077	1
2.11394	2.60913	12.6099	1
2.11727	2.60849	12.2654	1
2.12057	2.60757	11.579	1
2.12385	2.60643	10.7122	1
2.1271	2.60586	10.3653	1
2.13033	2.60528	9.76506	1
2.13354	2.60478	9.21543	1
2.13672	2.60421	8.43006	1
2.13988	2.60371	7.70543	1
2.14301	2.60278	6.23399	1
2.14613	2.60256	6.09481	1
2.14922	2.60235	5.59314	1
2.15229	2.60227	5.46435	1
2.15534	2.6022	5.56952	1
2.15836	2.60206	5.22299	1
2.16137	2.60177	5.63426	1
2.16435	2.60155	5.51406	1
2.16732	2.60126	5.81576	1
2.17026	2.60119	5.96033	1
2.17319	2.60089	6.41755	1
2.17609	2.60045	7.09924	1
2.17898	2.59986	7.86417	1
2.18184	2.59913	8.83453	1
2.18469	2.59906	8.7256	1
2.18752	2.59855	9.31784	1
2.19033	2.59796	9.96235	1
2.19312	2.59693	10.8551	1
2.1959	2.59612	11.4856	1
2.19866	2.59582	11.7135	1
2.2014	2.59479	12.4706	1
2.20412	2.5945	12.6475	1
2.20683	2.59346	13.1748	1
2.20952	2.59242	13.7467	1
2.21219	2.59146	14.147	1
2.21484	2.59034	14.5623	1
2.21748	2.58982	14.756	1
2.22011	2.58855	15.1596	1
2.22272	2.58706	15.4122	1
2.22531	2.58608	15.5118	1
2.22789	2.58465	15.6607	1
2.23045	2.58329	15.6614	1
2.233	2.582	15.59	1
2.23553	2.58071	15.4775	1
2.23805	2.57957	15.2156	1
2.24055	2.5782	14.8894	1
2.24304	2.57705	14.5937	1
2.24551	2.57544	14.0741	1
2.24797	2.57459	13.6546	1
2.25042	2.5739	13.3376	1
2.25285	2.57282	12.7607	1
2.25527	2.57236	12.4925	1
2.25768	2.57158	11.9713	1
2.26007	2.5705	11.1802	1
2.26245	2.57003	10.8516	1
2.26482	2.56941	10.3894	1
2.26717	2.56895	10.0672	1
2.26951	2.56841	9.61313	1
2.27184	2.56763	8.76923	1
2.27416	2.56732	8.41434	1
2.27646	2.56677	7.69529	1
2.27875	2.56669	7.57741	1
2.28103	2.5663	7.00392	1
2.2833	2.56591	6.33412	1
2.28556	2.56568	5.96371	1
2.2878	2.56544	5.52014	1
2.29003	2.56505	4.90466	1
2.29226	2.56498	4.78626	1
2.29447	2.56498	4.78626	1
2.29667	2.56482	4.50258	1
2.29885	2.56451	4.13094	1
2.30103	2.56451	4.13094	1
2.3032	2.56435	3.65019	1
2.30535	2.56435	3.65019	1
2.3075	2.56427	3.86096	1
2.30963	2.56419	4.08873	1
2.31175	2.56419	4.08873	1
2.31387	2.56411	3.91856	1
2.31597	2.56371	4.9031	1
2.31806	2.56364	5.11333	1
2.32015	2.56364	5.11333	1
2.32222	2.56356	5.30906	1
2.32428	2.56348	5.4329	1
2.32634	2.56339	5.5556	1
2.32838	2.56307	6.09149	1
2.33041	2.56292	6.13237	1
2.33244	2.56276	6.33869	1
2.33445	2.56276	6.33869	1
2.33646	2.56268	6.48181	1
2.33846	2.56236	6.9122	1
2.34044	2.56211	7.24737	1
2.34242	2.56147	8.08195	1
2.34439	2.56067	8.9855	1
2.34635	2.55995	9.75607	1
2.3483	2.55899	10.5954	1
2.35025	2.55867	10.8799	1
2.35218	2.55779	11.6095	1
2.35411	2.55722	11.9566	1
2.35603	2.55666	12.2937	1
2.35793	2.55561	12.9238	1
2.35984	2.55456	13.4605	1
2.36173	2.55366	13.7946	1
2.36361	2.55253	14.2019	1
2.36549	2.55155	14.5424	1
2.36736	2.55073	14.7538	1
2.36922	2.54992	14.9523	1
2.37107	2.54827	15.1896	1
2.37291	2.54745	15.3164	1
2.37475	2.54589	15.4989	1
2.37658	2.54548	15.5253	1
2.3784	2.54375	15.5697	1
2.38021	2.54225	15.5028	1
2.38202	2.54134	15.4385	1
2.38382	2.54009	15.218	1
2.38561	2.53875	14.9286	1
2.38739	2.53825	14.8293	1
2.38917	2.53716	14.5471	1
2.39094	2.53623	14.2638	1
2.3927	2.53531	13.9754	1
2.39445	2.53429	13.5844	1
2.3962	2.53379	13.3747	1
2.39794	2.53303	13.0442	1
2.39967	2.53192	12.4209	1
2.4014	2.5315	12.2328	1
2.40312	2.53065	11.79	1
2.40483	2.53006	11.433	1
2.40654	2.52981	11.2617	1
2.40824	2.52887	10.5539	1
2.40993	2.52827	10.1957	1
2.41162	2.52768	9.69414	1
2.4133	2.52734	9.41242	1
2.41497	2.52674	8.91588	1
2.41664	2.52631	8.44976	1
2.4183	2.52597	8.09193	1
2.41996	2.52563	7.70799	1
2.4216	2.52503	6.94902	1
2.42325	2.52477	6.54802	1
2.42488	2.5246	6.26101	1
2.42651	2.52442	5.96992	1
2.42813	2.52425	5.64364	1
2.42975	2.52425	5.64364	1
2.43136	2.52425	5.64364	1
2.43297	2.524	5.24841	1
2.43457	2.52374	4.72575	1
2.43616	2.52365	4.51112	1
2.43775	2.52348	4.13582	1
2.43933	2.52339	3.9364	1
2.44091	2.52331	3.75773	1
2.44248	2.52331	3.75773	1
2.44404	2.52331	3.75773	1
2.4456	2.52314	3.27907	1
2.44716	2.52314	3.27907	1
2.44871	2.52314	3.27907	1
2.45025	2.52314	3.27907	1
2.45179	2.52314	3.27907	1
2.45332	2.52314	3.27907	1
2.45484	2.52305	3.1774	1
2.45637	2.52297	3.45092	1
2.45788	2.52288	3.26578	1
2.45939	2.52288	3.26578	1
2.4609	2.52288	3.26578	1
2.4624	2.52279	3.46762	1
2.46389	2.52279	3.46762	1
2.46538	2.52279	3.46762	1
2.46687	2.5227	3.71527	1
2.46835	2.52262	3.57546	1
2.46982	2.52262	3.57546	1
2.47129	2.52253	3.79604	1
2.47276	2.52253	3.79604	1
2.47422	2.52253	3.79604	1
2.47567	2.52244	4.00158	1
2.47712	2.52244	4.00158	1
2.47857	2.52244	4.00158	1
2.48001	2.52235	4.20354	1
2.48144	2.52227	4.37132	1
2.48287	2.52218	4.54464	1
2.4843	2.522	4.86897	1
2.48572	2.52183	5.23554	1
2.48714	2.52183	5.23554	1
2.48855	2.52165	5.48791	1
2.48996	2.5213	6.11955	1
2.49136	2.52095	6.64501	1
2.49276	2.52059	7.08015	1
2.49415	2.52024	7.57836	1
2.49554	2.52024	7.57836	1
2.49693	2.51962	8.24167	1
2.49831	2.51891	8.87866	1
2.49969	2.51838	9.35323	1
2.50106	2.51777	9.91804	1
2.50243	2.51706	10.5495	1
2.50379	2.51635	11.0538	1
2.50515	2.51582	11.3698	1
2.50651	2.51511	11.8134	1
2.50786	2.51458	12.1479	1
2.5092	2.51395	12.4267	1
2.51055	2.51333	12.7251	1
2.51188	2.51288	12.9381	1
2.51322	2.51243	13.1281	1
2.51455	2.51199	13.3438	1
2.51587	2.51119	13.6969	1
2.5172	2.51002	14.1021	1
2.51851	2.50903	14.3796	1
2.51983	2.5075	14.7374	1
2.52114	2.50651	14.9868	1
2.52244	2.50506	15.2363	1
2.52375	2.50397	15.3347	1
2.52504	2.50324	15.343	1
2.52634	2.50279	15.3693	1
2.52763	2.50206	15.4432	1
2.52892	2.50014	15.4468	1
2.5302	2.49913	15.4227	1
2.53148	2.49794	15.3237	1
2.53275	2.49702	15.2365	1
2.53403	2.49572	15.02	1
2.53529	2.49526	14.9424	1
2.53656	2.49425	14.789	1
2.53782	2.49332	14.5866	1
2.53908	2.49258	14.425	1
2.54033	2.49183	14.2313	1
2.54158	2.49062	13.8811	1
2.54283	2.48987	13.59	1
2.54407	2.48894	13.238	1
2.54531	2.48819	12.8923	1
2.54654	2.48772	12.7001	1
2.54777	2.48687	12.3187	1
2.549	2.4865	12.126	1
2.55023	2.48593	11.8436	1
2.55145	2.48518	11.4355	1
2.55267	2.48452	11.0395	1
2.55388	2.48386	10.6855	1
2.55509	2.4833	10.2747	1
2.5563	2.48282	9.92937	1
2.55751	2.48235	9.57699	1
2.55871	2.48206	9.32067	1
2.55991	2.48121	8.62514	1
2.5611	2.48074	8.14346	1
2.56229	2.48017	7.55689	1
2.56348	2.47998	7.36529	1
2.56467	2.47979	7.15423	1
2.56585	2.47979	7.15423	1
2.56703	2.47932	6.61772	1
2.5682	2.47922	6.46392	1
2.56937	2.47884	5.90438	1
2.57054	2.47865	5.62802	1
2.57171	2.47865	5.62802	1
2.57287	2.47846	5.29525	1
2.57403	2.47827	4.99668	1
2.57519	2.47827	4.99668	1
2.57634	2.47779	3.98517	1
2.57749	2.4776	3.5805	1
2.57864	2.4776	3.5805	1
2.57978	2.4775	3.32621	1
2.58092	2.4775	3.32621	1
2.58206	2.4775	3.32621	1
2.5832	2.4775	3.32621	1
2.58433	2.4775	3.32621	1
2.58546	2.4775	3.32621	1
2.58659	2.47731	2.96673	1
2.58771	2.47731	2.96673	1
2.58883	2.47731	2.96673	1
2.58995	2.47731	2.96673	1
2.59106	2.47731	2.96673	1
2.59218	2.47731	2.96673	1
2.59329	2.47731	2.96673	1
2.59439	2.47731	2.96673	1
2.5955	2.47731	2.96673	1
2.5966	2.47722	2.73457	1
2.5977	2.47722	2.73457	1
2.59879	2.47722	2.73457	1
2.59988	2.47722	2.73457	1
2.60097	2.47713	2.52455	1
2.60206	2.47713	2.52455	1
2.60314	2.47713	2.52455	1
2.60423	2.47713	2.52455	1
2.60531	2.47713	2.52455	1
2.60638	2.47713	2.52455	1
2.60746	2.47713	2.52455	1
2.60853	2.47713	2.52455	1
2.60959	2.47713	2.52455	1
2.61066	2.47713	2.52455	1
2.61172	2.47713	2.52455	1
2.61278	2.47713	2.52455	1
2.61384	2.47713	2.52455	1
2.6149	2.47703	2.79794	1
2.61595	2.47703	2.79794	1
2.617	2.47703	2.79794	1
2.61805	2.47693	3.10838	1
2.61909	2.47693	3.10838	1
2.62014	2.47693	3.10838	1
2.62118	2.47693	3.10838	1
2.62221	2.47693	3.10838	1
2.62325	2.47693	3.10838	1
2.62428	2.47693	3.10838	1
2.62531	2.47693	3.10838	1
2.62634	2.47693	3.10838	1
2.62737	2.47693	3.10838	1
2.62839	2.47693	3.10838	1
2.62941	2.47693	3.10838	1
2.63043	2.47693	3.10838	1
2.63144	2.47693	3.10838	1
2.63246	2.47683	3.3647	1
2.63347	2.47683	3.3647	1
2.63448	2.47683	3.3647	1
2.63548	2.47664	3.85449	1
2.63649	2.47664	3.85449	1
2.63749	2.47644	4.24883	1
2.63849	2.47644	4.24883	1
2.63949	2.47624	4.62421	1
2.64048	2.47624	4.62421	1
2.64147	2.47605	5.00763	1
2.64246	2.47595	5.19225	1
2.64345	2.47566	5.67634	1
2.64444	2.47566	5.67634	1
2.64542	2.47517	6.32343	1
2.6464	2.47507	6.46526	1
2.64738	2.47478	6.83318	1
2.64836	2.47478	6.83318	1
2.64933	2.47448	7.16895	1
2.65031	2.47399	7.71688	1
2.65128	2.4736	8.1223	1
2.65225	2.47321	8.55364	1
2.65321	2.47301	8.74269	1
2.65418	2.47272	8.99007	1
2.65514	2.47242	9.24038	1
2.6561	2.47173	9.78736	1
2.65706	2.47075	10.5348	1
2.65801	2.46986	11.1424	1
2.65896	2.46917	11.5355	1
2.65992	2.46887	11.6703	1
2.66087	2.46808	12.1061	1
2.66181	2.46788	12.1918	1
2.66276	2.46709	12.5573	1
2.6637	2.4662	12.9338	1
2.66464	2.4655	13.2191	1
2.66558	2.4648	13.4942	1
2.66652	2.4641	13.7233	1
2.66745	2.4638	13.8135	1
2.66839	2.46321	14.0023	1
2.66932	2.46261	14.2136	1
2.67025	2.46211	14.3381	1
2.67117	2.4608	14.5972	1
2.6721	2.46019	14.714	1
2.67302	2.45899	14.9513	1
2.67394	2.45798	15.1389	1
2.67486	2.45667	15.3244	1
2.67578	2.45555	15.4344	1
2.67669	2.45413	15.4921	1
2.67761	2.45301	15.5371	1
2.67852	2.45198	15.5296	1
2.67943	2.45126	15.4943	1
2.68034	2.44983	15.4317	1
2.68124	2.44859	15.3276	1
2.68215	2.44756	15.232	1
2.68305	2.44715	15.2008	1
2.68395	2.44612	15.0833	1
2.68485	2.44508	14.9098	1
2.68574	2.44446	14.7986	1
2.68664	2.44311	14.4781	1
2.68753	2.44217	14.2463	1
2.68842	2.44123	13.9968	1
2.68931	2.44018	13.6562	1
2.6902	2.43966	13.5143	1
2.69108	2.43903	13.2668	1
2.69197	2.43829	12.9835	1
2.69285	2.43777	12.7794	1
2.69373	2.43745	12.666	1
2.69461	2.43693	12.4561	1
2.69548	2.43619	12.1164	1
2.69636	2.43524	11.6383	1
2.69723	2.43471	11.3663	1
2.6981	2.43439	11.1878	1
2.69897	2.43386	10.8614	1
2.69984	2.43323	10.5135	1
2.7007	2.43269	10.1619	1
2.70157	2.43248	9.98571	1
2.70243	2.43163	9.36945	1
2.70329	2.43099	8.90829	1
2.70415	2.43067	8.62906	1
2.70501	2.43035	8.36294	1
2.70586	2.43014	8.21488	1
2.70672	2.42918	7.33309	1
2.70757	2.42864	6.72773	1
2.70842	2.42832	6.37823	1
2.70927	2.42801	6.03179	1
2.71012	2.42758	5.53251	1
2.71096	2.42758	5.53251	1
2.71181	2.42737	5.1931	1
2.71265	2.42704	4.64716	1
2.71349	2.42694	4.47378	1
2.71433	2.42694	4.47378	1
2.71517	2.42672	4.10591	1
2.716	2.42661	3.83406	1
2.71684	2.42661	3.83406	1
2.71767	2.42661	3.83406	1
2.7185	2.42661	3.83406	1
2.71933	2.42661	3.83406	1
2.72016	2.42651	3.57948	1
2.72099	2.42651	3.57948	1
2.72181	2.4264	3.36537	1
2.72263	2.4264	3.36537	1
2.72346	2.4264	3.36537	1
2.72428	2.4264	3.36537	1
2.72509	2.4264	3.36537	1
2.72591	2.4264	3.36537	1
2.72673	2.4264	3.36537	1
2.72754	2.4264	3.36537	1
2.72835	2.4264	3.36537	1
2.72916	2.4264	3.36537	1
2.72997	2.4264	3.36537	1
2.73078	2.4264	3.36537	1
2.73159	2.4264	3.36537	1
2.73239	2.42629	3.03499	1
2.7332	2.42629	3.03499	1
2.734	2.42629	3.03499	1
2.7348	2.42629	3.03499	1
2.7356	2.42619	2.79414	1
2.7364	2.42608	2.56896	1
2.73719	2.42608	2.56896	1
2.73799	2.42608	2.56896	1
2.73878	2.42608	2.56896	1
2.73957	2.42608	2.56896	1
2.74036	2.42608	2.56896	1
2.74115	2.42608	2.56896	1
2.74194	2.42597	2.24404	1
2.74273	2.42597	2.24404	1
2.74351	2.42597	2.24404	1
2.74429	2.42597	2.24404	1
2.74507	2.42597	2.24404	1
2.74586	2.42597	2.24404	1
2.74663	2.42597	2.24404	1
2.74741	2.42597	2.24404	1
2.74819	2.42597	2.24404	1
2.74896	2.42597	2.24404	1
2.74974	2.42597	2.24404	1
2.75051	2.42597	2.24404	1
2.75128	2.42597	2.24404	1
2.75205	2.42597	2.24404	1
2.75282	2.42597	2.24404	1
2.75358	2.42597	2.24404	1
2.75435	2.42597	2.24404	1
2.75511	2.42597	2.24404	1
2.75587	2.42597	2.24404	1
2.75664	2.42597	2.24404	1
2.7574	2.42597	2.24404	1
2.75815	2.42597	2.24404	1
2.75891	2.42597	2.24404	1
2.75967	2.42597	2.24404	1
2.76042	2.42597	2.24404	1
2.76118	2.42597	2.24404	1
2.76193	2.42597	2.24404	1
2.76268	2.42597	2.24404	1
2.76343	2.42597	2.24404	1
2.76418	2.42597	2.24404	1
2.76492	2.42597	2.24404	1
2.76567	2.42597	2.24404	1
2.76641	2.42597	2.24404	1
2.76716	2.42597	2.24404	1
2.7679	2.42597	2.24404	1
2.76864	2.42597	2.24404	1
2.76938	2.42597	2.24404	1
2.77012	2.42597	2.24404	1
2.77085	2.42597	2.24404	1
2.77159	2.42597	2.24404	1
2.77232	2.42597	2.24404	1
2.77305	2.42597	2.24404	1
2.77379	2.42597	2.24404	1
2.77452	2.42597	2.24404	1
2.77525	2.42597	2.24404	1
2.77597	2.42597	2.24404	1
2.7767	2.42597	2.24404	1
2.77743	2.42597	2.24404	1
2.77815	2.42597	2.24404	1
2.77887	2.42597	2.24404	1
2.7796	2.42597	2.24404	1
2.78032	2.42597	2.24404	1
2.78104	2.42597	2.24404	1
2.78176	2.42597	2.24404	1
2.78247	2.42597	2.24404	1
2.78319	2.42597	2.24404	1
2.7839	2.42586	2.56643	1
2.78462	2.42586	2.56643	1
2.78533	2.42586	2.56643	1
2.78604	2.42586	2.56643	1
2.78675	2.42586	2.56643	1
2.78746	2.42586	2.56643	1
2.78817	2.42586	2.56643	1
2.78888	2.42564	3.09038	1
2.78958	2.42553	3.37831	1
2.79029	2.42542	3.66178	1
2.79099	2.42542	3.66178	1
2.79169	2.42542	3.66178	1
2.79239	2.42531	3.85897	1
2.79309	2.42531	3.85897	1
2.79379	2.42509	4.32358	1
2.79449	2.42487	4.68177	1
2.79518	2.42476	4.87265	1
2.79588	2.42454	5.20831	1
2.79657	2.42432	5.55395	1
2.79727	2.42432	5.55395	1
2.79796	2.42421	5.69892	1
2.79865	2.4241	5.85956	1
2.79934	2.42377	6.29656	1
2.80003	2.42344	6.67781	1
2.80072	2.42322	6.95211	1
2.8014	2.42311	7.07521	1
2.80209	2.42289	7.30133	1
2.80277	2.42278	7.39778	1
2.80346	2.42222	7.93028	1
2.80414	2.42211	8.02168	1
2.80482	2.42156	8.51498	1
2.8055	2.42101	8.96029	1
2.80618	2.42067	9.20883	1
2.80686	2.42034	9.45117	1
2.80754	2.41978	9.81993	1
2.80821	2.41945	10.0299	1
2.80889	2.41912	10.2445	1
2.80956	2.41878	10.4488	1
2.81023	2.41834	10.7263	1
2.8109	2.41778	11.0316	1
2.81158	2.41745	11.2106	1
2.81224	2.41722	11.3222	1
2.81291	2.41678	11.5662	1
2.81358	2.41633	11.7927	1
2.81425	2.41544	12.2217	1
2.81491	2.41454	12.5723	1
2.81558	2.41387	12.8407	1
2.81624	2.4132	13.0952	1
2.8169	2.41275	13.2378	1
2.81757	2.41207	13.4485	1
2.81823	2.41117	13.741	1
2.81889	2.41038	13.9492	1
2.81954	2.40959	14.1339	1
2.8202	2.40914	14.2664	1
2.82086	2.40868	14.3673	1
2.82151	2.40778	14.5896	1
2.82217	2.40653	14.8138	1
2.82282	2.40574	14.9952	1
2.82347	2.40459	15.1581	1
2.82413	2.40333	15.2866	1
2.82478	2.40253	15.3834	1
2.82543	2.4015	15.4516	1
2.82607	2.40081	15.484	1
2.82672	2.40023	15.5013	1
2.82737	2.39942	15.5466	1
2.82802	2.39839	15.5868	1
2.82866	2.39711	15.5534	1
2.8293	2.39641	15.5352	1
2.82995	2.39548	15.4798	1
2.83059	2.39431	15.3892	1
2.83123	2.39315	15.3179	1
2.83187	2.39233	15.2332	1
2.83251	2.39174	15.1601	1
2.83315	2.39104	15.079	1
2.83378	2.38974	14.8958	1
2.83442	2.38915	14.791	1
2.83506	2.38856	14.6996	1
2.83569	2.3875	14.4619	1
2.83632	2.38643	14.2072	1
2.83696	2.38572	14.0331	1
2.83759	2.38453	13.727	1
2.83822	2.38357	13.4437	1
2.83885	2.38286	13.2154	1
2.83948	2.38226	12.9963	1
2.84011	2.38166	12.7876	1
2.84073	2.3813	12.6778	1
2.84136	2.38034	12.3406	1
2.84198	2.3795	12.0231	1
2.84261	2.37842	11.5423	1
2.84323	2.37782	11.2502	1
2.84386	2.37673	10.7161	1
2.84448	2.37625	10.4431	1
2.8451	2.37564	10.117	1
2.84572	2.3754	9.98121	1
2.84634	2.37504	9.74644	1
2.84696	2.37468	9.56521	1
2.84757	2.37407	9.14202	1
2.84819	2.37346	8.73202	1
2.8488	2.37334	8.64945	1
2.84942	2.37298	8.35766	1
2.85003	2.37261	8.05043	1
2.85065	2.37225	7.76623	1
2.85126	2.37188	7.45472	1
2.85187	2.37127	6.90979	1
2.85248	2.37115	6.76929	1
2.85309	2.37054	6.13338	1
2.8537	2.37054	6.13338	1
2.85431	2.3703	5.8927	1
2.85491	2.3703	5.8927	1
2.85552	2.3703	5.8927	1
2.85612	2.37018	5.74968	1
2.85673	2.37005	5.60071	1
2.85733	2.36993	5.4534	1
2.85794	2.36981	5.29959	1
2.85854	2.36981	5.29959	1
2.85914	2.36981	5.29959	1
2.85974	2.36969	5.13978	1
2.86034	2.36932	4.6236	1
2.86094	2.3692	4.45473	1
2.86153	2.36896	4.07142	1
2.86213	2.36896	4.07142	1
2.86273	2.36883	3.87782	1
2.86332	2.36871	3.67945	1
2.86392	2.36871	3.67945	1
2.86451	2.36871	3.67945	1
2.8651	2.36871	3.67945	1
2.8657	2.36859	3.44525	1
2.86629	2.36847	3.19309	1
2.86688	2.36835	2.88177	1
2.86747	2.36835	2.88177	1
2.86806	2.36835	2.88177	1
2.86864	2.36835	2.88177	1
2.86923	2.36835	2.88177	1
2.86982	2.36835	2.88177	1
2.8704	2.36835	2.88177	1
2.87099	2.36822	2.60993	1
2.87157	2.3681	2.27669	1
2.87216	2.3681	2.27669	1
2.87274	2.3681	2.27669	1
2.87332	2.3681	2.27669	1
2.8739	2.3681	2.27669	1
2.87448	2.3681	2.27669	1
2.87506	2.3681	2.27669	1
2.87564	2.3681	2.27669	1
2.87622	2.3681	2.27669	1
2.87679	2.3681	2.27669	1
2.87737	2.36798	1.96354	1
2.87795	2.36798	1.96354	1
2.87852	2.36798	1.96354	1
2.8791	2.36798	1.96354	1
2.87967	2.36798	1.96354	1
2.88024	2.36798	1.96354	1
2.88081	2.36798	1.96354	1
2.88138	2.36798	1.96354	1
2.88195	2.36798	1.96354	1
2.88252	2.36798	1.96354	1
2.88309	2.36798	1.96354	1
2.88366	2.36798	1.96354	1
2.88423	2.36798	1.96354	1
2.8848	2.36798	1.96354	1
2.88536	2.36798	1.96354	1
2.88593	2.36798	1.96354	1
2.88649	2.36798	1.96354	1
2.88705	2.36798	1.96354	1
2.88762	2.36798	1.96354	1
2.88818	2.36798	1.96354	1
2.88874	2.36798	1.96354	1
2.8893	2.36798	1.96354	1
2.88986	2.36798	1.96354	1
2.89042	2.36798	1.96354	1
2.89098	2.36798	1.96354	1
2.89154	2.36798	1.96354	1
2.89209	2.36798	1.96354	1
2.89265	2.36798	1.96354	1
2.89321	2.36798	1.96354	1
2.89376	2.36798	1.96354	1
2.89432	2.36798	1.96354	1
2.89487	2.36798	1.96354	1
2.89542	2.36798	1.96354	1
2.89597	2.36798	1.96354	1
2.89653	2.36798	1.96354	1
2.89708	2.36798	1.96354	1
2.89763	2.36798	1.96354	1
2.89818	2.36798	1.96354	1
2.89873	2.36798	1.96354	1
2.89927	2.36798	1.96354	1
2.89982	2.36798	1.96354	1
2.90037	2.36798	1.96354	1
2.90091	2.36798	1.96354	1
2.90146	2.36798	1.96354	1
2.902	2.36798	1.96354	1
2.90255	2.36798	1.96354	1
2.90309	2.36798	1.96354	1
2.90363	2.36798	1.96354	1
2.90417	2.36798	1.96354	1
2.90472	2.36798	1.96354	1
2.90526	2.36798	1.96354	1
2.9058	2.36798	1.96354	1
2.90634	2.36798	1.96354	1
2.90687	2.36798	1.96354	1
2.90741	2.36798	1.96354	1
2.90795	2.36798	1.96354	1
2.90849	2.36798	1.96354	1
2.90902	2.36798	1.96354	1
2.90956	2.36798	1.96354	1
2.91009	2.36798	1.96354	1
2.91062	2.36798	1.96354	1
2.91116	2.36798	1.96354	1
2.91169	2.36798	1.96354	1
2.91222	2.36798	1.96354	1
2.91275	2.36798	1.96354	1
2.91328	2.36798	1.96354	1
2.91381	2.36798	1.96354	1
2.91434	2.36798	1.96354	1
2.91487	2.36798	1.96354	1
2.9154	2.36798	1.96354	1
2.91593	2.36798	1.96354	1
2.91645	2.36798	1.96354	1
2.91698	2.36798	1.96354	1
2.91751	2.36798	1.96354	1
2.91803	2.36798	1.96354	1
2.91855	2.36798	1.96354	1
2.91908	2.36798	1.96354	1
2.9196	2.36798	1.96354	1
2.92012	2.36798	1.96354	1
2.92065	2.36798	1.96354	1
2.92117	2.36798	1.96354	1
2.92169	2.36798	1.96354	1
2.92221	2.36798	1.96354	1
2.92273	2.36798	1.96354	1
2.92324	2.36798	1.96354	1
2.92376	2.36798	1.96354	1
2.92428	2.36798	1.96354	1
2.9248	2.36798	1.96354	1
2.92531	2.36798	1.96354	1
2.92583	2.36798	1.96354	1
2.92634	2.36798	1.96354	1
2.92686	2.36798	1.96354	1
2.92737	2.36798	1.96354	1
2.92788	2.36798	1.96354	1
2.9284	2.36798	1.96354	1
2.92891	2.36798	1.96354	1
2.92942	2.36798	1.96354	1
2.92993	2.36798	1.96354	1
2.93044	2.36798	1.96354	1
2.93095	2.36785	2.30609	1
2.93146	2.36785	2.30609	1
2.93197	2.36785	2.30609	1
2.93247	2.36785	2.30609	1
2.93298	2.36785	2.30609	1
2.93349	2.36785	2.30609	1
2.93399	2.36785	2.30609	1
2.9345	2.36785	2.30609	1
2.935	2.36785	2.30609	1
2.93551	2.36785	2.30609	1
2.93601	2.36785	2.30609	1
2.93651	2.36773	2.65426	1
2.93702	2.36773	2.65426	1
2.93752	2.36773	2.65426	1
2.93802	2.36773	2.65426	1
2.93852	2.36773	2.65426	1
2.93902	2.36773	2.65426	1
2.93952	2.36773	2.65426	1
2.94002	2.36773	2.65426	1
2.94052	2.36773	2.65426	1
2.94101	2.3676	2.94501	1
2.94151	2.36747	3.22056	1
2.94201	2.36747	3.22056	1
2.9425	2.36747	3.22056	1
2.943	2.36747	3.22056	1
2.94349	2.36747	3.22056	1
2.94399	2.36747	3.22056	1
2.94448	2.36735	3.45876	1
2.94498	2.3671	3.96146	1
2.94547	2.3671	3.96146	1
2.94596	2.3671	3.96146	1
2.94645	2.3671	3.96146	1
2.94694	2.3671	3.96146	1
2.94743	2.3671	3.96146	1
2.94792	2.3671	3.96146	1
2.94841	2.3671	3.96146	1
2.9489	2.36697	4.15912	1
2.94939	2.36697	4.15912	1
2.94988	2.36697	4.15912	1
2.95036	2.36697	4.15912	1
2.95085	2.36697	4.15912	1
2.95134	2.36697	4.15912	1
2.95182	2.36659	4.76333	1
2.95231	2.36659	4.76333	1
2.95279	2.36646	4.93643	1
2.95328	2.36621	5.28433	1
2.95376	2.36583	5.76131	1
2.95424	2.36558	6.05845	1
2.95472	2.36533	6.35007	1
2.95521	2.36483	6.88196	1
2.95569	2.36483	6.88196	1
2.95617	2.3642	7.50916	1
2.95665	2.36369	7.94244	1
2.95713	2.36344	8.13513	1
2.95761	2.36331	8.2284	1
2.95809	2.36306	8.41467	1
2.95856	2.36242	8.91041	1
2.95904	2.36217	9.09963	1
2.95952	2.36154	9.51438	1
2.95999	2.36116	9.75771	1
2.96047	2.36039	10.1902	1
2.96095	2.36001	10.384	1
2.96142	2.3595	10.6821	1
2.9619	2.35925	10.8083	1
2.96237	2.35925	10.8083	1
2.96284	2.35797	11.4339	1
2.96332	2.35758	11.5894	1
2.96379	2.3572	11.7529	1
2.96426	2.35694	11.8671	1
2.96473	2.35631	12.1556	1
2.9652	2.35592	12.3001	1
2.96567	2.35541	12.4841	1
2.96614	2.35477	12.7299	1
2.96661	2.35374	13.0944	1
2.96708	2.35309	13.2876	1
2.96755	2.35309	13.2876	1
2.96802	2.35193	13.6491	1
2.96848	2.35155	13.7597	1
2.96895	2.35077	13.9579	1
2.96942	2.34986	14.1921	1
2.96988	2.34935	14.3231	1
2.97035	2.34831	14.5574	1
2.97081	2.347	14.7926	1
2.97128	2.34609	14.952	1
2.97174	2.34556	15.0223	1
2.9722	2.34425	15.1898	1
2.97267	2.34385	15.2317	1
2.97313	2.34267	15.34	1
2.97359	2.34227	15.3713	1
2.97405	2.34174	15.4335	1
2.97451	2.34082	15.4903	1
2.97497	2.33989	15.5437	1
2.97543	2.33883	15.6047	1
2.97589	2.3383	15.6321	1
2.97635	2.33723	15.6562	1
2.97681	2.3363	15.6736	1
2.97727	2.33482	15.6412	1
2.97772	2.33456	15.6305	1
2.97818	2.33362	15.6045	1
2.97864	2.33294	15.5819	1
2.97909	2.33214	15.5438	1
2.97955	2.33133	15.4902	1
2.98	2.33079	15.449	1
2.98046	2.32984	15.378	1
2.98091	2.32971	15.3686	1
2.98137	2.32836	15.263	1
2.98182	2.32781	15.2167	1
2.98227	2.32686	15.1001	1
2.98272	2.32523	14.8708	1
2.98318	2.32399	14.6515	1
2.98363	2.32289	14.4328	1
2.98408	2.32248	14.3749	1
2.98453	2.32193	14.2586	1
2.98498	2.32097	14.0636	1
2.98543	2.31959	13.7256	1
2.98588	2.31932	13.661	1
2.98632	2.31876	13.5082	1
2.98677	2.31766	13.2241	1
2.98722	2.3164	12.8194	1
2.98767	2.31556	12.5254	1
2.98811	2.31459	12.1687	1
2.98856	2.31417	12.0114	1
2.989	2.31417	12.0114	1
2.98945	2.31389	11.9055	1
2.98989	2.31319	11.626	1
2.99034	2.31276	11.4416	1
2.99078	2.31192	11.0787	1
2.99123	2.3115	10.902	1
2.99167	2.31122	10.786	1
2.99211	2.31094	10.6591	1
2.99255	2.31038	10.394	1
2.993	2.31024	10.3251	1
2.99344	2.30954	9.98553	1
2.99388	2.30898	9.70561	1
2.99432	2.30813	9.21126	1
2.99476	2.30756	8.84749	1
2.9952	2.30742	8.76086	1
2.99564	2.30685	8.37337	1
2.99607	2.30629	8.00436	1
2.99651	2.30615	7.89583	1
2.99695	2.30586	7.69133	1
2.99739	2.30572	7.58909	1
2.99782	2.30544	7.36644	1
2.99826	2.30501	7.03239	1
2.9987	2.30487	6.91843	1
2.99913	2.30473	6.80451	1
2.99957	2.30459	6.67253	1
3	2.30444	6.54882	1
3.00043	2.30402	6.13586	1
3.00087	2.30359	5.70183	1
3.0013	2.30359	5.70183	1
3.00173	2.30345	5.56442	1
3.00217	2.30316	5.23702	1
3.0026	2.30302	5.08214	1
3.00303	2.30288	4.92711	1
3.00346	2.30288	4.92711	1
3.00389	2.30274	4.75441	1
3.00432	2.3026	4.57329	1
3.00475	2.3026	4.57329	1
3.00518	2.30245	4.38101	1
3.00561	2.30231	4.17165	1
3.00604	2.30217	3.95399	1
3.00647	2.30203	3.71151	1
3.00689	2.30203	3.71151	1
3.00732	2.30188	3.48549	1
3.00775	2.30188	3.48549	1
3.00817	2.30174	3.22936	1
3.0086	2.30174	3.22936	1
3.00903	2.30174	3.22936	1
3.00945	2.30174	3.22936	1
3.00988	2.3016	2.94795	1
3.0103	2.3016	2.94795	1
3.01072	2.3016	2.94795	1
3.01115	2.30132	2.46119	1
3.01157	2.30132	2.46119	1
3.01199	2.30132	2.46119	1
3.01242	2.30132	2.46119	1
3.01284	2.30132	2.46119	1
3.01326	2.30118	2.10512	1
3.01368	2.30118	2.10512	1
3.0141	2.30118	2.10512	1
3.01452	2.30118	2.10512	1
3.01494	2.30103	1.68303	1
3.01536	2.30103	1.68303	1
3.01578	2.30103	1.68303	1
3.0162	2.30103	1.68303	1
3.01662	2.30103	1.68303	1
3.01703	2.30103	1.68303	1
3.01745	2.30103	1.68303	1
3.01787	2.30103	1.68303	1
3.01828	2.30103	1.68303	1
3.0187	2.30103	1.68303	1
3.01912	2.30103	1.68303	1
3.01953	2.30103	1.68303	1
3.01995	2.30103	1.68303	1
3.02036	2.30103	1.68303	1
3.02078	2.30103	1.68303	1
3.02119	2.30103	1.68303	1
3.0216	2.30103	1.68303	1
3.02202	2.30103	1.68303	1
3.02243	2.30103	1.68303	1
3.02284	2.30103	1.68303	1
3.02325	2.30103	1.68303	1
3.02366	2.30103	1.68303	1
3.02407	2.30103	1.68303	1
3.02449	2.30103	1.68303	1
3.0249	2.30103	1.68303	1
3.02531	2.30103	1.68303	1
3.02572	2.30103	1.68303	1
3.02612	2.30103	1.68303	1
3.02653	2.30103	1.68303	1
3.02694	2.30103	1.68303	1
3.02735	2.30103	1.68303	1
3.02776	2.30103	1.68303	1
3.02816	2.30103	1.68303	1
3.02857	2.30103	1.68303	1
3.02898	2.30103	1.68303	1
3.02938	2.30103	1.68303	1
3.02979	2.30103	1.68303	1
3.03019	2.30103	1.68303	1
3.0306	2.30103	1.68303	1
3.031	2.30103	1.68303	1
3.03141	2.30103	1.68303	1
3.03181	2.30103	1.68303	1
3.03222	2.30103	1.68303	1
3.03262	2.30103	1.68303	1
3.03302	2.30103	1.68303	1
3.03342	2.30103	1.68303	1
3.03383	2.30103	1.68303	1
3.03423	2.30103	1.68303	1
3.03463	2.30103	1.68303	1
3.03503	2.30103	1.68303	1
3.03543	2.30103	1.68303	1
3.03583	2.30103	1.68303	1
3.03623	2.30103	1.68303	1
3.03663	2.30103	1.68303	1
3.03703	2.30103	1.68303	1
3.03743	2.30103	1.68303	1
3.03782	2.30103	1.68303	1
3.03822	2.30103	1.68303	1
3.03862	2.30103	1.68303	1
3.03902	2.30103	1.68303	1
3.03941	2.30103	1.68303	1
3.03981	2.30103	1.68303	1
3.04021	2.30103	1.68303	1
3.0406	2.30103	1.68303	1
3.041	2.30103	1.68303	1
3.04139	2.30103	1.68303	1
3.04179	2.30103	1.68303	1
3.04218	2.30103	1.68303	1
3.04258	2.30103	1.68303	1
3.04297	2.30103	1.68303	1
3.04336	2.30103	1.68303	1
3.04376	2.30103	1.68303	1
3.04415	2.30103	1.68303	1
3.04454	2.30103	1.68303	1
3.04493	2.30103	1.68303	1
3.04532	2.30103	1.68303	1
3.04571	2.30103	1.68303	1
3.0461	2.30103	1.68303	1
3.0465	2.30103	1.68303	1
3.04689	2.30103	1.68303	1
3.04727	2.30103	1.68303	1
3.04766	2.30103	1.68303	1
3.04805	2.30103	1.68303	1
3.04844	2.30103	1.68303	1
3.04883	2.30103	1.68303	1
3.04922	2.30103	1.68303	1
3.04961	2.30103	1.68303	1
3.04999	2.30103	1.68303	1
3.05038	2.30103	1.68303	1
3.05077	2.30103	1.68303	1
3.05115	2.30103	1.68303	1
3.05154	2.30103	1.68303	1
3.05192	2.30103	1.68303	1
3.05231	2.30103	1.68303	1
3.05269	2.30103	1.68303	1
3.05308	2.30103	1.68303	1
3.05346	2.30103	1.68303	1
3.05385	2.30103	1.68303	1
3.05423	2.30103	1.68303	1
3.05461	2.30103	1.68303	1
3.055	2.30103	1.68303	1
3.05538	2.30103	1.68303	1
3.05576	2.30103	1.68303	1
3.05614	2.30103	1.68303	1
3.05652	2.30103	1.68303	1
3.0569	2.30103	1.68303	1
3.05729	2.30103	1.68303	1
3.05767	2.30103	1.68303	1
3.05805	2.30103	1.68303	1
3.05843	2.30103	1.68303	1
3.05881	2.30103	1.68303	1
3.05918	2.30103	1.68303	1
3.05956	2.30103	1.68303	1
3.05994	2.30103	1.68303	1
3.06032	2.30103	1.68303	1
3.0607	2.30103	1.68303	1
3.06108	2.30103	1.68303	1
3.06145	2.30103	1.68303	1
3.06183	2.30103	1.68303	1
3.06221	2.30103	1.68303	1
3.06258	2.30103	1.68303	1
3.06296	2.30103	1.68303	1
3.06333	2.30103	1.68303	1
3.06371	2.30103	1.68303	1
3.06408	2.30103	1.68303	1
3.06446	2.30103	1.68303	1
3.06483	2.30103	1.68303	1
3.06521	2.30103	1.68303	1
3.06558	2.30103	1.68303	1
3.06595	2.30103	1.68303	1
3.06633	2.30103	1.68303	1
3.0667	2.30103	1.68303	1
3.06707	2.30103	1.68303	1
3.06744	2.30103	1.68303	1
3.06781	2.30103	1.68303	1
3.06819	2.30103	1.68303	1
3.06856	2.30103	1.68303	1
3.06893	2.30103	1.68303	1
3.0693	2.30103	1.68303	1
3.06967	2.30103	1.68303	1
3.07004	2.30103	1.68303	1
3.07041	2.30103	1.68303	1
3.07078	2.30103	1.68303	1
3.07115	2.30103	1.68303	1
3.07151	2.30103	1.68303	1
3.07188	2.30103	1.68303	1
3.07225	2.30103	1.68303	1
3.07262	2.30103	1.68303	1
3.07298	2.30103	1.68303	1
3.07335	2.30103	1.68303	1
3.07372	2.30103	1.68303	1
3.07408	2.30103	1.68303	1
3.07445	2.30103	1.68303	1
3.07482	2.30103	1.68303	1
3.07518	2.30103	1.68303	1
3.07555	2.30103	1.68303	1
3.07591	2.30103	1.68303	1
3.07628	2.30103	1.68303	1
3.07664	2.30103	1.68303	1
3.077	2.30103	1.68303	1
3.07737	2.30103	1.68303	1
3.07773	2.30103	1.68303	1
3.07809	2.30103	1.68303	1
3.07846	2.30103	1.68303	1
3.07882	2.30103	1.68303	1
3.07918	2.30103	1.68303	1
3.07954	2.30103	1.68303	1
3.0799	2.30103	1.68303	1
3.08027	2.30103	1.68303	1
3.08063	2.30103	1.68303	1
3.08099	2.30103	1.68303	1
3.08135	2.30103	1.68303	1
3.08171	2.30103	1.68303	1
3.08207	2.30103	1.68303	1
3.08243	2.30103	1.68303	1
3.08279	2.30103	1.68303	1
3.08314	2.30103	1.68303	1
3.0835	2.30103	1.68303	1
3.08386	2.30103	1.68303	1
3.08422	2.30103	1.68303	1
3.08458	2.30103	1.68303	1
3.08493	2.30103	1.68303	1
3.08529	2.30103	1.68303	1
3.08565	2.30103	1.68303	1
3.086	2.30103	1.68303	1
3.08636	2.30103	1.68303	1
3.08672	2.30103	1.68303	1
3.08707	2.30103	1.68303	1
3.08743	2.30089	2.10273	1
3.08778	2.30089	2.10273	1
3.08814	2.30089	2.10273	1
3.08849	2.30089	2.10273	1
3.08884	2.30089	2.10273	1
3.0892	2.30089	2.10273	1
3.08955	2.30089	2.10273	1
3.08991	2.30089	2.10273	1
3.09026	2.30089	2.10273	1
3.09061	2.30089	2.10273	1
3.09096	2.30089	2.10273	1
3.09132	2.30089	2.10273	1
3.09167	2.30089	2.10273	1
3.09202	2.30089	2.10273	1
3.09237	2.30089	2.10273	1
3.09272	2.30089	2.10273	1
3.09307	2.30074	2.49426	1
3.09342	2.30074	2.49426	1
3.09377	2.30074	2.49426	1
3.09412	2.30074	2.49426	1
3.09447	2.30074	2.49426	1
3.09482	2.30074	2.49426	1
3.09517	2.30074	2.49426	1
3.09552	2.30074	2.49426	1
3.09587	2.30074	2.49426	1
3.09621	2.30074	2.49426	1
3.09656	2.30074	2.49426	1
3.09691	2.30074	2.49426	1
3.09726	2.30059	2.85627	1
3.0976	2.30059	2.85627	1
3.09795	2.30059	2.85627	1
3.0983	2.30059	2.85627	1
3.09864	2.30059	2.85627	1
3.09899	2.30059	2.85627	1
3.09934	2.30059	2.85627	1
3.09968	2.30059	2.85627	1
3.10003	2.30059	2.85627	1
3.10037	2.30059	2.85627	1
3.10072	2.30059	2.85627	1
3.10106	2.30059	2.85627	1
3.1014	2.30044	3.16458	1
3.10175	2.30044	3.16458	1
3.10209	2.3003	3.4498	1
3.10243	2.3003	3.4498	1
3.10278	2.3	3.94841	1
3.10312	2.29986	4.17928	1
3.10346	2.29986	4.17928	1
3.1038	2.29986	4.17928	1
3.10415	2.29986	4.17928	1
3.10449	2.29986	4.17928	1
3.10483	2.29971	4.40567	1
3.10517	2.29941	4.7875	1
3.10551	2.29941	4.7875	1
3.10585	2.29927	4.96863	1
3.10619	2.29927	4.96863	1
3.10653	2.29927	4.96863	1
3.10687	2.29882	5.45944	1
3.10721	2.29867	5.60439	1
3.10755	2.29853	5.75541	1
3.10789	2.29823	6.04245	1
3.10823	2.29808	6.19334	1
3.10857	2.29779	6.4764	1
3.1089	2.29749	6.7362	1
3.10924	2.29735	6.85962	1
3.10958	2.2969	7.24531	1
3.10992	2.29631	7.70615	1
3.11025	2.29617	7.81818	1
3.11059	2.29587	8.02022	1
3.11093	2.29513	8.5476	1
3.11126	2.29439	9.02363	1
3.1116	2.29394	9.27449	1
3.11193	2.2935	9.53584	1
3.11227	2.2932	9.68983	1
3.11261	2.29276	9.92159	1
3.11294	2.29261	9.99734	1
3.11327	2.29201	10.2974	1
3.11361	2.29171	10.4474	1
3.11394	2.29126	10.6452	1
3.11428	2.29082	10.8531	1
3.11461	2.29082	10.8531	1
3.11494	2.29007	11.1741	1
3.11528	2.28962	11.3623	1
3.11561	2.28903	11.6111	1
3.11594	2.28843	11.8387	1
3.11628	2.28782	12.0467	1
3.11661	2.28767	12.1039	1
3.11694	2.28722	12.2489	1
3.11727	2.28662	12.4473	1
3.1176	2.28617	12.6034	1
3.11793	2.28572	12.7482	1
3.11826	2.28482	13.0305	1
3.1186	2.28406	13.2484	1
3.11893	2.2833	13.4504	1
3.11926	2.2824	13.6789	1
3.11959	2.28179	13.8158	1
3.11992	2.28148	13.8862	1
3.12024	2.28057	14.0792	1
3.12057	2.28026	14.1407	1
3.1209	2.2795	14.2826	1
3.12123	2.27935	14.3155	1
3.12156	2.27812	14.5408	1
3.12189	2.27766	14.622	1
3.12222	2.27659	14.7861	1
3.12254	2.27567	14.9216	1
3.12287	2.2749	15.0227	1
3.1232	2.27413	15.1286	1
3.12352	2.2732	15.2343	1
3.12385	2.27227	15.3242	1
3.12418	2.27133	15.3873	1
3.1245	2.2704	15.4718	1
3.12483	2.26931	15.5473	1
3.12516	2.26869	15.5879	1
3.12548	2.26806	15.6276	1
3.12581	2.26712	15.6571	1
3.12613	2.26634	15.6875	1
3.12646	2.2643	15.7334	1
3.12678	2.26351	15.7565	1
3.1271	2.26256	15.7546	1
3.12743	2.26145	15.7378	1
3.12775	2.26082	15.7172	1
3.12808	2.25907	15.6588	1
3.1284	2.25828	15.639	1
3.12872	2.25779	15.599	1
3.12905	2.25651	15.5175	1
3.12937	2.25603	15.4827	1
3.12969	2.25555	15.4446	1
3.13001	2.25539	15.4325	1
3.13033	2.25411	15.3258	1
3.13066	2.25282	15.1938	1
3.13098	2.25152	15.0299	1
3.1313	2.25039	14.901	1
3.13162	2.24958	14.7875	1
3.13194	2.24909	14.7202	1
3.13226	2.24778	14.5105	1
3.13258	2.24746	14.4541	1
3.1329	2.24631	14.25	1
3.13322	2.24549	14.0975	1
3.13354	2.24517	14.0253	1
3.13386	2.24434	13.8604	1
3.13418	2.2432	13.6286	1
3.1345	2.24204	13.3395	1
3.13481	2.24105	13.0909	1
3.13513	2.24071	12.9993	1
3.13545	2.24038	12.9152	1
3.13577	2.23989	12.7911	1
3.13609	2.23889	12.5232	1
3.1364	2.23723	12.0336	1
3.13672	2.23656	11.8258	1
3.13704	2.23589	11.5818	1
3.13735	2.23539	11.4104	1
3.13767	2.23506	11.2884	1
3.13799	2.23455	11.0906	1
3.1383	2.23371	10.7621	1
3.13862	2.23321	10.5544	1
3.13893	2.23287	10.4094	1
3.13925	2.23271	10.3448	1
3.13956	2.23203	10.0613	1
3.13988	2.23119	9.68748	1
3.14019	2.23085	9.51913	1
3.14051	2.23052	9.35878	1
3.14082	2.23018	9.20872	1
3.14114	2.22967	8.92961	1
3.14145	2.22933	8.74806	1
3.14176	2.22883	8.47125	1
3.14208	2.22832	8.17236	1
3.14239	2.22781	7.87243	1
3.1427	2.22781	7.87243	1
3.14301	2.22781	7.87243	1
3.14333	2.2273	7.53268	1
3.14364	2.2273	7.53268	1
3.14395	2.22696	7.29239	1
3.14426	2.22645	6.94224	1
3.14457	2.22628	6.8227	1
3.14489	2.22594	6.56672	1
3.1452	2.22543	6.17399	1
3.14551	2.22543	6.17399	1
3.14582	2.22509	5.90207	1
3.14613	2.22492	5.76566	1
3.14644	2.22458	5.44853	1
3.14675	2.22424	5.14532	1
3.14706	2.22407	4.97492	1
3.14737	2.2239	4.79617	1
3.14768	2.2239	4.79617	1
3.14799	2.2239	4.79617	1
3.14829	2.2239	4.79617	1
3.1486	2.22373	4.62708	1
3.14891	2.22373	4.62708	1
3.14922	2.22373	4.62708	1
3.14953	2.22356	4.4356	1
3.14983	2.22339	4.23148	1
3.15014	2.22322	4.01341	1
3.15045	2.22322	4.01341	1
3.15076	2.22322	4.01341	1
3.15106	2.22322	4.01341	1
3.15137	2.22305	3.77357	1
3.15168	2.22305	3.77357	1
3.15198	2.22271	3.37729	1
3.15229	2.22271	3.37729	1
3.15259	2.22254	3.09004	1
3.1529	2.22254	3.09004	1
3.1532	2.22254	3.09004	1
3.15351	2.22254	3.09004	1
3.15381	2.22237	2.77284	1
3.15412	2.22237	2.77284	1
3.15442	2.22237	2.77284	1
3.15473	2.22237	2.77284	1
3.15503	2.22237	2.77284	1
3.15534	2.2222	2.3964	1
3.15564	2.2222	2.3964	1
3.15594	2.2222	2.3964	1
3.15625	2.22203	1.97129	1
3.15655	2.22185	1.40253	1
3.15685	2.22185	1.40253	1
3.15715	2.22185	1.40253	1
3.15746	2.22185	1.40253	1
3.15776	2.22185	1.40253	1
3.15806	2.22185	1.40253	1
3.15836	2.22185	1.40253	1
3.15866	2.22185	1.40253	1
3.15897	2.22185	1.40253	1
3.15927	2.22185	1.40253	1
3.15957	2.22185	1.40253	1
3.15987	2.22185	1.40253	1
3.16017	2.22185	1.40253	1
3.16047	2.22185	1.40253	1
3.16077	2.22185	1.40253	1
3.16107	2.22185	1.40253	1
3.16137	2.22185	1.40253	1
3.16167	2.22185	1.40253	1
3.16197	2.22185	1.40253	1
3.16227	2.22185	1.40253	1
3.16256	2.22185	1.40253	1
3.16286	2.22185	1.40253	1
3.16316	2.22185	1.40253	1
3.16346	2.22185	1.40253	1
3.16376	2.22185	1.40253	1
3.16406	2.22185	1.40253	1
3.16435	2.22185	1.40253	1
3.16465	2.22185	1.40253	1
3.16495	2.22185	1.40253	1
3.16524	2.22185	1.40253	1
3.16554	2.22185	1.40253	1
3.16584	2.22185	1.40253	1
3.16613	2.22185	1.40253	1
3.16643	2.22185	1.40253	1
3.16673	2.22185	1.40253	1
3.16702	2.22185	1.40253	1
3.16732	2.22185	1.40253	1
3.16761	2.22185	1.40253	1
3.16791	2.22185	1.40253	1
3.1682	2.22185	1.40253	1
3.1685	2.22185	1.40253	1
3.16879	2.22185	1.40253	1
3.16909	2.22185	1.40253	1
3.16938	2.22185	1.40253	1
3.16967	2.22185	1.40253	1
3.16997	2.22185	1.40253	1
3.17026	2.22185	1.40253	1
3.17056	2.22185	1.40253	1
3.17085	2.22185	1.40253	1
3.17114	2.22185	1.40253	1
3.17143	2.22185	1.40253	1
3.17173	2.22185	1.40253	1
3.17202	2.22185	1.40253	1
3.17231	2.22185	1.40253	1
3.1726	2.22185	1.40253	1
3.17289	2.22185	1.40253	1
3.17319	2.22185	1.40253	1
3.17348	2.22185	1.40253	1
3.17377	2.22185	1.40253	1
3.17406	2.22185	1.40253	1
3.17435	2.22185	1.40253	1
3.17464	2.22185	1.40253	1
3.17493	2.22185	1.40253	1
3.17522	2.22185	1.40253	1
3.17551	2.22185	1.40253	1
3.1758	2.22185	1.40253	1
3.17609	2.22185	1.40253	1
3.17638	2.22185	1.40253	1
3.17667	2.22185	1.40253	1
3.17696	2.22185	1.40253	1
3.17725	2.22185	1.40253	1
3.17754	2.22185	1.40253	1
3.17782	2.22185	1.40253	1
3.17811	2.22185	1.40253	1
3.1784	2.22185	1.40253	1
3.17869	2.22185	1.40253	1
3.17898	2.22185	1.40253	1
3.17926	2.22185	1.40253	1
3.17955	2.22185	1.40253	1
3.17984	2.22185	1.40253	1
3.18013	2.22185	1.40253	1
3.18041	2.22185	1.40253	1
3.1807	2.22185	1.40253	1
3.18099	2.22185	1.40253	1
3.18127	2.22185	1.40253	1
3.18156	2.22185	1.40253	1
3.18184	2.22185	1.40253	1
3.18213	2.22185	1.40253	1
3.18241	2.22185	1.40253	1
3.1827	2.22185	1.40253	1
3.18298	2.22185	1.40253	1
3.18327	2.22185	1.40253	1
3.18355	2.22185	1.40253	1
3.18384	2.22185	1.40253	1
3.18412	2.22185	1.40253	1
3.18441	2.22185	1.40253	1
3.18469	2.22185	1.40253	1
3.18498	2.22185	1.40253	1
3.18526	2.22185	1.40253	1
3.18554	2.22185	1.40253	1
3.18583	2.22185	1.40253	1
3.18611	2.22185	1.40253	1
3.18639	2.22185	1.40253	1
3.18667	2.22185	1.40253	1
3.18696	2.22185	1.40253	1
3.18724	2.22185	1.40253	1
3.18752	2.22185	1.40253	1
3.1878	2.22185	1.40253	1
3.18808	2.22185	1.40253	1
3.18837	2.22185	1.40253	1
3.18865	2.22185	1.40253	1
3.18893	2.22185	1.40253	1
3.18921	2.22185	1.40253	1
3.18949	2.22185	1.40253	1
3.18977	2.22185	1.40253	1
3.19005	2.22185	1.40253	1
3.19033	2.22185	1.40253	1
3.19061	2.22185	1.40253	1
3.19089	2.22185	1.40253	1
3.19117	2.22185	1.40253	1
3.19145	2.22185	1.40253	1
3.19173	2.22185	1.40253	1
3.19201	2.22185	1.40253	1
3.19229	2.22185	1.40253	1
3.19257	2.22185	1.40253	1
3.19285	2.22185	1.40253	1
3.19312	2.22185	1.40253	1
3.1934	2.22185	1.40253	1
3.19368	2.22185	1.40253	1
3.19396	2.22185	1.40253	1
3.19424	2.22185	1.40253	1
3.19451	2.22185	1.40253	1
3.19479	2.22185	1.40253	1
3.19507	2.22185	1.40253	1
3.19535	2.22185	1.40253	1
3.19562	2.22185	1.40253	1
3.1959	2.22185	1.40253	1
3.19618	2.22185	1.40253	1
3.19645	2.22185	1.40253	1
3.19673	2.22185	1.40253	1
3.197	2.22185	1.40253	1
3.19728	2.22185	1.40253	1
3.19756	2.22185	1.40253	1
3.19783	2.22185	1.40253	1
3.19811	2.22185	1.40253	1
3.19838	2.22185	1.40253	1
3.19866	2.22185	1.40253	1
3.19893	2.22185	1.40253	1
3.19921	2.22185	1.40253	1
3.19948	2.22185	1.40253	1
3.19976	2.22185	1.40253	1
3.20003	2.22185	1.40253	1
3.2003	2.22185	1.40253	1
3.20058	2.22185	1.40253	1
3.20085	2.22185	1.40253	1
3.20112	2.22185	1.40253	1
3.2014	2.22185	1.40253	1
3.20167	2.22185	1.40253	1
3.20194	2.22185	1.40253	1
3.20222	2.22185	1.40253	1
3.20249	2.22185	1.40253	1
3.20276	2.22185	1.40253	1
3.20303	2.22185	1.40253	1
3.2033	2.22185	1.40253	1
3.20358	2.22185	1.40253	1
3.20385	2.22185	1.40253	1
3.20412	2.22185	1.40253	1
3.20439	2.22185	1.40253	1
3.20466	2.22185	1.40253	1
3.20493	2.22185	1.40253	1
3.2052	2.22185	1.40253	1
3.20548	2.22185	1.40253	1
3.20575	2.22185	1.40253	1
3.20602	2.22185	1.40253	1
3.20629	2.22185	1.40253	1
3.20656	2.22185	1.40253	1
3.20683	2.22185	1.40253	1
3.2071	2.22185	1.40253	1
3.20737	2.22185	1.40253	1
3.20763	2.22185	1.40253	1
3.2079	2.22185	1.40253	1
3.20817	2.22185	1.40253	1
3.20844	2.22185	1.40253	1
3.20871	2.22185	1.40253	1
3.20898	2.22185	1.40253	1
3.20925	2.22185	1.40253	1
3.20952	2.22185	1.40253	1
3.20978	2.22185	1.40253	1
3.21005	2.22185	1.40253	1
3.21032	2.22185	1.40253	1
3.21059	2.22185	1.40253	1
3.21085	2.22185	1.40253	1
3.21112	2.22185	1.40253	1
3.21139	2.22185	1.40253	1
3.21165	2.22185	1.40253	1
3.21192	2.22185	1.40253	1
3.21219	2.22185	1.40253	1
3.21245	2.22185	1.40253	1
3.21272	2.22185	1.40253	1
3.21299	2.22185	1.40253	1
3.21325	2.22185	1.40253	1
3.21352	2.22185	1.40253	1
3.21378	2.22185	1.40253	1
3.21405	2.22185	1.40253	1
3.21431	2.22185	1.40253	1
3.21458	2.22185	1.40253	1
3.21484	2.22185	1.40253	1
3.21511	2.22185	1.40253	1
3.21537	2.22185	1.40253	1
3.21564	2.22185	1.40253	1
3.2159	2.22185	1.40253	1
3.21617	2.22185	1.40253	1
3.21643	2.22185	1.40253	1
3.21669	2.22185	1.40253	1
3.21696	2.22185	1.40253	1
3.21722	2.22185	1.40253	1
3.21748	2.22185	1.40253	1
3.21775	2.22185	1.40253	1
3.21801	2.22185	1.40253	1
3.21827	2.22185	1.40253	1
3.21854	2.22185	1.40253	1
3.2188	2.22185	1.40253	1
3.21906	2.22185	1.40253	1
3.21932	2.22185	1.40253	1
3.21958	2.22185	1.40253	1
3.21985	2.22185	1.40253	1
3.22011	2.22185	1.40253	1
3.22037	2.22185	1.40253	1
3.22063	2.22185	1.40253	1
3.22089	2.22185	1.40253	1
3.22115	2.22185	1.40253	1
3.22141	2.22185	1.40253	1
3.22167	2.22185	1.40253	1
3.22194	2.22185	1.40253	1
3.2222	2.22185	1.40253	1
3.22246	2.22185	1.40253	1
3.22272	2.22185	1.40253	1
3.22298	2.22185	1.40253	1
3.22324	2.22185	1.40253	1
3.2235	2.22185	1.40253	1
3.22376	2.22185	1.40253	1
3.22401	2.22185	1.40253	1
3.22427	2.22185	1.40253	1
3.22453	2.22185	1.40253	1
3.22479	2.22185	1.40253	1
3.22505	2.22185	1.40253	1
3.22531	2.22185	1.40253	1
3.22557	2.22185	1.40253	1
3.22583	2.22185	1.40253	1
3.22608	2.22185	1.40253	1
3.22634	2.22185	1.40253	1
3.2266	2.22185	1.40253	1
3.22686	2.22185	1.40253	1
3.22712	2.22185	1.40253	1
3.22737	2.22185	1.40253	1
3.22763	2.22185	1.40253	1
3.22789	2.22185	1.40253	1
3.22814	2.22185	1.40253	1
3.2284	2.22185	1.40253	1
3.22866	2.22185	1.40253	1
3.22891	2.22185	1.40253	1
3.22917	2.22185	1.40253	1
3.22943	2.22185	1.40253	1
3.22968	2.22185	1.40253	1
3.22994	2.22185	1.40253	1
3.23019	2.22185	1.40253	1
3.23045	2.22185	1.40253	1
3.2307	2.22185	1.40253	1
3.23096	2.22185	1.40253	1
3.23121	2.22185	1.40253	1
3.23147	2.22185	1.40253	1
3.23172	2.22185	1.40253	1
3.23198	2.22185	1.40253	1
3.23223	2.22185	1.40253	1
3.23249	2.22185	1.40253	1
3.23274	2.22185	1.40253	1
3.233	2.22185	1.40253	1
3.23325	2.22185	1.40253	1
3.2335	2.22185	1.40253	1
3.23376	2.22185	1.40253	1
3.23401	2.22185	1.40253	1
3.23426	2.22185	1.40253	1
3.23452	2.22185	1.40253	1
3.23477	2.22185	1.40253	1
3.23502	2.22185	1.40253	1
3.23528	2.22185	1.40253	1
3.23553	2.22185	1.40253	1
3.23578	2.22185	1.40253	1
3.23603	2.22185	1.40253	1
3.23629	2.22185	1.40253	1
3.23654	2.22185	1.40253	1
3.23679	2.22185	1.40253	1
3.23704	2.22185	1.40253	1
3.23729	2.22185	1.40253	1
3.23754	2.22185	1.40253	1
3.23779	2.22185	1.40253	1
3.23805	2.22185	1.40253	1
3.2383	2.22185	1.40253	1
3.23855	2.22185	1.40253	1
3.2388	2.22185	1.40253	1
3.23905	2.22185	1.40253	1
3.2393	2.22185	1.40253	1
3.23955	2.22185	1.40253	1
3.2398	2.22185	1.40253	1
3.24005	2.22185	1.40253	1
3.2403	2.22185	1.40253	1
3.24055	2.22185	1.40253	1
3.2408	2.22185	1.40253	1
3.24105	2.22185	1.40253	1
3.2413	2.22185	1.40253	1
3.24155	2.22185	1.40253	1
3.2418	2.22185	1.40253	1
3.24204	2.22185	1.40253	1
3.24229	2.22185	1.40253	1
3.24254	2.22185	1.40253	1
3.24279	2.22185	1.40253	1
3.24304	2.22185	1.40253	1
3.24329	2.22185	1.40253	1
3.24353	2.22185	1.40253	1
3.24378	2.22185	1.40253	1
3.24403	2.22185	1.40253	1
3.24428	2.22185	1.40253	1
3.24452	2.22185	1.40253	1
3.24477	2.22185	1.40253	1
3.24502	2.22185	1.40253	1
3.24527	2.22185	1.40253	1
3.24551	2.22185	1.40253	1
3.24576	2.22185	1.40253	1
3.24601	2.22185	1.40253	1
3.24625	2.22185	1.40253	1
3.2465	2.22185	1.40253	1
3.24674	2.22185	1.40253	1
3.24699	2.22185	1.40253	1
3.24724	2.22185	1.40253	1
3.24748	2.22185	1.40253	1
3.24773	2.22185	1.40253	1
3.24797	2.22185	1.40253	1
3.24822	2.22185	1.40253	1
3.24846	2.22185	1.40253	1
3.24871	2.22185	1.40253	1
3.24895	2.22185	1.40253	1
3.2492	2.22185	1.40253	1
3.24944	2.22185	1.40253	1
3.24969	2.22185	1.40253	1
3.24993	2.22185	1.40253	1
3.25018	2.22185	1.40253	1
3.25042	2.22185	1.40253	1
3.25066	2.22185	1.40253	1
3.25091	2.22185	1.40253	1
3.25115	2.22185	1.40253	1
3.25139	2.22185	1.40253	1
3.25164	2.22185	1.40253	1
3.25188	2.22185	1.40253	1
3.25212	2.22185	1.40253	1
3.25237	2.22185	1.40253	1
3.25261	2.22185	1.40253	1
3.25285	2.22185	1.40253	1
3.2531	2.22185	1.40253	1
3.25334	2.22185	1.40253	1
3.25358	2.22185	1.40253	1
3.25382	2.22185	1.40253	1
3.25406	2.22185	1.40253	1
3.25431	2.22185	1.40253	1
3.25455	2.22185	1.40253	1
3.25479	2.22168	2.00527	1
3.25503	2.22168	2.00527	1
3.25527	2.22168	2.00527	1
3.25551	2.22168	2.00527	1
3.25575	2.22168	2.00527	1
3.256	2.22168	2.00527	1
3.25624	2.22168	2.00527	1
3.25648	2.22168	2.00527	1
3.25672	2.22133	2.81281	1
3.25696	2.22133	2.81281	1
3.2572	2.22133	2.81281	1
3.25744	2.22133	2.81281	1
3.25768	2.22115	3.13421	1
3.25792	2.22079	3.65333	1
3.25816	2.22079	3.65333	1
3.2584	2.22079	3.65333	1
3.25864	2.22062	3.91819	1
3.25888	2.22062	3.91819	1
3.25912	2.22044	4.1693	1
3.25935	2.22044	4.1693	1
3.25959	2.22044	4.1693	1
3.25983	2.22026	4.39344	1
3.26007	2.22009	4.59053	1
3.26031	2.22009	4.59053	1
3.26055	2.22009	4.59053	1
3.26079	2.21991	4.78434	1
3.26102	2.21991	4.78434	1
3.26126	2.21991	4.78434	1
3.2615	2.21991	4.78434	1
3.26174	2.21973	4.97856	1
3.26198	2.21955	5.15044	1
3.26221	2.2192	5.49221	1
3.26245	2.21884	5.81169	1
3.26269	2.21884	5.81169	1
3.26293	2.21867	5.95758	1
3.26316	2.21813	6.39939	1
3.2634	2.21813	6.39939	1
3.26364	2.21796	6.53605	1
3.26387	2.21778	6.67575	1
3.26411	2.2176	6.79411	1
3.26435	2.21742	6.93453	1
3.26458	2.21742	6.93453	1
3.26482	2.21707	7.18371	1
3.26505	2.21689	7.30956	1
3.26529	2.21654	7.55423	1
3.26553	2.21636	7.67036	1
3.26576	2.216	7.89119	1
3.266	2.21583	8.00413	1
3.26623	2.21565	8.11259	1
3.26647	2.21547	8.21975	1
3.2667	2.21547	8.21975	1
3.26694	2.21547	8.21975	1
3.26717	2.21511	8.4194	1
3.26741	2.21475	8.60748	1
3.26764	2.2144	8.7996	1
3.26788	2.21422	8.89699	1
3.26811	2.21369	9.18009	1
3.26834	2.21279	9.62236	1
3.26858	2.21262	9.7098	1
3.26881	2.21262	9.7098	1
3.26905	2.21226	9.8758	1
3.26928	2.21172	10.1232	1
3.26951	2.21101	10.439	1
3.26975	2.21047	10.6616	1
3.26998	2.21047	10.6616	1
3.27021	2.20975	10.9366	1
3.27045	2.20975	10.9366	1
3.27068	2.20903	11.2059	1
3.27091	2.20867	11.3275	1
3.27114	2.20813	11.514	1
3.27138	2.20686	11.9171	1
3.27161	2.20632	12.0744	1
3.27184	2.20614	12.132	1
3.27207	2.20559	12.2931	1
3.27231	2.20505	12.4435	1
3.27254	2.20396	12.7401	1
3.27277	2.20341	12.8869	1
3.273	2.20304	12.9776	1
3.27323	2.2014	13.3561	1
3.27346	2.20048	13.5639	1
3.2737	2.19975	13.7124	1
3.27393	2.1992	13.8213	1
3.27416	2.19865	13.9341	1
3.27439	2.19809	14.0318	1
3.27462	2.19754	14.1229	1
3.27485	2.19754	14.1229	1
3.27508	2.1968	14.2552	1
3.27531	2.19587	14.4041	1
3.27554	2.19569	14.4374	1
3.27577	2.19439	14.646	1
3.276	2.19365	14.7494	1
3.27623	2.19309	14.8276	1
3.27646	2.19178	14.9889	1
3.27669	2.19066	15.116	1
3.27692	2.19029	15.1671	1
3.27715	2.18936	15.2775	1
3.27738	2.18823	15.3941	1
3.27761	2.18578	15.5979	1
3.27784	2.1854	15.6257	1
3.27807	2.18408	15.7023	1
3.2783	2.18275	15.7848	1
3.27852	2.18199	15.8176	1
3.27875	2.18141	15.8424	1
3.27898	2.17989	15.9009	1
3.27921	2.17874	15.9248	1
3.27944	2.17797	15.933	1
3.27967	2.17681	15.9329	1
3.27989	2.17565	15.9367	1
3.28012	2.17449	15.92	1
3.28035	2.17294	15.892	1
3.28058	2.17157	15.8389	1
3.28081	2.17098	15.8203	1
3.28103	2.1704	15.802	1
3.28126	2.16962	15.7646	1
3.28149	2.16824	15.6977	1
3.28171	2.16687	15.61	1
3.28194	2.16588	15.5516	1
3.28217	2.16489	15.468	1
3.2824	2.1641	15.4074	1
3.28262	2.16271	15.2765	1
3.28285	2.16112	15.1271	1
3.28307	2.15972	14.9655	1
3.2833	2.15852	14.8161	1
3.28353	2.15772	14.716	1
3.28375	2.15712	14.6391	1
3.28398	2.15631	14.5384	1
3.28421	2.15551	14.4412	1
3.28443	2.15369	14.1392	1
3.28466	2.15308	14.0372	1
3.28488	2.15206	13.8596	1
3.28511	2.15125	13.715	1
3.28533	2.15044	13.5785	1
3.28556	2.15003	13.4937	1
3.28578	2.14983	13.4642	1
3.28601	2.1484	13.1758	1
3.28623	2.1482	13.1368	1
3.28646	2.14697	12.8697	1
3.28668	2.14655	12.7663	1
3.28691	2.14553	12.5268	1
3.28713	2.14449	12.2675	1
3.28735	2.14346	11.9987	1
3.28758	2.14305	11.8834	1
3.2878	2.14201	11.5904	1
3.28803	2.14139	11.4307	1
3.28825	2.14056	11.2052	1
3.28847	2.13994	11.0129	1
3.2887	2.13953	10.889	1
3.28892	2.1389	10.6748	1
3.28914	2.13848	10.5293	1
3.28937	2.13785	10.3036	1
3.28959	2.13764	10.2272	1
3.28981	2.13764	10.2272	1
3.29003	2.13722	10.0785	1
3.29026	2.13701	10.0027	1
3.29048	2.13638	9.74233	1
3.2907	2.13596	9.57464	1
3.29092	2.13575	9.49275	1
3.29115	2.13554	9.41273	1
3.29137	2.13512	9.24123	1
3.29159	2.1347	9.07627	1
3.29181	2.13428	8.88989	1
3.29203	2.13407	8.80341	1
3.29226	2.13344	8.53654	1
3.29248	2.13323	8.43836	1
3.2927	2.13302	8.3429	1
3.29292	2.13217	7.90856	1
3.29314	2.13217	7.90856	1
3.29336	2.13196	7.80092	1
3.29358	2.13133	7.47716	1
3.2938	2.13112	7.34219	1
3.29403	2.1309	7.22466	1
3.29425	2.13048	6.96637	1
3.29447	2.12899	5.98604	1
3.29469	2.12878	5.84507	1
3.29491	2.12835	5.52576	1
3.29513	2.12835	5.52576	1
3.29535	2.12814	5.36198	1
3.29557	2.12814	5.36198	1
3.29579	2.12793	5.19703	1
3.29601	2.12729	4.63264	1
3.29623	2.12729	4.63264	1
3.29645	2.12729	4.63264	1
3.29667	2.12729	4.63264	1
3.29688	2.12729	4.63264	1
3.2971	2.12708	4.44309	1
3.29732	2.12665	4.04179	1
3.29754	2.12665	4.04179	1
3.29776	2.12665	4.04179	1
3.29798	2.12665	4.04179	1
3.2982	2.12644	3.79666	1
3.29842	2.12644	3.79666	1
3.29863	2.12622	3.52535	1
3.29885	2.12622	3.52535	1
3.29907	2.12622	3.52535	1
3.29929	2.12601	3.25976	1
3.29951	2.12558	2.59519	1
3.29973	2.12558	2.59519	1
3.29994	2.12537	2.17008	1
3.30016	2.12537	2.17008	1
3.30038	2.12537	2.17008	1
3.3006	2.12537	2.17008	1
3.30081	2.12537	2.17008	1
[truncated: 98,001 more rows]

## Sheet: SFig. 5b - celltypes
Rank [log10]	Reads [log10]	std	Celltype
0	1.31968	11.7826	S
0.30103	1.22972	9.75445	S
0.477121	1.18586	9.39648	S
0.60206	1.14948	9.19247	S
0.69897	1.12996	9.1111	S
0.778151	1.12868	9.09518	S
0.845098	1.06944	8.14005	S
0.90309	1.06229	7.61112	S
0.954243	1.04562	8.06108	S
1	1.02752	7.45436	S
1.04139	1.00594	7.40639	S
1.07918	1.00994	7.47345	S
1.11394	0.965252	7.08785	S
1.14613	0.990851	7.35017	S
1.17609	0.985686	7.36124	S
1.20412	0.957071	6.91593	S
1.23045	0.938409	6.77762	S
1.25527	0.933185	6.68344	S
1.27875	0.929179	6.56692	S
1.30103	0.924833	7.11863	S
1.32222	0.868362	6.26281	S
1.34242	0.899955	6.45066	S
1.36173	0.853429	6.30731	S
1.38021	0.906546	7.03752	S
1.39794	0.890182	6.38582	S
1.41497	0.863025	6.25626	S
1.43136	0.847583	6.06807	S
1.44716	0.815162	6.06223	S
1.4624	0.840773	6.13697	S
1.47712	0.856288	5.89425	S
1.49136	0.803038	5.9081	S
1.50515	0.811626	5.99614	S
1.51851	0.800963	5.55854	S
1.53148	0.805491	5.98757	S
1.54407	0.78338	5.53477	S
1.5563	0.780519	5.83002	S
1.5682	0.763582	5.58768	S
1.57978	0.773437	5.74109	S
1.59106	0.751713	5.07972	S
1.60206	0.714595	5.59516	S
1.61278	0.748537	5.20945	S
1.62325	0.736038	5.29562	S
1.63347	0.744328	5.38506	S
1.64345	0.703523	4.90706	S
1.65321	0.714855	5.20555	S
1.66276	0.757663	5.7067	S
1.6721	0.735047	5.65323	S
1.68124	0.705641	5.5439	S
1.6902	0.681378	4.9817	S
1.69897	0.66803	5.17825	S
1.70757	0.703728	5.25008	S
1.716	0.697954	5.20235	S
1.72428	0.632394	4.59087	S
1.73239	0.669666	5.02639	S
1.74036	0.639324	4.97191	S
1.74819	0.664054	5.17093	S
1.75587	0.659393	4.96381	S
1.76343	0.624229	4.81507	S
1.77085	0.657213	5.12043	S
1.77815	0.647704	4.776	S
1.78533	0.642728	4.89022	S
1.79239	0.633797	4.77068	S
1.79934	0.6565	4.93438	S
1.80618	0.621522	4.5481	S
1.81291	0.56444	4.49154	S
1.81954	0.553193	4.15932	S
1.82607	0.606512	4.55727	S
1.83251	0.576506	4.14901	S
1.83885	0.575177	4.45403	S
1.8451	0.554723	4.28194	S
1.85126	0.569142	4.45761	S
1.85733	0.551536	4.10209	S
1.86332	0.587571	4.37395	S
1.86923	0.540826	4.36005	S
1.87506	0.552877	4.43032	S
1.88081	0.527542	4.10481	S
1.88649	0.524026	4.08092	S
1.89209	0.505533	3.96159	S
1.89763	0.518027	4.3011	S
1.90309	0.469431	4.11457	S
1.90849	0.502361	3.86667	S
1.91381	0.475675	3.65372	S
1.91908	0.50068	4.02463	S
1.92428	0.526168	4.14426	S
1.92942	0.485822	3.97521	S
1.9345	0.455187	3.77302	S
1.93952	0.473423	3.94702	S
1.94448	0.468649	3.893	S
1.94939	0.43583	3.79131	S
1.95424	0.464369	3.9237	S
1.95904	0.403907	3.4689	S
1.96379	0.410887	3.8392	S
1.96848	0.387813	3.54573	S
1.97313	0.451778	3.67119	S
1.97772	0.433712	3.65152	S
1.98227	0.419203	3.68529	S
1.98677	0.406672	3.4495	S
1.99123	0.410671	3.69138	S
1.99564	0.428183	3.93523	S
2	0.392377	3.70668	S
2.00432	0.410517	3.86249	S
2.0086	0.345772	3.56309	S
2.01284	0.415821	3.61685	S
2.01703	0.368672	3.28432	S
2.02119	0.424054	3.7187	S
2.02531	0.352332	3.32984	S
2.02938	0.377116	3.33035	S
2.03342	0.37282	3.45598	S
2.03743	0.400577	3.65397	S
2.04139	0.279623	3.05981	S
2.04532	0.312288	3.23264	S
2.04922	0.285314	3.01386	S
2.05308	0.307085	3.25875	S
2.0569	0.282611	2.86661	S
2.0607	0.266154	3.02287	S
2.06446	0.261913	2.96854	S
2.06819	0.247928	2.96656	S
2.07188	0.267031	3.13327	S
2.07555	0.240379	2.96085	S
2.07918	0.216726	2.8077	S
2.08279	0.258038	2.75099	S
2.08636	0.26017	3.06637	S
2.08991	0.270577	3.22762	S
2.09342	0.285808	3.29366	S
2.09691	0.248139	3.14287	S
2.10037	0.241198	2.90827	S
2.1038	0.246204	3.11383	S
2.10721	0.251783	3.11877	S
2.11059	0.273534	3.39257	S
2.11394	0.233865	2.91015	S
2.11727	0.204667	3.03774	S
2.12057	0.177066	2.66911	S
2.12385	0.173103	2.69854	S
2.1271	0.116642	2.57145	S
2.13033	0.225398	3.1197	S
2.13354	0.18467	2.80765	S
2.13672	0.196251	2.96985	S
2.13988	0.116597	2.36922	S
2.14301	0.107988	2.38072	S
2.14613	0.127187	2.61407	S
2.14922	0.140601	2.56475	S
2.15229	0.0278996	2.20472	S
2.15534	0.0834322	2.50547	S
2.15836	0.140435	2.59847	S
2.16137	0.081933	2.31956	S
2.16435	0.101266	2.56336	S
2.16732	0.162051	2.70741	S
2.17026	0.0716939	2.45319	S
2.17319	0.0957225	2.29074	S
2.17609	0.0992196	2.44511	S
2.17898	0.0861324	2.81921	S
2.18184	0.0574602	2.36089	S
2.19312	0.0112937	2.30578	S
2.19866	0.00484651	2.20504	S
2.20683	0.0216835	2.38604	S
0	2.97182	216.115	A
0.30103	2.89546	139.63	A
0.477121	2.85391	133.039	A
0.60206	2.82228	121.738	A
0.69897	2.79712	115.538	A
0.778151	2.78198	106.721	A
0.845098	2.75743	104.293	A
0.90309	2.74406	93.7245	A
0.954243	2.72798	89.5062	A
1	2.71226	87.4824	A
1.04139	2.70144	83.005	A
1.07918	2.68974	84.7521	A
1.11394	2.67337	80.366	A
1.14613	2.67104	81.1757	A
1.17609	2.66509	83.1594	A
1.20412	2.65107	79.5984	A
1.23045	2.63802	78.01	A
1.25527	2.63464	75.4818	A
1.27875	2.62513	73.9319	A
1.30103	2.61046	75.2611	A
1.32222	2.59726	71.3947	A
1.34242	2.59547	71.7921	A
1.36173	2.58311	69.9252	A
1.38021	2.58238	74.8046	A
1.39794	2.57869	66.5544	A
1.41497	2.57051	68.1569	A
1.43136	2.56381	67.9645	A
1.44716	2.55133	65.1221	A
1.4624	2.54874	64.8091	A
1.47712	2.54733	61.8516	A
1.49136	2.53422	63.5577	A
1.50515	2.52941	65.2899	A
1.51851	2.52433	61.5957	A
1.53148	2.52067	63.058	A
1.54407	2.50716	59.2472	A
1.5563	2.50795	63.0939	A
1.5682	2.49828	60.6342	A
1.57978	2.49599	65.3492	A
1.59106	2.48419	56.3687	A
1.60206	2.47737	57.2929	A
1.61278	2.4844	59.2146	A
1.62325	2.4707	58.937	A
1.63347	2.46964	58.6866	A
1.64345	2.46586	56.0453	A
1.65321	2.45962	57.3247	A
1.66276	2.46433	61.4291	A
1.6721	2.45756	60.5254	A
1.68124	2.44407	58.3463	A
1.6902	2.43664	57.5434	A
1.69897	2.43169	57.7622	A
1.70757	2.4323	58.0395	A
1.716	2.43022	57.4081	A
1.72428	2.42138	53.3096	A
1.73239	2.4157	54.7304	A
1.74036	2.4093	54.3703	A
1.74819	2.41324	52.4292	A
1.75587	2.40618	53.7844	A
1.76343	2.39353	52.1478	A
1.77085	2.39579	52.7683	A
1.77815	2.39313	51.9194	A
1.78533	2.39159	50.9986	A
1.79239	2.38256	52.0732	A
1.79934	2.38658	53.0145	A
1.80618	2.37524	48.6682	A
1.81291	2.3663	49.4178	A
1.81954	2.3563	49.839	A
1.82607	2.36016	49.14	A
1.83251	2.35778	43.9127	A
1.83885	2.35034	50.6916	A
1.8451	2.34515	46.1114	A
1.85126	2.34752	48.9641	A
1.85733	2.33979	47.1356	A
1.86332	2.34068	47.9229	A
1.86923	2.32975	47.0677	A
1.87506	2.33083	50.0651	A
1.88081	2.32346	45.7373	A
1.88649	2.31877	45.553	A
1.89209	2.31486	44.6295	A
1.89763	2.30974	45.8647	A
1.90309	2.30171	46.8029	A
1.90849	2.30739	43.3762	A
1.91381	2.29866	41.825	A
1.91908	2.29756	42.1553	A
1.92428	2.29862	45.5155	A
1.92942	2.29236	45.4461	A
1.9345	2.28521	41.7815	A
1.93952	2.28265	43.958	A
1.94448	2.27717	43.971	A
1.94939	2.2716	42.6951	A
1.95424	2.26916	43.5724	A
1.95904	2.26364	41.3863	A
1.96379	2.26104	42.9685	A
1.96848	2.25445	41.5127	A
1.97313	2.25523	41.0384	A
1.97772	2.2515	41.3155	A
1.98227	2.24905	41.4431	A
1.98677	2.24366	39.8718	A
1.99123	2.24178	40.2409	A
1.99564	2.2412	40.259	A
2	2.23094	40.0095	A
2.00432	2.2348	41.7606	A
2.0086	2.22035	39.3555	A
2.01284	2.22884	41.0086	A
2.01703	2.21656	36.8701	A
2.02119	2.22504	40.942	A
2.02531	2.20862	37.7948	A
2.02938	2.21246	38.6573	A
2.03342	2.20311	40.3826	A
2.03743	2.2074	38.6155	A
2.04139	2.19177	38.3637	A
2.04532	2.18783	38.4232	A
2.04922	2.18618	37.5265	A
2.05308	2.18774	37.7251	A
2.0569	2.18261	36.3785	A
2.0607	2.1713	34.277	A
2.06446	2.16965	35.0522	A
2.06819	2.16633	36.2515	A
2.07188	2.16674	35.5106	A
2.07555	2.15692	35.1642	A
2.07918	2.1521	35.1809	A
2.08279	2.15561	35.9185	A
2.08636	2.15294	33.8058	A
2.08991	2.15166	35.6409	A
2.09342	2.14919	35.4946	A
2.09691	2.14392	35.5467	A
2.10037	2.13773	34.0209	A
2.1038	2.13373	34.4969	A
2.10721	2.13247	33.8912	A
2.11059	2.12907	35.0674	A
2.11394	2.12961	33.9962	A
2.11727	2.11785	32.5821	A
2.12057	2.11783	31.8488	A
2.12385	2.1122	32.381	A
2.1271	2.10722	32.1134	A
2.13033	2.10846	33.9983	A
2.13354	2.10652	32.4344	A
2.13672	2.10558	32.9781	A
2.13988	2.08872	29.4335	A
2.14301	2.09333	30.8842	A
2.14613	2.0894	32.3119	A
2.14922	2.0845	29.6418	A
2.15229	2.07239	29.5291	A
2.15534	2.07521	31.0251	A
2.15836	2.07565	30.7382	A
2.16137	2.06398	30.4312	A
2.16435	2.06525	29.1932	A
2.16732	2.06942	31.3173	A
2.17026	2.05614	29.749	A
2.17319	2.05967	28.6311	A
2.17609	2.0551	28.459	A
2.17898	2.05121	29.6235	A
2.18184	2.03975	28.017	A
2.18469	2.04136	25.4982	A
2.18752	2.03285	26.6601	A
2.19033	2.03135	26.4937	A
2.19312	2.02782	26.668	A
2.1959	2.01946	26.7158	A
2.19866	2.02438	26.6046	A
2.2014	2.01777	26.9182	A
2.20412	2.00689	24.8647	A
2.20683	2.00852	26.3086	A
2.20952	2.00512	26.1692	A
2.21219	1.99752	25.8267	A
2.21484	1.99576	24.3372	A
2.21748	1.99457	25.5686	A
2.22011	1.99254	24.4734	A
2.22272	1.98419	24.1202	A
2.22531	1.98863	25.5701	A
2.22789	1.98389	25.549	A
2.23045	1.97512	23.7563	A
2.233	1.97358	23.835	A
2.23553	1.97326	24.2768	A
2.23805	1.9756	24.8655	A
2.24055	1.96459	22.4737	A
2.24304	1.95832	22.5653	A
2.24551	1.95405	22.1769	A
2.24797	1.94741	22.2118	A
2.25042	1.94484	21.682	A
2.25285	1.94607	22.1514	A
2.25527	1.94918	21.9353	A
2.25768	1.93645	20.8615	A
2.26007	1.93249	21.0396	A
2.26245	1.9352	21.9555	A
2.26482	1.93024	21.3937	A
2.26717	1.9311	21.5156	A
2.26951	1.92408	21.449	A
2.27184	1.91771	20.5123	A
2.27416	1.90801	19.0463	A
2.27646	1.91147	21.441	A
2.27875	1.91449	20.74	A
2.28103	1.90743	20.8172	A
2.2833	1.90777	20.7955	A
2.28556	1.8876	17.3141	A
2.2878	1.89032	19.9389	A
2.29003	1.89136	18.7202	A
2.29226	1.89382	19.9738	A
2.29447	1.88269	18.787	A
2.29667	1.87772	18.5931	A
2.29885	1.87163	17.0717	A
2.30103	1.87132	18.3204	A
2.3032	1.86487	17.7241	A
2.30535	1.86532	17.0117	A
2.3075	1.85976	17.3053	A
2.30963	1.8547	16.7086	A
2.31175	1.85685	17.1372	A
2.31387	1.85852	17.3755	A
2.31597	1.84764	16.85	A
2.31806	1.84484	16.9619	A
2.32015	1.841	15.8326	A
2.32222	1.84931	17.8413	A
2.32428	1.83077	14.4662	A
2.32634	1.83452	16.8957	A
2.32838	1.82405	14.9752	A
2.33041	1.81959	15.5443	A
2.33244	1.81508	14.2463	A
2.33445	1.81905	14.6979	A
2.33646	1.81391	14.9233	A
2.33846	1.81643	14.6962	A
2.34044	1.80511	13.7309	A
2.34242	1.80787	14.5872	A
2.34439	1.80676	15.2623	A
2.34635	1.7949	13.8268	A
2.3483	1.79289	15.3949	A
2.35025	1.79838	15.9964	A
2.35218	1.78318	12.9541	A
2.35411	1.79039	15.6432	A
2.35603	1.78215	14.1641	A
2.35793	1.76936	12.5144	A
2.35984	1.77381	12.2431	A
2.36173	1.76727	12.4619	A
2.36361	1.76637	12.1333	A
2.36549	1.76456	12.2431	A
2.36736	1.75831	12.8436	A
2.36922	1.76284	12.8589	A
2.37107	1.75295	12.1557	A
2.37291	1.75291	11.9787	A
2.37475	1.74794	12.0087	A
2.37658	1.74662	11.9158	A
2.3784	1.74457	11.8949	A
2.38021	1.74577	11.9717	A
2.38202	1.73482	11.1591	A
2.38382	1.73163	11.7254	A
2.38561	1.72623	11.3201	A
2.38739	1.73096	12.406	A
2.38917	1.71981	9.58077	A
2.39094	1.72141	10.9681	A
2.3927	1.71362	9.58644	A
2.39445	1.71309	10.3842	A
2.3962	1.71552	11.733	A
2.39794	1.7106	10.4462	A
2.39967	1.70166	9.70406	A
2.4014	1.70493	10.7187	A
2.40312	1.68946	7.89123	A
2.40483	1.6937	9.60835	A
2.40654	1.6857	8.5088	A
2.40824	1.68724	8.97413	A
2.40993	1.68644	8.98366	A
2.41162	1.67884	8.97424	A
2.4133	1.6779	8.32456	A
2.41497	1.68726	10.8831	A
2.41664	1.6779	9.82679	A
2.4183	1.6741	9.41179	A
2.41996	1.67382	9.27628	A
2.4216	1.66546	8.41053	A
2.42325	1.65806	7.28985	A
2.42488	1.65791	8.76463	A
2.42651	1.64776	6.70573	A
2.42813	1.6625	9.68778	A
2.42975	1.65393	8.22741	A
2.43136	1.65054	8.56124	A
2.43297	1.64084	7.63925	A
2.43457	1.63965	8.00318	A
2.43616	1.63827	7.29017	A
2.43775	1.6338	7.20275	A
2.43933	1.63757	8.17092	A
2.44091	1.62784	6.99292	A
2.44248	1.62532	7.0684	A
2.44404	1.62066	6.66787	A
2.4456	1.61599	6.0989	A
2.44716	1.61831	6.7361	A
2.44871	1.62085	7.7161	A
2.45025	1.60954	5.85311	A
2.45179	1.61252	7.32967	A
2.45332	1.60596	6.50046	A
2.45484	1.60678	6.87636	A
2.45637	1.60567	7.03747	A
2.45788	1.59987	6.94572	A
2.45939	1.59712	7.24835	A
2.4609	1.5893	6.25546	A
2.4624	1.59154	5.85852	A
2.46389	1.58872	6.61262	A
2.46538	1.58836	6.31856	A
2.46687	1.58695	7.44886	A
2.46835	1.58001	5.61498	A
2.46982	1.5785	6.1234	A
2.47129	1.57474	6.09518	A
2.47276	1.57425	5.84245	A
2.47422	1.57251	6.60089	A
2.47567	1.56844	5.71133	A
2.47712	1.56498	5.93851	A
2.47857	1.56678	7.50677	A
2.48001	1.55999	5.19445	A
2.48144	1.56032	6.23833	A
2.48287	1.54957	4.99315	A
2.4843	1.55039	5.72938	A
2.48572	1.54813	5.04861	A
2.48714	1.54586	5.16916	A
2.48855	1.54971	6.63373	A
2.48996	1.54228	4.80547	A
2.49136	1.54178	5.59931	A
2.49276	1.5339	4.69127	A
2.49415	1.53566	4.88678	A
2.49554	1.53306	5.21377	A
2.49693	1.52968	5.61605	A
2.49831	1.52351	4.3552	A
2.49969	1.52285	4.19906	A
2.50106	1.5185	4.11673	A
2.50243	1.51829	4.50063	A
2.50379	1.51666	4.50501	A
2.50515	1.5166	4.87496	A
2.50651	1.51188	4.94054	A
2.50786	1.50626	4.60271	A
2.5092	1.50987	4.30055	A
2.51055	1.5021	3.64919	A
2.51188	1.50157	4.10172	A
2.51322	1.50248	4.43807	A
2.51455	1.49328	3.44273	A
2.51587	1.49461	4.30053	A
2.5172	1.49254	4.05598	A
2.51851	1.49111	4.57369	A
2.51983	1.48711	3.77375	A
2.52114	1.48706	4.08805	A
2.52244	1.48083	3.26921	A
2.52375	1.47842	4.28629	A
2.52504	1.47772	3.60534	A
2.52634	1.47102	3.29223	A
2.52763	1.47222	3.66118	A
2.52892	1.47166	3.82173	A
2.5302	1.46965	3.74983	A
2.53148	1.46966	4.20726	A
2.53275	1.46668	3.37535	A
2.53403	1.46173	3.46988	A
2.53529	1.45722	3.24869	A
2.53656	1.45986	3.60956	A
2.53782	1.45643	3.36488	A
2.53908	1.44914	3.01005	A
2.54033	1.44848	3.19356	A
2.54158	1.44667	3.01242	A
2.54283	1.44461	3.02463	A
2.54407	1.44551	3.17149	A
2.54531	1.44187	3.24281	A
2.54654	1.43726	2.83474	A
2.54777	1.43483	2.84112	A
2.549	1.43566	3.13901	A
2.55023	1.43279	2.85578	A
2.55145	1.42987	2.85878	A
2.55267	1.42839	2.75345	A
2.55388	1.42604	2.67889	A
2.55509	1.42563	3.21976	A
2.5563	1.42368	2.7447	A
2.55751	1.4197	2.79091	A
2.55871	1.41889	2.81567	A
2.55991	1.41416	2.36659	A
2.5611	1.41231	2.61931	A
2.56229	1.40913	2.54448	A
2.56348	1.41286	2.79134	A
2.56467	1.41077	3.13775	A
2.56585	1.4063	2.66459	A
2.56703	1.40329	2.55967	A
2.5682	1.40438	3.13081	A
2.56937	1.39786	2.34286	A
2.57054	1.39696	2.60905	A
2.57171	1.39297	2.733	A
2.57287	1.39394	2.56855	A
2.57403	1.38844	2.38891	A
2.57519	1.38946	2.56832	A
2.57634	1.3888	2.46712	A
2.57749	1.38474	2.6706	A
2.57864	1.38538	2.91132	A
2.57978	1.38072	2.35255	A
2.58092	1.37793	2.38885	A
2.58206	1.37669	2.49144	A
2.5832	1.37305	2.2399	A
2.58433	1.37283	2.61038	A
2.58546	1.36912	2.18445	A
2.58659	1.36591	2.24842	A
2.58771	1.36679	2.42385	A
2.58883	1.36061	2.0129	A
2.58995	1.36142	2.24734	A
2.59106	1.35916	2.10469	A
2.59218	1.35843	2.12482	A
2.59329	1.35385	2.1023	A
2.59439	1.35613	2.37885	A
2.5955	1.35032	2.21379	A
2.5966	1.34979	2.14438	A
2.5977	1.35098	2.37461	A
2.59879	1.34378	2.03725	A
2.59988	1.34282	2.16653	A
2.60097	1.34031	2.05255	A
2.60206	1.34051	2.04032	A
2.60314	1.3409	2.14458	A
2.60423	1.33588	1.96075	A
2.60531	1.33083	1.81652	A
2.60638	1.33334	2.14212	A
2.60746	1.32964	1.95	A
2.60853	1.32707	1.92888	A
2.60959	1.32628	1.94094	A
2.61066	1.32364	1.80246	A
2.61172	1.32306	2.04322	A
2.61278	1.32135	2.0202	A
2.61384	1.31597	1.84795	A
2.6149	1.31843	2.07118	A
2.61595	1.31353	1.78411	A
2.617	1.31365	1.89103	A
2.61805	1.30809	1.81272	A
2.61909	1.30667	1.77121	A
2.62014	1.30832	1.91462	A
2.62118	1.30606	2.05624	A
2.62221	1.30225	1.87594	A
2.62325	1.30002	1.68126	A
2.62428	1.29852	1.83649	A
2.62531	1.29731	1.78173	A
2.62634	1.29548	1.75482	A
2.62737	1.2942	1.76377	A
2.62839	1.29123	1.79941	A
2.62941	1.28979	1.76177	A
2.63043	1.28681	1.61254	A
2.63144	1.28712	1.87202	A
2.63246	1.28602	1.86073	A
2.63347	1.28241	1.71522	A
2.63448	1.27903	1.68689	A
2.63548	1.27847	1.6203	A
2.63649	1.27715	1.53181	A
2.63749	1.27401	1.55516	A
2.63849	1.27533	1.74958	A
2.63949	1.27304	1.66695	A
2.64048	1.27005	1.73064	A
2.64147	1.26781	1.64793	A
2.64246	1.26716	1.66348	A
2.64345	1.26346	1.66562	A
2.64444	1.26138	1.52608	A
2.64542	1.2587	1.47132	A
2.6464	1.25889	1.5739	A
2.64738	1.25759	1.54264	A
2.64836	1.2575	1.58453	A
2.64933	1.25367	1.62505	A
2.65031	1.25344	1.52897	A
2.65128	1.25143	1.5502	A
2.65225	1.2471	1.47882	A
2.65321	1.24773	1.51241	A
2.65418	1.24611	1.69971	A
2.65514	1.24228	1.66122	A
2.6561	1.24153	1.48784	A
2.65706	1.23864	1.45067	A
2.65801	1.23927	1.56508	A
2.65896	1.23496	1.35949	A
2.65992	1.23345	1.35844	A
2.66087	1.23127	1.37207	A
2.66181	1.23047	1.31846	A
2.66276	1.22876	1.46073	A
2.6637	1.22642	1.35635	A
2.66464	1.22403	1.41336	A
2.66558	1.22428	1.35265	A
2.66652	1.22228	1.46089	A
2.66745	1.22079	1.42959	A
2.66839	1.21786	1.31224	A
2.66932	1.21798	1.43234	A
2.67025	1.21769	1.3987	A
2.67117	1.21409	1.39148	A
2.6721	1.21255	1.39518	A
2.67302	1.21063	1.31635	A
2.67394	1.20974	1.34738	A
2.67486	1.20689	1.31443	A
2.67578	1.20552	1.34989	A
2.67669	1.20261	1.30896	A
2.67761	1.20188	1.31982	A
2.67852	1.19963	1.29422	A
2.67943	1.19968	1.27335	A
2.68034	1.19631	1.2936	A
2.68124	1.1957	1.26326	A
2.68215	1.19603	1.26183	A
2.68305	1.1928	1.32559	A
2.68395	1.19017	1.30134	A
2.68485	1.18742	1.15899	A
2.68574	1.1878	1.20984	A
2.68664	1.18513	1.19894	A
2.68753	1.18386	1.16919	A
2.68842	1.18165	1.18002	A
2.68931	1.18248	1.21875	A
2.6902	1.17954	1.25565	A
2.69108	1.17699	1.16546	A
2.69197	1.17554	1.17228	A
2.69285	1.1737	1.23464	A
2.69373	1.17138	1.15405	A
2.69461	1.1711	1.22085	A
2.69548	1.17064	1.18175	A
2.69636	1.16888	1.16259	A
2.69723	1.16512	1.11982	A
2.6981	1.16288	1.16647	A
2.69897	1.16345	1.11497	A
2.69984	1.16057	1.18502	A
2.7007	1.16102	1.16417	A
2.70157	1.15739	1.05564	A
2.70243	1.15647	1.11952	A
2.70329	1.15619	1.25549	A
2.70415	1.15435	1.16382	A
2.70501	1.15302	1.11725	A
2.70586	1.15011	1.15711	A
2.70672	1.14889	1.15785	A
2.70757	1.14811	1.13649	A
2.70842	1.14598	1.06633	A
2.70927	1.14353	1.06531	A
2.71012	1.14254	1.04699	A
2.71096	1.1412	1.09363	A
2.71181	1.13939	1.10647	A
2.71265	1.13916	1.0684	A
2.71349	1.13742	1.00145	A
2.71433	1.13433	1.04453	A
2.71517	1.13437	1.09492	A
2.716	1.13168	1.07196	A
2.71684	1.13115	1.04959	A
2.71767	1.12752	1.00897	A
2.7185	1.12773	1.07254	A
2.71933	1.12624	0.990484	A
2.72016	1.12283	1.00736	A
2.72099	1.12287	0.962765	A
2.72181	1.1201	1.04748	A
2.72263	1.11941	0.922576	A
2.72346	1.11872	0.987985	A
2.72428	1.11559	0.978137	A
2.72509	1.11481	1.01601	A
2.72591	1.11173	0.943857	A
2.72673	1.11268	0.998679	A
2.72754	1.11018	0.962333	A
2.72835	1.1094	0.957092	A
2.72916	1.1079	0.943028	A
2.72997	1.10698	0.947621	A
2.73078	1.10627	0.936661	A
2.73159	1.10334	0.962547	A
2.73239	1.10082	0.938355	A
2.7332	1.10025	0.903541	A
2.734	1.10058	0.959173	A
2.7348	1.09711	0.965206	A
2.7356	1.09876	1.02346	A
2.7364	1.0952	0.932227	A
2.73719	1.0931	0.893981	A
2.73799	1.09268	0.971736	A
2.73878	1.08843	0.917896	A
2.73957	1.08852	0.861418	A
2.74036	1.08726	0.925037	A
2.74115	1.08636	0.967189	A
2.74194	1.08281	0.885324	A
2.74273	1.08324	0.895306	A
2.74351	1.08062	0.886321	A
2.74429	1.07827	0.88327	A
2.74507	1.07918	0.889185	A
2.74586	1.07668	0.861668	A
2.74663	1.07605	0.84981	A
2.74741	1.07374	0.855284	A
2.74819	1.07217	0.890134	A
2.74896	1.07106	0.852425	A
2.74974	1.07033	0.861914	A
2.75051	1.0676	0.876587	A
2.75128	1.06792	0.840455	A
2.75205	1.06601	0.8646	A
2.75282	1.06499	0.822087	A
2.75358	1.06362	0.856937	A
2.75435	1.06206	0.930826	A
2.75511	1.05995	0.829058	A
2.75587	1.05954	0.859715	A
2.75664	1.05763	0.85194	A
2.7574	1.05596	0.812862	A
2.75815	1.05634	0.888972	A
2.75891	1.05321	0.795457	A
2.75967	1.05221	0.843827	A
2.76042	1.04883	0.791023	A
2.76118	1.04983	0.836104	A
2.76193	1.04798	0.828709	A
2.76268	1.04633	0.834404	A
2.76343	1.0444	0.810331	A
2.76418	1.04416	0.835675	A
2.76492	1.04143	0.794086	A
2.76567	1.04004	0.833913	A
2.76641	1.03857	0.776492	A
2.76716	1.04027	0.814945	A
2.7679	1.03802	0.76132	A
2.76864	1.03469	0.797044	A
2.76938	1.03594	0.795034	A
2.77012	1.03319	0.776551	A
2.77085	1.03137	0.735489	A
2.77159	1.03168	0.779213	A
2.77232	1.02978	0.744366	A
2.77305	1.02691	0.733901	A
2.77379	1.0247	0.736292	A
2.77452	1.02402	0.75636	A
2.77525	1.02278	0.721404	A
2.77597	1.02246	0.707748	A
2.7767	1.02075	0.791551	A
2.77743	1.01927	0.784149	A
2.77815	1.01917	0.77923	A
2.77887	1.01532	0.714824	A
2.7796	1.01624	0.737475	A
2.78032	1.01392	0.717086	A
2.78104	1.01344	0.734067	A
2.78176	1.01178	0.704924	A
2.78247	1.0094	0.692462	A
2.78319	1.01057	0.774468	A
2.7839	1.00832	0.722132	A
2.78462	1.00754	0.712399	A
2.78533	1.00474	0.703948	A
2.78604	1.00404	0.699861	A
2.78675	1.00199	0.731233	A
2.78746	1.00106	0.685494	A
2.78817	0.999167	0.699507	A
2.78888	0.997926	0.697256	A
2.78958	0.995928	0.720422	A
2.79029	0.99522	0.681979	A
2.79099	0.994179	0.663477	A
2.79169	0.993378	0.69314	A
2.79239	0.991689	0.686911	A
2.79309	0.991563	0.679093	A
2.79379	0.991673	0.692167	A
2.79449	0.987818	0.674874	A
2.79518	0.988539	0.705297	A
2.79588	0.984868	0.674108	A
2.79657	0.983178	0.682771	A
2.79727	0.983344	0.668787	A
2.79796	0.982749	0.682492	A
2.79865	0.977991	0.624774	A
2.79934	0.978072	0.621084	A
2.80003	0.978154	0.670867	A
2.80072	0.977008	0.633731	A
2.8014	0.974074	0.638959	A
2.80209	0.973331	0.682054	A
2.80277	0.970668	0.628005	A
2.80346	0.970919	0.637659	A
2.80414	0.969567	0.619568	A
2.80482	0.96915	0.625894	A
2.8055	0.966501	0.622836	A
2.80618	0.966435	0.64526	A
2.80686	0.963671	0.64579	A
2.80754	0.962926	0.645492	A
2.80821	0.962353	0.612794	A
2.80889	0.962993	0.663765	A
2.80956	0.960129	0.639995	A
2.81023	0.958588	0.614405	A
2.8109	0.95671	0.611959	A
2.81158	0.957265	0.643324	A
2.81224	0.955246	0.638079	A
2.81291	0.953144	0.624359	A
2.81358	0.951903	0.611302	A
2.81425	0.951497	0.598885	A
2.81491	0.950196	0.609416	A
2.81558	0.950063	0.609072	A
2.81624	0.947736	0.586473	A
2.8169	0.946044	0.594454	A
2.81757	0.94542	0.600865	A
2.81823	0.941538	0.577581	A
2.81889	0.942569	0.6179	A
2.81954	0.941699	0.570106	A
2.8202	0.940879	0.565943	A
2.82086	0.939558	0.591072	A
2.82151	0.940717	0.630362	A
2.82217	0.935979	0.598251	A
2.82282	0.935678	0.584069	A
2.82347	0.934962	0.611565	A
2.82413	0.931458	0.576484	A
2.82478	0.931769	0.576687	A
2.82543	0.929242	0.571427	A
2.82607	0.928439	0.55938	A
2.82672	0.928078	0.607069	A
2.82737	0.926135	0.575314	A
2.82802	0.924872	0.561284	A
2.82866	0.923986	0.559029	A
2.8293	0.922852	0.582229	A
2.82995	0.92135	0.554685	A
2.83059	0.920402	0.544802	A
2.83123	0.919556	0.536458	A
2.83187	0.917037	0.546811	A
2.83251	0.917567	0.561665	A
2.83315	0.91537	0.536396	A
2.83378	0.915085	0.547581	A
2.83442	0.913566	0.547875	A
2.83506	0.911551	0.53224	A
2.83569	0.912358	0.588579	A
2.83632	0.90979	0.545629	A
2.83696	0.908423	0.570813	A
2.83759	0.908698	0.538358	A
2.83822	0.906234	0.558256	A
2.83885	0.906532	0.534774	A
2.83948	0.904938	0.543774	A
2.84011	0.902588	0.523973	A
2.84073	0.902661	0.560828	A
2.84136	0.901591	0.552309	A
2.84198	0.900168	0.547646	A
2.84261	0.89834	0.553767	A
2.84323	0.898488	0.516302	A
2.84386	0.894863	0.489144	A
2.84448	0.895162	0.51277	A
2.8451	0.894225	0.521781	A
2.84572	0.893039	0.512687	A
2.84634	0.891567	0.486829	A
2.84696	0.890333	0.531604	A
2.84757	0.88934	0.507461	A
2.84819	0.886939	0.515757	A
2.8488	0.886596	0.508784	A
2.84942	0.887347	0.515425	A
2.85003	0.884318	0.501131	A
2.85065	0.883142	0.492247	A
2.85126	0.880811	0.506582	A
2.85187	0.882612	0.519429	A
2.85248	0.879186	0.475239	A
2.85309	0.878905	0.465385	A
2.8537	0.88008	0.519553	A
2.85431	0.876887	0.501072	A
2.85491	0.875955	0.512514	A
2.85552	0.875527	0.498701	A
2.85612	0.87408	0.489198	A
2.85673	0.873023	0.495206	A
2.85733	0.871192	0.502546	A
2.85794	0.870493	0.489093	A
2.85854	0.868382	0.466465	A
2.85914	0.869378	0.511894	A
2.85974	0.866478	0.483331	A
2.86034	0.866265	0.488434	A
2.86094	0.865423	0.464564	A
2.86153	0.863253	0.481084	A
2.86213	0.862888	0.458184	A
2.86273	0.860453	0.493121	A
2.86332	0.858455	0.444153	A
2.86392	0.859802	0.46727	A
2.86451	0.856638	0.472931	A
2.8651	0.855826	0.454401	A
2.8657	0.855182	0.477721	A
2.86629	0.854726	0.474693	A
2.86688	0.85353	0.458567	A
2.86747	0.852872	0.47738	A
2.86806	0.850661	0.481164	A
2.86864	0.849762	0.474633	A
2.86923	0.849087	0.47484	A
2.86982	0.848625	0.454711	A
2.8704	0.848473	0.476049	A
2.87099	0.845449	0.465348	A
2.87157	0.844504	0.457513	A
2.87216	0.843346	0.460072	A
2.87274	0.841645	0.446157	A
2.87332	0.841031	0.42372	A
2.8739	0.839523	0.470162	A
2.87448	0.838302	0.448071	A
2.87506	0.837616	0.451747	A
2.87564	0.83643	0.458064	A
2.87622	0.836317	0.451678	A
2.87679	0.836304	0.446831	A
2.87737	0.834194	0.445692	A
2.87795	0.832349	0.444362	A
2.87852	0.830515	0.413897	A
2.8791	0.8299	0.440087	A
2.87967	0.828092	0.42336	A
2.88024	0.829076	0.449566	A
2.88081	0.826907	0.441128	A
2.88138	0.825302	0.436968	A
2.88195	0.824292	0.436805	A
2.88252	0.824939	0.445413	A
2.88309	0.822051	0.430429	A
2.88366	0.821063	0.444627	A
2.88423	0.821392	0.441053	A
2.8848	0.819936	0.442728	A
2.88536	0.81819	0.426791	A
2.88593	0.817723	0.435892	A
2.88649	0.817091	0.430894	A
2.88705	0.814387	0.401954	A
2.88762	0.81433	0.420414	A
2.88818	0.81398	0.434407	A
2.88874	0.813554	0.447828	A
2.8893	0.811914	0.436252	A
2.88986	0.809445	0.411061	A
2.89042	0.809464	0.437701	A
2.89098	0.807833	0.418533	A
2.89154	0.806775	0.434583	A
2.89209	0.805598	0.437408	A
2.89265	0.803891	0.419945	A
2.89321	0.804024	0.419854	A
2.89376	0.800607	0.42134	A
2.89432	0.802078	0.418334	A
2.89487	0.8002	0.397159	A
2.89542	0.798705	0.412505	A
2.89597	0.7989	0.40483	A
2.89653	0.797156	0.414962	A
2.89708	0.796653	0.42725	A
2.89763	0.794597	0.42018	A
2.89818	0.795817	0.419675	A
2.89873	0.796022	0.423572	A
2.89927	0.794217	0.413507	A
2.89982	0.791498	0.410371	A
2.90037	0.790103	0.402201	A
2.90091	0.788974	0.392774	A
2.90146	0.789944	0.405374	A
2.902	0.787866	0.395556	A
2.90255	0.786666	0.392717	A
2.90309	0.784871	0.414571	A
2.90363	0.782828	0.406974	A
2.90417	0.784337	0.410363	A
2.90472	0.782245	0.389981	A
2.90526	0.781312	0.403091	A
2.9058	0.779421	0.392219	A
2.90634	0.779703	0.40062	A
2.90687	0.777845	0.388572	A
2.90741	0.776538	0.377621	A
2.90795	0.775446	0.371001	A
2.90849	0.774398	0.37709	A
2.90902	0.774687	0.375863	A
2.90956	0.772842	0.396505	A
2.91009	0.771794	0.355818	A
2.91062	0.769641	0.372293	A
2.91116	0.770675	0.378675	A
2.91169	0.7695	0.382355	A
2.91222	0.769407	0.391097	A
2.91275	0.766071	0.400515	A
2.91328	0.767024	0.382343	A
2.91381	0.76509	0.38297	A
2.91434	0.76384	0.388548	A
2.91487	0.763919	0.378745	A
2.9154	0.762105	0.374844	A
2.91593	0.760564	0.36538	A
2.91645	0.759336	0.359853	A
2.91698	0.758833	0.362562	A
2.91751	0.75983	0.387999	A
2.91803	0.757788	0.378594	A
2.91855	0.755595	0.374767	A
2.91908	0.755601	0.383233	A
2.9196	0.753514	0.371225	A
2.92012	0.753297	0.368214	A
2.92065	0.753074	0.357855	A
2.92117	0.752782	0.363861	A
2.92169	0.750784	0.379953	A
2.92221	0.749674	0.373002	A
2.92273	0.746786	0.376376	A
2.92324	0.747436	0.371069	A
2.92376	0.745395	0.369101	A
2.92428	0.744928	0.363005	A
2.9248	0.746605	0.363263	A
2.92531	0.742881	0.341955	A
2.92583	0.742613	0.376754	A
2.92634	0.741021	0.340003	A
2.92686	0.74065	0.365855	A
2.92737	0.740128	0.350061	A
2.92788	0.737284	0.370177	A
2.9284	0.738513	0.352061	A
2.92891	0.736441	0.36356	A
2.92942	0.736352	0.370044	A
2.92993	0.733938	0.350254	A
2.93044	0.733419	0.34233	A
2.93095	0.73219	0.355704	A
2.93146	0.733716	0.358984	A
2.93197	0.729935	0.34998	A
2.93247	0.72948	0.353915	A
2.93298	0.728599	0.333994	A
2.93349	0.728877	0.354184	A
2.93399	0.727147	0.346183	A
2.9345	0.726166	0.351559	A
2.935	0.725656	0.360055	A
2.93551	0.724201	0.328952	A
2.93601	0.722127	0.352302	A
2.93651	0.722253	0.335145	A
2.93702	0.721528	0.338044	A
2.93752	0.720462	0.341798	A
2.93802	0.720767	0.350961	A
2.93852	0.718396	0.346717	A
2.93902	0.71765	0.34785	A
2.93952	0.718398	0.347235	A
2.94002	0.716085	0.346095	A
2.94052	0.715681	0.335655	A
2.94101	0.716185	0.346654	A
2.94151	0.712185	0.333922	A
2.94201	0.711116	0.33055	A
2.9425	0.710601	0.332448	A
2.943	0.711233	0.332569	A
2.94349	0.710109	0.339526	A
2.94399	0.708243	0.323301	A
2.94448	0.707393	0.335138	A
2.94498	0.705074	0.330597	A
2.94547	0.705846	0.326511	A
2.94596	0.70529	0.327587	A
2.94645	0.703808	0.314977	A
2.94694	0.704206	0.313637	A
2.94743	0.703272	0.322971	A
2.94792	0.701885	0.351052	A
2.94841	0.700448	0.313539	A
2.9489	0.696733	0.312576	A
2.94939	0.69942	0.323351	A
2.94988	0.697653	0.318733	A
2.95036	0.696757	0.32636	A
2.95085	0.695526	0.32166	A
2.95134	0.692689	0.303934	A
2.95182	0.693221	0.319462	A
2.95231	0.691464	0.310164	A
2.95279	0.692663	0.317847	A
2.95328	0.691368	0.309323	A
2.95376	0.690455	0.302268	A
2.95424	0.688604	0.308596	A
2.95472	0.689045	0.311037	A
2.95521	0.688735	0.321678	A
2.95569	0.686241	0.311888	A
2.95617	0.685797	0.315737	A
2.95665	0.684651	0.303309	A
2.95713	0.683038	0.298427	A
2.95761	0.683927	0.304771	A
2.95809	0.682823	0.312401	A
2.95856	0.681839	0.319925	A
2.95904	0.681025	0.307222	A
2.95952	0.679304	0.305155	A
2.95999	0.678158	0.30523	A
2.96047	0.6781	0.30192	A
2.96095	0.676546	0.295159	A
2.96142	0.676395	0.294414	A
2.9619	0.675767	0.30158	A
2.96237	0.672859	0.30058	A
2.96284	0.673959	0.298687	A
2.96332	0.672609	0.304784	A
2.96379	0.672	0.310253	A
2.96426	0.670097	0.294799	A
2.96473	0.669257	0.298723	A
2.9652	0.668557	0.30389	A
2.96567	0.668488	0.290791	A
2.96614	0.666951	0.298539	A
2.96661	0.666863	0.307093	A
2.96708	0.665428	0.302975	A
2.96755	0.665345	0.305201	A
2.96802	0.662686	0.306991	A
2.96848	0.663297	0.312461	A
2.96895	0.662697	0.304668	A
2.96942	0.659177	0.306882	A
2.96988	0.659586	0.297824	A
2.97035	0.660234	0.298511	A
2.97081	0.657251	0.307703	A
2.97128	0.656666	0.293771	A
2.97174	0.655407	0.290066	A
2.9722	0.65467	0.292566	A
2.97267	0.654457	0.283396	A
2.97313	0.653231	0.297385	A
2.97359	0.653093	0.284976	A
2.97405	0.652197	0.286652	A
2.97451	0.652322	0.300265	A
2.97497	0.650046	0.303411	A
2.97543	0.650118	0.289028	A
2.97589	0.648947	0.294838	A
2.97635	0.648746	0.299074	A
2.97681	0.647909	0.282443	A
2.97727	0.644728	0.285077	A
2.97772	0.643906	0.277091	A
2.97818	0.644353	0.272997	A
2.97864	0.643964	0.284557	A
2.97909	0.642801	0.305303	A
2.97955	0.642176	0.281283	A
2.98	0.641082	0.27809	A
2.98046	0.64111	0.289718	A
2.98091	0.638581	0.275028	A
2.98137	0.638708	0.280146	A
2.98182	0.637172	0.285902	A
2.98227	0.636471	0.281868	A
2.98272	0.635713	0.285714	A
2.98318	0.635672	0.288837	A
2.98363	0.634718	0.275601	A
2.98408	0.633778	0.286325	A
2.98453	0.632117	0.281505	A
2.98498	0.631302	0.281716	A
2.98543	0.629682	0.261315	A
2.98588	0.629013	0.274119	A
2.98632	0.62756	0.276202	A
2.98677	0.627527	0.272388	A
2.98722	0.62754	0.275922	A
2.98767	0.626706	0.271099	A
2.98811	0.624742	0.285353	A
2.98856	0.62409	0.269283	A
2.989	0.623568	0.273804	A
2.98945	0.623216	0.284694	A
2.98989	0.621082	0.276965	A
2.99034	0.621073	0.248007	A
2.99078	0.619806	0.28243	A
2.99123	0.617897	0.247182	A
2.99167	0.618622	0.260656	A
2.99211	0.618211	0.267753	A
2.99255	0.61724	0.262848	A
2.993	0.617709	0.265502	A
2.99344	0.6146	0.270876	A
2.99388	0.614256	0.263338	A
2.99432	0.614221	0.271587	A
2.99476	0.613066	0.271419	A
2.9952	0.612285	0.253897	A
2.99564	0.611916	0.266977	A
2.99607	0.612258	0.268045	A
2.99651	0.610621	0.255228	A
2.99695	0.607561	0.269908	A
2.99739	0.60792	0.267875	A
2.99782	0.606242	0.259007	A
2.99826	0.606497	0.254761	A
2.9987	0.607355	0.266617	A
2.99913	0.605923	0.269431	A
2.99957	0.603491	0.248862	A
3	0.602416	0.248773	A
3.00043	0.601896	0.256984	A
3.00087	0.602039	0.256835	A
3.0013	0.601734	0.258256	A
3.00173	0.601754	0.259143	A
3.00217	0.600811	0.261906	A
3.0026	0.599852	0.260263	A
3.00303	0.598767	0.256584	A
3.00346	0.599536	0.264649	A
3.00389	0.595761	0.248838	A
3.00432	0.596555	0.259246	A
3.00475	0.593357	0.250686	A
3.00518	0.593381	0.263733	A
3.00561	0.59305	0.251476	A
3.00604	0.591827	0.263632	A
3.00647	0.591435	0.246458	A
3.00689	0.591297	0.24522	A
3.00732	0.588831	0.242431	A
3.00775	0.589162	0.253692	A
3.00817	0.588608	0.242152	A
3.0086	0.587455	0.241162	A
3.00903	0.587938	0.251612	A
3.00945	0.585316	0.251645	A
3.00988	0.583312	0.231949	A
3.0103	0.58395	0.247854	A
3.01072	0.583625	0.257374	A
3.01115	0.581284	0.253958	A
3.01157	0.581856	0.242053	A
3.01199	0.582577	0.242825	A
3.01242	0.580355	0.235256	A
3.01284	0.578492	0.234803	A
3.01326	0.578198	0.238348	A
3.01368	0.577554	0.244225	A
3.0141	0.576976	0.24833	A
3.01452	0.575621	0.248461	A
3.01494	0.576026	0.22923	A
3.01536	0.575236	0.237844	A
3.01578	0.573329	0.228123	A
3.0162	0.573675	0.225665	A
3.01662	0.572416	0.24452	A
3.01703	0.572264	0.252612	A
3.01745	0.5695	0.235484	A
3.01787	0.570603	0.243952	A
3.01828	0.569023	0.230403	A
3.0187	0.569023	0.236503	A
3.01912	0.568712	0.233022	A
3.01953	0.567675	0.233207	A
3.01995	0.566642	0.257704	A
3.02036	0.565732	0.246676	A
3.02078	0.563913	0.228951	A
3.02119	0.564307	0.240455	A
3.0216	0.562972	0.234632	A
3.02202	0.561029	0.21992	A
3.02243	0.561562	0.239674	A
3.02284	0.558827	0.224982	A
3.02325	0.557871	0.222536	A
3.02366	0.558603	0.233681	A
3.02407	0.557864	0.226421	A
3.02449	0.557217	0.240543	A
3.0249	0.55564	0.230132	A
3.02531	0.556358	0.228146	A
3.02572	0.555351	0.223836	A
3.02612	0.554381	0.236052	A
3.02653	0.554158	0.249251	A
3.02694	0.5525	0.228472	A
3.02735	0.551624	0.230684	A
3.02776	0.550006	0.212594	A
3.02816	0.550423	0.220827	A
3.02857	0.549991	0.221611	A
3.02898	0.548656	0.233279	A
3.02938	0.547873	0.232116	A
3.02979	0.546201	0.234133	A
3.03019	0.54492	0.225664	A
3.0306	0.545198	0.234532	A
3.031	0.544261	0.220819	A
3.03141	0.545092	0.231315	A
3.03181	0.542848	0.225446	A
3.03222	0.542448	0.224745	A
3.03262	0.541447	0.225381	A
3.03302	0.541379	0.228668	A
3.03342	0.539451	0.221748	A
3.03383	0.540044	0.22974	A
3.03423	0.539617	0.232689	A
3.03463	0.539291	0.223434	A
3.03503	0.535894	0.222652	A
3.03543	0.538369	0.228349	A
3.03583	0.535814	0.226752	A
3.03623	0.535106	0.223886	A
3.03663	0.532954	0.21982	A
3.03703	0.534497	0.220597	A
3.03743	0.532202	0.216829	A
3.03782	0.531744	0.211074	A
3.03822	0.53098	0.225784	A
3.03862	0.53139	0.225852	A
3.03902	0.531304	0.223588	A
3.03941	0.530321	0.229006	A
3.03981	0.528739	0.220464	A
3.04021	0.527309	0.225011	A
3.0406	0.526094	0.213877	A
3.041	0.524909	0.215685	A
3.04139	0.524873	0.222187	A
3.04179	0.524689	0.214868	A
3.04218	0.524569	0.214594	A
3.04258	0.524391	0.215079	A
3.04297	0.522921	0.222576	A
3.04336	0.522552	0.215209	A
3.04376	0.520384	0.206813	A
3.04415	0.518899	0.215955	A
3.04454	0.519107	0.221327	A
3.04493	0.518485	0.207844	A
3.04532	0.518672	0.209975	A
3.04571	0.516443	0.223199	A
3.0461	0.516421	0.214407	A
3.0465	0.51552	0.211139	A
3.04689	0.51575	0.216507	A
3.04727	0.514688	0.219993	A
3.04766	0.513019	0.210048	A
3.04805	0.51293	0.218144	A
3.04844	0.513797	0.215332	A
3.04883	0.510476	0.209114	A
3.04922	0.51108	0.211501	A
3.04961	0.509149	0.215511	A
3.04999	0.50914	0.205805	A
3.05038	0.508731	0.217364	A
3.05077	0.506931	0.20659	A
3.05115	0.506991	0.21094	A
3.05154	0.506139	0.217831	A
3.05192	0.505467	0.209989	A
3.05231	0.50509	0.209492	A
3.05269	0.504692	0.209129	A
3.05308	0.502383	0.198307	A
3.05346	0.502087	0.211115	A
3.05385	0.502395	0.209655	A
3.05423	0.502156	0.207563	A
3.05461	0.499438	0.199305	A
3.055	0.501065	0.207195	A
3.05538	0.499697	0.200279	A
3.05576	0.498946	0.203429	A
3.05614	0.497692	0.203419	A
3.05652	0.497569	0.201101	A
3.0569	0.495167	0.202902	A
3.05729	0.494035	0.208813	A
3.05767	0.49518	0.204561	A
3.05805	0.492712	0.207346	A
3.05843	0.494156	0.204096	A
3.05881	0.491243	0.203959	A
3.05918	0.490897	0.20761	A
3.05956	0.490277	0.197859	A
3.05994	0.490461	0.194295	A
3.06032	0.488312	0.202265	A
3.0607	0.491068	0.210217	A
3.06108	0.489039	0.199961	A
3.06145	0.486522	0.200175	A
3.06183	0.486406	0.195437	A
3.06221	0.485832	0.199051	A
3.06258	0.485626	0.19136	A
3.06296	0.485038	0.196879	A
3.06333	0.482991	0.194942	A
3.06371	0.481762	0.196657	A
3.06408	0.482606	0.194741	A
3.06446	0.481646	0.204904	A
3.06483	0.481463	0.202509	A
3.06521	0.481247	0.196078	A
3.06558	0.480909	0.195984	A
3.06595	0.480208	0.188792	A
3.06633	0.477633	0.196152	A
3.0667	0.477715	0.191314	A
3.06707	0.476501	0.196862	A
3.06744	0.476249	0.192798	A
3.06781	0.474094	0.191273	A
3.06819	0.47435	0.188855	A
3.06856	0.474171	0.199031	A
3.06893	0.472853	0.201795	A
3.0693	0.473028	0.187697	A
3.06967	0.472038	0.188881	A
3.07004	0.47235	0.189853	A
3.07041	0.470741	0.194084	A
3.07078	0.470318	0.190011	A
3.07115	0.468842	0.193609	A
3.07151	0.467186	0.195413	A
3.07188	0.468828	0.191302	A
3.07225	0.466596	0.18604	A
3.07262	0.467411	0.191808	A
3.07298	0.466214	0.187485	A
3.07335	0.464587	0.201092	A
3.07372	0.464984	0.193687	A
3.07408	0.464183	0.177988	A
3.07445	0.461124	0.19474	A
3.07482	0.462043	0.186638	A
3.07518	0.460749	0.194033	A
3.07555	0.462094	0.187221	A
3.07591	0.460514	0.189554	A
3.07628	0.457772	0.189606	A
3.07664	0.458602	0.188798	A
3.077	0.457113	0.180089	A
3.07737	0.456838	0.196512	A
3.07773	0.457703	0.188766	A
3.07809	0.455827	0.182081	A
3.07846	0.455801	0.194211	A
3.07882	0.453537	0.186516	A
3.07918	0.45433	0.189282	A
3.07954	0.454326	0.18637	A
3.0799	0.45258	0.18355	A
3.08027	0.451743	0.187002	A
3.08063	0.45193	0.183633	A
3.08099	0.45081	0.184632	A
3.08135	0.449814	0.185904	A
3.08171	0.448988	0.193431	A
3.08207	0.447494	0.188626	A
3.08243	0.448319	0.187652	A
3.08279	0.445592	0.184479	A
3.08314	0.444997	0.190187	A
3.0835	0.446353	0.183383	A
3.08386	0.44624	0.186278	A
3.08422	0.444753	0.181667	A
3.08458	0.442974	0.184083	A
3.08493	0.442725	0.189763	A
3.08529	0.442902	0.189752	A
3.08565	0.441739	0.179838	A
3.086	0.440497	0.187668	A
3.08636	0.437943	0.183211	A
3.08672	0.439289	0.180526	A
3.08707	0.43833	0.177853	A
3.08743	0.436621	0.172366	A
3.08778	0.437924	0.171941	A
3.08814	0.438026	0.169131	A
3.08849	0.435399	0.181417	A
3.08884	0.434893	0.179497	A
3.0892	0.435202	0.174843	A
3.08955	0.434974	0.179705	A
3.08991	0.4324	0.175943	A
3.09026	0.432886	0.173941	A
3.09061	0.43235	0.175486	A
3.09096	0.432344	0.182122	A
3.09132	0.430765	0.173517	A
3.09167	0.431474	0.171463	A
3.09202	0.430155	0.175025	A
3.09237	0.427603	0.174481	A
3.09272	0.427558	0.173405	A
3.09307	0.428681	0.18821	A
3.09342	0.428002	0.183496	A
3.09377	0.426101	0.183421	A
3.09412	0.426713	0.181689	A
3.09447	0.425493	0.169344	A
3.09482	0.4242	0.175003	A
3.09517	0.425331	0.171751	A
3.09552	0.422313	0.175678	A
3.09587	0.422196	0.172101	A
3.09621	0.422542	0.168293	A
3.09656	0.420734	0.174115	A
3.09691	0.420299	0.172788	A
3.09726	0.417128	0.179521	A
3.0976	0.418291	0.174483	A
3.09795	0.41681	0.175574	A
3.0983	0.416769	0.167296	A
3.09864	0.416281	0.1652	A
3.09899	0.416249	0.170688	A
3.09934	0.414272	0.176269	A
3.09968	0.415843	0.168351	A
3.10003	0.415141	0.179939	A
3.10037	0.413436	0.172301	A
3.10072	0.413383	0.171384	A
3.10106	0.411807	0.17515	A
3.1014	0.411432	0.163156	A
3.10175	0.410394	0.166816	A
3.10209	0.409068	0.16835	A
3.10243	0.410434	0.173848	A
3.10278	0.407866	0.172325	A
3.10312	0.408506	0.170221	A
3.10346	0.407463	0.166045	A
3.1038	0.409352	0.178589	A
3.10415	0.405685	0.177902	A
3.10449	0.405376	0.168925	A
3.10483	0.405563	0.170333	A
3.10517	0.402815	0.165551	A
3.10551	0.40445	0.167562	A
3.10585	0.403859	0.171672	A
3.10619	0.401412	0.162561	A
3.10653	0.400676	0.161163	A
3.10687	0.400486	0.165135	A
3.10721	0.399312	0.166523	A
3.10755	0.399893	0.170721	A
3.10789	0.399266	0.17348	A
3.10823	0.397366	0.166905	A
3.10857	0.397645	0.165734	A
3.1089	0.39655	0.162694	A
3.10924	0.396434	0.163482	A
3.10958	0.395323	0.17212	A
3.10992	0.39734	0.162998	A
3.11025	0.395484	0.157561	A
3.11059	0.394571	0.161005	A
3.11093	0.395268	0.166811	A
3.11126	0.392673	0.165238	A
3.1116	0.391446	0.158185	A
3.11193	0.391782	0.158314	A
3.11227	0.391271	0.156414	A
3.11261	0.390858	0.178148	A
3.11294	0.390123	0.163054	A
3.11327	0.390224	0.168545	A
3.11361	0.388755	0.16613	A
3.11394	0.387927	0.163623	A
3.11428	0.385877	0.161163	A
3.11461	0.386305	0.166116	A
3.11494	0.385242	0.161763	A
3.11528	0.384897	0.163553	A
3.11561	0.383828	0.159725	A
3.11594	0.384728	0.162954	A
3.11628	0.383883	0.160643	A
3.11661	0.382827	0.162441	A
3.11694	0.38212	0.160553	A
3.11727	0.381066	0.164131	A
3.1176	0.381135	0.163673	A
3.11793	0.380851	0.163705	A
3.11826	0.37934	0.1559	A
3.1186	0.378432	0.160453	A
3.11893	0.378004	0.152372	A
3.11926	0.37858	0.164022	A
3.11959	0.37741	0.154463	A
3.11992	0.376058	0.161373	A
3.12024	0.376811	0.165048	A
3.12057	0.374725	0.157532	A
3.1209	0.373615	0.157443	A
3.12123	0.37389	0.157149	A
3.12156	0.3755	0.165509	A
3.12189	0.372988	0.157251	A
3.12222	0.371312	0.151507	A
3.12254	0.371058	0.155363	A
3.12287	0.371358	0.156542	A
3.1232	0.370587	0.152587	A
3.12352	0.370035	0.16001	A
3.12385	0.368986	0.152711	A
3.12418	0.368346	0.162962	A
3.1245	0.367735	0.158057	A
3.12483	0.367784	0.162914	A
3.12516	0.368015	0.161809	A
3.12548	0.365355	0.158207	A
3.12581	0.364976	0.152729	A
3.12613	0.364268	0.150355	A
3.12646	0.363672	0.160854	A
3.12678	0.362392	0.149283	A
3.1271	0.362249	0.161004	A
3.12743	0.362352	0.154636	A
3.12775	0.36305	0.152223	A
3.12808	0.363039	0.156568	A
3.1284	0.36107	0.157349	A
3.12872	0.360317	0.152345	A
3.12905	0.357948	0.15249	A
3.12937	0.357277	0.157468	A
3.12969	0.359464	0.153501	A
3.13001	0.356091	0.158835	A
3.13033	0.356432	0.160894	A
3.13066	0.354157	0.148593	A
3.13098	0.353267	0.154873	A
3.1313	0.355208	0.158869	A
3.13162	0.354354	0.15859	A
3.13194	0.35321	0.155692	A
3.13226	0.352729	0.150248	A
3.13258	0.35298	0.155571	A
3.1329	0.352521	0.151308	A
3.13322	0.35135	0.150477	A
3.13354	0.350038	0.160295	A
3.13386	0.349584	0.152953	A
3.13418	0.351646	0.156048	A
3.1345	0.349703	0.153188	A
3.13481	0.350015	0.15264	A
3.13513	0.34785	0.150736	A
3.13545	0.346178	0.152816	A
3.13577	0.343991	0.150631	A
3.13609	0.34428	0.156722	A
3.1364	0.344676	0.152173	A
3.13672	0.343957	0.151232	A
3.13704	0.34324	0.148225	A
3.13735	0.342152	0.147509	A
3.13767	0.342534	0.147139	A
3.13799	0.342274	0.144914	A
3.1383	0.340561	0.154638	A
3.13862	0.342396	0.157861	A
3.13893	0.342417	0.150137	A
3.13925	0.338104	0.148331	A
3.13956	0.340411	0.147396	A
3.13988	0.339979	0.1444	A
3.14019	0.341054	0.150372	A
3.14051	0.336975	0.147536	A
3.14082	0.33794	0.150391	A
3.14114	0.334997	0.146573	A
3.14145	0.335708	0.14413	A
3.14176	0.335694	0.151251	A
3.14208	0.334453	0.154306	A
3.14239	0.334627	0.155772	A
3.1427	0.334737	0.147506	A
3.14301	0.332108	0.145482	A
3.14333	0.333503	0.153855	A
3.14364	0.333271	0.153912	A
3.14395	0.331461	0.146752	A
3.14426	0.328432	0.144868	A
3.14457	0.331343	0.149083	A
3.14489	0.331152	0.14262	A
3.1452	0.329394	0.149412	A
3.14551	0.329077	0.155981	A
3.14582	0.327785	0.155431	A
3.14613	0.32709	0.145083	A
3.14644	0.327153	0.144454	A
3.14675	0.32563	0.145636	A
3.14706	0.325287	0.1399	A
3.14737	0.324255	0.149323	A
3.14768	0.324719	0.145775	A
3.14799	0.32451	0.146219	A
3.14829	0.322694	0.149497	A
3.1486	0.321963	0.135805	A
3.14891	0.320516	0.1477	A
3.14922	0.320724	0.147077	A
3.14953	0.319939	0.140501	A
3.14983	0.320342	0.142263	A
3.15014	0.319959	0.144944	A
3.15045	0.31852	0.140921	A
3.15076	0.319473	0.141475	A
3.15106	0.316698	0.14227	A
3.15137	0.318042	0.140379	A
3.15168	0.316172	0.141211	A
3.15198	0.315713	0.150684	A
3.15229	0.31338	0.140981	A
3.15259	0.316377	0.152925	A
3.1529	0.312301	0.148623	A
3.1532	0.315019	0.148475	A
3.15351	0.314342	0.138325	A
3.15381	0.312124	0.135031	A
3.15412	0.314063	0.13722	A
3.15442	0.310385	0.143915	A
3.15473	0.309292	0.143474	A
3.15503	0.311751	0.137128	A
3.15534	0.308901	0.142677	A
3.15564	0.309941	0.143177	A
3.15594	0.307656	0.145354	A
3.15625	0.309084	0.142854	A
3.15655	0.306366	0.147653	A
3.15685	0.307961	0.13913	A
3.15715	0.306077	0.137974	A
3.15746	0.303616	0.142179	A
3.15776	0.304562	0.139104	A
3.15806	0.305409	0.143191	A
3.15836	0.303565	0.146023	A
3.15866	0.302054	0.131508	A
3.15897	0.302579	0.138247	A
3.15927	0.302208	0.14667	A
3.15957	0.301842	0.139107	A
3.15987	0.300224	0.134389	A
3.16017	0.300629	0.133808	A
3.16047	0.299826	0.137176	A
3.16077	0.298828	0.136391	A
3.16107	0.298798	0.139754	A
3.16137	0.298911	0.142568	A
3.16167	0.298926	0.137069	A
3.16197	0.296553	0.140383	A
3.16227	0.295911	0.130233	A
3.16256	0.296152	0.133353	A
3.16286	0.294031	0.13487	A
3.16316	0.295913	0.13195	A
3.16346	0.292834	0.139954	A
3.16376	0.293684	0.134219	A
3.16406	0.293258	0.133753	A
3.16435	0.292492	0.138517	A
3.16465	0.289572	0.135093	A
3.16495	0.291365	0.141668	A
3.16524	0.289213	0.133147	A
3.16554	0.290391	0.13081	A
3.16584	0.289481	0.128809	A
3.16613	0.287037	0.133371	A
3.16643	0.287959	0.135516	A
3.16673	0.288918	0.137476	A
3.16702	0.28813	0.126389	A
3.16732	0.287134	0.131978	A
3.16761	0.285222	0.129257	A
3.16791	0.285186	0.12984	A
3.1682	0.282972	0.131383	A
3.1685	0.28382	0.135082	A
3.16879	0.28286	0.131394	A
3.16909	0.28425	0.136491	A
3.16938	0.283354	0.131713	A
3.16967	0.282334	0.12654	A
3.16997	0.283678	0.13949	A
3.17026	0.281569	0.129617	A
3.17056	0.280223	0.129938	A
3.17085	0.279713	0.135355	A
3.17114	0.279219	0.132236	A
3.17143	0.279193	0.136855	A
3.17173	0.278296	0.136377	A
3.17202	0.277476	0.136061	A
3.17231	0.27541	0.135562	A
3.1726	0.27711	0.140581	A
3.17289	0.277152	0.133761	A
3.17319	0.27619	0.133453	A
3.17348	0.275793	0.127111	A
3.17377	0.275573	0.123468	A
3.17406	0.273297	0.131186	A
3.17435	0.273423	0.1307	A
3.17464	0.273007	0.136303	A
3.17493	0.272555	0.12943	A
3.17522	0.272159	0.13526	A
3.17551	0.272233	0.131342	A
3.1758	0.269591	0.133477	A
3.17609	0.269759	0.13435	A
3.17638	0.270654	0.135551	A
3.17667	0.268703	0.134661	A
3.17696	0.267809	0.131451	A
3.17725	0.265901	0.127534	A
3.17754	0.266311	0.136942	A
3.17782	0.265751	0.137198	A
3.17811	0.264938	0.133253	A
3.1784	0.266029	0.134144	A
3.17869	0.264944	0.125022	A
3.17898	0.264465	0.135027	A
3.17926	0.26339	0.132335	A
3.17955	0.262512	0.138052	A
3.17984	0.262475	0.129727	A
3.18013	0.26179	0.133168	A
3.18041	0.2607	0.120753	A
3.1807	0.260401	0.127574	A
3.18099	0.261679	0.128724	A
3.18127	0.258834	0.123508	A
3.18156	0.259103	0.133714	A
3.18184	0.258492	0.128323	A
3.18213	0.258249	0.133167	A
3.18241	0.25602	0.128483	A
3.1827	0.256959	0.126092	A
3.18298	0.256729	0.12715	A
3.18327	0.254864	0.132388	A
3.18355	0.256367	0.132851	A
3.18384	0.254972	0.134247	A
3.18412	0.255173	0.131629	A
3.18441	0.253932	0.123321	A
3.18469	0.252607	0.1265	A
3.18498	0.251388	0.123191	A
3.18526	0.25111	0.130052	A
3.18554	0.252217	0.132532	A
3.18583	0.250873	0.128965	A
3.18611	0.251525	0.121833	A
3.18639	0.24912	0.12165	A
3.18667	0.24967	0.122646	A
3.18696	0.249809	0.124878	A
3.18724	0.249576	0.121761	A
3.18752	0.248611	0.132637	A
3.1878	0.247393	0.128166	A
3.18808	0.246478	0.125293	A
3.18837	0.245214	0.127248	A
3.18865	0.245579	0.13079	A
3.18893	0.24607	0.125998	A
3.18921	0.246277	0.134673	A
3.18949	0.245172	0.120736	A
3.18977	0.24523	0.125826	A
3.19005	0.242559	0.124698	A
3.19033	0.242566	0.125379	A
3.19061	0.242265	0.124507	A
3.19089	0.242081	0.124928	A
3.19117	0.242764	0.125002	A
3.19145	0.243527	0.129536	A
3.19173	0.241379	0.121855	A
3.19201	0.239806	0.124577	A
3.19229	0.23858	0.125788	A
3.19257	0.240353	0.126244	A
3.19285	0.238916	0.123925	A
3.19312	0.236039	0.125716	A
3.1934	0.236712	0.126762	A
3.19368	0.236475	0.129275	A
3.19396	0.236001	0.127469	A
3.19424	0.234936	0.120815	A
3.19451	0.232111	0.118445	A
3.19479	0.23336	0.124677	A
3.19507	0.234203	0.125564	A
3.19535	0.232647	0.121436	A
3.19562	0.232721	0.11921	A
3.1959	0.234328	0.127219	A
3.19618	0.233158	0.125434	A
3.19645	0.231031	0.122246	A
3.19673	0.22978	0.126566	A
3.197	0.228536	0.118692	A
3.19728	0.230079	0.122458	A
3.19756	0.230196	0.117699	A
3.19783	0.226123	0.127328	A
3.19811	0.230485	0.12438	A
3.19838	0.226828	0.1235	A
3.19866	0.226631	0.122249	A
3.19893	0.226632	0.124994	A
3.19921	0.226087	0.120799	A
3.19948	0.22262	0.120121	A
3.19976	0.224651	0.124056	A
3.20003	0.224958	0.122549	A
3.2003	0.224367	0.121608	A
3.20058	0.222337	0.121801	A
3.20085	0.222485	0.125693	A
3.20112	0.222203	0.124316	A
3.2014	0.221571	0.120081	A
3.20167	0.21871	0.119232	A
3.20194	0.219068	0.121506	A
3.20222	0.217795	0.122507	A
3.20249	0.218929	0.116457	A
3.20276	0.21997	0.119345	A
3.20303	0.218111	0.117194	A
3.2033	0.218065	0.125999	A
3.20358	0.218034	0.117395	A
3.20385	0.216913	0.122939	A
3.20412	0.215089	0.126891	A
3.20439	0.21394	0.117075	A
3.20466	0.21568	0.116698	A
3.20493	0.214069	0.119857	A
3.2052	0.214631	0.115422	A
3.20548	0.213672	0.115808	A
3.20575	0.212636	0.120914	A
3.20602	0.212836	0.121045	A
3.20629	0.21135	0.121262	A
3.20656	0.210141	0.120361	A
3.20683	0.211176	0.118685	A
3.2071	0.211404	0.122009	A
3.20737	0.209309	0.122914	A
3.20763	0.209968	0.121358	A
3.2079	0.207827	0.114442	A
3.20817	0.209581	0.113716	A
3.20844	0.20767	0.112699	A
3.20871	0.207561	0.123861	A
3.20898	0.206899	0.11535	A
3.20925	0.204531	0.118525	A
3.20952	0.206676	0.113548	A
3.20978	0.203848	0.114509	A
3.21005	0.205487	0.122479	A
3.21032	0.205712	0.119633	A
3.21059	0.202758	0.115618	A
3.21085	0.204565	0.118428	A
3.21112	0.202578	0.112118	A
3.21139	0.202696	0.117005	A
3.21165	0.201156	0.108826	A
3.21192	0.202016	0.116154	A
3.21219	0.201059	0.115894	A
3.21245	0.198611	0.112136	A
3.21272	0.202449	0.119647	A
3.21299	0.201447	0.116574	A
3.21325	0.201792	0.120378	A
3.21352	0.197087	0.116827	A
3.21378	0.199202	0.115596	A
3.21405	0.195867	0.117624	A
3.21431	0.1972	0.123126	A
3.21458	0.196832	0.117696	A
3.21484	0.195765	0.113353	A
3.21511	0.195626	0.110239	A
3.21537	0.194525	0.113617	A
3.21564	0.19312	0.11402	A
3.2159	0.19431	0.118119	A
3.21617	0.194356	0.115731	A
3.21643	0.192405	0.114185	A
3.21669	0.190203	0.11564	A
3.21696	0.19137	0.120233	A
3.21722	0.192087	0.11758	A
3.21748	0.18996	0.108172	A
3.21775	0.190072	0.109479	A
3.21801	0.187705	0.118525	A
3.21827	0.188232	0.120203	A
3.21854	0.187207	0.108465	A
3.2188	0.187433	0.111145	A
3.21906	0.186886	0.107487	A
3.21932	0.186807	0.118183	A
3.21958	0.188192	0.112498	A
3.21985	0.18402	0.116875	A
3.22011	0.183508	0.117469	A
3.22037	0.184412	0.112035	A
3.22063	0.1839	0.116884	A
3.22089	0.186211	0.116169	A
3.22115	0.184785	0.112367	A
3.22141	0.182825	0.110579	A
3.22167	0.18269	0.1098	A
3.22194	0.179822	0.115375	A
3.2222	0.180868	0.109094	A
3.22246	0.181902	0.109397	A
3.22272	0.183763	0.118029	A
3.22298	0.178395	0.117369	A
3.22324	0.177971	0.112742	A
3.2235	0.179557	0.112543	A
3.22376	0.180519	0.116903	A
3.22401	0.178305	0.111849	A
3.22427	0.179	0.112853	A
3.22453	0.177304	0.111038	A
3.22479	0.175435	0.108654	A
3.22505	0.175727	0.106842	A
3.22531	0.174195	0.110459	A
3.22557	0.174836	0.113463	A
3.22583	0.17336	0.109388	A
3.22608	0.174183	0.105778	A
3.22634	0.17377	0.115906	A
3.2266	0.174679	0.108059	A
3.22686	0.171809	0.111331	A
3.22712	0.172508	0.112102	A
3.22737	0.171719	0.109202	A
3.22763	0.169064	0.108171	A
3.22789	0.17218	0.108973	A
3.22814	0.169418	0.111754	A
3.2284	0.168888	0.114515	A
3.22866	0.167208	0.10693	A
3.22891	0.168123	0.110006	A
3.22917	0.168978	0.112308	A
3.22943	0.167541	0.109248	A
3.22968	0.168659	0.115207	A
3.22994	0.168069	0.113531	A
3.23019	0.166318	0.1085	A
3.23045	0.167964	0.113562	A
3.2307	0.164675	0.116603	A
3.23096	0.164111	0.108583	A
3.23121	0.164578	0.100056	A
3.23147	0.16414	0.111176	A
3.23172	0.164535	0.11172	A
3.23198	0.162098	0.112785	A
3.23223	0.161271	0.105246	A
3.23249	0.161042	0.105814	A
3.23274	0.160817	0.107246	A
3.233	0.162772	0.115708	A
3.23325	0.160264	0.10747	A
3.2335	0.159998	0.105906	A
3.23376	0.157576	0.110246	A
3.23401	0.158766	0.109057	A
3.23426	0.160078	0.108759	A
3.23452	0.15875	0.110934	A
3.23477	0.158322	0.104259	A
3.23502	0.158939	0.112129	A
3.23528	0.156849	0.114338	A
3.23553	0.155309	0.11244	A
3.23578	0.156539	0.105942	A
3.23603	0.153539	0.106279	A
3.23629	0.154063	0.10698	A
3.23654	0.154345	0.10508	A
3.23679	0.153333	0.103707	A
3.23704	0.153783	0.104695	A
3.23729	0.152859	0.109777	A
3.23754	0.152825	0.108727	A
3.23779	0.151356	0.105141	A
3.23805	0.152884	0.105077	A
3.2383	0.151881	0.109996	A
3.23855	0.150567	0.107788	A
3.2388	0.150584	0.110922	A
3.23905	0.148205	0.103796	A
3.2393	0.146094	0.104271	A
3.23955	0.147188	0.106986	A
3.2398	0.147645	0.107041	A
3.24005	0.147662	0.109916	A
3.2403	0.147086	0.108085	A
3.24055	0.146219	0.102898	A
3.2408	0.147461	0.101605	A
3.24105	0.146226	0.104311	A
3.2413	0.146947	0.105231	A
3.24155	0.145065	0.108515	A
3.2418	0.143638	0.108994	A
3.24204	0.143258	0.106831	A
3.24229	0.143263	0.109043	A
3.24254	0.143173	0.110348	A
3.24279	0.142678	0.103892	A
3.24304	0.143146	0.101927	A
3.24329	0.142077	0.102985	A
3.24353	0.140875	0.103413	A
3.24378	0.139678	0.10598	A
3.24403	0.139097	0.10462	A
3.24428	0.14041	0.103425	A
3.24452	0.139576	0.107754	A
3.24477	0.139456	0.106378	A
3.24502	0.136842	0.104941	A
3.24527	0.137345	0.0996099	A
3.24551	0.137103	0.104604	A
3.24576	0.136399	0.107911	A
3.24601	0.135508	0.104993	A
3.24625	0.136092	0.107059	A
3.2465	0.135321	0.103449	A
3.24674	0.13326	0.096311	A
3.24699	0.135286	0.0975885	A
3.24724	0.13343	0.105112	A
3.24748	0.133235	0.101882	A
3.24773	0.132964	0.0995874	A
3.24797	0.132744	0.101948	A
3.24822	0.133693	0.105358	A
3.24846	0.131864	0.102944	A
3.24871	0.133079	0.102906	A
3.24895	0.129267	0.104596	A
3.2492	0.128049	0.104097	A
3.24944	0.127578	0.100578	A
3.24969	0.129688	0.108632	A
3.24993	0.129167	0.104732	A
3.25018	0.128112	0.106389	A
3.25042	0.128412	0.106251	A
3.25066	0.127285	0.101761	A
3.25091	0.127574	0.0987027	A
3.25115	0.125854	0.102465	A
3.25139	0.125247	0.103079	A
3.25164	0.125216	0.0966736	A
3.25188	0.126044	0.102186	A
3.25212	0.123701	0.104001	A
3.25237	0.124415	0.0992734	A
3.25261	0.123804	0.10527	A
3.25285	0.12075	0.101666	A
3.2531	0.121417	0.0952766	A
3.25334	0.122334	0.0991809	A
3.25358	0.123319	0.10504	A
3.25382	0.119957	0.104987	A
3.25406	0.120724	0.102308	A
3.25431	0.119742	0.106725	A
3.25455	0.118545	0.102466	A
3.25479	0.119788	0.10241	A
3.25503	0.11938	0.103917	A
3.25527	0.11725	0.0975952	A
3.25551	0.117418	0.100825	A
3.25575	0.116755	0.102742	A
3.256	0.117195	0.100275	A
3.25624	0.116678	0.0988329	A
3.25648	0.114057	0.103252	A
3.25672	0.118043	0.103705	A
3.25696	0.116806	0.101834	A
3.2572	0.114135	0.105239	A
3.25744	0.114886	0.100778	A
3.25768	0.112452	0.102197	A
3.25792	0.114161	0.0969818	A
3.25816	0.11351	0.101045	A
3.2584	0.11396	0.0990614	A
3.25864	0.111998	0.101444	A
3.25888	0.112236	0.0993733	A
3.25912	0.113403	0.102601	A
3.25935	0.109075	0.10095	A
3.25959	0.110988	0.0979614	A
3.25983	0.109231	0.0995254	A
3.26007	0.110171	0.0948575	A
3.26031	0.110056	0.101379	A
3.26055	0.108046	0.0984039	A
3.26079	0.107644	0.100481	A
3.26102	0.106499	0.094113	A
3.26126	0.107462	0.104915	A
3.2615	0.107449	0.104815	A
3.26174	0.107029	0.103068	A
3.26198	0.107203	0.100911	A
3.26221	0.106306	0.100968	A
3.26245	0.104023	0.10378	A
3.26269	0.103761	0.0966115	A
3.26293	0.103429	0.1004	A
3.26316	0.104486	0.10146	A
3.2634	0.103715	0.0980227	A
3.26364	0.100902	0.0989093	A
3.26387	0.101442	0.0972258	A
3.26411	0.102732	0.09791	A
3.26435	0.102397	0.100228	A
3.26458	0.102521	0.101777	A
3.26482	0.0991511	0.100206	A
3.26505	0.0998027	0.0999951	A
3.26529	0.100708	0.0989852	A
3.26553	0.0994936	0.0964462	A
3.26576	0.098835	0.0999057	A
[truncated: 22,316 more rows]

## Sheet: SFig. 5c - timecourse
Rank [log10]	Reads [log10]	std	Day
0	2.97151	121.834	1
0.30103	2.92417	77.4119	1
0.477121	2.89899	61.958	1
0.60206	2.88164	51.4632	1
0.69897	2.86772	46.6215	1
0.778151	2.85599	41.6388	1
0.845098	2.84604	37.9267	1
0.90309	2.83795	36.4203	1
0.954243	2.82961	34.4612	1
1	2.82252	33.3046	1
1.04139	2.81572	31.662	1
1.07918	2.8105	30.7935	1
1.11394	2.80487	29.7861	1
1.14613	2.79957	28.3831	1
1.17609	2.79481	28.7654	1
1.20412	2.78985	27.4022	1
1.23045	2.78586	27.1177	1
1.25527	2.78156	26.4132	1
1.27875	2.77739	25.6005	1
1.30103	2.77349	25.347	1
1.32222	2.76961	24.5334	1
1.34242	2.76656	24.2874	1
1.36173	2.76294	23.5233	1
1.38021	2.76022	22.65	1
1.39794	2.75749	22.3648	1
1.41497	2.75423	22.0379	1
1.43136	2.75162	21.1173	1
1.44716	2.74883	21.2186	1
1.4624	2.74506	20.9819	1
1.47712	2.74258	20.0371	1
1.49136	2.73967	20.0162	1
1.50515	2.7375	19.1383	1
1.51851	2.73548	19.0546	1
1.53148	2.73333	19.3379	1
1.54407	2.73106	19.2795	1
1.5563	2.72861	18.9183	1
1.5682	2.72584	19.0473	1
1.57978	2.72335	18.7123	1
1.59106	2.7218	19.0743	1
1.60206	2.71977	18.8111	1
1.61278	2.71718	18.3397	1
1.62325	2.71434	17.9682	1
1.63347	2.71252	17.1697	1
1.64345	2.7113	16.6336	1
1.65321	2.71033	16.2665	1
1.66276	2.70849	16.0675	1
1.6721	2.70651	16.2568	1
1.68124	2.70497	16.5304	1
1.6902	2.70323	16.3416	1
1.69897	2.70123	16.7223	1
1.70757	2.70004	16.1231	1
1.716	2.69816	16.5491	1
1.72428	2.69684	16.7463	1
1.73239	2.69544	16.7577	1
1.74036	2.69353	16.7084	1
1.74819	2.69111	17.2428	1
1.75587	2.6897	17.4991	1
1.76343	2.6879	17.357	1
1.77085	2.68596	17.0857	1
1.77815	2.6846	17.1569	1
1.78533	2.68317	16.7884	1
1.79239	2.68193	16.3325	1
1.79934	2.68056	15.564	1
1.80618	2.67945	15.0816	1
1.81291	2.67806	14.6788	1
1.81954	2.67662	13.8286	1
1.82607	2.6753	13.0782	1
1.83251	2.67444	12.4597	1
1.83885	2.6737	12.3715	1
1.8451	2.6725	11.688	1
1.85126	2.67177	11.3754	1
1.85733	2.67016	11.6209	1
1.86332	2.66935	11.8688	1
1.86923	2.66814	12.1499	1
1.87506	2.66699	13.2445	1
1.88081	2.66583	13.9617	1
1.88649	2.66461	14.4733	1
1.89209	2.66324	15.1863	1
1.89763	2.66186	15.6793	1
1.90309	2.66056	16.2109	1
1.90849	2.65884	16.634	1
1.91381	2.65773	16.8308	1
1.91908	2.65566	16.8377	1
1.92428	2.65392	16.7812	1
1.92942	2.65259	16.6248	1
1.9345	2.6512	16.5169	1
1.93952	2.65057	16.3602	1
1.94448	2.64923	15.9858	1
1.94939	2.64733	15.4373	1
1.95424	2.64648	14.9648	1
1.95904	2.64507	14.2621	1
1.96379	2.64386	13.4328	1
1.96848	2.64251	12.4709	1
1.97313	2.64136	11.5968	1
1.97772	2.64064	10.9162	1
1.98227	2.63993	10.3299	1
1.98677	2.63907	9.30745	1
1.99123	2.63856	8.55716	1
1.99564	2.63821	7.9815	1
2	2.63756	8.18563	1
2.00432	2.63697	8.11186	1
2.0086	2.63668	8.36306	1
2.01284	2.6361	8.54997	1
2.01703	2.63603	8.6362	1
2.02119	2.6353	9.05962	1
2.02531	2.6345	10.2212	1
2.02938	2.63384	10.7374	1
2.03342	2.63274	12.0037	1
2.03743	2.63208	12.6003	1
2.04139	2.63112	13.1847	1
2.04532	2.62986	14.0551	1
2.04922	2.62913	14.3716	1
2.05308	2.62816	14.8046	1
2.0569	2.6269	15.3841	1
2.0607	2.62592	15.6496	1
2.06446	2.62458	16.0828	1
2.06819	2.62323	16.3735	1
2.07188	2.62181	16.5829	1
2.07555	2.62068	16.7154	1
2.07918	2.61925	16.7927	1
2.08279	2.61781	16.7787	1
2.08636	2.61584	16.5678	1
2.08991	2.61463	16.4008	1
2.09342	2.61317	16.0243	1
2.09691	2.61218	15.6929	1
2.10037	2.61034	15.0238	1
2.1038	2.60903	14.2513	1
2.10721	2.60857	14.0064	1
2.11059	2.60764	13.4278	1
2.11394	2.60663	12.7177	1
2.11727	2.60578	12.0685	1
2.12057	2.60501	11.449	1
2.12385	2.60415	10.6689	1
2.1271	2.60291	9.44023	1
2.13033	2.60244	9.13534	1
2.13354	2.60228	8.92788	1
2.13672	2.60189	8.32214	1
2.13988	2.60142	7.62162	1
2.14301	2.60127	7.39589	1
2.14613	2.60119	7.28884	1
2.14922	2.60088	7.36939	1
2.15229	2.60049	7.05357	1
2.15534	2.60033	6.71353	1
2.15836	2.59978	6.02049	1
2.16137	2.59955	5.92379	1
2.16435	2.59947	6.08846	1
2.16732	2.59915	6.05712	1
2.17026	2.59875	6.88404	1
2.17319	2.59851	7.07212	1
2.17609	2.59812	7.22739	1
2.17898	2.5978	7.77288	1
2.18184	2.59748	8.25986	1
2.18469	2.59716	8.69527	1
2.18752	2.5966	9.30073	1
2.19033	2.59603	9.95273	1
2.19312	2.59547	10.5115	1
2.1959	2.59515	10.8689	1
2.19866	2.59459	11.3209	1
2.2014	2.59403	11.8971	1
2.20412	2.59306	12.6988	1
2.20683	2.59234	13.1656	1
2.20952	2.59137	13.8229	1
2.21219	2.59024	14.4096	1
2.21484	2.58926	14.8959	1
2.21748	2.58812	15.3018	1
2.22011	2.58747	15.5361	1
2.22272	2.58641	15.8656	1
2.22531	2.58551	16.0662	1
2.22789	2.5842	16.3856	1
2.23045	2.58272	16.5685	1
2.233	2.58124	16.7519	1
2.23553	2.57984	16.7676	1
2.23805	2.57876	16.7218	1
2.24055	2.57735	16.6759	1
2.24304	2.57652	16.6295	1
2.24551	2.57486	16.3752	1
2.24797	2.5736	16.0544	1
2.25042	2.57251	15.7655	1
2.25285	2.5715	15.4952	1
2.25527	2.57041	15.1063	1
2.25768	2.5694	14.6818	1
2.26007	2.56855	14.2614	1
2.26245	2.56796	13.9501	1
2.26482	2.56745	13.6528	1
2.26717	2.56686	13.332	1
2.26951	2.56618	12.8758	1
2.27184	2.56541	12.3708	1
2.27416	2.56465	11.7933	1
2.27646	2.5638	11.1091	1
2.27875	2.56294	10.3987	1
2.28103	2.56269	10.1334	1
2.2833	2.56217	9.58192	1
2.28556	2.56132	8.69905	1
2.2878	2.56081	7.9375	1
2.29003	2.56046	7.42366	1
2.29226	2.56021	7.11234	1
2.29447	2.56004	6.85616	1
2.29667	2.55986	6.56885	1
2.29885	2.55927	5.54447	1
2.30103	2.55901	4.99711	1
2.3032	2.55883	4.96012	1
2.30535	2.55875	5.16866	1
2.3075	2.5584	4.37917	1
2.30963	2.55832	4.17383	1
2.31175	2.55832	4.17383	1
2.31387	2.55823	3.88763	1
2.31597	2.55823	3.88763	1
2.31806	2.55815	3.69691	1
2.32015	2.55815	3.69691	1
2.32222	2.55815	3.69691	1
2.32428	2.55797	4.1304	1
2.32634	2.55797	4.1304	1
2.32838	2.55788	4.368	1
2.33041	2.5577	4.77708	1
2.33244	2.55762	4.95997	1
2.33445	2.55753	5.16537	1
2.33646	2.55753	5.16537	1
2.33846	2.55726	5.73827	1
2.34044	2.557	6.16413	1
2.34242	2.557	6.16413	1
2.34439	2.55691	6.3515	1
2.34635	2.55682	6.51027	1
2.3483	2.55647	7.06316	1
2.35025	2.5563	7.32748	1
2.35218	2.55577	8.1024	1
2.35411	2.5555	8.46998	1
2.35603	2.55506	9.04296	1
2.35793	2.55445	9.71312	1
2.35984	2.55383	10.2773	1
2.36173	2.55312	10.9077	1
2.36361	2.55259	11.3422	1
2.36549	2.55223	11.5686	1
2.36736	2.55126	12.328	1
2.36922	2.55081	12.6071	1
2.37107	2.55019	12.966	1
2.37291	2.54974	13.2141	1
2.37475	2.54858	13.7974	1
2.37658	2.5476	14.2303	1
2.3784	2.54706	14.4536	1
2.38021	2.54608	14.883	1
2.38202	2.545	15.2489	1
2.38382	2.54383	15.6296	1
2.38561	2.54284	15.8961	1
2.38739	2.5423	16.0049	1
2.38917	2.54058	16.3311	1
2.39094	2.53859	16.6061	1
2.3927	2.53704	16.6728	1
2.39445	2.53539	16.6706	1
2.3962	2.53456	16.6206	1
2.39794	2.53374	16.5769	1
2.39967	2.53291	16.4787	1
2.4014	2.53153	16.2732	1
2.40312	2.53042	16.1168	1
2.40483	2.52894	15.7909	1
2.40654	2.52736	15.4138	1
2.40824	2.52643	15.0532	1
2.40993	2.52549	14.6883	1
2.41162	2.52465	14.3565	1
2.4133	2.52399	14.0431	1
2.41497	2.52343	13.8135	1
2.41664	2.5224	13.2716	1
2.4183	2.52155	12.8494	1
2.41996	2.5208	12.4507	1
2.4216	2.52024	12.123	1
2.42325	2.51958	11.7144	1
2.42488	2.51901	11.2687	1
2.42651	2.51845	10.8933	1
2.42813	2.51826	10.7471	1
2.42975	2.51769	10.2611	1
2.43136	2.5176	10.1753	1
2.43297	2.51684	9.53177	1
2.43457	2.51627	8.98177	1
2.43616	2.5157	8.4072	1
2.43775	2.51523	7.8209	1
2.43933	2.51523	7.8209	1
2.44091	2.51485	7.3573	1
2.44248	2.51456	6.97924	1
2.44404	2.51447	6.86254	1
2.4456	2.51418	6.33275	1
2.44716	2.5138	5.77264	1
2.44871	2.51371	5.60502	1
2.45025	2.51371	5.60502	1
2.45179	2.51352	5.27149	1
2.45332	2.51323	4.70669	1
2.45484	2.51323	4.70669	1
2.45637	2.51323	4.70669	1
2.45788	2.51314	4.51447	1
2.45939	2.51314	4.51447	1
2.4609	2.51314	4.51447	1
2.4624	2.51304	4.2973	1
2.46389	2.51285	3.79368	1
2.46538	2.51285	3.79368	1
2.46687	2.51285	3.79368	1
2.46835	2.51285	3.79368	1
2.46982	2.51285	3.79368	1
2.47129	2.51266	3.23111	1
2.47276	2.51266	3.23111	1
2.47422	2.51257	2.85838	1
2.47567	2.51257	2.85838	1
2.47712	2.51257	2.85838	1
2.47857	2.51257	2.85838	1
2.48001	2.51257	2.85838	1
2.48144	2.51257	2.85838	1
2.48287	2.51257	2.85838	1
2.4843	2.51247	3.20672	1
2.48572	2.51247	3.20672	1
2.48714	2.51247	3.20672	1
2.48855	2.51247	3.20672	1
2.48996	2.51247	3.20672	1
2.49136	2.51247	3.20672	1
2.49276	2.51237	3.46848	1
2.49415	2.51237	3.46848	1
2.49554	2.51237	3.46848	1
2.49693	2.51237	3.46848	1
2.49831	2.51237	3.46848	1
2.49969	2.51227	3.78609	1
2.50106	2.51227	3.78609	1
2.50243	2.51227	3.78609	1
2.50379	2.51217	4.03026	1
2.50515	2.51217	4.03026	1
2.50651	2.51208	4.27279	1
2.50786	2.51178	4.92135	1
2.5092	2.51129	5.80607	1
2.51055	2.511	6.25081	1
2.51188	2.5108	6.52723	1
2.51322	2.51051	7.02315	1
2.51455	2.51012	7.57015	1
2.51587	2.50963	8.23464	1
2.5172	2.50933	8.52955	1
2.51851	2.50894	8.93522	1
2.51983	2.50854	9.31476	1
2.52114	2.50825	9.60931	1
2.52244	2.50776	10.0672	1
2.52375	2.50736	10.3973	1
2.52504	2.50707	10.6207	1
2.52634	2.50677	10.85	1
2.52763	2.50589	11.5218	1
2.52892	2.50509	12.0122	1
2.5302	2.5045	12.3618	1
2.53148	2.50361	12.8853	1
2.53275	2.50291	13.2641	1
2.53403	2.50252	13.464	1
2.53529	2.50142	13.9428	1
2.53656	2.50103	14.1209	1
2.53782	2.50003	14.5172	1
2.53908	2.49913	14.7938	1
2.54033	2.49763	15.2983	1
2.54158	2.49692	15.398	1
2.54283	2.49622	15.5782	1
2.54407	2.49531	15.8253	1
2.54531	2.49471	15.9274	1
2.54654	2.4939	16.0716	1
2.54777	2.49279	16.2519	1
2.549	2.49218	16.2854	1
2.55023	2.49117	16.4028	1
2.55145	2.48985	16.5221	1
2.55267	2.48883	16.5966	1
2.55388	2.48781	16.6437	1
2.55509	2.48659	16.6509	1
2.5563	2.48546	16.5777	1
2.55751	2.48443	16.5206	1
2.55871	2.48361	16.4285	1
2.55991	2.48247	16.2808	1
2.5611	2.48133	16.0792	1
2.56229	2.48019	15.8425	1
2.56348	2.47926	15.6477	1
2.56467	2.47863	15.5069	1
2.56585	2.4777	15.292	1
2.56703	2.47697	15.0587	1
2.5682	2.4754	14.5198	1
2.56937	2.47435	14.131	1
2.57054	2.47372	13.9049	1
2.57171	2.47298	13.5806	1
2.57287	2.47246	13.3269	1
2.57403	2.47161	12.9162	1
2.57519	2.47108	12.615	1
2.57634	2.47045	12.2589	1
2.57749	2.46982	11.9411	1
2.57864	2.4694	11.7028	1
2.57978	2.46876	11.2948	1
2.58092	2.46844	11.0672	1
2.58206	2.46791	10.6753	1
2.5832	2.46706	10.0714	1
2.58433	2.46674	9.83422	1
2.58546	2.46632	9.45437	1
2.58659	2.4661	9.27282	1
2.58771	2.46589	9.09456	1
2.58883	2.46536	8.63475	1
2.58995	2.46515	8.45809	1
2.59106	2.46473	8.08088	1
2.59218	2.46441	7.7575	1
2.59329	2.46409	7.40518	1
2.59439	2.46387	7.14016	1
2.5955	2.46366	6.90387	1
2.5966	2.46345	6.6104	1
2.5977	2.46323	6.28095	1
2.59879	2.46302	5.96726	1
2.59988	2.46259	5.29926	1
2.60097	2.46216	4.4886	1
2.60206	2.46216	4.4886	1
2.60314	2.46216	4.4886	1
2.60423	2.46195	4.01382	1
2.60531	2.46195	4.01382	1
2.60638	2.46184	3.79377	1
2.60746	2.46163	3.27067	1
2.60853	2.46163	3.27067	1
2.60959	2.46152	2.96816	1
2.61066	2.46152	2.96816	1
2.61172	2.46152	2.96816	1
2.61278	2.46152	2.96816	1
2.61384	2.46152	2.96816	1
2.6149	2.46152	2.96816	1
2.61595	2.46141	2.54078	1
2.617	2.46141	2.54078	1
2.61805	2.46141	2.54078	1
2.61909	2.46141	2.54078	1
2.62014	2.46141	2.54078	1
2.62118	2.46141	2.54078	1
2.62221	2.46141	2.54078	1
2.62325	2.46141	2.54078	1
2.62428	2.46141	2.54078	1
2.62531	2.46141	2.54078	1
2.62634	2.46141	2.54078	1
2.62737	2.46141	2.54078	1
2.62839	2.46141	2.54078	1
2.62941	2.46141	2.54078	1
2.63043	2.46141	2.54078	1
2.63144	2.46141	2.54078	1
2.63246	2.46141	2.54078	1
2.63347	2.46141	2.54078	1
2.63448	2.46141	2.54078	1
2.63548	2.46141	2.54078	1
2.63649	2.46141	2.54078	1
2.63749	2.46141	2.54078	1
2.63849	2.46141	2.54078	1
2.63949	2.46141	2.54078	1
2.64048	2.46141	2.54078	1
2.64147	2.46141	2.54078	1
2.64246	2.46141	2.54078	1
2.64345	2.46141	2.54078	1
2.64444	2.46141	2.54078	1
2.64542	2.46141	2.54078	1
2.6464	2.46141	2.54078	1
2.64738	2.46141	2.54078	1
2.64836	2.46141	2.54078	1
2.64933	2.46141	2.54078	1
2.65031	2.46141	2.54078	1
2.65128	2.46141	2.54078	1
2.65225	2.46141	2.54078	1
2.65321	2.46141	2.54078	1
2.65418	2.46141	2.54078	1
2.65514	2.46141	2.54078	1
2.6561	2.46141	2.54078	1
2.65706	2.46141	2.54078	1
2.65801	2.46141	2.54078	1
2.65896	2.46141	2.54078	1
2.65992	2.46141	2.54078	1
2.66087	2.46141	2.54078	1
2.66181	2.46141	2.54078	1
2.66276	2.46141	2.54078	1
2.6637	2.46141	2.54078	1
2.66464	2.4613	2.90461	1
2.66558	2.4613	2.90461	1
2.66652	2.4613	2.90461	1
2.66745	2.4613	2.90461	1
2.66839	2.4613	2.90461	1
2.66932	2.4613	2.90461	1
2.67025	2.46119	3.25601	1
2.67117	2.46119	3.25601	1
2.6721	2.46108	3.57287	1
2.67302	2.46108	3.57287	1
2.67394	2.46097	3.88525	1
2.67486	2.46064	4.61321	1
2.67578	2.46042	4.97635	1
2.67669	2.46031	5.15759	1
2.67761	2.4602	5.36417	1
2.67852	2.4602	5.36417	1
2.67943	2.4602	5.36417	1
2.68034	2.45998	5.76807	1
2.68124	2.45943	6.61908	1
2.68215	2.45899	7.13676	1
2.68305	2.45821	7.97569	1
2.68395	2.45777	8.43357	1
2.68485	2.4571	9.05479	1
2.68574	2.45699	9.12053	1
2.68664	2.45611	9.90949	1
2.68753	2.45577	10.1766	1
2.68842	2.45544	10.4282	1
2.68931	2.45533	10.5073	1
2.6902	2.45466	10.9725	1
2.69108	2.45422	11.2638	1
2.69197	2.45366	11.61	1
2.69285	2.45322	11.8986	1
2.69373	2.45266	12.2019	1
2.69461	2.45176	12.6882	1
2.69548	2.45098	13.1051	1
2.69636	2.45031	13.3779	1
2.69723	2.44997	13.518	1
2.6981	2.44863	14.0868	1
2.69897	2.44784	14.3797	1
2.69984	2.44716	14.6094	1
2.7007	2.4466	14.7886	1
2.70157	2.44559	15.1189	1
2.70243	2.44502	15.2801	1
2.70329	2.44377	15.5893	1
2.70415	2.44264	15.8486	1
2.70501	2.44196	15.9778	1
2.70586	2.44116	16.125	1
2.70672	2.4399	16.3165	1
2.70757	2.43933	16.3901	1
2.70842	2.43876	16.4529	1
2.70927	2.43807	16.4982	1
2.71012	2.43772	16.5163	1
2.71096	2.43669	16.6205	1
2.71181	2.43577	16.6751	1
2.71265	2.43554	16.6793	1
2.71349	2.43439	16.7363	1
2.71433	2.43334	16.7417	1
2.71517	2.4316	16.6907	1
2.716	2.4309	16.6589	1
2.71684	2.43021	16.6295	1
2.71767	2.4288	16.4897	1
2.7185	2.42798	16.3852	1
2.71933	2.42716	16.2846	1
2.72016	2.42622	16.1772	1
2.72099	2.4254	16.042	1
2.72181	2.42422	15.8431	1
2.72263	2.4234	15.6937	1
2.72346	2.42257	15.5171	1
2.72428	2.42139	15.2461	1
2.72509	2.42055	15.0096	1
2.72591	2.41972	14.7763	1
2.72673	2.41901	14.5472	1
2.72754	2.41793	14.174	1
2.72835	2.4171	13.8755	1
2.72916	2.41674	13.7287	1
2.72997	2.41578	13.3687	1
2.73078	2.4153	13.1776	1
2.73159	2.41506	13.0696	1
2.73239	2.41458	12.8744	1
2.7332	2.41326	12.2057	1
2.734	2.41253	11.8159	1
2.7348	2.41169	11.3582	1
2.7356	2.41108	10.9718	1
2.7364	2.41084	10.8049	1
2.73719	2.41048	10.5913	1
2.73799	2.41011	10.348	1
2.73878	2.40963	10.0001	1
2.73957	2.40939	9.84528	1
2.74036	2.4089	9.50794	1
2.74115	2.40878	9.40884	1
2.74194	2.40842	9.13266	1
2.74273	2.40805	8.82574	1
2.74351	2.40757	8.38697	1
2.74429	2.4072	8.07474	1
2.74507	2.40659	7.46618	1
2.74586	2.40623	7.08701	1
2.74663	2.40562	6.41088	1
2.74741	2.40562	6.41088	1
2.74819	2.40501	5.59023	1
2.74896	2.40489	5.42073	1
2.74974	2.40452	4.80635	1
2.75051	2.40452	4.80635	1
2.75128	2.4044	4.58646	1
2.75205	2.40428	4.37373	1
2.75282	2.40416	4.16372	1
2.75358	2.40379	3.34441	1
2.75435	2.40379	3.34441	1
2.75511	2.40379	3.34441	1
2.75587	2.40367	3.00705	1
2.75664	2.40367	3.00705	1
2.7574	2.40367	3.00705	1
2.75815	2.40354	2.63112	1
2.75891	2.40354	2.63112	1
2.75967	2.40354	2.63112	1
2.76042	2.40354	2.63112	1
2.76118	2.40342	2.22318	1
2.76193	2.40342	2.22318	1
2.76268	2.40342	2.22318	1
2.76343	2.40342	2.22318	1
2.76418	2.40342	2.22318	1
2.76492	2.40342	2.22318	1
2.76567	2.40342	2.22318	1
2.76641	2.40342	2.22318	1
2.76716	2.40342	2.22318	1
2.7679	2.40342	2.22318	1
2.76864	2.40342	2.22318	1
2.76938	2.40342	2.22318	1
2.77012	2.40342	2.22318	1
2.77085	2.40342	2.22318	1
2.77159	2.40342	2.22318	1
2.77232	2.40342	2.22318	1
2.77305	2.40342	2.22318	1
2.77379	2.40342	2.22318	1
2.77452	2.40342	2.22318	1
2.77525	2.40342	2.22318	1
2.77597	2.40342	2.22318	1
2.7767	2.40342	2.22318	1
2.77743	2.40342	2.22318	1
2.77815	2.40342	2.22318	1
2.77887	2.40342	2.22318	1
2.7796	2.40342	2.22318	1
2.78032	2.40342	2.22318	1
2.78104	2.40342	2.22318	1
2.78176	2.40342	2.22318	1
2.78247	2.40342	2.22318	1
2.78319	2.40342	2.22318	1
2.7839	2.40342	2.22318	1
2.78462	2.40342	2.22318	1
2.78533	2.40342	2.22318	1
2.78604	2.40342	2.22318	1
2.78675	2.40342	2.22318	1
2.78746	2.40342	2.22318	1
2.78817	2.40342	2.22318	1
2.78888	2.40342	2.22318	1
2.78958	2.40342	2.22318	1
2.79029	2.40342	2.22318	1
2.79099	2.40342	2.22318	1
2.79169	2.40342	2.22318	1
2.79239	2.40342	2.22318	1
2.79309	2.40342	2.22318	1
2.79379	2.40342	2.22318	1
2.79449	2.40342	2.22318	1
2.79518	2.40342	2.22318	1
2.79588	2.40342	2.22318	1
2.79657	2.40342	2.22318	1
2.79727	2.40342	2.22318	1
2.79796	2.40342	2.22318	1
2.79865	2.40342	2.22318	1
2.79934	2.40342	2.22318	1
2.80003	2.40342	2.22318	1
2.80072	2.40342	2.22318	1
2.8014	2.40342	2.22318	1
2.80209	2.40342	2.22318	1
2.80277	2.40342	2.22318	1
2.80346	2.40342	2.22318	1
2.80414	2.40342	2.22318	1
2.80482	2.40342	2.22318	1
2.8055	2.40342	2.22318	1
2.80618	2.40342	2.22318	1
2.80686	2.40342	2.22318	1
2.80754	2.40342	2.22318	1
2.80821	2.40342	2.22318	1
2.80889	2.40342	2.22318	1
2.80956	2.40342	2.22318	1
2.81023	2.40342	2.22318	1
2.8109	2.40342	2.22318	1
2.81158	2.40342	2.22318	1
2.81224	2.40342	2.22318	1
2.81291	2.40342	2.22318	1
2.81358	2.40342	2.22318	1
2.81425	2.40342	2.22318	1
2.81491	2.40342	2.22318	1
2.81558	2.40342	2.22318	1
2.81624	2.40342	2.22318	1
2.8169	2.40342	2.22318	1
2.81757	2.40342	2.22318	1
2.81823	2.40342	2.22318	1
2.81889	2.40342	2.22318	1
2.81954	2.40342	2.22318	1
2.8202	2.40342	2.22318	1
2.82086	2.40342	2.22318	1
2.82151	2.40342	2.22318	1
2.82217	2.40342	2.22318	1
2.82282	2.40342	2.22318	1
2.82347	2.40342	2.22318	1
2.82413	2.40342	2.22318	1
2.82478	2.40342	2.22318	1
2.82543	2.40342	2.22318	1
2.82607	2.40342	2.22318	1
2.82672	2.40342	2.22318	1
2.82737	2.40342	2.22318	1
2.82802	2.40342	2.22318	1
2.82866	2.40342	2.22318	1
2.8293	2.40342	2.22318	1
2.82995	2.40342	2.22318	1
2.83059	2.40342	2.22318	1
2.83123	2.40342	2.22318	1
2.83187	2.4033	2.67974	1
2.83251	2.4033	2.67974	1
2.83315	2.4033	2.67974	1
2.83378	2.4033	2.67974	1
2.83442	2.4033	2.67974	1
2.83506	2.4033	2.67974	1
2.83569	2.4033	2.67974	1
2.83632	2.4033	2.67974	1
2.83696	2.4033	2.67974	1
2.83759	2.40317	3.04687	1
2.83822	2.40317	3.04687	1
2.83885	2.40304	3.39369	1
2.83948	2.40279	3.96963	1
2.84011	2.40279	3.96963	1
2.84073	2.40266	4.21132	1
2.84136	2.40266	4.21132	1
2.84198	2.40254	4.49656	1
2.84261	2.40241	4.74056	1
2.84323	2.40229	4.96204	1
2.84386	2.40204	5.38059	1
2.84448	2.40191	5.57876	1
2.8451	2.40166	5.96223	1
2.84572	2.40141	6.29569	1
2.84634	2.40103	6.75592	1
2.84696	2.40065	7.1827	1
2.84757	2.40065	7.1827	1
2.84819	2.40014	7.70088	1
2.8488	2.39938	8.39961	1
2.84942	2.39938	8.39961	1
2.85003	2.39926	8.5132	1
2.85065	2.3985	9.18955	1
2.85126	2.39824	9.37598	1
2.85187	2.39799	9.57179	1
2.85248	2.39748	9.93765	1
2.85309	2.39672	10.4587	1
2.8537	2.39621	10.7774	1
2.85431	2.39595	10.9312	1
2.85491	2.3957	11.0837	1
2.85552	2.39532	11.3075	1
2.85612	2.39442	11.8088	1
2.85673	2.39378	12.1042	1
2.85733	2.39314	12.4392	1
2.85794	2.39224	12.8311	1
2.85854	2.3916	13.1014	1
2.85914	2.39109	13.3375	1
2.85974	2.39058	13.544	1
2.86034	2.38993	13.7748	1
2.86094	2.38916	14.0448	1
2.86153	2.38851	14.2519	1
2.86213	2.38761	14.5429	1
2.86273	2.3867	14.7977	1
2.86332	2.38605	14.9859	1
2.86392	2.38528	15.2012	1
2.86451	2.38463	15.3607	1
2.8651	2.38346	15.6203	1
2.8657	2.38215	15.856	1
2.86629	2.38149	15.9709	1
2.86688	2.38123	16.0171	1
2.86747	2.38005	16.2076	1
2.86806	2.37952	16.262	1
2.86864	2.37886	16.3216	1
2.86923	2.37807	16.4076	1
2.86982	2.37715	16.5132	1
2.8704	2.37583	16.6325	1
2.87099	2.37464	16.7149	1
2.87157	2.37331	16.7611	1
2.87216	2.37291	16.765	1
2.87274	2.37224	16.7706	1
2.87332	2.37064	16.7835	1
2.8739	2.3697	16.7864	1
2.87448	2.3689	16.7656	1
2.87506	2.36715	16.702	1
2.87564	2.36634	16.6499	1
2.87622	2.36499	16.5385	1
2.87679	2.36405	16.4416	1
2.87737	2.36324	16.3888	1
2.87795	2.36187	16.1839	1
2.87852	2.36119	16.0996	1
2.8791	2.3601	15.9337	1
2.87967	2.35928	15.7769	1
2.88024	2.35805	15.5381	1
2.88081	2.35722	15.3412	1
2.88138	2.35584	14.9981	1
2.88195	2.35543	14.8931	1
2.88252	2.35515	14.8233	1
2.88309	2.35447	14.6437	1
2.88366	2.35405	14.5216	1
2.88423	2.35377	14.4383	1
2.8848	2.35308	14.2551	1
2.88536	2.35225	13.9649	1
2.88593	2.35128	13.6422	1
2.88649	2.351	13.5461	1
2.88705	2.35058	13.4016	1
2.88762	2.3503	13.2859	1
2.88818	2.34919	12.8684	1
2.88874	2.34821	12.4454	1
2.8893	2.34793	12.3186	1
2.88986	2.34709	11.953	1
2.89042	2.34653	11.6805	1
2.89098	2.34583	11.3626	1
2.89154	2.34526	11.0714	1
2.89209	2.34442	10.6067	1
2.89265	2.344	10.3549	1
2.89321	2.34371	10.1789	1
2.89376	2.34301	9.73497	1
2.89432	2.34259	9.44391	1
2.89487	2.3423	9.23909	1
2.89542	2.34173	8.81658	1
2.89597	2.34131	8.49136	1
2.89653	2.34117	8.38943	1
2.89708	2.34046	7.78785	1
2.89763	2.34017	7.49284	1
2.89818	2.33961	6.98026	1
2.89873	2.3389	6.21938	1
2.89927	2.33819	5.35932	1
2.89982	2.33804	5.16242	1
2.90037	2.33776	4.76064	1
2.90091	2.33761	4.51026	1
2.90146	2.33761	4.51026	1
2.902	2.33747	4.29127	1
2.90255	2.33733	4.00914	1
2.90309	2.33733	4.00914	1
2.90363	2.33719	3.78278	1
2.90417	2.33719	3.78278	1
2.90472	2.33719	3.78278	1
2.90526	2.33705	3.49071	1
2.9058	2.3369	3.15741	1
2.90634	2.3369	3.15741	1
2.90687	2.3369	3.15741	1
2.90741	2.3369	3.15741	1
2.90795	2.3369	3.15741	1
2.90849	2.3369	3.15741	1
2.90902	2.3369	3.15741	1
2.90956	2.3369	3.15741	1
2.91009	2.33662	2.40497	1
2.91062	2.33662	2.40497	1
2.91116	2.33662	2.40497	1
2.91169	2.33662	2.40497	1
2.91222	2.33662	2.40497	1
2.91275	2.33662	2.40497	1
2.91328	2.33647	1.90559	1
2.91381	2.33647	1.90559	1
2.91434	2.33647	1.90559	1
2.91487	2.33647	1.90559	1
2.9154	2.33647	1.90559	1
2.91593	2.33647	1.90559	1
2.91645	2.33647	1.90559	1
2.91698	2.33647	1.90559	1
2.91751	2.33647	1.90559	1
2.91803	2.33647	1.90559	1
2.91855	2.33647	1.90559	1
2.91908	2.33647	1.90559	1
2.9196	2.33647	1.90559	1
2.92012	2.33647	1.90559	1
2.92065	2.33647	1.90559	1
2.92117	2.33647	1.90559	1
2.92169	2.33647	1.90559	1
2.92221	2.33647	1.90559	1
2.92273	2.33647	1.90559	1
2.92324	2.33647	1.90559	1
2.92376	2.33647	1.90559	1
2.92428	2.33647	1.90559	1
2.9248	2.33647	1.90559	1
2.92531	2.33647	1.90559	1
2.92583	2.33647	1.90559	1
2.92634	2.33647	1.90559	1
2.92686	2.33647	1.90559	1
2.92737	2.33647	1.90559	1
2.92788	2.33647	1.90559	1
2.9284	2.33647	1.90559	1
2.92891	2.33647	1.90559	1
2.92942	2.33647	1.90559	1
2.92993	2.33647	1.90559	1
2.93044	2.33647	1.90559	1
2.93095	2.33647	1.90559	1
2.93146	2.33647	1.90559	1
2.93197	2.33647	1.90559	1
2.93247	2.33647	1.90559	1
2.93298	2.33647	1.90559	1
2.93349	2.33647	1.90559	1
2.93399	2.33647	1.90559	1
2.9345	2.33647	1.90559	1
2.935	2.33647	1.90559	1
2.93551	2.33647	1.90559	1
2.93601	2.33647	1.90559	1
2.93651	2.33647	1.90559	1
2.93702	2.33647	1.90559	1
2.93752	2.33647	1.90559	1
2.93802	2.33647	1.90559	1
2.93852	2.33647	1.90559	1
2.93902	2.33647	1.90559	1
2.93952	2.33647	1.90559	1
2.94002	2.33647	1.90559	1
2.94052	2.33647	1.90559	1
2.94101	2.33647	1.90559	1
2.94151	2.33647	1.90559	1
2.94201	2.33647	1.90559	1
2.9425	2.33647	1.90559	1
2.943	2.33647	1.90559	1
2.94349	2.33647	1.90559	1
2.94399	2.33647	1.90559	1
2.94448	2.33647	1.90559	1
2.94498	2.33647	1.90559	1
2.94547	2.33647	1.90559	1
2.94596	2.33647	1.90559	1
2.94645	2.33647	1.90559	1
2.94694	2.33647	1.90559	1
2.94743	2.33647	1.90559	1
2.94792	2.33647	1.90559	1
2.94841	2.33647	1.90559	1
2.9489	2.33647	1.90559	1
2.94939	2.33647	1.90559	1
2.94988	2.33647	1.90559	1
2.95036	2.33647	1.90559	1
2.95085	2.33647	1.90559	1
2.95134	2.33647	1.90559	1
2.95182	2.33647	1.90559	1
2.95231	2.33647	1.90559	1
2.95279	2.33647	1.90559	1
2.95328	2.33647	1.90559	1
2.95376	2.33647	1.90559	1
2.95424	2.33647	1.90559	1
2.95472	2.33647	1.90559	1
2.95521	2.33647	1.90559	1
2.95569	2.33647	1.90559	1
2.95617	2.33647	1.90559	1
2.95665	2.33647	1.90559	1
2.95713	2.33647	1.90559	1
2.95761	2.33647	1.90559	1
2.95809	2.33647	1.90559	1
2.95856	2.33647	1.90559	1
2.95904	2.33647	1.90559	1
2.95952	2.33647	1.90559	1
2.95999	2.33647	1.90559	1
2.96047	2.33647	1.90559	1
2.96095	2.33647	1.90559	1
2.96142	2.33647	1.90559	1
2.9619	2.33647	1.90559	1
2.96237	2.33647	1.90559	1
2.96284	2.33647	1.90559	1
2.96332	2.33647	1.90559	1
2.96379	2.33647	1.90559	1
2.96426	2.33647	1.90559	1
2.96473	2.33647	1.90559	1
2.9652	2.33647	1.90559	1
2.96567	2.33647	1.90559	1
2.96614	2.33647	1.90559	1
2.96661	2.33647	1.90559	1
2.96708	2.33647	1.90559	1
2.96755	2.33647	1.90559	1
2.96802	2.33647	1.90559	1
2.96848	2.33647	1.90559	1
2.96895	2.33647	1.90559	1
2.96942	2.33647	1.90559	1
2.96988	2.33647	1.90559	1
2.97035	2.33647	1.90559	1
2.97081	2.33647	1.90559	1
2.97128	2.33647	1.90559	1
2.97174	2.33647	1.90559	1
2.9722	2.33647	1.90559	1
2.97267	2.33647	1.90559	1
2.97313	2.33647	1.90559	1
2.97359	2.33647	1.90559	1
2.97405	2.33647	1.90559	1
2.97451	2.33647	1.90559	1
2.97497	2.33647	1.90559	1
2.97543	2.33647	1.90559	1
2.97589	2.33647	1.90559	1
2.97635	2.33647	1.90559	1
2.97681	2.33647	1.90559	1
2.97727	2.33647	1.90559	1
2.97772	2.33647	1.90559	1
2.97818	2.33647	1.90559	1
2.97864	2.33647	1.90559	1
2.97909	2.33647	1.90559	1
2.97955	2.33647	1.90559	1
2.98	2.33647	1.90559	1
2.98046	2.33647	1.90559	1
2.98091	2.33647	1.90559	1
2.98137	2.33647	1.90559	1
2.98182	2.33647	1.90559	1
2.98227	2.33647	1.90559	1
2.98272	2.33647	1.90559	1
2.98318	2.33647	1.90559	1
2.98363	2.33647	1.90559	1
2.98408	2.33647	1.90559	1
2.98453	2.33647	1.90559	1
2.98498	2.33647	1.90559	1
2.98543	2.33647	1.90559	1
2.98588	2.33647	1.90559	1
2.98632	2.33647	1.90559	1
2.98677	2.33647	1.90559	1
2.98722	2.33647	1.90559	1
2.98767	2.33647	1.90559	1
2.98811	2.33647	1.90559	1
2.98856	2.33647	1.90559	1
2.989	2.33647	1.90559	1
2.98945	2.33647	1.90559	1
2.98989	2.33647	1.90559	1
2.99034	2.33647	1.90559	1
2.99078	2.33647	1.90559	1
2.99123	2.33647	1.90559	1
2.99167	2.33647	1.90559	1
2.99211	2.33647	1.90559	1
2.99255	2.33647	1.90559	1
2.993	2.33647	1.90559	1
2.99344	2.33647	1.90559	1
2.99388	2.33647	1.90559	1
2.99432	2.33647	1.90559	1
2.99476	2.33647	1.90559	1
2.9952	2.33647	1.90559	1
2.99564	2.33647	1.90559	1
2.99607	2.33647	1.90559	1
2.99651	2.33647	1.90559	1
2.99695	2.33647	1.90559	1
2.99739	2.33647	1.90559	1
2.99782	2.33647	1.90559	1
2.99826	2.33647	1.90559	1
2.9987	2.33647	1.90559	1
2.99913	2.33647	1.90559	1
2.99957	2.33633	2.4053	1
3	2.33633	2.4053	1
3.00043	2.33633	2.4053	1
3.00087	2.33633	2.4053	1
3.0013	2.33633	2.4053	1
3.00173	2.33633	2.4053	1
3.00217	2.33633	2.4053	1
3.0026	2.33633	2.4053	1
3.00303	2.33633	2.4053	1
3.00346	2.33633	2.4053	1
3.00389	2.33633	2.4053	1
3.00432	2.33633	2.4053	1
3.00475	2.33618	2.81129	1
3.00518	2.33618	2.81129	1
3.00561	2.33618	2.81129	1
3.00604	2.33589	3.53551	1
3.00647	2.33574	3.80648	1
3.00689	2.33559	4.08947	1
3.00732	2.33544	4.34768	1
3.00775	2.3353	4.60196	1
3.00817	2.33515	4.81359	1
3.0086	2.33515	4.81359	1
3.00903	2.335	5.02776	1
3.00945	2.33485	5.23485	1
3.00988	2.33471	5.43935	1
3.0103	2.33456	5.66324	1
3.01072	2.33412	6.21062	1
3.01115	2.33397	6.38241	1
3.01157	2.33368	6.66936	1
3.01199	2.33353	6.83845	1
3.01242	2.33338	6.98434	1
3.01284	2.33309	7.27972	1
3.01326	2.33279	7.56771	1
3.01368	2.3325	7.8058	1
3.0141	2.3319	8.2741	1
3.01452	2.3319	8.2741	1
3.01494	2.33161	8.51489	1
3.01536	2.33161	8.51489	1
3.01578	2.33086	9.05721	1
3.0162	2.33057	9.26495	1
3.01662	2.33042	9.36523	1
3.01703	2.32983	9.76609	1
3.01745	2.32938	10.0511	1
3.01787	2.32878	10.4011	1
3.01828	2.32849	10.5764	1
3.0187	2.32819	10.741	1
3.01912	2.32745	11.1511	1
3.01953	2.32745	11.1511	1
3.01995	2.32715	11.322	1
3.02036	2.32685	11.4582	1
3.02078	2.32625	11.7429	1
3.02119	2.32565	12.0236	1
3.0216	2.32535	12.1428	1
3.02202	2.3249	12.3373	1
3.02243	2.3243	12.5853	1
3.02284	2.3234	12.932	1
3.02325	2.3231	13.0381	1
3.02366	2.3222	13.3674	1
3.02407	2.32174	13.5232	1
3.02449	2.32084	13.8329	1
3.0249	2.32024	14.0291	1
3.02531	2.31918	14.336	1
3.02572	2.31842	14.5662	1
3.02612	2.31751	14.7917	1
3.02653	2.3169	14.9343	1
3.02694	2.31675	14.9717	1
3.02735	2.31553	15.2601	1
3.02776	2.31446	15.4918	1
3.02816	2.3137	15.6535	1
3.02857	2.31247	15.8711	1
3.02898	2.31155	16.0224	1
3.02938	2.31078	16.1309	1
3.02979	2.30985	16.2672	1
3.03019	2.30908	16.3825	1
3.0306	2.30847	16.4538	1
3.031	2.30738	16.5736	1
3.03141	2.30598	16.6975	1
3.03181	2.30505	16.7689	1
3.03222	2.30395	16.8276	1
3.03262	2.30317	16.8614	1
3.03302	2.3027	16.8852	1
3.03342	2.30223	16.899	1
3.03383	2.30145	16.9351	1
3.03423	2.30035	16.9856	1
3.03463	2.29909	17.0083	1
3.03503	2.29814	17.0021	1
3.03543	2.29751	16.9869	1
3.03583	2.29671	16.9571	1
3.03623	2.2956	16.9259	1
3.03663	2.2948	16.8812	1
3.03703	2.29369	16.8339	1
3.03743	2.29289	16.7822	1
3.03782	2.29145	16.6799	1
3.03822	2.29032	16.5766	1
3.03862	2.28984	16.5357	1
3.03902	2.28855	16.3994	1
3.03941	2.28742	16.2678	1
3.03981	2.28661	16.1544	1
3.04021	2.2858	16.0378	1
3.0406	2.28467	15.8709	1
3.041	2.28272	15.5551	1
3.04139	2.28206	15.4442	1
3.04179	2.28141	15.3217	1
3.04218	2.28109	15.2649	1
3.04258	2.28043	15.1423	1
3.04297	2.27929	14.9132	1
3.04336	2.27863	14.7708	1
3.04376	2.27764	14.5289	1
3.04415	2.27698	14.3645	1
3.04454	2.27632	14.1937	1
3.04493	2.275	13.7937	1
3.04532	2.27383	13.4103	1
3.04571	2.27333	13.2464	1
3.0461	2.27333	13.2464	1
3.0465	2.27283	13.0975	1
3.04689	2.27217	12.8646	1
3.04727	2.27083	12.3944	1
3.04766	2.27067	12.3268	1
3.04805	2.26966	11.9142	1
3.04844	2.26932	11.7761	1
3.04883	2.26832	11.3444	1
3.04922	2.26731	10.8874	1
3.04961	2.26629	10.3407	1
3.04999	2.26579	10.0677	1
3.05038	2.26528	9.80598	1
3.05077	2.26477	9.507	1
3.05115	2.26444	9.33327	1
3.05154	2.26427	9.23234	1
3.05192	2.26393	9.03707	1
3.05231	2.26325	8.6032	1
3.05269	2.26275	8.28348	1
3.05308	2.26224	7.92025	1
3.05346	2.26173	7.54439	1
3.05385	2.26156	7.40928	1
3.05423	2.26122	7.13061	1
3.05461	2.26122	7.13061	1
3.055	2.26122	7.13061	1
3.05538	2.26122	7.13061	1
3.05576	2.26122	7.13061	1
3.05614	2.26122	7.13061	1
3.05652	2.26105	6.98078	1
3.0569	2.26054	6.56202	1
3.05729	2.26037	6.39885	1
3.05767	2.2602	6.23718	1
3.05805	2.25986	5.88942	1
3.05843	2.25952	5.52385	1
3.05881	2.25917	5.11983	1
3.05918	2.25917	5.11983	1
3.05956	2.25917	5.11983	1
3.05994	2.259	4.91902	1
3.06032	2.259	4.91902	1
3.0607	2.259	4.91902	1
3.06108	2.25883	4.67841	1
3.06145	2.25866	4.44523	1
3.06183	2.25849	4.1772	1
3.06221	2.25832	3.90209	1
3.06258	2.25832	3.90209	1
3.06296	2.25815	3.58365	1
3.06333	2.25815	3.58365	1
3.06371	2.25798	3.29925	1
3.06408	2.25798	3.29925	1
3.06446	2.25798	3.29925	1
3.06483	2.25781	2.98092	1
3.06521	2.25781	2.98092	1
3.06558	2.25763	2.58935	1
3.06595	2.25746	2.10961	1
3.06633	2.25746	2.10961	1
3.0667	2.25746	2.10961	1
3.06707	2.25746	2.10961	1
3.06744	2.25746	2.10961	1
3.06781	2.25746	2.10961	1
3.06819	2.25746	2.10961	1
3.06856	2.25746	2.10961	1
3.06893	2.25746	2.10961	1
3.0693	2.25746	2.10961	1
3.06967	2.25746	2.10961	1
3.07004	2.25729	1.58799	1
3.07041	2.25729	1.58799	1
3.07078	2.25729	1.58799	1
3.07115	2.25729	1.58799	1
3.07151	2.25729	1.58799	1
3.07188	2.25729	1.58799	1
3.07225	2.25729	1.58799	1
3.07262	2.25729	1.58799	1
3.07298	2.25729	1.58799	1
3.07335	2.25729	1.58799	1
3.07372	2.25729	1.58799	1
3.07408	2.25729	1.58799	1
3.07445	2.25729	1.58799	1
3.07482	2.25729	1.58799	1
3.07518	2.25729	1.58799	1
3.07555	2.25729	1.58799	1
3.07591	2.25729	1.58799	1
3.07628	2.25729	1.58799	1
3.07664	2.25729	1.58799	1
3.077	2.25729	1.58799	1
3.07737	2.25729	1.58799	1
3.07773	2.25729	1.58799	1
3.07809	2.25729	1.58799	1
3.07846	2.25729	1.58799	1
3.07882	2.25729	1.58799	1
3.07918	2.25729	1.58799	1
3.07954	2.25729	1.58799	1
3.0799	2.25729	1.58799	1
3.08027	2.25729	1.58799	1
3.08063	2.25729	1.58799	1
3.08099	2.25729	1.58799	1
3.08135	2.25729	1.58799	1
3.08171	2.25729	1.58799	1
3.08207	2.25729	1.58799	1
3.08243	2.25729	1.58799	1
3.08279	2.25729	1.58799	1
3.08314	2.25729	1.58799	1
3.0835	2.25729	1.58799	1
3.08386	2.25729	1.58799	1
3.08422	2.25729	1.58799	1
3.08458	2.25729	1.58799	1
3.08493	2.25729	1.58799	1
3.08529	2.25729	1.58799	1
3.08565	2.25729	1.58799	1
3.086	2.25729	1.58799	1
3.08636	2.25729	1.58799	1
3.08672	2.25729	1.58799	1
3.08707	2.25729	1.58799	1
3.08743	2.25729	1.58799	1
3.08778	2.25729	1.58799	1
3.08814	2.25729	1.58799	1
3.08849	2.25729	1.58799	1
3.08884	2.25729	1.58799	1
3.0892	2.25729	1.58799	1
3.08955	2.25729	1.58799	1
3.08991	2.25729	1.58799	1
3.09026	2.25729	1.58799	1
3.09061	2.25729	1.58799	1
3.09096	2.25729	1.58799	1
3.09132	2.25729	1.58799	1
3.09167	2.25729	1.58799	1
3.09202	2.25729	1.58799	1
3.09237	2.25729	1.58799	1
3.09272	2.25729	1.58799	1
3.09307	2.25729	1.58799	1
3.09342	2.25729	1.58799	1
3.09377	2.25729	1.58799	1
3.09412	2.25729	1.58799	1
3.09447	2.25729	1.58799	1
3.09482	2.25729	1.58799	1
3.09517	2.25729	1.58799	1
3.09552	2.25729	1.58799	1
3.09587	2.25729	1.58799	1
3.09621	2.25729	1.58799	1
3.09656	2.25729	1.58799	1
3.09691	2.25729	1.58799	1
3.09726	2.25729	1.58799	1
3.0976	2.25729	1.58799	1
3.09795	2.25729	1.58799	1
3.0983	2.25729	1.58799	1
3.09864	2.25729	1.58799	1
3.09899	2.25729	1.58799	1
3.09934	2.25729	1.58799	1
3.09968	2.25729	1.58799	1
3.10003	2.25729	1.58799	1
3.10037	2.25729	1.58799	1
3.10072	2.25729	1.58799	1
3.10106	2.25729	1.58799	1
3.1014	2.25729	1.58799	1
3.10175	2.25729	1.58799	1
3.10209	2.25729	1.58799	1
3.10243	2.25729	1.58799	1
3.10278	2.25729	1.58799	1
3.10312	2.25729	1.58799	1
3.10346	2.25729	1.58799	1
3.1038	2.25729	1.58799	1
3.10415	2.25729	1.58799	1
3.10449	2.25729	1.58799	1
3.10483	2.25729	1.58799	1
3.10517	2.25729	1.58799	1
3.10551	2.25729	1.58799	1
3.10585	2.25729	1.58799	1
3.10619	2.25729	1.58799	1
3.10653	2.25729	1.58799	1
3.10687	2.25729	1.58799	1
3.10721	2.25729	1.58799	1
3.10755	2.25729	1.58799	1
3.10789	2.25729	1.58799	1
3.10823	2.25729	1.58799	1
3.10857	2.25729	1.58799	1
3.1089	2.25729	1.58799	1
3.10924	2.25729	1.58799	1
3.10958	2.25729	1.58799	1
3.10992	2.25729	1.58799	1
3.11025	2.25729	1.58799	1
3.11059	2.25729	1.58799	1
3.11093	2.25729	1.58799	1
3.11126	2.25729	1.58799	1
3.1116	2.25729	1.58799	1
3.11193	2.25729	1.58799	1
3.11227	2.25729	1.58799	1
3.11261	2.25729	1.58799	1
3.11294	2.25729	1.58799	1
3.11327	2.25729	1.58799	1
3.11361	2.25729	1.58799	1
3.11394	2.25729	1.58799	1
3.11428	2.25729	1.58799	1
3.11461	2.25729	1.58799	1
3.11494	2.25729	1.58799	1
3.11528	2.25729	1.58799	1
3.11561	2.25729	1.58799	1
3.11594	2.25729	1.58799	1
3.11628	2.25729	1.58799	1
3.11661	2.25729	1.58799	1
3.11694	2.25729	1.58799	1
3.11727	2.25729	1.58799	1
3.1176	2.25729	1.58799	1
3.11793	2.25729	1.58799	1
3.11826	2.25729	1.58799	1
3.1186	2.25729	1.58799	1
3.11893	2.25729	1.58799	1
3.11926	2.25729	1.58799	1
3.11959	2.25729	1.58799	1
3.11992	2.25729	1.58799	1
3.12024	2.25729	1.58799	1
3.12057	2.25729	1.58799	1
3.1209	2.25729	1.58799	1
3.12123	2.25729	1.58799	1
3.12156	2.25729	1.58799	1
3.12189	2.25729	1.58799	1
3.12222	2.25729	1.58799	1
3.12254	2.25729	1.58799	1
3.12287	2.25729	1.58799	1
3.1232	2.25729	1.58799	1
3.12352	2.25729	1.58799	1
3.12385	2.25729	1.58799	1
3.12418	2.25729	1.58799	1
3.1245	2.25729	1.58799	1
3.12483	2.25729	1.58799	1
3.12516	2.25729	1.58799	1
3.12548	2.25729	1.58799	1
3.12581	2.25729	1.58799	1
3.12613	2.25729	1.58799	1
3.12646	2.25729	1.58799	1
3.12678	2.25729	1.58799	1
3.1271	2.25729	1.58799	1
3.12743	2.25729	1.58799	1
3.12775	2.25729	1.58799	1
3.12808	2.25729	1.58799	1
3.1284	2.25729	1.58799	1
3.12872	2.25729	1.58799	1
3.12905	2.25729	1.58799	1
3.12937	2.25729	1.58799	1
3.12969	2.25729	1.58799	1
3.13001	2.25729	1.58799	1
3.13033	2.25729	1.58799	1
3.13066	2.25729	1.58799	1
3.13098	2.25729	1.58799	1
3.1313	2.25729	1.58799	1
3.13162	2.25729	1.58799	1
3.13194	2.25729	1.58799	1
3.13226	2.25729	1.58799	1
3.13258	2.25729	1.58799	1
3.1329	2.25729	1.58799	1
3.13322	2.25729	1.58799	1
3.13354	2.25729	1.58799	1
3.13386	2.25729	1.58799	1
3.13418	2.25729	1.58799	1
3.1345	2.25729	1.58799	1
3.13481	2.25729	1.58799	1
3.13513	2.25729	1.58799	1
3.13545	2.25729	1.58799	1
3.13577	2.25729	1.58799	1
3.13609	2.25729	1.58799	1
3.1364	2.25729	1.58799	1
3.13672	2.25729	1.58799	1
3.13704	2.25729	1.58799	1
3.13735	2.25729	1.58799	1
3.13767	2.25729	1.58799	1
3.13799	2.25729	1.58799	1
3.1383	2.25729	1.58799	1
3.13862	2.25729	1.58799	1
3.13893	2.25729	1.58799	1
3.13925	2.25729	1.58799	1
3.13956	2.25729	1.58799	1
3.13988	2.25729	1.58799	1
3.14019	2.25729	1.58799	1
3.14051	2.25729	1.58799	1
3.14082	2.25729	1.58799	1
3.14114	2.25729	1.58799	1
3.14145	2.25729	1.58799	1
3.14176	2.25729	1.58799	1
3.14208	2.25729	1.58799	1
3.14239	2.25729	1.58799	1
3.1427	2.25729	1.58799	1
3.14301	2.25729	1.58799	1
3.14333	2.25729	1.58799	1
3.14364	2.25729	1.58799	1
3.14395	2.25729	1.58799	1
3.14426	2.25729	1.58799	1
3.14457	2.25729	1.58799	1
3.14489	2.25729	1.58799	1
3.1452	2.25729	1.58799	1
3.14551	2.25729	1.58799	1
3.14582	2.25729	1.58799	1
3.14613	2.25729	1.58799	1
3.14644	2.25729	1.58799	1
3.14675	2.25729	1.58799	1
3.14706	2.25729	1.58799	1
3.14737	2.25729	1.58799	1
3.14768	2.25729	1.58799	1
3.14799	2.25729	1.58799	1
3.14829	2.25729	1.58799	1
3.1486	2.25729	1.58799	1
3.14891	2.25729	1.58799	1
3.14922	2.25729	1.58799	1
3.14953	2.25729	1.58799	1
3.14983	2.25729	1.58799	1
3.15014	2.25729	1.58799	1
3.15045	2.25729	1.58799	1
3.15076	2.25729	1.58799	1
3.15106	2.25729	1.58799	1
3.15137	2.25729	1.58799	1
3.15168	2.25729	1.58799	1
3.15198	2.25729	1.58799	1
3.15229	2.25729	1.58799	1
3.15259	2.25729	1.58799	1
3.1529	2.25729	1.58799	1
3.1532	2.25729	1.58799	1
3.15351	2.25729	1.58799	1
3.15381	2.25729	1.58799	1
3.15412	2.25729	1.58799	1
3.15442	2.25729	1.58799	1
3.15473	2.25729	1.58799	1
3.15503	2.25729	1.58799	1
3.15534	2.25729	1.58799	1
3.15564	2.25729	1.58799	1
3.15594	2.25729	1.58799	1
3.15625	2.25729	1.58799	1
3.15655	2.25729	1.58799	1
3.15685	2.25729	1.58799	1
3.15715	2.25729	1.58799	1
3.15746	2.25729	1.58799	1
3.15776	2.25729	1.58799	1
3.15806	2.25729	1.58799	1
3.15836	2.25729	1.58799	1
3.15866	2.25729	1.58799	1
3.15897	2.25729	1.58799	1
3.15927	2.25729	1.58799	1
3.15957	2.25729	1.58799	1
3.15987	2.25729	1.58799	1
3.16017	2.25729	1.58799	1
3.16047	2.25729	1.58799	1
3.16077	2.25729	1.58799	1
3.16107	2.25729	1.58799	1
3.16137	2.25729	1.58799	1
3.16167	2.25729	1.58799	1
3.16197	2.25729	1.58799	1
3.16227	2.25729	1.58799	1
3.16256	2.25729	1.58799	1
3.16286	2.25729	1.58799	1
3.16316	2.25729	1.58799	1
3.16346	2.25729	1.58799	1
3.16376	2.25729	1.58799	1
3.16406	2.25729	1.58799	1
3.16435	2.25729	1.58799	1
3.16465	2.25729	1.58799	1
3.16495	2.25729	1.58799	1
3.16524	2.25729	1.58799	1
3.16554	2.25729	1.58799	1
3.16584	2.25729	1.58799	1
3.16613	2.25729	1.58799	1
3.16643	2.25712	2.16125	1
3.16673	2.25712	2.16125	1
3.16702	2.25712	2.16125	1
3.16732	2.25712	2.16125	1
3.16761	2.25712	2.16125	1
3.16791	2.25712	2.16125	1
3.1682	2.25712	2.16125	1
3.1685	2.25712	2.16125	1
3.16879	2.25712	2.16125	1
3.16909	2.25712	2.16125	1
3.16938	2.25712	2.16125	1
3.16967	2.25712	2.16125	1
3.16997	2.25712	2.16125	1
3.17026	2.25712	2.16125	1
3.17056	2.25712	2.16125	1
3.17085	2.25712	2.16125	1
3.17114	2.25712	2.16125	1
3.17143	2.25712	2.16125	1
3.17173	2.25712	2.16125	1
3.17202	2.25712	2.16125	1
3.17231	2.25694	2.64839	1
3.1726	2.25694	2.64839	1
3.17289	2.25694	2.64839	1
3.17319	2.25694	2.64839	1
3.17348	2.25694	2.64839	1
3.17377	2.25694	2.64839	1
3.17406	2.25694	2.64839	1
3.17435	2.25694	2.64839	1
3.17464	2.25676	3.04248	1
3.17493	2.25659	3.37796	1
3.17522	2.25659	3.37796	1
3.17551	2.25641	3.66236	1
3.1758	2.25623	3.94081	1
3.17609	2.25623	3.94081	1
3.17638	2.25605	4.20603	1
3.17667	2.25605	4.20603	1
3.17696	2.25605	4.20603	1
3.17725	2.25605	4.20603	1
3.17754	2.25605	4.20603	1
3.17782	2.25587	4.45822	1
3.17811	2.2557	4.70929	1
3.1784	2.2557	4.70929	1
3.17869	2.25552	4.93074	1
3.17898	2.25552	4.93074	1
3.17926	2.25534	5.15007	1
3.17955	2.25534	5.15007	1
3.17984	2.25534	5.15007	1
3.18013	2.25534	5.15007	1
3.18041	2.25534	5.15007	1
3.1807	2.25517	5.34728	1
3.18099	2.25517	5.34728	1
3.18127	2.25517	5.34728	1
3.18156	2.25481	5.73591	1
3.18184	2.25463	5.92487	1
3.18213	2.25428	6.27952	1
3.18241	2.2541	6.4634	1
3.1827	2.25393	6.63809	1
3.18298	2.25375	6.79005	1
3.18327	2.25375	6.79005	1
3.18355	2.25357	6.94251	1
3.18384	2.25304	7.37348	1
3.18412	2.25304	7.37348	1
3.18441	2.25268	7.66311	1
3.18469	2.25251	7.80656	1
3.18498	2.25197	8.1849	1
3.18526	2.2518	8.31503	1
3.18554	2.25126	8.68512	1
3.18583	2.25108	8.79767	1
3.18611	2.24984	9.56072	1
3.18639	2.2493	9.85205	1
3.18667	2.24894	10.0459	1
3.18696	2.24823	10.4116	1
3.18724	2.24805	10.4958	1
3.18752	2.24805	10.4958	1
3.1878	2.24769	10.6664	1
3.18808	2.24733	10.8301	1
3.18837	2.24715	10.9072	1
3.18865	2.24643	11.246	1
3.18893	2.24625	11.3167	1
3.18921	2.24535	11.703	1
3.18949	2.24463	12.0029	1
3.18977	2.24373	12.344	1
3.19005	2.24337	12.4842	1
3.19033	2.24265	12.7389	1
3.19061	2.24174	13.0227	1
3.19089	2.24156	13.0813	1
3.19117	2.24101	13.2505	1
3.19145	2.24046	13.415	1
3.19173	2.2401	13.5179	1
3.19201	2.23901	13.8463	1
3.19229	2.23791	14.1293	1
3.19257	2.23645	14.4979	1
3.19285	2.23572	14.6716	1
3.19312	2.23517	14.8047	1
3.1934	2.23443	14.9606	1
3.19368	2.23407	15.0451	1
3.19396	2.23333	15.1972	1
3.19424	2.23259	15.3349	1
3.19451	2.23092	15.6269	1
3.19479	2.22963	15.8478	1
3.19507	2.22833	16.0582	1
3.19535	2.22758	16.1592	1
3.19562	2.22683	16.254	1
3.1959	2.22608	16.3486	1
3.19618	2.22533	16.428	1
3.19645	2.2244	16.5419	1
3.19673	2.22421	16.5612	1
3.197	2.22289	16.6802	1
3.19728	2.22251	16.7091	1
3.19756	2.22157	16.7935	1
3.19783	2.22005	16.8804	1
3.19811	2.21834	16.9856	1
3.19838	2.21739	17.0384	1
3.19866	2.21643	17.0721	1
3.19893	2.2149	17.1135	1
3.19921	2.21452	17.1179	1
3.19948	2.21298	17.1499	1
3.19976	2.2124	17.1528	1
3.20003	2.21202	17.1654	1
3.2003	2.21125	17.1678	1
3.20058	2.20931	17.1305	1
3.20085	2.20814	17.1005	1
3.20112	2.20737	17.0977	1
3.2014	2.20659	17.0602	1
3.20167	2.20581	17.0405	1
3.20194	2.20405	16.9527	1
3.20222	2.20326	16.9144	1
3.20249	2.20248	16.8766	1
3.20276	2.20209	16.8506	1
3.20303	2.20169	16.825	1
3.2033	2.20071	16.7433	1
3.20358	2.20031	16.7136	1
3.20385	2.19952	16.6382	1
3.20412	2.19912	16.5999	1
3.20439	2.19773	16.4641	1
3.20466	2.19654	16.3236	1
3.20493	2.19594	16.2529	1
3.2052	2.19514	16.1655	1
3.20548	2.19434	16.0523	1
3.20575	2.19394	16.008	1
3.20602	2.19274	15.851	1
3.20629	2.19154	15.6857	1
3.20656	2.19133	15.6571	1
3.20683	2.19012	15.4621	1
3.2071	2.18932	15.3283	1
3.20737	2.18851	15.1932	1
3.20763	2.1877	15.0593	1
3.2079	2.1875	15.0225	1
3.20817	2.18587	14.6881	1
3.20844	2.18566	14.6431	1
3.20871	2.18465	14.4331	1
3.20898	2.18424	14.3436	1
3.20925	2.18342	14.1582	1
3.20952	2.18239	13.9138	1
3.20978	2.18219	13.8641	1
3.21005	2.18116	13.6072	1
3.21032	2.18054	13.431	1
3.21059	2.17972	13.2185	1
3.21085	2.17889	12.9708	1
3.21112	2.17785	12.6668	1
3.21139	2.17661	12.2942	1
3.21165	2.17557	11.9617	1
3.21192	2.17516	11.8083	1
3.21219	2.1737	11.2898	1
3.21245	2.17286	10.9742	1
3.21272	2.17286	10.9742	1
3.21299	2.17265	10.8936	1
3.21325	2.17202	10.6277	1
3.21352	2.17181	10.5459	1
3.21378	2.17098	10.1981	1
3.21405	2.17035	9.92143	1
3.21431	2.16993	9.74197	1
3.21458	2.1693	9.4494	1
3.21484	2.1674	8.4503	1
3.21511	2.16719	8.3257	1
3.21537	2.16676	8.07604	1
3.21564	2.16676	8.07604	1
3.2159	2.16655	7.96176	1
3.21617	2.16613	7.70817	1
3.21643	2.16592	7.56232	1
3.21669	2.1657	7.41482	1
3.21696	2.16549	7.28205	1
3.21722	2.16507	6.97914	1
3.21748	2.16507	6.97914	1
3.21775	2.16485	6.82171	1
3.21801	2.16443	6.49408	1
3.21827	2.16421	6.32458	1
3.21854	2.16358	5.83087	1
3.2188	2.16337	5.6445	1
3.21906	2.16294	5.23894	1
3.21932	2.16294	5.23894	1
3.21958	2.16273	5.03624	1
3.21985	2.16251	4.80767	1
3.22011	2.16251	4.80767	1
3.22037	2.1623	4.58893	1
3.22063	2.16209	4.34582	1
3.22089	2.16209	4.34582	1
3.22115	2.16209	4.34582	1
3.22141	2.16209	4.34582	1
3.22167	2.16188	4.09347	1
3.22194	2.16166	3.84368	1
3.2222	2.16166	3.84368	1
3.22246	2.16166	3.84368	1
3.22272	2.16166	3.84368	1
3.22298	2.16124	3.2408	1
3.22324	2.16124	3.2408	1
3.2235	2.16124	3.2408	1
3.22376	2.16124	3.2408	1
3.22401	2.16124	3.2408	1
3.22427	2.16124	3.2408	1
3.22453	2.16124	3.2408	1
3.22479	2.16124	3.2408	1
3.22505	2.16124	3.2408	1
3.22531	2.16124	3.2408	1
3.22557	2.16124	3.2408	1
3.22583	2.16102	2.8826	1
3.22608	2.16102	2.8826	1
3.22634	2.16102	2.8826	1
3.2266	2.16081	2.48943	1
3.22686	2.16081	2.48943	1
3.22712	2.16081	2.48943	1
3.22737	2.1606	1.97091	1
3.22763	2.1606	1.97091	1
3.22789	2.1606	1.97091	1
3.22814	2.16038	1.27039	1
3.2284	2.16038	1.27039	1
3.22866	2.16038	1.27039	1
3.22891	2.16038	1.27039	1
3.22917	2.16038	1.27039	1
3.22943	2.16038	1.27039	1
3.22968	2.16038	1.27039	1
3.22994	2.16038	1.27039	1
3.23019	2.16038	1.27039	1
3.23045	2.16038	1.27039	1
3.2307	2.16038	1.27039	1
3.23096	2.16038	1.27039	1
3.23121	2.16038	1.27039	1
3.23147	2.16038	1.27039	1
3.23172	2.16038	1.27039	1
3.23198	2.16038	1.27039	1
3.23223	2.16038	1.27039	1
3.23249	2.16038	1.27039	1
3.23274	2.16038	1.27039	1
3.233	2.16038	1.27039	1
3.23325	2.16038	1.27039	1
3.2335	2.16038	1.27039	1
3.23376	2.16038	1.27039	1
3.23401	2.16038	1.27039	1
3.23426	2.16038	1.27039	1
3.23452	2.16038	1.27039	1
3.23477	2.16038	1.27039	1
3.23502	2.16038	1.27039	1
3.23528	2.16038	1.27039	1
3.23553	2.16038	1.27039	1
3.23578	2.16038	1.27039	1
3.23603	2.16038	1.27039	1
3.23629	2.16038	1.27039	1
3.23654	2.16038	1.27039	1
3.23679	2.16038	1.27039	1
3.23704	2.16038	1.27039	1
3.23729	2.16038	1.27039	1
3.23754	2.16038	1.27039	1
3.23779	2.16038	1.27039	1
3.23805	2.16038	1.27039	1
3.2383	2.16038	1.27039	1
3.23855	2.16038	1.27039	1
3.2388	2.16038	1.27039	1
3.23905	2.16038	1.27039	1
3.2393	2.16038	1.27039	1
3.23955	2.16038	1.27039	1
3.2398	2.16038	1.27039	1
3.24005	2.16038	1.27039	1
3.2403	2.16038	1.27039	1
3.24055	2.16038	1.27039	1
3.2408	2.16038	1.27039	1
3.24105	2.16038	1.27039	1
3.2413	2.16038	1.27039	1
3.24155	2.16038	1.27039	1
3.2418	2.16038	1.27039	1
3.24204	2.16038	1.27039	1
3.24229	2.16038	1.27039	1
3.24254	2.16038	1.27039	1
3.24279	2.16038	1.27039	1
3.24304	2.16038	1.27039	1
3.24329	2.16038	1.27039	1
3.24353	2.16038	1.27039	1
3.24378	2.16038	1.27039	1
3.24403	2.16038	1.27039	1
3.24428	2.16038	1.27039	1
3.24452	2.16038	1.27039	1
3.24477	2.16038	1.27039	1
3.24502	2.16038	1.27039	1
3.24527	2.16038	1.27039	1
3.24551	2.16038	1.27039	1
3.24576	2.16038	1.27039	1
3.24601	2.16038	1.27039	1
3.24625	2.16038	1.27039	1
3.2465	2.16038	1.27039	1
3.24674	2.16038	1.27039	1
3.24699	2.16038	1.27039	1
3.24724	2.16038	1.27039	1
3.24748	2.16038	1.27039	1
3.24773	2.16038	1.27039	1
3.24797	2.16038	1.27039	1
3.24822	2.16038	1.27039	1
3.24846	2.16038	1.27039	1
3.24871	2.16038	1.27039	1
3.24895	2.16038	1.27039	1
3.2492	2.16038	1.27039	1
3.24944	2.16038	1.27039	1
3.24969	2.16038	1.27039	1
3.24993	2.16038	1.27039	1
3.25018	2.16038	1.27039	1
3.25042	2.16038	1.27039	1
3.25066	2.16038	1.27039	1
3.25091	2.16038	1.27039	1
3.25115	2.16038	1.27039	1
3.25139	2.16038	1.27039	1
3.25164	2.16038	1.27039	1
3.25188	2.16038	1.27039	1
3.25212	2.16038	1.27039	1
3.25237	2.16038	1.27039	1
3.25261	2.16038	1.27039	1
3.25285	2.16038	1.27039	1
3.2531	2.16038	1.27039	1
3.25334	2.16038	1.27039	1
3.25358	2.16038	1.27039	1
3.25382	2.16038	1.27039	1
3.25406	2.16038	1.27039	1
3.25431	2.16038	1.27039	1
3.25455	2.16038	1.27039	1
3.25479	2.16038	1.27039	1
3.25503	2.16038	1.27039	1
3.25527	2.16038	1.27039	1
3.25551	2.16038	1.27039	1
3.25575	2.16038	1.27039	1
3.256	2.16038	1.27039	1
3.25624	2.16038	1.27039	1
3.25648	2.16038	1.27039	1
3.25672	2.16038	1.27039	1
3.25696	2.16038	1.27039	1
3.2572	2.16038	1.27039	1
3.25744	2.16038	1.27039	1
3.25768	2.16038	1.27039	1
3.25792	2.16038	1.27039	1
3.25816	2.16038	1.27039	1
3.2584	2.16038	1.27039	1
3.25864	2.16038	1.27039	1
3.25888	2.16038	1.27039	1
3.25912	2.16038	1.27039	1
3.25935	2.16038	1.27039	1
3.25959	2.16038	1.27039	1
3.25983	2.16038	1.27039	1
3.26007	2.16038	1.27039	1
3.26031	2.16038	1.27039	1
3.26055	2.16038	1.27039	1
3.26079	2.16038	1.27039	1
3.26102	2.16038	1.27039	1
3.26126	2.16038	1.27039	1
3.2615	2.16038	1.27039	1
3.26174	2.16038	1.27039	1
3.26198	2.16038	1.27039	1
3.26221	2.16038	1.27039	1
3.26245	2.16038	1.27039	1
3.26269	2.16038	1.27039	1
3.26293	2.16038	1.27039	1
3.26316	2.16038	1.27039	1
3.2634	2.16038	1.27039	1
3.26364	2.16038	1.27039	1
3.26387	2.16038	1.27039	1
3.26411	2.16038	1.27039	1
3.26435	2.16038	1.27039	1
3.26458	2.16038	1.27039	1
3.26482	2.16038	1.27039	1
3.26505	2.16038	1.27039	1
3.26529	2.16038	1.27039	1
3.26553	2.16038	1.27039	1
3.26576	2.16038	1.27039	1
3.266	2.16038	1.27039	1
3.26623	2.16038	1.27039	1
3.26647	2.16038	1.27039	1
3.2667	2.16038	1.27039	1
3.26694	2.16038	1.27039	1
3.26717	2.16038	1.27039	1
3.26741	2.16038	1.27039	1
3.26764	2.16038	1.27039	1
3.26788	2.16038	1.27039	1
3.26811	2.16038	1.27039	1
3.26834	2.16038	1.27039	1
3.26858	2.16038	1.27039	1
3.26881	2.16038	1.27039	1
3.26905	2.16038	1.27039	1
3.26928	2.16038	1.27039	1
3.26951	2.16038	1.27039	1
3.26975	2.16038	1.27039	1
3.26998	2.16038	1.27039	1
3.27021	2.16038	1.27039	1
3.27045	2.16038	1.27039	1
3.27068	2.16038	1.27039	1
3.27091	2.16038	1.27039	1
3.27114	2.16038	1.27039	1
3.27138	2.16038	1.27039	1
3.27161	2.16038	1.27039	1
3.27184	2.16038	1.27039	1
3.27207	2.16038	1.27039	1
3.27231	2.16038	1.27039	1
3.27254	2.16038	1.27039	1
3.27277	2.16038	1.27039	1
3.273	2.16038	1.27039	1
3.27323	2.16038	1.27039	1
3.27346	2.16038	1.27039	1
3.2737	2.16038	1.27039	1
3.27393	2.16038	1.27039	1
3.27416	2.16038	1.27039	1
3.27439	2.16038	1.27039	1
3.27462	2.16038	1.27039	1
3.27485	2.16038	1.27039	1
3.27508	2.16038	1.27039	1
3.27531	2.16038	1.27039	1
3.27554	2.16038	1.27039	1
3.27577	2.16038	1.27039	1
3.276	2.16038	1.27039	1
3.27623	2.16038	1.27039	1
3.27646	2.16038	1.27039	1
3.27669	2.16038	1.27039	1
3.27692	2.16038	1.27039	1
3.27715	2.16038	1.27039	1
3.27738	2.16038	1.27039	1
3.27761	2.16038	1.27039	1
3.27784	2.16038	1.27039	1
3.27807	2.16038	1.27039	1
3.2783	2.16038	1.27039	1
3.27852	2.16038	1.27039	1
3.27875	2.16038	1.27039	1
3.27898	2.16038	1.27039	1
3.27921	2.16038	1.27039	1
3.27944	2.16038	1.27039	1
3.27967	2.16038	1.27039	1
3.27989	2.16038	1.27039	1
3.28012	2.16038	1.27039	1
3.28035	2.16038	1.27039	1
3.28058	2.16038	1.27039	1
3.28081	2.16038	1.27039	1
3.28103	2.16038	1.27039	1
3.28126	2.16038	1.27039	1
3.28149	2.16038	1.27039	1
3.28171	2.16038	1.27039	1
3.28194	2.16038	1.27039	1
3.28217	2.16038	1.27039	1
3.2824	2.16038	1.27039	1
3.28262	2.16038	1.27039	1
3.28285	2.16038	1.27039	1
3.28307	2.16038	1.27039	1
3.2833	2.16038	1.27039	1
3.28353	2.16038	1.27039	1
3.28375	2.16038	1.27039	1
3.28398	2.16038	1.27039	1
3.28421	2.16038	1.27039	1
3.28443	2.16038	1.27039	1
3.28466	2.16038	1.27039	1
3.28488	2.16038	1.27039	1
3.28511	2.16038	1.27039	1
3.28533	2.16038	1.27039	1
3.28556	2.16038	1.27039	1
3.28578	2.16038	1.27039	1
3.28601	2.16038	1.27039	1
3.28623	2.16038	1.27039	1
3.28646	2.16038	1.27039	1
3.28668	2.16038	1.27039	1
3.28691	2.16038	1.27039	1
3.28713	2.16038	1.27039	1
3.28735	2.16038	1.27039	1
3.28758	2.16038	1.27039	1
3.2878	2.16038	1.27039	1
3.28803	2.16038	1.27039	1
3.28825	2.16038	1.27039	1
3.28847	2.16038	1.27039	1
3.2887	2.16038	1.27039	1
3.28892	2.16038	1.27039	1
3.28914	2.16038	1.27039	1
3.28937	2.16038	1.27039	1
3.28959	2.16038	1.27039	1
3.28981	2.16038	1.27039	1
3.29003	2.16038	1.27039	1
3.29026	2.16038	1.27039	1
3.29048	2.16038	1.27039	1
3.2907	2.16038	1.27039	1
3.29092	2.16038	1.27039	1
3.29115	2.16038	1.27039	1
3.29137	2.16038	1.27039	1
3.29159	2.16038	1.27039	1
3.29181	2.16038	1.27039	1
3.29203	2.16038	1.27039	1
3.29226	2.16038	1.27039	1
3.29248	2.16038	1.27039	1
3.2927	2.16038	1.27039	1
3.29292	2.16038	1.27039	1
3.29314	2.16038	1.27039	1
3.29336	2.16038	1.27039	1
3.29358	2.16038	1.27039	1
3.2938	2.16038	1.27039	1
3.29403	2.16038	1.27039	1
3.29425	2.16038	1.27039	1
3.29447	2.16038	1.27039	1
3.29469	2.16038	1.27039	1
3.29491	2.16038	1.27039	1
3.29513	2.16038	1.27039	1
3.29535	2.16038	1.27039	1
3.29557	2.16038	1.27039	1
3.29579	2.16038	1.27039	1
3.29601	2.16038	1.27039	1
3.29623	2.16038	1.27039	1
3.29645	2.16038	1.27039	1
3.29667	2.16038	1.27039	1
3.29688	2.16038	1.27039	1
3.2971	2.16038	1.27039	1
3.29732	2.16038	1.27039	1
3.29754	2.16038	1.27039	1
3.29776	2.16038	1.27039	1
3.29798	2.16038	1.27039	1
3.2982	2.16038	1.27039	1
3.29842	2.16038	1.27039	1
3.29863	2.16038	1.27039	1
3.29885	2.16038	1.27039	1
3.29907	2.16038	1.27039	1
3.29929	2.16038	1.27039	1
3.29951	2.16038	1.27039	1
3.29973	2.16038	1.27039	1
3.29994	2.16038	1.27039	1
3.30016	2.16038	1.27039	1
3.30038	2.16038	1.27039	1
3.3006	2.16038	1.27039	1
3.30081	2.16038	1.27039	1
[truncated: 98,001 more rows]

## Sheet: SFig. 5c - celltypes
Rank [log10]	Reads [log10]	std	Celltype
0	2.24492	36.7558	A
0.30103	2.16989	23.7555	A
0.477121	2.12272	17.922	A
0.60206	2.09066	15.6482	A
0.69897	2.06563	13.1303	A
0.778151	2.04241	12.6831	A
0.845098	2.02279	11.3333	A
0.90309	2.00792	10.6668	A
0.954243	1.99258	9.80026	A
1	1.98032	9.55382	A
1.04139	1.96843	9.31804	A
1.07918	1.9557	8.1563	A
1.11394	1.9454	7.77387	A
1.14613	1.93447	7.38676	A
1.17609	1.92457	7.24132	A
1.20412	1.9155	6.97096	A
1.23045	1.90666	6.52186	A
1.25527	1.89944	6.42352	A
1.27875	1.89194	6.56921	A
1.30103	1.88465	5.90504	A
1.32222	1.87835	5.82027	A
1.34242	1.86937	5.66254	A
1.36173	1.86438	5.74771	A
1.38021	1.85627	5.35939	A
1.39794	1.85036	5.2877	A
1.41497	1.84581	5.34467	A
1.43136	1.8377	4.85201	A
1.44716	1.83345	5.11566	A
1.4624	1.82831	5.09569	A
1.47712	1.82251	4.92212	A
1.49136	1.81715	4.54359	A
1.50515	1.8126	4.56789	A
1.51851	1.80633	4.53318	A
1.53148	1.80297	4.40639	A
1.54407	1.79883	4.32063	A
1.5563	1.79448	4.25259	A
1.5682	1.78962	4.09994	A
1.57978	1.78589	4.05181	A
1.59106	1.78024	3.85703	A
1.60206	1.77514	3.92832	A
1.61278	1.7704	3.83329	A
1.62325	1.76679	3.72568	A
1.63347	1.76378	3.79515	A
1.64345	1.75934	3.6828	A
1.65321	1.75478	3.57577	A
1.66276	1.74965	3.61232	A
1.6721	1.74786	3.55064	A
1.68124	1.74273	3.29999	A
1.6902	1.7408	3.45748	A
1.69897	1.73591	3.33407	A
1.70757	1.73324	3.41761	A
1.716	1.72976	3.32498	A
1.72428	1.726	3.23004	A
1.73239	1.72222	3.32258	A
1.74036	1.71922	3.23903	A
1.74819	1.71534	3.05483	A
1.75587	1.71349	3.11956	A
1.76343	1.70914	3.1865	A
1.77085	1.7061	3.04031	A
1.77815	1.70368	3.10873	A
1.78533	1.69968	3.02701	A
1.79239	1.69613	2.96567	A
1.79934	1.69441	3.07478	A
1.80618	1.68919	2.93005	A
1.81291	1.68687	2.91474	A
1.81954	1.68513	2.73641	A
1.82607	1.68084	2.88509	A
1.83251	1.67712	2.7561	A
1.83885	1.67509	2.68193	A
1.8451	1.67379	2.72646	A
1.85126	1.67018	2.70115	A
1.85733	1.66712	2.72965	A
1.86332	1.6641	2.56426	A
1.86923	1.66167	2.67524	A
1.87506	1.6598	2.74101	A
1.88081	1.65755	2.61329	A
1.88649	1.65353	2.51747	A
1.89209	1.65153	2.48396	A
1.89763	1.64771	2.53068	A
1.90309	1.64567	2.54618	A
1.90849	1.644	2.54489	A
1.91381	1.64288	2.3835	A
1.91908	1.64156	2.52421	A
1.92428	1.63711	2.36707	A
1.92942	1.63503	2.42962	A
1.9345	1.63245	2.3345	A
1.93952	1.62916	2.32026	A
1.94448	1.62699	2.30551	A
1.94939	1.62374	2.33956	A
1.95424	1.62238	2.39712	A
1.95904	1.62065	2.32499	A
1.96379	1.61779	2.24569	A
1.96848	1.61514	2.297	A
1.97313	1.61383	2.32934	A
1.97772	1.60982	2.21982	A
1.98227	1.60964	2.3578	A
1.98677	1.60558	2.20209	A
1.99123	1.60394	2.13938	A
1.99564	1.60259	2.09458	A
2	1.59954	2.07227	A
2.00432	1.59736	2.23739	A
2.0086	1.59521	2.15834	A
2.01284	1.59304	2.16808	A
2.01703	1.59103	2.11786	A
2.02119	1.58931	2.15973	A
2.02531	1.58724	2.05061	A
2.02938	1.58555	2.012	A
2.03342	1.58347	2.12273	A
2.03743	1.58132	2.06915	A
2.04139	1.57779	1.96978	A
2.04532	1.57657	2.02095	A
2.04922	1.57502	1.98717	A
2.05308	1.57108	1.97345	A
2.0569	1.57111	1.86748	A
2.0607	1.56793	1.98415	A
2.06446	1.56721	1.98469	A
2.06819	1.56425	1.98995	A
2.07188	1.56248	2.00301	A
2.07555	1.56053	1.88448	A
2.07918	1.55968	1.96341	A
2.08279	1.55832	1.97251	A
2.08636	1.55587	1.91723	A
2.08991	1.5526	1.85151	A
2.09342	1.55104	1.9452	A
2.09691	1.55002	1.81711	A
2.10037	1.54816	1.96269	A
2.1038	1.54551	1.85813	A
2.10721	1.54475	1.81261	A
2.11059	1.54136	1.74762	A
2.11394	1.54151	1.80985	A
2.11727	1.53711	1.74861	A
2.12057	1.53558	1.77167	A
2.12385	1.53484	1.73466	A
2.1271	1.53286	1.77051	A
2.13033	1.53173	1.66185	A
2.13354	1.5269	1.71035	A
2.13672	1.52635	1.7134	A
2.13988	1.52592	1.68997	A
2.14301	1.52307	1.67432	A
2.14613	1.52334	1.66793	A
2.14922	1.52011	1.77467	A
2.15229	1.51938	1.73281	A
2.15534	1.51653	1.60976	A
2.15836	1.51568	1.61004	A
2.16137	1.51409	1.75185	A
2.16435	1.51277	1.71655	A
2.16732	1.5093	1.62332	A
2.17026	1.5092	1.61173	A
2.17319	1.50818	1.72133	A
2.17609	1.50358	1.63262	A
2.17898	1.50454	1.66351	A
2.18184	1.5014	1.61277	A
2.18469	1.50311	1.64036	A
2.18752	1.49995	1.60301	A
2.19033	1.49758	1.64619	A
2.19312	1.49597	1.60763	A
2.1959	1.49457	1.59347	A
2.19866	1.49343	1.59176	A
2.2014	1.49271	1.61226	A
2.20412	1.4896	1.63491	A
2.20683	1.48906	1.60674	A
2.20952	1.48679	1.5239	A
2.21219	1.48592	1.43942	A
2.21484	1.48312	1.58265	A
2.21748	1.48182	1.50142	A
2.22011	1.48046	1.521	A
2.22272	1.48057	1.52149	A
2.22531	1.47856	1.51892	A
2.22789	1.47675	1.54136	A
2.23045	1.47595	1.5382	A
2.233	1.47175	1.51896	A
2.23553	1.47119	1.60411	A
2.23805	1.46911	1.48168	A
2.24055	1.46799	1.45571	A
2.24304	1.46782	1.5451	A
2.24551	1.46562	1.52125	A
2.24797	1.46438	1.41475	A
2.25042	1.46381	1.49397	A
2.25285	1.46073	1.39619	A
2.25527	1.45999	1.42456	A
2.25768	1.45872	1.41685	A
2.26007	1.4565	1.43127	A
2.26245	1.4542	1.47876	A
2.26482	1.45364	1.51414	A
2.26717	1.45259	1.50952	A
2.26951	1.45106	1.40059	A
2.27184	1.45143	1.41374	A
2.27416	1.44859	1.39359	A
2.27646	1.44601	1.41158	A
2.27875	1.44535	1.45151	A
2.28103	1.44494	1.4695	A
2.2833	1.44319	1.43728	A
2.28556	1.4414	1.43305	A
2.2878	1.44033	1.39347	A
2.29003	1.43735	1.37736	A
2.29226	1.43763	1.39441	A
2.29447	1.43578	1.36592	A
2.29667	1.43507	1.29325	A
2.29885	1.43134	1.39225	A
2.30103	1.43199	1.43458	A
2.3032	1.43065	1.34619	A
2.30535	1.42897	1.37728	A
2.3075	1.4302	1.41736	A
2.30963	1.42776	1.34412	A
2.31175	1.4266	1.35802	A
2.31387	1.42515	1.34006	A
2.31597	1.42304	1.31517	A
2.31806	1.42094	1.33909	A
2.32015	1.41894	1.36565	A
2.32222	1.41956	1.32835	A
2.32428	1.41827	1.3033	A
2.32634	1.41478	1.22432	A
2.32838	1.41476	1.33053	A
2.33041	1.41356	1.3077	A
2.33244	1.41321	1.26267	A
2.33445	1.41157	1.25391	A
2.33646	1.41078	1.35656	A
2.33846	1.40796	1.29026	A
2.34044	1.40876	1.35494	A
2.34242	1.40634	1.37425	A
2.34439	1.40671	1.24727	A
2.34635	1.40427	1.27103	A
2.3483	1.40278	1.32557	A
2.35025	1.40094	1.30525	A
2.35218	1.40133	1.23977	A
2.35411	1.40181	1.23726	A
2.35603	1.39842	1.24991	A
2.35793	1.39828	1.26377	A
2.35984	1.39677	1.2797	A
2.36173	1.39466	1.29944	A
2.36361	1.39285	1.20729	A
2.36549	1.39198	1.29072	A
2.36736	1.39127	1.26095	A
2.36922	1.389	1.35368	A
2.37107	1.38859	1.243	A
2.37291	1.38707	1.1819	A
2.37475	1.38579	1.25167	A
2.37658	1.38594	1.19714	A
2.3784	1.38385	1.24025	A
2.38021	1.38312	1.25376	A
2.38202	1.38193	1.22952	A
2.38382	1.38036	1.20959	A
2.38561	1.37933	1.20738	A
2.38739	1.37821	1.144	A
2.38917	1.37696	1.22397	A
2.39094	1.37673	1.21569	A
2.3927	1.37568	1.22018	A
2.39445	1.37204	1.2347	A
2.3962	1.37296	1.20614	A
2.39794	1.3707	1.20307	A
2.39967	1.36963	1.09922	A
2.4014	1.36802	1.1919	A
2.40312	1.36767	1.26057	A
2.40483	1.36796	1.16234	A
2.40654	1.36639	1.19464	A
2.40824	1.36479	1.15306	A
2.40993	1.36261	1.16025	A
2.41162	1.36203	1.10555	A
2.4133	1.362	1.16487	A
2.41497	1.35961	1.13266	A
2.41664	1.35854	1.22631	A
2.4183	1.35676	1.12376	A
2.41996	1.35693	1.13636	A
2.4216	1.35456	1.1816	A
2.42325	1.35303	1.16324	A
2.42488	1.35404	1.15149	A
2.42651	1.35353	1.16185	A
2.42813	1.35109	1.07305	A
2.42975	1.35143	1.13269	A
2.43136	1.3487	1.12701	A
2.43297	1.34786	1.1447	A
2.43457	1.34736	1.06928	A
2.43616	1.34516	1.10703	A
2.43775	1.34335	1.08967	A
2.43933	1.34133	1.11033	A
2.44091	1.34094	1.11397	A
2.44248	1.3412	1.15867	A
2.44404	1.34143	1.13942	A
2.4456	1.33912	1.11011	A
2.44716	1.34084	1.1979	A
2.44871	1.33875	1.12166	A
2.45025	1.33718	1.06833	A
2.45179	1.33506	1.06994	A
2.45332	1.33237	1.13707	A
2.45484	1.33364	1.03891	A
2.45637	1.33184	1.0866	A
2.45788	1.33067	1.10576	A
2.45939	1.32967	1.09084	A
2.4609	1.32902	1.09985	A
2.4624	1.32752	1.08498	A
2.46389	1.32653	1.03854	A
2.46538	1.3261	1.06582	A
2.46687	1.32605	1.05864	A
2.46835	1.32434	1.0199	A
2.46982	1.3226	1.05892	A
2.47129	1.32227	1.03295	A
2.47276	1.32062	1.05928	A
2.47422	1.32001	1.05169	A
2.47567	1.31975	1.06611	A
2.47712	1.31676	1.06547	A
2.47857	1.31728	1.09485	A
2.48001	1.31672	1.04347	A
2.48144	1.31713	1.06573	A
2.48287	1.31332	1.0917	A
2.4843	1.31248	1.06164	A
2.48572	1.31044	1.07223	A
2.48714	1.30957	1.06187	A
2.48855	1.31167	1.02874	A
2.48996	1.30876	1.01846	A
2.49136	1.30685	1.03852	A
2.49276	1.30711	1.00677	A
2.49415	1.30596	1.06895	A
2.49554	1.30489	0.984088	A
2.49693	1.30429	1.05062	A
2.49831	1.30418	1.01579	A
2.49969	1.30431	1.05753	A
2.50106	1.30216	1.01603	A
2.50243	1.30121	1.00926	A
2.50379	1.29927	1.04869	A
2.50515	1.29733	0.958452	A
2.50651	1.29748	1.00713	A
2.50786	1.29715	1.04537	A
2.5092	1.29546	1.03976	A
2.51055	1.29474	0.968251	A
2.51188	1.29354	0.949198	A
2.51322	1.29334	1.05803	A
2.51455	1.29256	0.960942	A
2.51587	1.29174	0.96119	A
2.5172	1.29047	1.06698	A
2.51851	1.28887	0.970774	A
2.51983	1.28721	0.990668	A
2.52114	1.28637	1.05285	A
2.52244	1.28681	0.956767	A
2.52375	1.28705	1.00929	A
2.52504	1.28387	0.971284	A
2.52634	1.2826	1.01975	A
2.52763	1.28282	0.930463	A
2.52892	1.2821	0.991927	A
2.5302	1.27965	0.988558	A
2.53148	1.27772	0.987567	A
2.53275	1.27692	0.92248	A
2.53403	1.27657	0.965945	A
2.53529	1.27711	0.955392	A
2.53656	1.27556	0.960338	A
2.53782	1.27403	0.918301	A
2.53908	1.27354	1.00287	A
2.54033	1.27449	0.996904	A
2.54158	1.27318	0.983885	A
2.54283	1.27301	0.973654	A
2.54407	1.27055	0.943892	A
2.54531	1.26941	0.95109	A
2.54654	1.26933	0.936405	A
2.54777	1.26755	1.03843	A
2.549	1.26516	1.00956	A
2.55023	1.2665	1.01236	A
2.55145	1.26522	0.958096	A
2.55267	1.26425	0.96852	A
2.55388	1.26284	0.975332	A
2.55509	1.26286	0.986035	A
2.5563	1.2618	0.958023	A
2.55751	1.26082	0.963592	A
2.55871	1.25914	0.943224	A
2.55991	1.25821	0.920824	A
2.5611	1.25811	0.905228	A
2.56229	1.2566	0.880674	A
2.56348	1.25706	0.904179	A
2.56467	1.25582	0.92189	A
2.56585	1.25396	0.940858	A
2.56703	1.25413	0.946481	A
2.5682	1.25189	0.951685	A
2.56937	1.25163	0.945234	A
2.57054	1.25145	0.967297	A
2.57171	1.24951	0.964361	A
2.57287	1.24952	0.972008	A
2.57403	1.24819	0.971984	A
2.57519	1.24911	0.909687	A
2.57634	1.24753	0.929329	A
2.57749	1.2469	0.935703	A
2.57864	1.24458	0.869702	A
2.57978	1.2448	0.939796	A
2.58092	1.24339	0.938428	A
2.58206	1.24288	0.896974	A
2.5832	1.24277	0.894183	A
2.58433	1.2408	0.863472	A
2.58546	1.24092	0.954021	A
2.58659	1.2381	0.903569	A
2.58771	1.23868	0.889728	A
2.58883	1.23591	0.898228	A
2.58995	1.23606	0.919685	A
2.59106	1.23503	0.878857	A
2.59218	1.23383	0.875043	A
2.59329	1.23399	0.943931	A
2.59439	1.23387	0.877038	A
2.5955	1.23154	0.904338	A
2.5966	1.23232	0.887556	A
2.5977	1.22965	0.922833	A
2.59879	1.23039	0.897425	A
2.59988	1.22908	0.902544	A
2.60097	1.22886	0.893752	A
2.60206	1.22811	0.913366	A
2.60314	1.22672	0.869152	A
2.60423	1.22703	0.914766	A
2.60531	1.22665	0.861369	A
2.60638	1.22455	0.844982	A
2.60746	1.22466	0.851542	A
2.60853	1.22341	0.900793	A
2.60959	1.22131	0.86633	A
2.61066	1.22248	0.863485	A
2.61172	1.21987	0.852288	A
2.61278	1.21892	0.895387	A
2.61384	1.21806	0.856577	A
2.6149	1.21652	0.812617	A
2.61595	1.21756	0.827876	A
2.617	1.21763	0.83299	A
2.61805	1.21646	0.888415	A
2.61909	1.21471	0.885214	A
2.62014	1.2157	0.885689	A
2.62118	1.21315	0.836125	A
2.62221	1.21332	0.873467	A
2.62325	1.21299	0.875156	A
2.62428	1.21153	0.875366	A
2.62531	1.21065	0.820804	A
2.62634	1.20884	0.841379	A
2.62737	1.20911	0.865569	A
2.62839	1.20814	0.795539	A
2.62941	1.20727	0.82519	A
2.63043	1.20588	0.814886	A
2.63144	1.20608	0.852137	A
2.63246	1.20534	0.796682	A
2.63347	1.20489	0.871818	A
2.63448	1.20394	0.833313	A
2.63548	1.2023	0.82022	A
2.63649	1.20219	0.83227	A
2.63749	1.20017	0.862858	A
2.63849	1.20074	0.841768	A
2.63949	1.19876	0.851909	A
2.64048	1.1987	0.862831	A
2.64147	1.19898	0.832908	A
2.64246	1.1961	0.866499	A
2.64345	1.19669	0.887352	A
2.64444	1.19887	0.851336	A
2.64542	1.19652	0.908047	A
2.6464	1.19383	0.875232	A
2.64738	1.1928	0.866746	A
2.64836	1.19167	0.851418	A
2.64933	1.1914	0.862024	A
2.65031	1.19156	0.83905	A
2.65128	1.19009	0.813945	A
2.65225	1.19007	0.824672	A
2.65321	1.18999	0.78339	A
2.65418	1.18764	0.834912	A
2.65514	1.18886	0.83567	A
2.6561	1.18941	0.813009	A
2.65706	1.18614	0.757426	A
2.65801	1.18393	0.827237	A
2.65896	1.18431	0.847502	A
2.65992	1.18319	0.804033	A
2.66087	1.18258	0.836622	A
2.66181	1.18147	0.855394	A
2.66276	1.18286	0.853903	A
2.6637	1.18037	0.825227	A
2.66464	1.18099	0.813625	A
2.66558	1.17937	0.834405	A
2.66652	1.17793	0.814453	A
2.66745	1.17768	0.761761	A
2.66839	1.1784	0.830249	A
2.66932	1.1755	0.794167	A
2.67025	1.17643	0.798022	A
2.67117	1.17498	0.835221	A
2.6721	1.17468	0.770384	A
2.67302	1.17385	0.817611	A
2.67394	1.17292	0.790182	A
2.67486	1.17267	0.778846	A
2.67578	1.17089	0.86408	A
2.67669	1.1713	0.821777	A
2.67761	1.17026	0.812438	A
2.67852	1.16797	0.824614	A
2.67943	1.16736	0.789543	A
2.68034	1.16831	0.809004	A
2.68124	1.16926	0.828637	A
2.68215	1.16686	0.807722	A
2.68305	1.1648	0.746715	A
2.68395	1.16545	0.802207	A
2.68485	1.16767	0.791399	A
2.68574	1.16301	0.825183	A
2.68664	1.16136	0.827244	A
2.68753	1.16095	0.705693	A
2.68842	1.16007	0.751732	A
2.68931	1.15953	0.801316	A
2.6902	1.1613	0.799324	A
2.69108	1.15839	0.790888	A
2.69197	1.15758	0.818917	A
2.69285	1.1573	0.769447	A
2.69373	1.15591	0.816265	A
2.69461	1.15564	0.768063	A
2.69548	1.15554	0.730517	A
2.69636	1.15589	0.823507	A
2.69723	1.15501	0.813535	A
2.6981	1.15462	0.738101	A
2.69897	1.15268	0.782641	A
2.69984	1.15441	0.761731	A
2.7007	1.15103	0.781369	A
2.70157	1.1507	0.7876	A
2.70243	1.15149	0.784743	A
2.70329	1.15036	0.776959	A
2.70415	1.14988	0.751688	A
2.70501	1.14663	0.784954	A
2.70586	1.14902	0.757712	A
2.70672	1.14641	0.772662	A
2.70757	1.1462	0.739899	A
2.70842	1.14783	0.77772	A
2.70927	1.14295	0.7883	A
2.71012	1.14518	0.80726	A
2.71096	1.14326	0.771188	A
2.71181	1.14456	0.76471	A
2.71265	1.14242	0.75383	A
2.71349	1.1403	0.755961	A
2.71433	1.14202	0.799779	A
2.71517	1.14085	0.735771	A
2.716	1.13757	0.78779	A
2.71684	1.1396	0.749126	A
2.71767	1.13726	0.731761	A
2.7185	1.13804	0.771458	A
2.71933	1.13582	0.745776	A
2.72016	1.1349	0.785757	A
2.72099	1.13525	0.74841	A
2.72181	1.13408	0.758462	A
2.72263	1.13525	0.751411	A
2.72346	1.13466	0.776516	A
2.72428	1.13355	0.739562	A
2.72509	1.13074	0.75312	A
2.72591	1.13354	0.722696	A
2.72673	1.13142	0.76942	A
2.72754	1.1305	0.713718	A
2.72835	1.13184	0.734097	A
2.72916	1.12958	0.754633	A
2.72997	1.12886	0.774579	A
2.73078	1.12857	0.70284	A
2.73159	1.12696	0.744068	A
2.73239	1.12613	0.744225	A
2.7332	1.1253	0.782362	A
2.734	1.12458	0.761338	A
2.7348	1.12507	0.736661	A
2.7356	1.12384	0.723626	A
2.7364	1.12375	0.788086	A
2.73719	1.12189	0.73432	A
2.73799	1.12206	0.756226	A
2.73878	1.12152	0.737289	A
2.73957	1.11931	0.756819	A
2.74036	1.11864	0.746364	A
2.74115	1.11694	0.730668	A
2.74194	1.118	0.773813	A
2.74273	1.11815	0.750333	A
2.74351	1.11721	0.747937	A
2.74429	1.11723	0.748263	A
2.74507	1.11605	0.737607	A
2.74586	1.11601	0.728332	A
2.74663	1.11441	0.727178	A
2.74741	1.11517	0.74075	A
2.74819	1.11368	0.737782	A
2.74896	1.11191	0.782698	A
2.74974	1.11265	0.717166	A
2.75051	1.10934	0.693678	A
2.75128	1.11169	0.719957	A
2.75205	1.11014	0.764749	A
2.75282	1.11006	0.718394	A
2.75358	1.10861	0.749467	A
2.75435	1.10756	0.707109	A
2.75511	1.10715	0.749599	A
2.75587	1.10696	0.728742	A
2.75664	1.10579	0.71366	A
2.7574	1.10473	0.698177	A
2.75815	1.10497	0.724227	A
2.75891	1.10483	0.699832	A
2.75967	1.10358	0.747147	A
2.76042	1.10271	0.684668	A
2.76118	1.1028	0.666738	A
2.76193	1.10246	0.722591	A
2.76268	1.1008	0.719281	A
2.76343	1.09908	0.690014	A
2.76418	1.09954	0.744113	A
2.76492	1.09945	0.695429	A
2.76567	1.099	0.741004	A
2.76641	1.09836	0.679102	A
2.76716	1.09671	0.71126	A
2.7679	1.09459	0.681175	A
2.76864	1.09214	0.690834	A
2.76938	1.0954	0.71835	A
2.77012	1.09446	0.736834	A
2.77085	1.0956	0.707686	A
2.77159	1.09319	0.708859	A
2.77232	1.0938	0.712326	A
2.77305	1.09218	0.686284	A
2.77379	1.09152	0.684468	A
2.77452	1.09086	0.689718	A
2.77525	1.09	0.676477	A
2.77597	1.08844	0.687782	A
2.7767	1.0893	0.663653	A
2.77743	1.08779	0.713691	A
2.77815	1.08799	0.719466	A
2.77887	1.08611	0.665629	A
2.7796	1.08705	0.683327	A
2.78032	1.08511	0.692098	A
2.78104	1.08512	0.683262	A
2.78176	1.08242	0.704673	A
2.78247	1.08484	0.676752	A
2.78319	1.08337	0.67158	A
2.7839	1.08242	0.675195	A
2.78462	1.08223	0.704951	A
2.78533	1.08167	0.680333	A
2.78604	1.08187	0.691298	A
2.78675	1.07848	0.716652	A
2.78746	1.07996	0.672154	A
2.78817	1.08118	0.709578	A
2.78888	1.07806	0.666102	A
2.78958	1.07704	0.689273	A
2.79029	1.07729	0.683876	A
2.79099	1.07529	0.673083	A
2.79169	1.07688	0.708256	A
2.79239	1.07665	0.652165	A
2.79309	1.0728	0.678821	A
2.79379	1.07342	0.696371	A
2.79449	1.07206	0.679254	A
2.79518	1.07259	0.701642	A
2.79588	1.07245	0.676364	A
2.79657	1.07104	0.670673	A
2.79727	1.0706	0.681113	A
2.79796	1.06902	0.703571	A
2.79865	1.06875	0.647351	A
2.79934	1.06972	0.659034	A
2.80003	1.06876	0.662004	A
2.80072	1.06684	0.663588	A
2.8014	1.06787	0.652663	A
2.80209	1.06595	0.690965	A
2.80277	1.06735	0.675838	A
2.80346	1.06557	0.693887	A
2.80414	1.06469	0.65629	A
2.80482	1.06395	0.684485	A
2.8055	1.06505	0.69734	A
2.80618	1.06432	0.695912	A
2.80686	1.06309	0.656774	A
2.80754	1.0645	0.667648	A
2.80821	1.05947	0.662067	A
2.80889	1.05884	0.671221	A
2.80956	1.0605	0.660197	A
2.81023	1.06136	0.730058	A
2.8109	1.05999	0.664604	A
2.81158	1.05734	0.640977	A
2.81224	1.05898	0.620947	A
2.81291	1.05751	0.670677	A
2.81358	1.05673	0.733255	A
2.81425	1.05648	0.667343	A
2.81491	1.05525	0.712999	A
2.81558	1.05506	0.689209	A
2.81624	1.05534	0.644214	A
2.8169	1.05388	0.697763	A
2.81757	1.05331	0.652329	A
2.81823	1.0546	0.648198	A
2.81889	1.05313	0.628207	A
2.81954	1.05253	0.636612	A
2.8202	1.05088	0.663122	A
2.82086	1.04811	0.652229	A
2.82151	1.05015	0.636596	A
2.82217	1.05014	0.66711	A
2.82282	1.04786	0.71064	A
2.82347	1.04837	0.636086	A
2.82413	1.04659	0.689826	A
2.82478	1.04787	0.711937	A
2.82543	1.04777	0.67731	A
2.82607	1.04619	0.646434	A
2.82672	1.04435	0.64347	A
2.82737	1.04415	0.643709	A
2.82802	1.0446	0.661435	A
2.82866	1.04407	0.635329	A
2.8293	1.0433	0.666885	A
2.82995	1.04261	0.634652	A
2.83059	1.04275	0.706039	A
2.83123	1.04116	0.669964	A
2.83187	1.04129	0.61981	A
2.83251	1.03771	0.657293	A
2.83315	1.03983	0.638166	A
2.83378	1.03758	0.649037	A
2.83442	1.03618	0.633157	A
2.83506	1.03818	0.650878	A
2.83569	1.03717	0.651978	A
2.83632	1.03556	0.667693	A
2.83696	1.03651	0.653051	A
2.83759	1.03574	0.64115	A
2.83822	1.03579	0.646798	A
2.83885	1.03707	0.643619	A
2.83948	1.03549	0.62193	A
2.84011	1.03562	0.650932	A
2.84073	1.03348	0.664737	A
2.84136	1.03349	0.667677	A
2.84198	1.03199	0.635449	A
2.84261	1.03245	0.649825	A
2.84323	1.03103	0.680336	A
2.84386	1.03013	0.680874	A
2.84448	1.02822	0.622207	A
2.8451	1.03055	0.650107	A
2.84572	1.0284	0.636146	A
2.84634	1.02856	0.62536	A
2.84696	1.02966	0.615067	A
2.84757	1.02842	0.623541	A
2.84819	1.02732	0.643679	A
2.8488	1.02602	0.620879	A
2.84942	1.02521	0.619337	A
2.85003	1.02517	0.614405	A
2.85065	1.02366	0.643962	A
2.85126	1.02252	0.664342	A
2.85187	1.02303	0.662033	A
2.85248	1.02281	0.611686	A
2.85309	1.02107	0.642277	A
2.8537	1.02297	0.625669	A
2.85431	1.02193	0.639755	A
2.85491	1.0211	0.656567	A
2.85552	1.01889	0.625723	A
2.85612	1.01932	0.605396	A
2.85673	1.01675	0.607944	A
2.85733	1.01957	0.649828	A
2.85794	1.01802	0.630346	A
2.85854	1.01719	0.621562	A
2.85914	1.01604	0.621194	A
2.85974	1.01529	0.641277	A
2.86034	1.01518	0.621135	A
2.86094	1.01463	0.625416	A
2.86153	1.01299	0.639948	A
2.86213	1.01286	0.632762	A
2.86273	1.01215	0.593342	A
2.86332	1.01372	0.66152	A
2.86392	1.01184	0.626513	A
2.86451	1.01262	0.621669	A
2.8651	1.01262	0.58748	A
2.8657	1.01256	0.631668	A
2.86629	1.00977	0.624153	A
2.86688	1.01027	0.609936	A
2.86747	1.00958	0.624515	A
2.86806	1.01054	0.627928	A
2.86864	1.00729	0.597389	A
2.86923	1.00676	0.591344	A
2.86982	1.00546	0.618302	A
2.8704	1.00703	0.601561	A
2.87099	1.00679	0.616968	A
2.87157	1.0053	0.623995	A
2.87216	1.00696	0.63027	A
2.87274	1.00359	0.603943	A
2.87332	1.00246	0.62573	A
2.8739	1.0013	0.606184	A
2.87448	1.00238	0.607189	A
2.87506	1.00094	0.611084	A
2.87564	1.00195	0.606972	A
2.87622	1.00074	0.644956	A
2.87679	1.0005	0.608554	A
2.87737	1.00045	0.61239	A
2.87795	1.00022	0.620472	A
2.87852	0.998506	0.610386	A
2.8791	0.997709	0.576194	A
2.87967	0.99785	0.590923	A
2.88024	0.998314	0.645336	A
2.88081	0.997363	0.628043	A
2.88138	0.998768	0.643082	A
2.88195	0.994459	0.622046	A
2.88252	0.994539	0.622346	A
2.88309	0.996215	0.606504	A
2.88366	0.994255	0.635638	A
2.88423	0.993984	0.577331	A
2.8848	0.991209	0.62981	A
2.88536	0.990696	0.639515	A
2.88593	0.99265	0.562713	A
2.88649	0.99267	0.57926	A
2.88705	0.991505	0.578016	A
2.88762	0.991222	0.593652	A
2.88818	0.992111	0.622231	A
2.88874	0.990447	0.64258	A
2.8893	0.989053	0.622155	A
2.88986	0.989446	0.584801	A
2.89042	0.98946	0.572457	A
2.89098	0.986568	0.568469	A
2.89154	0.987146	0.623184	A
2.89209	0.987246	0.619425	A
2.89265	0.986773	0.596238	A
2.89321	0.984638	0.609609	A
2.89376	0.984932	0.607838	A
2.89432	0.983996	0.612573	A
2.89487	0.983243	0.61077	A
2.89542	0.981782	0.606224	A
2.89597	0.982029	0.60786	A
2.89653	0.982577	0.574134	A
2.89708	0.979041	0.60796	A
2.89763	0.981929	0.615285	A
2.89818	0.982447	0.568481	A
2.89873	0.97923	0.581394	A
2.89927	0.980635	0.598924	A
2.89982	0.980271	0.566754	A
2.90037	0.97754	0.604149	A
2.90091	0.976705	0.605657	A
2.90146	0.977823	0.645246	A
2.902	0.977597	0.613545	A
2.90255	0.979144	0.591429	A
2.90309	0.97735	0.606644	A
2.90363	0.979023	0.567038	A
2.90417	0.974496	0.593235	A
2.90472	0.974951	0.591348	A
2.90526	0.97438	0.592756	A
2.9058	0.97345	0.627318	A
2.90634	0.974653	0.603631	A
2.90687	0.973686	0.591086	A
2.90741	0.973314	0.563841	A
2.90795	0.970918	0.624665	A
2.90849	0.971461	0.574372	A
2.90902	0.970775	0.597877	A
2.90956	0.96985	0.566513	A
2.91009	0.969682	0.600076	A
2.91062	0.971734	0.55649	A
2.91116	0.968799	0.588696	A
2.91169	0.968653	0.578282	A
2.91222	0.970944	0.584072	A
2.91275	0.968528	0.529104	A
2.91328	0.967186	0.583977	A
2.91381	0.966466	0.590274	A
2.91434	0.965749	0.562028	A
2.91487	0.967163	0.6169	A
2.9154	0.964299	0.607817	A
2.91593	0.963531	0.632496	A
2.91645	0.961483	0.599852	A
2.91698	0.964992	0.623972	A
2.91751	0.964289	0.58388	A
2.91803	0.962413	0.572687	A
2.91855	0.965648	0.568216	A
2.91908	0.961801	0.57967	A
2.9196	0.962463	0.586461	A
2.92012	0.96127	0.581529	A
2.92065	0.961266	0.573974	A
2.92117	0.959029	0.568706	A
2.92169	0.959368	0.566405	A
2.92221	0.957532	0.606143	A
2.92273	0.957068	0.586534	A
2.92324	0.957778	0.581069	A
2.92376	0.954773	0.58592	A
2.92428	0.958543	0.576395	A
2.9248	0.958012	0.565692	A
2.92531	0.958789	0.581062	A
2.92583	0.95671	0.589369	A
2.92634	0.955292	0.549017	A
2.92686	0.954349	0.578677	A
2.92737	0.955964	0.550883	A
2.92788	0.953887	0.546098	A
2.9284	0.95321	0.561072	A
2.92891	0.953371	0.575826	A
2.92942	0.949001	0.560482	A
2.92993	0.951687	0.571295	A
2.93044	0.951829	0.555168	A
2.93095	0.950959	0.609138	A
2.93146	0.950101	0.616241	A
2.93197	0.950138	0.580463	A
2.93247	0.950023	0.554219	A
2.93298	0.950608	0.59468	A
2.93349	0.947469	0.580536	A
2.93399	0.947381	0.561303	A
2.9345	0.947194	0.564119	A
2.935	0.947681	0.522924	A
2.93551	0.948659	0.559838	A
2.93601	0.944304	0.586343	A
2.93651	0.944366	0.55991	A
2.93702	0.946123	0.6054	A
2.93752	0.947393	0.575141	A
2.93802	0.945299	0.588326	A
2.93852	0.943768	0.55872	A
2.93902	0.943152	0.575407	A
2.93952	0.943104	0.590348	A
2.94002	0.940749	0.543906	A
2.94052	0.942752	0.570107	A
2.94101	0.941208	0.565281	A
2.94151	0.940865	0.553255	A
2.94201	0.939008	0.54866	A
2.9425	0.937623	0.528403	A
2.943	0.938901	0.533187	A
2.94349	0.93769	0.58325	A
2.94399	0.940456	0.571718	A
2.94448	0.938798	0.528903	A
2.94498	0.937598	0.577626	A
2.94547	0.93644	0.592804	A
2.94596	0.93682	0.544616	A
2.94645	0.934508	0.558133	A
2.94694	0.93566	0.57195	A
2.94743	0.935837	0.552872	A
2.94792	0.93444	0.553627	A
2.94841	0.935366	0.531736	A
2.9489	0.93498	0.539058	A
2.94939	0.934913	0.52324	A
2.94988	0.932584	0.562042	A
2.95036	0.932743	0.583291	A
2.95085	0.931578	0.562401	A
2.95134	0.933521	0.568305	A
2.95182	0.934365	0.542686	A
2.95231	0.928744	0.556714	A
2.95279	0.927384	0.557603	A
2.95328	0.929585	0.537155	A
2.95376	0.925751	0.51996	A
2.95424	0.928951	0.529795	A
2.95472	0.927816	0.562948	A
2.95521	0.927865	0.54675	A
2.95569	0.926901	0.540017	A
2.95617	0.927009	0.555147	A
2.95665	0.926801	0.540689	A
2.95713	0.925142	0.597353	A
2.95761	0.924799	0.558414	A
2.95809	0.925141	0.535902	A
2.95856	0.926076	0.565533	A
2.95904	0.925477	0.543124	A
2.95952	0.923659	0.5519	A
2.95999	0.92182	0.530661	A
2.96047	0.92173	0.531804	A
2.96095	0.922441	0.586288	A
2.96142	0.921427	0.53815	A
2.9619	0.921061	0.538985	A
2.96237	0.922801	0.541959	A
2.96284	0.922135	0.549392	A
2.96332	0.920917	0.558649	A
2.96379	0.919852	0.561321	A
2.96426	0.918331	0.535917	A
2.96473	0.917982	0.547757	A
2.9652	0.919446	0.555234	A
2.96567	0.917918	0.564577	A
2.96614	0.917502	0.55517	A
2.96661	0.918063	0.547292	A
2.96708	0.916471	0.542236	A
2.96755	0.915135	0.531783	A
2.96802	0.915452	0.536768	A
2.96848	0.91589	0.55053	A
2.96895	0.914084	0.573286	A
2.96942	0.913483	0.555637	A
2.96988	0.914316	0.538468	A
2.97035	0.913663	0.524339	A
2.97081	0.91387	0.571763	A
2.97128	0.91499	0.558839	A
2.97174	0.913665	0.549121	A
2.9722	0.910445	0.546848	A
2.97267	0.909543	0.545612	A
2.97313	0.908854	0.544106	A
2.97359	0.907138	0.533843	A
2.97405	0.909349	0.540294	A
2.97451	0.910891	0.526898	A
2.97497	0.90837	0.561155	A
2.97543	0.9091	0.549223	A
2.97589	0.908334	0.518468	A
2.97635	0.908235	0.502198	A
2.97681	0.906062	0.527138	A
2.97727	0.90708	0.548992	A
2.97772	0.906618	0.546049	A
2.97818	0.906681	0.553009	A
2.97864	0.905767	0.550651	A
2.97909	0.907989	0.561882	A
2.97955	0.903831	0.537151	A
2.98	0.903078	0.541722	A
2.98046	0.903465	0.532116	A
2.98091	0.902503	0.541685	A
2.98137	0.902891	0.559709	A
2.98182	0.901917	0.558282	A
2.98227	0.902774	0.524256	A
2.98272	0.902269	0.533922	A
2.98318	0.900887	0.533205	A
2.98363	0.900872	0.531079	A
2.98408	0.901902	0.550372	A
2.98453	0.898294	0.543074	A
2.98498	0.898384	0.529792	A
2.98543	0.898013	0.555584	A
2.98588	0.898742	0.54061	A
2.98632	0.897819	0.526887	A
2.98677	0.897903	0.559447	A
2.98722	0.895699	0.541361	A
2.98767	0.896866	0.54327	A
2.98811	0.897698	0.535388	A
2.98856	0.893463	0.522693	A
2.989	0.894851	0.525123	A
2.98945	0.894433	0.522018	A
2.98989	0.891989	0.541847	A
2.99034	0.891906	0.529631	A
2.99078	0.893753	0.531257	A
2.99123	0.892439	0.515456	A
2.99167	0.891824	0.525534	A
2.99211	0.889489	0.539318	A
2.99255	0.889813	0.527638	A
2.993	0.890106	0.511013	A
2.99344	0.893313	0.55002	A
2.99388	0.889846	0.531304	A
2.99432	0.891156	0.512412	A
2.99476	0.888651	0.504882	A
2.9952	0.889137	0.55234	A
2.99564	0.884715	0.500469	A
2.99607	0.886549	0.555431	A
2.99651	0.886814	0.544898	A
2.99695	0.885419	0.534335	A
2.99739	0.886272	0.510655	A
2.99782	0.884523	0.503422	A
2.99826	0.886493	0.535266	A
2.9987	0.887612	0.536807	A
2.99913	0.884576	0.50771	A
2.99957	0.882953	0.471049	A
3	0.884418	0.492387	A
3.00043	0.88397	0.522468	A
3.00087	0.882377	0.49401	A
3.0013	0.883249	0.516787	A
3.00173	0.881782	0.519685	A
3.00217	0.88306	0.567533	A
3.0026	0.882324	0.529658	A
3.00303	0.882835	0.51834	A
3.00346	0.880526	0.49371	A
3.00389	0.879965	0.511289	A
3.00432	0.878853	0.506922	A
3.00475	0.877739	0.502205	A
3.00518	0.877343	0.508732	A
3.00561	0.877834	0.514812	A
3.00604	0.878242	0.494547	A
3.00647	0.876859	0.500513	A
3.00689	0.876373	0.504421	A
3.00732	0.877163	0.526453	A
3.00775	0.87869	0.504204	A
3.00817	0.879275	0.543003	A
3.0086	0.877344	0.504183	A
3.00903	0.877192	0.525071	A
3.00945	0.874758	0.501266	A
3.00988	0.873424	0.489759	A
3.0103	0.873471	0.478691	A
3.01072	0.873503	0.485134	A
3.01115	0.873517	0.49158	A
3.01157	0.871619	0.51549	A
3.01199	0.870775	0.534989	A
3.01242	0.871892	0.507964	A
3.01284	0.873055	0.500732	A
3.01326	0.873547	0.511993	A
3.01368	0.871936	0.488853	A
3.0141	0.869787	0.48397	A
3.01452	0.868534	0.536828	A
3.01494	0.871656	0.499104	A
3.01536	0.870789	0.499627	A
3.01578	0.870898	0.498863	A
3.0162	0.866325	0.494697	A
3.01662	0.867525	0.499955	A
3.01703	0.866772	0.490835	A
3.01745	0.86783	0.494074	A
3.01787	0.865848	0.494694	A
3.01828	0.866045	0.536174	A
3.0187	0.864531	0.501252	A
3.01912	0.864439	0.485994	A
3.01953	0.86398	0.484617	A
3.01995	0.865801	0.518804	A
3.02036	0.864237	0.508437	A
3.02078	0.866975	0.534306	A
3.02119	0.863011	0.546135	A
3.0216	0.863002	0.538882	A
3.02202	0.864229	0.48442	A
3.02243	0.864805	0.494096	A
3.02284	0.861612	0.502641	A
3.02325	0.862127	0.485178	A
3.02366	0.861409	0.48902	A
3.02407	0.861137	0.506963	A
3.02449	0.859222	0.501774	A
3.0249	0.859777	0.478782	A
3.02531	0.860216	0.4981	A
3.02572	0.85732	0.494441	A
3.02612	0.856279	0.501665	A
3.02653	0.856784	0.500591	A
3.02694	0.858473	0.485831	A
3.02735	0.859565	0.493984	A
3.02776	0.857946	0.521085	A
3.02816	0.855678	0.502217	A
3.02857	0.855599	0.498587	A
3.02898	0.855197	0.511514	A
3.02938	0.853374	0.506689	A
3.02979	0.853614	0.503406	A
3.03019	0.852961	0.489761	A
3.0306	0.853852	0.494985	A
3.031	0.853764	0.505193	A
3.03141	0.852783	0.495338	A
3.03181	0.852017	0.515806	A
3.03222	0.851877	0.509965	A
3.03262	0.854066	0.527283	A
3.03302	0.851137	0.528766	A
3.03342	0.851821	0.517212	A
3.03383	0.851659	0.495227	A
3.03423	0.8513	0.520273	A
3.03463	0.850888	0.528958	A
3.03503	0.849288	0.516272	A
3.03543	0.849967	0.513398	A
3.03583	0.849566	0.516279	A
3.03623	0.851141	0.489894	A
3.03663	0.847826	0.517367	A
3.03703	0.847852	0.488694	A
3.03743	0.847294	0.493921	A
3.03782	0.847209	0.498588	A
3.03822	0.848714	0.505221	A
3.03862	0.845112	0.539058	A
3.03902	0.843195	0.519535	A
3.03941	0.845989	0.496568	A
3.03981	0.843779	0.497743	A
3.04021	0.842833	0.513108	A
3.0406	0.844348	0.509192	A
3.041	0.84457	0.502883	A
3.04139	0.842695	0.497375	A
3.04179	0.842111	0.513656	A
3.04218	0.841815	0.521806	A
3.04258	0.839713	0.485114	A
3.04297	0.840866	0.497343	A
3.04336	0.841446	0.517452	A
3.04376	0.841119	0.497987	A
3.04415	0.842587	0.522205	A
3.04454	0.840754	0.516978	A
3.04493	0.839081	0.507005	A
3.04532	0.8398	0.48788	A
3.04571	0.841136	0.509366	A
3.0461	0.837032	0.521821	A
3.0465	0.83493	0.490038	A
3.04689	0.836156	0.517896	A
3.04727	0.835211	0.490355	A
3.04766	0.834482	0.498699	A
3.04805	0.832671	0.495266	A
3.04844	0.833526	0.490341	A
3.04883	0.834005	0.494507	A
3.04922	0.832962	0.500978	A
3.04961	0.831955	0.446409	A
3.04999	0.831926	0.473516	A
3.05038	0.832658	0.478323	A
3.05077	0.830964	0.488099	A
3.05115	0.832931	0.479617	A
3.05154	0.832328	0.475084	A
3.05192	0.833002	0.490764	A
3.05231	0.831965	0.488767	A
3.05269	0.832247	0.483409	A
3.05308	0.832103	0.494365	A
3.05346	0.829378	0.502114	A
3.05385	0.829004	0.484401	A
3.05423	0.828314	0.475186	A
3.05461	0.827278	0.481416	A
3.055	0.827085	0.494007	A
3.05538	0.829053	0.495068	A
3.05576	0.824566	0.447208	A
3.05614	0.82519	0.445193	A
3.05652	0.829134	0.474147	A
3.0569	0.825558	0.46141	A
3.05729	0.824727	0.471685	A
3.05767	0.826042	0.497095	A
3.05805	0.824429	0.476958	A
3.05843	0.82567	0.468276	A
3.05881	0.826036	0.468674	A
3.05918	0.824435	0.48443	A
3.05956	0.824306	0.492669	A
3.05994	0.823869	0.434014	A
3.06032	0.821398	0.463048	A
3.0607	0.82162	0.449548	A
3.06108	0.820109	0.448366	A
3.06145	0.821778	0.455849	A
3.06183	0.82232	0.506145	A
3.06221	0.824101	0.449951	A
3.06258	0.821471	0.479636	A
3.06296	0.820864	0.4475	A
3.06333	0.819868	0.436684	A
3.06371	0.819245	0.464851	A
3.06408	0.820859	0.472836	A
3.06446	0.818921	0.436625	A
3.06483	0.818469	0.431952	A
3.06521	0.817686	0.446788	A
3.06558	0.816192	0.460298	A
3.06595	0.818302	0.430977	A
3.06633	0.816627	0.442437	A
3.0667	0.816837	0.476761	A
3.06707	0.816501	0.459532	A
3.06744	0.816098	0.473005	A
3.06781	0.814697	0.479165	A
3.06819	0.814656	0.49835	A
3.06856	0.813471	0.463576	A
3.06893	0.814899	0.478901	A
3.0693	0.815319	0.439156	A
3.06967	0.814685	0.453431	A
3.07004	0.814332	0.476309	A
3.07041	0.813252	0.457301	A
3.07078	0.812009	0.470116	A
3.07115	0.811211	0.473212	A
3.07151	0.813117	0.458653	A
3.07188	0.813582	0.446317	A
3.07225	0.813642	0.465436	A
3.07262	0.812011	0.472804	A
3.07298	0.810646	0.445128	A
3.07335	0.811635	0.444812	A
3.07372	0.81165	0.454981	A
3.07408	0.808912	0.431412	A
3.07445	0.807493	0.441469	A
3.07482	0.807769	0.461206	A
3.07518	0.808339	0.457981	A
3.07555	0.808174	0.45553	A
3.07591	0.809529	0.473603	A
3.07628	0.808303	0.461992	A
3.07664	0.807437	0.43433	A
3.077	0.807638	0.440053	A
3.07737	0.808067	0.46148	A
3.07773	0.806553	0.463603	A
3.07809	0.806161	0.477141	A
3.07846	0.803852	0.502919	A
3.07882	0.805765	0.484309	A
3.07918	0.805047	0.475594	A
3.07954	0.806161	0.449336	A
3.0799	0.804667	0.452536	A
3.08027	0.803524	0.453031	A
3.08063	0.803892	0.458317	A
3.08099	0.805131	0.458081	A
3.08135	0.802364	0.46595	A
3.08171	0.80226	0.44839	A
3.08207	0.801243	0.477637	A
3.08243	0.799838	0.444293	A
3.08279	0.801369	0.464824	A
3.08314	0.798731	0.452343	A
3.0835	0.801629	0.43743	A
3.08386	0.801333	0.44625	A
3.08422	0.803142	0.489419	A
3.08458	0.799312	0.457683	A
3.08493	0.800207	0.486018	A
3.08529	0.796747	0.509523	A
3.08565	0.79638	0.459091	A
3.086	0.798042	0.501685	A
3.08636	0.795172	0.464153	A
3.08672	0.800024	0.466079	A
3.08707	0.801325	0.484384	A
3.08743	0.794693	0.478819	A
3.08778	0.794606	0.492073	A
3.08814	0.79369	0.463324	A
3.08849	0.794608	0.475111	A
3.08884	0.798414	0.451119	A
3.0892	0.795073	0.467957	A
3.08955	0.795258	0.485562	A
3.08991	0.79508	0.504694	A
3.09026	0.79357	0.490096	A
3.09061	0.792923	0.500382	A
3.09096	0.792025	0.493061	A
3.09132	0.791826	0.481358	A
3.09167	0.790575	0.499419	A
3.09202	0.791454	0.51256	A
3.09237	0.791336	0.477493	A
3.09272	0.788964	0.477199	A
3.09307	0.790264	0.445018	A
3.09342	0.790291	0.480152	A
3.09377	0.786165	0.479276	A
3.09412	0.788798	0.460722	A
3.09447	0.788141	0.487652	A
3.09482	0.788283	0.477903	A
3.09517	0.786158	0.476906	A
3.09552	0.787256	0.486212	A
3.09587	0.788239	0.484414	A
3.09621	0.786992	0.514553	A
3.09656	0.7862	0.481751	A
3.09691	0.787152	0.477121	A
3.09726	0.784085	0.47756	A
3.0976	0.782235	0.492203	A
3.09795	0.782518	0.47403	A
3.0983	0.781181	0.467345	A
3.09864	0.784072	0.494001	A
3.09899	0.782276	0.493467	A
3.09934	0.783437	0.471899	A
3.09968	0.782246	0.483646	A
3.10003	0.78257	0.476088	A
3.10037	0.782014	0.479377	A
3.10072	0.781859	0.4799	A
3.10106	0.780299	0.475976	A
3.1014	0.779765	0.479483	A
3.10175	0.778936	0.485388	A
3.10209	0.778411	0.493366	A
3.10243	0.776943	0.477628	A
3.10278	0.775621	0.472204	A
3.10312	0.775605	0.462968	A
3.10346	0.7777	0.504456	A
3.1038	0.777167	0.476473	A
3.10415	0.780071	0.494983	A
3.10449	0.776471	0.45726	A
3.10483	0.775713	0.479345	A
3.10517	0.775454	0.471124	A
3.10551	0.77535	0.460805	A
3.10585	0.77436	0.47703	A
3.10619	0.772308	0.465221	A
3.10653	0.773252	0.473097	A
3.10687	0.773377	0.452898	A
3.10721	0.772428	0.468424	A
3.10755	0.772767	0.46345	A
3.10789	0.770814	0.453527	A
3.10823	0.77248	0.46752	A
3.10857	0.771646	0.480001	A
3.1089	0.771098	0.473888	A
3.10924	0.769779	0.466657	A
3.10958	0.769354	0.454016	A
3.10992	0.769618	0.450572	A
3.11025	0.770544	0.460007	A
3.11059	0.768508	0.442427	A
3.11093	0.768893	0.439416	A
3.11126	0.767609	0.445541	A
3.1116	0.766619	0.466748	A
3.11193	0.766391	0.455334	A
3.11227	0.765706	0.448377	A
3.11261	0.766204	0.456481	A
3.11294	0.766273	0.455965	A
3.11327	0.765751	0.447073	A
3.11361	0.766891	0.447547	A
3.11394	0.766807	0.433995	A
3.11428	0.764295	0.444756	A
3.11461	0.764827	0.45988	A
3.11494	0.76341	0.430604	A
3.11528	0.762896	0.421638	A
3.11561	0.763025	0.448491	A
3.11594	0.763075	0.442867	A
3.11628	0.761118	0.43475	A
3.11661	0.763469	0.437196	A
3.11694	0.764342	0.438024	A
3.11727	0.76521	0.434245	A
3.1176	0.762975	0.466821	A
3.11793	0.760716	0.418027	A
3.11826	0.759041	0.408167	A
3.1186	0.758284	0.389886	A
3.11893	0.757863	0.425422	A
3.11926	0.761523	0.450861	A
3.11959	0.764473	0.468307	A
3.11992	0.761241	0.448811	A
3.12024	0.758187	0.416051	A
3.12057	0.756461	0.426471	A
3.1209	0.75873	0.413963	A
3.12123	0.755217	0.428933	A
3.12156	0.756342	0.39882	A
3.12189	0.755346	0.412584	A
3.12222	0.754932	0.407017	A
3.12254	0.756051	0.424044	A
3.12287	0.756557	0.397317	A
3.1232	0.756326	0.394781	A
3.12352	0.757618	0.420377	A
3.12385	0.756057	0.390435	A
3.12418	0.753564	0.399182	A
3.1245	0.756173	0.396473	A
3.12483	0.755221	0.410147	A
3.12516	0.75387	0.394402	A
3.12548	0.755145	0.420543	A
3.12581	0.753372	0.422657	A
3.12613	0.754975	0.442565	A
3.12646	0.754228	0.39489	A
3.12678	0.752542	0.394829	A
3.1271	0.75311	0.405838	A
3.12743	0.753231	0.393626	A
3.12775	0.754074	0.385971	A
3.12808	0.754204	0.398071	A
3.1284	0.754344	0.415686	A
3.12872	0.752927	0.401893	A
3.12905	0.748936	0.399298	A
3.12937	0.751831	0.40073	A
3.12969	0.749831	0.422636	A
3.13001	0.751531	0.420207	A
3.13033	0.747862	0.380992	A
3.13066	0.749164	0.388268	A
3.13098	0.746244	0.383577	A
3.1313	0.75042	0.415729	A
3.13162	0.74898	0.373341	A
3.13194	0.751545	0.395258	A
3.13226	0.750265	0.416368	A
3.13258	0.745709	0.381651	A
3.1329	0.746967	0.393794	A
3.13322	0.747249	0.370887	A
3.13354	0.747403	0.405103	A
3.13386	0.74553	0.382451	A
3.13418	0.74306	0.374364	A
3.1345	0.747407	0.388568	A
3.13481	0.746836	0.382027	A
3.13513	0.745926	0.429899	A
3.13545	0.744928	0.400326	A
3.13577	0.745669	0.3848	A
3.13609	0.745263	0.383201	A
3.1364	0.743952	0.379549	A
3.13672	0.745124	0.41082	A
3.13704	0.744521	0.390346	A
3.13735	0.744804	0.393315	A
3.13767	0.74461	0.400077	A
3.13799	0.744812	0.37271	A
3.1383	0.743895	0.390964	A
3.13862	0.741469	0.381587	A
3.13893	0.742479	0.382435	A
3.13925	0.743152	0.41876	A
3.13956	0.744165	0.400268	A
3.13988	0.741064	0.38119	A
3.14019	0.74044	0.403708	A
3.14051	0.741566	0.409597	A
3.14082	0.740471	0.409703	A
3.14114	0.739357	0.38968	A
3.14145	0.740444	0.395323	A
3.14176	0.739105	0.374292	A
3.14208	0.741634	0.396195	A
3.14239	0.74079	0.364853	A
3.1427	0.739534	0.39284	A
3.14301	0.738972	0.400906	A
3.14333	0.736453	0.417207	A
3.14364	0.738974	0.394254	A
3.14395	0.736587	0.392214	A
3.14426	0.738252	0.407628	A
3.14457	0.735394	0.424792	A
3.14489	0.733999	0.417289	A
3.1452	0.738209	0.417336	A
3.14551	0.735313	0.404836	A
3.14582	0.735125	0.411147	A
3.14613	0.737507	0.400319	A
3.14644	0.738376	0.384253	A
3.14675	0.736908	0.41566	A
3.14706	0.735152	0.392214	A
3.14737	0.733636	0.402549	A
3.14768	0.734802	0.402255	A
3.14799	0.731717	0.42968	A
3.14829	0.732452	0.421239	A
3.1486	0.735427	0.392112	A
3.14891	0.7317	0.406244	A
3.14922	0.734074	0.41242	A
3.14953	0.732575	0.399012	A
3.14983	0.731428	0.429625	A
3.15014	0.730351	0.436864	A
3.15045	0.731219	0.434078	A
3.15076	0.730801	0.417231	A
3.15106	0.729727	0.430208	A
3.15137	0.729701	0.433912	A
3.15168	0.729863	0.423884	A
3.15198	0.72873	0.435065	A
3.15229	0.727234	0.423485	A
3.15259	0.729152	0.465316	A
3.1529	0.726908	0.441219	A
3.1532	0.726004	0.432064	A
3.15351	0.726934	0.434102	A
3.15381	0.725887	0.438396	A
3.15412	0.725098	0.442756	A
3.15442	0.725707	0.461948	A
3.15473	0.726464	0.453525	A
3.15503	0.72735	0.432431	A
3.15534	0.725365	0.430369	A
3.15564	0.728873	0.432822	A
3.15594	0.727043	0.426779	A
3.15625	0.723378	0.428845	A
3.15655	0.721857	0.438138	A
3.15685	0.722661	0.454782	A
3.15715	0.7225	0.461857	A
3.15746	0.726612	0.462499	A
3.15776	0.723585	0.469564	A
3.15806	0.724358	0.463249	A
3.15836	0.723141	0.46356	A
3.15866	0.721093	0.452237	A
3.15897	0.720351	0.457902	A
3.15927	0.719263	0.449853	A
3.15957	0.719303	0.455085	A
3.15987	0.719493	0.466861	A
3.16017	0.717319	0.463786	A
3.16047	0.719796	0.46891	A
3.16077	0.721305	0.467207	A
3.16107	0.719373	0.457288	A
3.16137	0.718854	0.451288	A
3.16167	0.720679	0.437882	A
3.16197	0.72077	0.458459	A
3.16227	0.717278	0.476437	A
3.16256	0.714647	0.486517	A
3.16286	0.712738	0.470431	A
3.16316	0.714183	0.466858	A
3.16346	0.714289	0.467526	A
3.16376	0.714033	0.461041	A
3.16406	0.712774	0.461535	A
3.16435	0.715293	0.460648	A
3.16465	0.713103	0.458821	A
3.16495	0.712963	0.461482	A
3.16524	0.713274	0.467861	A
3.16554	0.713873	0.463684	A
3.16584	0.711827	0.446327	A
3.16613	0.711249	0.475876	A
3.16643	0.710878	0.475386	A
3.16673	0.708455	0.47063	A
3.16702	0.707459	0.45727	A
3.16732	0.709343	0.46657	A
3.16761	0.706528	0.463366	A
3.16791	0.70654	0.464619	A
3.1682	0.70936	0.46466	A
3.1685	0.709043	0.461911	A
3.16879	0.708396	0.448542	A
3.16909	0.708902	0.467487	A
3.16938	0.70881	0.462839	A
3.16967	0.707695	0.465134	A
3.16997	0.706984	0.456997	A
3.17026	0.706373	0.463678	A
3.17056	0.705696	0.464948	A
3.17085	0.703747	0.458241	A
3.17114	0.702655	0.459538	A
3.17143	0.702679	0.450945	A
3.17173	0.699988	0.458017	A
3.17202	0.700917	0.447876	A
3.17231	0.70078	0.45074	A
3.1726	0.697589	0.438943	A
3.17289	0.70049	0.468952	A
3.17319	0.701778	0.465294	A
3.17348	0.701874	0.457262	A
3.17377	0.698826	0.46081	A
3.17406	0.698036	0.439144	A
3.17435	0.697548	0.441028	A
3.17464	0.700933	0.453882	A
3.17493	0.699492	0.451653	A
3.17522	0.6974	0.449938	A
3.17551	0.696781	0.448258	A
3.1758	0.696321	0.453772	A
3.17609	0.695053	0.460643	A
3.17638	0.697298	0.453324	A
3.17667	0.698561	0.464885	A
3.17696	0.696498	0.444736	A
3.17725	0.694508	0.443737	A
3.17754	0.69837	0.441899	A
3.17782	0.697396	0.449837	A
3.17811	0.696642	0.446636	A
3.1784	0.694713	0.438535	A
3.17869	0.691788	0.431419	A
3.17898	0.692157	0.438318	A
3.17926	0.69066	0.427887	A
3.17955	0.691962	0.433319	A
3.17984	0.691313	0.431128	A
3.18013	0.690108	0.437224	A
3.18041	0.689023	0.42038	A
3.1807	0.690149	0.418723	A
3.18099	0.690351	0.429103	A
3.18127	0.688359	0.435866	A
3.18156	0.687199	0.412156	A
3.18184	0.688356	0.419479	A
3.18213	0.688468	0.404158	A
3.18241	0.688693	0.426415	A
3.1827	0.690606	0.424338	A
3.18298	0.688956	0.423273	A
3.18327	0.689274	0.419077	A
3.18355	0.687138	0.403876	A
3.18384	0.683536	0.385353	A
3.18412	0.685163	0.387944	A
3.18441	0.686501	0.411028	A
3.18469	0.685658	0.394595	A
3.18498	0.687521	0.40907	A
3.18526	0.685217	0.408581	A
3.18554	0.687856	0.424857	A
3.18583	0.686519	0.401224	A
3.18611	0.685387	0.418197	A
3.18639	0.68396	0.39566	A
3.18667	0.683137	0.373083	A
3.18696	0.683003	0.376126	A
3.18724	0.680868	0.378063	A
3.18752	0.6824	0.380587	A
3.1878	0.684392	0.395225	A
3.18808	0.684674	0.403756	A
3.18837	0.684602	0.402365	A
3.18865	0.682787	0.386966	A
3.18893	0.681442	0.374286	A
3.18921	0.681094	0.388576	A
3.18949	0.678527	0.357674	A
3.18977	0.681386	0.393814	A
3.19005	0.680555	0.377837	A
3.19033	0.682402	0.381272	A
3.19061	0.682396	0.380221	A
3.19089	0.680686	0.374294	A
3.19117	0.682	0.377167	A
3.19145	0.679981	0.381551	A
3.19173	0.677836	0.327907	A
3.19201	0.677867	0.343474	A
3.19229	0.677856	0.337079	A
3.19257	0.680865	0.377499	A
3.19285	0.679912	0.376857	A
3.19312	0.678658	0.373661	A
3.1934	0.678434	0.368294	A
3.19368	0.679095	0.373222	A
3.19396	0.680262	0.377176	A
3.19424	0.678891	0.346007	A
3.19451	0.67639	0.364411	A
3.19479	0.676182	0.34724	A
3.19507	0.675368	0.338549	A
3.19535	0.675548	0.337036	A
3.19562	0.676088	0.351626	A
3.1959	0.676198	0.355497	A
3.19618	0.676334	0.346168	A
3.19645	0.674104	0.328162	A
3.19673	0.674639	0.32147	A
3.197	0.676314	0.352765	A
3.19728	0.674496	0.350767	A
3.19756	0.673902	0.320192	A
3.19783	0.672981	0.322953	A
3.19811	0.672451	0.313582	A
3.19838	0.675	0.342724	A
3.19866	0.673464	0.33563	A
3.19893	0.672462	0.322465	A
3.19921	0.671287	0.309467	A
3.19948	0.673294	0.345314	A
3.19976	0.674472	0.325308	A
3.20003	0.673825	0.353186	A
3.2003	0.672085	0.326553	A
3.20058	0.672463	0.352858	A
3.20085	0.673329	0.318172	A
3.20112	0.67299	0.336398	A
3.2014	0.67381	0.314385	A
3.20167	0.670073	0.312703	A
3.20194	0.670147	0.309666	A
3.20222	0.670119	0.298635	A
3.20249	0.668686	0.319041	A
3.20276	0.671404	0.324124	A
3.20303	0.670088	0.324241	A
3.2033	0.671104	0.326657	A
3.20358	0.670587	0.330172	A
3.20385	0.670364	0.318877	A
3.20412	0.669518	0.303754	A
3.20439	0.670547	0.333943	A
3.20466	0.669877	0.348915	A
3.20493	0.670931	0.346496	A
3.2052	0.666648	0.316557	A
3.20548	0.666493	0.322231	A
3.20575	0.66768	0.302415	A
3.20602	0.668004	0.286695	A
3.20629	0.669347	0.301285	A
3.20656	0.665946	0.298017	A
3.20683	0.667645	0.296561	A
3.2071	0.665403	0.324665	A
3.20737	0.667815	0.321798	A
3.20763	0.669171	0.316373	A
3.2079	0.666368	0.317327	A
3.20817	0.667149	0.309073	A
3.20844	0.666823	0.323846	A
3.20871	0.664689	0.316881	A
3.20898	0.665719	0.285865	A
3.20925	0.6668	0.297733	A
3.20952	0.665791	0.286024	A
3.20978	0.665754	0.298536	A
3.21005	0.666802	0.267662	A
3.21032	0.666995	0.304539	A
3.21059	0.664541	0.333956	A
3.21085	0.663618	0.329053	A
3.21112	0.665365	0.330193	A
3.21139	0.663981	0.298598	A
3.21165	0.66503	0.299549	A
3.21192	0.664489	0.287105	A
3.21219	0.664849	0.328121	A
3.21245	0.665726	0.326929	A
3.21272	0.665228	0.331121	A
3.21299	0.664178	0.330741	A
3.21325	0.665079	0.312878	A
3.21352	0.665223	0.331628	A
3.21378	0.662433	0.340786	A
3.21405	0.662266	0.314548	A
3.21431	0.66157	0.32953	A
3.21458	0.660452	0.319638	A
3.21484	0.661	0.320834	A
3.21511	0.660274	0.336308	A
3.21537	0.663302	0.328673	A
3.21564	0.662799	0.312129	A
3.2159	0.661041	0.335522	A
3.21617	0.663837	0.327229	A
3.21643	0.661532	0.328558	A
3.21669	0.662737	0.312383	A
3.21696	0.660693	0.335323	A
3.21722	0.659975	0.306471	A
3.21748	0.659399	0.327702	A
3.21775	0.657836	0.314004	A
3.21801	0.65909	0.328321	A
3.21827	0.659224	0.32002	A
3.21854	0.659111	0.320823	A
3.2188	0.659314	0.32731	A
3.21906	0.658427	0.342228	A
3.21932	0.658603	0.335376	A
3.21958	0.659244	0.342861	A
3.21985	0.658736	0.311704	A
3.22011	0.657852	0.344138	A
3.22037	0.655847	0.333636	A
3.22063	0.658196	0.337345	A
3.22089	0.657156	0.321937	A
3.22115	0.658902	0.328752	A
3.22141	0.658535	0.319756	A
3.22167	0.658763	0.345604	A
3.22194	0.655897	0.377426	A
3.2222	0.655369	0.360822	A
3.22246	0.655151	0.371121	A
3.22272	0.653896	0.373068	A
3.22298	0.652807	0.401277	A
3.22324	0.652299	0.383832	A
3.2235	0.653931	0.353892	A
3.22376	0.654103	0.374088	A
3.22401	0.654647	0.360966	A
3.22427	0.65461	0.337791	A
3.22453	0.652841	0.375985	A
3.22479	0.65141	0.366135	A
3.22505	0.65286	0.381655	A
3.22531	0.651959	0.394176	A
3.22557	0.650361	0.387095	A
3.22583	0.653089	0.391177	A
3.22608	0.651241	0.384064	A
3.22634	0.65032	0.391577	A
3.2266	0.652162	0.373496	A
3.22686	0.6494	0.410272	A
3.22712	0.650685	0.384874	A
3.22737	0.649311	0.399326	A
3.22763	0.648588	0.404719	A
3.22789	0.648136	0.393842	A
3.22814	0.649249	0.384765	A
3.2284	0.650173	0.374631	A
3.22866	0.65098	0.370144	A
3.22891	0.650517	0.374743	A
3.22917	0.649431	0.387519	A
3.22943	0.649624	0.396254	A
3.22968	0.648164	0.39218	A
3.22994	0.644754	0.398112	A
3.23019	0.644747	0.397686	A
3.23045	0.648347	0.378633	A
3.2307	0.648159	0.387327	A
3.23096	0.64684	0.403483	A
3.23121	0.646297	0.410941	A
3.23147	0.644156	0.412835	A
3.23172	0.643948	0.411521	A
3.23198	0.644896	0.405989	A
3.23223	0.644865	0.410483	A
3.23249	0.64471	0.39851	A
3.23274	0.645831	0.389211	A
3.233	0.643146	0.411319	A
3.23325	0.643153	0.41972	A
3.2335	0.644223	0.419451	A
3.23376	0.642539	0.432746	A
3.23401	0.642688	0.423716	A
3.23426	0.641219	0.416481	A
3.23452	0.640488	0.42053	A
3.23477	0.640114	0.417128	A
3.23502	0.640441	0.427708	A
3.23528	0.640791	0.416428	A
3.23553	0.64287	0.427402	A
3.23578	0.641402	0.41077	A
3.23603	0.640647	0.40469	A
3.23629	0.63769	0.425876	A
3.23654	0.638593	0.423937	A
3.23679	0.63597	0.423517	A
3.23704	0.632412	0.441439	A
3.23729	0.633863	0.444245	A
3.23754	0.633333	0.433781	A
3.23779	0.631992	0.449613	A
3.23805	0.634634	0.436959	A
3.2383	0.634261	0.438314	A
3.23855	0.632646	0.449567	A
3.2388	0.632482	0.448244	A
3.23905	0.631217	0.4486	A
3.2393	0.629457	0.446298	A
3.23955	0.628663	0.447955	A
3.2398	0.632657	0.450539	A
3.24005	0.631553	0.44403	A
3.2403	0.629021	0.445501	A
3.24055	0.626111	0.448244	A
3.2408	0.627472	0.452564	A
3.24105	0.627334	0.460807	A
3.2413	0.628502	0.462121	A
3.24155	0.626852	0.451381	A
3.2418	0.628555	0.451812	A
3.24204	0.629514	0.458591	A
3.24229	0.628131	0.448315	A
3.24254	0.627934	0.448255	A
3.24279	0.62604	0.455478	A
3.24304	0.625483	0.45351	A
3.24329	0.624843	0.447893	A
3.24353	0.625665	0.455924	A
3.24378	0.622234	0.455956	A
3.24403	0.623192	0.462994	A
3.24428	0.626069	0.453686	A
3.24452	0.622573	0.448174	A
3.24477	0.624298	0.44717	A
3.24502	0.624121	0.456013	A
3.24527	0.621399	0.446841	A
3.24551	0.619236	0.450554	A
3.24576	0.619493	0.45277	A
3.24601	0.617593	0.458878	A
3.24625	0.614533	0.453708	A
3.2465	0.615133	0.462584	A
3.24674	0.617254	0.473945	A
3.24699	0.618983	0.476502	A
3.24724	0.617198	0.464709	A
3.24748	0.618573	0.470541	A
3.24773	0.620667	0.461715	A
3.24797	0.617653	0.456854	A
3.24822	0.617624	0.465907	A
3.24846	0.617245	0.458768	A
3.24871	0.619588	0.460824	A
3.24895	0.616072	0.453582	A
3.2492	0.613913	0.453984	A
3.24944	0.611987	0.450507	A
3.24969	0.611985	0.450402	A
3.24993	0.613784	0.455914	A
3.25018	0.611895	0.446124	A
3.25042	0.609589	0.454542	A
3.25066	0.609131	0.436834	A
3.25091	0.60972	0.441598	A
3.25115	0.611501	0.445196	A
3.25139	0.610731	0.441932	A
3.25164	0.610761	0.448317	A
3.25188	0.610391	0.449844	A
3.25212	0.610574	0.448742	A
3.25237	0.611726	0.448233	A
3.25261	0.612292	0.443488	A
3.25285	0.610538	0.441734	A
3.2531	0.609688	0.434647	A
3.25334	0.6087	0.444147	A
3.25358	0.606809	0.436444	A
3.25382	0.60437	0.425147	A
3.25406	0.605151	0.425832	A
3.25431	0.605372	0.432289	A
3.25455	0.604225	0.433654	A
3.25479	0.605812	0.433169	A
3.25503	0.603276	0.430711	A
3.25527	0.600686	0.423607	A
3.25551	0.601466	0.428671	A
3.25575	0.604897	0.437966	A
3.256	0.602673	0.437259	A
3.25624	0.603682	0.436707	A
3.25648	0.603468	0.430914	A
3.25672	0.602307	0.430777	A
3.25696	0.60144	0.430283	A
3.2572	0.602864	0.428626	A
3.25744	0.601608	0.419513	A
3.25768	0.599256	0.416307	A
3.25792	0.599978	0.415499	A
3.25816	0.601345	0.412947	A
3.2584	0.600561	0.412016	A
3.25864	0.598822	0.41209	A
3.25888	0.597838	0.414464	A
3.25912	0.596262	0.40746	A
3.25935	0.597525	0.421408	A
3.25959	0.598911	0.42435	A
3.25983	0.594669	0.406856	A
3.26007	0.595587	0.406176	A
3.26031	0.595594	0.402993	A
3.26055	0.593295	0.385808	A
3.26079	0.590854	0.373536	A
3.26102	0.591717	0.37836	A
3.26126	0.592595	0.397553	A
3.2615	0.596672	0.413671	A
3.26174	0.596597	0.41046	A
3.26198	0.596502	0.412145	A
3.26221	0.596399	0.411179	A
3.26245	0.593106	0.382081	A
3.26269	0.594907	0.392612	A
3.26293	0.592484	0.390824	A
3.26316	0.589984	0.362949	A
3.2634	0.589206	0.372651	A
3.26364	0.591671	0.373736	A
3.26387	0.589641	0.363506	A
3.26411	0.592317	0.389285	A
3.26435	0.588636	0.359503	A
3.26458	0.588366	0.36098	A
3.26482	0.589713	0.375972	A
3.26505	0.591777	0.38879	A
3.26529	0.594082	0.410749	A
3.26553	0.592758	0.39045	A
3.26576	0.592095	0.381859	A
3.266	0.589801	0.359853	A
3.26623	0.589669	0.371158	A
3.26647	0.590065	0.371701	A
3.2667	0.589691	0.373599	A
3.26694	0.58739	0.35015	A
3.26717	0.588417	0.356623	A
3.26741	0.587176	0.352774	A
3.26764	0.588188	0.36816	A
3.26788	0.585682	0.342686	A
3.26811	0.586152	0.352043	A
3.26834	0.585352	0.343735	A
3.26858	0.583456	0.320649	A
3.26881	0.582832	0.315504	A
3.26905	0.584518	0.331887	A
3.26928	0.584074	0.335849	A
3.26951	0.583462	0.321418	A
3.26975	0.58157	0.30328	A
3.26998	0.583455	0.320775	A
3.27021	0.58163	0.327868	A
3.27045	0.586795	0.353922	A
3.27068	0.586319	0.349183	A
3.27091	0.585118	0.349671	A
3.27114	0.584524	0.337742	A
3.27138	0.587005	0.364819	A
3.27161	0.584713	0.331893	A
3.27184	0.585122	0.339528	A
3.27207	0.581975	0.305422	A
3.27231	0.582004	0.309045	A
3.27254	0.580991	0.309231	A
3.27277	0.5803	0.295077	A
3.273	0.582182	0.318355	A
3.27323	0.584534	0.344318	A
3.27346	0.582022	0.316698	A
3.2737	0.580503	0.290526	A
3.27393	0.578424	0.277842	A
3.27416	0.580329	0.29902	A
3.27439	0.580729	0.306059	A
3.27462	0.581167	0.30133	A
3.27485	0.580757	0.310008	A
3.27508	0.580524	0.310814	A
3.27531	0.581361	0.318591	A
3.27554	0.579483	0.301913	A
3.27577	0.579735	0.291632	A
3.276	0.577367	0.290832	A
3.27623	0.576966	0.270383	A
3.27646	0.57675	0.260289	A
3.27669	0.577983	0.270218	A
3.27692	0.576076	0.261316	A
3.27715	0.578868	0.279292	A
3.27738	0.577786	0.276104	A
3.27761	0.576506	0.267331	A
3.27784	0.578257	0.282107	A
3.27807	0.577176	0.272122	A
3.2783	0.578241	0.302432	A
3.27852	0.581556	0.318577	A
3.27875	0.578386	0.28528	A
3.27898	0.579038	0.282241	A
3.27921	0.576707	0.247023	A
3.27944	0.57648	0.262354	A
3.27967	0.576518	0.254596	A
3.27989	0.575044	0.257297	A
3.28012	0.575691	0.254047	A
3.28035	0.573572	0.234104	A
3.28058	0.57459	0.274477	A
3.28081	0.576946	0.27484	A
3.28103	0.575035	0.242734	A
3.28126	0.575453	0.239807	A
3.28149	0.575899	0.249326	A
3.28171	0.575479	0.244266	A
3.28194	0.573792	0.236786	A
3.28217	0.575047	0.257818	A
3.2824	0.577123	0.270795	A
3.28262	0.575873	0.25189	A
3.28285	0.57773	0.293433	A
3.28307	0.575422	0.263215	A
3.2833	0.573372	0.273674	A
3.28353	0.574798	0.250503	A
3.28375	0.573749	0.238074	A
3.28398	0.57541	0.241247	A
3.28421	0.574206	0.241722	A
3.28443	0.573554	0.244081	A
3.28466	0.573725	0.233668	A
3.28488	0.573976	0.235826	A
3.28511	0.574642	0.242363	A
3.28533	0.57482	0.231863	A
3.28556	0.573952	0.247279	A
3.28578	0.57439	0.232743	A
3.28601	0.575646	0.232538	A
3.28623	0.57315	0.219577	A
3.28646	0.57357	0.240573	A
3.28668	0.572943	0.23312	A
3.28691	0.573772	0.233836	A
3.28713	0.571804	0.203964	A
3.28735	0.57182	0.243843	A
3.28758	0.573282	0.225427	A
3.2878	0.571192	0.198544	A
3.28803	0.572679	0.229869	A
3.28825	0.57308	0.259465	A
3.28847	0.571404	0.226418	A
3.2887	0.571847	0.235402	A
3.28892	0.570142	0.226203	A
3.28914	0.569472	0.226194	A
3.28937	0.570736	0.211817	A
3.28959	0.571438	0.216272	A
3.28981	0.572453	0.24005	A
3.29003	0.572023	0.21621	A
3.29026	0.570752	0.245173	A
3.29048	0.570961	0.231787	A
3.2907	0.571835	0.192573	A
3.29092	0.570571	0.191328	A
3.29115	0.572705	0.218166	A
3.29137	0.57355	0.24369	A
3.29159	0.572045	0.203657	A
3.29181	0.571012	0.201401	A
3.29203	0.568135	0.196612	A
3.29226	0.569275	0.226151	A
3.29248	0.569254	0.24426	A
3.2927	0.574226	0.258961	A
3.29292	0.57269	0.266828	A
3.29314	0.571819	0.245928	A
3.29336	0.572256	0.230623	A
3.29358	0.570526	0.241091	A
3.2938	0.569886	0.223441	A
3.29403	0.571365	0.20414	A
3.29425	0.570082	0.215692	A
3.29447	0.569668	0.226297	A
3.29469	0.570523	0.217847	A
3.29491	0.569684	0.204312	A
3.29513	0.569478	0.211278	A
3.29535	0.569249	0.178516	A
3.29557	0.569657	0.218062	A
3.29579	0.568986	0.233752	A
3.29601	0.570528	0.224558	A
3.29623	0.569446	0.222362	A
3.29645	0.569695	0.206434	A
3.29667	0.569049	0.219963	A
3.29688	0.568991	0.234054	A
3.2971	0.569465	0.225086	A
3.29732	0.569043	0.227719	A
3.29754	0.569251	0.229923	A
3.29776	0.568402	0.19183	A
3.29798	0.566904	0.230314	A
3.2982	0.570116	0.203862	A
3.29842	0.569451	0.222372	A
3.29863	0.567758	0.220748	A
3.29885	0.569874	0.236286	A
3.29907	0.56881	0.19568	A
3.29929	0.568723	0.251931	A
3.29951	0.571144	0.224389	A
3.29973	0.568124	0.234453	A
3.29994	0.56684	0.243462	A
3.30016	0.566398	0.237325	A
3.30038	0.567715	0.25187	A
3.3006	0.567524	0.216846	A
3.30081	0.568601	0.193847	A
[truncated: 26,833 more rows]

## Sheet: SFig. 5d - timecourse
Rank [log10]	Reads [log10]	std	Day
0	2.95281	111.246	1
0.30103	2.90533	69.4688	1
0.477121	2.88053	55.4399	1
0.60206	2.86278	48.1391	1
0.69897	2.84845	43.2696	1
0.778151	2.8371	39.8488	1
0.845098	2.82706	37.4948	1
0.90309	2.81898	35.0412	1
0.954243	2.81153	32.1492	1
1	2.80424	30.5979	1
1.04139	2.79816	29.5766	1
1.07918	2.79281	29.1425	1
1.11394	2.78699	27.5984	1
1.14613	2.78211	25.9959	1
1.17609	2.77804	25.4399	1
1.20412	2.77354	25.0446	1
1.23045	2.7691	24.0421	1
1.25527	2.76474	23.5017	1
1.27875	2.76118	22.8004	1
1.30103	2.75759	21.8362	1
1.32222	2.7545	21.021	1
1.34242	2.75093	20.5124	1
1.36173	2.74767	19.6138	1
1.38021	2.74489	19.1929	1
1.39794	2.74124	19.0882	1
1.41497	2.73846	18.6067	1
1.43136	2.73608	18.5868	1
1.44716	2.73369	18.4671	1
1.4624	2.73047	18.6564	1
1.47712	2.72766	18.162	1
1.49136	2.72492	17.4013	1
1.50515	2.72299	16.9079	1
1.51851	2.72084	17.1588	1
1.53148	2.71885	17.3289	1
1.54407	2.71649	17.0441	1
1.5563	2.7143	16.4276	1
1.5682	2.71188	16.7136	1
1.57978	2.70976	16.06	1
1.59106	2.70795	15.5473	1
1.60206	2.70517	14.798	1
1.61278	2.70306	14.8667	1
1.62325	2.70127	14.7968	1
1.63347	2.6991	14.6449	1
1.64345	2.69765	14.9724	1
1.65321	2.69602	15.4131	1
1.66276	2.6942	15.1301	1
1.6721	2.69194	15.3825	1
1.68124	2.69028	15.4991	1
1.6902	2.68867	14.9214	1
1.69897	2.68758	14.6226	1
1.70757	2.68558	14.6817	1
1.716	2.68453	14.6224	1
1.72428	2.68294	14.2038	1
1.73239	2.68082	14.103	1
1.74036	2.67917	13.3909	1
1.74819	2.67816	13.1609	1
1.75587	2.67679	13.4743	1
1.76343	2.67518	13.4716	1
1.77085	2.67381	13.2545	1
1.77815	2.67238	13.4928	1
1.78533	2.67099	13.5016	1
1.79239	2.66946	13.7635	1
1.79934	2.66797	13.7312	1
1.80618	2.66652	13.5114	1
1.81291	2.66522	13.5572	1
1.81954	2.66397	13.4434	1
1.82607	2.66241	13.2479	1
1.83251	2.6609	12.3405	1
1.83885	2.65948	12.2916	1
1.8451	2.6582	12.0288	1
1.85126	2.65693	11.5477	1
1.85733	2.65591	11.7557	1
1.86332	2.65493	11.6769	1
1.86923	2.65349	11.7918	1
1.87506	2.65257	11.9978	1
1.88081	2.65153	12.2129	1
1.88649	2.65065	12.3113	1
1.89209	2.64982	12.5056	1
1.89763	2.64873	12.8918	1
1.90309	2.64758	12.8343	1
1.90849	2.64685	13.0662	1
1.91381	2.64575	13.2042	1
1.91908	2.6447	13.1849	1
1.92428	2.64302	13.0286	1
1.92942	2.64122	12.7628	1
1.9345	2.64006	12.7188	1
1.93952	2.63851	12.2663	1
1.94448	2.63782	12.0205	1
1.94939	2.6367	11.5467	1
1.95424	2.63552	11.1567	1
1.95904	2.63461	10.894	1
1.96379	2.63343	10.5223	1
1.96848	2.63262	9.99676	1
1.97313	2.63165	9.74529	1
1.97772	2.63084	9.34833	1
1.98227	2.63024	9.34957	1
1.98677	2.62926	9.81697	1
1.99123	2.62855	9.86735	1
1.99564	2.62762	10.3463	1
2	2.62691	10.5336	1
2.00432	2.62615	10.9997	1
2.0086	2.62521	11.2883	1
2.01284	2.62444	11.5551	1
2.01703	2.62356	11.5845	1
2.02119	2.62289	11.8979	1
2.02531	2.62178	12.1742	1
2.02938	2.62101	12.4289	1
2.03342	2.6199	12.563	1
2.03743	2.61834	12.5793	1
2.04139	2.61767	12.5735	1
2.04532	2.61672	12.6948	1
2.04922	2.61559	12.6913	1
2.05308	2.61436	12.4565	1
2.0569	2.61323	12.3901	1
2.0607	2.61222	12.1174	1
2.06446	2.61165	11.9939	1
2.06819	2.61051	11.5271	1
2.07188	2.60943	11.01	1
2.07555	2.60829	10.3582	1
2.07918	2.60715	10.0044	1
2.08279	2.60658	9.66385	1
2.08636	2.60549	9.33728	1
2.08991	2.60503	9.01984	1
2.09342	2.60445	8.66821	1
2.09691	2.60394	8.38892	1
2.10037	2.60348	8.54698	1
2.1038	2.60301	8.56452	1
2.10721	2.6025	8.5091	1
2.11059	2.60221	8.55812	1
2.11394	2.60157	8.35587	1
2.11727	2.60122	8.55507	1
2.12057	2.6004	9.00332	1
2.12385	2.59994	9.21037	1
2.1271	2.5993	9.29296	1
2.13033	2.59906	9.23326	1
2.13354	2.59836	9.6178	1
2.13672	2.59724	10.0198	1
2.13988	2.59654	10.2473	1
2.14301	2.59589	10.6138	1
2.14613	2.59512	10.8778	1
2.14922	2.59418	11.2242	1
2.15229	2.59281	11.5505	1
2.15534	2.59192	11.758	1
2.15836	2.59109	11.9403	1
2.16137	2.59014	12.0723	1
2.16435	2.5896	12.1618	1
2.16732	2.58894	12.1884	1
2.17026	2.58787	12.3613	1
2.17319	2.58655	12.3517	1
2.17609	2.58559	12.3074	1
2.17898	2.58499	12.2188	1
2.18184	2.58402	12.1596	1
2.18469	2.58306	11.8766	1
2.18752	2.58251	11.6205	1
2.19033	2.58155	11.3697	1
2.19312	2.58051	10.9403	1
2.1959	2.57972	10.5983	1
2.19866	2.57899	10.2346	1
2.2014	2.57808	9.65661	1
2.20412	2.57759	9.30587	1
2.20683	2.57728	9.09933	1
2.20952	2.57661	8.71406	1
2.21219	2.57624	8.37175	1
2.21484	2.57581	8.15282	1
2.21748	2.5752	7.62243	1
2.22011	2.57471	7.32128	1
2.22272	2.5741	6.87034	1
2.22531	2.57373	6.57716	1
2.22789	2.57342	6.32749	1
2.23045	2.57305	6.35067	1
2.233	2.57267	6.28895	1
2.23553	2.57236	6.57114	1
2.23805	2.57187	6.6327	1
2.24055	2.57174	6.79667	1
2.24304	2.57131	6.96668	1
2.24551	2.57087	7.3266	1
2.24797	2.57056	7.50845	1
2.25042	2.57005	7.69749	1
2.25285	2.56955	8.06707	1
2.25527	2.56911	8.33138	1
2.25768	2.56842	8.76394	1
2.26007	2.56779	9.23481	1
2.26245	2.56716	9.55938	1
2.26482	2.56641	9.97406	1
2.26717	2.56571	10.2729	1
2.26951	2.56501	10.5644	1
2.27184	2.56437	10.7982	1
2.27416	2.56418	10.7634	1
2.27646	2.56368	10.9293	1
2.27875	2.56285	11.2714	1
2.28103	2.56171	11.6214	1
2.2833	2.56139	11.7117	1
2.28556	2.56062	11.8625	1
2.2878	2.55992	11.9101	1
2.29003	2.55947	11.9925	1
2.29226	2.55871	12.1093	1
2.29447	2.55794	12.1873	1
2.29667	2.55704	12.204	1
2.29885	2.55627	12.1783	1
2.30103	2.55523	12.106	1
2.3032	2.55439	12.0202	1
2.30535	2.55362	11.922	1
2.3075	2.55245	11.7242	1
2.30963	2.552	11.6162	1
2.31175	2.55148	11.5613	1
2.31387	2.55044	11.2637	1
2.31597	2.54926	10.8418	1
2.31806	2.54861	10.5709	1
2.32015	2.5477	10.1754	1
2.32222	2.54737	10.012	1
2.32428	2.54665	9.58827	1
2.32634	2.54612	9.45186	1
2.32838	2.5454	8.93178	1
2.33041	2.54494	8.59686	1
2.33244	2.54468	8.39516	1
2.33445	2.54408	7.94491	1
2.33646	2.54362	7.50912	1
2.33846	2.54323	7.19977	1
2.34044	2.54296	6.96463	1
2.34242	2.54277	6.77545	1
2.34439	2.54257	6.59596	1
2.34635	2.54204	6.04536	1
2.3483	2.54191	5.84957	1
2.35025	2.54178	5.63074	1
2.35218	2.54151	5.85544	1
2.35411	2.54092	5.15221	1
2.35603	2.54085	5.08131	1
2.35793	2.54058	4.83817	1
2.35984	2.54032	5.05797	1
2.36173	2.54025	4.92561	1
2.36361	2.54018	5.03426	1
2.36549	2.54005	5.08455	1
2.36736	2.53971	5.61523	1
2.36922	2.53951	5.83773	1
2.37107	2.53931	5.77565	1
2.37291	2.53931	5.77565	1
2.37475	2.53904	5.9713	1
2.37658	2.53864	6.36232	1
2.3784	2.53837	6.68752	1
2.38021	2.53817	6.94413	1
2.38202	2.53763	7.04409	1
2.38382	2.53736	7.2531	1
2.38561	2.53715	7.47105	1
2.38739	2.53681	7.7158	1
2.38917	2.53613	8.21709	1
2.39094	2.53532	8.77864	1
2.3927	2.53498	9.04544	1
2.39445	2.53464	9.23494	1
2.3962	2.53423	9.51526	1
2.39794	2.53355	9.84927	1
2.39967	2.53287	10.1803	1
2.4014	2.53211	10.4824	1
2.40312	2.5315	10.703	1
2.40483	2.53109	10.8556	1
2.40654	2.53047	11.0513	1
2.40824	2.52965	11.3365	1
2.40993	2.52896	11.5171	1
2.41162	2.52862	11.5955	1
2.4133	2.52745	11.8186	1
2.41497	2.52683	11.9557	1
2.41664	2.52593	12.0054	1
2.4183	2.52523	12.0665	1
2.41996	2.52475	12.117	1
2.4216	2.52364	12.1902	1
2.42325	2.52267	12.1699	1
2.42488	2.52211	12.1371	1
2.42651	2.5212	12.076	1
2.42813	2.52023	11.9591	1
2.42975	2.51946	11.8519	1
2.43136	2.51889	11.6893	1
2.43297	2.51826	11.5615	1
2.43457	2.51784	11.5072	1
2.43616	2.51714	11.3724	1
2.43775	2.51672	11.2471	1
2.43933	2.51573	10.9638	1
2.44091	2.5151	10.7697	1
2.44248	2.51447	10.5544	1
2.44404	2.51418	10.4383	1
2.4456	2.51341	10.1562	1
2.44716	2.51277	9.83226	1
2.44871	2.5122	9.55587	1
2.45025	2.5117	9.23586	1
2.45179	2.51113	8.83577	1
2.45332	2.51042	8.31189	1
2.45484	2.51042	8.31189	1
2.45637	2.51028	8.24756	1
2.45788	2.50985	7.9396	1
2.45939	2.50921	7.4765	1
2.4609	2.50878	7.08329	1
2.4624	2.50843	6.76184	1
2.46389	2.50807	6.34774	1
2.46538	2.50793	6.18317	1
2.46687	2.50771	5.99436	1
2.46835	2.50757	5.87247	1
2.46982	2.50729	5.56062	1
2.47129	2.50707	5.29208	1
2.47276	2.50686	5.04346	1
2.47422	2.50664	4.77951	1
2.47567	2.5065	4.54159	1
2.47712	2.5065	4.54159	1
2.47857	2.50621	4.1295	1
2.48001	2.50621	4.1295	1
2.48144	2.50614	3.98871	1
2.48287	2.50607	3.85375	1
2.4843	2.506	3.9578	1
2.48572	2.506	3.9578	1
2.48714	2.506	3.9578	1
2.48855	2.50592	4.07859	1
2.48996	2.50585	3.91897	1
2.49136	2.50585	3.91897	1
2.49276	2.50585	3.91897	1
2.49415	2.50578	3.81255	1
2.49554	2.50564	3.54862	1
2.49693	2.50557	3.44203	1
2.49831	2.50542	3.76575	1
2.49969	2.50527	4.02588	1
2.50106	2.5052	3.96009	1
2.50243	2.50506	3.91409	1
2.50379	2.50491	4.18319	1
2.50515	2.50447	4.62156	1
2.50651	2.50418	5.05284	1
2.50786	2.50411	5.15498	1
2.5092	2.50382	5.60096	1
2.51055	2.50374	5.68981	1
2.51188	2.50345	6.03866	1
2.51322	2.5033	6.17278	1
2.51455	2.50301	6.4983	1
2.51587	2.5025	7.00821	1
2.5172	2.50213	7.39276	1
2.51851	2.50162	7.89626	1
2.51983	2.5014	8.07018	1
2.52114	2.50088	8.43025	1
2.52244	2.50044	8.69796	1
2.52375	2.50029	8.79701	1
2.52504	2.4997	9.13939	1
2.52634	2.49918	9.41633	1
2.52763	2.49859	9.6737	1
2.52892	2.49815	9.85723	1
2.5302	2.49748	10.192	1
2.53148	2.49711	10.3151	1
2.53275	2.49652	10.5647	1
2.53403	2.49577	10.8317	1
2.53529	2.49518	11.0336	1
2.53656	2.49436	11.2313	1
2.53782	2.49384	11.3526	1
2.53908	2.49339	11.4208	1
2.54033	2.49256	11.5501	1
2.54158	2.49204	11.6555	1
2.54283	2.49092	11.8387	1
2.54407	2.49024	11.967	1
2.54531	2.48919	12.1259	1
2.54654	2.48867	12.1684	1
2.54777	2.48799	12.1695	1
2.549	2.48723	12.1763	1
2.55023	2.48701	12.1906	1
2.55145	2.48625	12.1388	1
2.55267	2.48572	12.1027	1
2.55388	2.4845	11.9777	1
2.55509	2.48412	11.9351	1
2.5563	2.48344	11.87	1
2.55751	2.48245	11.7058	1
2.55871	2.48184	11.5727	1
2.55991	2.48138	11.4839	1
2.5611	2.48054	11.3543	1
2.56229	2.48001	11.2325	1
2.56348	2.47924	11.0933	1
2.56467	2.47863	10.8871	1
2.56585	2.47794	10.6911	1
2.56703	2.47733	10.4761	1
2.5682	2.47671	10.192	1
2.56937	2.47632	10.0447	1
2.57054	2.47563	9.74882	1
2.57171	2.47524	9.57527	1
2.57287	2.47463	9.28476	1
2.57403	2.47408	8.97692	1
2.57519	2.47338	8.4918	1
2.57634	2.47276	8.11188	1
2.57749	2.4723	7.75482	1
2.57864	2.47199	7.48686	1
2.57978	2.47175	7.31573	1
2.58092	2.47168	7.26166	1
2.58206	2.47152	7.13839	1
2.5832	2.47113	6.86689	1
2.58433	2.47075	6.52459	1
2.58546	2.47036	6.12763	1
2.58659	2.4702	5.97264	1
2.58771	2.46997	5.71059	1
2.58883	2.46966	5.37921	1
2.58995	2.46966	5.37921	1
2.59106	2.4695	5.21331	1
2.59218	2.46935	5.06606	1
2.59329	2.46935	5.06606	1
2.59439	2.46911	4.79006	1
2.5955	2.46903	4.70188	1
2.5966	2.46888	4.52676	1
2.5977	2.46849	3.85948	1
2.59879	2.46849	3.85948	1
2.59988	2.46849	3.85948	1
2.60097	2.46841	3.76748	1
2.60206	2.46826	3.51797	1
2.60314	2.46818	3.39841	1
2.60423	2.46818	3.39841	1
2.60531	2.46818	3.39841	1
2.60638	2.46818	3.39841	1
2.60746	2.4681	3.31548	1
2.60853	2.4681	3.31548	1
2.60959	2.46802	3.14631	1
2.61066	2.46802	3.14631	1
2.61172	2.46795	3.0189	1
2.61278	2.46779	2.73017	1
2.61384	2.46779	2.73017	1
2.6149	2.46771	2.50529	1
2.61595	2.46771	2.50529	1
2.617	2.46771	2.50529	1
2.61805	2.46771	2.50529	1
2.61909	2.46763	2.6684	1
2.62014	2.46763	2.6684	1
2.62118	2.46763	2.6684	1
2.62221	2.46763	2.6684	1
2.62325	2.46763	2.6684	1
2.62428	2.46763	2.6684	1
2.62531	2.46763	2.6684	1
2.62634	2.46755	2.84432	1
2.62737	2.46747	2.9841	1
2.62839	2.46747	2.9841	1
2.62941	2.46739	3.09908	1
2.63043	2.46731	3.27863	1
2.63144	2.46731	3.27863	1
2.63246	2.46731	3.27863	1
2.63347	2.46715	3.56397	1
2.63448	2.46707	3.66086	1
2.63548	2.46699	3.79833	1
2.63649	2.46683	4.09323	1
2.63749	2.46675	4.24729	1
2.63849	2.46651	4.56432	1
2.63949	2.46651	4.56432	1
2.64048	2.46627	4.9344	1
2.64147	2.46603	5.22628	1
2.64246	2.46587	5.43474	1
2.64345	2.46563	5.65825	1
2.64444	2.46563	5.65825	1
2.64542	2.46523	6.09125	1
2.6464	2.46507	6.2473	1
2.64738	2.46483	6.4405	1
2.64836	2.46451	6.74862	1
2.64933	2.46411	7.13663	1
2.65031	2.46411	7.13663	1
2.65128	2.4637	7.4516	1
2.65225	2.46306	7.86902	1
2.65321	2.4629	7.97556	1
2.65418	2.4625	8.22625	1
2.65514	2.4621	8.51149	1
2.6561	2.46145	8.89838	1
2.65706	2.46105	9.12459	1
2.65801	2.46048	9.41732	1
2.65896	2.46032	9.48303	1
2.65992	2.45976	9.78113	1
2.66087	2.45919	10.0116	1
2.66181	2.45903	10.0725	1
2.66276	2.45871	10.219	1
2.6637	2.4583	10.3711	1
2.66464	2.45708	10.7896	1
2.66558	2.45619	11.0568	1
2.66652	2.45594	11.1074	1
2.66745	2.45546	11.226	1
2.66839	2.45456	11.4292	1
2.66932	2.45366	11.6179	1
2.67025	2.45309	11.69	1
2.67117	2.45251	11.8085	1
2.6721	2.45202	11.8745	1
2.67302	2.4512	11.9626	1
2.67394	2.44988	12.0559	1
2.67486	2.44906	12.095	1
2.67578	2.44865	12.134	1
2.67669	2.44757	12.1706	1
2.67761	2.44658	12.1438	1
2.67852	2.44617	12.1235	1
2.67943	2.44558	12.0975	1
2.68034	2.44484	12.0864	1
2.68124	2.44409	12.0105	1
2.68215	2.44309	11.9116	1
2.68305	2.44259	11.8424	1
2.68395	2.44192	11.7271	1
2.68485	2.44134	11.648	1
2.68574	2.44083	11.5636	1
2.68664	2.44008	11.3794	1
2.68753	2.43957	11.2663	1
2.68842	2.43882	11.081	1
2.68931	2.43831	10.9106	1
2.6902	2.43772	10.7743	1
2.69108	2.43688	10.4677	1
2.69197	2.43679	10.432	1
2.69285	2.43612	10.1975	1
2.69373	2.43527	9.87464	1
2.69461	2.4351	9.79347	1
2.69548	2.43451	9.51327	1
2.69636	2.43375	9.21242	1
2.69723	2.43332	8.99971	1
2.6981	2.43307	8.86982	1
2.69897	2.43255	8.54658	1
2.69984	2.4323	8.40855	1
2.7007	2.43179	8.06761	1
2.70157	2.43162	7.95834	1
2.70243	2.43119	7.66254	1
2.70329	2.43068	7.27866	1
2.70415	2.43042	7.09869	1
2.70501	2.43034	7.05588	1
2.70586	2.42991	6.67568	1
2.70672	2.42965	6.46924	1
2.70757	2.42914	6.0324	1
2.70842	2.4288	5.69998	1
2.70927	2.42863	5.53643	1
2.71012	2.42854	5.46465	1
2.71096	2.42829	5.18132	1
2.71181	2.42811	5.01032	1
2.71265	2.42794	4.80434	1
2.71349	2.42794	4.80434	1
2.71433	2.42777	4.62483	1
2.71517	2.42777	4.62483	1
2.716	2.42769	4.49614	1
2.71684	2.4276	4.37695	1
2.71767	2.42752	4.30997	1
2.7185	2.42735	4.07618	1
2.71933	2.42726	3.97103	1
2.72016	2.42726	3.97103	1
2.72099	2.427	3.55922	1
2.72181	2.427	3.55922	1
2.72263	2.42692	3.44953	1
2.72346	2.42692	3.44953	1
2.72428	2.42683	3.25731	1
2.72509	2.42683	3.25731	1
2.72591	2.42683	3.25731	1
2.72673	2.42675	3.05236	1
2.72754	2.42675	3.05236	1
2.72835	2.42666	2.86517	1
2.72916	2.42657	2.71508	1
2.72997	2.4264	2.4677	1
2.73078	2.4264	2.4677	1
2.73159	2.4264	2.4677	1
2.73239	2.42632	2.27753	1
2.7332	2.42632	2.27753	1
2.734	2.42632	2.27753	1
2.7348	2.42632	2.27753	1
2.7356	2.42632	2.27753	1
2.7364	2.42632	2.27753	1
2.73719	2.42632	2.27753	1
2.73799	2.42632	2.27753	1
2.73878	2.42632	2.27753	1
2.73957	2.42632	2.27753	1
2.74036	2.42632	2.27753	1
2.74115	2.42632	2.27753	1
2.74194	2.42632	2.27753	1
2.74273	2.42632	2.27753	1
2.74351	2.42632	2.27753	1
2.74429	2.42632	2.27753	1
2.74507	2.42632	2.27753	1
2.74586	2.42632	2.27753	1
2.74663	2.42632	2.27753	1
2.74741	2.42632	2.27753	1
2.74819	2.42632	2.27753	1
2.74896	2.42632	2.27753	1
2.74974	2.42632	2.27753	1
2.75051	2.42632	2.27753	1
2.75128	2.42632	2.27753	1
2.75205	2.42632	2.27753	1
2.75282	2.42632	2.27753	1
2.75358	2.42623	2.49152	1
2.75435	2.42623	2.49152	1
2.75511	2.42623	2.49152	1
2.75587	2.42623	2.49152	1
2.75664	2.42614	2.70186	1
2.7574	2.42614	2.70186	1
2.75815	2.42605	2.86184	1
2.75891	2.42605	2.86184	1
2.75967	2.42588	3.20213	1
2.76042	2.42579	3.399	1
2.76118	2.42579	3.399	1
2.76193	2.42579	3.399	1
2.76268	2.42579	3.399	1
2.76343	2.4257	3.54929	1
2.76418	2.42561	3.65293	1
2.76492	2.42561	3.65293	1
2.76567	2.42561	3.65293	1
2.76641	2.42561	3.65293	1
2.76716	2.42552	3.76602	1
2.7679	2.42544	3.89226	1
2.76864	2.42544	3.89226	1
2.76938	2.42526	4.13381	1
2.77012	2.42517	4.22221	1
2.77085	2.42508	4.33878	1
2.77159	2.42499	4.46862	1
2.77232	2.42482	4.70578	1
2.77305	2.42473	4.84251	1
2.77379	2.42464	4.97009	1
2.77452	2.42438	5.2747	1
2.77525	2.4242	5.46389	1
2.77597	2.42385	5.8028	1
2.7767	2.42376	5.8804	1
2.77743	2.42358	6.01379	1
2.77815	2.4235	6.09851	1
2.77887	2.42332	6.26878	1
2.7796	2.42314	6.42789	1
2.78032	2.42314	6.42789	1
2.78104	2.42305	6.49802	1
2.78176	2.42279	6.73193	1
2.78247	2.42244	7.00776	1
2.78319	2.42226	7.15506	1
2.7839	2.42182	7.46017	1
2.78462	2.42146	7.70416	1
2.78533	2.42111	7.93902	1
2.78604	2.42058	8.27707	1
2.78675	2.41996	8.63179	1
2.78746	2.41951	8.86636	1
2.78817	2.41898	9.1565	1
2.78888	2.41836	9.46868	1
2.78958	2.41783	9.68099	1
2.79029	2.41711	9.94915	1
2.79099	2.41684	10.0464	1
2.79169	2.41622	10.2567	1
2.79239	2.4155	10.481	1
2.79309	2.41487	10.6665	1
2.79379	2.41452	10.7779	1
2.79449	2.41416	10.8949	1
2.79518	2.41362	11.042	1
2.79588	2.41308	11.1877	1
2.79657	2.41254	11.3125	1
2.79727	2.41219	11.4086	1
2.79796	2.41165	11.5239	1
2.79865	2.41066	11.7328	1
2.79934	2.40993	11.8683	1
2.80003	2.40912	11.9645	1
2.80072	2.40839	12.0176	1
2.8014	2.40803	12.0582	1
2.80209	2.40703	12.1361	1
2.80277	2.40621	12.2159	1
2.80346	2.40539	12.258	1
2.80414	2.40439	12.2473	1
2.80482	2.40338	12.2366	1
2.8055	2.40283	12.209	1
2.80618	2.40246	12.202	1
2.80686	2.40164	12.2153	1
2.80754	2.40082	12.1658	1
2.80821	2.3998	12.0844	1
2.80889	2.39925	11.9913	1
2.80956	2.39897	11.9515	1
2.81023	2.39832	11.8427	1
2.8109	2.39767	11.7466	1
2.81158	2.39693	11.6573	1
2.81224	2.39591	11.4766	1
2.81291	2.39508	11.2833	1
2.81358	2.3948	11.2258	1
2.81425	2.39433	11.084	1
2.81491	2.3934	10.8287	1
2.81558	2.39293	10.7095	1
2.81624	2.39218	10.4553	1
2.8169	2.39153	10.2607	1
2.81757	2.39068	9.9586	1
2.81823	2.39012	9.77573	1
2.81889	2.38955	9.50795	1
2.81954	2.38927	9.38636	1
2.8202	2.3889	9.2333	1
2.82086	2.38871	9.13473	1
2.82151	2.38861	9.1026	1
2.82217	2.38805	8.8331	1
2.82282	2.38739	8.51106	1
2.82347	2.38645	8.04132	1
2.82413	2.38607	7.82558	1
2.82478	2.38607	7.82558	1
2.82543	2.38569	7.58522	1
2.82607	2.38569	7.58522	1
2.82672	2.38512	7.21392	1
2.82737	2.38455	6.82636	1
2.82802	2.38436	6.68189	1
2.82866	2.38427	6.59992	1
2.8293	2.38398	6.36307	1
2.82995	2.3836	6.02918	1
2.83059	2.38341	5.83594	1
2.83123	2.38313	5.55392	1
2.83187	2.38313	5.55392	1
2.83251	2.38294	5.35978	1
2.83315	2.38274	5.15222	1
2.83378	2.38227	4.63906	1
2.83442	2.38217	4.51461	1
2.83506	2.38208	4.39478	1
2.83569	2.38189	4.18804	1
2.83632	2.38189	4.18804	1
2.83696	2.3817	3.93379	1
2.83759	2.3817	3.93379	1
2.83822	2.3817	3.93379	1
2.83885	2.3817	3.93379	1
2.83948	2.3817	3.93379	1
2.84011	2.38151	3.72847	1
2.84073	2.38142	3.57413	1
2.84136	2.38132	3.38949	1
2.84198	2.38122	3.2385	1
2.84261	2.38113	3.08911	1
2.84323	2.38113	3.08911	1
2.84386	2.38113	3.08911	1
2.84448	2.38113	3.08911	1
2.8451	2.38103	2.92518	1
2.84572	2.38103	2.92518	1
2.84634	2.38103	2.92518	1
2.84696	2.38094	2.80416	1
2.84757	2.38094	2.80416	1
2.84819	2.38085	2.64885	1
2.8488	2.38075	2.46528	1
2.84942	2.38075	2.46528	1
2.85003	2.38075	2.46528	1
2.85065	2.38066	2.2194	1
2.85126	2.38066	2.2194	1
2.85187	2.38066	2.2194	1
2.85248	2.38066	2.2194	1
2.85309	2.38066	2.2194	1
2.8537	2.38066	2.2194	1
2.85431	2.38066	2.2194	1
2.85491	2.38066	2.2194	1
2.85552	2.38066	2.2194	1
2.85612	2.38066	2.2194	1
2.85673	2.38066	2.2194	1
2.85733	2.38066	2.2194	1
2.85794	2.38066	2.2194	1
2.85854	2.38056	2.04978	1
2.85914	2.38056	2.04978	1
2.85974	2.38056	2.04978	1
2.86034	2.38056	2.04978	1
2.86094	2.38056	2.04978	1
2.86153	2.38056	2.04978	1
2.86213	2.38056	2.04978	1
2.86273	2.38056	2.04978	1
2.86332	2.38056	2.04978	1
2.86392	2.38056	2.04978	1
2.86451	2.38056	2.04978	1
2.8651	2.38056	2.04978	1
2.8657	2.38056	2.04978	1
2.86629	2.38056	2.04978	1
2.86688	2.38056	2.04978	1
2.86747	2.38056	2.04978	1
2.86806	2.38056	2.04978	1
2.86864	2.38056	2.04978	1
2.86923	2.38056	2.04978	1
2.86982	2.38056	2.04978	1
2.8704	2.38056	2.04978	1
2.87099	2.38056	2.04978	1
2.87157	2.38056	2.04978	1
2.87216	2.38056	2.04978	1
2.87274	2.38056	2.04978	1
2.87332	2.38056	2.04978	1
2.8739	2.38056	2.04978	1
2.87448	2.38056	2.04978	1
2.87506	2.38056	2.04978	1
2.87564	2.38056	2.04978	1
2.87622	2.38056	2.04978	1
2.87679	2.38056	2.04978	1
2.87737	2.38056	2.04978	1
2.87795	2.38056	2.04978	1
2.87852	2.38056	2.04978	1
2.8791	2.38056	2.04978	1
2.87967	2.38056	2.04978	1
2.88024	2.38046	2.24948	1
2.88081	2.38046	2.24948	1
2.88138	2.38046	2.24948	1
2.88195	2.38046	2.24948	1
2.88252	2.38046	2.24948	1
2.88309	2.38046	2.24948	1
2.88366	2.38046	2.24948	1
2.88423	2.38046	2.24948	1
2.8848	2.38046	2.24948	1
2.88536	2.38046	2.24948	1
2.88593	2.38046	2.24948	1
2.88649	2.38046	2.24948	1
2.88705	2.38046	2.24948	1
2.88762	2.38046	2.24948	1
2.88818	2.38046	2.24948	1
2.88874	2.38046	2.24948	1
2.8893	2.38046	2.24948	1
2.88986	2.38046	2.24948	1
2.89042	2.38046	2.24948	1
2.89098	2.38046	2.24948	1
2.89154	2.38046	2.24948	1
2.89209	2.38046	2.24948	1
2.89265	2.38046	2.24948	1
2.89321	2.38036	2.46957	1
2.89376	2.38036	2.46957	1
2.89432	2.38027	2.67024	1
2.89487	2.38027	2.67024	1
2.89542	2.38027	2.67024	1
2.89597	2.38027	2.67024	1
2.89653	2.38027	2.67024	1
2.89708	2.38027	2.67024	1
2.89763	2.38027	2.67024	1
2.89818	2.38027	2.67024	1
2.89873	2.38027	2.67024	1
2.89927	2.38007	3.03627	1
2.89982	2.37997	3.21309	1
2.90037	2.37987	3.38474	1
2.90091	2.37978	3.53783	1
2.90146	2.37968	3.69878	1
2.902	2.37968	3.69878	1
2.90255	2.37968	3.69878	1
2.90309	2.37968	3.69878	1
2.90363	2.37968	3.69878	1
2.90417	2.37968	3.69878	1
2.90472	2.37958	3.85481	1
2.90526	2.37948	4.01809	1
2.9058	2.37948	4.01809	1
2.90634	2.37948	4.01809	1
2.90687	2.37929	4.28556	1
2.90741	2.37919	4.43363	1
2.90795	2.3788	4.85549	1
2.90849	2.3786	5.03479	1
2.90902	2.37811	5.48584	1
2.90956	2.37801	5.58285	1
2.91009	2.37772	5.8693	1
2.91062	2.37752	6.0461	1
2.91116	2.37723	6.29037	1
2.91169	2.37703	6.4404	1
2.91222	2.37683	6.61591	1
2.91275	2.37654	6.85784	1
2.91328	2.37615	7.13455	1
2.91381	2.37605	7.21095	1
2.91434	2.37576	7.4056	1
2.91487	2.37546	7.60148	1
2.9154	2.37507	7.84235	1
2.91593	2.37467	8.07909	1
2.91645	2.37378	8.55138	1
2.91698	2.37349	8.68872	1
2.91751	2.37319	8.81494	1
2.91803	2.3728	9.01164	1
2.91855	2.372	9.345	1
2.91908	2.3719	9.38325	1
2.9196	2.37141	9.59009	1
2.92012	2.37081	9.81499	1
2.92065	2.37051	9.9261	1
2.92117	2.36992	10.1518	1
2.92169	2.36942	10.3156	1
2.92221	2.36903	10.4717	1
2.92273	2.36853	10.6138	1
2.92324	2.36823	10.6969	1
2.92376	2.36803	10.7565	1
2.92428	2.36743	10.9262	1
2.9248	2.36703	11.0419	1
2.92531	2.36673	11.1065	1
2.92583	2.36593	11.2859	1
2.92634	2.36563	11.3635	1
2.92686	2.36473	11.5281	1
2.92737	2.36443	11.597	1
2.92788	2.36393	11.6992	1
2.9284	2.36302	11.8136	1
2.92891	2.36231	11.9165	1
2.92942	2.3614	12.0266	1
2.92993	2.3612	12.0469	1
2.93044	2.3605	12.1361	1
2.93095	2.35958	12.2097	1
2.93146	2.35877	12.2546	1
2.93197	2.35826	12.2891	1
2.93247	2.35735	12.3395	1
2.93298	2.35633	12.3373	1
2.93349	2.35592	12.3441	1
2.93399	2.35469	12.3208	1
2.9345	2.35397	12.3087	1
2.935	2.35295	12.2737	1
2.93551	2.35233	12.2215	1
2.93601	2.35192	12.1743	1
2.93651	2.3512	12.1369	1
2.93702	2.35047	12.0627	1
2.93752	2.34975	11.9943	1
2.93802	2.34913	11.8866	1
2.93852	2.34861	11.814	1
2.93902	2.34736	11.6209	1
2.93952	2.34705	11.5758	1
2.94002	2.34632	11.4255	1
2.94052	2.3456	11.3013	1
2.94101	2.34487	11.1561	1
2.94151	2.34414	11.0213	1
2.94201	2.34351	10.863	1
2.9425	2.34278	10.6876	1
2.943	2.34236	10.5545	1
2.94349	2.34173	10.368	1
2.94399	2.34078	10.0309	1
2.94448	2.34057	9.95284	1
2.94498	2.34014	9.81327	1
2.94547	2.33962	9.64448	1
2.94596	2.3392	9.48843	1
2.94645	2.33877	9.32219	1
2.94694	2.33803	8.99253	1
2.94743	2.33761	8.82284	1
2.94792	2.33729	8.66036	1
2.94841	2.33708	8.53951	1
2.9489	2.33676	8.38721	1
2.94939	2.33623	8.09674	1
2.94988	2.33581	7.91145	1
2.95036	2.33559	7.8098	1
2.95085	2.33528	7.64302	1
2.95134	2.33496	7.47428	1
2.95182	2.33475	7.34319	1
2.95231	2.33443	7.14392	1
2.95279	2.334	6.86419	1
2.95328	2.33347	6.48971	1
2.95376	2.33336	6.41331	1
2.95424	2.33325	6.31158	1
2.95472	2.33293	6.06746	1
2.95521	2.3324	5.65624	1
2.95569	2.33208	5.35049	1
2.95617	2.33197	5.23614	1
2.95665	2.33176	5.0408	1
2.95713	2.33133	4.57514	1
2.95761	2.33133	4.57514	1
2.95809	2.33133	4.57514	1
2.95856	2.33122	4.4564	1
2.95904	2.33111	4.32844	1
2.95952	2.33111	4.32844	1
2.95999	2.33101	4.21356	1
2.96047	2.33101	4.21356	1
2.96095	2.33101	4.21356	1
2.96142	2.33101	4.21356	1
2.9619	2.3309	4.08915	1
2.96237	2.33079	3.98411	1
2.96284	2.33037	3.54197	1
2.96332	2.33037	3.54197	1
2.96379	2.33026	3.40101	1
2.96426	2.33016	3.20724	1
2.96473	2.33016	3.20724	1
2.9652	2.33016	3.20724	1
2.96567	2.33016	3.20724	1
2.96614	2.33016	3.20724	1
2.96661	2.33005	3.02634	1
2.96708	2.33005	3.02634	1
2.96755	2.33005	3.02634	1
2.96802	2.33005	3.02634	1
2.96848	2.33005	3.02634	1
2.96895	2.32984	2.67093	1
2.96942	2.32973	2.46896	1
2.96988	2.32973	2.46896	1
2.97035	2.32973	2.46896	1
2.97081	2.32973	2.46896	1
2.97128	2.32973	2.46896	1
2.97174	2.32962	2.30491	1
2.9722	2.32962	2.30491	1
2.97267	2.32962	2.30491	1
2.97313	2.32952	2.07868	1
2.97359	2.32952	2.07868	1
2.97405	2.32952	2.07868	1
2.97451	2.32941	1.82203	1
2.97497	2.32941	1.82203	1
2.97543	2.32941	1.82203	1
2.97589	2.32941	1.82203	1
2.97635	2.32941	1.82203	1
2.97681	2.32941	1.82203	1
2.97727	2.32941	1.82203	1
2.97772	2.32941	1.82203	1
2.97818	2.32941	1.82203	1
2.97864	2.32941	1.82203	1
2.97909	2.32941	1.82203	1
2.97955	2.32941	1.82203	1
2.98	2.32941	1.82203	1
2.98046	2.32941	1.82203	1
2.98091	2.32941	1.82203	1
2.98137	2.32941	1.82203	1
2.98182	2.32941	1.82203	1
2.98227	2.32941	1.82203	1
2.98272	2.32941	1.82203	1
2.98318	2.32941	1.82203	1
2.98363	2.32941	1.82203	1
2.98408	2.32941	1.82203	1
2.98453	2.32941	1.82203	1
2.98498	2.32941	1.82203	1
2.98543	2.32941	1.82203	1
2.98588	2.32941	1.82203	1
2.98632	2.32941	1.82203	1
2.98677	2.32941	1.82203	1
2.98722	2.32941	1.82203	1
2.98767	2.32941	1.82203	1
2.98811	2.32941	1.82203	1
2.98856	2.32941	1.82203	1
2.989	2.32941	1.82203	1
2.98945	2.32941	1.82203	1
2.98989	2.32941	1.82203	1
2.99034	2.32941	1.82203	1
2.99078	2.32941	1.82203	1
2.99123	2.32941	1.82203	1
2.99167	2.32941	1.82203	1
2.99211	2.32941	1.82203	1
2.99255	2.32941	1.82203	1
2.993	2.32941	1.82203	1
2.99344	2.32941	1.82203	1
2.99388	2.32941	1.82203	1
2.99432	2.32941	1.82203	1
2.99476	2.32941	1.82203	1
2.9952	2.32941	1.82203	1
2.99564	2.32941	1.82203	1
2.99607	2.32941	1.82203	1
2.99651	2.32941	1.82203	1
2.99695	2.32941	1.82203	1
2.99739	2.32941	1.82203	1
2.99782	2.32941	1.82203	1
2.99826	2.32941	1.82203	1
2.9987	2.32941	1.82203	1
2.99913	2.32941	1.82203	1
2.99957	2.32941	1.82203	1
3	2.32941	1.82203	1
3.00043	2.32941	1.82203	1
3.00087	2.32941	1.82203	1
3.0013	2.32941	1.82203	1
3.00173	2.32941	1.82203	1
3.00217	2.32941	1.82203	1
3.0026	2.32941	1.82203	1
3.00303	2.32941	1.82203	1
3.00346	2.32941	1.82203	1
3.00389	2.32941	1.82203	1
3.00432	2.32941	1.82203	1
3.00475	2.32941	1.82203	1
3.00518	2.32941	1.82203	1
3.00561	2.32941	1.82203	1
3.00604	2.32941	1.82203	1
3.00647	2.32941	1.82203	1
3.00689	2.32941	1.82203	1
3.00732	2.32941	1.82203	1
3.00775	2.32941	1.82203	1
3.00817	2.32941	1.82203	1
3.0086	2.32941	1.82203	1
3.00903	2.32941	1.82203	1
3.00945	2.32941	1.82203	1
3.00988	2.32941	1.82203	1
3.0103	2.32941	1.82203	1
3.01072	2.32941	1.82203	1
3.01115	2.32941	1.82203	1
3.01157	2.32941	1.82203	1
3.01199	2.32941	1.82203	1
3.01242	2.32941	1.82203	1
3.01284	2.32941	1.82203	1
3.01326	2.32941	1.82203	1
3.01368	2.32941	1.82203	1
3.0141	2.32941	1.82203	1
3.01452	2.32941	1.82203	1
3.01494	2.32941	1.82203	1
3.01536	2.3293	2.0613	1
3.01578	2.3293	2.0613	1
3.0162	2.3293	2.0613	1
3.01662	2.3293	2.0613	1
3.01703	2.3293	2.0613	1
3.01745	2.3293	2.0613	1
3.01787	2.3293	2.0613	1
3.01828	2.3293	2.0613	1
3.0187	2.3293	2.0613	1
3.01912	2.3293	2.0613	1
3.01953	2.3293	2.0613	1
3.01995	2.3293	2.0613	1
3.02036	2.3293	2.0613	1
3.02078	2.3293	2.0613	1
3.02119	2.3293	2.0613	1
3.0216	2.3293	2.0613	1
3.02202	2.3293	2.0613	1
3.02243	2.3293	2.0613	1
3.02284	2.3293	2.0613	1
3.02325	2.3293	2.0613	1
3.02366	2.3293	2.0613	1
3.02407	2.3293	2.0613	1
3.02449	2.3293	2.0613	1
3.0249	2.32919	2.31358	1
3.02531	2.32919	2.31358	1
3.02572	2.32919	2.31358	1
3.02612	2.32919	2.31358	1
3.02653	2.32919	2.31358	1
3.02694	2.32919	2.31358	1
3.02735	2.32908	2.5363	1
3.02776	2.32908	2.5363	1
3.02816	2.32908	2.5363	1
3.02857	2.32908	2.5363	1
3.02898	2.32897	2.7397	1
3.02938	2.32897	2.7397	1
3.02979	2.32886	2.94304	1
3.03019	2.32886	2.94304	1
3.0306	2.32886	2.94304	1
3.031	2.32886	2.94304	1
3.03141	2.32886	2.94304	1
3.03181	2.32886	2.94304	1
3.03222	2.32886	2.94304	1
3.03262	2.32886	2.94304	1
3.03302	2.32886	2.94304	1
3.03342	2.32886	2.94304	1
3.03383	2.32886	2.94304	1
3.03423	2.32864	3.32011	1
3.03463	2.32853	3.48712	1
3.03503	2.32842	3.61369	1
3.03543	2.3282	3.92149	1
3.03583	2.3282	3.92149	1
3.03623	2.3282	3.92149	1
3.03663	2.32809	4.06367	1
3.03703	2.32787	4.33349	1
3.03743	2.32764	4.57791	1
3.03782	2.32731	4.92679	1
3.03822	2.32731	4.92679	1
3.03862	2.3272	5.05687	1
3.03902	2.32709	5.16037	1
3.03941	2.32698	5.25811	1
3.03981	2.32665	5.54047	1
3.04021	2.32632	5.7921	1
3.0406	2.32632	5.7921	1
3.041	2.32588	6.14723	1
3.04139	2.32555	6.40868	1
3.04179	2.32555	6.40868	1
3.04218	2.32521	6.63741	1
3.04258	2.32521	6.63741	1
3.04297	2.32488	6.87887	1
3.04336	2.32444	7.16165	1
3.04376	2.32433	7.21693	1
3.04415	2.32411	7.35119	1
3.04454	2.324	7.43155	1
3.04493	2.32377	7.55487	1
3.04532	2.32344	7.73835	1
3.04571	2.32333	7.80423	1
3.0461	2.32322	7.86491	1
3.0465	2.32289	8.04501	1
3.04689	2.32244	8.23889	1
3.04727	2.32222	8.3422	1
3.04766	2.32177	8.5556	1
3.04805	2.32144	8.70937	1
3.04844	2.32099	8.89934	1
3.04883	2.32066	9.03102	1
3.04922	2.32043	9.12127	1
3.04961	2.31954	9.48713	1
3.04999	2.31932	9.57557	1
3.05038	2.31898	9.70038	1
3.05077	2.31865	9.83374	1
3.05115	2.31798	10.061	1
3.05154	2.31742	10.2266	1
3.05192	2.31652	10.4966	1
3.05231	2.31574	10.7336	1
3.05269	2.31529	10.8583	1
3.05308	2.31416	11.1134	1
3.05346	2.31382	11.183	1
3.05385	2.31257	11.4394	1
3.05423	2.31224	11.5071	1
3.05461	2.31178	11.5859	1
3.055	2.31099	11.7212	1
3.05538	2.31031	11.8325	1
3.05576	2.31008	11.8628	1
3.05614	2.30951	11.9494	1
3.05652	2.30905	11.9836	1
3.0569	2.30814	12.1039	1
3.05729	2.30768	12.1551	1
3.05767	2.30665	12.248	1
3.05805	2.30596	12.2875	1
3.05843	2.30539	12.3134	1
3.05881	2.30435	12.3596	1
3.05918	2.30378	12.3906	1
3.05956	2.30285	12.401	1
3.05994	2.30239	12.3992	1
3.06032	2.30135	12.4096	1
3.0607	2.30054	12.4039	1
3.06108	2.3003	12.4023	1
3.06145	2.29914	12.374	1
3.06183	2.29856	12.3466	1
3.06221	2.29786	12.2898	1
3.06258	2.29739	12.2693	1
3.06296	2.29634	12.192	1
3.06333	2.29564	12.1497	1
3.06371	2.2947	12.0319	1
3.06408	2.29399	11.9692	1
3.06446	2.2934	11.8912	1
3.06483	2.29305	11.8431	1
3.06521	2.29281	11.7968	1
3.06558	2.29234	11.7324	1
3.06595	2.29175	11.6287	1
3.06633	2.29116	11.5594	1
3.0667	2.29045	11.457	1
3.06707	2.28974	11.3423	1
3.06744	2.28951	11.2979	1
3.06781	2.2888	11.1755	1
3.06819	2.28808	11.0098	1
3.06856	2.28749	10.8842	1
3.06893	2.28689	10.7476	1
3.0693	2.28618	10.5914	1
3.06967	2.28498	10.291	1
3.07004	2.28451	10.1708	1
3.07041	2.28391	10.0009	1
3.07078	2.28343	9.82815	1
3.07115	2.28246	9.49634	1
3.07151	2.28198	9.32344	1
3.07188	2.28162	9.19201	1
3.07225	2.28053	8.76976	1
3.07262	2.27993	8.5069	1
3.07298	2.27969	8.3855	1
3.07335	2.27932	8.22237	1
3.07372	2.27896	8.05527	1
3.07408	2.27884	8.00925	1
3.07445	2.27836	7.77654	1
3.07482	2.27775	7.45348	1
3.07518	2.27714	7.08037	1
3.07555	2.27677	6.86478	1
3.07591	2.27677	6.86478	1
3.07628	2.27653	6.7122	1
3.07664	2.27604	6.41675	1
3.077	2.2758	6.27693	1
3.07737	2.2758	6.27693	1
3.07773	2.2758	6.27693	1
3.07809	2.2758	6.27693	1
3.07846	2.27556	6.11535	1
3.07882	2.27556	6.11535	1
3.07918	2.27495	5.68636	1
3.07954	2.27471	5.49877	1
3.0799	2.27446	5.31404	1
3.08027	2.27398	4.91891	1
3.08063	2.27385	4.81293	1
3.08099	2.27361	4.59557	1
3.08135	2.27361	4.59557	1
3.08171	2.27361	4.59557	1
3.08207	2.27349	4.48675	1
3.08243	2.27337	4.34741	1
3.08279	2.27312	4.12168	1
3.08314	2.27288	3.80546	1
3.0835	2.27288	3.80546	1
3.08386	2.27263	3.51797	1
3.08422	2.27239	3.20905	1
3.08458	2.27227	3.04243	1
3.08493	2.27227	3.04243	1
3.08529	2.27215	2.87304	1
3.08565	2.27215	2.87304	1
3.086	2.27215	2.87304	1
3.08636	2.27215	2.87304	1
3.08672	2.27215	2.87304	1
3.08707	2.27203	2.72484	1
3.08743	2.27203	2.72484	1
3.08778	2.2719	2.52955	1
3.08814	2.2719	2.52955	1
3.08849	2.27178	2.33228	1
3.08884	2.27178	2.33228	1
3.0892	2.27178	2.33228	1
3.08955	2.27166	2.14158	1
3.08991	2.27166	2.14158	1
3.09026	2.27166	2.14158	1
3.09061	2.27166	2.14158	1
3.09096	2.27166	2.14158	1
3.09132	2.27154	1.8834	1
3.09167	2.27154	1.8834	1
3.09202	2.27142	1.59427	1
3.09237	2.27142	1.59427	1
3.09272	2.27142	1.59427	1
3.09307	2.27142	1.59427	1
3.09342	2.27142	1.59427	1
3.09377	2.27142	1.59427	1
3.09412	2.27142	1.59427	1
3.09447	2.27142	1.59427	1
3.09482	2.27142	1.59427	1
3.09517	2.27142	1.59427	1
3.09552	2.27142	1.59427	1
3.09587	2.27142	1.59427	1
3.09621	2.27142	1.59427	1
3.09656	2.27142	1.59427	1
3.09691	2.27142	1.59427	1
3.09726	2.27142	1.59427	1
3.0976	2.27142	1.59427	1
3.09795	2.27142	1.59427	1
3.0983	2.27142	1.59427	1
3.09864	2.27142	1.59427	1
3.09899	2.27142	1.59427	1
3.09934	2.27142	1.59427	1
3.09968	2.27142	1.59427	1
3.10003	2.27142	1.59427	1
3.10037	2.27142	1.59427	1
3.10072	2.27142	1.59427	1
3.10106	2.27142	1.59427	1
3.1014	2.27142	1.59427	1
3.10175	2.27142	1.59427	1
3.10209	2.27142	1.59427	1
3.10243	2.27142	1.59427	1
3.10278	2.27142	1.59427	1
3.10312	2.27142	1.59427	1
3.10346	2.27142	1.59427	1
3.1038	2.27142	1.59427	1
3.10415	2.27142	1.59427	1
3.10449	2.27142	1.59427	1
3.10483	2.27142	1.59427	1
3.10517	2.27142	1.59427	1
3.10551	2.27142	1.59427	1
3.10585	2.27142	1.59427	1
3.10619	2.27142	1.59427	1
3.10653	2.27142	1.59427	1
3.10687	2.27142	1.59427	1
3.10721	2.27142	1.59427	1
3.10755	2.27142	1.59427	1
3.10789	2.27142	1.59427	1
3.10823	2.27142	1.59427	1
3.10857	2.27142	1.59427	1
3.1089	2.27142	1.59427	1
3.10924	2.27142	1.59427	1
3.10958	2.27142	1.59427	1
3.10992	2.27142	1.59427	1
3.11025	2.27142	1.59427	1
3.11059	2.27142	1.59427	1
3.11093	2.27142	1.59427	1
3.11126	2.27142	1.59427	1
3.1116	2.27142	1.59427	1
3.11193	2.27142	1.59427	1
3.11227	2.27142	1.59427	1
3.11261	2.27142	1.59427	1
3.11294	2.27142	1.59427	1
3.11327	2.27142	1.59427	1
3.11361	2.27142	1.59427	1
3.11394	2.27142	1.59427	1
3.11428	2.27142	1.59427	1
3.11461	2.27142	1.59427	1
3.11494	2.27142	1.59427	1
3.11528	2.27142	1.59427	1
3.11561	2.27142	1.59427	1
3.11594	2.27142	1.59427	1
3.11628	2.27142	1.59427	1
3.11661	2.27142	1.59427	1
3.11694	2.27142	1.59427	1
3.11727	2.27142	1.59427	1
3.1176	2.27142	1.59427	1
3.11793	2.27142	1.59427	1
3.11826	2.27142	1.59427	1
3.1186	2.27142	1.59427	1
3.11893	2.27142	1.59427	1
3.11926	2.27142	1.59427	1
3.11959	2.27142	1.59427	1
3.11992	2.27142	1.59427	1
3.12024	2.27142	1.59427	1
3.12057	2.27142	1.59427	1
3.1209	2.27142	1.59427	1
3.12123	2.27142	1.59427	1
3.12156	2.27142	1.59427	1
3.12189	2.27142	1.59427	1
3.12222	2.27142	1.59427	1
3.12254	2.27142	1.59427	1
3.12287	2.27142	1.59427	1
3.1232	2.27142	1.59427	1
3.12352	2.27142	1.59427	1
3.12385	2.27142	1.59427	1
3.12418	2.27142	1.59427	1
3.1245	2.27142	1.59427	1
3.12483	2.27142	1.59427	1
3.12516	2.27142	1.59427	1
3.12548	2.27142	1.59427	1
3.12581	2.27142	1.59427	1
3.12613	2.27142	1.59427	1
3.12646	2.27142	1.59427	1
3.12678	2.27142	1.59427	1
3.1271	2.27142	1.59427	1
3.12743	2.27142	1.59427	1
3.12775	2.27142	1.59427	1
3.12808	2.27142	1.59427	1
3.1284	2.27142	1.59427	1
3.12872	2.27142	1.59427	1
3.12905	2.27142	1.59427	1
3.12937	2.27142	1.59427	1
3.12969	2.27142	1.59427	1
3.13001	2.27142	1.59427	1
3.13033	2.27142	1.59427	1
3.13066	2.27142	1.59427	1
3.13098	2.27142	1.59427	1
3.1313	2.27142	1.59427	1
3.13162	2.27142	1.59427	1
3.13194	2.27142	1.59427	1
3.13226	2.27142	1.59427	1
3.13258	2.27142	1.59427	1
3.1329	2.27142	1.59427	1
3.13322	2.27142	1.59427	1
3.13354	2.27142	1.59427	1
3.13386	2.27142	1.59427	1
3.13418	2.27142	1.59427	1
3.1345	2.27142	1.59427	1
3.13481	2.27142	1.59427	1
3.13513	2.27142	1.59427	1
3.13545	2.27142	1.59427	1
3.13577	2.27142	1.59427	1
3.13609	2.27142	1.59427	1
3.1364	2.27142	1.59427	1
3.13672	2.27142	1.59427	1
3.13704	2.27142	1.59427	1
3.13735	2.27142	1.59427	1
3.13767	2.27142	1.59427	1
3.13799	2.27142	1.59427	1
3.1383	2.27142	1.59427	1
3.13862	2.27142	1.59427	1
3.13893	2.27142	1.59427	1
3.13925	2.27142	1.59427	1
3.13956	2.27142	1.59427	1
3.13988	2.27142	1.59427	1
3.14019	2.27142	1.59427	1
3.14051	2.27142	1.59427	1
3.14082	2.27142	1.59427	1
3.14114	2.27142	1.59427	1
3.14145	2.27142	1.59427	1
3.14176	2.27142	1.59427	1
3.14208	2.27142	1.59427	1
3.14239	2.27142	1.59427	1
3.1427	2.27142	1.59427	1
3.14301	2.27142	1.59427	1
3.14333	2.27142	1.59427	1
3.14364	2.27142	1.59427	1
3.14395	2.27142	1.59427	1
3.14426	2.27142	1.59427	1
3.14457	2.27142	1.59427	1
3.14489	2.27142	1.59427	1
3.1452	2.27142	1.59427	1
3.14551	2.27142	1.59427	1
3.14582	2.27142	1.59427	1
3.14613	2.27142	1.59427	1
3.14644	2.27142	1.59427	1
3.14675	2.27142	1.59427	1
3.14706	2.27142	1.59427	1
3.14737	2.27142	1.59427	1
3.14768	2.27142	1.59427	1
3.14799	2.27142	1.59427	1
3.14829	2.27142	1.59427	1
3.1486	2.27142	1.59427	1
3.14891	2.27142	1.59427	1
3.14922	2.27142	1.59427	1
3.14953	2.27142	1.59427	1
3.14983	2.27142	1.59427	1
3.15014	2.27142	1.59427	1
3.15045	2.27142	1.59427	1
3.15076	2.27142	1.59427	1
3.15106	2.27142	1.59427	1
3.15137	2.27142	1.59427	1
3.15168	2.27142	1.59427	1
3.15198	2.27142	1.59427	1
3.15229	2.27142	1.59427	1
3.15259	2.27142	1.59427	1
3.1529	2.27142	1.59427	1
3.1532	2.27142	1.59427	1
3.15351	2.27142	1.59427	1
3.15381	2.27142	1.59427	1
3.15412	2.27142	1.59427	1
3.15442	2.27142	1.59427	1
3.15473	2.27142	1.59427	1
3.15503	2.27142	1.59427	1
3.15534	2.27142	1.59427	1
3.15564	2.27142	1.59427	1
3.15594	2.27142	1.59427	1
3.15625	2.27142	1.59427	1
3.15655	2.27142	1.59427	1
3.15685	2.27142	1.59427	1
3.15715	2.27142	1.59427	1
3.15746	2.27142	1.59427	1
3.15776	2.27142	1.59427	1
3.15806	2.27142	1.59427	1
3.15836	2.27142	1.59427	1
3.15866	2.27142	1.59427	1
3.15897	2.27142	1.59427	1
3.15927	2.27142	1.59427	1
3.15957	2.27142	1.59427	1
3.15987	2.27142	1.59427	1
3.16017	2.27142	1.59427	1
3.16047	2.27142	1.59427	1
3.16077	2.27142	1.59427	1
3.16107	2.27142	1.59427	1
3.16137	2.27142	1.59427	1
3.16167	2.27142	1.59427	1
3.16197	2.27142	1.59427	1
3.16227	2.27142	1.59427	1
3.16256	2.27142	1.59427	1
3.16286	2.27142	1.59427	1
3.16316	2.27142	1.59427	1
3.16346	2.27142	1.59427	1
3.16376	2.27142	1.59427	1
3.16406	2.27142	1.59427	1
3.16435	2.27142	1.59427	1
3.16465	2.27129	1.93824	1
3.16495	2.27129	1.93824	1
3.16524	2.27129	1.93824	1
3.16554	2.27129	1.93824	1
3.16584	2.27129	1.93824	1
3.16613	2.27129	1.93824	1
3.16643	2.27129	1.93824	1
3.16673	2.27129	1.93824	1
3.16702	2.27129	1.93824	1
3.16732	2.27129	1.93824	1
3.16761	2.27116	2.18295	1
3.16791	2.27116	2.18295	1
3.1682	2.27104	2.43065	1
3.1685	2.27104	2.43065	1
3.16879	2.27104	2.43065	1
3.16909	2.27104	2.43065	1
3.16938	2.27104	2.43065	1
3.16967	2.27104	2.43065	1
3.16997	2.27104	2.43065	1
3.17026	2.27104	2.43065	1
3.17056	2.27104	2.43065	1
3.17085	2.27104	2.43065	1
3.17114	2.27104	2.43065	1
3.17143	2.27104	2.43065	1
3.17173	2.27104	2.43065	1
3.17202	2.27104	2.43065	1
3.17231	2.27104	2.43065	1
3.1726	2.27091	2.69245	1
3.17289	2.27079	2.86799	1
3.17319	2.27079	2.86799	1
3.17348	2.27079	2.86799	1
3.17377	2.27066	3.06547	1
3.17406	2.27066	3.06547	1
3.17435	2.27066	3.06547	1
3.17464	2.27066	3.06547	1
3.17493	2.27041	3.40581	1
3.17522	2.27016	3.75195	1
3.17551	2.26991	4.05182	1
3.1758	2.26965	4.32776	1
3.17609	2.26953	4.46549	1
3.17638	2.26915	4.85781	1
3.17667	2.26902	4.96298	1
3.17696	2.26877	5.16625	1
3.17725	2.26864	5.27424	1
3.17754	2.26864	5.27424	1
3.17782	2.26839	5.49158	1
3.17811	2.26839	5.49158	1
3.1784	2.26827	5.58784	1
3.17869	2.26814	5.68251	1
3.17898	2.26789	5.87439	1
3.17926	2.26764	6.05921	1
3.17955	2.26751	6.15132	1
3.17984	2.26726	6.31822	1
3.18013	2.267	6.46653	1
3.18041	2.26637	6.85096	1
3.1807	2.26599	7.09399	1
3.18099	2.26574	7.23784	1
3.18127	2.26523	7.50367	1
3.18156	2.26497	7.62097	1
3.18184	2.26472	7.74362	1
3.18213	2.26434	7.93825	1
3.18241	2.26408	8.05475	1
3.1827	2.26396	8.11785	1
3.18298	2.26383	8.17159	1
3.18327	2.26332	8.37718	1
3.18355	2.26255	8.69441	1
3.18384	2.2623	8.80509	1
3.18412	2.26179	9.00148	1
3.18441	2.26115	9.21707	1
3.18469	2.26102	9.26151	1
3.18498	2.26063	9.39691	1
3.18526	2.25999	9.60023	1
3.18554	2.25986	9.64202	1
3.18583	2.25922	9.85714	1
3.18611	2.25845	10.0809	1
3.18639	2.25807	10.1752	1
3.18667	2.25729	10.3758	1
3.18696	2.25691	10.4806	1
3.18724	2.25652	10.5696	1
3.18752	2.25639	10.5971	1
3.1878	2.25587	10.7111	1
3.18808	2.25561	10.7714	1
3.18837	2.25509	10.8737	1
3.18865	2.25483	10.9369	1
3.18893	2.25432	11.0359	1
3.18921	2.25393	11.1233	1
3.18949	2.25276	11.3501	1
3.18977	2.25211	11.4483	1
3.19005	2.25159	11.541	1
3.19033	2.25133	11.5938	1
3.19061	2.25107	11.6385	1
3.19089	2.25055	11.7204	1
3.19117	2.2499	11.8118	1
3.19145	2.24911	11.9175	1
3.19173	2.24859	11.9831	1
3.19201	2.24819	12.0276	1
3.19229	2.24754	12.1037	1
3.19257	2.24662	12.2024	1
3.19285	2.24583	12.2519	1
3.19312	2.24556	12.261	1
3.1934	2.24504	12.3052	1
3.19368	2.24464	12.3434	1
3.19396	2.24438	12.3664	1
3.19424	2.24332	12.4249	1
3.19451	2.24252	12.457	1
3.19479	2.24226	12.465	1
3.19507	2.24146	12.5049	1
3.19535	2.24027	12.5371	1
3.19562	2.23947	12.5636	1
3.1959	2.23934	12.5642	1
3.19618	2.23867	12.5634	1
3.19645	2.23786	12.5421	1
3.19673	2.23732	12.5178	1
3.197	2.23652	12.5094	1
3.19728	2.23638	12.5023	1
3.19756	2.23544	12.4714	1
3.19783	2.23504	12.4438	1
3.19811	2.23449	12.3956	1
3.19838	2.23368	12.3443	1
3.19866	2.23233	12.2623	1
3.19893	2.23152	12.2182	1
3.19921	2.23043	12.1057	1
3.19948	2.22934	11.9772	1
3.19976	2.22839	11.8641	1
3.20003	2.22688	11.6435	1
3.2003	2.22633	11.555	1
3.20058	2.22523	11.38	1
3.20085	2.2244	11.2419	1
3.20112	2.22413	11.1894	1
3.2014	2.22372	11.112	1
3.20167	2.22261	10.9096	1
3.20194	2.2222	10.823	1
3.20222	2.22123	10.6109	1
3.20249	2.22095	10.5537	1
3.20276	2.22026	10.3794	1
3.20303	2.21956	10.1973	1
3.2033	2.21914	10.0928	1
3.20358	2.21873	9.99308	1
3.20385	2.21817	9.85909	1
3.20412	2.21789	9.77401	1
3.20439	2.21691	9.49294	1
3.20466	2.21621	9.2591	1
3.20493	2.21551	9.02279	1
3.2052	2.21523	8.92719	1
3.20548	2.21509	8.8728	1
3.20575	2.21425	8.54414	1
3.20602	2.21382	8.36195	1
3.20629	2.21326	8.14206	1
3.20656	2.21284	7.96374	1
3.20683	2.21241	7.77709	1
3.2071	2.21227	7.71861	1
3.20737	2.21213	7.65511	1
3.20763	2.21156	7.38946	1
3.2079	2.21128	7.2439	1
3.20817	2.21086	7.02215	1
3.20844	2.21015	6.6517	1
3.20871	2.20973	6.43391	1
3.20898	2.20973	6.43391	1
3.20925	2.20916	6.11042	1
3.20952	2.20916	6.11042	1
3.20978	2.20902	6.03447	1
3.21005	2.20873	5.85742	1
3.21032	2.20859	5.77452	1
3.21059	2.20831	5.57723	1
3.21085	2.20788	5.28328	1
3.21112	2.20788	5.28328	1
3.21139	2.2076	5.07505	1
3.21165	2.20717	4.75218	1
3.21192	2.20703	4.6374	1
3.21219	2.20689	4.54585	1
3.21245	2.20675	4.38657	1
3.21272	2.2066	4.2597	1
3.21299	2.20632	3.98811	1
3.21325	2.20603	3.69982	1
3.21352	2.20547	3.10326	1
3.21378	2.20504	2.47963	1
3.21405	2.20504	2.47963	1
3.21431	2.2049	2.24988	1
3.21458	2.2049	2.24988	1
3.21484	2.2049	2.24988	1
3.21511	2.2049	2.24988	1
3.21537	2.2049	2.24988	1
3.21564	2.2049	2.24988	1
3.2159	2.2049	2.24988	1
3.21617	2.2049	2.24988	1
3.21643	2.20475	2.01031	1
3.21669	2.20461	1.72889	1
3.21696	2.20461	1.72889	1
3.21722	2.20461	1.72889	1
3.21748	2.20461	1.72889	1
3.21775	2.20461	1.72889	1
3.21801	2.20461	1.72889	1
3.21827	2.20461	1.72889	1
3.21854	2.20461	1.72889	1
3.2188	2.20461	1.72889	1
3.21906	2.20461	1.72889	1
3.21932	2.20461	1.72889	1
3.21958	2.20461	1.72889	1
3.21985	2.20461	1.72889	1
3.22011	2.20461	1.72889	1
3.22037	2.20461	1.72889	1
3.22063	2.20461	1.72889	1
3.22089	2.20461	1.72889	1
3.22115	2.20461	1.72889	1
3.22141	2.20461	1.72889	1
3.22167	2.20461	1.72889	1
3.22194	2.20461	1.72889	1
3.2222	2.20461	1.72889	1
3.22246	2.20461	1.72889	1
3.22272	2.20461	1.72889	1
3.22298	2.20447	1.36652	1
3.22324	2.20447	1.36652	1
3.2235	2.20447	1.36652	1
3.22376	2.20447	1.36652	1
3.22401	2.20447	1.36652	1
3.22427	2.20447	1.36652	1
3.22453	2.20447	1.36652	1
3.22479	2.20447	1.36652	1
3.22505	2.20447	1.36652	1
3.22531	2.20447	1.36652	1
3.22557	2.20447	1.36652	1
3.22583	2.20447	1.36652	1
3.22608	2.20447	1.36652	1
3.22634	2.20447	1.36652	1
3.2266	2.20447	1.36652	1
3.22686	2.20447	1.36652	1
3.22712	2.20447	1.36652	1
3.22737	2.20447	1.36652	1
3.22763	2.20447	1.36652	1
3.22789	2.20447	1.36652	1
3.22814	2.20447	1.36652	1
3.2284	2.20447	1.36652	1
3.22866	2.20447	1.36652	1
3.22891	2.20447	1.36652	1
3.22917	2.20447	1.36652	1
3.22943	2.20447	1.36652	1
3.22968	2.20447	1.36652	1
3.22994	2.20447	1.36652	1
3.23019	2.20447	1.36652	1
3.23045	2.20447	1.36652	1
3.2307	2.20447	1.36652	1
3.23096	2.20447	1.36652	1
3.23121	2.20447	1.36652	1
3.23147	2.20447	1.36652	1
3.23172	2.20447	1.36652	1
3.23198	2.20447	1.36652	1
3.23223	2.20447	1.36652	1
3.23249	2.20447	1.36652	1
3.23274	2.20447	1.36652	1
3.233	2.20447	1.36652	1
3.23325	2.20447	1.36652	1
3.2335	2.20447	1.36652	1
3.23376	2.20447	1.36652	1
3.23401	2.20447	1.36652	1
3.23426	2.20447	1.36652	1
3.23452	2.20447	1.36652	1
3.23477	2.20447	1.36652	1
3.23502	2.20447	1.36652	1
3.23528	2.20447	1.36652	1
3.23553	2.20447	1.36652	1
3.23578	2.20447	1.36652	1
3.23603	2.20447	1.36652	1
3.23629	2.20447	1.36652	1
3.23654	2.20447	1.36652	1
3.23679	2.20447	1.36652	1
3.23704	2.20447	1.36652	1
3.23729	2.20447	1.36652	1
3.23754	2.20447	1.36652	1
3.23779	2.20447	1.36652	1
3.23805	2.20447	1.36652	1
3.2383	2.20447	1.36652	1
3.23855	2.20447	1.36652	1
3.2388	2.20447	1.36652	1
3.23905	2.20447	1.36652	1
3.2393	2.20447	1.36652	1
3.23955	2.20447	1.36652	1
3.2398	2.20447	1.36652	1
3.24005	2.20447	1.36652	1
3.2403	2.20447	1.36652	1
3.24055	2.20447	1.36652	1
3.2408	2.20447	1.36652	1
3.24105	2.20447	1.36652	1
3.2413	2.20447	1.36652	1
3.24155	2.20447	1.36652	1
3.2418	2.20447	1.36652	1
3.24204	2.20447	1.36652	1
3.24229	2.20447	1.36652	1
3.24254	2.20447	1.36652	1
3.24279	2.20447	1.36652	1
3.24304	2.20447	1.36652	1
3.24329	2.20447	1.36652	1
3.24353	2.20447	1.36652	1
3.24378	2.20447	1.36652	1
3.24403	2.20447	1.36652	1
3.24428	2.20447	1.36652	1
3.24452	2.20447	1.36652	1
3.24477	2.20447	1.36652	1
3.24502	2.20447	1.36652	1
3.24527	2.20447	1.36652	1
3.24551	2.20447	1.36652	1
3.24576	2.20447	1.36652	1
3.24601	2.20447	1.36652	1
3.24625	2.20447	1.36652	1
3.2465	2.20447	1.36652	1
3.24674	2.20447	1.36652	1
3.24699	2.20447	1.36652	1
3.24724	2.20447	1.36652	1
3.24748	2.20447	1.36652	1
3.24773	2.20447	1.36652	1
3.24797	2.20447	1.36652	1
3.24822	2.20447	1.36652	1
3.24846	2.20447	1.36652	1
3.24871	2.20447	1.36652	1
3.24895	2.20447	1.36652	1
3.2492	2.20447	1.36652	1
3.24944	2.20447	1.36652	1
3.24969	2.20447	1.36652	1
3.24993	2.20447	1.36652	1
3.25018	2.20447	1.36652	1
3.25042	2.20447	1.36652	1
3.25066	2.20447	1.36652	1
3.25091	2.20447	1.36652	1
3.25115	2.20447	1.36652	1
3.25139	2.20447	1.36652	1
3.25164	2.20447	1.36652	1
3.25188	2.20447	1.36652	1
3.25212	2.20447	1.36652	1
3.25237	2.20447	1.36652	1
3.25261	2.20447	1.36652	1
3.25285	2.20447	1.36652	1
3.2531	2.20447	1.36652	1
3.25334	2.20447	1.36652	1
3.25358	2.20447	1.36652	1
3.25382	2.20447	1.36652	1
3.25406	2.20447	1.36652	1
3.25431	2.20447	1.36652	1
3.25455	2.20447	1.36652	1
3.25479	2.20447	1.36652	1
3.25503	2.20447	1.36652	1
3.25527	2.20447	1.36652	1
3.25551	2.20447	1.36652	1
3.25575	2.20447	1.36652	1
3.256	2.20447	1.36652	1
3.25624	2.20447	1.36652	1
3.25648	2.20447	1.36652	1
3.25672	2.20447	1.36652	1
3.25696	2.20447	1.36652	1
3.2572	2.20447	1.36652	1
3.25744	2.20447	1.36652	1
3.25768	2.20447	1.36652	1
3.25792	2.20447	1.36652	1
3.25816	2.20447	1.36652	1
3.2584	2.20447	1.36652	1
3.25864	2.20447	1.36652	1
3.25888	2.20447	1.36652	1
3.25912	2.20447	1.36652	1
3.25935	2.20447	1.36652	1
3.25959	2.20447	1.36652	1
3.25983	2.20447	1.36652	1
3.26007	2.20447	1.36652	1
3.26031	2.20447	1.36652	1
3.26055	2.20447	1.36652	1
3.26079	2.20447	1.36652	1
3.26102	2.20447	1.36652	1
3.26126	2.20447	1.36652	1
3.2615	2.20447	1.36652	1
3.26174	2.20447	1.36652	1
3.26198	2.20447	1.36652	1
3.26221	2.20447	1.36652	1
3.26245	2.20447	1.36652	1
3.26269	2.20447	1.36652	1
3.26293	2.20447	1.36652	1
3.26316	2.20447	1.36652	1
3.2634	2.20447	1.36652	1
3.26364	2.20447	1.36652	1
3.26387	2.20447	1.36652	1
3.26411	2.20447	1.36652	1
3.26435	2.20447	1.36652	1
3.26458	2.20447	1.36652	1
3.26482	2.20447	1.36652	1
3.26505	2.20447	1.36652	1
3.26529	2.20447	1.36652	1
3.26553	2.20447	1.36652	1
3.26576	2.20447	1.36652	1
3.266	2.20447	1.36652	1
3.26623	2.20447	1.36652	1
3.26647	2.20447	1.36652	1
3.2667	2.20447	1.36652	1
3.26694	2.20447	1.36652	1
3.26717	2.20447	1.36652	1
3.26741	2.20447	1.36652	1
3.26764	2.20447	1.36652	1
3.26788	2.20447	1.36652	1
3.26811	2.20447	1.36652	1
3.26834	2.20447	1.36652	1
3.26858	2.20447	1.36652	1
3.26881	2.20447	1.36652	1
3.26905	2.20447	1.36652	1
3.26928	2.20447	1.36652	1
3.26951	2.20447	1.36652	1
3.26975	2.20447	1.36652	1
3.26998	2.20447	1.36652	1
3.27021	2.20447	1.36652	1
3.27045	2.20447	1.36652	1
3.27068	2.20447	1.36652	1
3.27091	2.20447	1.36652	1
3.27114	2.20447	1.36652	1
3.27138	2.20447	1.36652	1
3.27161	2.20447	1.36652	1
3.27184	2.20447	1.36652	1
3.27207	2.20447	1.36652	1
3.27231	2.20447	1.36652	1
3.27254	2.20447	1.36652	1
3.27277	2.20447	1.36652	1
3.273	2.20447	1.36652	1
3.27323	2.20447	1.36652	1
3.27346	2.20447	1.36652	1
3.2737	2.20447	1.36652	1
3.27393	2.20447	1.36652	1
3.27416	2.20447	1.36652	1
3.27439	2.20447	1.36652	1
3.27462	2.20447	1.36652	1
3.27485	2.20447	1.36652	1
3.27508	2.20447	1.36652	1
3.27531	2.20447	1.36652	1
3.27554	2.20447	1.36652	1
3.27577	2.20447	1.36652	1
3.276	2.20447	1.36652	1
3.27623	2.20447	1.36652	1
3.27646	2.20447	1.36652	1
3.27669	2.20447	1.36652	1
3.27692	2.20447	1.36652	1
3.27715	2.20447	1.36652	1
3.27738	2.20447	1.36652	1
3.27761	2.20447	1.36652	1
3.27784	2.20447	1.36652	1
3.27807	2.20447	1.36652	1
3.2783	2.20447	1.36652	1
3.27852	2.20447	1.36652	1
3.27875	2.20447	1.36652	1
3.27898	2.20447	1.36652	1
3.27921	2.20447	1.36652	1
3.27944	2.20447	1.36652	1
3.27967	2.20447	1.36652	1
3.27989	2.20447	1.36652	1
3.28012	2.20447	1.36652	1
3.28035	2.20447	1.36652	1
3.28058	2.20447	1.36652	1
3.28081	2.20447	1.36652	1
3.28103	2.20447	1.36652	1
3.28126	2.20447	1.36652	1
3.28149	2.20447	1.36652	1
3.28171	2.20447	1.36652	1
3.28194	2.20447	1.36652	1
3.28217	2.20447	1.36652	1
3.2824	2.20447	1.36652	1
3.28262	2.20447	1.36652	1
3.28285	2.20447	1.36652	1
3.28307	2.20447	1.36652	1
3.2833	2.20447	1.36652	1
3.28353	2.20447	1.36652	1
3.28375	2.20447	1.36652	1
3.28398	2.20447	1.36652	1
3.28421	2.20447	1.36652	1
3.28443	2.20447	1.36652	1
3.28466	2.20447	1.36652	1
3.28488	2.20447	1.36652	1
3.28511	2.20447	1.36652	1
3.28533	2.20447	1.36652	1
3.28556	2.20447	1.36652	1
3.28578	2.20447	1.36652	1
3.28601	2.20447	1.36652	1
3.28623	2.20447	1.36652	1
3.28646	2.20447	1.36652	1
3.28668	2.20447	1.36652	1
3.28691	2.20447	1.36652	1
3.28713	2.20447	1.36652	1
3.28735	2.20447	1.36652	1
3.28758	2.20447	1.36652	1
3.2878	2.20447	1.36652	1
3.28803	2.20447	1.36652	1
3.28825	2.20447	1.36652	1
3.28847	2.20447	1.36652	1
3.2887	2.20447	1.36652	1
3.28892	2.20447	1.36652	1
3.28914	2.20447	1.36652	1
3.28937	2.20447	1.36652	1
3.28959	2.20447	1.36652	1
3.28981	2.20447	1.36652	1
3.29003	2.20447	1.36652	1
3.29026	2.20447	1.36652	1
3.29048	2.20447	1.36652	1
3.2907	2.20447	1.36652	1
3.29092	2.20447	1.36652	1
3.29115	2.20447	1.36652	1
3.29137	2.20447	1.36652	1
3.29159	2.20447	1.36652	1
3.29181	2.20447	1.36652	1
3.29203	2.20447	1.36652	1
3.29226	2.20447	1.36652	1
3.29248	2.20447	1.36652	1
3.2927	2.20447	1.36652	1
3.29292	2.20447	1.36652	1
3.29314	2.20447	1.36652	1
3.29336	2.20447	1.36652	1
3.29358	2.20447	1.36652	1
3.2938	2.20447	1.36652	1
3.29403	2.20447	1.36652	1
3.29425	2.20447	1.36652	1
3.29447	2.20447	1.36652	1
3.29469	2.20447	1.36652	1
3.29491	2.20447	1.36652	1
3.29513	2.20447	1.36652	1
3.29535	2.20447	1.36652	1
3.29557	2.20447	1.36652	1
3.29579	2.20447	1.36652	1
3.29601	2.20447	1.36652	1
3.29623	2.20447	1.36652	1
3.29645	2.20447	1.36652	1
3.29667	2.20432	1.76559	1
3.29688	2.20432	1.76559	1
3.2971	2.20432	1.76559	1
3.29732	2.20432	1.76559	1
3.29754	2.20432	1.76559	1
3.29776	2.20432	1.76559	1
3.29798	2.20432	1.76559	1
3.2982	2.20432	1.76559	1
3.29842	2.20432	1.76559	1
3.29863	2.20432	1.76559	1
3.29885	2.20418	2.0856	1
3.29907	2.20403	2.3282	1
3.29929	2.20403	2.3282	1
3.29951	2.20374	2.82664	1
3.29973	2.20374	2.82664	1
3.29994	2.20359	3.03363	1
3.30016	2.20359	3.03363	1
3.30038	2.20359	3.03363	1
3.3006	2.20359	3.03363	1
3.30081	2.20359	3.03363	1
[truncated: 62,815 more rows]

## Sheet: SFig. 5d - celltypes
Rank [log10]	Reads [log10]	std	Celltype
0	2.46163	42.1148	S
0.30103	2.40852	25.8376	S
0.477121	2.37988	20.1845	S
0.60206	2.36016	17.2158	S
0.69897	2.34296	14.9425	S
0.778151	2.33039	13.8408	S
0.845098	2.31949	12.385	S
0.90309	2.309	11.5844	S
0.954243	2.30001	10.6422	S
1	2.2916	10.1645	S
1.04139	2.28419	9.48518	S
1.07918	2.27707	9.18081	S
1.11394	2.27095	8.69721	S
1.14613	2.26477	8.27402	S
1.17609	2.259	7.90646	S
1.20412	2.25411	7.72568	S
1.23045	2.24914	7.54651	S
1.25527	2.24456	7.46923	S
1.27875	2.24007	7.2237	S
1.30103	2.2361	7.06604	S
1.32222	2.23177	6.76383	S
1.34242	2.22786	6.5406	S
1.36173	2.22395	6.28856	S
1.38021	2.22021	6.17281	S
1.39794	2.2162	6.1035	S
1.41497	2.21249	5.94623	S
1.43136	2.20899	5.84934	S
1.44716	2.20566	5.70964	S
1.4624	2.20245	5.63056	S
1.47712	2.19942	5.50342	S
1.49136	2.19623	5.47487	S
1.50515	2.19349	5.39142	S
1.51851	2.19042	5.32225	S
1.53148	2.1876	5.22218	S
1.54407	2.18497	5.09015	S
1.5563	2.18207	4.95696	S
1.5682	2.17927	4.873	S
1.57978	2.17671	4.74963	S
1.59106	2.17429	4.74376	S
1.60206	2.17182	4.61386	S
1.61278	2.16927	4.53883	S
1.62325	2.16696	4.46681	S
1.63347	2.16454	4.36208	S
1.64345	2.16243	4.3384	S
1.65321	2.16007	4.28558	S
1.66276	2.15782	4.20169	S
1.6721	2.15549	4.1973	S
1.68124	2.15334	4.1592	S
1.6902	2.15096	4.10104	S
1.69897	2.14885	4.05754	S
1.70757	2.14688	4.02538	S
1.716	2.14488	4.01053	S
1.72428	2.14287	3.97994	S
1.73239	2.14084	3.9465	S
1.74036	2.139	3.96127	S
1.74819	2.13703	3.92273	S
1.75587	2.13513	3.8813	S
1.76343	2.13332	3.87397	S
1.77085	2.13138	3.82843	S
1.77815	2.12964	3.77604	S
1.78533	2.12786	3.81495	S
1.79239	2.12607	3.7921	S
1.79934	2.12432	3.72967	S
1.80618	2.12257	3.65266	S
1.81291	2.12078	3.58438	S
1.81954	2.11903	3.5356	S
1.82607	2.11721	3.47386	S
1.83251	2.11544	3.43244	S
1.83885	2.11379	3.40911	S
1.8451	2.11217	3.36971	S
1.85126	2.1105	3.32009	S
1.85733	2.10885	3.29592	S
1.86332	2.10738	3.28061	S
1.86923	2.10579	3.26233	S
1.87506	2.1041	3.26046	S
1.88081	2.10256	3.2074	S
1.88649	2.10105	3.15647	S
1.89209	2.09956	3.15032	S
1.89763	2.09818	3.11118	S
1.90309	2.09676	3.10951	S
1.90849	2.09527	3.09346	S
1.91381	2.0938	3.05918	S
1.91908	2.0924	3.0373	S
1.92428	2.09093	3.01116	S
1.92942	2.0895	2.97205	S
1.9345	2.0881	2.93905	S
1.93952	2.08666	2.92317	S
1.94448	2.0852	2.87554	S
1.94939	2.08383	2.87994	S
1.95424	2.08254	2.85565	S
1.95904	2.08117	2.85098	S
1.96379	2.07974	2.79937	S
1.96848	2.07832	2.81607	S
1.97313	2.07707	2.80843	S
1.97772	2.07588	2.76839	S
1.98227	2.07458	2.75702	S
1.98677	2.07326	2.72791	S
1.99123	2.07199	2.70513	S
1.99564	2.07078	2.69308	S
2	2.06949	2.65789	S
2.00432	2.06834	2.65273	S
2.0086	2.06711	2.63796	S
2.01284	2.06597	2.63646	S
2.01703	2.06485	2.61033	S
2.02119	2.06365	2.57229	S
2.02531	2.0624	2.53285	S
2.02938	2.06128	2.51597	S
2.03342	2.06018	2.48846	S
2.03743	2.05895	2.46285	S
2.04139	2.05766	2.47101	S
2.04532	2.05652	2.44884	S
2.04922	2.05537	2.42648	S
2.05308	2.05422	2.42753	S
2.0569	2.05316	2.415	S
2.0607	2.05194	2.40855	S
2.06446	2.05079	2.40065	S
2.06819	2.04963	2.39944	S
2.07188	2.04849	2.40652	S
2.07555	2.0475	2.38782	S
2.07918	2.04635	2.37459	S
2.08279	2.04529	2.37627	S
2.08636	2.04425	2.3713	S
2.08991	2.04309	2.38933	S
2.09342	2.042	2.40109	S
2.09691	2.041	2.37824	S
2.10037	2.03996	2.38978	S
2.1038	2.0389	2.38068	S
2.10721	2.03789	2.35766	S
2.11059	2.0368	2.35555	S
2.11394	2.03577	2.33665	S
2.11727	2.03488	2.33215	S
2.12057	2.03395	2.32236	S
2.12385	2.03289	2.29739	S
2.1271	2.03192	2.27584	S
2.13033	2.03089	2.26557	S
2.13354	2.02991	2.23809	S
2.13672	2.02898	2.25355	S
2.13988	2.02796	2.24712	S
2.14301	2.02702	2.23429	S
2.14613	2.0261	2.22923	S
2.14922	2.02513	2.23613	S
2.15229	2.0242	2.23262	S
2.15534	2.02323	2.22404	S
2.15836	2.02227	2.21263	S
2.16137	2.02139	2.21309	S
2.16435	2.02045	2.19895	S
2.16732	2.01954	2.20738	S
2.17026	2.01858	2.20591	S
2.17319	2.01771	2.19884	S
2.17609	2.01681	2.17926	S
2.17898	2.01588	2.17727	S
2.18184	2.01501	2.1747	S
2.18469	2.0141	2.16749	S
2.18752	2.0132	2.15427	S
2.19033	2.01226	2.13132	S
2.19312	2.01138	2.12858	S
2.1959	2.01051	2.12861	S
2.19866	2.00958	2.12032	S
2.2014	2.0086	2.12693	S
2.20412	2.00777	2.12456	S
2.20683	2.00692	2.12227	S
2.20952	2.00604	2.11362	S
2.21219	2.0051	2.11679	S
2.21484	2.00422	2.09721	S
2.21748	2.00336	2.0984	S
2.22011	2.00247	2.09538	S
2.22272	2.0016	2.07298	S
2.22531	2.00069	2.07682	S
2.22789	1.99988	2.06377	S
2.23045	1.99906	2.05659	S
2.233	1.99822	2.05069	S
2.23553	1.99732	2.03385	S
2.23805	1.99645	2.01594	S
2.24055	1.99562	2.01548	S
2.24304	1.99484	1.99823	S
2.24551	1.99396	1.99116	S
2.24797	1.99307	1.98442	S
2.25042	1.99226	1.97253	S
2.25285	1.99139	1.96854	S
2.25527	1.99059	1.95952	S
2.25768	1.98982	1.96154	S
2.26007	1.98898	1.95024	S
2.26245	1.98818	1.94055	S
2.26482	1.98732	1.94132	S
2.26717	1.98648	1.92601	S
2.26951	1.98561	1.91436	S
2.27184	1.98477	1.91391	S
2.27416	1.9839	1.89706	S
2.27646	1.98313	1.90394	S
2.27875	1.98239	1.90357	S
2.28103	1.98157	1.90043	S
2.2833	1.98079	1.88895	S
2.28556	1.97999	1.87362	S
2.2878	1.97926	1.86807	S
2.29003	1.97847	1.86144	S
2.29226	1.97767	1.8537	S
2.29447	1.97689	1.84791	S
2.29667	1.97608	1.8375	S
2.29885	1.97533	1.83203	S
2.30103	1.97458	1.81911	S
2.3032	1.97382	1.81505	S
2.30535	1.97303	1.80235	S
2.3075	1.97224	1.80563	S
2.30963	1.97151	1.81066	S
2.31175	1.9707	1.80186	S
2.31387	1.96993	1.79185	S
2.31597	1.96924	1.79218	S
2.31806	1.96851	1.7977	S
2.32015	1.96774	1.79253	S
2.32222	1.96697	1.79079	S
2.32428	1.9662	1.78685	S
2.32634	1.9655	1.77018	S
2.32838	1.96482	1.76915	S
2.33041	1.96412	1.77707	S
2.33244	1.96332	1.77004	S
2.33445	1.96263	1.78006	S
2.33646	1.96189	1.77549	S
2.33846	1.96117	1.77403	S
2.34044	1.96042	1.75993	S
2.34242	1.95973	1.75917	S
2.34439	1.95898	1.75324	S
2.34635	1.95826	1.75426	S
2.3483	1.95752	1.74821	S
2.35025	1.95684	1.74358	S
2.35218	1.95616	1.72765	S
2.35411	1.9554	1.72883	S
2.35603	1.95471	1.72592	S
2.35793	1.95398	1.71079	S
2.35984	1.95327	1.69412	S
2.36173	1.95255	1.70151	S
2.36361	1.95182	1.69406	S
2.36549	1.95109	1.67523	S
2.36736	1.95043	1.66641	S
2.36922	1.9497	1.66303	S
2.37107	1.94898	1.65951	S
2.37291	1.94834	1.6477	S
2.37475	1.94768	1.6458	S
2.37658	1.947	1.65025	S
2.3784	1.94631	1.65449	S
2.38021	1.94559	1.63941	S
2.38202	1.94489	1.6345	S
2.38382	1.94423	1.62238	S
2.38561	1.94356	1.61963	S
2.38739	1.94286	1.61899	S
2.38917	1.94215	1.6055	S
2.39094	1.94145	1.6025	S
2.3927	1.94074	1.58887	S
2.39445	1.94005	1.59296	S
2.3962	1.93942	1.59111	S
2.39794	1.93875	1.57806	S
2.39967	1.93809	1.56896	S
2.4014	1.93745	1.57008	S
2.40312	1.93679	1.55312	S
2.40483	1.93613	1.54958	S
2.40654	1.93547	1.54087	S
2.40824	1.93478	1.52582	S
2.40993	1.93417	1.51575	S
2.41162	1.93348	1.51297	S
2.4133	1.93278	1.50904	S
2.41497	1.93214	1.49954	S
2.41664	1.93149	1.50319	S
2.4183	1.9308	1.50128	S
2.41996	1.93013	1.49761	S
2.4216	1.92943	1.49926	S
2.42325	1.92879	1.49377	S
2.42488	1.92813	1.48579	S
2.42651	1.92753	1.48302	S
2.42813	1.92686	1.47943	S
2.42975	1.92625	1.47844	S
2.43136	1.92559	1.47835	S
2.43297	1.92495	1.47495	S
2.43457	1.92434	1.47606	S
2.43616	1.92369	1.48006	S
2.43775	1.92306	1.46861	S
2.43933	1.92237	1.4679	S
2.44091	1.92174	1.46176	S
2.44248	1.92112	1.45864	S
2.44404	1.92051	1.44926	S
2.4456	1.9199	1.44264	S
2.44716	1.9193	1.44565	S
2.44871	1.91864	1.4536	S
2.45025	1.91797	1.45386	S
2.45179	1.91736	1.45735	S
2.45332	1.91671	1.44707	S
2.45484	1.91606	1.43995	S
2.45637	1.91547	1.43556	S
2.45788	1.91488	1.43193	S
2.45939	1.9143	1.41964	S
2.4609	1.91371	1.41281	S
2.4624	1.91307	1.4118	S
2.46389	1.91238	1.4006	S
2.46538	1.91178	1.39762	S
2.46687	1.91119	1.39888	S
2.46835	1.91059	1.39196	S
2.46982	1.91002	1.38777	S
2.47129	1.90942	1.38936	S
2.47276	1.90886	1.38698	S
2.47422	1.90824	1.38858	S
2.47567	1.90764	1.38724	S
2.47712	1.90707	1.38854	S
2.47857	1.90644	1.39113	S
2.48001	1.90585	1.38635	S
2.48144	1.90525	1.38871	S
2.48287	1.9046	1.38039	S
2.4843	1.90398	1.36911	S
2.48572	1.90339	1.36555	S
2.48714	1.90277	1.36046	S
2.48855	1.90217	1.36328	S
2.48996	1.90157	1.35695	S
2.49136	1.90095	1.36087	S
2.49276	1.90039	1.35117	S
2.49415	1.89979	1.34724	S
2.49554	1.89919	1.34598	S
2.49693	1.8986	1.34842	S
2.49831	1.89797	1.34573	S
2.49969	1.8974	1.34394	S
2.50106	1.89682	1.34173	S
2.50243	1.89623	1.34125	S
2.50379	1.89563	1.34207	S
2.50515	1.89504	1.33962	S
2.50651	1.89447	1.3386	S
2.50786	1.89387	1.34283	S
2.5092	1.89327	1.33621	S
2.51055	1.89273	1.33742	S
2.51188	1.89212	1.33681	S
2.51322	1.89152	1.33884	S
2.51455	1.89095	1.33581	S
2.51587	1.89035	1.3339	S
2.5172	1.8898	1.32992	S
2.51851	1.88919	1.32602	S
2.51983	1.88858	1.32357	S
2.52114	1.888	1.31821	S
2.52244	1.88741	1.31799	S
2.52375	1.88682	1.30934	S
2.52504	1.88627	1.30249	S
2.52634	1.8857	1.30168	S
2.52763	1.88518	1.29374	S
2.52892	1.88461	1.28847	S
2.5302	1.88404	1.2812	S
2.53148	1.88349	1.27974	S
2.53275	1.88294	1.27259	S
2.53403	1.88241	1.27488	S
2.53529	1.88184	1.28158	S
2.53656	1.88132	1.27673	S
2.53782	1.88077	1.27165	S
2.53908	1.88017	1.26605	S
2.54033	1.87969	1.2653	S
2.54158	1.87914	1.25934	S
2.54283	1.87859	1.25643	S
2.54407	1.87805	1.24666	S
2.54531	1.87751	1.24613	S
2.54654	1.87694	1.24355	S
2.54777	1.87633	1.24546	S
2.549	1.87581	1.24166	S
2.55023	1.87525	1.24117	S
2.55145	1.87477	1.24373	S
2.55267	1.87421	1.24949	S
2.55388	1.87368	1.25099	S
2.55509	1.8732	1.25491	S
2.5563	1.87266	1.25537	S
2.55751	1.87212	1.2479	S
2.55871	1.87157	1.24558	S
2.55991	1.87104	1.23414	S
2.5611	1.87047	1.23563	S
2.56229	1.86992	1.23265	S
2.56348	1.86944	1.23361	S
2.56467	1.86889	1.22901	S
2.56585	1.86837	1.22226	S
2.56703	1.86785	1.21414	S
2.5682	1.86732	1.21365	S
2.56937	1.86681	1.21334	S
2.57054	1.86627	1.21864	S
2.57171	1.86571	1.21377	S
2.57287	1.8652	1.20529	S
2.57403	1.86469	1.20499	S
2.57519	1.86418	1.20004	S
2.57634	1.86365	1.19992	S
2.57749	1.86312	1.19445	S
2.57864	1.86262	1.19012	S
2.57978	1.86209	1.19381	S
2.58092	1.86155	1.18932	S
2.58206	1.86099	1.1794	S
2.5832	1.86047	1.17047	S
2.58433	1.85993	1.1716	S
2.58546	1.85945	1.16928	S
2.58659	1.85899	1.16737	S
2.58771	1.85845	1.16339	S
2.58883	1.85793	1.16091	S
2.58995	1.85744	1.15873	S
2.59106	1.85695	1.16023	S
2.59218	1.85646	1.16056	S
2.59329	1.85598	1.15603	S
2.59439	1.85548	1.15335	S
2.5955	1.85495	1.14406	S
2.5966	1.85442	1.14603	S
2.5977	1.85386	1.14545	S
2.59879	1.85338	1.14069	S
2.59988	1.85287	1.13818	S
2.60097	1.85235	1.1356	S
2.60206	1.85185	1.12607	S
2.60314	1.85134	1.12845	S
2.60423	1.85084	1.13147	S
2.60531	1.85035	1.12382	S
2.60638	1.84984	1.12371	S
2.60746	1.84933	1.12421	S
2.60853	1.8488	1.11654	S
2.60959	1.84831	1.1179	S
2.61066	1.84778	1.11549	S
2.61172	1.84728	1.11293	S
2.61278	1.84675	1.11174	S
2.61384	1.84624	1.11232	S
2.6149	1.84574	1.10756	S
2.61595	1.84523	1.10395	S
2.617	1.84472	1.10209	S
2.61805	1.84419	1.09593	S
2.61909	1.84369	1.09532	S
2.62014	1.84317	1.09357	S
2.62118	1.84266	1.09404	S
2.62221	1.84216	1.0908	S
2.62325	1.84167	1.0919	S
2.62428	1.84113	1.08876	S
2.62531	1.84064	1.09547	S
2.62634	1.84013	1.09324	S
2.62737	1.83965	1.09453	S
2.62839	1.83914	1.09362	S
2.62941	1.83865	1.09127	S
2.63043	1.83815	1.09551	S
2.63144	1.83763	1.09357	S
2.63246	1.83711	1.09138	S
2.63347	1.83661	1.09384	S
2.63448	1.83611	1.08889	S
2.63548	1.83562	1.0846	S
2.63649	1.83516	1.08176	S
2.63749	1.83466	1.07586	S
2.63849	1.83414	1.0678	S
2.63949	1.83364	1.06968	S
2.64048	1.83315	1.0718	S
2.64147	1.83269	1.06712	S
2.64246	1.83216	1.06594	S
2.64345	1.8317	1.06457	S
2.64444	1.83122	1.06059	S
2.64542	1.83075	1.059	S
2.6464	1.83027	1.05279	S
2.64738	1.82975	1.0499	S
2.64836	1.82929	1.04867	S
2.64933	1.8288	1.04922	S
2.65031	1.82832	1.05038	S
2.65128	1.82786	1.04292	S
2.65225	1.82734	1.03804	S
2.65321	1.82689	1.03243	S
2.65418	1.82638	1.02924	S
2.65514	1.8259	1.02924	S
2.6561	1.8254	1.01995	S
2.65706	1.82494	1.01809	S
2.65801	1.8245	1.01637	S
2.65896	1.824	1.01363	S
2.65992	1.82355	1.01465	S
2.66087	1.82308	1.01421	S
2.66181	1.82264	1.00826	S
2.66276	1.82215	1.00474	S
2.6637	1.82168	1.00223	S
2.66464	1.8212	1.00022	S
2.66558	1.82074	1.00352	S
2.66652	1.82028	1.00013	S
2.66745	1.81983	0.995227	S
2.66839	1.81937	0.994159	S
2.66932	1.81889	1.00104	S
2.67025	1.8184	0.998782	S
2.67117	1.81791	0.997271	S
2.6721	1.81748	0.995232	S
2.67302	1.81701	0.990269	S
2.67394	1.81652	0.98167	S
2.67486	1.81608	0.977597	S
2.67578	1.81557	0.98071	S
2.67669	1.81512	0.984448	S
2.67761	1.8146	0.980865	S
2.67852	1.81412	0.9769	S
2.67943	1.81367	0.969222	S
2.68034	1.81319	0.968707	S
2.68124	1.81271	0.965919	S
2.68215	1.81223	0.961235	S
2.68305	1.81174	0.95777	S
2.68395	1.81126	0.958434	S
2.68485	1.81081	0.955315	S
2.68574	1.81037	0.949664	S
2.68664	1.80989	0.947517	S
2.68753	1.80943	0.939627	S
2.68842	1.80898	0.936457	S
2.68931	1.80852	0.931416	S
2.6902	1.80803	0.933701	S
2.69108	1.80755	0.931083	S
2.69197	1.80709	0.928478	S
2.69285	1.80663	0.925804	S
2.69373	1.8062	0.921402	S
2.69461	1.80577	0.916658	S
2.69548	1.80529	0.917608	S
2.69636	1.80484	0.914222	S
2.69723	1.80435	0.917721	S
2.6981	1.80385	0.919833	S
2.69897	1.80341	0.918857	S
2.69984	1.80296	0.913902	S
2.7007	1.80252	0.911859	S
2.70157	1.80204	0.91269	S
2.70243	1.8016	0.912292	S
2.70329	1.80115	0.90628	S
2.70415	1.80068	0.903675	S
2.70501	1.80025	0.903426	S
2.70586	1.7998	0.900938	S
2.70672	1.79933	0.90221	S
2.70757	1.79888	0.904971	S
2.70842	1.79844	0.905231	S
2.70927	1.79798	0.903321	S
2.71012	1.79752	0.90329	S
2.71096	1.79709	0.899996	S
2.71181	1.79667	0.900255	S
2.71265	1.79622	0.902285	S
2.71349	1.7958	0.900066	S
2.71433	1.79537	0.898876	S
2.71517	1.7949	0.898605	S
2.716	1.79447	0.897058	S
2.71684	1.79401	0.897262	S
2.71767	1.79356	0.895674	S
2.7185	1.79314	0.897726	S
2.71933	1.79274	0.893376	S
2.72016	1.79231	0.887845	S
2.72099	1.79186	0.885425	S
2.72181	1.79139	0.884276	S
2.72263	1.79092	0.877821	S
2.72346	1.7905	0.880061	S
2.72428	1.79005	0.885993	S
2.72509	1.78963	0.88505	S
2.72591	1.78919	0.88685	S
2.72673	1.78875	0.887056	S
2.72754	1.78831	0.882474	S
2.72835	1.78788	0.883506	S
2.72916	1.78742	0.876262	S
2.72997	1.78698	0.879202	S
2.73078	1.7865	0.87266	S
2.73159	1.78607	0.875512	S
2.73239	1.78562	0.872283	S
2.7332	1.78516	0.872679	S
2.734	1.78475	0.86981	S
2.7348	1.78431	0.866424	S
2.7356	1.78387	0.864788	S
2.7364	1.78342	0.860715	S
2.73719	1.783	0.860017	S
2.73799	1.78257	0.858081	S
2.73878	1.78213	0.852648	S
2.73957	1.78169	0.854438	S
2.74036	1.78125	0.847011	S
2.74115	1.78081	0.845898	S
2.74194	1.78039	0.842791	S
2.74273	1.77995	0.839798	S
2.74351	1.77952	0.841818	S
2.74429	1.77909	0.837413	S
2.74507	1.7786	0.833474	S
2.74586	1.77814	0.836536	S
2.74663	1.77768	0.838814	S
2.74741	1.77722	0.833036	S
2.74819	1.77681	0.834489	S
2.74896	1.77636	0.832664	S
2.74974	1.77589	0.831182	S
2.75051	1.77543	0.833804	S
2.75128	1.77501	0.835496	S
2.75205	1.77458	0.83532	S
2.75282	1.77417	0.83703	S
2.75358	1.77374	0.833655	S
2.75435	1.77326	0.829784	S
2.75511	1.77283	0.829199	S
2.75587	1.77239	0.830189	S
2.75664	1.77197	0.832388	S
2.7574	1.77152	0.833568	S
2.75815	1.77109	0.833659	S
2.75891	1.77065	0.830407	S
2.75967	1.77023	0.833025	S
2.76042	1.76983	0.830532	S
2.76118	1.76941	0.832842	S
2.76193	1.76893	0.831366	S
2.76268	1.76856	0.831761	S
2.76343	1.76812	0.826402	S
2.76418	1.76772	0.820094	S
2.76492	1.76729	0.822584	S
2.76567	1.76686	0.816286	S
2.76641	1.76642	0.816356	S
2.76716	1.76598	0.813103	S
2.7679	1.76554	0.813023	S
2.76864	1.76509	0.814462	S
2.76938	1.76464	0.809115	S
2.77012	1.76421	0.81103	S
2.77085	1.76378	0.812284	S
2.77159	1.76337	0.813074	S
2.77232	1.76296	0.814077	S
2.77305	1.7625	0.81152	S
2.77379	1.76207	0.80815	S
2.77452	1.76167	0.808333	S
2.77525	1.76124	0.805386	S
2.77597	1.76083	0.805806	S
2.7767	1.76041	0.807117	S
2.77743	1.75998	0.805121	S
2.77815	1.75956	0.805836	S
2.77887	1.75913	0.80285	S
2.7796	1.75873	0.801637	S
2.78032	1.75832	0.79971	S
2.78104	1.75793	0.800299	S
2.78176	1.75751	0.798476	S
2.78247	1.75707	0.797712	S
2.78319	1.75662	0.795006	S
2.7839	1.75622	0.79522	S
2.78462	1.75586	0.794202	S
2.78533	1.75546	0.794289	S
2.78604	1.75506	0.791819	S
2.78675	1.75462	0.792213	S
2.78746	1.75421	0.789677	S
2.78817	1.75382	0.789907	S
2.78888	1.75342	0.787532	S
2.78958	1.75299	0.789507	S
2.79029	1.75255	0.786411	S
2.79099	1.7521	0.787522	S
2.79169	1.75169	0.785939	S
2.79239	1.75129	0.787122	S
2.79309	1.75086	0.790199	S
2.79379	1.75043	0.793279	S
2.79449	1.74997	0.790342	S
2.79518	1.74957	0.790443	S
2.79588	1.74918	0.79137	S
2.79657	1.74878	0.790895	S
2.79727	1.74834	0.790935	S
2.79796	1.74791	0.789376	S
2.79865	1.74753	0.793866	S
2.79934	1.7471	0.795839	S
2.80003	1.74668	0.794943	S
2.80072	1.74629	0.790305	S
2.8014	1.7459	0.791024	S
2.80209	1.74548	0.785948	S
2.80277	1.74507	0.787661	S
2.80346	1.74466	0.79425	S
2.80414	1.74424	0.795411	S
2.80482	1.74388	0.794336	S
2.8055	1.74349	0.793352	S
2.80618	1.74308	0.793193	S
2.80686	1.74266	0.791637	S
2.80754	1.74226	0.791638	S
2.80821	1.74188	0.788319	S
2.80889	1.74147	0.785004	S
2.80956	1.74108	0.783334	S
2.81023	1.74068	0.781298	S
2.8109	1.74027	0.777257	S
2.81158	1.73987	0.773158	S
2.81224	1.7395	0.768121	S
2.81291	1.73911	0.768637	S
2.81358	1.73872	0.768563	S
2.81425	1.73831	0.767434	S
2.81491	1.73789	0.765593	S
2.81558	1.73749	0.763173	S
2.81624	1.73708	0.76292	S
2.8169	1.73666	0.765828	S
2.81757	1.73627	0.763369	S
2.81823	1.73586	0.760414	S
2.81889	1.73546	0.756415	S
2.81954	1.73508	0.755501	S
2.8202	1.73467	0.755382	S
2.82086	1.73427	0.753844	S
2.82151	1.73388	0.755816	S
2.82217	1.73347	0.755027	S
2.82282	1.73309	0.754569	S
2.82347	1.73266	0.753568	S
2.82413	1.73227	0.754374	S
2.82478	1.73188	0.754755	S
2.82543	1.73145	0.751695	S
2.82607	1.73102	0.752228	S
2.82672	1.73064	0.752247	S
2.82737	1.73022	0.751231	S
2.82802	1.72982	0.746555	S
2.82866	1.72943	0.740427	S
2.8293	1.72903	0.741774	S
2.82995	1.72863	0.738631	S
2.83059	1.7282	0.735758	S
2.83123	1.7278	0.732038	S
2.83187	1.7274	0.731692	S
2.83251	1.72698	0.733039	S
2.83315	1.72657	0.73259	S
2.83378	1.72616	0.737352	S
2.83442	1.72576	0.739766	S
2.83506	1.72536	0.74064	S
2.83569	1.72497	0.739479	S
2.83632	1.72453	0.738164	S
2.83696	1.72412	0.734513	S
2.83759	1.72371	0.729804	S
2.83822	1.72332	0.728823	S
2.83885	1.72293	0.730136	S
2.83948	1.72253	0.73263	S
2.84011	1.72212	0.737506	S
2.84073	1.72171	0.739759	S
2.84136	1.7213	0.737952	S
2.84198	1.72091	0.735924	S
2.84261	1.72051	0.734049	S
2.84323	1.72012	0.73314	S
2.84386	1.71971	0.730036	S
2.84448	1.71931	0.730628	S
2.8451	1.7189	0.7284	S
2.84572	1.7185	0.72202	S
2.84634	1.71812	0.718171	S
2.84696	1.71772	0.71837	S
2.84757	1.71733	0.72139	S
2.84819	1.71695	0.716824	S
2.8488	1.71655	0.713535	S
2.84942	1.71616	0.712537	S
2.85003	1.71577	0.710076	S
2.85065	1.71539	0.709785	S
2.85126	1.71501	0.706485	S
2.85187	1.71461	0.705596	S
2.85248	1.71423	0.703463	S
2.85309	1.71382	0.704306	S
2.8537	1.71339	0.702066	S
2.85431	1.71297	0.701947	S
2.85491	1.71258	0.702599	S
2.85552	1.71217	0.701507	S
2.85612	1.71178	0.700209	S
2.85673	1.71142	0.699019	S
2.85733	1.71102	0.697512	S
2.85794	1.71064	0.697997	S
2.85854	1.71023	0.697789	S
2.85914	1.70986	0.694756	S
2.85974	1.70943	0.692578	S
2.86034	1.70906	0.691802	S
2.86094	1.70867	0.687499	S
2.86153	1.70829	0.68673	S
2.86213	1.70786	0.680589	S
2.86273	1.70747	0.679124	S
2.86332	1.70706	0.678491	S
2.86392	1.70668	0.673845	S
2.86451	1.70632	0.66867	S
2.8651	1.70592	0.66737	S
2.8657	1.70554	0.666536	S
2.86629	1.70516	0.666089	S
2.86688	1.70479	0.666093	S
2.86747	1.70441	0.669922	S
2.86806	1.70402	0.670369	S
2.86864	1.70361	0.66811	S
2.86923	1.7032	0.666965	S
2.86982	1.70283	0.667409	S
2.8704	1.70246	0.670209	S
2.87099	1.70206	0.670727	S
2.87157	1.70166	0.666049	S
2.87216	1.70127	0.666894	S
2.87274	1.70091	0.663626	S
2.87332	1.70057	0.662406	S
2.8739	1.70016	0.661664	S
2.87448	1.69978	0.65964	S
2.87506	1.6994	0.659844	S
2.87564	1.69899	0.659463	S
2.87622	1.6986	0.658965	S
2.87679	1.69823	0.655719	S
2.87737	1.69789	0.659436	S
2.87795	1.6975	0.658654	S
2.87852	1.69712	0.658119	S
2.8791	1.69674	0.659597	S
2.87967	1.69636	0.660621	S
2.88024	1.69596	0.661616	S
2.88081	1.69557	0.660962	S
2.88138	1.69517	0.662163	S
2.88195	1.69477	0.662116	S
2.88252	1.69438	0.661705	S
2.88309	1.69397	0.661698	S
2.88366	1.6936	0.660328	S
2.88423	1.69321	0.660824	S
2.8848	1.69281	0.661586	S
2.88536	1.69244	0.659825	S
2.88593	1.69204	0.655996	S
2.88649	1.69168	0.655385	S
2.88705	1.69131	0.654029	S
2.88762	1.69094	0.654564	S
2.88818	1.69055	0.655774	S
2.88874	1.69019	0.656959	S
2.8893	1.68982	0.65505	S
2.88986	1.68942	0.653825	S
2.89042	1.68905	0.652713	S
2.89098	1.68868	0.648525	S
2.89154	1.68831	0.649365	S
2.89209	1.68791	0.648249	S
2.89265	1.68755	0.647489	S
2.89321	1.68716	0.650368	S
2.89376	1.68677	0.649204	S
2.89432	1.68637	0.649937	S
2.89487	1.68598	0.655197	S
2.89542	1.68556	0.654893	S
2.89597	1.68517	0.653168	S
2.89653	1.68481	0.64953	S
2.89708	1.68443	0.65093	S
2.89763	1.68404	0.649141	S
2.89818	1.68365	0.646132	S
2.89873	1.68327	0.645346	S
2.89927	1.6829	0.64785	S
2.89982	1.68252	0.647549	S
2.90037	1.68211	0.648307	S
2.90091	1.68175	0.647611	S
2.90146	1.68135	0.64776	S
2.902	1.68099	0.646379	S
2.90255	1.6806	0.645986	S
2.90309	1.68023	0.650644	S
2.90363	1.67985	0.649865	S
2.90417	1.67948	0.64914	S
2.90472	1.67911	0.648006	S
2.90526	1.67872	0.647541	S
2.9058	1.67835	0.646298	S
2.90634	1.67799	0.644354	S
2.90687	1.67758	0.64581	S
2.90741	1.67722	0.642634	S
2.90795	1.67681	0.641575	S
2.90849	1.67643	0.636986	S
2.90902	1.67603	0.638978	S
2.90956	1.67564	0.635112	S
2.91009	1.67523	0.635648	S
2.91062	1.67484	0.632558	S
2.91116	1.67444	0.631914	S
2.91169	1.67406	0.63336	S
2.91222	1.67367	0.632082	S
2.91275	1.67329	0.634444	S
2.91328	1.67291	0.634785	S
2.91381	1.67252	0.636321	S
2.91434	1.67213	0.637115	S
2.91487	1.67176	0.633285	S
2.9154	1.67138	0.631548	S
2.91593	1.671	0.632211	S
2.91645	1.67062	0.632144	S
2.91698	1.67021	0.633895	S
2.91751	1.66982	0.633205	S
2.91803	1.66945	0.632918	S
2.91855	1.66907	0.631425	S
2.91908	1.66867	0.629899	S
2.9196	1.66825	0.626249	S
2.92012	1.66787	0.628109	S
2.92065	1.66753	0.626092	S
2.92117	1.66717	0.623961	S
2.92169	1.66679	0.6217	S
2.92221	1.6664	0.620192	S
2.92273	1.66604	0.618808	S
2.92324	1.66566	0.620056	S
2.92376	1.6653	0.62156	S
2.92428	1.66491	0.620496	S
2.9248	1.66455	0.621003	S
2.92531	1.66417	0.61522	S
2.92583	1.6638	0.616044	S
2.92634	1.66342	0.614445	S
2.92686	1.66303	0.6111	S
2.92737	1.66267	0.611966	S
2.92788	1.66227	0.615609	S
2.9284	1.66189	0.614481	S
2.92891	1.66149	0.612376	S
2.92942	1.66113	0.609793	S
2.92993	1.66075	0.608733	S
2.93044	1.66037	0.607997	S
2.93095	1.65999	0.611273	S
2.93146	1.65964	0.610169	S
2.93197	1.65929	0.612845	S
2.93247	1.65891	0.614851	S
2.93298	1.65852	0.611313	S
2.93349	1.65816	0.613107	S
2.93399	1.65777	0.609997	S
2.9345	1.65741	0.609756	S
2.935	1.65699	0.608843	S
2.93551	1.65658	0.606662	S
2.93601	1.65619	0.606451	S
2.93651	1.65585	0.609701	S
2.93702	1.65551	0.609651	S
2.93752	1.65512	0.609663	S
2.93802	1.65474	0.611683	S
2.93852	1.65438	0.610233	S
2.93902	1.65398	0.609659	S
2.93952	1.65361	0.608704	S
2.94002	1.65324	0.60998	S
2.94052	1.65285	0.606502	S
2.94101	1.65246	0.604831	S
2.94151	1.65209	0.605336	S
2.94201	1.65173	0.606274	S
2.9425	1.65135	0.606129	S
2.943	1.65098	0.604861	S
2.94349	1.65059	0.600479	S
2.94399	1.6502	0.605409	S
2.94448	1.64983	0.602314	S
2.94498	1.64943	0.600799	S
2.94547	1.64905	0.601259	S
2.94596	1.64864	0.601676	S
2.94645	1.64825	0.602537	S
2.94694	1.64788	0.603165	S
2.94743	1.6475	0.599003	S
2.94792	1.64714	0.596172	S
2.94841	1.64678	0.595686	S
2.9489	1.64642	0.593793	S
2.94939	1.64608	0.59647	S
2.94988	1.64574	0.596295	S
2.95036	1.64537	0.595771	S
2.95085	1.64497	0.594451	S
2.95134	1.64461	0.594158	S
2.95182	1.64425	0.5959	S
2.95231	1.64388	0.595259	S
2.95279	1.64352	0.592044	S
2.95328	1.64317	0.594629	S
2.95376	1.64281	0.594146	S
2.95424	1.64244	0.594149	S
2.95472	1.6421	0.592017	S
2.95521	1.64173	0.588832	S
2.95569	1.64136	0.589489	S
2.95617	1.641	0.591409	S
2.95665	1.64062	0.591374	S
2.95713	1.64025	0.591678	S
2.95761	1.63987	0.591506	S
2.95809	1.6395	0.594255	S
2.95856	1.63914	0.593734	S
2.95904	1.63877	0.596343	S
2.95952	1.63838	0.595026	S
2.95999	1.63801	0.594579	S
2.96047	1.63766	0.595497	S
2.96095	1.6373	0.596002	S
2.96142	1.63693	0.597317	S
2.9619	1.63659	0.595901	S
2.96237	1.63624	0.596811	S
2.96284	1.63588	0.595196	S
2.96332	1.63551	0.593772	S
2.96379	1.63514	0.591115	S
2.96426	1.63481	0.590708	S
2.96473	1.63444	0.593689	S
2.9652	1.63407	0.591962	S
2.96567	1.63372	0.592757	S
2.96614	1.63334	0.59363	S
2.96661	1.633	0.594133	S
2.96708	1.63263	0.595085	S
2.96755	1.63227	0.593711	S
2.96802	1.63189	0.590496	S
2.96848	1.63156	0.592629	S
2.96895	1.63118	0.59425	S
2.96942	1.63078	0.596269	S
2.96988	1.63044	0.596321	S
2.97035	1.63009	0.596156	S
2.97081	1.62975	0.594356	S
2.97128	1.62938	0.591825	S
2.97174	1.62904	0.591263	S
2.9722	1.62865	0.588321	S
2.97267	1.62828	0.589663	S
2.97313	1.62792	0.588541	S
2.97359	1.62753	0.587107	S
2.97405	1.62718	0.588501	S
2.97451	1.62681	0.590325	S
2.97497	1.62646	0.589882	S
2.97543	1.62612	0.58739	S
2.97589	1.62576	0.586387	S
2.97635	1.62538	0.58486	S
2.97681	1.62501	0.582304	S
2.97727	1.62464	0.580452	S
2.97772	1.62428	0.579868	S
2.97818	1.62393	0.578086	S
2.97864	1.62357	0.577514	S
2.97909	1.62321	0.576866	S
2.97955	1.62286	0.576123	S
2.98	1.6225	0.576788	S
2.98046	1.62215	0.577176	S
2.98091	1.6218	0.579742	S
2.98137	1.62145	0.578264	S
2.98182	1.62104	0.575851	S
2.98227	1.62066	0.575447	S
2.98272	1.62031	0.574017	S
2.98318	1.61995	0.573718	S
2.98363	1.61957	0.570832	S
2.98408	1.61918	0.570773	S
2.98453	1.61878	0.569897	S
2.98498	1.61843	0.571908	S
2.98543	1.61805	0.573314	S
2.98588	1.6177	0.572062	S
2.98632	1.61733	0.57183	S
2.98677	1.61697	0.573217	S
2.98722	1.61662	0.57309	S
2.98767	1.61626	0.571071	S
2.98811	1.61591	0.57048	S
2.98856	1.61556	0.569732	S
2.989	1.6152	0.571608	S
2.98945	1.61484	0.571231	S
2.98989	1.61447	0.571454	S
2.99034	1.6141	0.570681	S
2.99078	1.61373	0.568309	S
2.99123	1.61335	0.567533	S
2.99167	1.61298	0.568473	S
2.99211	1.61263	0.56913	S
2.99255	1.61228	0.568534	S
2.993	1.61196	0.568664	S
2.99344	1.61158	0.567913	S
2.99388	1.61122	0.567779	S
2.99432	1.61086	0.567052	S
2.99476	1.61049	0.564223	S
2.9952	1.61013	0.563284	S
2.99564	1.60976	0.561647	S
2.99607	1.60938	0.564322	S
2.99651	1.60902	0.566528	S
2.99695	1.60864	0.565105	S
2.99739	1.60828	0.565129	S
2.99782	1.6079	0.565417	S
2.99826	1.60753	0.564294	S
2.9987	1.60717	0.564277	S
2.99913	1.60682	0.564362	S
2.99957	1.60642	0.560175	S
3	1.60605	0.561075	S
3.00043	1.60572	0.562226	S
3.00087	1.60535	0.561087	S
3.0013	1.605	0.565179	S
3.00173	1.60464	0.567846	S
3.00217	1.60429	0.56719	S
3.0026	1.60391	0.565716	S
3.00303	1.60355	0.563963	S
3.00346	1.60318	0.56369	S
3.00389	1.6028	0.562235	S
3.00432	1.60243	0.562077	S
3.00475	1.60205	0.561767	S
3.00518	1.6017	0.562256	S
3.00561	1.60131	0.565935	S
3.00604	1.60096	0.566399	S
3.00647	1.60061	0.568627	S
3.00689	1.60028	0.567594	S
3.00732	1.59992	0.564777	S
3.00775	1.59957	0.563241	S
3.00817	1.5992	0.563951	S
3.0086	1.59884	0.563198	S
3.00903	1.59847	0.561627	S
3.00945	1.59811	0.56126	S
3.00988	1.59777	0.561695	S
3.0103	1.59739	0.560278	S
3.01072	1.59703	0.559428	S
3.01115	1.59665	0.558053	S
3.01157	1.59633	0.55867	S
3.01199	1.59596	0.561275	S
3.01242	1.5956	0.56176	S
3.01284	1.59526	0.561613	S
3.01326	1.59492	0.560755	S
3.01368	1.59456	0.560155	S
3.0141	1.5942	0.556492	S
3.01452	1.59385	0.556617	S
3.01494	1.59346	0.555913	S
3.01536	1.59309	0.557136	S
3.01578	1.59271	0.555221	S
3.0162	1.59237	0.554377	S
3.01662	1.59204	0.555756	S
3.01703	1.59166	0.553443	S
3.01745	1.59128	0.552001	S
3.01787	1.59091	0.553843	S
3.01828	1.59056	0.555045	S
3.0187	1.59018	0.554478	S
3.01912	1.58978	0.551751	S
3.01953	1.58942	0.551343	S
3.01995	1.58901	0.551319	S
3.02036	1.58864	0.551442	S
3.02078	1.58831	0.549467	S
3.02119	1.58795	0.548796	S
3.0216	1.5876	0.548738	S
3.02202	1.58722	0.548647	S
3.02243	1.58688	0.549021	S
3.02284	1.58653	0.549533	S
3.02325	1.58618	0.549946	S
3.02366	1.58583	0.550197	S
3.02407	1.58547	0.548636	S
3.02449	1.58514	0.548619	S
3.0249	1.58479	0.550145	S
3.02531	1.58443	0.552111	S
3.02572	1.58409	0.550252	S
3.02612	1.58371	0.549285	S
3.02653	1.58336	0.54941	S
3.02694	1.58302	0.549697	S
3.02735	1.58267	0.549263	S
3.02776	1.58234	0.547631	S
3.02816	1.58196	0.548401	S
3.02857	1.58162	0.547992	S
3.02898	1.58127	0.547298	S
3.02938	1.58091	0.551376	S
3.02979	1.58058	0.551371	S
3.03019	1.58023	0.552844	S
3.0306	1.57987	0.551857	S
3.031	1.5795	0.550997	S
3.03141	1.57912	0.548662	S
3.03181	1.57878	0.545047	S
3.03222	1.57843	0.545926	S
3.03262	1.57808	0.544181	S
3.03302	1.5777	0.545458	S
3.03342	1.57736	0.546149	S
3.03383	1.57701	0.547214	S
3.03423	1.57663	0.545891	S
3.03463	1.57629	0.546247	S
3.03503	1.57594	0.542741	S
3.03543	1.57559	0.5434	S
3.03583	1.57521	0.542228	S
3.03623	1.57484	0.544794	S
3.03663	1.57453	0.544015	S
3.03703	1.57417	0.545936	S
3.03743	1.57382	0.547129	S
3.03782	1.57347	0.544357	S
3.03822	1.57309	0.543613	S
3.03862	1.57274	0.544298	S
3.03902	1.57235	0.545599	S
3.03941	1.57199	0.543491	S
3.03981	1.57161	0.542665	S
3.04021	1.57123	0.543201	S
3.0406	1.57087	0.545542	S
3.041	1.57051	0.546882	S
3.04139	1.57017	0.549355	S
3.04179	1.5698	0.548911	S
3.04218	1.56942	0.547386	S
3.04258	1.56907	0.547983	S
3.04297	1.5687	0.548795	S
3.04336	1.56834	0.546977	S
3.04376	1.56801	0.545874	S
3.04415	1.56766	0.548255	S
3.04454	1.56731	0.547968	S
3.04493	1.56698	0.547811	S
3.04532	1.56665	0.544814	S
3.04571	1.56633	0.545245	S
3.0461	1.56593	0.543185	S
3.0465	1.56555	0.543362	S
3.04689	1.56516	0.544214	S
3.04727	1.56481	0.541547	S
3.04766	1.56447	0.543406	S
[truncated: 15,311 more rows]

## Sheet: SFig. 5e - timecourse
Rank [log10]	Reads [log10]	std	Day
[truncated: 99,999 more rows]

[truncated: 21 more sheets: SFig. 5e - celltypes, SFig. 5f - timecourse, SFig. 5f - celltypes, SFig. 5g - timecourse, SFig. 5g - celltypes, SFig. 5h - timecourse, SFig. 5h - celltypes, SFig. 5i - timecourse, SFig. 5i - celltypes, SFig. 5j - timecourse, SFig. 5j - celltypes, SFig. 5k - timecourse, SFig. 5k - celltypes, SFig. 5l - timecourse, SFig. 5l - celltypes, SFig. 5m - timecourse, SFig. 5m - celltypes, SFig. 5n - timecourse, SFig. 5n - celltypes, SFig. 5o - timecourse …]
