# Supplementary material for: Cerebral organoids display dynamic clonal growth and tunable tissue replenishment
Source: Nat Cell Biol. 2024 May 7;26(5):710–8. doi: 10.1038/s41556-024-01412-z (PMC11098754; doi:10.1038/s41556-024-01412-z)
Supplement: Supplementary file 15 — Source data. [file 41556_2024_1412_MOESM15_ESM.zip › Lindenhoferetal-Fig-ED7-sourcedata-NCB/Lindenhoferetal-Fig-ED7-ghijk-table.xlsx]

## Sheet: Ext.Data.Fig.7-g
qPCR matrix - delta CT to TBP
	1	2	3	4	5	6	7	8	9	10	11	12	13	24	25	26	27	28	29	30	31	32	33	34	35
EMX2	14.9646	10.4573	12.1101	8.37247	5.24973	6.22164	4.32778	13.795	6.86996	3.94275	3.39924	9.9037	3.17967	7.20394	2.09935	3.81358	5.33259	8.39114	7.45259	4.74013	5.96981	5.98281	6.88115	6.13336	7.9091
FOXG1	18.1246	25.1223	27.5701	26.3024	24.0894	18.6694	13.2678	17.4661	20.9455	8.5391	19.9368	20.0495	8.40784	24.2194	30.0529	23.7759	24.161	22.908	12.5944	15.3088	21.2939	11.5162	18.4716	7.6228	6.1484
GSX2	0.180908	0.285675	0.414324	0.406385	0.610758	0.518888	0.293114	0.108178	0.475635	0.10614	0.44565	0.399929	0.0847069	0.340931	0.982532	0.595964	0.681456	0.762206	0.320833	0.471198	0.46948	0.20096	0.529257	0.0809953	0.0515603
NKX-2.1	0.000644951	0.00486411	0.0017377	0.00543391	0.0119169	0.00588572	0.00157889	0.00080849	0.00493936	0.00105949	0.00611498	0.00805431	0.00170574	0.00349099	0.0116585	0.00356619	0.00304108	0.0298315	0.00733468	0.0210432	0.00333054	0.000743877	0.00480529	0.000386766	0.000575352
PAX6	7.21976	10.349	10.877	9.28214	9.06804	5.40338	5.63006	7.76356	4.73669	3.17599	4.35983	6.72161	1.81347	14.8655	6.98757	10.6692	10.7667	9.93839	11.048	8.969	8.77772	8.53578	8.416	4.48432	5.03151
TBR1	2.64294	3.14755	3.05358	2.5675	0.915442	0.91891	0.563638	1.92665	1.51141	0.561046	1.3989	1.9449	0.453554	1.97938	1.5613	1.89937	1.67944	1.53929	0.717547	0.765349	1.61494	0.763369	1.53708	0.796114	0.375822
Sample overview
	ID	Exp_Group	Batch	Description
1	10	Puro_Mixtures_pPuro	B1	WT:WT-GFP-PuroR / 90:10
2	11	Puro_Mixtures_pPuro	B1	WT:WT-GFP-PuroR / 80:20
3	12	Puro_Mixtures_pPuro	B1	WT:WT-GFP-PuroR / 50:50
4	13	Puro_Mixtures_pPuro	B1	WT:WT-GFP-PuroR / 0:100
5	1	Puro_Mixtures_mPuro	B1	WT:WT-GFP-PuroR / 100:0
6	24	Puro_Mixtures_mPuro	B2	WT:WT-GFP-PuroR / 100:0
7	25	Puro_Mixtures_mPuro	B2	WT:WT-GFP-PuroR / 99:1
8	26	Puro_Mixtures_mPuro	B2	WT:WT-GFP-PuroR / 95:5
9	27	Puro_Mixtures_mPuro	B2	WT:WT-GFP-PuroR / 90:10
10	28	Puro_Mixtures_mPuro	B2	WT:WT-GFP-PuroR / 80:20
11	29	Puro_Mixtures_mPuro	B2	WT:WT-GFP-PuroR / 50:50
12	2	Puro_Mixtures_mPuro	B1	WT:WT-GFP-PuroR / 99:1
13	30	Puro_Mixtures_mPuro	B2	WT:WT-GFP-PuroR / 0:100
14	31	Puro_Mixtures_pPuro	B2	WT:WT-GFP-PuroR / 95:5
15	32	Puro_Mixtures_pPuro	B2	WT:WT-GFP-PuroR / 90:10
16	33	Puro_Mixtures_pPuro	B2	WT:WT-GFP-PuroR / 80:20
17	34	Puro_Mixtures_pPuro	B2	WT:WT-GFP-PuroR / 50:50
18	35	Puro_Mixtures_pPuro	B2	WT:WT-GFP-PuroR / 0:100
19	3	Puro_Mixtures_mPuro	B1	WT:WT-GFP-PuroR / 95:5
20	4	Puro_Mixtures_mPuro	B1	WT:WT-GFP-PuroR / 90:10
21	5	Puro_Mixtures_mPuro	B1	WT:WT-GFP-PuroR / 80:20
22	6	Puro_Mixtures_mPuro	B1	WT:WT-GFP-PuroR / 50:50
23	7	Puro_Mixtures_mPuro	B1	WT:WT-GFP-PuroR / 0:100
24	8	Puro_Mixtures_pPuro	B1	WT:WT-GFP-PuroR / 99:1
25	9	Puro_Mixtures_pPuro	B1	WT:WT-GFP-PuroR / 95:5

## Sheet: Ext.Data.Fig.7-h
Whole tissue lineage tracing - 3D cerebral organoids - GFP-puro(20%):WT(80%) - no puromycin
Sample	Category	LID	Library	Replicate	Day	Nreads
PURO-3D-20-NO-00-1	PURO-3D-20-NO	AAAAACGTACACTGTGTGTCAGAGTCAGAGAGACTGTGAGTGTCACGTAC	resistant	1	00	4
PURO-3D-20-NO-00-1	PURO-3D-20-NO	AAAAAGGTACACTGTGTGACTCAGACAGAGACTGTGTGTGAGTGTGGTAC	resistant	1	00	5
PURO-3D-20-NO-00-1	PURO-3D-20-NO	AAAACAGTACAGTGTCTCACAGTGACAGTGTCTGAACAGTGTGTGGTACA	resistant	1	00	7
PURO-3D-20-NO-00-1	PURO-3D-20-NO	AAAACTGTACAGTGTGAGTGTCTGTCTGACTCACAGACACTGTCAGGTAC	resistant	1	00	10
PURO-3D-20-NO-00-1	PURO-3D-20-NO	AAAAGGGTACTCTGTCTCTGTGTCTGACTCAGAGTCTGTGACAGTGGTAC	resistant	1	00	11
PURO-3D-20-NO-00-1	PURO-3D-20-NO	AAAAGGGTACTGACTGTGTGAGACTGTGTGAGTGACTGTCTGTGTGGTAC	resistant	1	00	4
PURO-3D-20-NO-00-1	PURO-3D-20-NO	AAAAGTGTACAGAGTGTGTCACTCACTGTGTCAGAGAGAGAGTGTGGTAC	resistant	1	00	7
PURO-3D-20-NO-00-1	PURO-3D-20-NO	AAAATAGTACTGTGTGACTGAGACTGTGTGTGACAGTGACTCACAGGTAC	resistant	1	00	10
PURO-3D-20-NO-00-1	PURO-3D-20-NO	AAAATGGTACAGAGTGTGAGTGTGTCTCAGTGAGTCACTCTGACAGGTAC	resistant	1	00	16
PURO-3D-20-NO-00-1	PURO-3D-20-NO	AAAATGGTACTGTGACTCAGTGTGTGTGTCAGTCTGTCTCAGTCTGGTAC	resistant	1	00	17
PURO-3D-20-NO-00-1	PURO-3D-20-NO	AAACAAGTACAGAGAGTGTGTGTGACTGTGTCTCAGAGTCAGACTGGTAC	resistant	1	00	23
PURO-3D-20-NO-00-1	PURO-3D-20-NO	AAACACGTACTGTGTGAGTTAGAGAACTGTCAGAGAGTCACTGTGTGGTA	resistant	1	00	19
PURO-3D-20-NO-00-1	PURO-3D-20-NO	AAACAGGTACACTGACTCACTCTCTCAGAGTCAGTCAGAGTCAGAGGTAC	resistant	1	00	10
PURO-3D-20-NO-00-1	PURO-3D-20-NO	AAACATGTACACTGTGTGTGTCAGTCTGAGAGTGTGTCTGTCTCTGGTAC	resistant	1	00	34
PURO-3D-20-NO-00-1	PURO-3D-20-NO	AAACATGTACTGAGACACTGTGTGACTGTGAGTCTCTCTCACAGTGGTAC	resistant	1	00	12
PURO-3D-20-NO-00-1	PURO-3D-20-NO	AAACGAGTACACAGTGTCAGACTGACTGTCTGTGTGTCACTCTCTCGTAC	resistant	1	00	25
PURO-3D-20-NO-00-1	PURO-3D-20-NO	AAACGAGTACACTCAGTGTCAGAGTCACTGTCACTGTGTCAGGTCGTACA	resistant	1	00	27
PURO-3D-20-NO-00-1	PURO-3D-20-NO	AAACTCGTACACTCAGTGTGTCAGTCAGAGTGTGTGTGACACACTGGTAC	resistant	1	00	8
PURO-3D-20-NO-00-1	PURO-3D-20-NO	AAACTCGTACTGAGTCACTCTGTGAGTGTCTGTCTCTGAGACAGTGGTAC	resistant	1	00	7
PURO-3D-20-NO-00-1	PURO-3D-20-NO	AAACTGGTACAGTGACACTGTCTGTCTGTCAGTGACTCACTCTCTCGTAC	resistant	1	00	30
PURO-3D-20-NO-00-1	PURO-3D-20-NO	AAACTGGTACAGTGTCAGAGAGTCTGTGAGTCAGTGTGTGAGTCTGGTAC	resistant	1	00	5
PURO-3D-20-NO-00-1	PURO-3D-20-NO	AAACTGGTACTGTGTCTGTGTCTCAAGACTCTCTCTGTGTCTCTGGTACA	resistant	1	00	34
PURO-3D-20-NO-00-1	PURO-3D-20-NO	AAAGATGTACTGTGTCACACACAGAGAGTCTCACACTGTCTGTGACGTAC	resistant	1	00	8
PURO-3D-20-NO-00-1	PURO-3D-20-NO	AAAGCTGTACACACTGAGTCAGTCTGTGACAGAGTGACACACTGACGTAC	resistant	1	00	11
PURO-3D-20-NO-00-1	PURO-3D-20-NO	AAAGCTGTACACTCACACTGTCTCTCAGAGAGAGAGTCAGTGTCACGTAC	resistant	1	00	16
PURO-3D-20-NO-00-1	PURO-3D-20-NO	AAAGCTGTACTCTGAGTGTGTCAGTCAGCCACAGTCAGTCTGAGAGGTAC	resistant	1	00	27
PURO-3D-20-NO-00-1	PURO-3D-20-NO	AAAGGAGTACTCTGTCTCTGAGTCAGTGTCTCAGAGACACTGTCTGGTAC	resistant	1	00	11
PURO-3D-20-NO-00-1	PURO-3D-20-NO	AAAGGCGTACTCACTGAGACTGTGTGTGTGAGTGAGTGTGTGAGTGGTAC	resistant	1	00	12
PURO-3D-20-NO-00-1	PURO-3D-20-NO	AAAGGCGTACTCAGTCAGTGTGAGTCTGTGAGAGTCACTCTCTCACGTAC	resistant	1	00	23
PURO-3D-20-NO-00-1	PURO-3D-20-NO	AAAGGCGTACTGAGTGTGAGAGTCACTCTCTCTGAGTCTGACTCAGGTAC	resistant	1	00	5
PURO-3D-20-NO-00-1	PURO-3D-20-NO	AAAGGCGTACTGTGTCTGACTGAGTGTGTCTCTGACACTCAGTGACGTAC	resistant	1	00	18
PURO-3D-20-NO-00-1	PURO-3D-20-NO	AAAGGGGTACACTGTGTGTGTCTCTCTGTGTCAGTCTGAGACTGTGGTAC	resistant	1	00	13
PURO-3D-20-NO-00-1	PURO-3D-20-NO	AAAGGGGTACTCAGTGTCAGTGTCTGTGTGTGAGTGAGTGAGTCAGGTAC	resistant	1	00	15
PURO-3D-20-NO-00-1	PURO-3D-20-NO	AAAGGTGTACTGACAGAGTGTGAGACTGTGAGTCTGACACAGACACGTAC	resistant	1	00	12
PURO-3D-20-NO-00-1	PURO-3D-20-NO	AAAGGTGTACTGACTCTGTGAGTGAGAGACACTGTGTGTGTCTGTCGTAC	resistant	1	00	5
PURO-3D-20-NO-00-1	PURO-3D-20-NO	AAAGTAGTACTCTCAGTGTAACTGAGTGAGTGAGTGTCACTCAGAGGTAC	resistant	1	00	10
PURO-3D-20-NO-00-1	PURO-3D-20-NO	AAAGTGGTACAGAGTCTCTGTGTGTGACAGTGTCTGAGAGAGTCACGTAC	resistant	1	00	11
PURO-3D-20-NO-00-1	PURO-3D-20-NO	AAAGTTGTACAGTCAGTCACACACTCTCTCTGTGTGACAGAGAGAGGTAC	resistant	1	00	16
PURO-3D-20-NO-00-1	PURO-3D-20-NO	AAATCCGTACACTGTCTGACACTCTGAGTGTGTCTGACAGTGACTCGTAC	resistant	1	00	21
PURO-3D-20-NO-00-1	PURO-3D-20-NO	AAATCGGTACTCTGTCTGTGAGTGTGAGACTGACTGAGAGAGTCAGGTAC	resistant	1	00	7
PURO-3D-20-NO-00-1	PURO-3D-20-NO	AAATGTGTACTCAGACAGTGAGTGTGAGAGTGAGTGACTCTGTGTGGTAC	resistant	1	00	32
PURO-3D-20-NO-00-1	PURO-3D-20-NO	AAATGTGTACTCTCTGAGTCTGTGAGTGTGTGTGTCTCAGAGTCAGGTAC	resistant	1	00	9
PURO-3D-20-NO-00-1	PURO-3D-20-NO	AAATGTGTACTGAGTGTGAGTCTCACTGACAGTCACAGACTCACTCGTAC	resistant	1	00	11
PURO-3D-20-NO-00-1	PURO-3D-20-NO	AAATTCGTACACTGTGTCTGTGACTCAGTGAGAGTCTGTCTCAGAGGTAC	resistant	1	00	6
PURO-3D-20-NO-00-1	PURO-3D-20-NO	AAATTGGTACAGTGTGACTGTCACACTCAGTCTGTGACTCACTGTCGTAC	resistant	1	00	4
PURO-3D-20-NO-00-1	PURO-3D-20-NO	AAATTGGTACAGTGTGTCTCTGTGACTCTGTGTCTGTGTGAGTCAGGTAC	resistant	1	00	10
PURO-3D-20-NO-00-1	PURO-3D-20-NO	AAATTGGTACTGTCAGACACTGTCTCAGAGACTGAGTCAGTGTCTGGTAC	resistant	1	00	12
PURO-3D-20-NO-00-1	PURO-3D-20-NO	AACACGGTACTGTGTCTCTCTCTCAGTGGAGAGACAGTCACACTCGTACA	resistant	1	00	10
PURO-3D-20-NO-00-1	PURO-3D-20-NO	AACACGGTACTGTGTGTGTGAGTGTGTCACTGTCTCTGTGACTCTGGTAC	resistant	1	00	25
PURO-3D-20-NO-00-1	PURO-3D-20-NO	AACAGCGTACACTGTGAGTCAGTCAGTCACAGTGAGTCAGACTGTGGTAC	resistant	1	00	4
PURO-3D-20-NO-00-1	PURO-3D-20-NO	AACAGTGTACACTCTGAGAGTCACTGACACTCTCTGTCTGTCAGAGGTAC	resistant	1	00	5
PURO-3D-20-NO-00-1	PURO-3D-20-NO	AACAGTGTACTCAGTCAGTGAGTGAGACTGTGACACAGTGTCAGTTGTAC	resistant	1	00	20
PURO-3D-20-NO-00-1	PURO-3D-20-NO	AACATAGTACTGACACAGACTGTGTGTGAGTGTCAGACTGACTCTCGTAC	resistant	1	00	7
PURO-3D-20-NO-00-1	PURO-3D-20-NO	AACATCGTATCACAGTGACACTGAGACACACAGTGTCTGTCTGTGGTACA	resistant	1	00	13
PURO-3D-20-NO-00-1	PURO-3D-20-NO	AACATTGTACAGTCTGTCAGTGTCAGAGTGTGAGAGAGTCTCTCTCGTAC	resistant	1	00	6
PURO-3D-20-NO-00-1	PURO-3D-20-NO	AACCAGGTACAGTGAGTGAGTGAGTCTGTCTCAGTGTGTCTCTGAGGTAC	resistant	1	00	11
PURO-3D-20-NO-00-1	PURO-3D-20-NO	AACCCAGTACTGTGAGTGTGTCTGTCTGTCTGACACTGAGTGTGAGGTAC	resistant	1	00	4
PURO-3D-20-NO-00-1	PURO-3D-20-NO	AACCCGGTACAGTGTGTCACTGTGACTGAGTGAGACAGTGACAGTCGTAC	resistant	1	00	8
PURO-3D-20-NO-00-1	PURO-3D-20-NO	AACCCGGTACTGTCAGAGAGTGTGTGTGACTCTGTGTCTCTCTCTGGTAC	resistant	1	00	8
PURO-3D-20-NO-00-1	PURO-3D-20-NO	AACCGAGTACAGTGTCTCTGACTCGAGACTGAGTGCAGTGTGTGGTACAT	resistant	1	00	26
PURO-3D-20-NO-00-1	PURO-3D-20-NO	AACCGCGTACAGAGTGTCACTGTCTCTCTGACACAGTGACAGAGTGGTAC	resistant	1	00	13
PURO-3D-20-NO-00-1	PURO-3D-20-NO	AACCGGGTACACACACTCAGTGAGTCAGTCAGACAGTCAGTCAGAGGTAC	resistant	1	00	9
PURO-3D-20-NO-00-1	PURO-3D-20-NO	AACCGGGTACTGACACACACACTGAGTCTGAGACTGAGAGACACTGGTAC	resistant	1	00	5
PURO-3D-20-NO-00-1	PURO-3D-20-NO	AACCGGGTACTGACTGTCTGACTGTCACAGTGTGAGTGAGAGTCTGGTAC	resistant	1	00	17
PURO-3D-20-NO-00-1	PURO-3D-20-NO	AACCGGGTACTGTCTGAGTCTGAGACAGACAGAGTGACACTCACTCGTAC	resistant	1	00	10
PURO-3D-20-NO-00-1	PURO-3D-20-NO	AACCGGGTACTGTCTGTGAGACTGAGTCTGTGTCACTGTCTGTCAGGTAC	resistant	1	00	9
PURO-3D-20-NO-00-1	PURO-3D-20-NO	AACCGGGTACTGTCTGTGTGTAGTGTCTCACAGTGTCAGTGTGACGTACA	resistant	1	00	15
PURO-3D-20-NO-00-1	PURO-3D-20-NO	AACCGTGTACTGAGTGTGTCTCTCTCTGTCTCAGAGTCTGTGAGTGGTAC	resistant	1	00	7
PURO-3D-20-NO-00-1	PURO-3D-20-NO	ACGCAAGTACTGTGTTCTGTGAGTCTCTGAGTCAGTGTCTGAGTGGTACA	resistant	1	00	35
PURO-3D-20-NO-00-1	PURO-3D-20-NO	ACGCACGTACAGACTCTCTGTGTGACTGCAGTCTGAGAGTGTCTCGTACA	resistant	1	00	13
PURO-3D-20-NO-00-1	PURO-3D-20-NO	ACGCACGTACTCAGACAGAGTGTGTCAGAGAGTGTGTGAGTCTCTCGTAC	resistant	1	00	12
PURO-3D-20-NO-00-1	PURO-3D-20-NO	ACGCAGGTACTCAGAGAGTGACACAGAGACTGAGTCAGTCACTCTCGTAC	resistant	1	00	18
PURO-3D-20-NO-00-1	PURO-3D-20-NO	ACGCAGGTACTGTCACTGTGAGTGAGTGTGAGTGTGTGTCTCTGGTACAT	resistant	1	00	6
PURO-3D-20-NO-00-1	PURO-3D-20-NO	ACGCAGGTACTGTCACTGTGAGTGAGTGTGAGTGTGTGTGTCTCTGGTAC	resistant	1	00	31
PURO-3D-20-NO-00-1	PURO-3D-20-NO	ACGCATGTACTCAGTCAGTGAGTCACAGTGACTCTCTCTGTGTGTCGTAC	resistant	1	00	12
PURO-3D-20-NO-00-1	PURO-3D-20-NO	ACGCCAGTACTGAGTGTCAGTGTGAGTGTCAGAGTCTCTGTCAGTGGTAC	resistant	1	00	9
PURO-3D-20-NO-00-1	PURO-3D-20-NO	ACGCCCGTACTCTCAGAGTGTGTGTGTCTCAGTGAGTGTCAGAGACGTAC	resistant	1	00	8
PURO-3D-20-NO-00-1	PURO-3D-20-NO	ACGCCCGTACTGTCTGTGTGTCACAGACTCTCACACACTCTGTGTGGTAC	resistant	1	00	23
PURO-3D-20-NO-00-1	PURO-3D-20-NO	ACGCCGGTACACTCTGTCTGTCTCTGAGTCTCTCTCAGACACACAGGTAC	resistant	1	00	5
PURO-3D-20-NO-00-1	PURO-3D-20-NO	ACGCCTGTACTCAGACAGTGTCTGACAGTCTGAGTGAGACAGAGAGGTAC	resistant	1	00	22
PURO-3D-20-NO-00-1	PURO-3D-20-NO	ACGCGAGTACTGTGACTCAGTCTCAGTCACTGACTGAGAGTCACACGTAC	resistant	1	00	9
PURO-3D-20-NO-00-1	PURO-3D-20-NO	ACGCGCGTACACTGACACAGTCAGTGTCTGTGAGTCAGAGTGTGTCGTAC	resistant	1	00	17
PURO-3D-20-NO-00-1	PURO-3D-20-NO	ACGCGCGTACTGTCAGTCAGAGACTGAGTCAGAGTCAGTGTGTCTGGTAC	resistant	1	00	8
PURO-3D-20-NO-00-1	PURO-3D-20-NO	ACGCGCGTACTGTCTCTGTGACTGTGAGTCAGTCACTGACTGTGTGGTAC	resistant	1	00	6
PURO-3D-20-NO-00-1	PURO-3D-20-NO	ACGCGGAACGTGTCACAGTCAGTCTGACTGAGAGTCACAGTCAGACTACG	resistant	1	00	19
PURO-3D-20-NO-00-1	PURO-3D-20-NO	ACGCGGGTACAGACTGAGTGACTGAGTGTGACAGTCACAGTCTGTGGTAC	resistant	1	00	21
PURO-3D-20-NO-00-1	PURO-3D-20-NO	ACGCGGGTACTCACTGTGAGACTCTGTGAGTCAGACAGTCTGTGAGGTAC	resistant	1	00	9
PURO-3D-20-NO-00-1	PURO-3D-20-NO	ACGCGGGTACTCTGTGAGACAGTCACTGAGTGTGTGTGTGTGTGTGGTAC	resistant	1	00	4
PURO-3D-20-NO-00-1	PURO-3D-20-NO	ACGCGGGTACTGAGTCTGTGTGTCTGAGACTGTGTCACTGAGAGTCGTAC	resistant	1	00	17
PURO-3D-20-NO-00-1	PURO-3D-20-NO	ACGCGGGTACTGTCTGTGTCAGAGTCTCTGTGACTGAGACAGAGACGTAC	resistant	1	00	14
PURO-3D-20-NO-00-1	PURO-3D-20-NO	ACGCGGGTACTGTGAGTGTCTGACAGAGTGTGACAGTCACACAGACGTAC	resistant	1	00	15
PURO-3D-20-NO-00-1	PURO-3D-20-NO	ACGCGGGTACTGTGTGACTCTGTCTGTGACTCTGTCAGTGACACAGGTAC	resistant	1	00	23
PURO-3D-20-NO-00-1	PURO-3D-20-NO	ACGCGTGTACACTGAGTGTGTGTCAGTGTGTCAGAGAGTTAGACAGGTAC	resistant	1	00	7
PURO-3D-20-NO-00-1	PURO-3D-20-NO	ACGCGTGTACACTGTGTCTGTGTGTGTGACTGACTGTGACACAGAGGTAC	resistant	1	00	18
PURO-3D-20-NO-00-1	PURO-3D-20-NO	ACGCGTGTACTCTCTCTGTGTGAGTGTGAGAGAGTCACTGACAGTCGTAC	resistant	1	00	14
PURO-3D-20-NO-00-1	PURO-3D-20-NO	ACGCGTGTACTGTCAGAGAGTGTGAGTCTGAGTGTGTCTGACTGAGGTAC	resistant	1	00	13
PURO-3D-20-NO-00-1	PURO-3D-20-NO	ACGCGTGTACTGTGACAGAGTCAGTGTCTCTCTCACACAGTCTGAGGTAC	resistant	1	00	5
PURO-3D-20-NO-00-1	PURO-3D-20-NO	ACGCTAGTACTGTGACTGTGTGAGACAGTCTGTGTCTGAGTGTGTGGTAC	resistant	1	00	21
PURO-3D-20-NO-00-1	PURO-3D-20-NO	ACGCTGGTACTCTGACACTCTGAGTCTGTGTCACTGTGTGAGACTGGTAC	resistant	1	00	6
PURO-3D-20-NO-00-1	PURO-3D-20-NO	ACGCTTGTACTCAGAGAGTGTGTCTGTGTCTGAGTGAGAGTGTCACGTAC	resistant	1	00	12
PURO-3D-20-NO-00-1	PURO-3D-20-NO	ACGCTTGTACTGAGTCTCTCAGTGACTGTCTGTCTGTCAGAGTCTCGTAC	resistant	1	00	26
PURO-3D-20-NO-00-1	PURO-3D-20-NO	ACGCTTGTACTGTCAGACACAGAGTCAGTCAGTGACTGAGAGAGTGGTAC	resistant	1	00	20
PURO-3D-20-NO-00-1	PURO-3D-20-NO	ACGGACGTACACTGTGTCTCTGAGTCTGTGAGTGAGTGAGAGTGTCGTAC	resistant	1	00	11
PURO-3D-20-NO-00-1	PURO-3D-20-NO	ACGGAGGTACAGAGACAGTGTGTCAGTGTGTCTGTGAGTGTCTCTGGTAC	resistant	1	00	18
PURO-3D-20-NO-00-1	PURO-3D-20-NO	ACGGAGGTACTGTCAGAGACTGTGTGTGTGTGTGTGTCACTGTGTCGTAC	resistant	1	00	7
PURO-3D-20-NO-00-1	PURO-3D-20-NO	ACGGATGTACAGTGAGTCTGTCAGTGTGTCTGTCTGTCAGACTGTGGTAC	resistant	1	00	11
PURO-3D-20-NO-00-1	PURO-3D-20-NO	ACGGATGTACGGTCAGAGACAGAGTGTCAGTGTGTGTGTGTGTGTGGTAC	resistant	1	00	5
PURO-3D-20-NO-00-1	PURO-3D-20-NO	ACGGCCGTACTGTGAGAGACTCTCTGACTCACTGTCACAGTGACAGGTAC	resistant	1	00	19
PURO-3D-20-NO-00-1	PURO-3D-20-NO	ACGGCGGTACAGTCTGTGACTGTCTGTGTCACTGTGAGACACTGTCGTAC	resistant	1	00	19
PURO-3D-20-NO-00-1	PURO-3D-20-NO	ACGGCGGTACTCAGTCTGAGACTCAGAGAGAGTCTGTCAGACTGTGGTAC	resistant	1	00	16
PURO-3D-20-NO-00-1	PURO-3D-20-NO	ACGGCGGTACTCTGTGTCTCTCTCTCTCACTCAGTGTGAGAGAGTCGTAC	resistant	1	00	4
PURO-3D-20-NO-00-1	PURO-3D-20-NO	ACGGCGGTACTGTGAGAGTGAGACACTGTGACAGTGAGTCTGTGTGGTAC	resistant	1	00	10
PURO-3D-20-NO-00-1	PURO-3D-20-NO	ACGGCGGTACTGTGTCTGACTGTGAGTCAGAGTCTGTGACTCTCTGGTAC	resistant	1	00	4
PURO-3D-20-NO-00-1	PURO-3D-20-NO	ACGGCTGTACTCTGTCTGTCAGTGTCACAGAGTCTGAGTCACTGTCGTAC	resistant	1	00	5
PURO-3D-20-NO-00-1	PURO-3D-20-NO	ACGGCTGTACTGTCTGTCAGTCTGAGAGTCTGAGTCTGTGAGTCTCGTAC	resistant	1	00	8
PURO-3D-20-NO-00-1	PURO-3D-20-NO	ACGGGAGTACACTGTGTCACAGTGTGTGTGACACTGTGTGTGTGACGTAC	resistant	1	00	8
PURO-3D-20-NO-00-1	PURO-3D-20-NO	ACGGGAGTACTGACTCTGACAGACTGAGTGTGAGAGTGTGAGACTGGTAC	resistant	1	00	9
PURO-3D-20-NO-00-1	PURO-3D-20-NO	ACGGGCGTACGTGAGTCTCTGTCTCTCTGACTGTCAGTGGAGTGGTACAT	resistant	1	00	31
PURO-3D-20-NO-00-1	PURO-3D-20-NO	ACGGGGGTACTGAGAGAGTGTCTGTGACACAGTGAGAGTGACTCACGTAC	resistant	1	00	11
PURO-3D-20-NO-00-1	PURO-3D-20-NO	ACGGGTGTACTCTCTCAGTGTGTGTCTCTCTGTCTGAGAGTCTGAGGTAC	resistant	1	00	17
PURO-3D-20-NO-00-1	PURO-3D-20-NO	ACGGGTGTACTGACAGACTGTGTCTGACTGTGAGTGTGTGTGACTCGTAC	resistant	1	00	6
PURO-3D-20-NO-00-1	PURO-3D-20-NO	ACGGTAGTACTCAGTCAGTCAGTGAGTGAGACTGAGACAGTCTGTCGTAC	resistant	1	00	14
PURO-3D-20-NO-00-1	PURO-3D-20-NO	ACGGTAGTACTCTCTGTGTCACTGTGACAGAGTCACTGTGTCCTGGTACA	resistant	1	00	26
PURO-3D-20-NO-00-1	PURO-3D-20-NO	ACGGTCGTACAGTGTGTGAGTCAGTCTGTGAGAGAGTGACAGTCTGGTAC	resistant	1	00	10
PURO-3D-20-NO-00-1	PURO-3D-20-NO	ACGGTCGTACAGTGTGTGTCTGTCTGTCAGTGTGAGAGAGTGTGTGGTAC	resistant	1	00	4
PURO-3D-20-NO-00-1	PURO-3D-20-NO	ACGGTCGTACTCTGTGAGTGTGTCGGAGTGTGAGTCTGTCTCACTGGTGC	resistant	1	00	21
PURO-3D-20-NO-00-1	PURO-3D-20-NO	ACGGTGGTACAGAGAGTGTCTCAGTGACTCTGACAGTCTGACTGTGGTAC	resistant	1	00	5
PURO-3D-20-NO-00-1	PURO-3D-20-NO	ACGGTGGTACAGTGTCTGAGTGTGTGTGTCACTCACAGTCTCAGTGGTAC	resistant	1	00	7
PURO-3D-20-NO-00-1	PURO-3D-20-NO	ACGGTTGTACACTGTGTCTGTCAGACTGAGTCTGAGTCAGTCTCACGTAC	resistant	1	00	11
PURO-3D-20-NO-00-1	PURO-3D-20-NO	ACGGTTGTACTGACTCTCAGTGAGTGTCTTAGTCTCTGTGTCAGTGGTAC	resistant	1	00	5
PURO-3D-20-NO-00-1	PURO-3D-20-NO	ACGTAAGTACACTGTGAGAGTGAGTGTCTCACTGTGTGTCAGACTGGTAC	resistant	1	00	15
PURO-3D-20-NO-00-1	PURO-3D-20-NO	ACGTACGTACTGTGACACACAGTGACAGTGTGACTCAGTGACTGTGGTAC	resistant	1	00	16
PURO-3D-20-NO-00-1	PURO-3D-20-NO	ACGTACGTACTGTGAGTGTCTGTCTCACTGTCTCTGTGTGTGTCTCGTAC	resistant	1	00	6
PURO-3D-20-NO-00-1	PURO-3D-20-NO	ACGTAGGTACAGTCTGTCTGACACACTGTGTGTGAGTGTCTGTCAGGTAC	resistant	1	00	19
PURO-3D-20-NO-00-1	PURO-3D-20-NO	ACGTATGTACTGTGTGTGACTGAGACAGTGAGTGTCAGTGAGACACGTAC	resistant	1	00	11
PURO-3D-20-NO-00-1	PURO-3D-20-NO	AATCTGGTACTCTGTGTGTGAGACTGTGACAGTCTGTGTGTGAGTGGTAC	resistant	1	00	7
PURO-3D-20-NO-00-1	PURO-3D-20-NO	AATCTTGTACAGAGACTCAGAGACAGTGTCTGTGTGTGACACTGTCGTAC	resistant	1	00	14
PURO-3D-20-NO-00-1	PURO-3D-20-NO	AATCTTGTACTGTCTGTCAGTGTCTGACACTCTCTCTCAGTCTCAGGTAC	resistant	1	00	4
PURO-3D-20-NO-00-1	PURO-3D-20-NO	AATCTTGTACTGTGTCTGACTCTGTCAGTGTGAGTCTGTCACTCTGGTAC	resistant	1	00	8
PURO-3D-20-NO-00-1	PURO-3D-20-NO	AATCTTGTACTGTGTGTGTGACACTGTCTGTGTGTGACTGAGTGAGGTAC	resistant	1	00	13
PURO-3D-20-NO-00-1	PURO-3D-20-NO	AATGACGTACACTCTCTGTGTGTCTGTGTGTGTGTGTGAGTGTGTCGTAC	resistant	1	00	7
PURO-3D-20-NO-00-1	PURO-3D-20-NO	AATGATGTACACACAGTCTGTCAGTGAGGACAGACTGTCTGACAGGTACA	resistant	1	00	11
PURO-3D-20-NO-00-1	PURO-3D-20-NO	AATGCAGTACTGACAGTGACACACAGTGTGACAGAGTGTGTCTCTGGTAC	resistant	1	00	6
PURO-3D-20-NO-00-1	PURO-3D-20-NO	AATGCAGTACTGTGAGACTGTCACTGTGTGTGTGAGACTCAGTGTGGTAC	resistant	1	00	11
PURO-3D-20-NO-00-1	PURO-3D-20-NO	AATGCAGTACTGTGTGTGTCACACTGAGTGTGTGAGACTGAGTGTGGTAC	resistant	1	00	31
PURO-3D-20-NO-00-1	PURO-3D-20-NO	AATGCTGTACACAGAGTCTCTCTCAGTGTGACTGTGTGTCTGTCTCGTAC	resistant	1	00	6
PURO-3D-20-NO-00-1	PURO-3D-20-NO	AATGCTGTACAGAGTCTCTGTGACAGTCTGTGTGAGTGTGAGTGTGGTAC	resistant	1	00	4
PURO-3D-20-NO-00-1	PURO-3D-20-NO	AATGGCGTACTGTCTGTGAGAGTCTCTGACTGTCTGAGTCTGTGAGGTAC	resistant	1	00	4
PURO-3D-20-NO-00-1	PURO-3D-20-NO	AATGGGGTACTCAGAGTCTGACAGTCACTGAGACAGTGTACAGACGTACA	resistant	1	00	55
PURO-3D-20-NO-00-1	PURO-3D-20-NO	AATGGGGTACTCTCTGAGTGTGTCTGTCAGTGACTCTGTGACAGACGTAC	resistant	1	00	14
PURO-3D-20-NO-00-1	PURO-3D-20-NO	AATGGGGTCCGTGTGAGTGTCTCAGAGTGAGTGTCTGACAGTGAGGATCA	resistant	1	00	4
PURO-3D-20-NO-00-1	PURO-3D-20-NO	AATGTGGTACACACTGTCTCTGTGTCACTGTGTGTGTGTCTGTGAGGTAC	resistant	1	00	6
PURO-3D-20-NO-00-1	PURO-3D-20-NO	AATGTGGTACAGAGACTGACAGTCTGTGTGTGACTGTCTGTGAGTCGTAC	resistant	1	00	16
PURO-3D-20-NO-00-1	PURO-3D-20-NO	AATGTGGTACTGTCCAGTGTGTGTCACTGTCTGAGTCTGTCTGAGGTACA	resistant	1	00	4
PURO-3D-20-NO-00-1	PURO-3D-20-NO	AATGTTGTAAGTGTCTGTGAGTGACACTGTCAGTGTGTGTCTCTGGTACA	resistant	1	00	10
PURO-3D-20-NO-00-1	PURO-3D-20-NO	AATGTTGTACAGACTGTGTCAGAGTCACTCTGTGTCAGTCACTCTCGATC	resistant	1	00	10
PURO-3D-20-NO-00-1	PURO-3D-20-NO	AATGTTGTACTGTCTGTGAGTCTCAGAGACTCAGTTAGAGACAGTGGTAC	resistant	1	00	8
PURO-3D-20-NO-00-1	PURO-3D-20-NO	AATTACGTACACACAGTGACAGAGTGTCACTCACTCAGAGTGAGTGGTAC	resistant	1	00	11
PURO-3D-20-NO-00-1	PURO-3D-20-NO	AATTACGTACTCTGACAGACTGTGTCTCTGAGACTCAGTGTCTGTGGTAC	resistant	1	00	4
PURO-3D-20-NO-00-1	PURO-3D-20-NO	AATTACGTACTGACTGACTGAGACTGTGTGTGTCTGAGTCACTGTCGTAC	resistant	1	00	9
PURO-3D-20-NO-00-1	PURO-3D-20-NO	AATTACGTACTGAGAGTGTCTGTCTCTGAGTCTCACTCTGCGAGTCGTAC	resistant	1	00	11
PURO-3D-20-NO-00-1	PURO-3D-20-NO	AATTATGTACTGACTCTCACAGAGAGAGTGAGTCAGTCAGTGTGTGGTAC	resistant	1	00	17
PURO-3D-20-NO-00-1	PURO-3D-20-NO	AATTATGTACTGAGTGTGAGACAGACAGTGTGAGTGTCAGTGTGAGGTAC	resistant	1	00	13
PURO-3D-20-NO-00-1	PURO-3D-20-NO	AATTCAGTACTGTGTGTGAGTGAGTGAGAGTCACAGACTGAGTGAGGTAC	resistant	1	00	5
PURO-3D-20-NO-00-1	PURO-3D-20-NO	AATTCAGTAGTTGTGAACAGGGAATTCTATGCTGATCCAGCAACTGAGAG	resistant	1	00	4
PURO-3D-20-NO-00-1	PURO-3D-20-NO	AATTCCGTACAGTCTGTGAGTGTGAGTGAGTCAGAGTCACTGTGTCGTAC	resistant	1	00	5
PURO-3D-20-NO-00-1	PURO-3D-20-NO	AATTCCGTACTCACAGACAGTCTCTGTGTGAGATGTGACACAGTGGTACA	resistant	1	00	14
PURO-3D-20-NO-00-1	PURO-3D-20-NO	AATTCCGTACTGTGTGTGAGAGTCAGTGACTGTCTGTCAGTGTGTGGTAC	resistant	1	00	13
PURO-3D-20-NO-00-1	PURO-3D-20-NO	AATTCGGTACACTGTGACAGACACAGAGTGTCACTCTGAGAGACAGGTAC	resistant	1	00	6
PURO-3D-20-NO-00-1	PURO-3D-20-NO	AATTCGGTACACTGTGTCAGAGTCTGTGTGTCACAGTGACAGTCTCGTAC	resistant	1	00	12
PURO-3D-20-NO-00-1	PURO-3D-20-NO	AATTGAGTACTGTGAGTCAGTGAGAGTGTGTCTCACAGTCTGAGACGTAC	resistant	1	00	7
PURO-3D-20-NO-00-1	PURO-3D-20-NO	AATTGCGTACTGACAGAGAGTGACTGAGACTGTGAGTCTGTGACTGGTAC	resistant	1	00	6
PURO-3D-20-NO-00-1	PURO-3D-20-NO	AATTGGGTACAGTCTGTGTCTCAGTGTCACTGTGAGTCTGTCAGTGGTAC	resistant	1	00	11
PURO-3D-20-NO-00-1	PURO-3D-20-NO	AATTGTGTACTCACTGTGTGTGTCTGTGTCTGACTCAGTGTCAGTGGTAC	resistant	1	00	13
PURO-3D-20-NO-00-1	PURO-3D-20-NO	AATTTAGTACAGAGTGTGTGAGTCACTGTGTCAGTGTCTGACTCTCGTAC	resistant	1	00	12
PURO-3D-20-NO-00-1	PURO-3D-20-NO	AATTTAGTACTGAGTGTCAGAGACACACAGTGTCTGTCAGAGTCTCGTAC	resistant	1	00	10
PURO-3D-20-NO-00-1	PURO-3D-20-NO	AATTTCGTACACAGTGTCTGTGAGACAGTGAGTGTGTCTCAGACTGGTAC	resistant	1	00	7
PURO-3D-20-NO-00-1	PURO-3D-20-NO	AATTTCGTACTCACTGTCTCTGTGTCTCAGTGTCTGAGAGTGAGTGGTAC	resistant	1	00	10
PURO-3D-20-NO-00-1	PURO-3D-20-NO	AATTTCGTACTGAGACTGTCAGTGACACAGTCACTGTGTGTCAGTGGTAC	resistant	1	00	6
PURO-3D-20-NO-00-1	PURO-3D-20-NO	AATTTGGTACAGTGTGAGTCAGACTGTGTCTCTGTCTGAGTCTGAGGTAC	resistant	1	00	5
PURO-3D-20-NO-00-1	PURO-3D-20-NO	AATTTTGTACTCTCTGTGTGAGAGTGTCTCAGTGTCTGTCTCAGTGGTAC	resistant	1	00	7
PURO-3D-20-NO-00-1	PURO-3D-20-NO	ACAAAGGTACTGTGAGTGTCAGACAGTCAGTGTGTGAGTGAGTCAGGTAC	resistant	1	00	22
PURO-3D-20-NO-00-1	PURO-3D-20-NO	ACAAATGTACAGTGTGTCAGAGTGACTCACTCTCTGTGTCTGTCTGGTAC	resistant	1	00	5
PURO-3D-20-NO-00-1	PURO-3D-20-NO	ACAAATGTACTGAGTGAGTCTGACTGTCTCTCTCACTGACACTGACGTAC	resistant	1	00	25
PURO-3D-20-NO-00-1	PURO-3D-20-NO	ACAACAGTACACTCTGAGAGACTCTCTCACTGTCAGAGTCTGTCTCGTAC	resistant	1	00	22
PURO-3D-20-NO-00-1	PURO-3D-20-NO	ACAAGCGTACAGTGTGAGACTGTGTGTGTGTGACTGTGTCTGAGAGGTAC	resistant	1	00	15
PURO-3D-20-NO-00-1	PURO-3D-20-NO	ACAAGTGTACAGTCTGACTGTGTCACTCTGTGTGAGTCTCTGTGACGTAC	resistant	1	00	11
PURO-3D-20-NO-00-1	PURO-3D-20-NO	ACAATGGTACAGTCTGAGTGTCTGTGTCTCACACTCTGTCAGTCTGGTAC	resistant	1	00	19
PURO-3D-20-NO-00-1	PURO-3D-20-NO	ACAATGGTACTGTGTGTGAGAGTCTGTGTGTGACTGAGTCTCAGAGGTAC	resistant	1	00	10
PURO-3D-20-NO-00-1	PURO-3D-20-NO	ACACAGGTACAGTGTGAGTCAGACAGTCAGAGTGTGTGTCTCTGTGGTAC	resistant	1	00	14
PURO-3D-20-NO-00-1	PURO-3D-20-NO	ACACAGGTACTGTGTGTCTCACACTGTGACAGTGTGTGTGAGTGACGTAC	resistant	1	00	7
PURO-3D-20-NO-00-1	PURO-3D-20-NO	ACACATGTACTCAGTCTGTGTGAGAGTGTCAGTGTCTGAGAGAGTGGTAC	resistant	1	00	4
PURO-3D-20-NO-00-1	PURO-3D-20-NO	ACACCGGTACAGTGTGTGTCACAGAGTGACACTGAGTGTCAGTCTGGTAC	resistant	1	00	9
PURO-3D-20-NO-00-1	PURO-3D-20-NO	ACACCGGTACTGACACTGTGTGTGTCTGTCTCTGTGTGACACTCTGGTAC	resistant	1	00	15
PURO-3D-20-NO-00-1	PURO-3D-20-NO	ACACCTGTACAGAGAGAGTCTGACACAGTCTCAGAGACAGAGAGTGGTAC	resistant	1	00	20
PURO-3D-20-NO-00-1	PURO-3D-20-NO	ACACGAGTACAGTCTGTCTGACACAGTGAGTGTGTGTCAGTGTCAGGTAC	resistant	1	00	9
PURO-3D-20-NO-00-1	PURO-3D-20-NO	ACACGAGTACAGTGAGGAGTGTGAGAGACTGTCACACTGAGTGTCGTACA	resistant	1	00	29
PURO-3D-20-NO-00-1	PURO-3D-20-NO	ACACGCGTACTGTCTGACAGTGTGTCTGACACTGTGTGTGAGTGAGGTAC	resistant	1	00	12
PURO-3D-20-NO-00-1	PURO-3D-20-NO	ACACGGGTACAGTGTCAGACAGAGAGTCTGTCTGACTGACTCTGTGGTAC	resistant	1	00	13
PURO-3D-20-NO-00-1	PURO-3D-20-NO	ACACGGGTACAGTGTCTCTCTCTCTGTCTCTGACAGACTGTCTGTGGTAC	resistant	1	00	8
PURO-3D-20-NO-00-1	PURO-3D-20-NO	ACACGTGTACTCACTGTGTGTCAGACTCAGTGTGAGAGAGTCACTGGTAC	resistant	1	00	12
PURO-3D-20-NO-00-1	PURO-3D-20-NO	ACACTAGTACAGTGTCTCAGTCTCAGTCAGTGTCTGTCTCACTCTGGTAC	resistant	1	00	13
PURO-3D-20-NO-00-1	PURO-3D-20-NO	ACACTAGTACTCTCTGACTGTCACTCTGAGTCAGAGTGAGTGTCTGGTAC	resistant	1	00	5
PURO-3D-20-NO-00-1	PURO-3D-20-NO	ACACTGGTACTGACAGTCTGTCTCTCAGAGTGTCTCTCACTGTCTCGTAC	resistant	1	00	9
PURO-3D-20-NO-00-1	PURO-3D-20-NO	AACCTAGTACTCTGACAGTCTGTGAGACAAACAGTGTGTGTCTGAGGTAC	resistant	1	00	14
PURO-3D-20-NO-00-1	PURO-3D-20-NO	AACCTCGTACTGTCTGTGAGAGACTGAGTGACTGTGTCTCAGTCAGGTAC	resistant	1	00	15
PURO-3D-20-NO-00-1	PURO-3D-20-NO	AACCTCGTACTGTCTGTGTCTGACAGACACTGTGTGAGAGACTCTGGTAC	resistant	1	00	11
PURO-3D-20-NO-00-1	PURO-3D-20-NO	AACCTGGTACAGTGTGTGTCAGAGTGTCAGTCTGACACTCTCAGAGGTAC	resistant	1	00	13
PURO-3D-20-NO-00-1	PURO-3D-20-NO	AACCTGGTACTGTGACACACAGACACTGAGAGTGTGTCTCACTGTCGTAC	resistant	1	00	6
PURO-3D-20-NO-00-1	PURO-3D-20-NO	AACCTGTACAGTGAGTGACTCTCTCACACAGTCAGTGTGTCTGACGTACA	resistant	1	00	7
PURO-3D-20-NO-00-1	PURO-3D-20-NO	AACCTTGTACAGAGAGTGTGTGAGTCTCACTGTCAGTGTGAGTCTGGTAC	resistant	1	00	30
PURO-3D-20-NO-00-1	PURO-3D-20-NO	AACCTTGTACTCTGACTGTGAGTGACAGTGAGTGTCTGTCAGAGTGGTAC	resistant	1	00	14
PURO-3D-20-NO-00-1	PURO-3D-20-NO	AACGACGTACTCTGAGAGTGTGACTGTGTGAGACACAGTGAGTCTGGTAC	resistant	1	00	11
PURO-3D-20-NO-00-1	PURO-3D-20-NO	AACGATGTACTGTGTGTCTGACTGAGTGAGTCAGTCAGTGTGTGTGGTAC	resistant	1	00	19
PURO-3D-20-NO-00-1	PURO-3D-20-NO	AACGCAGTACAGACAGTGTGTGTGTCAGAGTCTCACACTGTGTCACGTAC	resistant	1	00	9
PURO-3D-20-NO-00-1	PURO-3D-20-NO	AACGCCGTACAGTGTCTCAGAGAGAGTGCCTGAGTGTCTGACAGAGGTAC	resistant	1	00	4
PURO-3D-20-NO-00-1	PURO-3D-20-NO	AACGCCGTACTCTGACAGAGTCTGTCTCTGAGACTCACTGTCAGTGGTAC	resistant	1	00	6
PURO-3D-20-NO-00-1	PURO-3D-20-NO	AACGCCGTACTGTCTGAGTGTGTGTCAGACTGTGACTGTGTCACTGGTAC	resistant	1	00	15
PURO-3D-20-NO-00-1	PURO-3D-20-NO	AACGCTGTACTCTGTCTGTCTGTCTGCACAGACTCAGTCTCACTGGTACA	resistant	1	00	6
PURO-3D-20-NO-00-1	PURO-3D-20-NO	AACGGCGTACTCTGTGTGTCTGACAGTCTGTCACAGTCAGTCACTCGTAC	resistant	1	00	6
PURO-3D-20-NO-00-1	PURO-3D-20-NO	AACGGGGTACAGTGAGTGTGTGTCACTGACTGAGTGAGTCAGTCAGGTAC	resistant	1	00	16
PURO-3D-20-NO-00-1	PURO-3D-20-NO	AACGGGGTACTCTGTGTGTCTGTCTCTCACTGTCCTGATTCACTCGTACA	resistant	1	00	8
PURO-3D-20-NO-00-1	PURO-3D-20-NO	AACGTAGTACTCTCACTGACAGAGTCAGAGTGTGTGAGAGTGAGAGGTAC	resistant	1	00	4
PURO-3D-20-NO-00-1	PURO-3D-20-NO	AACGTAGTACTCTGCAGACTGTGTGTGTGAGAGTGTCTCAGTGTGGTACA	resistant	1	00	35
PURO-3D-20-NO-00-1	PURO-3D-20-NO	AACGTAGTACTCTGTGTCTGTGACAGTGAGTGACAGTCAGTGAGTGGTAC	resistant	1	00	17
PURO-3D-20-NO-00-1	PURO-3D-20-NO	AACGTAGTACTGAGTGTGACTGTGTGACACTGACTGTCAGTGACTCGTAC	resistant	1	00	5
PURO-3D-20-NO-00-1	PURO-3D-20-NO	AACGTCGTACAGACAGTGAGTCACTGTCTGTGTGTCTGTCTGTGTGGTAC	resistant	1	00	8
PURO-3D-20-NO-00-1	PURO-3D-20-NO	AACGTCGTACTCACAGTGAGAGTCTGTGAGTGTGTGTCTCAGACTCGTAC	resistant	1	00	28
PURO-3D-20-NO-00-1	PURO-3D-20-NO	AACGTCGTACTGACTCTGTGAGACTGTGTCAGACTCTCACTGACTGGTAC	resistant	1	00	8
PURO-3D-20-NO-00-1	PURO-3D-20-NO	AACGTGGTACACTGAGACACTCTGAGTGTCAGTCTGACAGAGTCTGGTAC	resistant	1	00	10
PURO-3D-20-NO-00-1	PURO-3D-20-NO	AACGTGGTACTGTGACTCAGTGTGAGTGTGTGACTGAGTGACAGTGGTAC	resistant	1	00	10
PURO-3D-20-NO-00-1	PURO-3D-20-NO	AACGTTGTACAGACAGACACACTCTCTCTGAGAGACTGAGACTCACGTAC	resistant	1	00	4
PURO-3D-20-NO-00-1	PURO-3D-20-NO	AACTACGTACACAGTCAGACAGTCAGAGTCTGTCTGACTGTCAGTCGTAC	resistant	1	00	5
PURO-3D-20-NO-00-1	PURO-3D-20-NO	AACTACGTACTGTGTGTCAGTGAGTCAGACACTGTGTGTGTCAGTGGTAC	resistant	1	00	13
PURO-3D-20-NO-00-1	PURO-3D-20-NO	AACTAGGTACTCTCAGACTGTGTGAGTGAGTCAGTGAGTGTGAGTGGTAC	resistant	1	00	33
PURO-3D-20-NO-00-1	PURO-3D-20-NO	AACTAGGTACTCTGTGTCAGTGAGAGTGTGTGTGACAGACAGTGTGGTAC	resistant	1	00	16
PURO-3D-20-NO-00-1	PURO-3D-20-NO	AACTAGGTACTGTGTCTCTGACACTGTGTCTCTGTGTGACACTGTGGTAC	resistant	1	00	14
PURO-3D-20-NO-00-1	PURO-3D-20-NO	AACTAGGTACTGTGTGTCTGTGTCAGACTGACTCTCACAGTCTCACGTAC	resistant	1	00	7
PURO-3D-20-NO-00-1	PURO-3D-20-NO	AACTCCGTACTGACAGTCTGAGAGTCTGTCACTCTCAGTCAGAGTGGTAC	resistant	1	00	13
PURO-3D-20-NO-00-1	PURO-3D-20-NO	AACTCGGTACTGAGTGAGAGTGTCTGTGACACTCAGTGTCTGTCAGGTAC	resistant	1	00	5
PURO-3D-20-NO-00-1	PURO-3D-20-NO	AACTCGGTACTGTGTGACAGACTGAGTCACACAGTGAGTCAGTCACGTAC	resistant	1	00	22
PURO-3D-20-NO-00-1	PURO-3D-20-NO	AACTCGGTACTGTGTGTGTGTCTCAGAGACTCTGTGAGTCACAGTGGTAC	resistant	1	00	26
PURO-3D-20-NO-00-1	PURO-3D-20-NO	AACTCGGTACTTCAGTACTGTCACTCACACACTCAGAGTCTGTGGTACAT	resistant	1	00	5
PURO-3D-20-NO-00-1	PURO-3D-20-NO	AACTCTGTACAGTCTCTGTCTGTGTCTCACAGTCTCTGAGAGAGAGGTAC	resistant	1	00	12
PURO-3D-20-NO-00-1	PURO-3D-20-NO	AACTCTGTACTGTGTGTCTGTGTGACTGTACAGTCTGAGTCACTCGTACA	resistant	1	00	20
PURO-3D-20-NO-00-1	PURO-3D-20-NO	AACTGCGTACAGTGACTGTCTGAGAGTGTGTGTGTCACTCAGTGGTACAT	resistant	1	00	9
PURO-3D-20-NO-00-1	PURO-3D-20-NO	AACTGCGTACTGAGACAGTGTGTGTCTCTGAGTGTGACACTCAGAGGTAC	resistant	1	00	15
PURO-3D-20-NO-00-1	PURO-3D-20-NO	AACTGCGTACTGAGAGTGACTCACTGTGACAGTCTCTGTCTGTGACGTAC	resistant	1	00	15
PURO-3D-20-NO-00-1	PURO-3D-20-NO	AACTGGGTACACAGTCTCAGTGTCACTCTGTGTGTGTGTGACTGTGGTAC	resistant	1	00	15
PURO-3D-20-NO-00-1	PURO-3D-20-NO	AACTGGGTACAGAGAGTGTGTGTGACAGTCAGTCAGTCTGTGTGTGGTAC	resistant	1	00	13
PURO-3D-20-NO-00-1	PURO-3D-20-NO	AACTTAGTACTCTGTGACACACTCAGACTGTCTCTCTGTGTGTCAGGTAC	resistant	1	00	9
PURO-3D-20-NO-00-1	PURO-3D-20-NO	AACTTAGTACTGACAGTCAGTCTCTCTGTGTGTGTGTCTCTCTGTGGTAC	resistant	1	00	11
PURO-3D-20-NO-00-1	PURO-3D-20-NO	AACTTCGTACACACACTCTGTCAGTCTGACTCTCAGACTGTGTGACGTAC	resistant	1	00	18
PURO-3D-20-NO-00-1	PURO-3D-20-NO	AACTTCGTACAGAGTGAGTGTGAGAGTGTCTCAGTGTGTGTCACAGGTAC	resistant	1	00	23
PURO-3D-20-NO-00-1	PURO-3D-20-NO	AACTTGGTACAGTGTCACAGAGTGAGTCAGAGTCTCTGACACTCTGGTAC	resistant	1	00	11
PURO-3D-20-NO-00-1	PURO-3D-20-NO	AACTTTGTACTCAGTCAGTCTGTCAGTCACACTGTCAGAGAAACTGGATC	resistant	1	00	7
PURO-3D-20-NO-00-1	PURO-3D-20-NO	AAGAAAGTACTGAGAGACACTGACTCTCTCTGGTGTGTGTCAGTGGTACA	resistant	1	00	7
PURO-3D-20-NO-00-1	PURO-3D-20-NO	AAGAACGTACAGTGTGTGTGAGAGTGTGTGAGACTGACAGTCCGTCGTAC	resistant	1	00	8
PURO-3D-20-NO-00-1	PURO-3D-20-NO	AAGAATGTACTGTCTGACTGTGTGTGAGACAGTCTGTGACTGAGTGGTAC	resistant	1	00	15
PURO-3D-20-NO-00-1	PURO-3D-20-NO	AAGACGGTACAGACAGTGAGACTGTCTCTCTCACAGACACAGACAGGTAC	resistant	1	00	17
PURO-3D-20-NO-00-1	PURO-3D-20-NO	AAGAGAGTACTGAGTGTGAGACTGAGAGTGAGACACTGGTCTCTGGTACA	resistant	1	00	8
PURO-3D-20-NO-00-1	PURO-3D-20-NO	AAGAGAGTACTGTCTCAGTGTGTGTGTGAGTCAGTCAGTCTCTGTCGTAC	resistant	1	00	9
PURO-3D-20-NO-00-1	PURO-3D-20-NO	AAGAGTGTACACTGACACACTCACTGTGTGACAGAGTGAGTGACTGGTAC	resistant	1	00	11
PURO-3D-20-NO-00-1	PURO-3D-20-NO	AAGATAGTACTGTGTGTGTCTGAGACTGTGAGTGTGTCTGTGTGTGGTAC	resistant	1	00	11
PURO-3D-20-NO-00-1	PURO-3D-20-NO	AAGATCGTACAGTCTGTGACTGAGTCTCTCACAGAGTGTGTCACTGGTAC	resistant	1	00	9
PURO-3D-20-NO-00-1	PURO-3D-20-NO	AAGATGGTACTCTCACAGTCTGTGTCTGTGTCTGTCACAGAGTGTGGTAC	resistant	1	00	13
PURO-3D-20-NO-00-1	PURO-3D-20-NO	AAGATGGTACTGTGAGTCAGTGTCAGTCTGAGTCTCTCAGACAGACGTAC	resistant	1	00	9
PURO-3D-20-NO-00-1	PURO-3D-20-NO	AAGATTGTACTGTCAGTGTGTCTCTGAGATTGACAGAGAGTCAGTGGTAC	resistant	1	00	10
PURO-3D-20-NO-00-1	PURO-3D-20-NO	AAGCACGTACTGTCACTGACTGTCTCTGAGTGACTCACAGTCTGAGGTAC	resistant	1	00	4
PURO-3D-20-NO-00-1	PURO-3D-20-NO	AAGCAGGTACACACTCAGTGAGTGAGTGTCTGTGTGTGTCTGTCTCGTAC	resistant	1	00	11
PURO-3D-20-NO-00-1	PURO-3D-20-NO	AAGCAGGTACTCTCACAGTCACTCAGTGAGAGTCTGTGAGACTGAGGTAC	resistant	1	00	13
PURO-3D-20-NO-00-1	PURO-3D-20-NO	AAGCAGGTACTCTGAGTGAGTGTGTCTCTGTCAGTCAGTGTGTCTGGTAC	resistant	1	00	11
PURO-3D-20-NO-00-1	PURO-3D-20-NO	AAGCAGTACATAGAGACTCTGTGAGTCAGAGTCAGTGTCTGTCACGTACA	resistant	1	00	21
PURO-3D-20-NO-00-1	PURO-3D-20-NO	AAGCCAGTACTCTGAGAGAGTCTGACAGTGTCACTCACAGACAGTGGTAC	resistant	1	00	17
PURO-3D-20-NO-00-1	PURO-3D-20-NO	AAGCCAGTACTGTCAGTGTGTGAGTGACTGTGAGAGTGAGTCTGTGGGTC	resistant	1	00	4
PURO-3D-20-NO-00-1	PURO-3D-20-NO	AAGCCCGTACACAGACTGTCTCTCAGTCTGTGTGTGTGGGACAGTGGTAC	resistant	1	00	4
PURO-3D-20-NO-00-1	PURO-3D-20-NO	AAGCCCGTACACAGTGTGTGTCTGACACTGTCACTGTGTCAGTGTGGTAC	resistant	1	00	6
PURO-3D-20-NO-00-1	PURO-3D-20-NO	AAGCCGGTACACATTGTGTGTGTCTCTGAGACTCAGTCAGTGAGTCGTAC	resistant	1	00	16
PURO-3D-20-NO-00-1	PURO-3D-20-NO	AAGCCGGTACAGAGTGAGAGTGTGAGTCTGTGTGTCAGTGTCTGTGGTAC	resistant	1	00	11
PURO-3D-20-NO-00-1	PURO-3D-20-NO	AAGCCGGTACTGTCAGTCTCACTCACTCTCAGAGAGACTGTGTGTCGTAC	resistant	1	00	20
PURO-3D-20-NO-00-1	PURO-3D-20-NO	AAGCCTGTACAGTCAGTGAGAGTGTGTGTGTCAGTGTGACACAGTGGTAC	resistant	1	00	10
PURO-3D-20-NO-00-1	PURO-3D-20-NO	AAGCGAGTACAGTCTGAGAGTGTCTGAGTGTGAGTGTGACTCTCAGGTAC	resistant	1	00	9
PURO-3D-20-NO-00-1	PURO-3D-20-NO	AAGCGAGTACTGTCACAGTCAGAGTCAGTCTCTGTGAGACACACAGGTAC	resistant	1	00	20
PURO-3D-20-NO-00-1	PURO-3D-20-NO	AAGCGAGTACTGTGAGAGTGTGAGTCTGTGTGTAGACACTGTCTCGTACA	resistant	1	00	27
PURO-3D-20-NO-00-1	PURO-3D-20-NO	AAGCGAGTTCGGTGGAAAGGACGAAACACCGTTACTGCTGTGTCATCAAA	resistant	1	00	5
PURO-3D-20-NO-00-1	PURO-3D-20-NO	AAGCGCGTACAGAGACTGAGAGTCAGTGTGTGTGAGACTGACTGTCGTAC	resistant	1	00	8
PURO-3D-20-NO-00-1	PURO-3D-20-NO	AAGCGGGTACAGTGACAGAGTCAGTCTGAGTGAGTGTCTCAGAGAGGTAC	resistant	1	00	7
PURO-3D-20-NO-00-1	PURO-3D-20-NO	AAGCGGGTACTGTCTGTCTGACTGACTGAGAGTGTCTGTCTGTCTGGATC	resistant	1	00	19
PURO-3D-20-NO-00-1	PURO-3D-20-NO	AAGCGGGTACTGTGTCTCTGTCTCACTCTGTGAGTCAGAGTCAGAGGTAC	resistant	1	00	14
PURO-3D-20-NO-00-1	PURO-3D-20-NO	AAGCGTGTACAGTCTCTGTGACTCTCTGACACTCTGTGTGAGAGTGGTAC	resistant	1	00	4
PURO-3D-20-NO-00-1	PURO-3D-20-NO	AAGCTGGTACTCACTCTCAGTGTCAGTGAGTCACAGTGTGTGTGTCGTAC	resistant	1	00	12
PURO-3D-20-NO-00-1	PURO-3D-20-NO	ACAGAGGTACAGTGTGTGTCTGACTCTGACAGTCTCAGTCTGTCTCGTAC	resistant	1	00	7
PURO-3D-20-NO-00-1	PURO-3D-20-NO	ACAGAGGTACTGACTCAGTGGACTCTCTGTGACACTGACTCTGTCGTACA	resistant	1	00	24
PURO-3D-20-NO-00-1	PURO-3D-20-NO	ACAGATGTACAGTGTGAGAGACTGACAGTGTGAGTGAGTGTGAGAGGTAC	resistant	1	00	11
PURO-3D-20-NO-00-1	PURO-3D-20-NO	ACAGCAGTACTCTCATTCAGTGTGAGTCTCAGTGAGTCTCTGTCCGTACA	resistant	1	00	4
PURO-3D-20-NO-00-1	PURO-3D-20-NO	ACAGCCGTACAGTGAGAGTGTGTGTCAGTGTCTGACTGTCTGTGAGGTAC	resistant	1	00	8
PURO-3D-20-NO-00-1	PURO-3D-20-NO	ACAGCCGTACAGTGTGTGTCTGTGAGACAGACTGTCTCAGTGAGTCGTAC	resistant	1	00	11
PURO-3D-20-NO-00-1	PURO-3D-20-NO	ACAGCCGTACTGAGAGTGTGAGTCACAGAGTGTCAGAGTCTGTCACGTAC	resistant	1	00	16
PURO-3D-20-NO-00-1	PURO-3D-20-NO	ACAGCGGTACTGTCAGAGAGTGAGAGTCTGTGAGAGTGTGTCTGAGGTAC	resistant	1	00	10
PURO-3D-20-NO-00-1	PURO-3D-20-NO	ACAGCTGTACAGAGTGAGTGTCACAGAGTGAGTGTGTCTGTCTGTCGTAC	resistant	1	00	12
PURO-3D-20-NO-00-1	PURO-3D-20-NO	ACAGCTGTACAGTCACTCTCACTCTGTGTCAGTCAGAGTCAGTCACGTAC	resistant	1	00	11
PURO-3D-20-NO-00-1	PURO-3D-20-NO	ACAGCTGTACTGACTGACTGTCTGTCTCAGTGTCTCTGTGACTCAGGTAC	resistant	1	00	5
PURO-3D-20-NO-00-1	PURO-3D-20-NO	ACAGGAGTACACACAGTGTCTCAGTGAGTGTGAGTCACACTCAGCGGTAC	resistant	1	00	6
PURO-3D-20-NO-00-1	PURO-3D-20-NO	ACAGGAGTACAGACAGTGAGAGTCTCTGTGTGAGTGTCTGTCACTGATCA	resistant	1	00	18
PURO-3D-20-NO-00-1	PURO-3D-20-NO	ACAGGAGTACAGTGACTGACTGTCAGAGTGTCTGTCAGAGTCTCTGGTAC	resistant	1	00	8
PURO-3D-20-NO-00-1	PURO-3D-20-NO	ACAGGCGTACTCAGTCTGTGTGACTGAGTCACACTGTGAGAGTGTGGTAC	resistant	1	00	8
PURO-3D-20-NO-00-1	PURO-3D-20-NO	ACAGGCGTACTCAGTGTGACTCAGTCTCACTGCGTGTGTCAGTCTCGTAC	resistant	1	00	5
PURO-3D-20-NO-00-1	PURO-3D-20-NO	ACAGGCGTACTGACTGTGTGTCAGTGAGTGTGTGAGTGTGACACTGGTAC	resistant	1	00	10
PURO-3D-20-NO-00-1	PURO-3D-20-NO	ACAGGGGTACACTGAGTGTCTGTGTCAGAGACAGTCAGTGTGTCTGGTAC	resistant	1	00	15
PURO-3D-20-NO-00-1	PURO-3D-20-NO	ACAGGTGTACAGTGTGACACTCACTGACAGTGACTGTGTCTGTGTCGTAC	resistant	1	00	22
PURO-3D-20-NO-00-1	PURO-3D-20-NO	ACAGGTGTACAGTGTGTGAGAGTGTGTGTCAGAGACTCAGTGTCAGGTAC	resistant	1	00	6
PURO-3D-20-NO-00-1	PURO-3D-20-NO	ACAGGTGTACTGTGTGTGAGACTCAGTGAGTCTGTCAGTCTCTCTGATCA	resistant	1	00	21
PURO-3D-20-NO-00-1	PURO-3D-20-NO	ACAGTAGTACAGTCCGTGTCTGTCTGACTGTCACTTCTCTGAGTGATCAT	resistant	1	00	5
PURO-3D-20-NO-00-1	PURO-3D-20-NO	ACAGTAGTACTCAGTGAGAGTGTGTGAGTCTGTGAGTGTGAGTCACGTAC	resistant	1	00	23
PURO-3D-20-NO-00-1	PURO-3D-20-NO	ACAGTGGTACAGACAGTGTCAGAGTCTCAGTCACTGACTGTGAGTCGTAC	resistant	1	00	4
PURO-3D-20-NO-00-1	PURO-3D-20-NO	ACAGTGGTACTCTGTGACTGAGTCTGTGACTGTCTCTCAGAGACTGGTAC	resistant	1	00	10
PURO-3D-20-NO-00-1	PURO-3D-20-NO	ACAGTGGTACTGTCACACAGTCAGACTCAGAGTCACACACTGACTCGTAC	resistant	1	00	12
PURO-3D-20-NO-00-1	PURO-3D-20-NO	ACAGTGTACTGTGTGAGACACTCTGTGAGTGACTGTGTCTGTCTCGTACA	resistant	1	00	13
PURO-3D-20-NO-00-1	PURO-3D-20-NO	ACAGTTGTACTCTCTCAGTGTGTCTGTGAGACTCAGAGTGTGTGAGGTAC	resistant	1	00	11
PURO-3D-20-NO-00-1	PURO-3D-20-NO	ACAGTTGTACTGAGAGTGTGACAGACTCAGTGAGTCAGTGAGTGTGGTAC	resistant	1	00	8
PURO-3D-20-NO-00-1	PURO-3D-20-NO	ACATAAGTACAGTGAGTGTGTGTGTCTGACAGTCTGTGTCTGTGAGGTAC	resistant	1	00	9
PURO-3D-20-NO-00-1	PURO-3D-20-NO	ACATAGGTACAGACAGACTGACTGTGTGAGACAGGTCACAGTCGTACATG	resistant	1	00	12
PURO-3D-20-NO-00-1	PURO-3D-20-NO	ACATATGTACAGACTGTGTGTGTCTGTGTCTGTGAGACTGTGTCACGTAC	resistant	1	00	6
PURO-3D-20-NO-00-1	PURO-3D-20-NO	ACATCAGTATTGTGTGTCAGACAGAGTGAGAGACAGTCTGTGAGTGGTAC	resistant	1	00	9
PURO-3D-20-NO-00-1	PURO-3D-20-NO	ACATGAGTACAGAGTGTGAGTGAGTGAGTGTGTGAGACACACACTGGTAC	resistant	1	00	8
PURO-3D-20-NO-00-1	PURO-3D-20-NO	ACATGGGTACACTCAGTGACTGTGAGTGTCTCACTCAGTGTGTGTCGTAC	resistant	1	00	9
PURO-3D-20-NO-00-1	PURO-3D-20-NO	ACATGGGTACAGAGTGAGTGAGTGAGACAGTCTCACACTGAGACAGGTAC	resistant	1	00	14
PURO-3D-20-NO-00-1	PURO-3D-20-NO	ACATGGGTACTCTGAGTGTGAGTGAGAGTCTGTGAGTGAGTGAGTCGTAC	resistant	1	00	21
PURO-3D-20-NO-00-1	PURO-3D-20-NO	ACATGGGTACTGTCTGTGTGTGAGTCAGTGTCACACTCAGTGACTGGTAC	resistant	1	00	6
PURO-3D-20-NO-00-1	PURO-3D-20-NO	ACATGTGTACAGTGAGTGTTTGTCAGAGTCTCTGTGTGAGAGTGTGGTAC	resistant	1	00	10
PURO-3D-20-NO-00-1	PURO-3D-20-NO	ACATGTGTACTCAGACAGACTGTCTGTCAGTGTGTAGTGTCTCTCGTACA	resistant	1	00	7
PURO-3D-20-NO-00-1	PURO-3D-20-NO	ACATGTGTACTGACAGACACAGTCTGTGTGTGAGAGTGACTGTGTCGTAC	resistant	1	00	4
PURO-3D-20-NO-00-1	PURO-3D-20-NO	ACATTCGTACAGAGTGAGACACAGTGTCTGTGAGAGTGTCTCTGTGGTAC	resistant	1	00	13
PURO-3D-20-NO-00-1	PURO-3D-20-NO	ACATTCGTACTCTGAGTGTGAGTGACTGTGTGTGAGTACTGAGTCGTACA	resistant	1	00	6
PURO-3D-20-NO-00-1	PURO-3D-20-NO	ACATTCGTACTGACACTGTGAGTGTGTCAGAGTCTGAGTCTCAGAGGTAC	resistant	1	00	4
PURO-3D-20-NO-00-1	PURO-3D-20-NO	ACATTGGTACACTCTTACTCTGTCACTGTGACAGTGACTCAGTGACGTAC	resistant	1	00	6
PURO-3D-20-NO-00-1	PURO-3D-20-NO	ACATTTGTACACACAGAGACTGAGAGTCTCACTGAGTGAGACAGTCGTAC	resistant	1	00	6
PURO-3D-20-NO-00-1	PURO-3D-20-NO	ACATTTGTACAGTCTCACTGTGACAGTGTCAGAGTGACAGTGTGTGGTAC	resistant	1	00	5
PURO-3D-20-NO-00-1	PURO-3D-20-NO	ACATTTGTACTGAGTGTCTGACAGAGTGTCTCTGAGACTGTCACTGGTGC	resistant	1	00	7
PURO-3D-20-NO-00-1	PURO-3D-20-NO	ACATTTGTACTGTGTGTGTGACTGAGTCTCACACTCAGAGACTGACGTAC	resistant	1	00	22
PURO-3D-20-NO-00-1	PURO-3D-20-NO	ACCAAAGTACTGTGTCAGTGACTCACTCAGTGTGTGTCTGACACCGTACA	resistant	1	00	29
PURO-3D-20-NO-00-1	PURO-3D-20-NO	ACCAAGGTACTGTGTGTGTCAGACAGTGTGAGACACAGTGTCTCTGGTAC	resistant	1	00	6
PURO-3D-20-NO-00-1	PURO-3D-20-NO	ACCAAGGTACTGTGTGTGTGTGTCAGAGTCAGTGAGTCACAGAGTGGTAC	resistant	1	00	13
PURO-3D-20-NO-00-1	PURO-3D-20-NO	ACCAATGTACAGTGTGTGTCAGTGACTGACAGTGTGACAGAGTGTCGTAC	resistant	1	00	8
PURO-3D-20-NO-00-1	PURO-3D-20-NO	ACCAATGTACTGTCTCTGAGTGAGAGAGTCTGAGAGTCAGAGAGTGGTAC	resistant	1	00	15
PURO-3D-20-NO-00-1	PURO-3D-20-NO	ACCAATGTACTGTCTGACTCTATCAGTGTCTGTGTCACAGAGTCGTACAT	resistant	1	00	4
PURO-3D-20-NO-00-1	PURO-3D-20-NO	ACCACGGTACAGTGTGTGTCTGTCAGTCTCTGTCTGTGTGAGACACGTAC	resistant	1	00	22
PURO-3D-20-NO-00-1	PURO-3D-20-NO	ACCACTGTACTGACAGTCTGTCAGTGTCTGTGTGACTCACACAGTCGTAC	resistant	1	00	11
PURO-3D-20-NO-00-1	PURO-3D-20-NO	ACCAGAGTACAGAGTGACAGTGTCACAGTCAGACTGTGTCTCAGAGGTAC	resistant	1	00	4
PURO-3D-20-NO-00-1	PURO-3D-20-NO	ACCAGCGTACAGTGTGTCTGTCAGTCACTGTCACAGACACTCAGTCGTAC	resistant	1	00	4
PURO-3D-20-NO-00-1	PURO-3D-20-NO	ACCAGGGTACAGACACTCAGAGAAAGACTCTCAGTCTGTGTGTGACGTAC	resistant	1	00	7
PURO-3D-20-NO-00-1	PURO-3D-20-NO	ACCAGGGTACAGACTGAGAGTGTGAGAGTGTGTGTCAGTGTGTCAGGTAC	resistant	1	00	22
PURO-3D-20-NO-00-1	PURO-3D-20-NO	ACCAGGGTACTGAGACACAGTGTGTGTCTCACAGAGAGGTAAGTAGTACA	resistant	1	00	6
PURO-3D-20-NO-00-1	PURO-3D-20-NO	ACCATGGTACACTTCAGTCACTCTCACACTGTCTGTCTGTGTCAGATCAT	resistant	1	00	36
PURO-3D-20-NO-00-1	PURO-3D-20-NO	ACCCACGTACTCAGTCTGTCTGTCAGAGTGTGTCAGTGTGACTCTGGTAC	resistant	1	00	16
PURO-3D-20-NO-00-1	PURO-3D-20-NO	ACCCACGTACTCTGACTCTCAGAGTCAGTGACAGTCTGACTGTCTCGTAC	resistant	1	00	10
PURO-3D-20-NO-00-1	PURO-3D-20-NO	ACCCAGGTACTGTGTGTCACTGTCTCAGAGAGTGTGACTCTCTCAGGTAC	resistant	1	00	12
PURO-3D-20-NO-00-1	PURO-3D-20-NO	ACCCATGTACAGTCAGACTCTGAGTCACTCTGAGTCAGTCACTCAGGTAC	resistant	1	00	7
PURO-3D-20-NO-00-1	PURO-3D-20-NO	ACCCCAGTACACTGTGAGTGTGTCACTGTGAGTGTCTCTGTCAGTGGTAC	resistant	1	00	24
PURO-3D-20-NO-00-1	PURO-3D-20-NO	ACCCGCGTACACTCACTCTGTCACTGTGTCTGTCTGTCACACACTCGTAC	resistant	1	00	38
PURO-3D-20-NO-00-1	PURO-3D-20-NO	ACCCGCGTACTCAGAGACTCTCTGAGTCAGAGTCAGAGTGTGTGAGGTAC	resistant	1	00	5
PURO-3D-20-NO-00-1	PURO-3D-20-NO	ACCCGCGTACTCTGTCACACAGTGTCTGTCTGAGAGTGTGTGTGTGGTAC	resistant	1	00	20
PURO-3D-20-NO-00-1	PURO-3D-20-NO	ACCCGGGTACACTCAGAGTCTGTCTGTCAGTGTCTGTCTGTCAGAGGTAC	resistant	1	00	9
PURO-3D-20-NO-00-1	PURO-3D-20-NO	ACCCGGGTACACTGTCAGTGTCACTCTCAGAGAGTGTCACTCTGAGGTAC	resistant	1	00	12
PURO-3D-20-NO-00-1	PURO-3D-20-NO	ACCCGGGTACAGTCTGTCTCAGTGAGTGTCTGAGAGAGTGTGAGTGGTAC	resistant	1	00	8
PURO-3D-20-NO-00-1	PURO-3D-20-NO	ACCCGGGTACTGTGTGTCTGTGTGTGTGAGTGAGTGTGAGAGAGTGGTAC	resistant	1	00	19
PURO-3D-20-NO-00-1	PURO-3D-20-NO	AAGGACGTACACAGTGTGTCTCAGACAGTGACAGACAGAGTGACTGGTAC	resistant	1	00	14
PURO-3D-20-NO-00-1	PURO-3D-20-NO	AAGGACGTACTGACTGTCTCTGTCTGAGAGAGTGTGTGTCTGAGTCGTAC	resistant	1	00	4
PURO-3D-20-NO-00-1	PURO-3D-20-NO	AAGGAGGTACAGACAGACACACGTCACTGTGTGAGTGAGTGACTCGTACA	resistant	1	00	5
PURO-3D-20-NO-00-1	PURO-3D-20-NO	AAGGATGTACACTGTCTCACACTGACTGTGTCACAGAGTGTGTCTGGTAC	resistant	1	00	18
PURO-3D-20-NO-00-1	PURO-3D-20-NO	AAGGCAGTACACACAGTCTGAGTCACTGTGTGACACAGTGTGACTGGTAC	resistant	1	00	6
PURO-3D-20-NO-00-1	PURO-3D-20-NO	AAGGCAGTACTCAGACTGTGTGTCTCAGACTGTCTGTGTCAGTCTGGTAC	resistant	1	00	8
PURO-3D-20-NO-00-1	PURO-3D-20-NO	AAGGCAGTACTGAGACTCTGTGTCTCTGTGTGTGACTGTCAGTCTCGTAC	resistant	1	00	5
PURO-3D-20-NO-00-1	PURO-3D-20-NO	AAGGCCGTACTGAGTCACACTCAGAGAGTCACACTGTGTCTGTGACGTAC	resistant	1	00	16
PURO-3D-20-NO-00-1	PURO-3D-20-NO	AAGGCGGTACAGAGTGTCTGACACAGTGAGTGAGTGTGACTCTCAGGTAC	resistant	1	00	20
PURO-3D-20-NO-00-1	PURO-3D-20-NO	AAGGCGGTACTGAGAGAGTGTCACTGAGTCAGTGTGTGTGACAGACGTAC	resistant	1	00	10
PURO-3D-20-NO-00-1	PURO-3D-20-NO	AAGGCTGTACTGTGTGTGTCTGTGTGACACAGAGTGTGTGAGAGAGGTAC	resistant	1	00	12
PURO-3D-20-NO-00-1	PURO-3D-20-NO	AAGGGAGTACACTGTGTCTCAGTCTGTCTCAGACTGTCAGACTGTGGTAC	resistant	1	00	19
PURO-3D-20-NO-00-1	PURO-3D-20-NO	AAGGGAGTACAGTGTGTCAGTGAGTGTCAGAGTCTGAGTCACTGTGGTAC	resistant	1	00	19
PURO-3D-20-NO-00-1	PURO-3D-20-NO	AAGGGCGTACAGTGTGAGAGTGTCACTGACACTCACTGAGTCTCTCGTAC	resistant	1	00	13
PURO-3D-20-NO-00-1	PURO-3D-20-NO	AAGGGCGTACTCACAGTGACTCACTGAGACTGACAGTGTCACCTGGTACA	resistant	1	00	14
PURO-3D-20-NO-00-1	PURO-3D-20-NO	AAGGGGGTACAGGCAGTAGAGTGTCTGACTTCTCTCTCAGTCTGATCATG	resistant	1	00	4
PURO-3D-20-NO-00-1	PURO-3D-20-NO	AAGGGGGTACAGTGTGACTGTGTGACAGTCAGTGAGTGTCTGAGTGGTAC	resistant	1	00	6
PURO-3D-20-NO-00-1	PURO-3D-20-NO	AAGGGGGTACTCAGTGAGAGAGTCTCACTGTGTGTCACTGTCTGTCGTAC	resistant	1	00	8
PURO-3D-20-NO-00-1	PURO-3D-20-NO	AAGGGTGTACTCTGTGACTGACACTGTCTGTGTGTGTGTGTGTGGTACAT	resistant	1	00	11
PURO-3D-20-NO-00-1	PURO-3D-20-NO	AAGGGTGTACTGTCAGAGTGTGTCTCTCTCTGTGAGTCTGACTGAGGTAC	resistant	1	00	5
PURO-3D-20-NO-00-1	PURO-3D-20-NO	AAGGTCGTACACAGAGAGTGACTCAGTGTGACTGTGTGACTGTCTCGTAC	resistant	1	00	11
PURO-3D-20-NO-00-1	PURO-3D-20-NO	AAGGTCGTACAGTCTCACTGAGAGACAGTCTGACTGTCTGTCTCTCGTAC	resistant	1	00	16
PURO-3D-20-NO-00-1	PURO-3D-20-NO	AAGGTCGTACAGTGTGAGTCTGAGTGTCACAGACTGAGTGTGTCACGTAC	resistant	1	00	9
PURO-3D-20-NO-00-1	PURO-3D-20-NO	AAGGTCGTACTCTCTCAGTCTCTGACTGAGTCTCAGACTCAGTGTCGTAC	resistant	1	00	20
PURO-3D-20-NO-00-1	PURO-3D-20-NO	AAGGTCGTACTGACTGTCTGTCTCTGAGTGTGTCAGACTCTGACAGGTAC	resistant	1	00	12
PURO-3D-20-NO-00-1	PURO-3D-20-NO	AAGGTGGTACTGACCACTCAGTGACTGTGTGTGTCTGTCTTCTGGTACAT	resistant	1	00	8
PURO-3D-20-NO-00-1	PURO-3D-20-NO	AAGGTGGTACTGTGTGACACTGAGTCTCACTCTCTGAGTGTGACAGGTAC	resistant	1	00	31
PURO-3D-20-NO-00-1	PURO-3D-20-NO	AAGGTTGTACTGACTGTGTGTGAGTCTCTCAGAGTGAGAGACAGTCGTAC	resistant	1	00	27
PURO-3D-20-NO-00-1	PURO-3D-20-NO	AAGTAAGTACAGTCACTCTGAGTCTGTCACTGACTCTGAGTGTGAGATCA	resistant	1	00	14
PURO-3D-20-NO-00-1	PURO-3D-20-NO	AAGTAGGTACTCACTGACACAGTGAGTCTGTGACACACAGAGAGTGGTAC	resistant	1	00	12
PURO-3D-20-NO-00-1	PURO-3D-20-NO	AAGTAGGTACTCAGAGTGTCTCTCTGTGTCTGAGAGTGAGAGTCACGTAC	resistant	1	00	15
PURO-3D-20-NO-00-1	PURO-3D-20-NO	AAGTATGTACAGGAGTCTCTGTCTGTAGAGTCTGTCTCACAGAGGTACAT	resistant	1	00	14
PURO-3D-20-NO-00-1	PURO-3D-20-NO	AAGTATGTACAGTCTGAGAGTCACAGAGTCTGAGTCTGTCAGACAGGTAC	resistant	1	00	5
PURO-3D-20-NO-00-1	PURO-3D-20-NO	AAGTATGTACTCAGAGAGTCTCTCTCTGTCACACAGACAGTGTCTCGTAC	resistant	1	00	4
PURO-3D-20-NO-00-1	PURO-3D-20-NO	AAGTCAGTACACTGTGACAGTCACAGTGACAGAGACACACTGTGTCGTAC	resistant	1	00	10
PURO-3D-20-NO-00-1	PURO-3D-20-NO	AAGTCAGTACTGTCTCAGTGTGAGTCAGTCAGTGTCTCAGTGTGAGGTAC	resistant	1	00	5
PURO-3D-20-NO-00-1	PURO-3D-20-NO	AAGTCGGTACAGTGTCTGTGTCTCTGACTGTGAGAGTCTGTCTCTGGTAC	resistant	1	00	10
PURO-3D-20-NO-00-1	PURO-3D-20-NO	AAGTCGGTACTGTCAGTGTGAGAGTCAGTCAGTCAGTCTCTGACTGGTAC	resistant	1	00	5
PURO-3D-20-NO-00-1	PURO-3D-20-NO	AAGTCGGTACTGTCTGTGAGTCAGTCACTCTGTCAGAGTGTCTCTCGTAC	resistant	1	00	14
PURO-3D-20-NO-00-1	PURO-3D-20-NO	AAGTCGGTACTGTGTGTGAGTCAGTCAGAGAGAGACAGACACTCTGGTAC	resistant	1	00	13
PURO-3D-20-NO-00-1	PURO-3D-20-NO	AAGTCTGTACAGACTGACAGACTGAGTGTCTGTCACTGACTGAGACGTAC	resistant	1	00	14
PURO-3D-20-NO-00-1	PURO-3D-20-NO	AAGTCTGTACTGTGTGAGAGAGTCTCACTGTGATGAGACACAGAGGTACA	resistant	1	00	26
PURO-3D-20-NO-00-1	PURO-3D-20-NO	AAGTGCGTACTGTCACAGTCACTAGTGACTGTCTGTCAGACTCTCGTACA	resistant	1	00	14
PURO-3D-20-NO-00-1	PURO-3D-20-NO	AAGTGGGTACAGTGTCAGTGAGTCTGACTGTGTGAGTGACAGACTGGTAC	resistant	1	00	24
PURO-3D-20-NO-00-1	PURO-3D-20-NO	AAGTGGTACTCTCTCAGTGTCTGTCTGTCACACTGAGACACAGAGGTACA	resistant	1	00	11
PURO-3D-20-NO-00-1	PURO-3D-20-NO	AAGTGTGTACACAGTGACAGTGTCAGTCTCAGTGAGTGTATGAGTGGTAC	resistant	1	00	4
PURO-3D-20-NO-00-1	PURO-3D-20-NO	AAGTGTGTACTGTGTGTGAGTGTGTCTGTCTGTGTGTGACAGACTGGTAC	resistant	1	00	4
PURO-3D-20-NO-00-1	PURO-3D-20-NO	AAGTTGGTACTGTGTGACTGTGTGTGTGTGTCTGAGGGTGACTGTCGTAC	resistant	1	00	4
PURO-3D-20-NO-00-1	PURO-3D-20-NO	AAGTTTGTACTCTGTGTGTCTCTGTCAGTGAGTCAGACTGAGTGTGGTAC	resistant	1	00	9
PURO-3D-20-NO-00-1	PURO-3D-20-NO	AATAATGTACACAGTGAGAGACTCTGAGTGTCACTCTGAGTGAGTGGTAC	resistant	1	00	9
PURO-3D-20-NO-00-1	PURO-3D-20-NO	AATAATGTACTCTCTGACAGTCACTGAGTGTGTGTCTCACTGTCTCGTAC	resistant	1	00	10
PURO-3D-20-NO-00-1	PURO-3D-20-NO	AATAATGTACTGTCTGAGTGACAGTCAGAGAGTGACTCACTGTCTGGTAC	resistant	1	00	9
PURO-3D-20-NO-00-1	PURO-3D-20-NO	AATACAGTACAGTGTCTGTGTGTGTGTGAGAGAGAGAGTCTTGACGTACA	resistant	1	00	9
PURO-3D-20-NO-00-1	PURO-3D-20-NO	AATACCGTACTGTGTGTCAGAGTCTGTGACACAGTGTGTGTCAGTGGTAC	resistant	1	00	25
PURO-3D-20-NO-00-1	PURO-3D-20-NO	AATACGGTACAGTGTGTCAGAGAGTCTCTGTGTGAGTGACTGTCTGGTAC	resistant	1	00	26
PURO-3D-20-NO-00-1	PURO-3D-20-NO	AATACTGTACTGTCTCACTGTGTGTCACAGAGAGAGTCACTCTGTCGTAC	resistant	1	00	24
PURO-3D-20-NO-00-1	PURO-3D-20-NO	AATAGAGTACAGTCTGAGTGTGGGTGAGAGTGTGACACTGTCAGTCGTAC	resistant	1	00	10
PURO-3D-20-NO-00-1	PURO-3D-20-NO	AATAGTGTACAGAGACTCTCAGACCCTCTCAGACTCAGTGAGTGTCGTAC	resistant	1	00	8
PURO-3D-20-NO-00-1	PURO-3D-20-NO	AATATTGTATTGTGAGTGTGTCTGAGTCAGACTGAGACTGTGTGAGGTAC	resistant	1	00	6
PURO-3D-20-NO-00-1	PURO-3D-20-NO	AATCACGTACTGTCTGTGAGTGTGACTCAGAGTCTCAGTCTCTGACGTAC	resistant	1	00	34
PURO-3D-20-NO-00-1	PURO-3D-20-NO	AATCAGGTACAGAGTCAGACTCAGAGAGTGTCAGTGTGTGTCTGTCGTAC	resistant	1	00	7
PURO-3D-20-NO-00-1	PURO-3D-20-NO	AATCATGTACTCACACAGAGAGTGTGTGAGTGTGTCTGTGAGTCTGGTAC	resistant	1	00	9
PURO-3D-20-NO-00-1	PURO-3D-20-NO	AATCCAGTACTGTCTGTCTGTCTGTCTGACTGTCTCAGTCAGAGTGGTAC	resistant	1	00	6
PURO-3D-20-NO-00-1	PURO-3D-20-NO	AATCCCGTACACAGTGACAGAGACTGTGTCTGTGTCAGAGTCTGTGGTAC	resistant	1	00	12
PURO-3D-20-NO-00-1	PURO-3D-20-NO	AATCCGGTACTGACTCTGAGACTCTCTCTGTGTGTGAGACGTACATGGAC	resistant	1	00	21
PURO-3D-20-NO-00-1	PURO-3D-20-NO	AATCCGGTACTGTCTCAGTCACACTCAGTGAGTGACTCTCACAGTGGTAC	resistant	1	00	8
PURO-3D-20-NO-00-1	PURO-3D-20-NO	AATCCGGTACTGTGACACACTGACTGTCTGTGTCTCAGTGTGAGAGGTAC	resistant	1	00	12
PURO-3D-20-NO-00-1	PURO-3D-20-NO	AATCGTGTACTCAGAGTGTGTGAGTCTGTGACAGTGTCAACTCTGGTACA	resistant	1	00	12
PURO-3D-20-NO-00-1	PURO-3D-20-NO	AATCTAGTACACAGACTCTCTCTGTGTGTCTGTCTGACTGTGTCACGTAC	resistant	1	00	25
PURO-3D-20-NO-00-1	PURO-3D-20-NO	ACCCGTGTACACAGAGAACAGTGTCTGAGAACTGACAGTGTCTGGTACAT	resistant	1	00	18
PURO-3D-20-NO-00-1	PURO-3D-20-NO	ACCCGTGTACTCAGTCTGTCTGAGACTCTGTGAGAGTGTCACAGAGGTAC	resistant	1	00	4
PURO-3D-20-NO-00-1	PURO-3D-20-NO	ACCCTCGTACTCTGGTGTGTCACAGAGTGTGTCTGTGTCACACACTCGTA	resistant	1	00	10
PURO-3D-20-NO-00-1	PURO-3D-20-NO	ACCCTCGTACTGAGAGAGTGACTGACAGTGTTTCTGACTCTCAGAGGTAC	resistant	1	00	10
PURO-3D-20-NO-00-1	PURO-3D-20-NO	ACCCTGGTACAGACTGACTCAGACACTGTGTGACTGTCAGTGTCTGGTAC	resistant	1	00	8
PURO-3D-20-NO-00-1	PURO-3D-20-NO	ACCGACGTACTCAGAGTGACTGTCTCTCTGTGTGAGAGTGACAGTGGTAC	resistant	1	00	8
PURO-3D-20-NO-00-1	PURO-3D-20-NO	ACCGAGGTACTGAGTCTGAGAGTCTGAGTGACTGTCTGAGACTGTGATCA	resistant	1	00	8
PURO-3D-20-NO-00-1	PURO-3D-20-NO	ACCGAGGTACTGAGTGAAGTGTGTGTGTCACAGAGAGTCACAGAGGTACA	resistant	1	00	11
PURO-3D-20-NO-00-1	PURO-3D-20-NO	ACCGATGTACTGACTGTGAGAGTGAGTCTCAGAGAGTGTGTCTCGTACAT	resistant	1	00	16
PURO-3D-20-NO-00-1	PURO-3D-20-NO	ACCGCAGTACTCTGTGTGTCTCACTGTGTGACTGTCTGTGACTGAGGTAC	resistant	1	00	13
PURO-3D-20-NO-00-1	PURO-3D-20-NO	ACCGCAGTACTGAGTCTCAGAGACTGAGTGAGTCAGTGTCAGAGTGGTAC	resistant	1	00	19
PURO-3D-20-NO-00-1	PURO-3D-20-NO	ACCGCCGTACAGTGTCAGTGTGACTCACTCTGTGAGAGTGTGTCTGGTAC	resistant	1	00	12
PURO-3D-20-NO-00-1	PURO-3D-20-NO	ACCGCTGTACACAGTCAGTGTGACTGACTGACTGAGTCACTGTGAGGTAC	resistant	1	00	6
PURO-3D-20-NO-00-1	PURO-3D-20-NO	ACCGGAGTACACTGAGTCTGAGTGTGTGACACAGTCACAGTGTCAGGTAC	resistant	1	00	8
PURO-3D-20-NO-00-1	PURO-3D-20-NO	ACCGGAGTACTCTGACAGAGACTCTGTGTGTCTGTCACTCAGAGTGGTAC	resistant	1	00	11
PURO-3D-20-NO-00-1	PURO-3D-20-NO	ACCGGAGTACTCTGTGTGACTGTGAGACTCAGTGACAGTGTGAGTCGTAC	resistant	1	00	6
PURO-3D-20-NO-00-1	PURO-3D-20-NO	ACCGGAGTACTGTGAGTGAGACTGTCACACTGTCAGTCAGTGTCTGGTAC	resistant	1	00	13
PURO-3D-20-NO-00-1	PURO-3D-20-NO	ACCGGCGTACTCAGAGTCTCAGACATCTCTGTCTCTCTGAGTGAGTACAT	resistant	1	00	9
PURO-3D-20-NO-00-1	PURO-3D-20-NO	ACCGGGGTACAGTGTCAGAGACAGTGAGAGAGTCACTCTCAGTCAGGTAC	resistant	1	00	16
PURO-3D-20-NO-00-1	PURO-3D-20-NO	ACCGGGGTACTCAGAGTGTCAGTCTCAGTCTGAGTCTGTGTGTCTGGTAC	resistant	1	00	12
PURO-3D-20-NO-00-1	PURO-3D-20-NO	ACCGGGGTACTGAGAGTCACTCAGTGTGTCAGTCTGAGACAGTGACGTAC	resistant	1	00	17
PURO-3D-20-NO-00-1	PURO-3D-20-NO	ACCGGGGTACTGTCAGACTCTGTCACTGTCAGAGAGAGTGACTCAGGTAC	resistant	1	00	12
PURO-3D-20-NO-00-1	PURO-3D-20-NO	ACCGGTGTACAGTGTGAGACACTCTCTCTCAGTGACTCTCTGTGTGATCA	resistant	1	00	11
PURO-3D-20-NO-00-1	PURO-3D-20-NO	ACCGGTGTACTCTGTGTGAGAGACTGAGAGAGTGTGTGTGTCACACGTAC	resistant	1	00	5
PURO-3D-20-NO-00-1	PURO-3D-20-NO	ACCGGTGTACTGAGAGTCTGACACACACTGTGTCAGTGACACTGTCGTAC	resistant	1	00	8
PURO-3D-20-NO-00-1	PURO-3D-20-NO	ACCGTAGTACAGACACTGACAGTGACTGTCTCTCTCTCACTGTCAGGTAC	resistant	1	00	9
PURO-3D-20-NO-00-1	PURO-3D-20-NO	ACCGTGGTACACAGAGTGTCTGTCACAGTCGCAGTGACTGTGAGAGGTAC	resistant	1	00	4
PURO-3D-20-NO-00-1	PURO-3D-20-NO	ACCGTGGTACAGTCAGTCTCAGTCTCAGACTCTGAGTGTGAGAGTCGTAC	resistant	1	00	18
PURO-3D-20-NO-00-1	PURO-3D-20-NO	ACCGTGGTACTCAGTGAGTGTGTCACACAGACACAGAGTGTGACTGGTAC	resistant	1	00	14
PURO-3D-20-NO-00-1	PURO-3D-20-NO	ACCGTGGTACTCAGTGTCAGTGACTGAGTCTGACACAGAGAGAGAGGTAC	resistant	1	00	17
PURO-3D-20-NO-00-1	PURO-3D-20-NO	ACCGTGGTACTGACTGTGAGTGTCAGACTCTCACTGAGTGTCACAGGTAC	resistant	1	00	14
PURO-3D-20-NO-00-1	PURO-3D-20-NO	ACCGTGGTACTGTGTGTCAGAGAGTGTCTGTCTGTGACACAGAGTCGTAC	resistant	1	00	20
PURO-3D-20-NO-00-1	PURO-3D-20-NO	ACCGTTGTACACTGAGTGTGTGTCTGACTCTGACAGTGTCAGAGAGGTAC	resistant	1	00	18
PURO-3D-20-NO-00-1	PURO-3D-20-NO	ACCGTTGTACTCTGGTCTCTCTGACAGTGTGTGTCTCTCAGTCAGGTACA	resistant	1	00	16
PURO-3D-20-NO-00-1	PURO-3D-20-NO	ACCTAAGTACACACAGTCAGAGTGACTCTCAGTGAGACAGAGTCTGGTAC	resistant	1	00	15
PURO-3D-20-NO-00-1	PURO-3D-20-NO	ACCTAAGTACTGTGTCTGAGTCACTCTGAGTCTGAGTGTGTCACTGGTAC	resistant	1	00	9
PURO-3D-20-NO-00-1	PURO-3D-20-NO	ACCTACGTACACACTGTCAGTCTGACTGACTCTGAGTCAGTGTGAGGTAC	resistant	1	00	19
PURO-3D-20-NO-00-1	PURO-3D-20-NO	ACCTACGTACTGAGTCTCAGAGAGAGTGTCTGTGAGTCTGTGTGTGGTAC	resistant	1	00	21
PURO-3D-20-NO-00-1	PURO-3D-20-NO	ACCTAGGTACTCACTCAGACTCTGTGTGTGTCAGACTCTGTCTCACGTAC	resistant	1	00	14
PURO-3D-20-NO-00-1	PURO-3D-20-NO	ACCTATGTACTCAGACTCTGTGTGTGAGTGAGACAGTGAGTGAGTCGTAC	resistant	1	00	10
PURO-3D-20-NO-00-1	PURO-3D-20-NO	ACCTATGTACTCAGTGACAGTGTCAGTGTGACTGTGTCACACACTGGTAC	resistant	1	00	5
PURO-3D-20-NO-00-1	PURO-3D-20-NO	ACCTCCGTACACTGTGTGTGTGACAGTGTGTCACTCACAGTGAGGTACAT	resistant	1	00	13
PURO-3D-20-NO-00-1	PURO-3D-20-NO	ACCTCGGTACACTCAGTGTGTCAGTCTCAGTGTCTGTCTGACTCAGGTAC	resistant	1	00	11
PURO-3D-20-NO-00-1	PURO-3D-20-NO	ACCTGAGTACAGACTCTGTGTCACTGTCAGAGTCAGAGTCTGTGAGGTAC	resistant	1	00	72
PURO-3D-20-NO-00-1	PURO-3D-20-NO	ACCTGCGTACTGAGTCTCACTGAGTCTGTCTCAGACAGAGTGACTCGTAC	resistant	1	00	5
PURO-3D-20-NO-00-1	PURO-3D-20-NO	ACCTGCGTACTGTGTCTGTCTGTCAGTGACACTCAGAGTGTGACTCGTAC	resistant	1	00	18
PURO-3D-20-NO-00-1	PURO-3D-20-NO	ACCTGGGTACAGTCTCTCTGTGTCTCTGTGAGAGTGTGAGAGTCTGTACA	resistant	1	00	5
PURO-3D-20-NO-00-1	PURO-3D-20-NO	ACCTGTGTACAGAGACTGTGAGTGTCTCTGTGTGTGTCTGTGAGTGGTAC	resistant	1	00	7
PURO-3D-20-NO-00-1	PURO-3D-20-NO	ACCTGTGTACAGAGTCAGACACACTGTCAGTGAGACTGAGTGAGTGGTAC	resistant	1	00	10
PURO-3D-20-NO-00-1	PURO-3D-20-NO	ACCTGTGTACTGACAGACTCTGAGTTACTGTCTGACAGTCAGTGAGATCA	resistant	1	00	7
PURO-3D-20-NO-00-1	PURO-3D-20-NO	ACCTGTGTACTGTGAGAGTGTCTCTCACTGTGACAGTGTGTCTGTGGTAC	resistant	1	00	6
PURO-3D-20-NO-00-1	PURO-3D-20-NO	ACCTTCGTACTGACTGTGACAGTGACTGTCACTGTCACTCACAGTCGTAC	resistant	1	00	12
PURO-3D-20-NO-00-1	PURO-3D-20-NO	ACCTTGGTACAGAGTGTCTGTGTGTCACACAGTCAGTGACAGACTGGTAC	resistant	1	00	5
PURO-3D-20-NO-00-1	PURO-3D-20-NO	ACCTTGGTACTGAGACAGTGAGTCACTGTGTCTCTGTGTGTGTGACGTAC	resistant	1	00	7
PURO-3D-20-NO-00-1	PURO-3D-20-NO	ACCTTGGTACTGAGACTCTGTGTGTGTGAGTGTCACTCTGTCAGACGTAC	resistant	1	00	23
PURO-3D-20-NO-00-1	PURO-3D-20-NO	ACCTTTGTACTGTCACACTGTGTGTGAGAGTCTGACACAGAGAGTGGTAC	resistant	1	00	12
PURO-3D-20-NO-00-1	PURO-3D-20-NO	ACCTTTGTACTGTCACTCTCAGTGTCTCTGAGTGAGTCTGTCTGTGGTAC	resistant	1	00	51
PURO-3D-20-NO-00-1	PURO-3D-20-NO	ACGAAAGTACAGTCACTGACAGTGTGTGTGTGTGACTCTCAGTGTGGTAC	resistant	1	00	10
PURO-3D-20-NO-00-1	PURO-3D-20-NO	ACGAATGTACTCACAGTCTGTCTGTCAGTGTGTGTGTGAGTCTGTCGTAC	resistant	1	00	16
PURO-3D-20-NO-00-1	PURO-3D-20-NO	ACGAATGTACTGTCACTCAGAGTGTCAGTGAGTGTGTGACTGTCTGGTAC	resistant	1	00	6
PURO-3D-20-NO-00-1	PURO-3D-20-NO	ACGACCGTACTGAGAGTCAGAGAGTCAGTCTCAGTCAGTGTCAGTGGTAC	resistant	1	00	21
PURO-3D-20-NO-00-1	PURO-3D-20-NO	ACGACCGTACTGTGAGTGAGTCAGTGACTGAGAGACTCTCTGTGAGGTAC	resistant	1	00	19
PURO-3D-20-NO-00-1	PURO-3D-20-NO	ACGACCGTACTGTGTGTCTGAGAGACCGTGAGTGTGAGTCAGAGTCGTAC	resistant	1	00	15
PURO-3D-20-NO-00-1	PURO-3D-20-NO	ACGAGGGTACACAGAGTGTCAGACTGAGACTGTGTCTCTGAGTCTGGTAC	resistant	1	00	26
PURO-3D-20-NO-00-1	PURO-3D-20-NO	ACGAGGGTACACTCTCACTCAGAGTGTCTGACTGTCAGTCTCTCTGGTAC	resistant	1	00	7
PURO-3D-20-NO-00-1	PURO-3D-20-NO	ACGAGGGTACTCAGTCTGAGAGAGAGAGTGTGACTGTGTCAGTGGTACAT	resistant	1	00	6
PURO-3D-20-NO-00-1	PURO-3D-20-NO	ACGAGGGTACTCTGTGTCACTGTCTCACACTGAGACTGTCACAGTGATCA	resistant	1	00	4
PURO-3D-20-NO-00-1	PURO-3D-20-NO	ACGAGGGTACTGAGTGTGAGTCACTGAGTCTCAGTGAGTCTCAGTCGTAC	resistant	1	00	88
PURO-3D-20-NO-00-1	PURO-3D-20-NO	ACGAGTGTACACAGTGTCTCTCAGTGACAGTCTGTGACACTGTCTCGTAC	resistant	1	00	7
PURO-3D-20-NO-00-1	PURO-3D-20-NO	ACGATAGTACTCAGAGAGTGTCAGAGTGACTGTGAGTCTGTCTGAGGTAC	resistant	1	00	11
PURO-3D-20-NO-00-1	PURO-3D-20-NO	ACGATAGTACTGTGTCTGTGAGTCTGAGACAGTGACGTCAGACTGGTACA	resistant	1	00	18
PURO-3D-20-NO-00-1	PURO-3D-20-NO	ACGATCGTACTGTCTGACAGAGAGAGTCTCTCACTCTGTGTGACTCGTAC	resistant	1	00	5
PURO-3D-20-NO-00-1	PURO-3D-20-NO	ACGTCCGTACAGTCAGACACTGACACTCAGTCAGAGTGTGAGTCTCGTAC	resistant	1	00	17
PURO-3D-20-NO-00-1	PURO-3D-20-NO	ACGTCCGTACAGTCAGAGTGTCTGTGAGTGTCTCTGTGTGTCTCTGGTAC	resistant	1	00	11
PURO-3D-20-NO-00-1	PURO-3D-20-NO	ACGTGCGTACACTGTGTGAGTGAGAGTCTCAGTCTGTCTGAGTCACGTAC	resistant	1	00	7
PURO-3D-20-NO-00-1	PURO-3D-20-NO	ACGTGGGTACACTCTGAGAGTCAGTGTGACTGTGAGTGAGAGTGTGGTAC	resistant	1	00	9
PURO-3D-20-NO-00-1	PURO-3D-20-NO	ACGTGGGTACAGAGTGACTGTGAGTCACTGTGAGTGTGTGTCTCAGGTAC	resistant	1	00	30
PURO-3D-20-NO-00-1	PURO-3D-20-NO	ACGTGGGTACAGAGTGTCAAAGACACTGTCTGACTCAGACTGAGTGGTAC	resistant	1	00	9
PURO-3D-20-NO-00-1	PURO-3D-20-NO	ACGTGGGTACAGTGAGAGTCTGTGACTGTGACTGTGTCTCAGTCTGGTAC	resistant	1	00	12
PURO-3D-20-NO-00-1	PURO-3D-20-NO	ACGTGGGTACTCTCAGTGTGTGAGTGTCTGTGTGTCTCTGACTGTGGTAC	resistant	1	00	27
PURO-3D-20-NO-00-1	PURO-3D-20-NO	ACGTGGGTACTGTGAGTGTCTCAGAGTCAGAGAGTCTGAGTGTGTGGTAC	resistant	1	00	6
PURO-3D-20-NO-00-1	PURO-3D-20-NO	ACGTGGTACTGTCTGTGTGTGAGGGTCTCTCTGAGTGTGACAGGTACATG	resistant	1	00	15
PURO-3D-20-NO-00-1	PURO-3D-20-NO	ACGTGTGTACACAGAGTGAGTGACACACTGACTGTCTCTGTGTCTGGTAC	resistant	1	00	18
PURO-3D-20-NO-00-1	PURO-3D-20-NO	ACGTTAGTACTCTCTCAGTCTCAGTCACAGTGACTCACAGAGTCTGGTAC	resistant	1	00	5
PURO-3D-20-NO-00-1	PURO-3D-20-NO	ACGTTCGTACACTGAGTGACTCAGTGACTCAGGTGAGTGAGACTCGTACA	resistant	1	00	18
PURO-3D-20-NO-00-1	PURO-3D-20-NO	ACGTTCGTACAGTGTGAGAGTCAGAGACACTGACAGTGTCTGTGTCGTAC	resistant	1	00	18
PURO-3D-20-NO-00-1	PURO-3D-20-NO	ACGTTCGTACTCTCTCTGTGACTGTGTGTCTCAGTGTGTGTGTGTGGTAC	resistant	1	00	4
PURO-3D-20-NO-00-1	PURO-3D-20-NO	ACGTTGGTACAGACTCAGTGTGTCAGACTCTCAGAGTCTGTGTGTGGTAC	resistant	1	00	8
PURO-3D-20-NO-00-1	PURO-3D-20-NO	ACGTTGGTACTGACTCTCTGAGTCACTGTCTGTCTCACACAGTGTCGTAC	resistant	1	00	15
PURO-3D-20-NO-00-1	PURO-3D-20-NO	ACGTTTGTACTCACACAGTGTGTGTGTGAGTGTGTCTCTGTGTCTCGTAC	resistant	1	00	27
PURO-3D-20-NO-00-1	PURO-3D-20-NO	ACGTTTGTACTCTGAGTCACTGTGAGTCAGTCTGTCAGTGAGACTGGTAC	resistant	1	00	16
PURO-3D-20-NO-00-1	PURO-3D-20-NO	ACTAACGTACAGTGAGTGTGACTCACTGAGAGTGACTCACAGTGTGGTAC	resistant	1	00	6
PURO-3D-20-NO-00-1	PURO-3D-20-NO	ACTAACGTACTCTGTCTGAGTGTGTGTCTGTCTGACTGTGAGACTCGTAC	resistant	1	00	21
PURO-3D-20-NO-00-1	PURO-3D-20-NO	ACTAAGGTACACTGTCTCAGTGTGAGTCAGAGTGAGAGAGACTGTGGTAC	resistant	1	00	8
PURO-3D-20-NO-00-1	PURO-3D-20-NO	ACTAAGGTACAGACTCAGTCTGTCTCAGAGACTGAGTGACAGTCTCGTAC	resistant	1	00	4
PURO-3D-20-NO-00-1	PURO-3D-20-NO	ACTAAGGTACAGTGACAGACACACTCAGAGACTGTGTCTGTCAGACGTAC	resistant	1	00	9
PURO-3D-20-NO-00-1	PURO-3D-20-NO	ACTAATGTACTGTCTCACAGACTGTCAGACTGTGACACACTGTCAGGTAC	resistant	1	00	25
PURO-3D-20-NO-00-1	PURO-3D-20-NO	ACTACCGTACTGTCTGTGTCTCTGACTGTGTGTGTGTCAGACTGTGGTAC	resistant	1	00	32
PURO-3D-20-NO-00-1	PURO-3D-20-NO	ACTACGGTACTCACACAGACTCTGTGTCTGGTGACTGTGTGTGAGGTACA	resistant	1	00	11
PURO-3D-20-NO-00-1	PURO-3D-20-NO	ACTAGCGTACAGTGAGTGACAGTCAGTGTGTGTCTGTGAGTGTCAGGTAC	resistant	1	00	8
PURO-3D-20-NO-00-1	PURO-3D-20-NO	ACTAGGGTACTGTGACTGACTGAGAGTGAGTGTCACTCTCACTCTGGTAC	resistant	1	00	14
PURO-3D-20-NO-00-1	PURO-3D-20-NO	ACTATGGTACAGAGTCTGACAGACAGTCACAGTGTGTCTGTCTCTGGTAC	resistant	1	00	6
PURO-3D-20-NO-00-1	PURO-3D-20-NO	ACTATGGTACTCAGGTGTGAGTGTCAGAGTGTGACACACTCTGAGGTACA	resistant	1	00	5
PURO-3D-20-NO-00-1	PURO-3D-20-NO	ACTCAGGTACTGTCTGAGAGTCAGTCTGAGTGTCTCACACTGTCTGGTAC	resistant	1	00	8
PURO-3D-20-NO-00-1	PURO-3D-20-NO	ACTCCAGTACAGAGTGACAGAGTGACAGAGTCACTGTGTGACACTCGTAC	resistant	1	00	10
PURO-3D-20-NO-00-1	PURO-3D-20-NO	ACTCCAGTACTCTCAGTCTCTGAGAGTGAGAGTCACAGAGACAGTGGTAC	resistant	1	00	17
PURO-3D-20-NO-00-1	PURO-3D-20-NO	ACTCCCGTACTCTCAGTCACTGTGAGTGTCTGTCTGAGACTGTGTGGTAC	resistant	1	00	5
PURO-3D-20-NO-00-1	PURO-3D-20-NO	ACTCCTGTACTGACTCACTCACAGTGACACTCACTCAGTGTGTCTGGTAC	resistant	1	00	10
PURO-3D-20-NO-00-1	PURO-3D-20-NO	ACTCGGCACGTGTCAGTCACTGTCTGTCTCTGTCTGTGTGTGTCTGTACG	resistant	1	00	15
PURO-3D-20-NO-00-1	PURO-3D-20-NO	ACTCGGGTACAGTCTGTGACAGAGAGTCTCTCTCTCAGAGTGAGTGGTAC	resistant	1	00	14
PURO-3D-20-NO-00-1	PURO-3D-20-NO	ACTCGTGTACTGACTGAGTGTGTCTGACTGTGTGAGTCTGTGAGTCGTAC	resistant	1	00	21
PURO-3D-20-NO-00-1	PURO-3D-20-NO	ACTCTCGTACAGAGACTCAGTCAGAGAGTGTCTGTGAGTCTCTCTCGTAC	resistant	1	00	9
PURO-3D-20-NO-00-1	PURO-3D-20-NO	ACTCTCGTACTGTCTGTGACTGTGACTGTCCTCTCACAGTGTGCGTACAT	resistant	1	00	4
PURO-3D-20-NO-00-1	PURO-3D-20-NO	ACTCTGGTACAGACTGTGTGTGTCTGTGACTGTGTGAGTGTCAGACGTAC	resistant	1	00	14
PURO-3D-20-NO-00-1	PURO-3D-20-NO	ACTCTGGTACTGACAGTCTCAGTGAGTGTGACACTGTGTGTGTGTCGTAC	resistant	1	00	15
PURO-3D-20-NO-00-1	PURO-3D-20-NO	ACTCTGGTACTGTCAGAGTCAGTGTCTCTCTGTCACAGTGTGTCTGGTAC	resistant	1	00	16
PURO-3D-20-NO-00-1	PURO-3D-20-NO	ACTCTGGTACTGTCAGTGTGTGACACAGAGTGTCACTCTGTCAGTCGTAC	resistant	1	00	4
PURO-3D-20-NO-00-1	PURO-3D-20-NO	ACTCTGGTACTGTCTGTCTGAGACTGTGAGTCAGAGTCACAGTGTCGTAC	resistant	1	00	10
PURO-3D-20-NO-00-1	PURO-3D-20-NO	ACTCTTGTACTGAGTCTCAGACTCAGTCAGTGACTCACACTCAGTCGTAC	resistant	1	00	23
PURO-3D-20-NO-00-1	PURO-3D-20-NO	ACTCTTGTACTGTGAGAGACACTGTCTGTGAGAGTGAGACTCAGTGGTAC	resistant	1	00	10
PURO-3D-20-NO-00-1	PURO-3D-20-NO	ACTGAGGTACAGAGTCAGTGTCAGTCTCTCTGAGTCACACTGAGTGGTAC	resistant	1	00	7
PURO-3D-20-NO-00-1	PURO-3D-20-NO	ACTGAGGTACAGTGTGTCACAGTGAGTGACAGACACTGTCTGTCTCGTAC	resistant	1	00	11
PURO-3D-20-NO-00-1	PURO-3D-20-NO	ACTGATGTACAGTGTCTGTCAGTGTGTGTCTCTCTGAGACTCACTCGTAC	resistant	1	00	11
PURO-3D-20-NO-00-1	PURO-3D-20-NO	ACTGATGTACTCACTGAGACTCAGAGAGTGTGTGTCTGTGACTGACGTAC	resistant	1	00	9
PURO-3D-20-NO-00-1	PURO-3D-20-NO	ACTGATGTACTGAGTGAGTGAGTGATTGAGTCTGACAGTGAGAGTGGTAC	resistant	1	00	10
PURO-3D-20-NO-00-1	PURO-3D-20-NO	ACTGCAGTACAGACTGTCAGAGTGTGTCTGTGAGACTGTGAGAGTGGTAC	resistant	1	00	7
PURO-3D-20-NO-00-1	PURO-3D-20-NO	ACTGCAGTACTGAGAGAGAGTCAGACTCACTGTCACAGTGAGAGTGGTAC	resistant	1	00	7
PURO-3D-20-NO-00-1	PURO-3D-20-NO	ACTGCCGTACTCTCTGACTCTGTGTCTGTGTCAGTCTCAGTCTCTGGTAC	resistant	1	00	5
PURO-3D-20-NO-00-1	PURO-3D-20-NO	ACTGCGGTACACTGTCTCAGAGTATGTCTGAGAGAGTGTGACTGTCGTAC	resistant	1	00	36
PURO-3D-20-NO-00-1	PURO-3D-20-NO	ACTGCGGTACAGTGAGTCAGAGAGACTGACAGTGTGTGACTCTCAGGTAC	resistant	1	00	15
PURO-3D-20-NO-00-1	PURO-3D-20-NO	ACTGCGGTACTCAGAGTGAGTGTGACTGTGTGACTGAGTCAGTGAGGTAC	resistant	1	00	8
PURO-3D-20-NO-00-1	PURO-3D-20-NO	ACTGCTGTACAGAGTGAGAGTGAGTGAGTGTGTGTGTGTGTGACTGGTAC	resistant	1	00	25
PURO-3D-20-NO-00-1	PURO-3D-20-NO	ACTGCTGTACTCTCTCTCACAGACAGTCTGACTCTCTGACTCACTCGTAC	resistant	1	00	5
PURO-3D-20-NO-00-1	PURO-3D-20-NO	ACTGCTGTACTGAGTGTCTCACTCTGTGTCTCCTCACTGTGTCTCGTACA	resistant	1	00	7
PURO-3D-20-NO-00-1	PURO-3D-20-NO	ACTGCTGTACTGTCACTGAGTGTGAGAGTGTCTGTGTGAGTGACTCGTAC	resistant	1	00	18
PURO-3D-20-NO-00-1	PURO-3D-20-NO	ACTGGAGTACTGTGTGTCAGTCTGTGTGTGTGAGTTTGAGTGACTGGTAC	resistant	1	00	11
PURO-3D-20-NO-00-1	PURO-3D-20-NO	ACTGGCGTACAGTGTGAGTGAGAGTCACAGTGAGTGTGTCACTCACGTAC	resistant	1	00	18
PURO-3D-20-NO-00-1	PURO-3D-20-NO	ACTGGCGTACTGAGAGTGTCACTTTCAGTGTGTCTCAGTGAGAGACGTAC	resistant	1	00	21
PURO-3D-20-NO-00-1	PURO-3D-20-NO	ACTGGGGTACACTGTCTGAGAGTCTGAGTGTGACTGACTCTGTCAGGTAC	resistant	1	00	7
PURO-3D-20-NO-00-1	PURO-3D-20-NO	ACTGGGGTACAGTGAGAGTGTGTGAGAGTCTGTGTGAGAGTCAGAGGTAC	resistant	1	00	7
PURO-3D-20-NO-00-1	PURO-3D-20-NO	ACTGGTGTACACTGAGAGAGTGTGTCACTGTGAAGTCTGACTCTGGTACA	resistant	1	00	17
PURO-3D-20-NO-00-1	PURO-3D-20-NO	ACTGGTGTACTCAGTGACAGACACTGTGTGACAGTGAGTGAGACTGGTAC	resistant	1	00	14
PURO-3D-20-NO-00-1	PURO-3D-20-NO	ACTGGTGTACTCTCAGTCTGTGTGTGTGTCACTGTCTCTCAGAGTGGTAC	resistant	1	00	21
PURO-3D-20-NO-00-1	PURO-3D-20-NO	ACTGGTGTACTCTGTGTGTCTCAGTGAGACACACTCAGTGACTCTCGTAC	resistant	1	00	13
PURO-3D-20-NO-00-1	PURO-3D-20-NO	ACTGGTGTACTGTGTCAGTGTGTCTGTGTGAGTGTCTGAGACTGTGGTAC	resistant	1	00	16
PURO-3D-20-NO-00-1	PURO-3D-20-NO	ACTGTCGTACACTGAGTCTCAGTGTCAGTGACTGAGTCTGTGTCTGGTAC	resistant	1	00	21
PURO-3D-20-NO-00-1	PURO-3D-20-NO	ACTGTCGTACTCTGACAGTGACACTGTCACACTCTCTCACACTGTGGTAC	resistant	1	00	22
PURO-3D-20-NO-00-1	PURO-3D-20-NO	ACTGTGTACTCAGTGACTGTGTGACTGTGTGTGTGTAAGTGAGTGGTACA	resistant	1	00	4
PURO-3D-20-NO-00-1	PURO-3D-20-NO	ACTGTTGTACAGTGTGTCAGTGAGACAGTCTCTGTGTCAGACTGTCGTAC	resistant	1	00	11
PURO-3D-20-NO-00-1	PURO-3D-20-NO	ACTGTTGTACTGTGACACACACTGTGTGTCTGAGAGACAGAGTGTGGTAC	resistant	1	00	20
PURO-3D-20-NO-00-1	PURO-3D-20-NO	ACTTAAGTACTGTGTCAGTGAGTGTCTCTCACACTGAGTCAGTGTCGTAC	resistant	1	00	4
PURO-3D-20-NO-00-1	PURO-3D-20-NO	ACTTACGTACAGAGACACAGTCTGTCTGTCAGTGAGAGTGTGTGAGGTAC	resistant	1	00	5
PURO-3D-20-NO-00-1	PURO-3D-20-NO	ACTTACGTACTCTCTCTGTCTCTCTGTCTCTCAGTGTGACTGAGAGATCA	resistant	1	00	13
PURO-3D-20-NO-00-1	PURO-3D-20-NO	ACTTACGTACTGTGTCAGACTCACTCTGTCACTGTGTGACTCTCTCGTAC	resistant	1	00	8
PURO-3D-20-NO-00-1	PURO-3D-20-NO	ACTTAGGTACTGAGAGTGTGAGTCAGTCTGTGAGTGAGTGTGTCTCGTAC	resistant	1	00	18
PURO-3D-20-NO-00-1	PURO-3D-20-NO	ACTTAGGTACTGTGTGACACTGACTGTGTCTCTCTGTGTCTGAGACGTAC	resistant	1	00	24
PURO-3D-20-NO-00-1	PURO-3D-20-NO	ACTTATGTACACAGTCTGACACACAGTGACAGTCACAGAGAGACTCGTAC	resistant	1	00	20
PURO-3D-20-NO-00-1	PURO-3D-20-NO	ACTTATGTACTGTGTCTGACTGTGAGTGTCTGAGACTGTGTCACTCGTAC	resistant	1	00	6
PURO-3D-20-NO-00-1	PURO-3D-20-NO	ACTTATGTACTTAGTCTGTGAGTGTGACAGAGTCAGTCACTCACTCGTAC	resistant	1	00	17
PURO-3D-20-NO-00-1	PURO-3D-20-NO	ACTTCAGTACTCAGTGTGTGTGTCACAGACTCTGTGTCTCTGAGTCGTAC	resistant	1	00	14
PURO-3D-20-NO-00-1	PURO-3D-20-NO	ACTTCCGTACACACTCTGAGTGTGAGTGTCAGTGTGTGTCACTGAGGTAC	resistant	1	00	6
PURO-3D-20-NO-00-1	PURO-3D-20-NO	ACTTCGGTACAGACACTGTGTCTCAGTGTGTCTGTGTGTCTCTCAGGTAC	resistant	1	00	9
PURO-3D-20-NO-00-1	PURO-3D-20-NO	ACTTCGGTACAGTGTCTGAGACTCTGTCTGTCAGTGAGTCTCTCAGGTAC	resistant	1	00	10
PURO-3D-20-NO-00-1	PURO-3D-20-NO	ACTTCTGTACTCACAGTCACAGTCTCAGTGACTCTGTGTGTCACAGGTAC	resistant	1	00	6
PURO-3D-20-NO-00-1	PURO-3D-20-NO	ACTTCTGTACTGTCTGTGAGTCACACACTGTGTGTGTCTCTCTGAGGTAC	resistant	1	00	11
PURO-3D-20-NO-00-1	PURO-3D-20-NO	ACTTGCGTACACTCTCTGTGTGTCACACAGTCACACTGACACTGAGGTAC	resistant	1	00	33
PURO-3D-20-NO-00-1	PURO-3D-20-NO	ACTTGCGTACTGTGTCTGACTGAGTCTCATTCTCAGTCAGTGTCTGGTAC	resistant	1	00	7
PURO-3D-20-NO-00-1	PURO-3D-20-NO	ACTTGCGTACTGTGTGTCAGTCTGTGAGTGTCTGACAGTGTCTGTCGTAC	resistant	1	00	21
PURO-3D-20-NO-00-1	PURO-3D-20-NO	ACTTGGCACGTGTCTGTGTGAGTGTGTCAGAGTCTGAGAGTCTCTGAACG	resistant	1	00	24
PURO-3D-20-NO-00-1	PURO-3D-20-NO	ACTTGGGTACAGAGTGACTGTGTGACAGAGTCACTGAGTGTGTCTCGTAC	resistant	1	00	14
PURO-3D-20-NO-00-1	PURO-3D-20-NO	ACTTGGGTACTCTCACTGTCTGACACAGTCTGTCGACTCAGTGAGGTACA	resistant	1	00	15
PURO-3D-20-NO-00-1	PURO-3D-20-NO	ACTTGGGTACTCTGAGTCTCACTGACTGTGAGTCTGTGTCACACACGTAC	resistant	1	00	17
PURO-3D-20-NO-00-1	PURO-3D-20-NO	ACTTGGGTACTGTCAGACTGTCTGTGTGTGTCTGTGAGTCTGAGACGTAC	resistant	1	00	20
PURO-3D-20-NO-00-1	PURO-3D-20-NO	ACTTGGGTACTGTCAGTCAGTCTCTCTCTGTCTGAGAGACACTCAGGTAC	resistant	1	00	5
PURO-3D-20-NO-00-1	PURO-3D-20-NO	ACTTGTGTACAGACACTGTGTCTGAGTGTGTGTCAGTCTGTGTGTGGTAC	resistant	1	00	5
PURO-3D-20-NO-00-1	PURO-3D-20-NO	ACTTGTGTACAGACAGAGTGAGACACAGAGTGTGTGTGTGTCAGTGGTAC	resistant	1	00	4
PURO-3D-20-NO-00-1	PURO-3D-20-NO	ACTTGTGTACTGACACTGACTGTCACTGTGTGAGACTGACAGTGAGGTAC	resistant	1	00	9
PURO-3D-20-NO-00-1	PURO-3D-20-NO	ACTTTCGTACACTCTGAGTGTGAGAGTGTCTGAGTCAGAGAGTCTGGTAC	resistant	1	00	12
PURO-3D-20-NO-00-1	PURO-3D-20-NO	ACTTTGGTACAGTCACACTCTGACTGACTCACTCTGGCACTGTGTGGTGC	resistant	1	00	15
PURO-3D-20-NO-00-1	PURO-3D-20-NO	ACTTTGGTACAGTGTGTCAGACACTGACAGAGTGTGAGTGAGTGTCGTAC	resistant	1	00	7
PURO-3D-20-NO-00-1	PURO-3D-20-NO	ACTTTGGTACTGTCTGACTGTGACTCAGACTCAGTGTGTCTCTGTGGTAC	resistant	1	00	25
PURO-3D-20-NO-00-1	PURO-3D-20-NO	AGAAAAGTACTGAGTGTGTGAGACAGTGAGTGACTGTGTGACTGTGGTAC	resistant	1	00	10
PURO-3D-20-NO-00-1	PURO-3D-20-NO	AGAAAAGTACTGTCTGTCAGTCTCTGTGTGTGTGAGTCACACTCACGTAC	resistant	1	00	8
PURO-3D-20-NO-00-1	PURO-3D-20-NO	AGAAACGTACAGTGTGTGTGTGTCTGTCACTCAGAGTGTCTGTGTCGTAC	resistant	1	00	6
PURO-3D-20-NO-00-1	PURO-3D-20-NO	AGAACAGTACACTGACTGACAGTGAGTCTCTCAGAGTCACAGTCTCGTAC	resistant	1	00	4
PURO-3D-20-NO-00-1	PURO-3D-20-NO	AGAACCGTACTCACTCTGTGTGTGAGTCACTGTCACTGACAGTGTGGTAC	resistant	1	00	16
PURO-3D-20-NO-00-1	PURO-3D-20-NO	AGAACGGTACTGTGAGACAGAGTGTGAGAGTGTCTGTGTCAGTGTGGTAC	resistant	1	00	9
PURO-3D-20-NO-00-1	PURO-3D-20-NO	AGAACTGTACTGACAGTGTGACAGAGAGTGTCTCACTGTCACAGTCGTAC	resistant	1	00	5
PURO-3D-20-NO-00-1	PURO-3D-20-NO	AGAACTGTACTGTCAGTGTGTCAGTCTGAGTCTCACTGTGAGACTGGTAC	resistant	1	00	5
PURO-3D-20-NO-00-1	PURO-3D-20-NO	AGAAGCGTACAGAGTGTGTGTGTCTGTGTGACACTGTGTGAGACTGGTAC	resistant	1	00	6
PURO-3D-20-NO-00-1	PURO-3D-20-NO	AGAAGGGTACTCAGAGAGTCAGTGACTCTCTGTCTGACTCTCAGTGGTAC	resistant	1	00	21
PURO-3D-20-NO-00-1	PURO-3D-20-NO	AGAAGGGTACTGAGTGTGACTCAGTGTCTGAGACACAGTCTGTGAGGTAC	resistant	1	00	18
PURO-3D-20-NO-00-1	PURO-3D-20-NO	AGAAGTGTACTCACACTGTGAGTGTCACACTGTGTCACTGTGTCTGGTAC	resistant	1	00	10
PURO-3D-20-NO-00-1	PURO-3D-20-NO	AGAAGTGTACTCAGACTGAGTGTGTCTGTGACTGTGTCTGTCTGACGTAC	resistant	1	00	15
PURO-3D-20-NO-00-1	PURO-3D-20-NO	AGAATAGTACAGAGAGTCTCAGACTCAGTCACTGTCTGTCAGAGTGGTAC	resistant	1	00	14
PURO-3D-20-NO-00-1	PURO-3D-20-NO	AGAATTGTACTCTGAGTCTGTCAGTCTCAGTCTCACACACATGTCGTACA	resistant	1	00	12
PURO-3D-20-NO-00-1	PURO-3D-20-NO	AGACATGTACAGTGTCTCTGACACAGTCAGAGACACAGTGTGTGAGGTAC	resistant	1	00	12
PURO-3D-20-NO-00-1	PURO-3D-20-NO	AGACATGTACTGTGAGACAGACAGTGTGTCTCACTCTCAGAGTCTCGTAC	resistant	1	00	4
PURO-3D-20-NO-00-1	PURO-3D-20-NO	AGACATGTACTGTGTGAGACAGAGTGTCTGTCTGAGACTGTGTGTGGTAC	resistant	1	00	10
PURO-3D-20-NO-00-1	PURO-3D-20-NO	AGACCCGTACACTGTCTCTGAGACTGAGTCTGTGTGTGTGTCTGTGGTAC	resistant	1	00	5
PURO-3D-20-NO-00-1	PURO-3D-20-NO	AGACCCGTACAGTGTCTGAGTGACTGTGTGAGTGTCTGTCTGTCTGGTAC	resistant	1	00	19
PURO-3D-20-NO-00-1	PURO-3D-20-NO	AGACCGGTACTCTCTGTGTCAGAGTGTGTGTGTCAGTGACTGACAGGTAC	resistant	1	00	4
PURO-3D-20-NO-00-1	PURO-3D-20-NO	AGACCGGTACTGAGTCAGAGAGACACACTCTGTCTGTCACAGACAGGTAC	resistant	1	00	6
PURO-3D-20-NO-00-1	PURO-3D-20-NO	AGACCGGTACTGTCTCTGTGAGAGAGACACTCACTCTGTGACTGTGGTAC	resistant	1	00	24
PURO-3D-20-NO-00-1	PURO-3D-20-NO	AGACCTGTACTCTCAGTGACTGAGTCAGTCTCTCTCAGAGTCTCTGGTAC	resistant	1	00	11
PURO-3D-20-NO-00-1	PURO-3D-20-NO	AGACCTGTACTGAGAGTGACACAGTGTGAGACTCTGTCACTGTCTGGTAC	resistant	1	00	29
PURO-3D-20-NO-00-1	PURO-3D-20-NO	AGACGCGTACAGACTGACTGTGTCTCTGACACTCACAGAGACTGTGGTAC	resistant	1	00	8
PURO-3D-20-NO-00-1	PURO-3D-20-NO	AGACGCGTACTCTGTGTCAGTGTGTCAGAGTGTGACAGTGAGAGAGGTAC	resistant	1	00	9
PURO-3D-20-NO-00-1	PURO-3D-20-NO	AGACGTGTACTCTGAGTGTGTGAGACTGTCACTCTGAGAGTGTGTCGTAC	resistant	1	00	5
PURO-3D-20-NO-00-1	PURO-3D-20-NO	AGACGTGTACTCTGTCTGTGACAGAGAGAGTGTCTCTGTGTCAGACGTAC	resistant	1	00	22
PURO-3D-20-NO-00-1	PURO-3D-20-NO	AGACTAGTACAGAGTCAGTGTGACAGACAGTGTGTGTGTGTGTGACGTAC	resistant	1	00	6
PURO-3D-20-NO-00-1	PURO-3D-20-NO	AGACTAGTACTCTGTCTGTCTGTGAGTCTCTGTGTGTCAGTCTCACGTAC	resistant	1	00	11
PURO-3D-20-NO-00-1	PURO-3D-20-NO	AGACTAGTACTCTGTGTGTGTCTCAGTGAGAGTCTTACTGAGAGTCGTAC	resistant	1	00	8
PURO-3D-20-NO-00-1	PURO-3D-20-NO	AGACTCGTACTCAGTGTGTGAGAGTCTGTCTCACAGTCTGAGAGAGGTAC	resistant	1	00	10
PURO-3D-20-NO-00-1	PURO-3D-20-NO	AGACTGGTACTGTGTGTGAGAGTCAGAGAGAGTGTGTGTGTCAGAGGTAC	resistant	1	00	18
PURO-3D-20-NO-00-1	PURO-3D-20-NO	AGACTTGTACTCTGTCAGTGTGAGAGTGTCTGTCTGTCAGACACTCGTAC	resistant	1	00	4
PURO-3D-20-NO-00-1	PURO-3D-20-NO	AGACTTGTACTGAGTGAGAGTGTGTGTCTCTGTGACTCAGTCACACGTAC	resistant	1	00	17
PURO-3D-20-NO-00-1	PURO-3D-20-NO	AGAGAAGTACTCTGTCTGTGTCAGTGACACTCTGAGAGAGTCACTGGTAC	resistant	1	00	8
PURO-3D-20-NO-00-1	PURO-3D-20-NO	AGAGAGGTACAGTGTCACAGTGTGACTGTGTGACTGACTCACTGACGTAC	resistant	1	00	17
PURO-3D-20-NO-00-1	PURO-3D-20-NO	AGAGCAGTACAGTCAGTGAGTCTGTCTCACTCTGAGTGTCACACAGGTAC	resistant	1	00	16
PURO-3D-20-NO-00-1	PURO-3D-20-NO	AGAGCTGTACTGACTGTGTGAGTGTGTGACTGAGACTCTCAGAGTGGTAC	resistant	1	00	14
PURO-3D-20-NO-00-1	PURO-3D-20-NO	AGAGCTGTACTGAGTCAGTGAGTCAGAGTGTCTCAGAGTGTCTGACGTAC	resistant	1	00	10
PURO-3D-20-NO-00-1	PURO-3D-20-NO	AGAGGGGTACACAGAGTGAGTCTGACTGTGTGAGTGTCTGAGTGTGGTAC	resistant	1	00	11
PURO-3D-20-NO-00-1	PURO-3D-20-NO	AGAGGGGTACTGTCTGTCTGACAGTCTCTCAGTGTCACACACTCAGGTAC	resistant	1	00	10
PURO-3D-20-NO-00-1	PURO-3D-20-NO	AGAGGTGTACAGTCTCTGTGTGAGTGTGAGTCACTGACACTGTCAGGTAC	resistant	1	00	9
PURO-3D-20-NO-00-1	PURO-3D-20-NO	AGAGGTGTACTGAGTCACAGAGTCTCAGAGTGACTCAGACTGTGAGGTAC	resistant	1	00	8
PURO-3D-20-NO-00-1	PURO-3D-20-NO	AGAGGTGTACTGAGTGTCTGTGTGTGTCTCTGTCTCTGAGTGACTGGTAC	resistant	1	00	12
PURO-3D-20-NO-00-1	PURO-3D-20-NO	AGAGGTGTACTGTCTGAGTCAGAGTCTCTCTGAGAGAGTGTGTGAGGTAC	resistant	1	00	9
PURO-3D-20-NO-00-1	PURO-3D-20-NO	AGAGGTGTACTGTGTGAGAGAGTGAGTCTGTGACTGTGTCTGTGTCGTAC	resistant	1	00	6
PURO-3D-20-NO-00-1	PURO-3D-20-NO	AGAGTGGTACTCACTGTCTGTGTGTGTCTGACTGTGTGAGTGAAGTGGTA	resistant	1	00	5
PURO-3D-20-NO-00-1	PURO-3D-20-NO	AGAGTTGTACACAGTGTGAGAGTCAGAGAGTCTGTGTGTGTGAGGTACAT	resistant	1	00	8
PURO-3D-20-NO-00-1	PURO-3D-20-NO	AGAGTTGTACTCTGTCTGAGTGTGAGTGAGTGTGTCAGAGTCTCTCGTAC	resistant	1	00	11
PURO-3D-20-NO-00-1	PURO-3D-20-NO	AGAGTTGTACTCTGTGTCTCTCTGACTCAGAGTGACACTGTCTGTGGTAC	resistant	1	00	6
PURO-3D-20-NO-00-1	PURO-3D-20-NO	AGATAAGTACAGGTGTCACTGTCAGTGTGTGTCAGTGTGTGCTGGTACAT	resistant	1	00	14
PURO-3D-20-NO-00-1	PURO-3D-20-NO	AGATAAGTACTGAGTCTGTCTGTCTGTCAGACTGAGAGTGACTCAGGTAC	resistant	1	00	5
PURO-3D-20-NO-00-1	PURO-3D-20-NO	AGATACGTACTCTCAGTGAGTCTGTGTGTCACAGTGACTGTCTCAGGTAC	resistant	1	00	19
PURO-3D-20-NO-00-1	PURO-3D-20-NO	AGATACGTACTGTGAGTCTGTCTGTGAGTCAGTCACTGAGAGTGTGGTAC	resistant	1	00	9
PURO-3D-20-NO-00-1	PURO-3D-20-NO	AGATATGTACAGTGAGTCAGCGAGTGTGAGTGTCTCTGACTCTCAGGTAC	resistant	1	00	23
PURO-3D-20-NO-00-1	PURO-3D-20-NO	AGATCAGTACTCTCAGTCTGTGTCTCACAGTCTGACACAGAGTGTGGTAC	resistant	1	00	37
PURO-3D-20-NO-00-1	PURO-3D-20-NO	AGATCTGTACTCAGTCTGTGTGTGACTGTCTCAGTCTGTCACATGGTACA	resistant	1	00	5
PURO-3D-20-NO-00-1	PURO-3D-20-NO	AGATGAGTACAGTGTGACACTGTGTGTGTGTCTGTGTGACAGTGTCGTAC	resistant	1	00	5
PURO-3D-20-NO-00-1	PURO-3D-20-NO	AGATGAGTACTGTGTCTGTGAGTCAGTCTCTGTGAGACTCACTGACGTAC	resistant	1	00	20
PURO-3D-20-NO-00-1	PURO-3D-20-NO	AGATGCGTACACAGTCTGTCAGAGAGAGTGTCTGTCTGTCTGTCTCGTAC	resistant	1	00	8
PURO-3D-20-NO-00-1	PURO-3D-20-NO	AGATGCGTACTCAGTGAGTGTGTGAGTGAGAGACTGACTGACAGTGGTAC	resistant	1	00	11
PURO-3D-20-NO-00-1	PURO-3D-20-NO	AGATGCGTACTGTGTGTCTGAGTCAGACTCTGAGTGTCTCAGTGTCGTAC	resistant	1	00	11
PURO-3D-20-NO-00-1	PURO-3D-20-NO	AGATGGGTACAGTCAGTGTGTGTGTGTGTCAGACAGATTCACGTACATGG	resistant	1	00	4
PURO-3D-20-NO-00-1	PURO-3D-20-NO	AGATGGGTACAGTCAGTGTGTGTGTGTGTGTCAGACAGATTCACGTACAT	resistant	1	00	24
PURO-3D-20-NO-00-1	PURO-3D-20-NO	AGATGGGTACTCACTGTCAGAGACTGTCTGTGTCTCAGAGTGTGTCGTAC	resistant	1	00	8
PURO-3D-20-NO-00-1	PURO-3D-20-NO	AGATGGGTACTGAGTCAGTCTGTGTGTCTCTGTGTCTCAGTCACAGGTAC	resistant	1	00	10
PURO-3D-20-NO-00-1	PURO-3D-20-NO	AGATGGGTACTGTGTCACTGTCTGAGAGTCTCTCAGACTCTCAGTCGTAC	resistant	1	00	9
PURO-3D-20-NO-00-1	PURO-3D-20-NO	AGATGGGTACTGTGTGAGACACTGTGTGAGAGTCTCTCTCACAGTGGTAC	resistant	1	00	21
PURO-3D-20-NO-00-1	PURO-3D-20-NO	AGATGGGTACTGTGTGAGTCTGTCTCTGAGTGTGTGACTGACTGTGGTAC	resistant	1	00	4
PURO-3D-20-NO-00-1	PURO-3D-20-NO	AGATGTGTACTGTGTGACTGTGTCAGTGAGACACACAGTGTCAGTCGTAC	resistant	1	00	4
PURO-3D-20-NO-00-1	PURO-3D-20-NO	AGATTAGTACAGACTCAGAGAGTCACTCTGTGTCTGTGTGCTGTCGTACA	resistant	1	00	27
PURO-3D-20-NO-00-1	PURO-3D-20-NO	AGATTAGTACTGTGAGTGTCACACTGTCTCTCTGTCACTCTGTGAGGTAC	resistant	1	00	10
PURO-3D-20-NO-00-1	PURO-3D-20-NO	AGATTGGTACTCACTGTCAGTCTGAGTCTCACTCTCTCAGTGTGAGATCA	resistant	1	00	6
PURO-3D-20-NO-00-1	PURO-3D-20-NO	AGATTGTACTCAGTCTGAGTGTCTGTGAGAGAGTCAGTCTGTGTGGTACA	resistant	1	00	15
PURO-3D-20-NO-00-1	PURO-3D-20-NO	AGATTTGTACTCAGTGTGACTGTCACTCAGAGAGTCAGTCAGTCTGGTAC	resistant	1	00	21
PURO-3D-20-NO-00-1	PURO-3D-20-NO	AGATTTGTACTGTGTCTGTGTCAGACAGTCTCAGTCAGAGTGAGCGTACA	resistant	1	00	15
PURO-3D-20-NO-00-1	PURO-3D-20-NO	AGATTTGTACTGTGTGTGTGTCTCACAGAGAATGAGACAGAGTGGTACAT	resistant	1	00	6
PURO-3D-20-NO-00-1	PURO-3D-20-NO	AGATTTGTACTGTGTGTGTGTGTCTCACAGAGAATGAGACAGAGTGGTAC	resistant	1	00	17
PURO-3D-20-NO-00-1	PURO-3D-20-NO	AGCAACGTACAGTCTGAGTGTGTGTGTGACAGTGTCTGAGTGAGAGGTAC	resistant	1	00	7
PURO-3D-20-NO-00-1	PURO-3D-20-NO	AGCAACGTACTCTCTCAGTGACTGTCAGACTGAGAGACACTCTGTCGTAC	resistant	1	00	7
PURO-3D-20-NO-00-1	PURO-3D-20-NO	AGCACGGTACACTCAGAGTCAGAGTCACAGTGTCTGTGTGAGAGTGGTAC	resistant	1	00	8
PURO-3D-20-NO-00-1	PURO-3D-20-NO	AGCACGGTACTGAGTGTCTGACTACAGTGTCTCACTGAGACTGAGTACAT	resistant	1	00	22
PURO-3D-20-NO-00-1	PURO-3D-20-NO	AGCACTGTACACTGTCACTGTCTGAGACTCTGTACTGTCTGTCGGTACAT	resistant	1	00	16
PURO-3D-20-NO-00-1	PURO-3D-20-NO	AGCAGGGTACTGAGAGAGACTGTCACAGACTGAGTGAGTGACTGAGGTAC	resistant	1	00	5
PURO-3D-20-NO-00-1	PURO-3D-20-NO	AGCAGTGTACTCTGAGACTGTGTGTGGACTGTGACAGTGTGTGAGTCGTA	resistant	1	00	16
PURO-3D-20-NO-00-1	PURO-3D-20-NO	AGCAGTGTACTGTCTGTCTGACTGTCAGTGTCAGTGTCAGAGTCACGATC	resistant	1	00	16
PURO-3D-20-NO-00-1	PURO-3D-20-NO	AGCAGTGTACTGTGTCAGTGTCTGTGACTGTGTCAGTGACACAGACGTAC	resistant	1	00	13
PURO-3D-20-NO-00-1	PURO-3D-20-NO	AGCATCGTACAGTCAGAGTCTCTCACTGAGTCACAGACTGTGTGGTACAT	resistant	1	00	34
PURO-3D-20-NO-00-1	PURO-3D-20-NO	AGCATCGTACAGTGAGACAGAGTGTGACAGAGTCTCTGTCACTCTGGTAC	resistant	1	00	21
PURO-3D-20-NO-00-1	PURO-3D-20-NO	AGCATGGTACTCTCTGACAGAGTGTGTGTGTGACTCACAGACTGTGGTAC	resistant	1	00	5
PURO-3D-20-NO-00-1	PURO-3D-20-NO	AGCATTGTACTGTGTCTGTCACACTGAGTGTGACTGACACACTCAGGTAC	resistant	1	00	12
PURO-3D-20-NO-00-1	PURO-3D-20-NO	AGCCAAGTACAGAGAGACAGAGAGAGACAGAGTCACAGGAGTCACGTACA	resistant	1	00	5
PURO-3D-20-NO-00-1	PURO-3D-20-NO	AGCCAGGTACTGTCTCTGTCACAGTCACACTCTGAGACAGTCACAGGTAC	resistant	1	00	13
PURO-3D-20-NO-00-1	PURO-3D-20-NO	AGCCCAGTACTGACAGTGACTGTCACTCAGAGACTGTGAGTGATTGGTAC	resistant	1	00	5
PURO-3D-20-NO-00-1	PURO-3D-20-NO	AGCCCAGTACTGACTCTCACTGACTCACTGTGAGAGTGTCTGTGTGGTAC	resistant	1	00	13
PURO-3D-20-NO-00-1	PURO-3D-20-NO	AGCCCCGTACAGACTCAGTCAGACTGACACTCAGTGTGTGAGTGTGGTAC	resistant	1	00	30
PURO-3D-20-NO-00-1	PURO-3D-20-NO	AGCCCCGTACTGTGAGTGTGACAGTCAGTGATTGACAGTCTCTGAGGTAC	resistant	1	00	4
PURO-3D-20-NO-00-1	PURO-3D-20-NO	AGTGAAGTACAGAGAGTGTGTGTGAGTGACTGTGTCTGAGTGTGTGGTAC	resistant	1	00	11
PURO-3D-20-NO-00-1	PURO-3D-20-NO	AGTGAAGTACTGAGTGTGCAGAGAGAGTCTCACACACTGAGAGTGGTACA	resistant	1	00	16
PURO-3D-20-NO-00-1	PURO-3D-20-NO	AGTGACGTACTCTGTGAAGAGTGACTGTGTCTCAGACTGAGTGTGGTACA	resistant	1	00	22
PURO-3D-20-NO-00-1	PURO-3D-20-NO	AGTGACGTACTGACAGTGTGTGACTGAGTGAGTGTCAGACTCTGTCGTAC	resistant	1	00	14
PURO-3D-20-NO-00-1	PURO-3D-20-NO	AGTGACGTACTGTCAGAGAGTGTCACTCACAGTGTGAGAGTGACAGGTAC	resistant	1	00	14
PURO-3D-20-NO-00-1	PURO-3D-20-NO	AGTGACGTACTGTCTCTCTCTCTGAGTCAGTGAGTCAGTGAGAGAGGTAC	resistant	1	00	9
PURO-3D-20-NO-00-1	PURO-3D-20-NO	AGTGACTACTCACAGTCTCTGTCTGTGTCACTCTGTCTGACTGTCGTACA	resistant	1	00	4
PURO-3D-20-NO-00-1	PURO-3D-20-NO	AGTGAGGTACAGTCTCTCTCTCAGAGACTCTCACTGTGAGTACAGGTACA	resistant	1	00	12
PURO-3D-20-NO-00-1	PURO-3D-20-NO	AGTGAGGTACTGAGAGTCACTCAGTCTGTCAGTGACACAGAGTGAGGTAC	resistant	1	00	9
PURO-3D-20-NO-00-1	PURO-3D-20-NO	AGTGAGGTACTGTCAGTCAGTGTGTGTGACTGAGTGTGAGTGTGTCGTAC	resistant	1	00	8
PURO-3D-20-NO-00-1	PURO-3D-20-NO	AGTGATGTACTGTGTCTGAGTCTGTGTGAGAGAGAGAGTCTGACCGATCA	resistant	1	00	14
PURO-3D-20-NO-00-1	PURO-3D-20-NO	AGTGATGTACTGTGTGTGAGTCTCTGTGTGTGACTCTCACTGAGACGTAC	resistant	1	00	18
PURO-3D-20-NO-00-1	PURO-3D-20-NO	AGTGCAGTACACAGTCTGTCACTGTGAGTCTCAGTCACAGACTGACGTAC	resistant	1	00	21
PURO-3D-20-NO-00-1	PURO-3D-20-NO	AGTGCAGTACACTGTCAGTCTGAGTCAGTCTGTGAGAGTCTCAGTGGTAC	resistant	1	00	21
PURO-3D-20-NO-00-1	PURO-3D-20-NO	AGTGCAGTACTGACTGTGTGTGTCTGTGTCTGAGAGTCTGAGTGTCGTAC	resistant	1	00	6
PURO-3D-20-NO-00-1	PURO-3D-20-NO	AGTGCAGTACTGAGACACAGTGTGTGAGTGACTGTGTCTCAGAGTGGTAC	resistant	1	00	11
PURO-3D-20-NO-00-1	PURO-3D-20-NO	AGTGCCGTACAGTGTCTCTCACAGTGTCTGTGACACAGAGTCTGTGGTAC	resistant	1	00	13
PURO-3D-20-NO-00-1	PURO-3D-20-NO	AGTGCCGTACTCTGCCTCTCTGTGACAGAGAGAGTGTCTGTCAGAGGTAC	resistant	1	00	42
PURO-3D-20-NO-00-1	PURO-3D-20-NO	AGTGCCGTACTGAGTGACAGTGAGACTCTGTTTCTCTGAGTGTGTGGTAC	resistant	1	00	8
PURO-3D-20-NO-00-1	PURO-3D-20-NO	AGTGCGGTACAGTCACTGTCTCACTGTGAGAGTGTGTCAGACACACGTAC	resistant	1	00	21
PURO-3D-20-NO-00-1	PURO-3D-20-NO	AGTGCGGTACTGTGACTCTGTCAGACTGTGCGAGTCTGTGTCAGTCGTAC	resistant	1	00	6
PURO-3D-20-NO-00-1	PURO-3D-20-NO	AGTGCGGTACTGTGTGTGTCACTGACTCTGTTTGTGTGACAGACTGGTAC	resistant	1	00	51
PURO-3D-20-NO-00-1	PURO-3D-20-NO	AGTGCTGTACAGAGTGAGTGTCTGTGTGTCTGTGAGTCTCACAGTCGTAC	resistant	1	00	40
PURO-3D-20-NO-00-1	PURO-3D-20-NO	AGTGCTGTACAGTGACTGTGAGTGAGAGTGTGACTGAGTGTGTGTGGTAC	resistant	1	00	9
PURO-3D-20-NO-00-1	PURO-3D-20-NO	AGTGCTGTACTCACTGTCTCACACAGAGTGTGTGAGTGACTGAGTGGTAC	resistant	1	00	11
PURO-3D-20-NO-00-1	PURO-3D-20-NO	AGTGCTGTACTGAGACACTCACAGTCAGTCTGAGAGAGACTCTCTCGTAC	resistant	1	00	17
PURO-3D-20-NO-00-1	PURO-3D-20-NO	AGTGGAGTACTCTGAGAGTGTCAGAGAGTGTGACTGTCTGACAGACGTAC	resistant	1	00	12
PURO-3D-20-NO-00-1	PURO-3D-20-NO	AGTGGCGTACACTCTGCTCTCTGACACTGTCTGTGAGTGAGACTGGTACA	resistant	1	00	25
PURO-3D-20-NO-00-1	PURO-3D-20-NO	AGTGGCGTACCGTCAGTGAGAGTGAGTGAGTGTCTGTCTGAGTGACGTAC	resistant	1	00	9
PURO-3D-20-NO-00-1	PURO-3D-20-NO	AGTGGCGTACTCAGTGTGACACTCACTGTCTCTCTGTCAGAGTCTGGTAC	resistant	1	00	12
PURO-3D-20-NO-00-1	PURO-3D-20-NO	AGTGGCGTACTGAGTCTGTGTGAGACACAGTGAGAGTCTCTCACTGGTAC	resistant	1	00	28
PURO-3D-20-NO-00-1	PURO-3D-20-NO	AGTGGCGTACTGTCTGTGTCTGAGAGTCTCTGTCAGACAGTCAGAGGTAC	resistant	1	00	16
PURO-3D-20-NO-00-1	PURO-3D-20-NO	AGTGGGGTACACACTGTCTGTGAGTGTCACTGTGACTGTGAGTGTGGTAC	resistant	1	00	15
PURO-3D-20-NO-00-1	PURO-3D-20-NO	AGTGGGGTACTCACTCTCTGACACAGTCTCACTGAGTGTCTGTGAGGTAC	resistant	1	00	16
PURO-3D-20-NO-00-1	PURO-3D-20-NO	AGTGGGGTACTCTGTGTGTGTCACTGTGTCTCAGACAGTCAGACTCGTAC	resistant	1	00	4
PURO-3D-20-NO-00-1	PURO-3D-20-NO	AGTGGGGTACTGACTCTCACAGTGACTGTCACTCAGTGTCAGTCTGATCA	resistant	1	00	14
PURO-3D-20-NO-00-1	PURO-3D-20-NO	AGTGGGGTACTGAGACAGTCAGAGTGTCAGTCTCTCTGACTCACTGGTAC	resistant	1	00	12
PURO-3D-20-NO-00-1	PURO-3D-20-NO	AGTGGGGTACTGTGTGTGTGAGTCTGAGACTCAGACAGTCTCAGTGGTAC	resistant	1	00	7
PURO-3D-20-NO-00-1	PURO-3D-20-NO	AGTGGTGTACACTGTCACTGTGAGAGAGACTGTCACTGTGAGACTCGTAC	resistant	1	00	10
PURO-3D-20-NO-00-1	PURO-3D-20-NO	AGTGGTGTACAGTCTCAGTCTGTGAGTGTGAGACAGAGACTCTGAGGTAC	resistant	1	00	34
PURO-3D-20-NO-00-1	PURO-3D-20-NO	AGTGGTGTACAGTCTCTGTGAGAGTCACACTGTCAGAGTGTCTGAGGTAC	resistant	1	00	4
PURO-3D-20-NO-00-1	PURO-3D-20-NO	AGTGGTGTACTGTCAGAGTGTCTGAGACTCTGACTGTGAGTGGTCGTACA	resistant	1	00	4
PURO-3D-20-NO-00-1	PURO-3D-20-NO	AGTGTAGTACAGAGACACACTCTGTGTGACAGAGTCACTGACTCTCGTAC	resistant	1	00	6
PURO-3D-20-NO-00-1	PURO-3D-20-NO	AGTGTCGTACAGAGAGTGTGTGACTGTGAGTGAGTCTGAGTGTGTCGTAC	resistant	1	00	9
PURO-3D-20-NO-00-1	PURO-3D-20-NO	AGTGTGGTACACAGTCTCTCTGAGACTGAGACAGTGTGTCACACACGTAC	resistant	1	00	7
PURO-3D-20-NO-00-1	PURO-3D-20-NO	AGTGTGGTACAGAGTCTGTGTGTGTCACAGAGTGAGTGTCTCTGTCGTAC	resistant	1	00	20
PURO-3D-20-NO-00-1	PURO-3D-20-NO	AGTGTGGTACTCAGTGACTCTCACTGTCTCAGAGTGTCTGACACAGGTAC	resistant	1	00	11
PURO-3D-20-NO-00-1	PURO-3D-20-NO	AGTGTGGTACTCTCTGTGTGTGTGACACTGTGAGTGAGTGAGTCTGGTAC	resistant	1	00	15
PURO-3D-20-NO-00-1	PURO-3D-20-NO	AGTGTGGTACTGTGACTGACTGAGTGAGTCACTCAGTCTGTGTGACGTAC	resistant	1	00	14
PURO-3D-20-NO-00-1	PURO-3D-20-NO	AGTGTGGTACTGTTGTCTGAGAGTCACTCTCACTGACTCAGTGACGTACA	resistant	1	00	9
PURO-3D-20-NO-00-1	PURO-3D-20-NO	AGTGTGTACAGTGAGAGTGTGTGTCTGTCAGACTGTCAGTGTGTCGTACA	resistant	1	00	9
PURO-3D-20-NO-00-1	PURO-3D-20-NO	AGTGTTGTACTCTCTGTCTCTGACTCTCAGTGAGAGTGACTCAGTCGTAC	resistant	1	00	17
PURO-3D-20-NO-00-1	PURO-3D-20-NO	AGTGTTGTACTGTGTGACAGAGTCTGAGTGTCAGAGACTGAGTGAGGTAC	resistant	1	00	4
PURO-3D-20-NO-00-1	PURO-3D-20-NO	AGTTAAGTACACTCACAGAGTCAGTGACTCAGAGTAGAGAGTCTGATCAT	resistant	1	00	10
PURO-3D-20-NO-00-1	PURO-3D-20-NO	AGTTATGTACAGACTGAGTGTGAGAGTGAGTGTGACTCTGTGTCAGGTAC	resistant	1	00	13
PURO-3D-20-NO-00-1	PURO-3D-20-NO	AGTTCAGTACAGACTGTCTCTGTCAGAGTCACTCTGTGTGTCTGTGGTAC	resistant	1	00	6
PURO-3D-20-NO-00-1	PURO-3D-20-NO	AGTTCAGTACAGTGTCTCTCTCTCAGTCTGACAGTCTGACTGTCTGGTAC	resistant	1	00	8
PURO-3D-20-NO-00-1	PURO-3D-20-NO	AGTTCAGTACTGACTGACTGTGTGAGTGTCTCTGTGAGTGTGTCACGTAC	resistant	1	00	10
PURO-3D-20-NO-00-1	PURO-3D-20-NO	AGTTCAGTACTGACTGAGAGTCAGAGAGAGTCAGAGTGTGTGAGTCGTAC	resistant	1	00	11
PURO-3D-20-NO-00-1	PURO-3D-20-NO	AGTTCAGTACTGACTGTCAGTCTGTGTGAGTCAGTGTGAGAGACTGGTAC	resistant	1	00	19
PURO-3D-20-NO-00-1	PURO-3D-20-NO	AGTTCCGTACACACAGACTCTCTCAGTGTGTCACAGTGTGTGTCAGGTAC	resistant	1	00	6
PURO-3D-20-NO-00-1	PURO-3D-20-NO	AGTTCCGTACAGAGTGTGAGAGACAGAGTCTGAGAGTGTGTGACACGTAC	resistant	1	00	22
PURO-3D-20-NO-00-1	PURO-3D-20-NO	AGTTCCGTACTCACTGTGACAGACAGTCAGTCAGTGTCTGTGAGTGGTAC	resistant	1	00	17
PURO-3D-20-NO-00-1	PURO-3D-20-NO	AGTTCCGTACTGACAGTGACTCTGTCAGAGAGTGTGTCTCTGTGACGTAC	resistant	1	00	12
PURO-3D-20-NO-00-1	PURO-3D-20-NO	AGTTCGGTACACTCAGTGTCACTGACAGTCACAGTGTCTGTGACAGGTAC	resistant	1	00	15
PURO-3D-20-NO-00-1	PURO-3D-20-NO	AGTTCGGTACAGTCTCTGTGTCTGTGTCAGTGAGAGTGTGTCTCAGGTAC	resistant	1	00	25
PURO-3D-20-NO-00-1	PURO-3D-20-NO	AGTTCGGTACTCACAGTGTCAGTCTGTCAGTCACTGAGAGAGACTGGTAC	resistant	1	00	11
PURO-3D-20-NO-00-1	PURO-3D-20-NO	AGTTCTGTACACTGAGACAGTCACAGAGTGTCTGACAGTGTGTGTGGTAC	resistant	1	00	6
PURO-3D-20-NO-00-1	PURO-3D-20-NO	AGTTCTGTACTGTGTGTGTGAGTGTCAGTGTGAGTGTGTGTCTCAGGTAC	resistant	1	00	14
PURO-3D-20-NO-00-1	PURO-3D-20-NO	AGTTGAGTACAGTGTCTCAGTCTCTGTCAGACTGTGTCAGTGAGTCGTAC	resistant	1	00	10
PURO-3D-20-NO-00-1	PURO-3D-20-NO	AGTTGAGTACTGTGTCTCTCAGACTGTCACTGTGACTGTGAGTGTGGTAC	resistant	1	00	12
PURO-3D-20-NO-00-1	PURO-3D-20-NO	AGTTGCGTACAGTCTCACTGAGACTGTGTGTGAGTGTCTGACACTCGTAC	resistant	1	00	11
PURO-3D-20-NO-00-1	PURO-3D-20-NO	AGTTGCGTACAGTCTCTCTGACTCACACTGACTCTGTCACACACTGGTAC	resistant	1	00	19
PURO-3D-20-NO-00-1	PURO-3D-20-NO	AGTTGCGTACTCTCTGTGTGAGTGTGTCACTGTGTCTCAGAGTGTGGTAC	resistant	1	00	5
PURO-3D-20-NO-00-1	PURO-3D-20-NO	AGTTGCGTACTGACTGTGTCACTGAGTGTGAGTGTCAGTCTGTCTCGTAC	resistant	1	00	5
PURO-3D-20-NO-00-1	PURO-3D-20-NO	AGTTGCGTACTGAGTGTGAGTCTGAGTGTCACTGACACTGTGTGACGTAC	resistant	1	00	5
PURO-3D-20-NO-00-1	PURO-3D-20-NO	AGTTGGGTACAGACTCTCAGTGAGTCAGACCGTCAGACTCAGTGTGGTAC	resistant	1	00	5
PURO-3D-20-NO-00-1	PURO-3D-20-NO	AGTTGTGTACAGTGACTACTCTCAGAGTGACTGAGAGACTCTGGTCGTAC	resistant	1	00	13
PURO-3D-20-NO-00-1	PURO-3D-20-NO	AGTTGTGTACTCTGAGTGAGTGTCTCTGTGTGTCAGTGACAGAGTCGTAC	resistant	1	00	11
PURO-3D-20-NO-00-1	PURO-3D-20-NO	AGTTGTGTACTCTGTCAGTCTCTCTGTCTCTGTGAGTGACTCAGAGTACA	resistant	1	00	10
PURO-3D-20-NO-00-1	PURO-3D-20-NO	AGTTGTGTACTGTGTCTCAGAGAGACAGAGTCTGTGAGACTGTGTCGTAC	resistant	1	00	7
PURO-3D-20-NO-00-1	PURO-3D-20-NO	AGTTTAGTACTGTGTGAGTCAGCAGACTCACAGAGACTGACACTGATCAT	resistant	1	00	7
PURO-3D-20-NO-00-1	PURO-3D-20-NO	AGTTTGGTACAGAGACTCTGTCAGTGTGACTGAGTGAGTCTGTCTCGTAC	resistant	1	00	29
PURO-3D-20-NO-00-1	PURO-3D-20-NO	AGTTTGGTACTGTCAGACACACAGACAGAGACTGTGTGAGACTCTGGTAC	resistant	1	00	25
PURO-3D-20-NO-00-1	PURO-3D-20-NO	AGTTTGGTACTGTGACTGTGTCAGCTCACTGTGTGTCTGACAGTGGTACA	resistant	1	00	8
PURO-3D-20-NO-00-1	PURO-3D-20-NO	AGTTTGGTACTGTGTGAGAGTGTCTGTGAGAGTGTCACTGTCAGAGGTAC	resistant	1	00	20
PURO-3D-20-NO-00-1	PURO-3D-20-NO	AGGTGCGTACTCTCACACACACTGAGTGACAGACTGAGTGTGAGTGGTAC	resistant	1	00	10
PURO-3D-20-NO-00-1	PURO-3D-20-NO	AGGTGCGTACTCTGACTCTCACAGAGAGAGACAGTGACAGAGTCTCGTAC	resistant	1	00	11
PURO-3D-20-NO-00-1	PURO-3D-20-NO	AGGTGCGTACTGAGTGAGTCAGTGTGAGTGTGTCTGAGTGTGTGAGGTAC	resistant	1	00	30
PURO-3D-20-NO-00-1	PURO-3D-20-NO	AGGTGGGTACACTGTGACTGAGAGAGAGTGAGAGAGTGTGTGTGACGTAC	resistant	1	00	13
PURO-3D-20-NO-00-1	PURO-3D-20-NO	AGGTGGGTACTGTCTGACAGACACTGTGAGTCTCTGTGAGAGTGAGGTAC	resistant	1	00	8
PURO-3D-20-NO-00-1	PURO-3D-20-NO	AGGTGGGTACTGTGTCTCACAGACAGTGACTCTGTGTGTGTCACAGGTAC	resistant	1	00	10
PURO-3D-20-NO-00-1	PURO-3D-20-NO	AGGTGTGTACACTGTGTGTCAGTCACAGAGTGTGTCTGAGTCTCTGGTAC	resistant	1	00	5
PURO-3D-20-NO-00-1	PURO-3D-20-NO	AGGTGTGTACAGAGTGAGTCTGAGAGACACTCAGTTCACTGTCTGGTACA	resistant	1	00	55
PURO-3D-20-NO-00-1	PURO-3D-20-NO	AGGTGTGTACTAAGACACAGTGTGTCACAGTGAGACACAGTGTCAGGTAC	resistant	1	00	4
PURO-3D-20-NO-00-1	PURO-3D-20-NO	AGGTGTGTACTCTGTCTCTGTCTCTGTCTCTGAGTCAGTGTCACAGGTAC	resistant	1	00	26
PURO-3D-20-NO-00-1	PURO-3D-20-NO	AGGTTAGTACACTGTCAGTGAGAGACAGTGTCAGTCACACTGTGTGGTAC	resistant	1	00	5
PURO-3D-20-NO-00-1	PURO-3D-20-NO	AGGTTAGTACTGTGTCAGAGTGACTGTGACTGTGACTGAGTGTCAGGTAC	resistant	1	00	21
PURO-3D-20-NO-00-1	PURO-3D-20-NO	AGGTTCGTACAGAGACTCTGTGTGTCTGTCAGTGAGACTGTCTGAGTACA	resistant	1	00	14
PURO-3D-20-NO-00-1	PURO-3D-20-NO	AGGTTCGTACAGAGTGTGTGTGTCAGTGTGTGTGTGAGTGTCTGACGTAC	resistant	1	00	5
PURO-3D-20-NO-00-1	PURO-3D-20-NO	AGGTTCGTACTCTCAGTGCCTGTGTGTGTCTCACTGTCAGACTGCCGTAC	resistant	1	00	6
PURO-3D-20-NO-00-1	PURO-3D-20-NO	AGGTTCGTACTGAGAGTCTGTGTCTGAGTCACTGAGACACAGTGACGTAC	resistant	1	00	9
PURO-3D-20-NO-00-1	PURO-3D-20-NO	AGGTTCGTACTGTCTCTCTGTGTGTCAGTCAGTGTCTCAGAGTGTGGTAC	resistant	1	00	7
PURO-3D-20-NO-00-1	PURO-3D-20-NO	AGGTTGGTACACTGTGTCACTGACTGTGTGTCTCTGTGTGTCAGACGTAC	resistant	1	00	6
PURO-3D-20-NO-00-1	PURO-3D-20-NO	AGGTTGGTACTCTGATTGTGACTGTCTGTCTCTCTCTGACAGACGTACAT	resistant	1	00	4
PURO-3D-20-NO-00-1	PURO-3D-20-NO	AGGTTGGTACTCTGTGACTGTGTGACTGTGTGTGAGTGTCTGTGTGGTAC	resistant	1	00	11
PURO-3D-20-NO-00-1	PURO-3D-20-NO	AGGTTGGTACTGAGTCTCACTCACAGTGTCACAGTGTGTGTGTCTCGTAC	resistant	1	00	11
PURO-3D-20-NO-00-1	PURO-3D-20-NO	AGGTTTGTACAGAGACTGAGTCTGAGTGTCTCACACTCACTGAGAGGTAC	resistant	1	00	12
PURO-3D-20-NO-00-1	PURO-3D-20-NO	AGGTTTGTACTCTCTGAGTCAGTCTCACACTGTCTGTGACACACAGGTAC	resistant	1	00	14
PURO-3D-20-NO-00-1	PURO-3D-20-NO	AGGTTTGTACTGTCTGTGAGAGTGAGACTGTGTCTGTCTGTCACTGGTAC	resistant	1	00	29
PURO-3D-20-NO-00-1	PURO-3D-20-NO	AGGTTTGTACTGTCTGTGTCAGACAGACACAGTCAGAGTCACTGACGTAC	resistant	1	00	5
PURO-3D-20-NO-00-1	PURO-3D-20-NO	AGGTTTGTATGTCTGTCAGTGTCACTGAGACTCAGAGTGTGTGTGGTACA	resistant	1	00	7
PURO-3D-20-NO-00-1	PURO-3D-20-NO	AGTAAAGTACTGTGTGAGTCAGTGACTGTCTGAGTCAGTCTGTGTGGTAC	resistant	1	00	10
PURO-3D-20-NO-00-1	PURO-3D-20-NO	AGTAAGGACTGAGTGTGTCTGACTGTGTGTCTCAGAGAGTGAGTGGTACA	resistant	1	00	6
PURO-3D-20-NO-00-1	PURO-3D-20-NO	AGTAATGTACAGTCTGTGTCAGAGAGTGACAGTGAGTCTCAGAGTGGTAC	resistant	1	00	4
PURO-3D-20-NO-00-1	PURO-3D-20-NO	AGTAATGTACAGTGTCACACTCTGAGTGTGAGTCAGAGACAGACGTACAT	resistant	1	00	12
PURO-3D-20-NO-00-1	PURO-3D-20-NO	AGTACAGTACACACTGTGTGTCTGAGAGTCAGTGTGTGACACAGTGGTAC	resistant	1	00	8
PURO-3D-20-NO-00-1	PURO-3D-20-NO	AGTACAGTACAGTGACTCACACTGAGAGAGAGACTCTGTGTCGTACATGG	resistant	1	00	28
PURO-3D-20-NO-00-1	PURO-3D-20-NO	AGTACAGTACTCTCAGTGTGCACTGTGTCAGACTCTCAGACAGAGGATCA	resistant	1	00	9
PURO-3D-20-NO-00-1	PURO-3D-20-NO	AGTACAGTACTGTCACACTGAGTCAGTGACTCACTCACTGAGAGTGGTAC	resistant	1	00	11
PURO-3D-20-NO-00-1	PURO-3D-20-NO	AGTACAGTACTGTGACTGAGAGTCTGTCAGAGAGAGTCTAAGAGTCGTAC	resistant	1	00	6
PURO-3D-20-NO-00-1	PURO-3D-20-NO	AGTACGGTACACTGAGTCTCAGACTCAGTCTCAGAGTGTTCTCTCGTACA	resistant	1	00	7
PURO-3D-20-NO-00-1	PURO-3D-20-NO	AGTACGGTACTCTCACTCTGTGTCTGTGACACTCAGTCTGTCTGTCGTAC	resistant	1	00	36
PURO-3D-20-NO-00-1	PURO-3D-20-NO	AGTACGGTACTCTCAGAGACTCTCTCACTCAGAGTCTCACACTGTGTACA	resistant	1	00	11
PURO-3D-20-NO-00-1	PURO-3D-20-NO	AGTACGGTACTGAGTGTGTCTGTGTCACTCTCTGTGTGTCAGTGTCGTAC	resistant	1	00	17
PURO-3D-20-NO-00-1	PURO-3D-20-NO	AGTACGGTACTGTGTGAGACTCTCTCTGAGAGTCACTGTGACTCACGTAC	resistant	1	00	7
PURO-3D-20-NO-00-1	PURO-3D-20-NO	AGTACTGTACTGAGTCTGTGCTGTGTCACACACTGTGTGACACTGGTACA	resistant	1	00	16
PURO-3D-20-NO-00-1	PURO-3D-20-NO	AGTAGAGTACTGAGACTGTCTTAGTGAGTCAGAGACTGAGTGTGTGGTAC	resistant	1	00	11
PURO-3D-20-NO-00-1	PURO-3D-20-NO	AGTAGAGTACTGTGTCTGTGTGTGTGACTCAGTCTCAGACTGAGGTACAT	resistant	1	00	13
PURO-3D-20-NO-00-1	PURO-3D-20-NO	AGTAGCGTACTCAGTGTGAGAGACAGTGTGAGAGTGACTGTGTGTGGTAC	resistant	1	00	15
PURO-3D-20-NO-00-1	PURO-3D-20-NO	AGTAGGGTACAGTGACTGTCAGTCAGTCTCTCTGAGTGTGAGTGTGGTAC	resistant	1	00	26
PURO-3D-20-NO-00-1	PURO-3D-20-NO	AGTAGGGTACTCTCTGTGTGAGAGTGTCTCTGTGTGACTGTGTGTCGTAC	resistant	1	00	11
PURO-3D-20-NO-00-1	PURO-3D-20-NO	AGTAGTGTACACACTCTGAGTGTGAGTGTGTCACTGTGACAGTGAGGTAC	resistant	1	00	15
PURO-3D-20-NO-00-1	PURO-3D-20-NO	AGTAGTGTACTGAGTCTCTCTCTCAGTCTGTCTCAGTCACTGTCTCGTAC	resistant	1	00	7
PURO-3D-20-NO-00-1	PURO-3D-20-NO	AGTATCGTACTGTCAGTGTGTGTCTGTGTGTGAGAGTGTCAGTGTCGTAC	resistant	1	00	22
PURO-3D-20-NO-00-1	PURO-3D-20-NO	AGTATGGTACAGACTGAGACTGAGAGTGTGAGTCACAGACTGACTCGTAC	resistant	1	00	20
PURO-3D-20-NO-00-1	PURO-3D-20-NO	AGTATGGTACTGTGTGAGACTGTGTGACTGTGAGTCTCTGTCTGTCGTAC	resistant	1	00	11
PURO-3D-20-NO-00-1	PURO-3D-20-NO	AGTATTGTACTGTCTCATCTGACTCAGTGACACTCAGTGAGTGAGGTACA	resistant	1	00	10
PURO-3D-20-NO-00-1	PURO-3D-20-NO	AGTATTGTACTGTGTCTCTCACTGTCAGACAGACTGTCAGAGTGTGGTAC	resistant	1	00	6
PURO-3D-20-NO-00-1	PURO-3D-20-NO	AGTCAAGTACTCTGAGTCTCTCTGTCTCACTGTGTGTCTCAGACAGGTAC	resistant	1	00	25
PURO-3D-20-NO-00-1	PURO-3D-20-NO	AGTCAAGTACTCTGAGTCTCTGAGTCTGACACAGACACTGTCAGAGGTAC	resistant	1	00	20
PURO-3D-20-NO-00-1	PURO-3D-20-NO	AGTCACGTACAGAGTGTGAGTGTGTGTGTCACACTGTCTCTGACACGTAC	resistant	1	00	16
PURO-3D-20-NO-00-1	PURO-3D-20-NO	AGTCACGTACTGTGTGTGACTGTGAGAGTCTGTGACTGAGTCACTCGTAC	resistant	1	00	14
PURO-3D-20-NO-00-1	PURO-3D-20-NO	AGTCAGGTACTCTGTGTGTCTGTCTCTGTGAGTCACAGTGTGTCTCGTAC	resistant	1	00	6
PURO-3D-20-NO-00-1	PURO-3D-20-NO	AGTCAGGTACTGACTCTCAGTGTGACTCTCTGTCAGTCTCTCTGTGGTAC	resistant	1	00	24
PURO-3D-20-NO-00-1	PURO-3D-20-NO	AGTCATGTACAGAGTGTGAGTCAGAGAGTGACTGTCAGTCTCTGACGTAC	resistant	1	00	6
PURO-3D-20-NO-00-1	PURO-3D-20-NO	AGTCATGTACTCTCACACTGACTGTGTCTGTCTCACTGTGTCTGTGGTAC	resistant	1	00	19
PURO-3D-20-NO-00-1	PURO-3D-20-NO	AGTCCAGTACTGTGAGTGACTGAGTCTGTCTGAGTGACTGTGTGACGTAC	resistant	1	00	24
PURO-3D-20-NO-00-1	PURO-3D-20-NO	AGTCCCGTACTCAGTGAGAGTGTGAGTCTCAGTGTGTCACACAGTCGTAC	resistant	1	00	11
PURO-3D-20-NO-00-1	PURO-3D-20-NO	AGTCCTGTACAGAGTCTCTGTGTGTCTCTGTCTGAGTGTCTCTGTCGTAC	resistant	1	00	8
PURO-3D-20-NO-00-1	PURO-3D-20-NO	AGTCCTGTACTCTGTGTCTGTCTGTGATGTCTGTGAGTGAGTGTGGTACA	resistant	1	00	24
PURO-3D-20-NO-00-1	PURO-3D-20-NO	AGTCGAGTACTCTGACTGTCTCTCTGTGTGAGTGACACTGTGTCAGGTAC	resistant	1	00	6
PURO-3D-20-NO-00-1	PURO-3D-20-NO	AGTCGATACGTCTGTGACTCAGTCTGAGTGAGTGACTCAGTGTGTGTACG	resistant	1	00	15
PURO-3D-20-NO-00-1	PURO-3D-20-NO	AGTCGCGTACAGTGTGTCTGAGTGTCACAGTGAGTGACTGACAGTGGTAC	resistant	1	00	5
PURO-3D-20-NO-00-1	PURO-3D-20-NO	AGTCGGGTACTGAGTGACTGTCAGTGAGTGTCTGTGAGTGAGGTGGTACA	resistant	1	00	17
PURO-3D-20-NO-00-1	PURO-3D-20-NO	AGTCGGGTACTGTCTGTCTGTCTCAGACAGTGACTCTGTGAGGTACATGG	resistant	1	00	8
PURO-3D-20-NO-00-1	PURO-3D-20-NO	AGTCGGGTACTGTGACTGAGTGTCAGTGTCACTGAGTGTGTCACTGGTAC	resistant	1	00	5
PURO-3D-20-NO-00-1	PURO-3D-20-NO	AGTCGTGTACAGTCAGAGACTGTCAGACAGAGTGTGACTGAGAGTGGTAC	resistant	1	00	16
PURO-3D-20-NO-00-1	PURO-3D-20-NO	AGTCGTGTACTCTGTGTGACTGAGTGTGTCTCAGTCTGACTGTGTGATCA	resistant	1	00	13
PURO-3D-20-NO-00-1	PURO-3D-20-NO	AGTCTAGTACTGAGTGTCACTCTGAGTCTGAGAGTCAGTCAGTGTGGTAC	resistant	1	00	12
PURO-3D-20-NO-00-1	PURO-3D-20-NO	AGTCTCGTACAGACACTGTCTGAGAGAGAGTCACTCTGTCACAGTGGTAC	resistant	1	00	5
PURO-3D-20-NO-00-1	PURO-3D-20-NO	AGTCTTGTACAGACAGACACTGTGACTGAGTGAGTCAGAGACTGAGGTAC	resistant	1	00	18
PURO-3D-20-NO-00-1	PURO-3D-20-NO	AGTCTTGTACAGGTGTGTCTGTGTGAGTCAGTGTGACTGTGTGAGGTACA	resistant	1	00	4
PURO-3D-20-NO-00-1	PURO-3D-20-NO	AGTCTTGTACTCACTGTGTGTGTGTGTCTCTCTGAGACAGTCAGGTACAT	resistant	1	00	4
PURO-3D-20-NO-00-1	PURO-3D-20-NO	AGTCTTGTACTCACTGTGTGTGTGTGTGTCTCTCTGAGACAGTCAGGTAC	resistant	1	00	13
PURO-3D-20-NO-00-1	PURO-3D-20-NO	AGTTTTGTACTGAGTCTCTGACTGACTCTGAGTGACACAGTGAGTGGTAC	resistant	1	00	31
PURO-3D-20-NO-00-1	PURO-3D-20-NO	ATAAAAGTACTGTGTCTCTCTGACTCTGTGTGAGAGACTGAGAGTGATCA	resistant	1	00	15
PURO-3D-20-NO-00-1	PURO-3D-20-NO	ATAAACGTACACAGAGAGTCTGTGTGACACTCACTGTGAGTCTCTGGTAC	resistant	1	00	19
PURO-3D-20-NO-00-1	PURO-3D-20-NO	ATAAACGTACTCTCAGTCTGTCACAGACTCAGTCTCAGAGTGACTGGTAC	resistant	1	00	9
PURO-3D-20-NO-00-1	PURO-3D-20-NO	ATAAATGTACAGTGAGTGTCACTGACAGTGAGTGTGTCACTGAGTGGTAC	resistant	1	00	4
PURO-3D-20-NO-00-1	PURO-3D-20-NO	ATAAATGTACTCAGTGACTGAGACACTCAGTGAGTGTGACAGTGTCGTAC	resistant	1	00	12
PURO-3D-20-NO-00-1	PURO-3D-20-NO	ATAACCGTACTGTCTGAGACTCACTCTGAGTCAGTCAGTGAGTCACGTAC	resistant	1	00	51
PURO-3D-20-NO-00-1	PURO-3D-20-NO	ATAACCGTACTGTGTGTGTCAGAGTCAGAGTCAGTGTGAGACTCAGGTAC	resistant	1	00	14
PURO-3D-20-NO-00-1	PURO-3D-20-NO	ATAACGGTACTCACAGACTGAGTGACACTCTGAGACACTGAGAGTCGTAC	resistant	1	00	17
PURO-3D-20-NO-00-1	PURO-3D-20-NO	ATAACGGTACTCTCTGAGTGTGACACTCAGTGTCTCTGTCTGACAGGTAC	resistant	1	00	10
PURO-3D-20-NO-00-1	PURO-3D-20-NO	ATAACTGTACAGAGACTCTGTGTCAGTGTGAGAGAGAGTCAGACTCGTAC	resistant	1	00	35
PURO-3D-20-NO-00-1	PURO-3D-20-NO	ATAAGGGTACAGACTCAGTGTGTGTCTGTCTGAGACTGACTGTCAGGTAC	resistant	1	00	5
PURO-3D-20-NO-00-1	PURO-3D-20-NO	ATAAGGGTACAGTGTCTGTCTGTGTGTGTGTGTGACAGTGAGATTGGTAC	resistant	1	00	21
PURO-3D-20-NO-00-1	PURO-3D-20-NO	ATAAGGGTACTGTGAGACTCTGTCTGTGAGTGACTGAGTGTGTCTGGTAC	resistant	1	00	7
PURO-3D-20-NO-00-1	PURO-3D-20-NO	ATAATCGTACTGTGAGACTCTAGTGTCTGTGTGTGACTGTGTGTGGTACA	resistant	1	00	15
PURO-3D-20-NO-00-1	PURO-3D-20-NO	ATAATGGTACTGACGAGAGTGACACACACTGTCAGACACAGTGAGGTACA	resistant	1	00	11
PURO-3D-20-NO-00-1	PURO-3D-20-NO	ATAATGGTACTGTGACTGACTGTCTGACACTCTGAGTCATGTGTGAGGTA	resistant	1	00	11
PURO-3D-20-NO-00-1	PURO-3D-20-NO	ATAATTGTACTGTCAGTCTGTGTGTGTGACAGTGTCTCAGTGTGTGGTAC	resistant	1	00	9
PURO-3D-20-NO-00-1	PURO-3D-20-NO	ATAATTGTACTGTCTCAGAGTCTGAGTGAGTGAGAGTGTCTGTGTGGTAC	resistant	1	00	4
PURO-3D-20-NO-00-1	PURO-3D-20-NO	ATAATTGTACTGTGAGAGACTCAGTGTGTCACTGTCTGAGTGTGTGGTAC	resistant	1	00	7
PURO-3D-20-NO-00-1	PURO-3D-20-NO	ATACAAGTACAGTCACTGAGTCAGTGTGTCTCTGTCACACTCTCAGTACA	resistant	1	00	8
PURO-3D-20-NO-00-1	PURO-3D-20-NO	ATACACGTACAGTGTGTGAGTGAGAGAGAGTCACTCTGACTGTCTCGTAC	resistant	1	00	12
PURO-3D-20-NO-00-1	PURO-3D-20-NO	ATACCCGTACAGTCTGTGACTCAGAGAGAGACACTGACTGAGTCTGGTAC	resistant	1	00	4
PURO-3D-20-NO-00-1	PURO-3D-20-NO	ATACCCGTACAGTCTGTGTCTGTGAGAGTGAGTGTGTCACTCAGAGGTAC	resistant	1	00	8
PURO-3D-20-NO-00-1	PURO-3D-20-NO	ATACCCGTACTGTGTGACTGACTGTGTCTCAGACAGTCTCTCATGGTACA	resistant	1	00	7
PURO-3D-20-NO-00-1	PURO-3D-20-NO	ATACCGGTACTGAGAGTGTCAGACTGAGTCTGTGTGAGTGAGAGTGGTAC	resistant	1	00	11
PURO-3D-20-NO-00-1	PURO-3D-20-NO	ATACGAGTACACCTGTGTGACACTCTGTGTCTCAGTCAGACACTGGTACA	resistant	1	00	10
PURO-3D-20-NO-00-1	PURO-3D-20-NO	ATACGCGTACACTGACTGTCACTGACAGACTGTCTGTCTGTGTGAGGTAC	resistant	1	00	15
PURO-3D-20-NO-00-1	PURO-3D-20-NO	ATACGGGTACAGAGACAGACTGTGTGTGTGTCAGTGTGTGTCTCTCGTAC	resistant	1	00	11
PURO-3D-20-NO-00-1	PURO-3D-20-NO	ATACGGGTACTGTCTCAGTCTGAGTGTCACTCTGAGTGAGACACTGGTAC	resistant	1	00	20
PURO-3D-20-NO-00-1	PURO-3D-20-NO	ATACGTGTACTCTCACAGTGTGTGTGTCAGTCTGTGAGTCTGTCTCGTAC	resistant	1	00	11
PURO-3D-20-NO-00-1	PURO-3D-20-NO	ATACTAGTACACTGTGTGAGTGAGTGTCACTGTGTCAGTGTCTGTCGTAC	resistant	1	00	5
PURO-3D-20-NO-00-1	PURO-3D-20-NO	ATACTAGTACAGTGACTGTCAGAGACAGTGAGAGTGACTCTCTGTCGTAC	resistant	1	00	12
PURO-3D-20-NO-00-1	PURO-3D-20-NO	ATACTCGTACTGTCTGAGTCACTGTGACTGACACTCTTGTGACTGGTACA	resistant	1	00	7
PURO-3D-20-NO-00-1	PURO-3D-20-NO	ATACTGGTACACTGACTGACAGACACTGACTGAGTGAGAGAGTGTGGTAC	resistant	1	00	6
PURO-3D-20-NO-00-1	PURO-3D-20-NO	ATACTGGTACAGTCTGTGAGAGAGAGTCTCAGACACTGTGTCAGAGGTAC	resistant	1	00	18
PURO-3D-20-NO-00-1	PURO-3D-20-NO	ATACTGGTACTCACTCTCAGACTGTGTGTGTCTGTGTGTCACTGAGGTAC	resistant	1	00	14
PURO-3D-20-NO-00-1	PURO-3D-20-NO	ATACTTGTACTCAGTCAGACAGTCTGACACTGTGTGTCTCTGAGTGGTAC	resistant	1	00	12
PURO-3D-20-NO-00-1	PURO-3D-20-NO	ATAGAAGTACTGTGTGACTGTGTCAGAGTGAGTCAGACTCACTCAGATCA	resistant	1	00	6
PURO-3D-20-NO-00-1	PURO-3D-20-NO	ATAGACGTACTCTGTGTGTGTGAGTGTGTGTGTGAGTGACAGACTCGTAC	resistant	1	00	6
PURO-3D-20-NO-00-1	PURO-3D-20-NO	ATAGAGGTATACTGTGTGTCTGACTCTCTGTCTGAGTCAGTCTGACGTAC	resistant	1	00	4
PURO-3D-20-NO-00-1	PURO-3D-20-NO	ATAGATGTACAGTGTCTGAGTGTGTGACAGAGTGAGTGACTGTCAGGTAC	resistant	1	00	18
PURO-3D-20-NO-00-1	PURO-3D-20-NO	ATAGCAGTACTCTGTGAGTGAGTGAGAGAGAGACTGCTCTGTCTGGTACA	resistant	1	00	4
PURO-3D-20-NO-00-1	PURO-3D-20-NO	ATAGCAGTACTGAGTGAGACAGTGTGAGAGTCTGTCTCTCAGTCTGGTAC	resistant	1	00	20
PURO-3D-20-NO-00-1	PURO-3D-20-NO	ATAGCCGTACTCTGTCTGAGAGTGTGACTCAGTCTCACTGACTGTGGTAC	resistant	1	00	18
PURO-3D-20-NO-00-1	PURO-3D-20-NO	ATAGCGGTACAGACACAGACTCACAGAGACTCACAGTCTGTCTCTCGTAC	resistant	1	00	6
PURO-3D-20-NO-00-1	PURO-3D-20-NO	ATAGCGGTACTGAGTCAGTGAGAGAGTGTGACTCAGTGTGTCAGAGGTAC	resistant	1	00	8
PURO-3D-20-NO-00-1	PURO-3D-20-NO	ATAGCGGTACTGTCTGTGAGACTCTGTGTCAGTGTGAGTGTCTGTGGTAC	resistant	1	00	9
PURO-3D-20-NO-00-1	PURO-3D-20-NO	ATAGGCGTACACACAGACTCAGACAGAGTGTGTCACTGTGTGACACGTAC	resistant	1	00	6
PURO-3D-20-NO-00-1	PURO-3D-20-NO	ATAGGCGTACTCTCTGTCAGTGAGTGACTGTGAGTGTGTGTCTGAGGTAC	resistant	1	00	12
PURO-3D-20-NO-00-1	PURO-3D-20-NO	ATAGGCGTACTGACTGTGACTGACTGTCTGTGTCAGACTGACTGTGGTAC	resistant	1	00	14
PURO-3D-20-NO-00-1	PURO-3D-20-NO	ATAGGCGTACTGAGAGTCAGTGAGTGTCAGACTCTCAGACTGTGTGGTAC	resistant	1	00	15
PURO-3D-20-NO-00-1	PURO-3D-20-NO	ATAGGGGTACTGTGAGTGACAGACTGTCTGAGTGTGTGTCTGTGACGTAC	resistant	1	00	14
PURO-3D-20-NO-00-1	PURO-3D-20-NO	ATAGGTGTACTCAGACTCTGAGTGTCTGACTCTGACTCTCTCTCAGGTAC	resistant	1	00	8
PURO-3D-20-NO-00-1	PURO-3D-20-NO	ATAGGTGTACTGTGAGACTGAGTGTCTGACTCTGTCTCACTCTGTGGATC	resistant	1	00	11
PURO-3D-20-NO-00-1	PURO-3D-20-NO	ATAGTAGTACTCTGACAGTGACTCTGTGTCTGTGAGTCAGACAGTGGTAC	resistant	1	00	13
PURO-3D-20-NO-00-1	PURO-3D-20-NO	ATAGTAGTACTGTGAGTCTCACTCTCACTGTGTGTGTCAGACAGAGGTAC	resistant	1	00	18
PURO-3D-20-NO-00-1	PURO-3D-20-NO	ATAGTGGTACACTCTCTGTGTGAGTGAGTCTCAGTGTGTCAGTGAGGTAC	resistant	1	00	17
PURO-3D-20-NO-00-1	PURO-3D-20-NO	ATAGTGGTACAGTCAGACTGTCACACACTGTGTGTGTGTCTGTGTCGTAC	resistant	1	00	15
PURO-3D-20-NO-00-1	PURO-3D-20-NO	ATAGTGGTACTGTCTGTCAGAGAGACACAGAGTCTGTGTCTGTCACGTAC	resistant	1	00	40
PURO-3D-20-NO-00-1	PURO-3D-20-NO	ATAGTTGTACACAGTGAGTCTGAGTGACTCAGACACTCAGACTGTCGTAC	resistant	1	00	20
PURO-3D-20-NO-00-1	PURO-3D-20-NO	ATAGTTGTACTCAGTGTCTGTCAGTGATGTCAGTCACTCTCTGTGGTACA	resistant	1	00	10
PURO-3D-20-NO-00-1	PURO-3D-20-NO	ATAGTTGTACTGTCAGTCTCTCACTGTGAGTCAGTCACTGTGTCTGGTAC	resistant	1	00	9
PURO-3D-20-NO-00-1	PURO-3D-20-NO	ATAGTTGTACTGTCTGAGTGTGTCTCACACTGAGTGTCACTCTCTGGTAC	resistant	1	00	7
PURO-3D-20-NO-00-1	PURO-3D-20-NO	ATATAAGTACAGTGTGTGAGTGTGTCTCTCTGTCTGTGACTGTCACGTAC	resistant	1	00	6
PURO-3D-20-NO-00-1	PURO-3D-20-NO	ATATACGTACTGAGTGACAGACTCTGAGTCTGTCACAGACTGTCAGGTAC	resistant	1	00	19
PURO-3D-20-NO-00-1	PURO-3D-20-NO	ATATAGGTACACTCAGTGTCAGAGTGTCTGTGAGAGAGACTGTCTCGTAC	resistant	1	00	28
PURO-3D-20-NO-00-1	PURO-3D-20-NO	ATATAGGTACACTGACTGTCTGTGTGTGTGTGACACTCTGTCTGACGTAC	resistant	1	00	5
PURO-3D-20-NO-00-1	PURO-3D-20-NO	ATATATGTACTGAGTCAGTCTGTGACTGAGTGTGTCAGTCACTGAGGTAC	resistant	1	00	6
PURO-3D-20-NO-00-1	PURO-3D-20-NO	ATATATGTACTGTGAGAGTGAGTCTCTCTGTCAGACACAGTCACACGTAC	resistant	1	00	6
PURO-3D-20-NO-00-1	PURO-3D-20-NO	ATATCAGTACAGTCTGTGTGAGTGTCAGAGAGAGTGTGTCTCAGTGGTAC	resistant	1	00	12
PURO-3D-20-NO-00-1	PURO-3D-20-NO	ATATCAGTACTCTGTGTGTCACACACTGAGAGTGTGTGAGTGACTGGTAC	resistant	1	00	9
PURO-3D-20-NO-00-1	PURO-3D-20-NO	ATATCAGTACTGAGACTGACTCACACTGAGTGTGTCTCAGAGAGTGGTAC	resistant	1	00	8
PURO-3D-20-NO-00-1	PURO-3D-20-NO	ATATCCGTACTCTGTCTGACTGAGACACTGAGTGACACAGTGAGTCGTAC	resistant	1	00	9
PURO-3D-20-NO-00-1	PURO-3D-20-NO	ATATCGGTACTCACTGAGAGAGTCTCACACTGTGTGTCTGAGACTGGTAC	resistant	1	00	14
PURO-3D-20-NO-00-1	PURO-3D-20-NO	ATATCTGTACTGTCTGAGTGTCTGACAGTGAGAGTCTCAGTCTGAGGTAC	resistant	1	00	7
PURO-3D-20-NO-00-1	PURO-3D-20-NO	ATATGAGTACACACTGTGACTGTGAGAGTGTGTGTGTGTGTGTGGTACAT	resistant	1	00	4
PURO-3D-20-NO-00-1	PURO-3D-20-NO	ATATGAGTACACACTGTGACTGTGAGAGTGTGTGTGTGTGTGTGTGGTAC	resistant	1	00	13
PURO-3D-20-NO-00-1	PURO-3D-20-NO	ATATGAGTACAGTCTCTCTCAGAGTGTCAGTCTGACACACAGTCTGGTAC	resistant	1	00	5
PURO-3D-20-NO-00-1	PURO-3D-20-NO	ATATGGGTACAGTGAGAGTCTGTGTGTGAGAGACAGACTGAGAGAGGTAC	resistant	1	00	11
PURO-3D-20-NO-00-1	PURO-3D-20-NO	ATATGGGTACAGTGTCACACAGTGACTGTCTCTCAGTCAGTCAGTGGTAC	resistant	1	00	9
PURO-3D-20-NO-00-1	PURO-3D-20-NO	ATATGGGTACTCTGAGAGTGACTGTGACAGTGTCTGTGACTCTGTCGTAC	resistant	1	00	7
PURO-3D-20-NO-00-1	PURO-3D-20-NO	ATATTAGTACTCAGACGTCTGTGTGAGTCTGTGTGTCTGACAGAGGTACA	resistant	1	00	27
PURO-3D-20-NO-00-1	PURO-3D-20-NO	ATATTCGTACTCAGTGTCAGTGTCTCAGTGTCAGTGACAGTGACACGTAC	resistant	1	00	7
PURO-3D-20-NO-00-1	PURO-3D-20-NO	ATATTCGTACTGAGATGAGGTGTCTCAGTCTGTCACAGTGTGACGTACAT	resistant	1	00	4
PURO-3D-20-NO-00-1	PURO-3D-20-NO	ATATTGGTACAGTGACTGAGTGACTGTGAGTCTCTCTCAGTGTCTGGTAC	resistant	1	00	5
PURO-3D-20-NO-00-1	PURO-3D-20-NO	AGCTGTGTACAGTGTCAGTCAGAGTCTGACTGTGTGTCACACTCTGGTAC	resistant	1	00	11
PURO-3D-20-NO-00-1	PURO-3D-20-NO	AGCTGTGTACTCTCTGTCTGTGTCTCACAGTGTCTCTGTGAGTGTGGTAC	resistant	1	00	7
PURO-3D-20-NO-00-1	PURO-3D-20-NO	AGCTTCGTACACTGTGTGTCACTGTGAGTCTCACAGTCTGTCTGTGGTAC	resistant	1	00	19
PURO-3D-20-NO-00-1	PURO-3D-20-NO	AGCTTCGTACAGTGAGACTCAGTCTGTCTGTCTGAGAGTGTGACTGGTAC	resistant	1	00	10
PURO-3D-20-NO-00-1	PURO-3D-20-NO	AGCTTGGTACAGACAGAGAGTCACACAGATAGACTGACTGTCACAGGTAC	resistant	1	00	18
PURO-3D-20-NO-00-1	PURO-3D-20-NO	AGCTTTGTACTCACTGTGTGACACACTCTGACAGTCACTCTGTCACGTAC	resistant	1	00	15
PURO-3D-20-NO-00-1	PURO-3D-20-NO	AGGAAAGTACAGTGACACTCTGAGTGAGACAGAGACTGTGAGAGAGGTAC	resistant	1	00	17
PURO-3D-20-NO-00-1	PURO-3D-20-NO	AGGAAGGTACACTCTCACAGTGAGTCTCACTCTGACAGACACAGTCGTAC	resistant	1	00	5
PURO-3D-20-NO-00-1	PURO-3D-20-NO	AGGAAGGTACAGTGTGTGTGTCTGTGACTGAGAGTGTCAGTGAGTCGTAC	resistant	1	00	12
PURO-3D-20-NO-00-1	PURO-3D-20-NO	AGGAAGGTACTGACAGAGTGTCAGAGACTCTGTGTGTGAGTGTCTGGTAC	resistant	1	00	10
PURO-3D-20-NO-00-1	PURO-3D-20-NO	AGGAAGGTACTGAGTCAGTGTCAGTCTCTCAGACTCACTGTGAGTGGTAC	resistant	1	00	18
PURO-3D-20-NO-00-1	PURO-3D-20-NO	AGGAATGTACTGAGTGTGAGTGTGAGTGTCAGTGTCAGAGTCTCTCGTAC	resistant	1	00	6
PURO-3D-20-NO-00-1	PURO-3D-20-NO	AGGACAGTACTGTCTCTGTGAGTGTGAGTGTGAGTGAGAGAGTCTGGTAC	resistant	1	00	18
PURO-3D-20-NO-00-1	PURO-3D-20-NO	AGGACGGTACTGACTGTCTCTGTGTCTGTCTGTGTGAGTCTGTGTCGTAC	resistant	1	00	14
PURO-3D-20-NO-00-1	PURO-3D-20-NO	AGGACTGTACAGTCTGACACAGAGAGTCTCAGACACTGTGTGTCTCGTAC	resistant	1	00	8
PURO-3D-20-NO-00-1	PURO-3D-20-NO	AGGACTGTACTCTGTGAGAGTGAGTGAGAGTGTGAGTGTGAGTCTCGTAC	resistant	1	00	8
PURO-3D-20-NO-00-1	PURO-3D-20-NO	AGGAGAGTACAGTGTGTGTGAGTGTGAGTCAGAGTGAGTGTCTCTCGTAC	resistant	1	00	4
PURO-3D-20-NO-00-1	PURO-3D-20-NO	AGGAGAGTACTGAGTGAGAGACTGAGTGACTTTGTGTGTGTGTGGTACAT	resistant	1	00	9
PURO-3D-20-NO-00-1	PURO-3D-20-NO	AGGAGGGTACACTCAGACAGACTCAGCGTCTCAGTGAGACACACTCGTAC	resistant	1	00	6
PURO-3D-20-NO-00-1	PURO-3D-20-NO	AGGAGGGTACTGTCACACTCAGAGAGAGACAGTCACACAGAGTCTGGTAC	resistant	1	00	6
PURO-3D-20-NO-00-1	PURO-3D-20-NO	AGGAGTGTACACACAGTGTGACTCTCTGTCTGACTGTGAGTCTCAGGTAC	resistant	1	00	7
PURO-3D-20-NO-00-1	PURO-3D-20-NO	AGGAGTGTACAGAGAGAGTCTGTGTCAGAGAGTCACTGTCACTGTGGTAC	resistant	1	00	10
PURO-3D-20-NO-00-1	PURO-3D-20-NO	AGGAGTGTACAGTGTGACTGTCTGTGAGAGTGTGTGTCACAGTGTGTACA	resistant	1	00	12
PURO-3D-20-NO-00-1	PURO-3D-20-NO	AGGAGTGTACTCTGACAGTGTGTGAGTGTGTCAGTGTCTGTGACTGGTAC	resistant	1	00	13
PURO-3D-20-NO-00-1	PURO-3D-20-NO	AGGATAGTACAGAGTGTGAGTCACTGCGTCTGACTCTCACTGTCACGTAC	resistant	1	00	4
PURO-3D-20-NO-00-1	PURO-3D-20-NO	AGGATAGTACTCACTCTCAGTGTGAGTCTGAGTGTCTCTCAGTGTCGTAC	resistant	1	00	20
PURO-3D-20-NO-00-1	PURO-3D-20-NO	AGGATAGTACTCTGTCAGAGAGTGTGACTCACTGTGTCACAGTCAGGTAC	resistant	1	00	16
PURO-3D-20-NO-00-1	PURO-3D-20-NO	AGGATAGTACTGTGGTGTCAGAGACAGTCAGTTGAGAGAGAGTGGTACAT	resistant	1	00	4
PURO-3D-20-NO-00-1	PURO-3D-20-NO	AGGATCGTACACTGTGAGTCTGAGTCTCTGAGTGTGTCACACTCTGGTAC	resistant	1	00	8
PURO-3D-20-NO-00-1	PURO-3D-20-NO	AGGATCGTACAGTGTGACTCACAGTGTGTCTCAGTGAGACACTGTGGTAC	resistant	1	00	13
PURO-3D-20-NO-00-1	PURO-3D-20-NO	AGGATGGTACACACAGTGACAGAGAGTGTGTCTCTGTCAGAGTGTGGTAC	resistant	1	00	10
PURO-3D-20-NO-00-1	PURO-3D-20-NO	AGGATGGTACTCTGAGTGAGTGTCACTGTGTCTGAGAGTGTGTGAGGTAC	resistant	1	00	20
PURO-3D-20-NO-00-1	PURO-3D-20-NO	AGGATGGTACTGAGTCAGAGAGTGTGTGTGAGTGAGTGACAGACTGGTAC	resistant	1	00	12
PURO-3D-20-NO-00-1	PURO-3D-20-NO	AGGATGGTACTGTGTCTGTCAGAGTCTCAGACTCTCACAGTGAGAGGTAC	resistant	1	00	12
PURO-3D-20-NO-00-1	PURO-3D-20-NO	AGGATTGTACAGACTCAGTGTCTGAGAGACTGTCTGACTGAGTCAGGTAC	resistant	1	00	4
PURO-3D-20-NO-00-1	PURO-3D-20-NO	AGGATTGTACTCTCTGAGAGACAGAGACTCAGTCAGTCTGAGTGACGTAC	resistant	1	00	14
PURO-3D-20-NO-00-1	PURO-3D-20-NO	AGGATTGTACTGACTCAGACAGAGAGACTGACAGTGTGTGTGTCACGTAC	resistant	1	00	11
PURO-3D-20-NO-00-1	PURO-3D-20-NO	AGGATTGTACTGTGTCACTGTGTGTCAGTGTGAGACTCTGAGTCTCGTAC	resistant	1	00	21
PURO-3D-20-NO-00-1	PURO-3D-20-NO	AGGCAAGTACTCTGAGACAGTGAGTCACAGTCAGTGTCACACTGTGGTAC	resistant	1	00	17
PURO-3D-20-NO-00-1	PURO-3D-20-NO	AGGCATGTACTGTCAGTGAGAGTGTCTGTGTGAGTGTCTCTCTCAGGTAC	resistant	1	00	17
PURO-3D-20-NO-00-1	PURO-3D-20-NO	AGGCCAGTACAGTGTGAGTGTGTGTGTGAGTGTGACTGTCTGACTCGTAC	resistant	1	00	11
PURO-3D-20-NO-00-1	PURO-3D-20-NO	AGGCCCGTACTCAGTGTCAGTCAGAGTCAGTCAGAGAGTGAGAGAGGTAC	resistant	1	00	10
PURO-3D-20-NO-00-1	PURO-3D-20-NO	AGGCCGGTACACAGTGTCAGTCTGACTGTCAGTCTGTGTGTCTGTCGTAC	resistant	1	00	20
PURO-3D-20-NO-00-1	PURO-3D-20-NO	AGGCCGGTACTCTGAGACAGTCACTCTGAGTGTCAGAGTCTGTCAGGTAC	resistant	1	00	9
PURO-3D-20-NO-00-1	PURO-3D-20-NO	AGGCCGGTACTGACTCAGTGTGAGTCTCTCTGACACTCTCTGAGACGTAC	resistant	1	00	12
PURO-3D-20-NO-00-1	PURO-3D-20-NO	AGGCCTGTACTCAGTCTCTCACACTGTGTGTGTCAGTGAGTCTGAGGTAC	resistant	1	00	10
PURO-3D-20-NO-00-1	PURO-3D-20-NO	AGGCCTGTACTGTCTGAGTGAGAGAGAGTGAGTGTGACACACTGTGGTAC	resistant	1	00	8
PURO-3D-20-NO-00-1	PURO-3D-20-NO	AGGCGAGTACTGTGAGACAGTCTCAGTGTGTGTGTGTCAGAGTCACGTAC	resistant	1	00	7
PURO-3D-20-NO-00-1	PURO-3D-20-NO	AGGCGAGTACTGTGGGACAGTCTCAGTGTGTGTGTCAGAGTCACGTACAT	resistant	1	00	6
PURO-3D-20-NO-00-1	PURO-3D-20-NO	AGGCGATACGTCTGTCAGTGTGTGAGACACTGTGTGAGTGTCTGAGTACG	resistant	1	00	25
PURO-3D-20-NO-00-1	PURO-3D-20-NO	AGGCGCGTACACTCTGTCTCTGTCACTGACTGTGAGAGACACTCTGGTAC	resistant	1	00	5
PURO-3D-20-NO-00-1	PURO-3D-20-NO	AGGCGCGTACACTGTGAGAGTGTCTCACAGTCTCTGTGTGTCTGAGGTAC	resistant	1	00	7
PURO-3D-20-NO-00-1	PURO-3D-20-NO	AGGCGCGTACTGTCTGTGTGACACTCAGACACTGTGTGTGAGACAGGTAC	resistant	1	00	19
PURO-3D-20-NO-00-1	PURO-3D-20-NO	AGGCGCGTACTGTGTGTCACACTGTGTGTGAGTCTCTCAGTGTGAGGTAC	resistant	1	00	23
PURO-3D-20-NO-00-1	PURO-3D-20-NO	AGGCGGGTACTCTGTGTGACTTGTGACTCACTGTGACAGAGTGTGGTACA	resistant	1	00	15
PURO-3D-20-NO-00-1	PURO-3D-20-NO	AGGCGGGTACTGACTGACTGAGTGTCTCAGTCTCTCAGAGTGTGACGTAC	resistant	1	00	11
PURO-3D-20-NO-00-1	PURO-3D-20-NO	AGGCGGGTACTGTGACTGAGACAGTGTGTGAGAGACTGAGTGACTGGTAC	resistant	1	00	22
PURO-3D-20-NO-00-1	PURO-3D-20-NO	AGGCGGGTACTGTGTGAGTCAGTCTGAGTGTCTGACACACTGTCTGGTAC	resistant	1	00	16
PURO-3D-20-NO-00-1	PURO-3D-20-NO	AGGCGGGTACTGTGTGAGTGTGACTGACTGTGTGTGTGAGTCACACGTAC	resistant	1	00	17
PURO-3D-20-NO-00-1	PURO-3D-20-NO	AGGCGGGTACTGTGTGTCTGACACAGTGTGGAGACACAGTGTGAGGTACA	resistant	1	00	8
PURO-3D-20-NO-00-1	PURO-3D-20-NO	AGGCGTGTACTGTCAGTGAGACACTGTGTCAGTGTGTCTGAGTGTCGTAC	resistant	1	00	15
PURO-3D-20-NO-00-1	PURO-3D-20-NO	AGGCTAGTACAGAGTCTCACAGAGAGAGTGAGTGTCTGTCACTCAGGTAC	resistant	1	00	9
PURO-3D-20-NO-00-1	PURO-3D-20-NO	AGGCTAGTACTGTGTGTCAGTCACAGACTGAGTGTGACAGTCACTGGTAC	resistant	1	00	21
PURO-3D-20-NO-00-1	PURO-3D-20-NO	AGGCTCATACAGTGACACTGTGAGAGTGAGTGTCTGTGAGTGTGTCGTAC	resistant	1	00	6
PURO-3D-20-NO-00-1	PURO-3D-20-NO	AGGCTCGTACACTCTCTCACTGACTGTGTGTGTGTCTGTCTCTGTGGTAC	resistant	1	00	4
PURO-3D-20-NO-00-1	PURO-3D-20-NO	AGGCTCGTACTCTCAGTGTCTGACTGAGTGTGTGACACTCTGTGACGTAC	resistant	1	00	12
PURO-3D-20-NO-00-1	PURO-3D-20-NO	AGGCTCGTACTGTGTGAGAGAGAGAGTCTGACAGTGAGACTCTGTGGTAC	resistant	1	00	22
PURO-3D-20-NO-00-1	PURO-3D-20-NO	AGGCTCGTACTGTGTGAGAGAGAGTCTGACAGTGAGACTCTGTGGTACAT	resistant	1	00	4
PURO-3D-20-NO-00-1	PURO-3D-20-NO	AGGCTGGTACTCACACTGTGAGTGTCTGTCTGTGTGAGAGTCTCTCGTAC	resistant	1	00	6
PURO-3D-20-NO-00-1	PURO-3D-20-NO	AGGCTGGTACTGTGAGAGTCTGACAGACTCTGAGTGTGAGACAGTGGTAC	resistant	1	00	13
PURO-3D-20-NO-00-1	PURO-3D-20-NO	AGGCTTGTACACACTGACTGTCAGTCACAGTGAGAGTGTGACAGTCGTAC	resistant	1	00	10
PURO-3D-20-NO-00-1	PURO-3D-20-NO	AGGCTTGTACAGAAAGACTCTCAGTCACTGTCTGAGTGTGTGTCAGGTAC	resistant	1	00	11
PURO-3D-20-NO-00-1	PURO-3D-20-NO	AGGCTTGTACAGAGTGTGTCTGACTGAGTCAGTGAGTCAGAGAGTCGTAC	resistant	1	00	5
PURO-3D-20-NO-00-1	PURO-3D-20-NO	AGGCTTGTACAGTGTGTGAGTCTGTCAGTGTGTGAGTGAGAGAGTGGTAC	resistant	1	00	10
PURO-3D-20-NO-00-1	PURO-3D-20-NO	AGGGAAGTACTCAGAGTGTCACAGTGAGACTCTGTGTGTCAGTGACGTAC	resistant	1	00	4
PURO-3D-20-NO-00-1	PURO-3D-20-NO	AGGGAAGTACTGTCTGTCTCTGAGTCACAGACAGTGTCTGAGAGTGGTAC	resistant	1	00	22
PURO-3D-20-NO-00-1	PURO-3D-20-NO	AGCCCGGTACTGAGTGTCACTGACTGACTCTCTCTCAGTCACAGAGGTAC	resistant	1	00	10
PURO-3D-20-NO-00-1	PURO-3D-20-NO	AGCCCGGTACTGTCTGTCTCTCAGTGTGTCAGTCAGTGTCAGTGACGTAC	resistant	1	00	14
PURO-3D-20-NO-00-1	PURO-3D-20-NO	AGCCCGGTACTGTGACTGTCAGTCACACAGTGACAGTCTCTGTGTGGTAC	resistant	1	00	21
PURO-3D-20-NO-00-1	PURO-3D-20-NO	AGCCCGGTACTGTGAGAGAGTGTCTCTGTCTGTGTGTCAGTGAGTCGTAC	resistant	1	00	17
PURO-3D-20-NO-00-1	PURO-3D-20-NO	AGCCCGGTACTGTGTCTCTGTGTCACAGTCTGTGTGTGAGACTGTGGTAC	resistant	1	00	5
PURO-3D-20-NO-00-1	PURO-3D-20-NO	AGCCCTGTACTGAGTGTCTGACTCACTGTGACTGTGACTCTCTCAGGTAC	resistant	1	00	22
PURO-3D-20-NO-00-1	PURO-3D-20-NO	AGCCGAGTACACTCTCTGTGTGAGAGTCACTCTCTCTGAGTCTCAGGTAC	resistant	1	00	34
PURO-3D-20-NO-00-1	PURO-3D-20-NO	AGCCGAGTACAGTGAGAGAGAGTGTCACAGTGTGTCTGTGTCAGTGGTAC	resistant	1	00	6
PURO-3D-20-NO-00-1	PURO-3D-20-NO	AGCCGCGTACACAGAGTGAGAGTCAGAGACTGTCTGAGAGTGACTGGTAC	resistant	1	00	6
PURO-3D-20-NO-00-1	PURO-3D-20-NO	AGCCGGGTACTGAGTGAGTGTGAGTGAGTGAGTGTGAGAGACTCTCGTAC	resistant	1	00	7
PURO-3D-20-NO-00-1	PURO-3D-20-NO	AGCCGGGTACTGTGAGTGAGTCAGAGTCACAGTGTGTGTCTGTCAGGTAC	resistant	1	00	21
PURO-3D-20-NO-00-1	PURO-3D-20-NO	AGCCGGGTACTGTGTCACTGTCAGTGACTGTGTGAGTCTGAGTGTGGTAC	resistant	1	00	5
PURO-3D-20-NO-00-1	PURO-3D-20-NO	AGCCGTGTACACTGAGAGAGAGAGTGTGTCTGAGTGTCTGAGAGAGGTAC	resistant	1	00	11
PURO-3D-20-NO-00-1	PURO-3D-20-NO	AGCCTAGTACAGTGTGTGTGACAGTCTGTGACACTCAGTGTGTGTGGTAC	resistant	1	00	15
PURO-3D-20-NO-00-1	PURO-3D-20-NO	AGCCTCGTACAGAGACTCTCTGTGAGTCAGTGTGTGAGTGACTGTCGTAC	resistant	1	00	4
PURO-3D-20-NO-00-1	PURO-3D-20-NO	AGCCTCGTACAGTGTCAGTTTGTGAGACAGTGTGTCACAGTCTGTCGTAC	resistant	1	00	8
PURO-3D-20-NO-00-1	PURO-3D-20-NO	AGCCTCGTACTGAGTGAGTGTGAGTGTGTCTGTGGTCTGTGTCACGTACA	resistant	1	00	7
PURO-3D-20-NO-00-1	PURO-3D-20-NO	AGCCTCGTACTTTGTGTGTGTGTGACACAGTCAGTGAGTGTGTGTCGTAC	resistant	1	00	20
PURO-3D-20-NO-00-1	PURO-3D-20-NO	AGCCTGGTACACTCACTCTGTCACTCTCTGTCTCAGTGTGTCTGTCGTAC	resistant	1	00	12
PURO-3D-20-NO-00-1	PURO-3D-20-NO	AGCCTGGTACTCTGTCTGAGACTCTGACTCTCTGTGTGTCAGTGAGGTAC	resistant	1	00	10
PURO-3D-20-NO-00-1	PURO-3D-20-NO	AGCCTTGTACAGAGACACAGTCTGAGTGTGTGTGAGACAGTCTGAGGTAC	resistant	1	00	26
PURO-3D-20-NO-00-1	PURO-3D-20-NO	AGCGAAGTACAGTGAGTGAGACTGTCACAGAGTGTCTGTGAGTCTGGTAC	resistant	1	00	11
PURO-3D-20-NO-00-1	PURO-3D-20-NO	AGCGACGTACTCACAGTCTCAGTCACACAGAGTGTGTGTGAGTATCGTAC	resistant	1	00	13
PURO-3D-20-NO-00-1	PURO-3D-20-NO	AGCGAGGTACAGACAGAGACTGAGTCACAGAGTGAGACACTGAGTGGTAC	resistant	1	00	5
PURO-3D-20-NO-00-1	PURO-3D-20-NO	AGCGAGGTACTCAGTCAGTGTCACTGTGTGACAGTCTCACGCACAGGTAC	resistant	1	00	9
PURO-3D-20-NO-00-1	PURO-3D-20-NO	AGCGAGGTACTGTGTGTGTCAGAGTCTCACTGTGTGTCAGTGAGTGGTAC	resistant	1	00	8
PURO-3D-20-NO-00-1	PURO-3D-20-NO	AGCGATGTACAGTCAGTGTGAGTCTCAGACTGTCTGTCTCTCGTACATGG	resistant	1	00	4
PURO-3D-20-NO-00-1	PURO-3D-20-NO	AGCGATGTACTGACAGTCTGTCAGTCTCTGTGTCAGAGAGTCTCAGGTAC	resistant	1	00	15
PURO-3D-20-NO-00-1	PURO-3D-20-NO	AGCGATGTACTGTCTGACTCTGTGTGAGAGACTGTCTGAGTCTAGGTACA	resistant	1	00	16
PURO-3D-20-NO-00-1	PURO-3D-20-NO	AGCGCAGTACTGTGAGTCACTGTCACACAGAGTGTGTGTCAGAGTGGTAC	resistant	1	00	4
PURO-3D-20-NO-00-1	PURO-3D-20-NO	AGCGCGGTACAGAGTGTCAGTCAGTGTGTCACTCAGTCTGTGTGAGGTAC	resistant	1	00	10
PURO-3D-20-NO-00-1	PURO-3D-20-NO	AGCGCGGTACAGTCTGTCAGTCACAGAGAGTCACTGTGTCACTGTCGTAC	resistant	1	00	7
PURO-3D-20-NO-00-1	PURO-3D-20-NO	AGCGCGGTACTGACTGTCTCTGTGACAGTCAGTCACTGAGTCTGTCGTAC	resistant	1	00	10
PURO-3D-20-NO-00-1	PURO-3D-20-NO	AGCGCGGTACTGTCTGAGTCTCAGTCTCAGTCAGTCTGTCAGTGTGGTAC	resistant	1	00	13
PURO-3D-20-NO-00-1	PURO-3D-20-NO	AGCGCTGTACACACTGAGTGAGAGTCACAGTGTCTCACTGTCTGTCGTAC	resistant	1	00	26
PURO-3D-20-NO-00-1	PURO-3D-20-NO	AGCGCTGTACTCAGTGTCTCTCACAGACAGTCACTCTCTCAGTGAGGTAC	resistant	1	00	48
PURO-3D-20-NO-00-1	PURO-3D-20-NO	AGCGCTGTACTGACTCTGTGAGACTGACAGTCACACTGTGTCTCACGTAC	resistant	1	00	5
PURO-3D-20-NO-00-1	PURO-3D-20-NO	AGCGCTGTACTGAGTCTGTCTGACTGTCTCTGACACAGACAGTGAGGTAC	resistant	1	00	15
PURO-3D-20-NO-00-1	PURO-3D-20-NO	AGCGCTGTACTGTCAGTGTGACTGTGAGAGTCTCTCTGTCTGACACGTAC	resistant	1	00	10
PURO-3D-20-NO-00-1	PURO-3D-20-NO	AGCGGCGTACAGAGTGTGTGAGTGTGTGTCTGTGACTGTCTCTGTCGTAC	resistant	1	00	8
PURO-3D-20-NO-00-1	PURO-3D-20-NO	AGCGGCGTACAGTCTCAGTGCGTGTGTGACAGTCAGTGACAGTCTCGTAC	resistant	1	00	8
PURO-3D-20-NO-00-1	PURO-3D-20-NO	AGCGGCGTACTGTGTCTGACTCTGAGTGTGTGTGACTGTGTGACAGGTAC	resistant	1	00	6
PURO-3D-20-NO-00-1	PURO-3D-20-NO	AGCGGGGTACACTGTGAGAGTCACAGTCTGTGAGACTCTCACTCTCGTAC	resistant	1	00	7
PURO-3D-20-NO-00-1	PURO-3D-20-NO	AGCGGGGTACAGACTCAGTGTGAGTGTGTCAGTGTCAGTGAGTCAGGTAC	resistant	1	00	11
PURO-3D-20-NO-00-1	PURO-3D-20-NO	AGCGGGGTACTCACAGTGTCTGTCTCTCTCAGACACACACAGAGTCGTAC	resistant	1	00	11
PURO-3D-20-NO-00-1	PURO-3D-20-NO	AGCGGGGTACTGTCAGAGTCAGTGTCTCTGTGAGACTCAGTCACACGTAC	resistant	1	00	11
PURO-3D-20-NO-00-1	PURO-3D-20-NO	AGCGGGTACTCAGAGAGTGAGACAGAGTCTCACAGACTCACTCACGTACA	resistant	1	00	11
PURO-3D-20-NO-00-1	PURO-3D-20-NO	AGCGGTGTACACTGTGTGAGTCTGAGTCACTCTCTCTGACAGAGAGGTAC	resistant	1	00	24
PURO-3D-20-NO-00-1	PURO-3D-20-NO	AGCGGTGTACAGTGACAGTGTGAGTCTGAGTCTGTGTCTGTCTCTCGTAC	resistant	1	00	13
PURO-3D-20-NO-00-1	PURO-3D-20-NO	AGCGGTGTACTGTGAGTCAGTGAGTCAGTCTGACTGTGAGTGTGTGTACA	resistant	1	00	7
PURO-3D-20-NO-00-1	PURO-3D-20-NO	AGCGGTGTACTGTGTCTCTGTGTCACTCAGTGAGTGTGTGTGTGGTCATG	resistant	1	00	4
PURO-3D-20-NO-00-1	PURO-3D-20-NO	AGCGGTGTACTGTGTCTCTGTGTCACTCAGTGAGTGTGTGTGTGTGGTCA	resistant	1	00	18
PURO-3D-20-NO-00-1	PURO-3D-20-NO	AGCGGTGTATACAGTGTGAGTGTGACTGTCAGAGACTGTGAGTTGGTACA	resistant	1	00	7
PURO-3D-20-NO-00-1	PURO-3D-20-NO	AGCGTAGTACAGTGTGACTGAGTGTGACTGACTGACAGTGTGTGAGGTAC	resistant	1	00	9
PURO-3D-20-NO-00-1	PURO-3D-20-NO	AGCGTAGTACTCACAGTGTCTGTGTGTGTGTGTGTGAGAGAGAGTCGTAC	resistant	1	00	5
PURO-3D-20-NO-00-1	PURO-3D-20-NO	AGCGTCGTACTCAGTCTGAGTCTGACTGTCAGAGTGTCAGTGTCTGGTAC	resistant	1	00	11
PURO-3D-20-NO-00-1	PURO-3D-20-NO	AGCGTCGTACTCTCTCACTCTCTCTCAGAGTGTCTGTGTGTGTCTGGTAC	resistant	1	00	6
PURO-3D-20-NO-00-1	PURO-3D-20-NO	AGCGTGGTACACTGAGAGACTGACAGACTCTGAGTCACTCTGTGTGATCA	resistant	1	00	53
PURO-3D-20-NO-00-1	PURO-3D-20-NO	AGCGTGGTACAGTGTGTCTGAGAGTCAGTCTGTGTCTGTCAGAGTGGTAC	resistant	1	00	16
PURO-3D-20-NO-00-1	PURO-3D-20-NO	AGCGTGGTACTGAGACTGTGAGAGAGACTGTCTGTGAGTCTCAGTTGTAC	resistant	1	00	11
PURO-3D-20-NO-00-1	PURO-3D-20-NO	AGCGTGTACTGTGTCACTCAGACAGGTGTCACTGTGTGACTGAGGTACAT	resistant	1	00	6
PURO-3D-20-NO-00-1	PURO-3D-20-NO	AGCTAAGTACCTCACTCAGTGTCTCTCTGTCTGTCTGTGTCTCTCGTACA	resistant	1	00	9
PURO-3D-20-NO-00-1	PURO-3D-20-NO	AGCTAAGTACTCACAGTGTCTGACTGACTGACACTCACAGTCTGTGGTAC	resistant	1	00	11
PURO-3D-20-NO-00-1	PURO-3D-20-NO	AGCTACGTACACAGTGTGACTGAGAGAGACAGAGTCTGTCTCTCAGGTAC	resistant	1	00	11
PURO-3D-20-NO-00-1	PURO-3D-20-NO	AGCTAGGTACTCTGAGTCTGTGTGAGTGTGAGAGTCAGACTCACTGGTAC	resistant	1	00	13
PURO-3D-20-NO-00-1	PURO-3D-20-NO	AGCTAGGTACTGAGTGTCACTCAGTGACTGTGTCTGTGTGAGTGTGGTAC	resistant	1	00	11
PURO-3D-20-NO-00-1	PURO-3D-20-NO	AGCTATGTACTCACTGTCTGTGTGACTGACTCAGAGTCTGACTCACGTAC	resistant	1	00	7
PURO-3D-20-NO-00-1	PURO-3D-20-NO	AGCTATGTACTCTGTCAGACTCAGAGTGTGAGACTGTGTCAGTGAGGTAC	resistant	1	00	15
PURO-3D-20-NO-00-1	PURO-3D-20-NO	AGCTCAGTACACTGTCAGTGACTCTGTGTCAGTGAGTGAGTCTGACGTAC	resistant	1	00	7
PURO-3D-20-NO-00-1	PURO-3D-20-NO	AGCTCAGTACTCACTGTCTCAGTGAGAGAGAGACACTCACAGTCTCGTAC	resistant	1	00	8
PURO-3D-20-NO-00-1	PURO-3D-20-NO	AGCTCAGTACTCTGTCAGTGTGTGAGAGTGTGAGACAGTCTGTGTCGTAC	resistant	1	00	11
PURO-3D-20-NO-00-1	PURO-3D-20-NO	AGCTCGGTACAGTCTCAGAGTCTGTCTCTCTCTGAGAGTGTGTGTGGTAC	resistant	1	00	19
PURO-3D-20-NO-00-1	PURO-3D-20-NO	AGCTCTGTAACTCAGAGAGTCAGACTGTGAGTGACACAGAGTCACGTACA	resistant	1	00	4
PURO-3D-20-NO-00-1	PURO-3D-20-NO	AGCTCTGTACAGACTGACTCTGTCTCACAGTGACACTGTCAGAGACGTAC	resistant	1	00	31
PURO-3D-20-NO-00-1	PURO-3D-20-NO	AGCTGAGTACAGTCTCTGTGTGTGTCTGTCACAGTCTCTGTCTCTCGTAC	resistant	1	00	6
PURO-3D-20-NO-00-1	PURO-3D-20-NO	AGCTGCGTACACTGAGTGACACTGTGAGTGAGTGTGTCAGTGTGAGTACA	resistant	1	00	11
PURO-3D-20-NO-00-1	PURO-3D-20-NO	AGCTGCGTACTCACTGTCTCTCACTGTGAGTGTCTGTCAGTCAGTGGTAC	resistant	1	00	5
PURO-3D-20-NO-00-1	PURO-3D-20-NO	AGCTGCGTACTCAGAGTCAGTCTCTGTCTCAGAGAGTGAGAGACAGGTAC	resistant	1	00	11
PURO-3D-20-NO-00-1	PURO-3D-20-NO	AGCTGCGTACTCAGTCTGTGTCAGAGTGTGTCTCTGAGAGAGTCAGGTAC	resistant	1	00	15
PURO-3D-20-NO-00-1	PURO-3D-20-NO	AGCTGGGTACTCTGTCACTCTCTCTCAGTCTCAGTGTCTGTCAGTGGTAC	resistant	1	00	10
PURO-3D-20-NO-00-1	PURO-3D-20-NO	AGCTGGGTACTGAGTCTCTGAGTCACTCTGACTGACTGAGTGACAGGTAC	resistant	1	00	13
PURO-3D-20-NO-00-1	PURO-3D-20-NO	AGCTGGGTACTGAGTGACTGTCTGTGTCTGAGTCTGTGTGTGTCTCGTAC	resistant	1	00	4
PURO-3D-20-NO-00-1	PURO-3D-20-NO	AGGGAGGTACTCAGTGAGTGTGAGAGTGAGAGACTCACAGTCTGACGTAC	resistant	1	00	15
PURO-3D-20-NO-00-1	PURO-3D-20-NO	AGGGAGGTACTGTGTCTCTCAGACTCTGACACACAGTGAGAGAGTCGTAC	resistant	1	00	9
PURO-3D-20-NO-00-1	PURO-3D-20-NO	AGGGAGGTACTGTGTGACTGACAGTGAGTGAGTGAGAGAGTCTGACGTAC	resistant	1	00	20
PURO-3D-20-NO-00-1	PURO-3D-20-NO	AGGGATGTACAGTGTGTGTGTGTGTGTGTCTGAGAGAGTCTGTGTGGTAC	resistant	1	00	4
PURO-3D-20-NO-00-1	PURO-3D-20-NO	AGGGATGTACTGTCTCTGTGTGTGACTCTGTGACAGACAGAGACACGTAC	resistant	1	00	12
PURO-3D-20-NO-00-1	PURO-3D-20-NO	AGGGCAGTACAGAGACTGTGAGAGAGTGTGTGAGTCAGAGTGTCTGGTAC	resistant	1	00	23
PURO-3D-20-NO-00-1	PURO-3D-20-NO	AGGGCAGTACTCTGTCACTGAGACAGTCAGTCACAGTGACACAGAGGTAC	resistant	1	00	11
PURO-3D-20-NO-00-1	PURO-3D-20-NO	AGGGCAGTACTGTGTGACTCACTGTGTCTGACACTGAGTGACTGCCGTAC	resistant	1	00	30
PURO-3D-20-NO-00-1	PURO-3D-20-NO	AGGGCCGTACACTGTCTCAGTGTCTGACAGTCACTGTGTCACACTGGTAC	resistant	1	00	7
PURO-3D-20-NO-00-1	PURO-3D-20-NO	AGGGCCGTACTGAGAGTCTGTGAGTGAGTGTGACTGTGTGAGAGTCGTAC	resistant	1	00	7
PURO-3D-20-NO-00-1	PURO-3D-20-NO	AGGGCGGTACACACAGACAGACTGAGTGTGTGTGACAGTGTCAGTCGTAC	resistant	1	00	14
PURO-3D-20-NO-00-1	PURO-3D-20-NO	AGGGCGGTACAGAGTCAGTCACTGTCACAGAGTCTCAGTCACTCTCGTAC	resistant	1	00	4
PURO-3D-20-NO-00-1	PURO-3D-20-NO	AGGGCGGTACTCGTCTGTCTGACAGTGTGTCTGAGACTGTCACACGTACA	resistant	1	00	5
PURO-3D-20-NO-00-1	PURO-3D-20-NO	AGGGCGGTACTGAGTGTCTGTGTGTCAGTCTGTCACTCTCTCAGTGGTAC	resistant	1	00	13
PURO-3D-20-NO-00-1	PURO-3D-20-NO	AGGGCGGTACTGTGAGAGAGTCACTGTGTCACAGAGTGTGACTCAGGTAC	resistant	1	00	7
PURO-3D-20-NO-00-1	PURO-3D-20-NO	AGGGCGGTACTGTGTCAGTGAGTGTCACTGTCTGTGTGTCTGTGTCGTAC	resistant	1	00	17
PURO-3D-20-NO-00-1	PURO-3D-20-NO	AGGGCTGTACACAGTGAGACAGACTGTGACTCTGTGACTGAGTCTCGTAC	resistant	1	00	6
PURO-3D-20-NO-00-1	PURO-3D-20-NO	AGGGCTGTACAGTCTCAGTGTGAGAGAGTCGAGTGTCAGAGTCAGGTACA	resistant	1	00	9
PURO-3D-20-NO-00-1	PURO-3D-20-NO	AGGGCTGTACTCCACAGTCACTGTCACACTCTGTGTGAGACTCTCGTACA	resistant	1	00	6
PURO-3D-20-NO-00-1	PURO-3D-20-NO	AGGGCTGTACTCTGAGTCACTGAGACTGACTGAGAGAGACTCTCAGGTAC	resistant	1	00	15
PURO-3D-20-NO-00-1	PURO-3D-20-NO	AGGGCTGTACTGACACTGTGAGTGTCACAGAGTGTCAGACTGTGTCGTAC	resistant	1	00	7
PURO-3D-20-NO-00-1	PURO-3D-20-NO	AGGGCTGTACTGTCTCTCTGTCTGTCAGTCTGTGTCTCTCTCTCACGTAC	resistant	1	00	7
PURO-3D-20-NO-00-1	PURO-3D-20-NO	AGGGCTGTACTGTGTCTCTGAGTGAGTGACTGTCTGTGACTGTCTAGATC	resistant	1	00	5
PURO-3D-20-NO-00-1	PURO-3D-20-NO	AGGGGAGTACTGTCTCAGAGTGAGTGTGTGAGTCAGACACTGTCAGGTAC	resistant	1	00	23
PURO-3D-20-NO-00-1	PURO-3D-20-NO	AGGGGCGTACACAGACTCACTCAGTGACTCTGTCTAAGAGTGAGAGGTAC	resistant	1	00	7
PURO-3D-20-NO-00-1	PURO-3D-20-NO	AGGGGCGTACAGAGAGACTGACTGTCTGTGTCACAGAGTGTGACTGGTAC	resistant	1	00	8
PURO-3D-20-NO-00-1	PURO-3D-20-NO	AGGGGCGTACAGAGAGAGTGTGTCTGTGTGAGAGACTCACAGTCTCGTAC	resistant	1	00	7
PURO-3D-20-NO-00-1	PURO-3D-20-NO	AGGGGCGTACTCTGAGTGTCAGTGTGAGTGAGTCTCTGAGTCTGTGGTAC	resistant	1	00	7
PURO-3D-20-NO-00-1	PURO-3D-20-NO	AGGGGCGTACTGTGTCACAGAGAGTCTCACTCAGACAGTGAGAGAGGTAC	resistant	1	00	10
PURO-3D-20-NO-00-1	PURO-3D-20-NO	AGGGGCGTACTGTGTGAGTCTGAGACTGTGACAGTGTGTGACTCTCGTAC	resistant	1	00	15
PURO-3D-20-NO-00-1	PURO-3D-20-NO	AGGGGGGTACACAGAGTGTCTGTCACTCACTCTCACAGTCTCACTCGTAC	resistant	1	00	12
PURO-3D-20-NO-00-1	PURO-3D-20-NO	AGGGGGGTACAGAGTCTCAGTGTCTCTCTGTGTGAGTCAGTGACTGGTAC	resistant	1	00	6
PURO-3D-20-NO-00-1	PURO-3D-20-NO	AGGGGGGTACAGTCTGTCTCACAGAGACAGAGTGAGTCAGTGTGTCGTAC	resistant	1	00	14
PURO-3D-20-NO-00-1	PURO-3D-20-NO	AGGGGGGTACAGTGACACTGTGAGACAGTGTGTCTCACAGTCTCAGGTAC	resistant	1	00	8
PURO-3D-20-NO-00-1	PURO-3D-20-NO	AGGGGGGTACAGTGACTGACTCAGACTGTGTCAGTCAGTGTGTGACGTAC	resistant	1	00	23
PURO-3D-20-NO-00-1	PURO-3D-20-NO	AGGGGGGTACAGTGTCAGTCTGTCTCTCTCAGAGTCACTGAGTGTGGTAC	resistant	1	00	15
PURO-3D-20-NO-00-1	PURO-3D-20-NO	AGGGGGGTACTCAGTCAGACTCAGAGTCTGTGTGTCACTCAGAGTGGTAC	resistant	1	00	17
PURO-3D-20-NO-00-1	PURO-3D-20-NO	AGGGGGGTACTCTCTGAGACTCTCTGTGTGTGTGAGTCTGTGTGTCGTAC	resistant	1	00	24
PURO-3D-20-NO-00-1	PURO-3D-20-NO	AGGGGGGTACTGAGAGAGTGTGACAGAGTCACAGTCTGAGTCTGAGGTAC	resistant	1	00	33
PURO-3D-20-NO-00-1	PURO-3D-20-NO	AGGGGGGTACTGTCAGAGTCAGACTGAGAGTGTCTCTCTGTGTCACGTAC	resistant	1	00	7
PURO-3D-20-NO-00-1	PURO-3D-20-NO	AGGGGGGTACTGTGTGTCACAGTCAGTGTCTGTGTGAGAGTCTGAGGTAC	resistant	1	00	18
PURO-3D-20-NO-00-1	PURO-3D-20-NO	AGGGGTGTACTCAGTCTGTGTCAGACAGTGACAGTCACTGAGAGTCGTAC	resistant	1	00	9
PURO-3D-20-NO-00-1	PURO-3D-20-NO	AGGGGTGTACTCAGTGAGAGAGAGTGAGTCAGTCACTGTGTGTCACGTAC	resistant	1	00	13
PURO-3D-20-NO-00-1	PURO-3D-20-NO	AGGGGTGTACTCAGTGAGTCTGAGTGTGTCTCTGATGACAGTGTGGTACA	resistant	1	00	30
PURO-3D-20-NO-00-1	PURO-3D-20-NO	AGGGGTGTACTCATCAGAGTCAGACTGACTCACTCTGAGTGTCACGTACA	resistant	1	00	6
PURO-3D-20-NO-00-1	PURO-3D-20-NO	AGGGGTGTACTCTGTGACACTGAGAGAGTCAGTGAGTGTCAGTCAGGTAC	resistant	1	00	4
PURO-3D-20-NO-00-1	PURO-3D-20-NO	AGGGGTGTACTGAGTGAGAGACAGTCTGAGTGTGAGTGTGTGACTCGTAC	resistant	1	00	9
PURO-3D-20-NO-00-1	PURO-3D-20-NO	AGGGGTGTACTGTGTGTCTGTGTGTGAGTCTCAGTCTGACTCAGTGGTAC	resistant	1	00	20
PURO-3D-20-NO-00-1	PURO-3D-20-NO	AGGGGTGTATTGTGTGTCACAGACTCAGTGTGACTGACACACAGACGTAC	resistant	1	00	8
PURO-3D-20-NO-00-1	PURO-3D-20-NO	AGGGTAGTACTCACACTCAGTGACTCAGTGACTGTGTGAGACTGTGGTAC	resistant	1	00	12
PURO-3D-20-NO-00-1	PURO-3D-20-NO	AGGGTAGTACTCTGAGTCTCTGACACTGTCTGTCTGAGTCACAGTGGTAC	resistant	1	00	6
PURO-3D-20-NO-00-1	PURO-3D-20-NO	AGGGTCGTACACACTCAGTCTCACTCACAGAGTGAGACTCTCAGTCGTAC	resistant	1	00	20
PURO-3D-20-NO-00-1	PURO-3D-20-NO	AGGGTCGTACACAGTGTGTGTCAGTCTCATAGTGAGTGTGACTGTGGTAC	resistant	1	00	22
PURO-3D-20-NO-00-1	PURO-3D-20-NO	AGGGTCGTACTCACTGTCTCTCACACAGTCACAGACTCAGTGTGTGGTAC	resistant	1	00	12
PURO-3D-20-NO-00-1	PURO-3D-20-NO	AGGGTCGTACTCTGTCACTGAGAGAGTGTGAGTGAGTGTCAGAGTGGTAC	resistant	1	00	4
PURO-3D-20-NO-00-1	PURO-3D-20-NO	AGGGTCGTACTGACAGTCTGTGACTGTGACTGTGTCTCTGTGTGTCGTAC	resistant	1	00	13
PURO-3D-20-NO-00-1	PURO-3D-20-NO	AGGGTGGTACACACAGTGTCTCTCTCTGACTGAGTCTGTGTGTGAGGTAC	resistant	1	00	8
PURO-3D-20-NO-00-1	PURO-3D-20-NO	AGGGTGGTACACACTGTGACTCAGTGATCTCTGTGTGAGTGAGAGGTACA	resistant	1	00	4
PURO-3D-20-NO-00-1	PURO-3D-20-NO	AGGGTGGTACACAGAGTCACTCTGTCAGTCACTCAGTCACACTGTGGTAC	resistant	1	00	20
PURO-3D-20-NO-00-1	PURO-3D-20-NO	AGGGTGGTACAGTGTGTCTCTGAGTCTCAGAGACAGAGAGTCTGTGGTAC	resistant	1	00	6
PURO-3D-20-NO-00-1	PURO-3D-20-NO	AGGGTGGTACTCACAGACTCACACACAGTCACAGTGTGAGTGTCTGGTAC	resistant	1	00	7
PURO-3D-20-NO-00-1	PURO-3D-20-NO	AGGGTGGTACTGTCTGTGTGAGACTGTGAGTCAGAGAGACTGTCACGTAC	resistant	1	00	17
PURO-3D-20-NO-00-1	PURO-3D-20-NO	AGGGTGGTACTGTGAGTGAGTGAGAGTCTCTGTCTCTCTCAGACAGTACA	resistant	1	00	5
PURO-3D-20-NO-00-1	PURO-3D-20-NO	AGGGTGGTACTGTGTCACAGTGAGTGAGTGTGTCTGTCAGTCTCTCGTAC	resistant	1	00	9
PURO-3D-20-NO-00-1	PURO-3D-20-NO	AGGGTGGTACTGTGTGTCTGACTCTGAGACAGGAGACTGTCTGTGGTACA	resistant	1	00	12
PURO-3D-20-NO-00-1	PURO-3D-20-NO	AGGGTGTACTGTCACTGTGTGAGTGTGTCTCAGTCAGAGTGTGTGGTACA	resistant	1	00	7
PURO-3D-20-NO-00-1	PURO-3D-20-NO	AGGGTTGTACACACTGTGAGTGTGTGAGTCTGTGTCTGACTGAGTGATCA	resistant	1	00	10
PURO-3D-20-NO-00-1	PURO-3D-20-NO	AGGGTTGTACAGACTGTCAGAGTCTCTGTGACTCAGTGACTGTACGTACA	resistant	1	00	5
PURO-3D-20-NO-00-1	PURO-3D-20-NO	AGGGTTGTACAGAGTCTCAGACTGAGACAGTGTCAGTCTCTGTCAGGTAC	resistant	1	00	25
PURO-3D-20-NO-00-1	PURO-3D-20-NO	AGGGTTGTACAGTGTGTGTGTGTGAGTGTGACAGAGACTGAGACTCGTAC	resistant	1	00	14
PURO-3D-20-NO-00-1	PURO-3D-20-NO	AGGGTTGTACTCACAGTGAGAGAGAGTGAGTGAGTCTGTGTGACACGTAC	resistant	1	00	19
PURO-3D-20-NO-00-1	PURO-3D-20-NO	AGGTAGGTACACTGTGAGTGAGAGTGTCTCTGTCACTGTCTGTCAGGTAC	resistant	1	00	10
PURO-3D-20-NO-00-1	PURO-3D-20-NO	AGGTAGGTACAGTGTCTCAGTCAGTGTGTGAGTCACACTGAGAGTCGATC	resistant	1	00	13
PURO-3D-20-NO-00-1	PURO-3D-20-NO	AGGTAGGTACTGTGTGACACTCAGTGTGTCTGAGAGTGAGTGTGTGGTAC	resistant	1	00	18
PURO-3D-20-NO-00-1	PURO-3D-20-NO	AGGTCAGTACAGACACAGACTGTCACAGACAGAGAGACAGTGAGAGGTAC	resistant	1	00	21
PURO-3D-20-NO-00-1	PURO-3D-20-NO	AGGTCCGTACACAGTGTGAGAGAGTGTCTCTGAGAGTCACTCAGAGGTAC	resistant	1	00	33
PURO-3D-20-NO-00-1	PURO-3D-20-NO	AGGTCCGTACAGTGTGTGTCTGTGACAGAGTGTGTGAGACAGTCAGGTAC	resistant	1	00	7
PURO-3D-20-NO-00-1	PURO-3D-20-NO	AGGTCGGTACAGTGTGTGTCTGAGAGTGTCACAGACTGTCTCTGTGGTAC	resistant	1	00	4
PURO-3D-20-NO-00-1	PURO-3D-20-NO	AGGTCGGTACTGTGTCAGTATGAGTGTCTGACAGACAGTCTGTCTGGTAC	resistant	1	00	7
PURO-3D-20-NO-00-1	PURO-3D-20-NO	AGGTCTGTACAGAGAGTGACTGTGACTGAGAGTGTCAGTGTGTCTGGTAC	resistant	1	00	10
PURO-3D-20-NO-00-1	PURO-3D-20-NO	AGGTCTGTACTGAGAGTCTCTGTGACTCTCTGTGACAGTGTGTGAGGTAC	resistant	1	00	5
PURO-3D-20-NO-00-1	PURO-3D-20-NO	AGGTCTGTACTGTGAGACACACTGTGAGTCACTCTCAGTGAGTCACGTAC	resistant	1	00	14
PURO-3D-20-NO-00-1	PURO-3D-20-NO	AGGTGAGTACACTGTGTCAGACAGTGTCACTGAGTGACAGTCACAGGTAC	resistant	1	00	7
PURO-3D-20-NO-00-1	PURO-3D-20-NO	AGGTGAGTACACTGTGTGAGAGTGAGTGTGTGTGACAGACACTCAGGTAC	resistant	1	00	10
PURO-3D-20-NO-00-1	PURO-3D-20-NO	AGGTGAGTACAGACTCAGTGAGAGAGAGAGAGTGAGTGTCACTCACGTAC	resistant	1	00	5
PURO-3D-20-NO-00-1	PURO-3D-20-NO	AGGTGAGTACTCTCACTCAGCTGTGTGAGTGTGTCACAGTGAGTGGTACA	resistant	1	00	4
PURO-3D-20-NO-00-1	PURO-3D-20-NO	AGGTGAGTACTGACTGAGTCTCTGACTGTCTGTCTCTGTGTGTCACGTAC	resistant	1	00	13
PURO-3D-20-NO-00-1	PURO-3D-20-NO	AGGTGAGTACTGAGTGAGAGTCTCTCAGAGTGTCAGTGTCTGTCAGGTAC	resistant	1	00	24
PURO-3D-20-NO-00-1	PURO-3D-20-NO	AGGTGAGTACTGTGACTGTCTGTCACAGACTGTGTGAGAGTCTCTCGTAC	resistant	1	00	20
PURO-3D-20-NO-00-1	PURO-3D-20-NO	AGGTGAGTACTGTGAGTGTCACAGTCTGACTCACTGTCAGTCTGTCGTAC	resistant	1	00	6
PURO-3D-20-NO-00-1	PURO-3D-20-NO	AGGTGAGTACTGTGAGTGTGTGACACTGTCTGTGTCAGTGAGAGTGGTAC	resistant	1	00	11
PURO-3D-20-NO-00-1	PURO-3D-20-NO	ATATTTGTACAGACTGACACTGACTGTGTCACAGTCTCTCACAGACGTAC	resistant	1	00	5
PURO-3D-20-NO-00-1	PURO-3D-20-NO	ATCAAAGTACAGAGAGAGTCAGACAGTGTCTGAGTGTGTCACACAGGTAC	resistant	1	00	9
PURO-3D-20-NO-00-1	PURO-3D-20-NO	ATCAAAGTACTCACTCTCTCAGAGAGTGTGTCAGAGAGTGTCTCTGGTAC	resistant	1	00	16
PURO-3D-20-NO-00-1	PURO-3D-20-NO	ATCAACGTACTCAGACTCACTCAGAGAGTCAGTGACTGTGAGTGTGGTAC	resistant	1	00	5
PURO-3D-20-NO-00-1	PURO-3D-20-NO	ATCAACGTACTGAGACAGACTGTCAGTCTGACTGAGTCTGTGTCACGTAC	resistant	1	00	5
PURO-3D-20-NO-00-1	PURO-3D-20-NO	ATCAAGGTACTGTGACTGAGTGTGTGAGAGACACACAGTCAGTCACGTAC	resistant	1	00	9
PURO-3D-20-NO-00-1	PURO-3D-20-NO	ATCAATGTACTGTGACTGTCTGTGTCTGAGAGAGTGTCTGAGAGTGGTAC	resistant	1	00	6
PURO-3D-20-NO-00-1	PURO-3D-20-NO	ATCACCGTACTCTGAGTCACTCTGAGTGACTGTCTCTCACTGTGTGGTAC	resistant	1	00	23
PURO-3D-20-NO-00-1	PURO-3D-20-NO	ATCACGGTACACTCTCTGTCTGTGTCACTGTGAGTGAGAGACTGAGGTAC	resistant	1	00	9
PURO-3D-20-NO-00-1	PURO-3D-20-NO	ATCAGCGTACTCTGACAGTGTCTGTCTCTGAGAGACTCAGTGTCTGGTAC	resistant	1	00	42
PURO-3D-20-NO-00-1	PURO-3D-20-NO	ATCAGCGTACTGTGAGAGACAGAGTGTCTGTGACACAGTGAGACTGGTAC	resistant	1	00	4
PURO-3D-20-NO-00-1	PURO-3D-20-NO	ATCAGGGTACTCTGACAGACTGAGAGAGTCTCACACAGTGTCACTGGTAC	resistant	1	00	9
PURO-3D-20-NO-00-1	PURO-3D-20-NO	ATCAGTGTACTCTGACACTCACTGACTGTGAGAGTGTCACACAGTGGTAC	resistant	1	00	18
PURO-3D-20-NO-00-1	PURO-3D-20-NO	ATCAGTTTACAGAGTCACTCTGTGTCTCAGTGACTGTCAGAGACTCGTAC	resistant	1	00	5
PURO-3D-20-NO-00-1	PURO-3D-20-NO	ATCATAGTACTGTCACAGTGTCCTCAGTGAGTCTGTGTGTGACTCGTACA	resistant	1	00	8
PURO-3D-20-NO-00-1	PURO-3D-20-NO	ATCATCGTACTGTGTGTGTCTGAGTGAGTGTGTCACTGTCAGTCTGGTAC	resistant	1	00	19
PURO-3D-20-NO-00-1	PURO-3D-20-NO	ATCATCGTATGTGTGTCTCTCACTGTGTGTGACAGAGTCACAGAGGTACA	resistant	1	00	85
PURO-3D-20-NO-00-1	PURO-3D-20-NO	ATCATGGTACTCAGTGACTGTCAGTGTGTCTGTGTGAGTCAGAGTGGTAC	resistant	1	00	5
PURO-3D-20-NO-00-1	PURO-3D-20-NO	ATCATGGTACTCTCTCTCTGACTGTGTCTCTGAGTCTGTCTCTGTGGTAC	resistant	1	00	21
PURO-3D-20-NO-00-1	PURO-3D-20-NO	ATCATTGTACAGTGTGACTCAGTGTCAGTCTCTGTGTCAGAGTGACGTAC	resistant	1	00	15
PURO-3D-20-NO-00-1	PURO-3D-20-NO	ATCCAAGTACTCACTGACAGAGTGAGTCAGAGTGAGTCAGTCTGAGGTAC	resistant	1	00	12
PURO-3D-20-NO-00-1	PURO-3D-20-NO	ATCCCCGTACAGTCTCAGTGACAGTGTGTGAGTCTCAGTCAGGTGGTACA	resistant	1	00	10
PURO-3D-20-NO-00-1	PURO-3D-20-NO	ATCCCCGTACTGTGAGAGTCTCTGAGTGAGTGAGTGTGAGTGTGAGGTAC	resistant	1	00	8
PURO-3D-20-NO-00-1	PURO-3D-20-NO	ATCCCGGTACTCTGTGTGTCTGTGACTCTGTCTGACAGACAGTCTCGTAC	resistant	1	00	7
PURO-3D-20-NO-00-1	PURO-3D-20-NO	ATCCCGGTACTGTGAGAGTGTCTGTGTCTGTGTGACTCTGTCAGACGTAC	resistant	1	00	8
PURO-3D-20-NO-00-1	PURO-3D-20-NO	ATCCCGGTACTGTGTGTGTGTCTGAGTGTCTGTCTGTCTGACTCTCGTAC	resistant	1	00	13
PURO-3D-20-NO-00-1	PURO-3D-20-NO	ATCCCTGTACTCTGAGAGTCAGACTGAGACACTCTCTCAGTGTCACGTAC	resistant	1	00	4
PURO-3D-20-NO-00-1	PURO-3D-20-NO	ATCCCTGTACTGAGTGTGAGTGTCACAGTGACTCTGAGAGTGTGTCGTAC	resistant	1	00	6
PURO-3D-20-NO-00-1	PURO-3D-20-NO	ATCCGAGTACTGTCTGTGACAGTCAGTGACACACTGTGAGTCTGTGGTAC	resistant	1	00	7
PURO-3D-20-NO-00-1	PURO-3D-20-NO	ATCCGGGTACACAGTGTCAGAGTCTGTGTCTCACTCTCTCACACTCGTAC	resistant	1	00	37
PURO-3D-20-NO-00-1	PURO-3D-20-NO	ATCCGGGTACAGACTGAGTCAGACTCTGACAGAGACTCAGTCTCAGGTAC	resistant	1	00	5
PURO-3D-20-NO-00-1	PURO-3D-20-NO	ATCCGGGTACAGAGAGTGTGACAGAGACTGAGACACTGTAGTGAGGTACA	resistant	1	00	5
PURO-3D-20-NO-00-1	PURO-3D-20-NO	ATCCGGGTACAGTGTTCAGTGACTGTGTGAGTCACAGTGTGAGAGGTACA	resistant	1	00	11
PURO-3D-20-NO-00-1	PURO-3D-20-NO	ATCCGGGTACTCTGAGACACTGTGTGAGTGTGTCAGTCAGTCACTGGTAC	resistant	1	00	18
PURO-3D-20-NO-00-1	PURO-3D-20-NO	ATCCGGGTACTGAGTCAGTGTGTGTCACAGACACAGTGTGAGAGTCGTAC	resistant	1	00	9
PURO-3D-20-NO-00-1	PURO-3D-20-NO	ATCCGGGTACTGTGTGAGTGTGTGTGTGTGAGTGTGTCTCTGTGTGGTAC	resistant	1	00	12
PURO-3D-20-NO-00-1	PURO-3D-20-NO	ATCCGGTACAGAGAGAGACTCTCTGTGAGTGTCTCACTGAGACAGGTACA	resistant	1	00	18
PURO-3D-20-NO-00-1	PURO-3D-20-NO	ATCCGTGTACAGTCTGACTGTCAGACTGCCTGACTCAGTCAGAGTCGTAC	resistant	1	00	5
PURO-3D-20-NO-00-1	PURO-3D-20-NO	ATCCGTGTACTCAGTCTGTGAGACAGTCACTGTGTGACTGTGTCTCGTAC	resistant	1	00	16
PURO-3D-20-NO-00-1	PURO-3D-20-NO	ATCCGTGTACTCTGTCACTCTCTGAGTGTGTCACTCACACACACTGGTAC	resistant	1	00	16
PURO-3D-20-NO-00-1	PURO-3D-20-NO	ATCCTCGTACACTGTGAGTCTGTCACTGTGTGAGTGTGACTGTGAGGTAC	resistant	1	00	8
PURO-3D-20-NO-00-1	PURO-3D-20-NO	ATCCTCGTACACTGTGTCTCTGTCAGACTCAGTCAGTCTCAGAGTCGTAC	resistant	1	00	6
PURO-3D-20-NO-00-1	PURO-3D-20-NO	ATCCTCGTACTGAGAGTCTCAGACACAGTCAGTCTGAGTGTGTCAGGTAC	resistant	1	00	12
PURO-3D-20-NO-00-1	PURO-3D-20-NO	ATCCTGGTACTCAGTGACAGTGTGAGAGTGAGTCAGTGTGTGTCAGGTAC	resistant	1	00	7
PURO-3D-20-NO-00-1	PURO-3D-20-NO	ATCCTGGTACTGTGTCACTGAGACTGTCACAGTCTCTGTGTGAGTGGTAC	resistant	1	00	5
PURO-3D-20-NO-00-1	PURO-3D-20-NO	ATCCTTGTACTCAGTCTGTGAGTGACAGTCAGAGTCACTCTGTGTCGTAC	resistant	1	00	20
PURO-3D-20-NO-00-1	PURO-3D-20-NO	ATCCTTGTACTCTCAGTGAGTGTCTCTGAGTCTCAGTCACAGTCTGGTAC	resistant	1	00	14
PURO-3D-20-NO-00-1	PURO-3D-20-NO	ATCCTTGTACTGAGAGTCTCTGTGACAGACTGTGACACACTGTGAGGTAC	resistant	1	00	5
PURO-3D-20-NO-00-1	PURO-3D-20-NO	ATCCTTGTACTGTCTGTGTGTCTGTGTGTCTGAGAGGAGTCTCACGTACA	resistant	1	00	9
PURO-3D-20-NO-00-1	PURO-3D-20-NO	ATCGAAGTACAGAGTGAGTCTCAGACTGTCTCTGTGTGTGAGAGTGGTAC	resistant	1	00	10
PURO-3D-20-NO-00-1	PURO-3D-20-NO	ATCGAAGTACTCTCAGAGTCTCTCACAGTCAGTGTGTCTGTGTGAGGTAC	resistant	1	00	14
PURO-3D-20-NO-00-1	PURO-3D-20-NO	ATCGACGTACAGTCAGAGACTGTGTGAGACACACTGACTGTGTCTGGTAC	resistant	1	00	10
PURO-3D-20-NO-00-1	PURO-3D-20-NO	ATCGACGTACTGAGAGACAGTGTCTCAGTGTGTGACTGACTGTCACGTAC	resistant	1	00	14
PURO-3D-20-NO-00-1	PURO-3D-20-NO	ATCGAGGTACAGTCAGTCAGTGTGTGTGTGTCAGTCAGTCACTGGTACAT	resistant	1	00	4
PURO-3D-20-NO-00-1	PURO-3D-20-NO	ATCGAGGTACAGTCAGTCAGTGTGTGTGTGTGTCAGTCAGTCACTGGTAC	resistant	1	00	16
PURO-3D-20-NO-00-1	PURO-3D-20-NO	ATCGAGGTACTGTGACTGACCTGTCTCTGTGTGTGACACACTCAGGTACA	resistant	1	00	48
PURO-3D-20-NO-00-1	PURO-3D-20-NO	ATCGATGTACTCACAGAGAGTGTGACTGTCTCAGACACTCTCTGTGGTAC	resistant	1	00	9
PURO-3D-20-NO-00-1	PURO-3D-20-NO	ATCGATGTACTGTGACTCAGAGAGAGTGTGTGTCTGTCTCTGTGACGTAC	resistant	1	00	11
PURO-3D-20-NO-00-1	PURO-3D-20-NO	ATCGCAGTACACAGAGTGTGTCTGTCACACACAGTCTGTCTGTCACGTAC	resistant	1	00	6
PURO-3D-20-NO-00-1	PURO-3D-20-NO	ATCGCAGTACACTGTCTGTGACAGTGTCTCACTGTGAGAGTCAGACGTAC	resistant	1	00	6
PURO-3D-20-NO-00-1	PURO-3D-20-NO	ATCGCAGTACTGTGTGAGTGTGACAGACTGAGTGTCTGACTGTCTCGTAC	resistant	1	00	5
PURO-3D-20-NO-00-1	PURO-3D-20-NO	ATCGCCGTACACTGAGTGTGTGAGTCTGTGTGACTCTGAGAGACACGTAC	resistant	1	00	23
PURO-3D-20-NO-00-1	PURO-3D-20-NO	ATCGCCGTACAGTCTGTGTGTGACAGTGTCTGTCTGTGTGAGTGACGTAC	resistant	1	00	12
PURO-3D-20-NO-00-1	PURO-3D-20-NO	ATCGCCGTACTGACTGTGTGTGAGTGAGTGTGTCAGAGAGTCTGAGGTAC	resistant	1	00	25
PURO-3D-20-NO-00-1	PURO-3D-20-NO	ATCGCGGTACACAGACTGTCACAGAGTGTCTCACACTGTCACTCTCGTAC	resistant	1	00	7
PURO-3D-20-NO-00-1	PURO-3D-20-NO	ATCGCGGTACAGTGACAGTGTGTGTCAGACAGTCTCAGTGTGTGTGGTAC	resistant	1	00	19
PURO-3D-20-NO-00-1	PURO-3D-20-NO	ATCGCGGTACAGTGAGTGTCTCTCAGAGTGAGTGAGTCAGACTGAGGTAC	resistant	1	00	26
PURO-3D-20-NO-00-1	PURO-3D-20-NO	ATCGCGGTACTGAGTCAGAGTGTCTGTCACTGTGTGAGTCTGACAGGTAC	resistant	1	00	8
PURO-3D-20-NO-00-1	PURO-3D-20-NO	ATCGGAGTACTGTCTGTGTGAGTCTCACAGTCTCTCAGAGAGAGTGTACA	resistant	1	00	12
PURO-3D-20-NO-00-1	PURO-3D-20-NO	ATCGGCGTACACTCTGTGTGTCTCACTGTGAGTGAGTGACTGAGTGGTAC	resistant	1	00	12
PURO-3D-20-NO-00-1	PURO-3D-20-NO	ATCGGCGTACAGACACTCAGTGAGAGAGTGTGTCTGAGAGAGTGTCGTAC	resistant	1	00	10
PURO-3D-20-NO-00-1	PURO-3D-20-NO	ATCGGCGTACTGAGACTCAGACTGTGAGTCACACAGTCTCTGACAGGTAC	resistant	1	00	32
PURO-3D-20-NO-00-1	PURO-3D-20-NO	ATCGGCGTACTGTGTGACAGTGAGAGAGACTGTGACTCAGACTGTGGTAC	resistant	1	00	4
PURO-3D-20-NO-00-1	PURO-3D-20-NO	ATCGGGGTACAGTGTCAGTCAGTCTCAGAGTGTGACTCTGAGAGACGTAC	resistant	1	00	7
PURO-3D-20-NO-00-1	PURO-3D-20-NO	ATCGGGGTACTGTCTGTCTCAGTGTGTCAGACTGTCAGACTGAGTGGTAC	resistant	1	00	4
PURO-3D-20-NO-00-1	PURO-3D-20-NO	ATCGGGGTACTGTGTGAGTGACACACAGTGTGTGTGTGTGTGTCTCGTAC	resistant	1	00	4
PURO-3D-20-NO-00-1	PURO-3D-20-NO	ATCGGTGTACTCACTGTGAAGTCTCAGTGACACTCAGAGTGTGTGGTACA	resistant	1	00	24
PURO-3D-20-NO-00-1	PURO-3D-20-NO	ATCGTAGTACAGAGCAGTGTGTAGTGTCTCAGTGTGTCTGACAGGTACAT	resistant	1	00	19
PURO-3D-20-NO-00-1	PURO-3D-20-NO	ATCGTAGTACAGAGTCAGTGTCTGACACACAGTCTGACTGACACTCGTAC	resistant	1	00	36
PURO-3D-20-NO-00-1	PURO-3D-20-NO	ATCGTGGTACTCTCTCTGTGTCTCTCACACAGTCTGAGACTCAGTCGTAC	resistant	1	00	5
PURO-3D-20-NO-00-1	PURO-3D-20-NO	ATCGTGGTACTGTGTGACTCAGACTGTGTGTGTGTCTGAGAGTGAGGTAC	resistant	1	00	13
PURO-3D-20-NO-00-1	PURO-3D-20-NO	ATCGTTGTACAGAGAGTGTGAGACTGTCTCAGTGACTCACAGTGTGGTAC	resistant	1	00	7
PURO-3D-20-NO-00-1	PURO-3D-20-NO	ATGTTGGTACTCTCAGAGACTCACAGTCTCTGTCAGAGAGTCAGTCGTAC	resistant	1	00	10
PURO-3D-20-NO-00-1	PURO-3D-20-NO	ATGTTGGTACTGTGTGTCTGTCTCTCTGTCTCTCTGTGTCTCACTGGTAC	resistant	1	00	11
PURO-3D-20-NO-00-1	PURO-3D-20-NO	ATGTTTGTACAGAGAGAGAGAGACTGTGTGAGAGTGTGTGTGTCAGGTAC	resistant	1	00	15
PURO-3D-20-NO-00-1	PURO-3D-20-NO	ATGTTTGTACTCAGTGTGTCTCTGAGTGTGACTGTGTCTCTCTGTGGTAC	resistant	1	00	14
PURO-3D-20-NO-00-1	PURO-3D-20-NO	ATGTTTGTACTCTCAGACAGTGAGTCACACTCTCACTCAGTGCCACGTAC	resistant	1	00	5
PURO-3D-20-NO-00-1	PURO-3D-20-NO	ATTAAAGTACAGTGTCTCAGTGACACTCAGACTCTGTGTCACTGTGGTAC	resistant	1	00	6
PURO-3D-20-NO-00-1	PURO-3D-20-NO	ATTAAGGTACTGTCAGTCAGTGACTCAGTGACTGTCTGAATCTGAGGTAC	resistant	1	00	7
PURO-3D-20-NO-00-1	PURO-3D-20-NO	ATTACGGTACAGAGAGTCTGTCAGTGTCTCTGAGAGAGAGTCAGTGGTAC	resistant	1	00	15
PURO-3D-20-NO-00-1	PURO-3D-20-NO	ATTACGTACTGTGAGTCTCTCACTGTCAGACTCACTCTGTGTGTGGTACA	resistant	1	00	21
PURO-3D-20-NO-00-1	PURO-3D-20-NO	ATTACTGTACTCTGAGGTCTGAGTGAGTCAGTCTGACACTCAGTCGTACA	resistant	1	00	10
PURO-3D-20-NO-00-1	PURO-3D-20-NO	ATTAGCGTACTGTGTGAGTCAGTGTGTCTGTCTGTCACACTCTGAGTACA	resistant	1	00	5
PURO-3D-20-NO-00-1	PURO-3D-20-NO	ATTAGTGTACAGAGTCTCTCTGTGAGTGTGTCACACAGTGAGTGACGTAC	resistant	1	00	13
PURO-3D-20-NO-00-1	PURO-3D-20-NO	ATTATAGTACACTCAGAGTGTCACAGTGTGTGTGAAAGTCTGAGTGGTAC	resistant	1	00	15
PURO-3D-20-NO-00-1	PURO-3D-20-NO	ATTATAGTACTGTGAGACACAGAGTGTGTCAGTGTGTGTCACTCTGGTAC	resistant	1	00	10
PURO-3D-20-NO-00-1	PURO-3D-20-NO	ATTATGGTACTGTGTGTGACACTGAGTGTGAGTCTCTCAGTCAGTCGTAC	resistant	1	00	7
PURO-3D-20-NO-00-1	PURO-3D-20-NO	ATTATTGTACTCAGTGTGTGTAGAGTGTCAGTGTCTCTGAGAGTCGTACA	resistant	1	00	11
PURO-3D-20-NO-00-1	PURO-3D-20-NO	ATTATTGTACTGTCTCAGTGTCAGTGTCTCTGTGTGAGTGACTGTGATCA	resistant	1	00	14
PURO-3D-20-NO-00-1	PURO-3D-20-NO	ATTCAAGTACTCAGACAGTGAGACTCTCACAGTGAGAGTGTGTGTCAGGT	resistant	1	00	8
PURO-3D-20-NO-00-1	PURO-3D-20-NO	ATTCACGTACACTGTGAGAGTGTGAGTCTGTCAGTGTCTCTCTGTGGTAC	resistant	1	00	5
PURO-3D-20-NO-00-1	PURO-3D-20-NO	ATTCACGTACTGAGTGTGAGAGTCTGACTGAGTGACTCTGACTGTGGTAC	resistant	1	00	18
PURO-3D-20-NO-00-1	PURO-3D-20-NO	ATTCACGTACTGTCAGACAGTGTGAGTCAGTGTGACTCACTGTGTCGTAC	resistant	1	00	10
PURO-3D-20-NO-00-1	PURO-3D-20-NO	ATTCAGGTACTGAGTCACAGTCTCAGAGAGTCTCTGAGTGTCAGAGGTAC	resistant	1	00	28
PURO-3D-20-NO-00-1	PURO-3D-20-NO	ATTCCAGTACCTCACAGAGTGTGACTGTGAGAGAGACACTCTGTGGTACA	resistant	1	00	17
PURO-3D-20-NO-00-1	PURO-3D-20-NO	ATTCCAGTACTGTGTCAGTGAGTCAGTCAGTGAGTGTGACACTGTGGTAC	resistant	1	00	14
PURO-3D-20-NO-00-1	PURO-3D-20-NO	ATTCCGGTACAGAGAGTGTGTCAGTGTGTGACTGTGTGTCACTCTGGTAC	resistant	1	00	5
PURO-3D-20-NO-00-1	PURO-3D-20-NO	ATTCCGGTACTCTGTGTGTCTCACTGTGTGTGTGTGAGTGTGTCAGGTAC	resistant	1	00	22
PURO-3D-20-NO-00-1	PURO-3D-20-NO	ATTCCGGTACTGACAGTGTGTGAGTGTGTCAGAGACAGTGTCTCACGTAC	resistant	1	00	13
PURO-3D-20-NO-00-1	PURO-3D-20-NO	ATTCCTGTACTGACACTGTGTGTCTGAGAGTGTGTGTCAGAGTGTGATCA	resistant	1	00	12
PURO-3D-20-NO-00-1	PURO-3D-20-NO	ATTCCTGTACTGACAGTCTGTACAGAGTCTGACAGTCACTCTGTGGTACA	resistant	1	00	9
PURO-3D-20-NO-00-1	PURO-3D-20-NO	ATTCGCGTACTCAGTGTCTCTCAGTCTCTGTGTCTCTGTGTCTGACGTAC	resistant	1	00	13
PURO-3D-20-NO-00-1	PURO-3D-20-NO	ATTCGCGTACTGTGACACTGTGTCTCAGTGTGAGTGTGTCTGTGAGGTAC	resistant	1	00	11
PURO-3D-20-NO-00-1	PURO-3D-20-NO	ATTCGGGTACTGACTGTCTCTGTGTGTGAGTCTGTCAGTCAGTCAGGTAC	resistant	1	00	15
PURO-3D-20-NO-00-1	PURO-3D-20-NO	ATTCGGGTACTGTTGTGTCAGTGTGTGAGACTGTCTCAGTGTGTCGTACA	resistant	1	00	16
PURO-3D-20-NO-00-1	PURO-3D-20-NO	ATTCGTGTACTGTCAGTGTGACTGTGTGTGTGACTCTCTCTGTGAGGTAC	resistant	1	00	9
PURO-3D-20-NO-00-1	PURO-3D-20-NO	ATTCTAGTACAGTGACACTGAGAGACACTCTGACACAGTGAGTCTGGTAC	resistant	1	00	12
PURO-3D-20-NO-00-1	PURO-3D-20-NO	ATTCTAGTACAGTGTGTGTGTGAGTCTCAGTGTGTGTCAGTCACACGTAC	resistant	1	00	8
PURO-3D-20-NO-00-1	PURO-3D-20-NO	ATTCTCGTACTGAGAGTCTGACTCTCTGAGTCACAGTGACAGACACGTAC	resistant	1	00	6
PURO-3D-20-NO-00-1	PURO-3D-20-NO	ATTCTGGTACTGACTCTTTGAGAGACTGTCAGAGTGTCTCAGTCTCGTAC	resistant	1	00	6
PURO-3D-20-NO-00-1	PURO-3D-20-NO	ATTCTGGTACTGTCTGAGCGTGTCTCACTGTGACACTCAGTCTGTCGTAC	resistant	1	00	14
PURO-3D-20-NO-00-1	PURO-3D-20-NO	ATTCTGGTACTGTGTGTGAGAGAGAGACTGTGTGAGTGTCTGACTGGTAC	resistant	1	00	7
PURO-3D-20-NO-00-1	PURO-3D-20-NO	ATTCTTGTACAGAGTCTCAGTCTGACAGACTGTGTGAGTGAGACACGTAC	resistant	1	00	4
PURO-3D-20-NO-00-1	PURO-3D-20-NO	ATTCTTGTACAGAGTCTGTCTGTGTGAGTGTGTGAGTGTGTCAGTGGTAC	resistant	1	00	5
PURO-3D-20-NO-00-1	PURO-3D-20-NO	ATTCTTGTACAGTGAGTCAGAGTGTCTGTCACAGAGTGTCACAGACGTAC	resistant	1	00	21
PURO-3D-20-NO-00-1	PURO-3D-20-NO	ATTGAGGTACAGTGACTGAGACTCTGAGTGTCACTGTGACTGTGTCGTAC	resistant	1	00	10
PURO-3D-20-NO-00-1	PURO-3D-20-NO	ATTGAGGTACAGTGTGTCACTGTGAGTCTGTGTGTCTCTATCTGTCGTAC	resistant	1	00	18
PURO-3D-20-NO-00-1	PURO-3D-20-NO	ATTGAGGTACTCACAGTCAGACTGTCTGTGTCAGTGAGAGTGTGTGGTAC	resistant	1	00	6
PURO-3D-20-NO-00-1	PURO-3D-20-NO	ATTGAGGTACTCAGAGTGTGAGTCAGTGTGTGTGTGTGTCAGTCTCGTAA	resistant	1	00	10
PURO-3D-20-NO-00-1	PURO-3D-20-NO	ATTGATGTACTGTGTCTGTCTCACTGAGTGTCGAGTCTCTGAGACGTACA	resistant	1	00	8
PURO-3D-20-NO-00-1	PURO-3D-20-NO	ATTGCAGTACTGTGAGTGACTGAGTGAGTGAGTGTCTGTCTCTGACGTAC	resistant	1	00	16
PURO-3D-20-NO-00-1	PURO-3D-20-NO	ATTGCCGTACACACTCTCTCAGTCAGTGTCTGTCTTTGTGTGTGAGGTAC	resistant	1	00	14
PURO-3D-20-NO-00-1	PURO-3D-20-NO	ATTGCCGTACTGAGTGTGAGTGTCTGACTGAGTCTCAGTGTCAGTCGTAC	resistant	1	00	20
PURO-3D-20-NO-00-1	PURO-3D-20-NO	ATTGCGGTACAGAGTGAGTGTGTCAGTGACAGTGTGTGTCACTGTGGTAC	resistant	1	00	13
PURO-3D-20-NO-00-1	PURO-3D-20-NO	ATTGCGGTACAGTGACTCTGTGAGACAGACAGTGTGAGACACTCAGGTAC	resistant	1	00	17
PURO-3D-20-NO-00-1	PURO-3D-20-NO	ATTGCGGTACTCACAGTGTCTCAGTGAGTGTGGTGAGTCTGTGACGTACA	resistant	1	00	11
PURO-3D-20-NO-00-1	PURO-3D-20-NO	ATTGCGGTACTCAGTGTGTGTCTGACAGTGTGAGTGTGTCTGTCAGGTAC	resistant	1	00	16
PURO-3D-20-NO-00-1	PURO-3D-20-NO	ATTGCGGTACTGTGTGAGTGTGTCTGACAGACTCAGAGAGTGAGTGGTAC	resistant	1	00	9
PURO-3D-20-NO-00-1	PURO-3D-20-NO	ATTGCTGTACACAGTCACTCTGTCAGTGACTGAGTGAGTGAGACAGGTAC	resistant	1	00	6
PURO-3D-20-NO-00-1	PURO-3D-20-NO	ATTGCTGTACAGAGAGTGTCACTGTCTCTCTGACTGAGTCTCTCTGGTAC	resistant	1	00	6
PURO-3D-20-NO-00-1	PURO-3D-20-NO	ATTGGAGTACAGTAGTCTCTCTCTCTGTGAGTCTCAGTGAGAGTCGTACA	resistant	1	00	21
PURO-3D-20-NO-00-1	PURO-3D-20-NO	ATTGGAGTACAGTGTGTCTGAGAGACTGAGACTGTGTGAGACAGACGTAC	resistant	1	00	19
PURO-3D-20-NO-00-1	PURO-3D-20-NO	ATTGGCGTACTCACTGACTGTCAGAGAGACTGTGTCAGTGTCTGTGGTAC	resistant	1	00	18
PURO-3D-20-NO-00-1	PURO-3D-20-NO	ATTGGCGTACTGACTGACAGTGAGTCTGACTTCTCTCTGTGGTCGTACAT	resistant	1	00	19
PURO-3D-20-NO-00-1	PURO-3D-20-NO	ATTGGGGTACACAGTCTCACACACACTGAGTCTGAGTGACTCCCTGGTAC	resistant	1	00	12
PURO-3D-20-NO-00-1	PURO-3D-20-NO	ATTGGGGTACAGAGTGTGTCTGTCAGTGACTCTGAGAGAGAGACAGGTAC	resistant	1	00	5
PURO-3D-20-NO-00-1	PURO-3D-20-NO	ATTGGGGTACAGTGTGTGTGTGAGTCTCACAGTGTCTCACTGACAGGTAC	resistant	1	00	24
PURO-3D-20-NO-00-1	PURO-3D-20-NO	ATTGGGGTACTGTCACACTGTGTGTGACACTGACTGACTCACAGTGGTAC	resistant	1	00	17
PURO-3D-20-NO-00-1	PURO-3D-20-NO	ATTGGGGTACTGTCTCTGACAGAGTGTGTCAGTCTGTCTCTCTGTCGATC	resistant	1	00	10
PURO-3D-20-NO-00-1	PURO-3D-20-NO	ATTGGGGTACTGTGTGACAGTCAGAGTGTCAGTCAGTCACTCTGTCGTAC	resistant	1	00	19
PURO-3D-20-NO-00-1	PURO-3D-20-NO	ATTGGTGTACAGACTGACAGTCAGTGAGACTGTGACAGAGTGAGTGGTAC	resistant	1	00	13
PURO-3D-20-NO-00-1	PURO-3D-20-NO	ATTGGTGTACTCTCTGAGACTCTCTGTGTGTGTCTCACACTGTGTCGTAC	resistant	1	00	11
PURO-3D-20-NO-00-1	PURO-3D-20-NO	ATTGGTGTACTGTGTGTGTCACTCAGAGTCTCTCTCTGACTGAGTGGTAC	resistant	1	00	11
PURO-3D-20-NO-00-1	PURO-3D-20-NO	ATTGTAGTACAGTGTGTCAGACTCTCTCACAGTGTGTCTCTGTGTCGTAC	resistant	1	00	13
PURO-3D-20-NO-00-1	PURO-3D-20-NO	ATTGTAGTACTCAGAGAGTCAGTCTCTGTCAGAGTCAGTGACAGTGGTAC	resistant	1	00	7
PURO-3D-20-NO-00-1	PURO-3D-20-NO	CAAGCAGTACAGACTGTCACTGACAGTCTGAGTGTCAGTCAGTGAGGTAC	resistant	1	00	11
PURO-3D-20-NO-00-1	PURO-3D-20-NO	CAAGCAGTACTCTCAGTGAGTGAGTGTGTGTCTCACACTGTGTGAGGTAC	resistant	1	00	11
PURO-3D-20-NO-00-1	PURO-3D-20-NO	CAAGCCGTACACAGTGTGAGAGAGTGTGACAGAGTGTCTGTGACAGGTAC	resistant	1	00	10
PURO-3D-20-NO-00-1	PURO-3D-20-NO	CAAGCTGTACAGACAGTCTGTCAGACCGACAGTCTGTGAGAGAGTGGATC	resistant	1	00	7
PURO-3D-20-NO-00-1	PURO-3D-20-NO	CAAGCTGTACTCAGTGACAGACACAGTCAGTGTCAGACACTGAGTGGTAC	resistant	1	00	4
PURO-3D-20-NO-00-1	PURO-3D-20-NO	CAAGCTGTACTCTGAGACTCACACTCAGTCACTGTGTGTGTGTCTGGTAC	resistant	1	00	12
PURO-3D-20-NO-00-1	PURO-3D-20-NO	CAAGCTGTACTGTCACTCAGAGATGTGTGTGTCAGTCTCTGTCACGTACA	resistant	1	00	22
PURO-3D-20-NO-00-1	PURO-3D-20-NO	CAAGCTGTACTGTCTCTCTGAGTGTGTGAGACTCTCTGTCAGAGACGTAC	resistant	1	00	5
PURO-3D-20-NO-00-1	PURO-3D-20-NO	CAAGGAGTACACAGTGTCACTCTCTCTGTGTGACTCTGTGTGTCAGGTAC	resistant	1	00	5
PURO-3D-20-NO-00-1	PURO-3D-20-NO	CAAGGAGTACTGTGTCTGTGTCTGTGACTGTCTGTGAGTCTTAGACGTAC	resistant	1	00	12
PURO-3D-20-NO-00-1	PURO-3D-20-NO	CAAGTAGTATACTGTGTGAGACAGAGTGTGAGTCTGACTGAGAGACGTAC	resistant	1	00	5
PURO-3D-20-NO-00-1	PURO-3D-20-NO	CAAGTGGTACACTGTCAGAGAGTGACTGAGAGTGTCAGTGTGTCTGGTAC	resistant	1	00	39
PURO-3D-20-NO-00-1	PURO-3D-20-NO	CAAGTGGTACTGTGAGTGTGAGTCTGTCACAGTCAGTCTGAGAGTCGTAC	resistant	1	00	10
PURO-3D-20-NO-00-1	PURO-3D-20-NO	CAAGTTGTACTCACTGTCAGAGAGACTCAGTGTGTGAGTGTGTGACGTAC	resistant	1	00	36
PURO-3D-20-NO-00-1	PURO-3D-20-NO	CAATACGTACTATGAGACTCACTCACTCTGTGTGTGTGTGTGAGTGGTAC	resistant	1	00	20
PURO-3D-20-NO-00-1	PURO-3D-20-NO	CAATACGTACTCTGTGAGTCTGTGTGACAGACTCTCTGTGTGTGTGGTAC	resistant	1	00	10
PURO-3D-20-NO-00-1	PURO-3D-20-NO	CAATACGTACTGTCTCACTGTGGACAGTGTCAGTGAGTCTGTCTGGTACA	resistant	1	00	16
PURO-3D-20-NO-00-1	PURO-3D-20-NO	CAATATGTACTGACACTCAGAGTGAGAGTCAGACTGACTGAGTCTCGTAC	resistant	1	00	37
PURO-3D-20-NO-00-1	PURO-3D-20-NO	CAATCCGTACTGTCAGTCTCAGAGTGTCTGTGAGTGTCTCTGTGTCGTAC	resistant	1	00	16
PURO-3D-20-NO-00-1	PURO-3D-20-NO	CAATCCGTACTGTGTGTCTGTGTGTCTGTCAGTCAGTGTCAGACTGGTAC	resistant	1	00	15
PURO-3D-20-NO-00-1	PURO-3D-20-NO	CAATCGGTACAGACTGTGAGTCAGAGTCTGTGTGTGAGACTGTGTGGTAC	resistant	1	00	14
PURO-3D-20-NO-00-1	PURO-3D-20-NO	CAATGCGTACTCAGAGAGTGTCAGAGACAGAGTCTGACACTCAGACGTAC	resistant	1	00	8
PURO-3D-20-NO-00-1	PURO-3D-20-NO	CAATGGGACGTCGACAGACTCAGTGAGTCTCTGTGTGACTCACTGTACGT	resistant	1	00	17
PURO-3D-20-NO-00-1	PURO-3D-20-NO	CAATGGGTACACTCACTGTCTGTGTCTGTGTCAGTCTCACTCAGAGGTAC	resistant	1	00	5
PURO-3D-20-NO-00-1	PURO-3D-20-NO	CAATGGGTACAGTGACAGACTGTGTGTGAGTCAGTCACAGACTCAGGTAC	resistant	1	00	9
PURO-3D-20-NO-00-1	PURO-3D-20-NO	CAATGTGTACAGACACTGTGACTCACTCAGAGTCTGTGAGTGAGTCGTAC	resistant	1	00	4
PURO-3D-20-NO-00-1	PURO-3D-20-NO	CAATGTGTACAGACAGTGTCAGTGAGTGACAGACTGTCTGAGAGTCGTAC	resistant	1	00	19
PURO-3D-20-NO-00-1	PURO-3D-20-NO	CAATTAGTACTCAGACTCTGAGACTGTGAGTCACTCTGAGACTCTGGTAC	resistant	1	00	10
PURO-3D-20-NO-00-1	PURO-3D-20-NO	CAATTCGTACTCTCTCAGACTGAGAGAGTGTCTCTCAGAGTCTGACGTAC	resistant	1	00	18
PURO-3D-20-NO-00-1	PURO-3D-20-NO	CAATTCGTACTGACTCAGAGTGTGTGTCTCTGTCAGTCTCTCTCACGTAC	resistant	1	00	14
PURO-3D-20-NO-00-1	PURO-3D-20-NO	CAATTGGTACAGTCAGACTGTGAGTCTCAGTGAGACTCAGAGAGAGGTAC	resistant	1	00	12
PURO-3D-20-NO-00-1	PURO-3D-20-NO	CAATTGGTACTGTCAGTGTCTGAGAGAGTGTGACACTCTGTCACTGGTAC	resistant	1	00	6
PURO-3D-20-NO-00-1	PURO-3D-20-NO	CAATTTGTACAGACAGACTGACAGTCACTCTGTGTTAGAGTGTGACGTAC	resistant	1	00	15
PURO-3D-20-NO-00-1	PURO-3D-20-NO	CACAATGTACTCAGTGTCACTGTCTCACTGAGTGTGACAGTGAGTCGTAC	resistant	1	00	9
PURO-3D-20-NO-00-1	PURO-3D-20-NO	CACACGGTACTCTCACTGAGTCAGACAGAGTCTGAGTGAGTGTGTGGTAC	resistant	1	00	5
PURO-3D-20-NO-00-1	PURO-3D-20-NO	CACACGGTACTGACAGTGTGTGTCTGTGTGACTGTGTGTGAGTGAGGTAC	resistant	1	00	18
PURO-3D-20-NO-00-1	PURO-3D-20-NO	CACACGGTACTGTGTGTGAGTCTCACTGACACTCTGACAGTGTGTGGTAC	resistant	1	00	9
PURO-3D-20-NO-00-1	PURO-3D-20-NO	CACAGAGTACTCTCTCTGTGTCACAGTCACTCACTCTCTGTGACTCGTAC	resistant	1	00	19
PURO-3D-20-NO-00-1	PURO-3D-20-NO	CACAGAGTACTCTGAGACTCAGTCTCTCACAGTGACAGAGTCTGAGGTAC	resistant	1	00	5
PURO-3D-20-NO-00-1	PURO-3D-20-NO	CACAGAGTACTGAGAGTGAGTGTCTGACTGACACTGAGAGAGAGAGGTAC	resistant	1	00	5
PURO-3D-20-NO-00-1	PURO-3D-20-NO	CACAGAGTACTGTGTGAGTGAGAGTGACACACTGTGAGAGTGTGAGGTAC	resistant	1	00	36
PURO-3D-20-NO-00-1	PURO-3D-20-NO	CACAGCGTACAGACTGTCTGAGTGTGTCTGTCAGTGAGTGACTCTGATCA	resistant	1	00	14
PURO-3D-20-NO-00-1	PURO-3D-20-NO	CACAGCGTACTGTCTGACACTCTGTGTGACACTGTGTGTCTCTGTCGTAC	resistant	1	00	11
PURO-3D-20-NO-00-1	PURO-3D-20-NO	CACAGGGTACTGTCAGTGTGTGTGTGTCTCAGAGTGTCTGTGTCACGTAC	resistant	1	00	22
PURO-3D-20-NO-00-1	PURO-3D-20-NO	CACAGGGTACTGTGTGTGTGTCACTGTGAGTCAGTCTGACACAGAGGTAC	resistant	1	00	20
PURO-3D-20-NO-00-1	PURO-3D-20-NO	CACAGTGTACAGTGAGAGACTGAGTCTGAGTGACTGTCTCACTGAGGTAC	resistant	1	00	4
PURO-3D-20-NO-00-1	PURO-3D-20-NO	CACATAGTACACAGTGTCTGTGAGACTCCTCTGACTGTGAGTGAGGTACA	resistant	1	00	28
PURO-3D-20-NO-00-1	PURO-3D-20-NO	CACATAGTACAGAGTGTGACTCAGTGTGTGACAGACACACTCTCAGGTAC	resistant	1	00	6
PURO-3D-20-NO-00-1	PURO-3D-20-NO	CACATAGTACTCTGTGTGTGACTCACTGTGAGTGTCTGTCACAGTGGTAC	resistant	1	00	4
PURO-3D-20-NO-00-1	PURO-3D-20-NO	CACATGGTACTGTCACTGTGACAGTGTGTCTCTCAGAGTGTGTGTGGATC	resistant	1	00	14
PURO-3D-20-NO-00-1	PURO-3D-20-NO	CACATTGTACAGACTGAGACACTCTCATGTCAGTGTGTGTCTGTGGTACA	resistant	1	00	7
PURO-3D-20-NO-00-1	PURO-3D-20-NO	CACATTGTACTGTCACTCAGTGACTCTGTGAGAGTCAGTCACAGTCGTAC	resistant	1	00	7
PURO-3D-20-NO-00-1	PURO-3D-20-NO	CACATTGTACTGTGAGACAGTGTTCTCTGACTCTCTCTGTGACTGGTACA	resistant	1	00	7
PURO-3D-20-NO-00-1	PURO-3D-20-NO	CACCAGGTACAGAGAGTGTGTGACTGTCTGTGTGTGTCTGAGTCTGGTAC	resistant	1	00	6
PURO-3D-20-NO-00-1	PURO-3D-20-NO	CACCCTGTACTCTGTGTGACAGTCTGTGACTCACACACACAGTCTGGTAC	resistant	1	00	4
PURO-3D-20-NO-00-1	PURO-3D-20-NO	CACCGAGTACTCTGTCTGTGAGTGTCTGTCACAGAGTCTGTGTCACGTAC	resistant	1	00	12
PURO-3D-20-NO-00-1	PURO-3D-20-NO	CACCGCGTACTCAGTCAGTCACTGTGTGTCAGTGTGACACTGAGACGTAC	resistant	1	00	26
PURO-3D-20-NO-00-1	PURO-3D-20-NO	CACCGCGTACTGACAGAGTGACACTGTCTGACAGTCTGGACTGTCGTACA	resistant	1	00	15
PURO-3D-20-NO-00-1	PURO-3D-20-NO	CACCGGGTACTCACTGAGTCAGACTCTGTCACTGTCTCAGACACAGGTAC	resistant	1	00	14
PURO-3D-20-NO-00-1	PURO-3D-20-NO	CACCGGGTACTCTCTGACAGAGTCAGTGTGTGTGTCTCTGTCTGGTACAT	resistant	1	00	5
PURO-3D-20-NO-00-1	PURO-3D-20-NO	CACCGGGTACTCTCTGACAGAGTCAGTGTGTGTGTGTCTCTGTCTGGTAC	resistant	1	00	7
PURO-3D-20-NO-00-1	PURO-3D-20-NO	CACCGGGTACTCTGACTCTGACTCTGTCAGAGTTGTGTCTGTCAGGTACA	resistant	1	00	19
PURO-3D-20-NO-00-1	PURO-3D-20-NO	CACCGGGTACTGTCTGTCTGAGTGTCTCAGAGACAGACACTCTGTGGTAC	resistant	1	00	16
PURO-3D-20-NO-00-1	PURO-3D-20-NO	ATCTAAGTACTGTGTCTGTCTCAGTGTGTGAGAGTCAGTGTCTCTCGTAC	resistant	1	00	8
PURO-3D-20-NO-00-1	PURO-3D-20-NO	ATCTATGTACTGAGAGAGTCAGTCAGTGACTGTGTGTGAGTCAGAGGTAC	resistant	1	00	6
PURO-3D-20-NO-00-1	PURO-3D-20-NO	ATCTATGTACTGAGTGTGTGTGTCAGTCACAGAGAGTGTGTCAGTGGTAC	resistant	1	00	11
PURO-3D-20-NO-00-1	PURO-3D-20-NO	ATCTATGTACTGTGTCTCAGTGTGAGTGTCTCTCTGTGTGTGAGACGTAC	resistant	1	00	12
PURO-3D-20-NO-00-1	PURO-3D-20-NO	ATCTCGGTACTCTCAGTGAGTGACTGTGTCTCAGACTGTCACACAGGTAC	resistant	1	00	17
PURO-3D-20-NO-00-1	PURO-3D-20-NO	ATCTCGGTACTGACAGTCAGTCAGACTCTCACTGAGTGTCTGTGTGGTAC	resistant	1	00	6
PURO-3D-20-NO-00-1	PURO-3D-20-NO	ATCTCTGTACTGTCTGTGAGAGTGAGTCACTCTGTCTCTGTCACTCGTAC	resistant	1	00	8
PURO-3D-20-NO-00-1	PURO-3D-20-NO	ATCTGAGTACAGTGTCAGTGACAGTCTCAGTGTCAGTGTGTGTCACGTAC	resistant	1	00	20
PURO-3D-20-NO-00-1	PURO-3D-20-NO	ATCTGAGTACTCTGTGACTGACTGTGTGACACTGAGTGTCAGAGTGGTAC	resistant	1	00	16
PURO-3D-20-NO-00-1	PURO-3D-20-NO	ATCTGCGTACTGTCTGTGTCTCTGTCTCAGTGAGTCACAGTGTGTCGTAC	resistant	1	00	18
PURO-3D-20-NO-00-1	PURO-3D-20-NO	ATCTGGGTACTGTCTGTGTGTCTGTGTGACAGTGAGTGTCTGTGAGGTAC	resistant	1	00	18
PURO-3D-20-NO-00-1	PURO-3D-20-NO	ATCTGGGTACTGTGAGAGACTGTGTCACAGTCTCTCAGTCAGTCAGGTAC	resistant	1	00	6
PURO-3D-20-NO-00-1	PURO-3D-20-NO	ATCTGTGTACACTGTGAGTCTCTCTGAGTCAGTGTGTCTCAGAGAGGTAC	resistant	1	00	88
PURO-3D-20-NO-00-1	PURO-3D-20-NO	ATCTGTGTACAGACTCTGACACAGTGTGAGTGTGACTGTGAGTGTGGTAC	resistant	1	00	27
PURO-3D-20-NO-00-1	PURO-3D-20-NO	ATCTGTGTACAGAGAGTGAGTCTGTGAGTCACAGTCAGAGTCAGTCGTAC	resistant	1	00	15
PURO-3D-20-NO-00-1	PURO-3D-20-NO	ATCTGTGTACAGAGTGTCAGAGTGTGTGTGTCTGAGACAGAGAGTCGTAC	resistant	1	00	8
PURO-3D-20-NO-00-1	PURO-3D-20-NO	ATCTTCGTACAGTGAGTCTGACAGAGTGACTCAGTGAGTGTGTGTGGTAC	resistant	1	00	8
PURO-3D-20-NO-00-1	PURO-3D-20-NO	ATCTTCGTACTCAGACTGTGACTCAGACTGAGAGAGTCTGTGTCTGGTAC	resistant	1	00	30
PURO-3D-20-NO-00-1	PURO-3D-20-NO	ATCTTGGTACACAGACAGAGTGTCAGTGAGTGTGTCTCACAGTGACGTAC	resistant	1	00	33
PURO-3D-20-NO-00-1	PURO-3D-20-NO	ATCTTGGTACTGTCAGTCTGACAGAGTGTCACAGTCAGTCAGAGTCGTAC	resistant	1	00	10
PURO-3D-20-NO-00-1	PURO-3D-20-NO	ATCTTTGTACACACTGTGTCAGTCAGTGTGTCACTCTGTGTGAGTGGTAC	resistant	1	00	17
PURO-3D-20-NO-00-1	PURO-3D-20-NO	ATCTTTGTACAGAGACACAGAGTGTCACTCACTGAGAGTGACTCTCGTAC	resistant	1	00	4
PURO-3D-20-NO-00-1	PURO-3D-20-NO	ATCTTTGTACAGAGTGAGAGTCTGTGACTGAGAGTCAGACACACTCGTAC	resistant	1	00	12
PURO-3D-20-NO-00-1	PURO-3D-20-NO	ATCTTTGTACTCTCTGACTGTGTCTGTGAGACAGTGTGTGTGTGAGGTAC	resistant	1	00	29
PURO-3D-20-NO-00-1	PURO-3D-20-NO	ATGAAAGTACTCAGACTCTCTGTCTGTGACACTGAGAGAGTGTGTGGTAC	resistant	1	00	32
PURO-3D-20-NO-00-1	PURO-3D-20-NO	ATGAACGTACTCAGTGTCTGAGTGAGTCTCACTCTCTGTGTGTGAGGTAC	resistant	1	00	5
PURO-3D-20-NO-00-1	PURO-3D-20-NO	ATGAAGGTACTGACAGAGACTCAGAGTGTGTGTCACTGAGTCTGAGGTAC	resistant	1	00	4
PURO-3D-20-NO-00-1	PURO-3D-20-NO	ATGACAGTACAGTGTGAGACTGAGTGTGTGACTGTCTCAGTGTCTGGTAC	resistant	1	00	4
PURO-3D-20-NO-00-1	PURO-3D-20-NO	ATGACCGTACTCTGACTCTGTGTGTGAGTCTGACTGAGTGTGAGACGTAC	resistant	1	00	11
PURO-3D-20-NO-00-1	PURO-3D-20-NO	ATGACGGTACTGTCACAGTCAGTGTGTGTCTCTGACAAGTGTGAGTCGTA	resistant	1	00	7
PURO-3D-20-NO-00-1	PURO-3D-20-NO	ATGACTGTACAGTCTCTCTGTGTCACACTCTCTGACTGACTCTCTCGTAC	resistant	1	00	10
PURO-3D-20-NO-00-1	PURO-3D-20-NO	ATGACTGTACTCACTCTCAGACTGAGAGACACACAGACTCTGTGTGGTAC	resistant	1	00	5
PURO-3D-20-NO-00-1	PURO-3D-20-NO	ATGACTGTACTCTCTGAGAGTGTCTGTGTGTGAGACTGTGGTGTCGTACA	resistant	1	00	7
PURO-3D-20-NO-00-1	PURO-3D-20-NO	ATGACTGTACTCTGTGTCAGTGAGAGACAGTCTCTGTCTCTCACTCGTAC	resistant	1	00	13
PURO-3D-20-NO-00-1	PURO-3D-20-NO	ATGAGAGTACAGTCTGTCTCTGTCTGTCTCTCTGAGTCAGACTGTCGTAC	resistant	1	00	17
PURO-3D-20-NO-00-1	PURO-3D-20-NO	ATGAGGGTACAGACTCAGTCTCTCTCAGTGTGACTGTGAGTGTGAGGTAC	resistant	1	00	4
PURO-3D-20-NO-00-1	PURO-3D-20-NO	ATGAGGGTACAGAGTCACTCACAGAGTGTCTCTGTCTGTCACTGAGGTAC	resistant	1	00	8
PURO-3D-20-NO-00-1	PURO-3D-20-NO	ATGAGGGTACAGTCAGAGAGACAGAGACAGAGAGTCACTCTCACTGGTAC	resistant	1	00	8
PURO-3D-20-NO-00-1	PURO-3D-20-NO	ATGAGGGTACTCTGTCAGAGTCACACTCTCACTCTCTCTATCTCAGGTAC	resistant	1	00	9
PURO-3D-20-NO-00-1	PURO-3D-20-NO	ATGAGGGTACTCTGTGACAGTCACAGAGACTCTCTGTGTGTCTGAGTTAC	resistant	1	00	5
PURO-3D-20-NO-00-1	PURO-3D-20-NO	ATGAGTGTACTCACACAGTGAGTGTCACTCAGTCTGTCACTCTCTCGTAC	resistant	1	00	23
PURO-3D-20-NO-00-1	PURO-3D-20-NO	ATGAGTGTACTCTCAGTCAGTGTGTCTGAGAGACTGTCTCTGAGTGGTAC	resistant	1	00	4
PURO-3D-20-NO-00-1	PURO-3D-20-NO	ATGATCGTACACAGTCTGTCTGTCACACTCTCAGTCAGAGACAGTCGTAC	resistant	1	00	5
PURO-3D-20-NO-00-1	PURO-3D-20-NO	ATGATCGTACACTCTGTGACTGTGTGTGAGTGAGTGTGTGACTCACGTAC	resistant	1	00	9
PURO-3D-20-NO-00-1	PURO-3D-20-NO	ATGATTGTACTGTCACTCACAGACTGTGAGTCTGTGAGAGAGACTGGTAC	resistant	1	00	16
PURO-3D-20-NO-00-1	PURO-3D-20-NO	ATGATTGTACTGTCAGTGAGTGACTGACACTCTCTGTGACTCACAGGTAC	resistant	1	00	9
PURO-3D-20-NO-00-1	PURO-3D-20-NO	ATGCAAGTACTCACTCAGTGTGACAGTCTGTGAGAGTCTGTCAGAGGTAC	resistant	1	00	17
PURO-3D-20-NO-00-1	PURO-3D-20-NO	ATGCAAGTACTGACACTCACACAGAGAGTGTCTGTGACAGTCTCTGGTCA	resistant	1	00	10
PURO-3D-20-NO-00-1	PURO-3D-20-NO	ATGCACGTACTGTGTGACTCTCTCACTCAGTCTGTGAGTGAGTGTGGTAC	resistant	1	00	11
PURO-3D-20-NO-00-1	PURO-3D-20-NO	ATGCACGTACTGTGTGAGTGAGACAGTGTGAGTGTCTGTCAGTGTGGTAC	resistant	1	00	16
PURO-3D-20-NO-00-1	PURO-3D-20-NO	ATGCAGGTACAGTCTCAGACTCTCTCTCTGTGTCAGTGACAGTCAGGTAC	resistant	1	00	4
PURO-3D-20-NO-00-1	PURO-3D-20-NO	ATGCATGTACAGTGTCTCAGAGTCAGAGTGAGACTCAGTGAGTGTGGTAC	resistant	1	00	37
PURO-3D-20-NO-00-1	PURO-3D-20-NO	ATGCATGTACTCAGACTGAGTCACTGAGTGTCTCTGAGAGACTCAGGTAC	resistant	1	00	18
PURO-3D-20-NO-00-1	PURO-3D-20-NO	ATGCCAGTACAGTGTGTCTGTGAGTGAGAGTCTGAGTGTGTGTCTGGTAC	resistant	1	00	6
PURO-3D-20-NO-00-1	PURO-3D-20-NO	ATGCCAGTACTGTGACACAGTGTCTGAGTCTCTCTGAGAGTCTCTGGTAC	resistant	1	00	27
PURO-3D-20-NO-00-1	PURO-3D-20-NO	ATGCCGGTACTGTCACAGTCACACAGTGTCTCACAGAGTGTGAGACGTAC	resistant	1	00	9
PURO-3D-20-NO-00-1	PURO-3D-20-NO	ATGCCGGTACTGTCTCACAGTGAGACACAGTGTGAGAGAGTGTGAGGTAC	resistant	1	00	19
PURO-3D-20-NO-00-1	PURO-3D-20-NO	ATGCCTGTACAGAGAGACTCTGAGTGAGTCTGAGACAGACTGTGACGTAC	resistant	1	00	10
PURO-3D-20-NO-00-1	PURO-3D-20-NO	ATGCCTGTACTCTCACTGTCTGAGTCTCAGACACTGAGACTCACAGGTAC	resistant	1	00	4
PURO-3D-20-NO-00-1	PURO-3D-20-NO	ATGCCTGTACTCTGACTGAGAGAGAGTCAGTCAGAGTGTGTCTGTCGTAC	resistant	1	00	5
PURO-3D-20-NO-00-1	PURO-3D-20-NO	ATGCGAGTACTGACTCTCTCTGTCTGAGACAGAGAGATCACTCAGGTACA	resistant	1	00	12
PURO-3D-20-NO-00-1	PURO-3D-20-NO	ATGCGCGTACTCTGTGACTGAGTGTGAGTGTGAGTGTCAGACTGACGTAC	resistant	1	00	8
PURO-3D-20-NO-00-1	PURO-3D-20-NO	ATGCGGGTACTGTGACTCTCAGAGAGAGAGTGAGTGTCACTCTCAGGTAC	resistant	1	00	14
PURO-3D-20-NO-00-1	PURO-3D-20-NO	ATGCGTGTACAGTGTGTGTCACTGTGTGAGTGTGACTGTCACAGAGGTAC	resistant	1	00	25
PURO-3D-20-NO-00-1	PURO-3D-20-NO	ATGCGTGTACTGTCTGACTGACTGAGTGTCACTATCACAGAGTCTGGTAC	resistant	1	00	18
PURO-3D-20-NO-00-1	PURO-3D-20-NO	ATGCTAGTACAGTGTCTCTGTCTGTCACAGTGAGTCTCAGTCTCTCGTAC	resistant	1	00	5
PURO-3D-20-NO-00-1	PURO-3D-20-NO	ATGCTCGTACAGACACAGTGACTCAGTGAGAGTGTCACAGAGTCGGTACA	resistant	1	00	11
PURO-3D-20-NO-00-1	PURO-3D-20-NO	ATGCTCGTACAGTGAGTGTCAGTCTGTGTGAGTCTGAGAGTGTGTAGTAC	resistant	1	00	11
PURO-3D-20-NO-00-1	PURO-3D-20-NO	ATGCTCGTACTCAGAGTCACAGAGAGAGTCAGTGTGAGACAGAGTGGTAC	resistant	1	00	25
PURO-3D-20-NO-00-1	PURO-3D-20-NO	ATGCTCGTACTCAGAGTCAGAGTCAGTGACTCAGAGACAGTCTGAGGTAC	resistant	1	00	8
PURO-3D-20-NO-00-1	PURO-3D-20-NO	ATGCTCGTACTGTGTGTGAGACAGTCTGAGACTGAGTCTGAGTGTGGTAC	resistant	1	00	4
PURO-3D-20-NO-00-1	PURO-3D-20-NO	ATGCTGGTACACTGTGACAGTGACAGTGTCAGTGTGTCTGTCTCTGGTAC	resistant	1	00	11
PURO-3D-20-NO-00-1	PURO-3D-20-NO	ATGCTGGTACACTGTGTGTGTGTCTGTCTGTGACTCTCACTCTCAGGTAC	resistant	1	00	15
PURO-3D-20-NO-00-1	PURO-3D-20-NO	ATGCTGGTACAGAGACTGACTCCGTCAGAGTCTCAGTCTCAGTGTGGTAC	resistant	1	00	5
PURO-3D-20-NO-00-1	PURO-3D-20-NO	ATGCTGGTACAGTGTCAGTCAGACTCACTGTCTGACTCTGACACACGTAC	resistant	1	00	21
PURO-3D-20-NO-00-1	PURO-3D-20-NO	ATGCTGGTACTCTGAGACACTCAGACTCTCAGACACTGTGTCAGTGGTAC	resistant	1	00	15
PURO-3D-20-NO-00-1	PURO-3D-20-NO	ATGCTTGTACTCTCACAGTCAGTGTCAGACAGACTGTGTGACACTGGTAC	resistant	1	00	12
PURO-3D-20-NO-00-1	PURO-3D-20-NO	ATGGAAGTACTGTCAGTCTGTGTCACAGTGTCAGTGTGACAGTCAGGTAC	resistant	1	00	26
PURO-3D-20-NO-00-1	PURO-3D-20-NO	ATGGAAGTACTGTGTGAGACTGTGTCAGTGAGAGTCTCAGAGACTGGTAC	resistant	1	00	9
PURO-3D-20-NO-00-1	PURO-3D-20-NO	ATGGAGGTACTCTGAGCTGAGTGAGTGTCTGTGAGTGTGACTGTGGTACA	resistant	1	00	7
PURO-3D-20-NO-00-1	PURO-3D-20-NO	ATGGAGGTACTGTGTCTGTGTGTGTCTGTGAGACTCTGTCTCTGTGGTAC	resistant	1	00	19
PURO-3D-20-NO-00-1	PURO-3D-20-NO	ATGGAGGTACTGTGTGAGAGTCACAGTGTGAGTCTGACAGACTGAGGTAC	resistant	1	00	4
PURO-3D-20-NO-00-1	PURO-3D-20-NO	ATGGATGTACTCAGACTGTGAGTGAGTGAGAGACTGTGACTGAGACGTAC	resistant	1	00	6
PURO-3D-20-NO-00-1	PURO-3D-20-NO	ATGGATGTACTGTGTGTCTGTCAGTCTGTGTCACTCTCTGTGAGTGGTAC	resistant	1	00	22
PURO-3D-20-NO-00-1	PURO-3D-20-NO	ATGGCAGTACAGTGAAGTGTGAGTGTGTCACTCAGTCACACAGTGGTACA	resistant	1	00	34
PURO-3D-20-NO-00-1	PURO-3D-20-NO	ATGGCCGTACTCAGAGTGTGTGTGTCACTGTCAGAGACACACTGTGGTAC	resistant	1	00	20
PURO-3D-20-NO-00-1	PURO-3D-20-NO	ATGGCCGTACTGAGAGAGTGTGTGAGTGTGAGTCAGTGAGTTCTGGTACA	resistant	1	00	14
PURO-3D-20-NO-00-1	PURO-3D-20-NO	ATGGCGGTACAGAGACTGTGACAGACACAGTCACTCAGTGAGTCTCGTAC	resistant	1	00	11
PURO-3D-20-NO-00-1	PURO-3D-20-NO	ATGGCGGTACAGTGAGTCTCTCTGAGAGTCTGTGTCTGTGTGTGACGTAC	resistant	1	00	6
PURO-3D-20-NO-00-1	PURO-3D-20-NO	ATGGCGGTACTCAGACACAGAGACTGAGTGTCACAGAGAGAGTCAGGTAC	resistant	1	00	9
PURO-3D-20-NO-00-1	PURO-3D-20-NO	ATGGCGGTACTCTCTCTCTGAGAGTGAGACAGAGTGACTGTCAGTGGATC	resistant	1	00	10
PURO-3D-20-NO-00-1	PURO-3D-20-NO	ATGGCGGTACTCTGAGTCACTGTGAGAGAGTCAGTGTCTGACTCAGGTAC	resistant	1	00	10
PURO-3D-20-NO-00-1	PURO-3D-20-NO	ATGGCTGTACAGACTGAGAGACAGACAGTCTCAGACTGTGAGTGTCGTAC	resistant	1	00	8
PURO-3D-20-NO-00-1	PURO-3D-20-NO	ATGGGAGTACACAGTGAGTGAGACTCTCTGACAGTGTCTCAGTGTCGTAC	resistant	1	00	48
PURO-3D-20-NO-00-1	PURO-3D-20-NO	ATGGGAGTACTCACACTGAGTGAGAGTCACACACTGTGTGTGACACGTAC	resistant	1	00	10
PURO-3D-20-NO-00-1	PURO-3D-20-NO	ATGGGCGTACAGACTCAGTCTGTGTCAGAGAGAGTCTGAGTCTGTCGTAC	resistant	1	00	15
PURO-3D-20-NO-00-1	PURO-3D-20-NO	ATGGGCGTACAGAGTCTGAGAGTCTGTCAGTCAGAGTGACAGTCAGGTAC	resistant	1	00	10
PURO-3D-20-NO-00-1	PURO-3D-20-NO	ATGGGCGTACAGATGACTGTGAGTGACTGTGTCACTGAGTCACTGGTACA	resistant	1	00	7
PURO-3D-20-NO-00-1	PURO-3D-20-NO	ATGGGCGTACTGAGTGTCTGTCACTGTGTCTCACACACTCACACAGGTAC	resistant	1	00	11
PURO-3D-20-NO-00-1	PURO-3D-20-NO	ATGGGCGTGCAGAGTCAGTGACTGTGTGTGAGACTGTCTCACTCTCGTAC	resistant	1	00	4
PURO-3D-20-NO-00-1	PURO-3D-20-NO	ATGGGGGTACACTCAAGTCACTCAGAGTGAGTGACTGTGACTGTGGTACA	resistant	1	00	9
PURO-3D-20-NO-00-1	PURO-3D-20-NO	ATGGGGGTACAGTCAGAGTGTCAGAGTCTGTGAGACACAGTCTCACGTAC	resistant	1	00	6
PURO-3D-20-NO-00-1	PURO-3D-20-NO	ATGGGGGTACTCAGTCTGTGTGACAGTCAGAGAGTGAGTGTCACAGGTAC	resistant	1	00	8
PURO-3D-20-NO-00-1	PURO-3D-20-NO	ATGGGGGTACTGTGTGAGTCACTGACTCAGTGTGTGTGACTGTGTCGTAC	resistant	1	00	6
PURO-3D-20-NO-00-1	PURO-3D-20-NO	ATGGGGTACAGTCTGTGTCAGAGTCAGTCTCTCAGTGTCTCAGTCGTACA	resistant	1	00	12
PURO-3D-20-NO-00-1	PURO-3D-20-NO	ATGGGTGTACAGTGTGTCAGTGAGACACAGTCAGTGTGTCAGACAGGTAC	resistant	1	00	10
PURO-3D-20-NO-00-1	PURO-3D-20-NO	ATGGGTGTACCAGTCTGTGTGTGACAGTGTCTGAGAGTGTGACTGGTACA	resistant	1	00	7
PURO-3D-20-NO-00-1	PURO-3D-20-NO	ATGGGTGTACTCACAGAGTGTCTCAGTCAGTGAGTGACAGTGTCTCGTAC	resistant	1	00	11
PURO-3D-20-NO-00-1	PURO-3D-20-NO	ATGGGTGTACTGTCTCTGAGTGAGTGTCAGTCAGAGACTGAGTGTGGTAC	resistant	1	00	12
PURO-3D-20-NO-00-1	PURO-3D-20-NO	ATGGGTGTACTGTGAGTGAGTCAGTGACTGTCTGAGTCAGAGTGACGTAC	resistant	1	00	4
PURO-3D-20-NO-00-1	PURO-3D-20-NO	ATGGGTGTACTTGTCTCACTGAGTGTGACACTGTGTGTGAGACTGGTACA	resistant	1	00	13
PURO-3D-20-NO-00-1	PURO-3D-20-NO	ATGGTAGTACTCAGACAGTGACTGTCTGTGTGTGTGTCACTCTGTCGTAC	resistant	1	00	71
PURO-3D-20-NO-00-1	PURO-3D-20-NO	ATGGTCGTACAGTGACTGAGTCTGTCAGTGTGTCTGTGAGTCTGTGGTAC	resistant	1	00	13
PURO-3D-20-NO-00-1	PURO-3D-20-NO	ATGGTCGTACTCACTGTGTGTCTGTCTGTGTCAGTGTGTGAGTGTGGTAC	resistant	1	00	12
PURO-3D-20-NO-00-1	PURO-3D-20-NO	ATGGTGGTACACAGTGTGTGTCACAGTCTGTGAGTCTCTCAGTGTGGTAC	resistant	1	00	6
PURO-3D-20-NO-00-1	PURO-3D-20-NO	ATGGTGGTACACTGTGTGTCTGAGAGTGTCAGTCAGTGTGTCTGGTACAT	resistant	1	00	14
PURO-3D-20-NO-00-1	PURO-3D-20-NO	ATGGTGGTACTCTGTGTCTCTGAGTCTGTCTGACTGAGTGACTCACGTAC	resistant	1	00	8
PURO-3D-20-NO-00-1	PURO-3D-20-NO	ATGGTGGTACTGTGTCACTCTCTGTCAGTGACTCTGACACAGACTGGTAC	resistant	1	00	29
PURO-3D-20-NO-00-1	PURO-3D-20-NO	ATGGTGGTACTGTGTGAGACTGACAGTCTGTCTGAGTGTGTCAGTCGTAC	resistant	1	00	36
PURO-3D-20-NO-00-1	PURO-3D-20-NO	ATGGTGTACTGACTCACTGTGTCTGTGAGTCACTGACTGTGACTGGTACA	resistant	1	00	17
PURO-3D-20-NO-00-1	PURO-3D-20-NO	ATGGTTGTACACTGACTGTCTGTCTGTGAGTGTGTCAGTCAGTCTGGTAC	resistant	1	00	14
PURO-3D-20-NO-00-1	PURO-3D-20-NO	ATGGTTGTACAGTCAGAGACTCTGTGTCTGAGTCTGTGTCAGAGAGGTAC	resistant	1	00	10
PURO-3D-20-NO-00-1	PURO-3D-20-NO	ATGGTTGTACTCTGTGTGTGAGTGTGTCAGTCAGTCAGTGTGTGAGGTAC	resistant	1	00	26
PURO-3D-20-NO-00-1	PURO-3D-20-NO	ATGGTTGTACTGACTGTGTCTGTCAGACTGAGTCTGTCAGTCTGTCGTAC	resistant	1	00	41
PURO-3D-20-NO-00-1	PURO-3D-20-NO	ATGTAAGTACTCTGTCTGACTCAGTGTCTCTGTCTGTGTGTCTCACGTAC	resistant	1	00	15
PURO-3D-20-NO-00-1	PURO-3D-20-NO	ATGTAAGTACTGAGTGTGAGAGACACTGTGAGAGTCTGACTGTGTGGTAC	resistant	1	00	7
PURO-3D-20-NO-00-1	PURO-3D-20-NO	ATGTACGTACACACTGTGTCTCACAGAGTGAGTCTGAGTCCTCACGTACA	resistant	1	00	4
PURO-3D-20-NO-00-1	PURO-3D-20-NO	ATGTACGTACTGACTGAGTGACTCAGTGTGTGTCAGTCTCAGTGAGGTAC	resistant	1	00	20
PURO-3D-20-NO-00-1	PURO-3D-20-NO	ATGTACGTACTGAGACTGTGTCAGTCTCTCAGTGAGACAGAGTCACGTAC	resistant	1	00	20
PURO-3D-20-NO-00-1	PURO-3D-20-NO	ATGTAGGTACACAGTCACTGTGAGTGAGACACTCACTCTGTGTGTGGTAC	resistant	1	00	22
PURO-3D-20-NO-00-1	PURO-3D-20-NO	ATGTAGGTACACTCAGAGTCTGAGTGTGAGAGAGTGTCTCTGTCTGGTAC	resistant	1	00	11
PURO-3D-20-NO-00-1	PURO-3D-20-NO	ATGTAGGTACTCGTCACACTGTCACTGTGTGACTCAGTCACTGACGTACA	resistant	1	00	10
PURO-3D-20-NO-00-1	PURO-3D-20-NO	ATGTAGGTACTGTGTGTGTGTGTGTGACTCAGTCTGAGACAGAGTGGTAC	resistant	1	00	6
PURO-3D-20-NO-00-1	PURO-3D-20-NO	ATGTATGTACACAGACACAGACTGTGTGTCAGACTCTGAGAGACTGGTAC	resistant	1	00	4
PURO-3D-20-NO-00-1	PURO-3D-20-NO	ATGTATGTACAGTGACTGTGTGTGTGAGTGTCTGTGTGACTCTGTGGTAC	resistant	1	00	30
PURO-3D-20-NO-00-1	PURO-3D-20-NO	ATGTATGTACTCTGTGACTCTGTGTGACAGAGTCAGTCAGACACTGGTAC	resistant	1	00	4
PURO-3D-20-NO-00-1	PURO-3D-20-NO	ATGTCAGTACTGTCTGAGTCTGACTCACACACAGTCTGTCACTGAGGTAC	resistant	1	00	5
PURO-3D-20-NO-00-1	PURO-3D-20-NO	ATGTCATACTGTGTCACTCTGTCTCTCTGTCTGTGTGACTGTGAGGTACA	resistant	1	00	22
PURO-3D-20-NO-00-1	PURO-3D-20-NO	ATGTCCTACTGTGAGTCTGACTGAGACCAGTGTGAGTGAGTGAGGTACAT	resistant	1	00	4
PURO-3D-20-NO-00-1	PURO-3D-20-NO	ATGTCGGTACTCTGTGTGAGTGTGTGACTGACTGTCTGTGTGTGACGTAC	resistant	1	00	9
PURO-3D-20-NO-00-1	PURO-3D-20-NO	ATGTCGGTACTGTGTCACACACAGTCTCTGTGAGTGTGTCTGAGTGGTAC	resistant	1	00	21
PURO-3D-20-NO-00-1	PURO-3D-20-NO	ATGTCGGTACTGTGTCTGACTGTGTCACACTCACTGTCTGAGACAGGTAC	resistant	1	00	21
PURO-3D-20-NO-00-1	PURO-3D-20-NO	ATGTCGTACTCTGTGTGAGAGAGAGTGACAGTGTCTCTGTCTGTGGTACA	resistant	1	00	10
PURO-3D-20-NO-00-1	PURO-3D-20-NO	ATGTCTGTACACAGTGAGTCACTGTCTGAGTGTGTGTCTGTGAGTGGTAC	resistant	1	00	16
PURO-3D-20-NO-00-1	PURO-3D-20-NO	ATGTCTGTACACTGTGAGACTCTCAGAGACTGTGTCACTCAGTGACGTAC	resistant	1	00	7
PURO-3D-20-NO-00-1	PURO-3D-20-NO	ATGTCTGTACAGAGTGTGTCACAGTCTGTGTGTGAGTGTCTGACACGTAC	resistant	1	00	13
PURO-3D-20-NO-00-1	PURO-3D-20-NO	ATGTCTGTACTCTGACTCTGATCAGTGTCTGTCTGACACAGAGACGTACA	resistant	1	00	17
PURO-3D-20-NO-00-1	PURO-3D-20-NO	ATGTGAGTACTGTCACACAGTCTGTGAGACAGTGACTGTGTCTGAGGTAC	resistant	1	00	14
PURO-3D-20-NO-00-1	PURO-3D-20-NO	ATGTGGGTACAGACTGTCGTGTCTCAGAGAGTGAGACAGTGTGAGGTACA	resistant	1	00	28
PURO-3D-20-NO-00-1	PURO-3D-20-NO	ATGTGGGTACAGTGTGTCTGTGACTGTCAGACTGTCAGTCTGTCTGGTAC	resistant	1	00	25
PURO-3D-20-NO-00-1	PURO-3D-20-NO	ATGTGGGTACTCTGTCTGTGTCTGTGTGTGAGTCAGTGTCTGAGACGTAC	resistant	1	00	14
PURO-3D-20-NO-00-1	PURO-3D-20-NO	ATGTGGGTACTGTGAGACACTCTGAGTGTCTGACTGTGACAGTCACGTAC	resistant	1	00	22
PURO-3D-20-NO-00-1	PURO-3D-20-NO	ATGTGGTACTGTGTCTAAGACAGACTGTAAGTGTGTCAGTCTGAGGTACA	resistant	1	00	6
PURO-3D-20-NO-00-1	PURO-3D-20-NO	ATGTGTGTACAGACAGTCTGTGAGTGTCTGAGTGTGAGAGACTCTGGTAC	resistant	1	00	16
PURO-3D-20-NO-00-1	PURO-3D-20-NO	ATGTGTGTACAGAGACTCAGAGTCTGTCACAGTCACTGAGTCAGACGTAC	resistant	1	00	11
PURO-3D-20-NO-00-1	PURO-3D-20-NO	ATGTGTGTACAGTCTGTGTCTGTCTGTGTGTCTGTGACACAGACACGTAC	resistant	1	00	12
PURO-3D-20-NO-00-1	PURO-3D-20-NO	ATGTGTGTACTGTGACTCAGTCTGTGACAGTCTGAGTGACTCTGTGGTAC	resistant	1	00	11
PURO-3D-20-NO-00-1	PURO-3D-20-NO	ATGTGTGTACTGTGAGTGACAGAGAGAGAGTCAGTCTCAGTGTGTGGTAC	resistant	1	00	4
PURO-3D-20-NO-00-1	PURO-3D-20-NO	ATGTGTGTACTGTGTGACTGAGTCTCTCTCTGAGACAGTCTGTCACGTAC	resistant	1	00	6
PURO-3D-20-NO-00-1	PURO-3D-20-NO	ATGTTAGTACAGTGTCAGTGAGTCTCTGTGTGAGTCACTCTGTCACGTAC	resistant	1	00	13
PURO-3D-20-NO-00-1	PURO-3D-20-NO	ATGTTCGTACAGTGACACAGTGAGAGAGACTGAGTCACTCTCACTGGTAC	resistant	1	00	13
PURO-3D-20-NO-00-1	PURO-3D-20-NO	ATGTTCGTACTCAGTGTCTCACTGAGACACTGTGTCAGAGTCACTCGTAC	resistant	1	00	7
PURO-3D-20-NO-00-1	PURO-3D-20-NO	ATGTTGGTACACACAGTGAGTCTCTGTGACTGAGAGTGTCTGTGACGTAC	resistant	1	00	5
PURO-3D-20-NO-00-1	PURO-3D-20-NO	ATGTTGGTACACTCTGTCACAGTCTGTGTGAGAGTGTCTCTGTGAGGTAC	resistant	1	00	5
PURO-3D-20-NO-00-1	PURO-3D-20-NO	ATGTTGGTACACTCTGTCTGTCAGACTGTGACTCACACTCAGTGTGGTAC	resistant	1	00	5
PURO-3D-20-NO-00-1	PURO-3D-20-NO	ATGTTGGTACAGTGAGTCTCAGACACACTCTCTGTGTCACAGACTCGTAC	resistant	1	00	13
PURO-3D-20-NO-00-1	PURO-3D-20-NO	CACCGTGTACTCAGTCTGTGTGAGTCTGTGTGTCTGACAGTCTGTCGTAC	resistant	1	00	14
PURO-3D-20-NO-00-1	PURO-3D-20-NO	CACCGTGTACTGAGAGAGAGTGTGTCAGAGTCTGACTGACTGTCAGGTAC	resistant	1	00	6
PURO-3D-20-NO-00-1	PURO-3D-20-NO	CACCGTGTACTGAGAGAGTGACAGTGTGTCTGACTCAGACTGACTCGTAC	resistant	1	00	12
PURO-3D-20-NO-00-1	PURO-3D-20-NO	CACCTAGTACTGTCTCTCTGGACTGAGTGTGAGTGTCTCTCAGTGGTACA	resistant	1	00	8
PURO-3D-20-NO-00-1	PURO-3D-20-NO	CACCTAGTACTGTGTCTCTGACACACTCAGACAGACTCTCTGTGTCGTAC	resistant	1	00	12
PURO-3D-20-NO-00-1	PURO-3D-20-NO	CACCTCGTACTCAGTCAGTGTGTGTGAGTGAGTCAGTCTCAGTGACGTAC	resistant	1	00	9
PURO-3D-20-NO-00-1	PURO-3D-20-NO	CACCTCGTACTGAGTGAGTCTGTCTGTGAGTGTGTCTGTGTCTGTGGTAC	resistant	1	00	24
PURO-3D-20-NO-00-1	PURO-3D-20-NO	CACCTCGTACTGAGTGTGAGTCTGTCACTCAGAGACTGTCTGTGTCGTAC	resistant	1	00	13
PURO-3D-20-NO-00-1	PURO-3D-20-NO	CACCTGGTACAGTGTGTGTGTGTGTCTGTGACTCTGTGAGACAGTCGTAC	resistant	1	00	8
PURO-3D-20-NO-00-1	PURO-3D-20-NO	CACCTGGTACTCAGTGTGTGACACTGTCTGAGTCACAGAGTCTGAGGTAC	resistant	1	00	26
PURO-3D-20-NO-00-1	PURO-3D-20-NO	CACCTTGTACATGTGTGTGGTGTGTCTCACACTCTGAGTGTGTGTACATG	resistant	1	00	22
PURO-3D-20-NO-00-1	PURO-3D-20-NO	CACCTTGTACTCTGTGACAGACAGAGTCAGTCTCTGTGTCTGACTGGTAC	resistant	1	00	6
PURO-3D-20-NO-00-1	PURO-3D-20-NO	CACGAAGTACAGACTGTGTGTGTCTCAGTGTCAGTGAGACTGTGTCGTAC	resistant	1	00	13
PURO-3D-20-NO-00-1	PURO-3D-20-NO	CACGACGTACAGTGTGACAGACTGAGAGTGTCAGTGAGTGTGAGTGGTAC	resistant	1	00	8
PURO-3D-20-NO-00-1	PURO-3D-20-NO	CACGAGGTACACAGTGAGACTGAGTGACTGTGTGTGTGTGTGACTGGTAC	resistant	1	00	4
PURO-3D-20-NO-00-1	PURO-3D-20-NO	CACGAGGTACACAGTGTCTCTGACACTGTGAGAGTCTGTCTCAGAGGTAC	resistant	1	00	12
PURO-3D-20-NO-00-1	PURO-3D-20-NO	CACGAGGTACTCACTCTCACAGAGTGAGTCTGTCAGTGTCACAGTCGTAC	resistant	1	00	11
PURO-3D-20-NO-00-1	PURO-3D-20-NO	CACGAGGTACTGTGTGAGAGACTGTCTCAGTCAGACACAGAGCGTCGTAC	resistant	1	00	16
PURO-3D-20-NO-00-1	PURO-3D-20-NO	CACGATGTACTCACAGTGACAGTCAGTGAGTCAGAGACTGTGTGTCGTAC	resistant	1	00	5
PURO-3D-20-NO-00-1	PURO-3D-20-NO	CACGCCGTACTGTGTGAGTGAGTGTCTGTCTCACAGTGAGACTGTCGTAC	resistant	1	00	12
PURO-3D-20-NO-00-1	PURO-3D-20-NO	CACGCGGTACACACTGTCATCTGTCTGTCTGAGACTGTGTCTGTCGTACA	resistant	1	00	10
PURO-3D-20-NO-00-1	PURO-3D-20-NO	CACGCTGTACACTCACACTGTCTGTGTCTGTGAGTGACAGACTGTGGTAC	resistant	1	00	7
PURO-3D-20-NO-00-1	PURO-3D-20-NO	CACGGCGTACTGAGTGAGAGAGTCAGTGTGAGAGTCAGTGAGTCAGGTAC	resistant	1	00	7
PURO-3D-20-NO-00-1	PURO-3D-20-NO	CACGGGGTACTCAGTCACAGACTCTCTCAGAGTGTCTCAGTCTCTGGTAC	resistant	1	00	8
PURO-3D-20-NO-00-1	PURO-3D-20-NO	CACGGGGTACTCTCACTCAGTCTGTGTGTCAGAGTCTGTGTGACAGGTAC	resistant	1	00	14
PURO-3D-20-NO-00-1	PURO-3D-20-NO	CACGGTGTACACTGAGTGTGTCAGTCTCTCTCTCACTCACTGAGAGGTAC	resistant	1	00	26
PURO-3D-20-NO-00-1	PURO-3D-20-NO	CACGGTGTACAGTCTGAGTCTGTGTGTCACAGTCTGTGACTGTGAGGTAC	resistant	1	00	15
PURO-3D-20-NO-00-1	PURO-3D-20-NO	CACGGTGTACAGTGAGTCTGTGTGTGTCTCACACTGTGTGTGTGAGGTAC	resistant	1	00	9
PURO-3D-20-NO-00-1	PURO-3D-20-NO	CACGTAGTACACAGTCTGAGTGTCACTGACTGAGACAGAGACTCTCGTAC	resistant	1	00	6
PURO-3D-20-NO-00-1	PURO-3D-20-NO	CACGTCGTACTCTCTGTCTGTGTGAGTGAGAGTGTGTGTGTGACTGGTAC	resistant	1	00	10
PURO-3D-20-NO-00-1	PURO-3D-20-NO	CACGTCGTACTCTGTCATCTCAGTGAGTCAGTGTCAGTGTCAGTAGTACA	resistant	1	00	9
PURO-3D-20-NO-00-1	PURO-3D-20-NO	CACGTGGTACACTGTCTGTCAGTCAGTGTGTGTCTCTGAGTGTGTGGTAC	resistant	1	00	7
PURO-3D-20-NO-00-1	PURO-3D-20-NO	CACGTGGTACAGTGAGTCAGACACTGTCACTCACTCAGTCTCTGTCGTAC	resistant	1	00	35
PURO-3D-20-NO-00-1	PURO-3D-20-NO	CACGTGGTACAGTGTGTGTCAGTGAGAGTGTCACTCTGTGACACTGGTAC	resistant	1	00	11
PURO-3D-20-NO-00-1	PURO-3D-20-NO	CACGTGGTACTCTGAGTGTGAGAGAGACTGTCACTCATCTCTGACGTACA	resistant	1	00	10
PURO-3D-20-NO-00-1	PURO-3D-20-NO	CACGTTGTACTCACTCTCTGAGTCTGTGTCACTGACAGTGTGACAGGTAC	resistant	1	00	9
PURO-3D-20-NO-00-1	PURO-3D-20-NO	CACGTTGTACTGTGTGACAGTGTCTCTGTGTCTCTGTCTGTCAGTCGTAC	resistant	1	00	15
PURO-3D-20-NO-00-1	PURO-3D-20-NO	CACTAAGTACAGTGAGTCTGTCTGAGACACAGTGTCTGAGTCTCTGGTAC	resistant	1	00	19
PURO-3D-20-NO-00-1	PURO-3D-20-NO	CACTAGGTACTCTCTGTCACTGTCTGTCTGTCAGTGACACAGTGTGGTAC	resistant	1	00	18
PURO-3D-20-NO-00-1	PURO-3D-20-NO	CACTATGTACAGAGAGAGTGTGTCTGACAGTGTGTGACAGTCAGTGGTAC	resistant	1	00	15
PURO-3D-20-NO-00-1	PURO-3D-20-NO	CACTCAGTACAGTGACTCTCTGTGTCTCTGTGAGTGTGAGTGTCTGGTAC	resistant	1	00	18
PURO-3D-20-NO-00-1	PURO-3D-20-NO	CACTCAGTACAGTGTGTCTGTGAGACACAGTCAGTGTCAGTGTCTGGTAC	resistant	1	00	12
PURO-3D-20-NO-00-1	PURO-3D-20-NO	CACTCCGTACAGAGTCTGAGTCAGTGTGACTGAGTCAGTCTCAGACGTAC	resistant	1	00	15
PURO-3D-20-NO-00-1	PURO-3D-20-NO	CACTCCGTACTGTCAGTGAGTGACTCAGTCTCTGAGAGTCACAGTGGTAC	resistant	1	00	14
PURO-3D-20-NO-00-1	PURO-3D-20-NO	CACTCCGTACTGTCTCACTGACTCTGTGTCAGTGAGTGTCTGAGTCGTAC	resistant	1	00	16
PURO-3D-20-NO-00-1	PURO-3D-20-NO	CACTGAGTACTCTCACTCACTCTGTGTGAGACAGTGACTGGAGTGGTACA	resistant	1	00	6
PURO-3D-20-NO-00-1	PURO-3D-20-NO	CACTGAGTACTGAGAGTCAGTGACTCACTCACAGTCTCTGTGTGAGGTAC	resistant	1	00	10
PURO-3D-20-NO-00-1	PURO-3D-20-NO	CACTGCGTACTCACTGTGTGACTCACTGAGTGAGATCTGTCTCTGGTACA	resistant	1	00	4
PURO-3D-20-NO-00-1	PURO-3D-20-NO	CACTGCGTACTCTCAGTCAGACTCTGTCTCAGAGAGAGTGAGACTCGTAC	resistant	1	00	7
PURO-3D-20-NO-00-1	PURO-3D-20-NO	CACTGGGTACTCTGTGTGAGTCACTCTCACTGTCTCAGTGTCAGAGGTAC	resistant	1	00	8
PURO-3D-20-NO-00-1	PURO-3D-20-NO	CACTGGGTACTCTGTGTGTGAGTGTGTCTCTGTGTCACTGACTGTGGTAC	resistant	1	00	20
PURO-3D-20-NO-00-1	PURO-3D-20-NO	CACTGGGTACTGAGACTCTCTCTGAAACTCTCAGTCTGACTGAGTGGTAC	resistant	1	00	13
PURO-3D-20-NO-00-1	PURO-3D-20-NO	CACTGGGTACTGAGTGACACTCACAGCTCACAGAGAGACAGTCTCGTACA	resistant	1	00	28
PURO-3D-20-NO-00-1	PURO-3D-20-NO	CACTGGGTACTGTCTCAGAGTCTCTGAGTGTGAGTCTCAGTGTGTGGTAC	resistant	1	00	30
PURO-3D-20-NO-00-1	PURO-3D-20-NO	CACTGGGTACTGTGTCTGTGAGTCTGACTGTGAGTGTCTGAGTCACGTAC	resistant	1	00	18
PURO-3D-20-NO-00-1	PURO-3D-20-NO	CACTGTGTACACAGTCTGAGTCTGAGTCTGTGTGACTGTCTGTGACGTAC	resistant	1	00	30
PURO-3D-20-NO-00-1	PURO-3D-20-NO	CACTGTGTACACTCAGAGTGTGACTGTCTGTGACTCTGTCTCTCTCGTAC	resistant	1	00	22
PURO-3D-20-NO-00-1	PURO-3D-20-NO	CACTGTGTACACTGAGACTGTCACTGTCAGAGTGAGAGTGAGTCTCGTAC	resistant	1	00	8
PURO-3D-20-NO-00-1	PURO-3D-20-NO	CACTGTGTACTCTGTGTGTCAGTGACAGTGTCTGAGAGAGACAGTCGTAC	resistant	1	00	8
PURO-3D-20-NO-00-1	PURO-3D-20-NO	CACTGTGTACTGTGTCTCACACTCACTGTGAGTGAGTCTCAGTGAGGTAC	resistant	1	00	5
PURO-3D-20-NO-00-1	PURO-3D-20-NO	CACTTAGTACAGTGTCTGTCTGTGTCTGAGACTGTGTGTGTGTGGTACAT	resistant	1	00	7
PURO-3D-20-NO-00-1	PURO-3D-20-NO	CACTTAGTACTGAGACTCAGAGAGTGTGTCTCTGTCACAGTGTCTGGTAC	resistant	1	00	4
PURO-3D-20-NO-00-1	PURO-3D-20-NO	CACTTAGTACTGTGTCTGAGTGAGTGAGACTGTGTCAGTCAGTCTGGATC	resistant	1	00	11
PURO-3D-20-NO-00-1	PURO-3D-20-NO	CACTTCGTACAGAGTCTCACACTGTGTCAGTGTGTGACTGTGACTGGTGC	resistant	1	00	4
PURO-3D-20-NO-00-1	PURO-3D-20-NO	CACTTCGTACTCAGAGTCTGAGAGAGTCTGTGTGAGAGTGTCACTCGTAC	resistant	1	00	6
PURO-3D-20-NO-00-1	PURO-3D-20-NO	CACTTGGTACTGACAGTGAGACAGAGACTCTCTGTGACACTGACAGGTAC	resistant	1	00	7
PURO-3D-20-NO-00-1	PURO-3D-20-NO	CACTTTGTACACAGACTGTGTGTCTGTCAGACAGAGTGTCTGAGTCGTAC	resistant	1	00	11
PURO-3D-20-NO-00-1	PURO-3D-20-NO	CAGAAAGTACTGACTGTCTGAGAGTGACTCAGTGACTGTCTGTGTCGTAC	resistant	1	00	13
PURO-3D-20-NO-00-1	PURO-3D-20-NO	CAGAAAGTACTGTCACTGTGTGTGTGTGAGTCAGTGTGTCTCAGACGTAC	resistant	1	00	10
PURO-3D-20-NO-00-1	PURO-3D-20-NO	CAGAACGTACAGTCTCTGTGTCAGTCTCAGACTGACAGTCAGAGTGGTAC	resistant	1	00	6
PURO-3D-20-NO-00-1	PURO-3D-20-NO	CAGAACGTACTGTGTGAGTCTGAGTGTGTGAGACAGTGTCAGTGACGTAC	resistant	1	00	16
PURO-3D-20-NO-00-1	PURO-3D-20-NO	CAGAAGGTACACCTGTCACTGACTCAGTCACACAGCTGAGACTCGTACAT	resistant	1	00	15
PURO-3D-20-NO-00-1	PURO-3D-20-NO	CAGAATGTACTCAGACTGTCAGAGTCTCTGTGAGTCTGACTCAGAGATCA	resistant	1	00	14
PURO-3D-20-NO-00-1	PURO-3D-20-NO	CAGAATGTACTCTCTGAGTCAGTGTCAGTGAGTCACAGTGAGTCTGGTAC	resistant	1	00	6
PURO-3D-20-NO-00-1	PURO-3D-20-NO	CAGACAGTACACTGTGTGTGACACTCTGACAGTGTCTGTGTGTGTCGTAC	resistant	1	00	15
PURO-3D-20-NO-00-1	PURO-3D-20-NO	CAGACGGTACTGTCTGTGTGAGTGACTGTGTGACTGTGTGACAGAGGTAC	resistant	1	00	30
PURO-3D-20-NO-00-1	PURO-3D-20-NO	CAGACTGTGCTGTCTGTCAGTGTCAGAACGTATGGACAGTAGTAGTCTAC	resistant	1	00	13
PURO-3D-20-NO-00-1	PURO-3D-20-NO	CAGACTGTGCTGTCTGTCAGTGTCAGAACGTATGGACTGTAGTTGTGTAC	resistant	1	00	4
PURO-3D-20-NO-00-1	PURO-3D-20-NO	CAGACTGTGCTGTCTGTCAGTGTCAGAACGTATGGACTGTCGTAGAGAAC	resistant	1	00	4
PURO-3D-20-NO-00-1	PURO-3D-20-NO	CAGAGAGTACTCTGACTGAGTGTGACTCAGTCTCAGTGTGTCATACGTAC	resistant	1	00	9
PURO-3D-20-NO-00-1	PURO-3D-20-NO	CAGAGAGTACTGAGTCAGACTCAGAGTGAGTCTGTGAGTGTCTCTGTACA	resistant	1	00	6
PURO-3D-20-NO-00-1	PURO-3D-20-NO	CAGAGCGTACAGTCTCAGAGTGTGAGTCTGTGTGTGTGAGTGTGACGTAC	resistant	1	00	27
PURO-3D-20-NO-00-1	PURO-3D-20-NO	CAGAGGGTACAGTCTGTGTCAGAGAGTGTGAGAGACACTCACACACGTAC	resistant	1	00	11
PURO-3D-20-NO-00-1	PURO-3D-20-NO	CAGAGGGTACTGTCAGACTGAGTGTGTGTGAGTCACAGACAGAGACGTAC	resistant	1	00	16
PURO-3D-20-NO-00-1	PURO-3D-20-NO	ATTGTCGTACACTGACAGTGTCAGAGAGTCTCTGTGTGTCTGTGTCGTAC	resistant	1	00	12
PURO-3D-20-NO-00-1	PURO-3D-20-NO	ATTGTCGTACTCTGTGTCTGTGAGTGAGTGTCAGTGTGTGTGAGAGGTAC	resistant	1	00	34
PURO-3D-20-NO-00-1	PURO-3D-20-NO	ATTGTGGTACTCTCTGTGTCAGTGTGTGAGAGAGAGAGTCACTGTGGTAC	resistant	1	00	18
PURO-3D-20-NO-00-1	PURO-3D-20-NO	ATTGTGGTACTCTGTGTCACAGTGTCTGTGTGTCAGTCTGTGTCTGGTAC	resistant	1	00	13
PURO-3D-20-NO-00-1	PURO-3D-20-NO	ATTGTGGTACTGACTCAGACACTCTGACAGTGTGTCAGTCTGTGAGGTAC	resistant	1	00	15
PURO-3D-20-NO-00-1	PURO-3D-20-NO	ATTGTGGTACTGTCTCAGTCAGAGTGAGAGTCTCAGTGACTGTCAGGTAC	resistant	1	00	19
PURO-3D-20-NO-00-1	PURO-3D-20-NO	ATTGTGTACTGAGTGTCAGAGACAGACTCAGTGACAGTGAGACTCGTACA	resistant	1	00	20
PURO-3D-20-NO-00-1	PURO-3D-20-NO	ATTTAAGTACTGTGAGTCTCTCTGTCTGTCAGTGTCTCTCTCTGTGGTAC	resistant	1	00	5
PURO-3D-20-NO-00-1	PURO-3D-20-NO	ATTTACGTACAGTGAGACAGTCAGTCTCAGTGAGTCTGACTCAGTCGTAC	resistant	1	00	11
PURO-3D-20-NO-00-1	PURO-3D-20-NO	ATTTACGTACAGTGTGTCTGTCTCTCTCTGACAGAGACAGTGACTCGTAC	resistant	1	00	12
PURO-3D-20-NO-00-1	PURO-3D-20-NO	ATTTAGGTACTGACTCTGTCACTGTGAGTGTGTGTCACACTGTGTCGTAC	resistant	1	00	8
PURO-3D-20-NO-00-1	PURO-3D-20-NO	ATTTATGTACTGTGTGTGAGACTCAGTCTGAGACTGTCACAGTGAGGTAC	resistant	1	00	21
PURO-3D-20-NO-00-1	PURO-3D-20-NO	ATTTCCGTACACAGTGTGTGACTCTCACTCACTGTGACAGTGTGAGGTAC	resistant	1	00	7
PURO-3D-20-NO-00-1	PURO-3D-20-NO	ATTTCCGTACTCACAGTGAGTCAGTCAGTGAGTCTGTGACTCAGTCGTAC	resistant	1	00	31
PURO-3D-20-NO-00-1	PURO-3D-20-NO	ATTTCGGTACACACACACTGTCTGTGTGAGACTCAGAGACTGTCTCGTAC	resistant	1	00	12
PURO-3D-20-NO-00-1	PURO-3D-20-NO	ATTTCTGTACTGTGTGTGACTGTCTCTCTCTGAGTGAGAGACTGAGGTAC	resistant	1	00	7
PURO-3D-20-NO-00-1	PURO-3D-20-NO	ATTTGCGTACAGTGTGTGTGTGTCTGTGTGTCTCAGTCAGTGTGTCGTAC	resistant	1	00	7
PURO-3D-20-NO-00-1	PURO-3D-20-NO	ATTTGCGTACTGAGTCTCTGTGTGTCTGTGTGTGTGTGACTGTCTGGTAC	resistant	1	00	9
PURO-3D-20-NO-00-1	PURO-3D-20-NO	ATTTGCGTACTGTGTCACACTGACTCTGTGACAGTCTGTGTGTGACGTAC	resistant	1	00	18
PURO-3D-20-NO-00-1	PURO-3D-20-NO	ATTTGGGTACACAGTCTCATACAGTCAGTGTCAGAGACAGTGTCTGGTAC	resistant	1	00	13
PURO-3D-20-NO-00-1	PURO-3D-20-NO	ATTTGGGTACAGAGTGAGAGAGAGAGTCTGTCTGTGTGAGTCTGTGGTAC	resistant	1	00	8
PURO-3D-20-NO-00-1	PURO-3D-20-NO	ATTTGTGTACACAGACACACTCTGTGACTCTCAGTGAGTGTGACTGGTAC	resistant	1	00	6
PURO-3D-20-NO-00-1	PURO-3D-20-NO	ATTTGTGTACACTGTCTCTTAGAGTGTCTCTGAGTGTGACTCAGTGGTAC	resistant	1	00	7
PURO-3D-20-NO-00-1	PURO-3D-20-NO	ATTTGTGTACAGTCTCAGTGTGTCAGTGTCACAGTCACTCTGTGGTACAT	resistant	1	00	4
PURO-3D-20-NO-00-1	PURO-3D-20-NO	ATTTGTGTACTCTCAGAGTCTCTGTCTGAGACAGAGTCTGTGAGTGGTAC	resistant	1	00	7
PURO-3D-20-NO-00-1	PURO-3D-20-NO	ATTTGTGTACTGTCTCTCTCTGTCTCTGAGTGAGTCTGACAGTGTGGTAC	resistant	1	00	9
PURO-3D-20-NO-00-1	PURO-3D-20-NO	ATTTGTGTACTGTCTGAGTGAGAGTGTGTCTCACACTCAGTCAGTCGTAC	resistant	1	00	22
PURO-3D-20-NO-00-1	PURO-3D-20-NO	ATTTGTGTACTGTGAGACTGAGTGTGAGAGTGAGTGAGTGTGTGAGGTAC	resistant	1	00	17
PURO-3D-20-NO-00-1	PURO-3D-20-NO	ATTTGTGTACTGTGTGTGTGTGTGAGTCTGTGTCTGTCTCTCTGTGGTAC	resistant	1	00	6
PURO-3D-20-NO-00-1	PURO-3D-20-NO	ATTTTAGTACAGTCTGTGACAGTGTGACAGTCAGTGTGACAGAGACGTAC	resistant	1	00	8
PURO-3D-20-NO-00-1	PURO-3D-20-NO	ATTTTAGTACTCTGACAGTGTGAGACACAGTCACAGAGCACTCAGATCAT	resistant	1	00	5
PURO-3D-20-NO-00-1	PURO-3D-20-NO	ATTTTAGTACTGACACTGTCTCTGTCTCACAGAGTGTCTGTCAGTCGTAC	resistant	1	00	6
PURO-3D-20-NO-00-1	PURO-3D-20-NO	ATTTTCGTACACAGAGAGTGTCTGTGTCAGTCTGTGAGTGTGTCTCGTAC	resistant	1	00	12
PURO-3D-20-NO-00-1	PURO-3D-20-NO	ATTTTCGTACAGAGAGTGTCACTCTCAGAGACTGTGAGTGTGACAGGTAC	resistant	1	00	36
PURO-3D-20-NO-00-1	PURO-3D-20-NO	ATTTTCGTACTGTGAGAGAGACTCTGACACACTGAGTGTGAGTCTCGTAC	resistant	1	00	14
PURO-3D-20-NO-00-1	PURO-3D-20-NO	ATTTTGGACTCACTGTCAGACTGAGACAGTGTGTCTCAGTGAGTGGTACA	resistant	1	00	7
PURO-3D-20-NO-00-1	PURO-3D-20-NO	ATTTTGGTACACTCTTGTGTGACTGACTGTGTCAGTGACTGTGTGGTACA	resistant	1	00	12
PURO-3D-20-NO-00-1	PURO-3D-20-NO	ATTTTTGTACTGACAGTCAGTGACTCAGTGTCTCTCAGTCTCTCTGGTAC	resistant	1	00	4
PURO-3D-20-NO-00-1	PURO-3D-20-NO	ATTTTTGTACTGTCAGTGTGTGTGTGTCACAGAGAGTCTCTGACAGGTAC	resistant	1	00	5
PURO-3D-20-NO-00-1	PURO-3D-20-NO	ATTTTTGTACTGTCTCTGTGTGTCAGAGTCTCACAGTGTGTGACTGGTAC	resistant	1	00	31
PURO-3D-20-NO-00-1	PURO-3D-20-NO	CAAAAGGTACAGAGTGAGTGTGTGAGAGTGTGTGTGACAGAGAGAGGTAC	resistant	1	00	14
PURO-3D-20-NO-00-1	PURO-3D-20-NO	CAAACGGTACAGACACACTGAGTGTGAGTGTGAGTGTCTCTCTCACGTAC	resistant	1	00	13
PURO-3D-20-NO-00-1	PURO-3D-20-NO	CAAACGGTACTCACAGTGTGTCACACAGACAGTGTGACTGAGACACGTAC	resistant	1	00	16
PURO-3D-20-NO-00-1	PURO-3D-20-NO	CAAAGGGTACACTGTGTGACTCTGACTGTGAGTGAGTGTCACAGTGGTAC	resistant	1	00	10
PURO-3D-20-NO-00-1	PURO-3D-20-NO	CAAAGGGTACTCAGACTCTGACACTCTCACTCTGTCAGACTCAGAGGTAC	resistant	1	00	11
PURO-3D-20-NO-00-1	PURO-3D-20-NO	CAAAGTGTACTCAGTCACACACTGACTCTGTCTCACAGAGACTGAGGTAC	resistant	1	00	33
PURO-3D-20-NO-00-1	PURO-3D-20-NO	CAAATAGTACTGAGACTCACACTCTGTCTGTGTCTCAGTGTCAGTCGTAC	resistant	1	00	4
PURO-3D-20-NO-00-1	PURO-3D-20-NO	CAAATCGTACTGTCACTGTCAGTGTCAGTGTGTCAGACAGTGTGTGGTAC	resistant	1	00	12
PURO-3D-20-NO-00-1	PURO-3D-20-NO	CAAATGGTACAGACTGTCTGCTGTGTCTGAGAGTGTCTCTGTCACGTACA	resistant	1	00	13
PURO-3D-20-NO-00-1	PURO-3D-20-NO	CAAATGGTGCTCACTCAGTCAGACAGTCACGCACGGTCTGTGTCTGGTGC	resistant	1	00	20
PURO-3D-20-NO-00-1	PURO-3D-20-NO	CAAATTGTACAGAGTGAGTGTCTCTCAGAGTCAGAGAGTGTGTCTGGTAC	resistant	1	00	5
PURO-3D-20-NO-00-1	PURO-3D-20-NO	CAAATTGTACTGTGAGAGTCTGAGTCTCTCAGAGAGTGTGTCTGAGGTAC	resistant	1	00	15
PURO-3D-20-NO-00-1	PURO-3D-20-NO	CAACAAGTACTGACTCTGTGAGTCTGTCTGTGTGACTGTCACTGTGGTAC	resistant	1	00	14
PURO-3D-20-NO-00-1	PURO-3D-20-NO	CAACACGTACTCTCACTGAGTGAGACTGTCTCAGTGTGTCTGTCAGGTAC	resistant	1	00	31
PURO-3D-20-NO-00-1	PURO-3D-20-NO	CAACAGGTACTGTCAGTCTGTCAGTGATGTGTGTGTGACAGTCTCGTACA	resistant	1	00	6
PURO-3D-20-NO-00-1	PURO-3D-20-NO	CAACCTGTACAGAGTCAGTGAGTGAGTGTGACACAGTGTCAGTGTCGTAC	resistant	1	00	12
PURO-3D-20-NO-00-1	PURO-3D-20-NO	CAACGAGTACTCACTCTCTGTCAGAGTCTCTCAGTGACACTCTGTGGTAC	resistant	1	00	9
PURO-3D-20-NO-00-1	PURO-3D-20-NO	CAACGGGTACAGTGTCTCACTGACAGTCAGTGTGTGACACTCTCTGGTAC	resistant	1	00	8
PURO-3D-20-NO-00-1	PURO-3D-20-NO	CAACGGGTACAGTGTGAGATCAGTGTCACTGTCTCACACAAACAGGTACA	resistant	1	00	8
PURO-3D-20-NO-00-1	PURO-3D-20-NO	CAACGGGTACAGTGTGTGTCAGTGAGACTGTCAGTGACTCTCTCTGGTAC	resistant	1	00	6
PURO-3D-20-NO-00-1	PURO-3D-20-NO	CAACGGGTACTCTGGTGAGTCTGTGAGAGAGAGAGAGTGAGTGGTACATG	resistant	1	00	8
PURO-3D-20-NO-00-1	PURO-3D-20-NO	CAACTGGTACACAGTGTGTGTGACTGTGTGTCACACTCTGTGAGTCGTAC	resistant	1	00	15
PURO-3D-20-NO-00-1	PURO-3D-20-NO	CAACTGGTACAGACTGTCTGAGTCTCAGAGTGTCAGTCAGAGACAGGTAC	resistant	1	00	28
PURO-3D-20-NO-00-1	PURO-3D-20-NO	CAACTGGTACTCACACTGTGTGTCTGAGAGTCTCTCTGTCACTGTCGTAC	resistant	1	00	16
PURO-3D-20-NO-00-1	PURO-3D-20-NO	CAACTGGTACTGTGTGTCTGACTGTCTCTCTGAGACTGTCACTGTCGTAC	resistant	1	00	9
PURO-3D-20-NO-00-1	PURO-3D-20-NO	CAACTTGTACAGTGACAGTGTGTGTCTGACTGTCACAGAGTGTGTCGTAC	resistant	1	00	16
PURO-3D-20-NO-00-1	PURO-3D-20-NO	CAACTTGTACTGTGTCTCTGTGAGAGTGAGTGTCTGTCTCTGTGTGATCA	resistant	1	00	12
PURO-3D-20-NO-00-1	PURO-3D-20-NO	CAAGAAGTACAGTCTGTGTGAGACTGTGCAGTGTGTGTGAGTGAGGTACA	resistant	1	00	12
PURO-3D-20-NO-00-1	PURO-3D-20-NO	CAAGAGGTACTGTGTCTCAGTGTCTGTCTCTCAGTGTCTGACTGTGGTAC	resistant	1	00	17
PURO-3D-20-NO-00-1	PURO-3D-20-NO	CAGAGTGTGCCTCTCTCTCTGTGACTGTGACTGTACGTATGGACAGTAAT	resistant	1	00	27
PURO-3D-20-NO-00-1	PURO-3D-20-NO	CAGATAGTACACAGTGTGTCTCACTCAGTGTGACTGAGTCTCTGTCGTAC	resistant	1	00	7
PURO-3D-20-NO-00-1	PURO-3D-20-NO	CAGATCGTACACAGAGTGTAGTGTGTGTCACACACTGTGTGTGTCGTACA	resistant	1	00	7
PURO-3D-20-NO-00-1	PURO-3D-20-NO	CAGATGGTACAGTCACTGTGTGAGAGTGAGTGTCTCTGACTGACACGTAC	resistant	1	00	6
PURO-3D-20-NO-00-1	PURO-3D-20-NO	CAGATTGTACTCACAGTCTCTGAGTGTGTGACTCTCTCTGTCTGTCGTAC	resistant	1	00	33
PURO-3D-20-NO-00-1	PURO-3D-20-NO	CAGCAAGTACTGAGTGTGTGAGACTGTCAGACTGACTCTGAGTCAGGTAC	resistant	1	00	25
PURO-3D-20-NO-00-1	PURO-3D-20-NO	CAGCACGTACTGTGACTGTCTTAGACTCTGTGTCTCTCAGTCTCACGTAC	resistant	1	00	4
PURO-3D-20-NO-00-1	PURO-3D-20-NO	CAGCATGTACTGTCTGAGAGAGTGAGTCAGAGTCTGTCTGTGAGTGGTAC	resistant	1	00	16
PURO-3D-20-NO-00-1	PURO-3D-20-NO	CAGCCCGTACAGACTCAGTGAGTCTGTGAGTCACACAGTGTGTGTGGTAC	resistant	1	00	15
PURO-3D-20-NO-00-1	PURO-3D-20-NO	CAGCCGGTACACTGTGACACTCAGTCCAGTGTGTGTTCTGACAGGTACAT	resistant	1	00	18
PURO-3D-20-NO-00-1	PURO-3D-20-NO	CAGCCGGTACAGTGAGAGAGTGTGTCAGACTCAGTGTCACTCTGTGGTAC	resistant	1	00	9
PURO-3D-20-NO-00-1	PURO-3D-20-NO	CAGCCGGTACTCAGTCTGTGACTGTGTCTGTGTGTGACTGACTCTGGTAC	resistant	1	00	6
PURO-3D-20-NO-00-1	PURO-3D-20-NO	CAGCGAGTACTCAGTGTGAGTGTCTGTGTCTCTGTCTGTGACTGAGGTAC	resistant	1	00	12
PURO-3D-20-NO-00-1	PURO-3D-20-NO	CAGCGCGTACAGACACTCTGTGAGTGTGTGTGTCTGTCACTGTGTCGTAC	resistant	1	00	10
PURO-3D-20-NO-00-1	PURO-3D-20-NO	CAGCGCGTACAGAGTGACAGACAGTGTGTCTGAGAGAGTGTGTCTCGTAC	resistant	1	00	19
PURO-3D-20-NO-00-1	PURO-3D-20-NO	CAGCGCGTACTCTCACTGTGAGTGACTGACACTGTGTGAGTCACTGGTAC	resistant	1	00	4
PURO-3D-20-NO-00-1	PURO-3D-20-NO	CAGCGGGTACTGTCTCAGACTCTGTCTGAGTCACTCTCTGTCAGTCGTAC	resistant	1	00	7
PURO-3D-20-NO-00-1	PURO-3D-20-NO	CAGCGTGTACAGACTGAGTCTCAGACTGAGTCAGACTCTCAGTGTGGTAC	resistant	1	00	5
PURO-3D-20-NO-00-1	PURO-3D-20-NO	CAGCGTGTACAGAGAGTGTCTCTGTGTCAGTGAGAGTCAGACACAGGTAC	resistant	1	00	10
PURO-3D-20-NO-00-1	PURO-3D-20-NO	CAGCTAGTACTGTCTGTCAGAGTGTGACTGTGTGTGTGTGAGTCTGGTAC	resistant	1	00	8
PURO-3D-20-NO-00-1	PURO-3D-20-NO	CAGCTCGTACTGTCTGTCTGTGTCTCAGTGTCTGAGTCACAGTCAGGTAC	resistant	1	00	13
PURO-3D-20-NO-00-1	PURO-3D-20-NO	CAGCTCGTACTGTGACTGTGAGACAGTGTCTGTGTGAGAGACACTCGTAC	resistant	1	00	23
PURO-3D-20-NO-00-1	PURO-3D-20-NO	CAGCTGGTACACTCAGAGAGAGTGTCTGTGAGTCTGACTGTGAGAGGTAC	resistant	1	00	17
PURO-3D-20-NO-00-1	PURO-3D-20-NO	CAGCTGGTACAGAGTCAGTCTGTGTGAGAGTCACAGTCAGAGTGAGGTAC	resistant	1	00	8
PURO-3D-20-NO-00-1	PURO-3D-20-NO	CAGCTGGTACAGTGTGTGAGTGTGAGTGTGACTGAGTCTGTGTGACGTAC	resistant	1	00	6
PURO-3D-20-NO-00-1	PURO-3D-20-NO	CAGCTGGTACTCTCAGAGTCTGTGTGAGTGTGAGTCTGAGTCTGTCGTAC	resistant	1	00	14
PURO-3D-20-NO-00-1	PURO-3D-20-NO	CAGCTGGTACTGAGTGACAGAGACTGACTGTCTGTCTCAGTGAGTGGTAC	resistant	1	00	6
PURO-3D-20-NO-00-1	PURO-3D-20-NO	CAGCTGGTACTGTGTGTCTGACAGACAGAGTGACAGAGAGTGAGTCGTAC	resistant	1	00	9
PURO-3D-20-NO-00-1	PURO-3D-20-NO	CAGGACGTACACACTGAGTGTCACAGAGTCTGTGAGAGTGTGTCTCGTAC	resistant	1	00	18
PURO-3D-20-NO-00-1	PURO-3D-20-NO	CAGGACGTACACAGACTATCACTGTCTCAGTGAGTCACACAGTCAGGTAC	resistant	1	00	7
PURO-3D-20-NO-00-1	PURO-3D-20-NO	CAGGACGTACTCTGTCAGTCTGTGTGAGAGTGACTCACTGTCAGAGGTAC	resistant	1	00	14
PURO-3D-20-NO-00-1	PURO-3D-20-NO	CAGGACGTACTGTGAGACTCACTGTCTCTCTGAGTGTCTGAGTGTGGTAC	resistant	1	00	26
PURO-3D-20-NO-00-1	PURO-3D-20-NO	CAGGACGTACTGTGTGAGTGAGTCACACTCTGAGAGAGACACACAGGTAC	resistant	1	00	14
PURO-3D-20-NO-00-1	PURO-3D-20-NO	CAGGAGGTACAGTGACTGAGTGTGACAGTGAGTGAGTGTGTGTCTGGTAC	resistant	1	00	26
PURO-3D-20-NO-00-1	PURO-3D-20-NO	CAGGAGGTACAGTGTCAGTGTGTGTCTGTGTCAGTCTGAGTGTGTGGATC	resistant	1	00	16
PURO-3D-20-NO-00-1	PURO-3D-20-NO	CAGGATGTACTCACACTGTCTCAGTCACACTGAGAGTGACTCTCTGGTAC	resistant	1	00	24
PURO-3D-20-NO-00-1	PURO-3D-20-NO	CAGGATGTACTGTGTCTCACTCAGTGTGTGAGTGAGTGTGACTCACGTAC	resistant	1	00	10
PURO-3D-20-NO-00-1	PURO-3D-20-NO	CAGGATGTACTGTGTCTCAGTGTGTCAGTGACTCAGACTCTGTGTCGTAC	resistant	1	00	11
PURO-3D-20-NO-00-1	PURO-3D-20-NO	CAGGCAGTACAAAGTCAGTGACACTCTGACAGTGTGTCTGACAGTGGTAC	resistant	1	00	7
PURO-3D-20-NO-00-1	PURO-3D-20-NO	CAGGCCGTACACTGTCAGAGTCTGAGTGTGTGAGTGAGTGACACAGGTAC	resistant	1	00	6
PURO-3D-20-NO-00-1	PURO-3D-20-NO	CAGGCCGTACAGACTCTGTCTCACTGACAGTCTCTGTCTCAGACTGGTAC	resistant	1	00	10
PURO-3D-20-NO-00-1	PURO-3D-20-NO	CAGGCCGTACTGTGAGTGTGTCTGTGTGTGTGTGTGTGTGTCAGTCGTAC	resistant	1	00	6
PURO-3D-20-NO-00-1	PURO-3D-20-NO	CAGGCCGTACTGTGTGTGAGTGTGTGTGTCACTCTGTCTGTGACAGGTAC	resistant	1	00	30
PURO-3D-20-NO-00-1	PURO-3D-20-NO	CAGGCTGTACACTCTCACTCTGTGTGAGTGTGTCTCTCAGTGAGACGTAC	resistant	1	00	9
PURO-3D-20-NO-00-1	PURO-3D-20-NO	CAGGCTGTACTGTGACTGTCAGAGACTCACAGAGACTCACTCTGTCGTAC	resistant	1	00	11
PURO-3D-20-NO-00-1	PURO-3D-20-NO	CAGGCTGTACTGTGAGTGTGTGTCTCACTGTGTCTCAGTCAGTGTGGATC	resistant	1	00	14
PURO-3D-20-NO-00-1	PURO-3D-20-NO	CAGGGAGTACACACTCAGACTGAGAGTGTGTCACTCAGTGACTGTGGTAC	resistant	1	00	6
PURO-3D-20-NO-00-1	PURO-3D-20-NO	CAGGGCGTACAGTCTGAGTGTCTCTGTCTGTCAGAGTCACACTCACGTAC	resistant	1	00	9
PURO-3D-20-NO-00-1	PURO-3D-20-NO	CAGGGGGTACACAGTGAGTCAGAGTGTCTCTCAGAGTGAGTCTCACGTAC	resistant	1	00	6
PURO-3D-20-NO-00-1	PURO-3D-20-NO	CAGGGGGTACACTGACACAGTGTGACTCACACTCAGTCTGTGTGACGTAC	resistant	1	00	14
PURO-3D-20-NO-00-1	PURO-3D-20-NO	CAGGGGGTACAGTGTCTGTGTCTCTGACAGAGACTGTGTCAGACTCGTAC	resistant	1	00	9
PURO-3D-20-NO-00-1	PURO-3D-20-NO	CAGGGGGTACTCAGTCTGTCAGACTCTCTGTGTGTCTGAGTGAGTCGTAC	resistant	1	00	4
PURO-3D-20-NO-00-1	PURO-3D-20-NO	CAGGGGGTACTGTGTCACTGTGTGTGACTGACTCACACTCTGTGAGGTAC	resistant	1	00	11
PURO-3D-20-NO-00-1	PURO-3D-20-NO	CAGGGTGTACACAGACAGTGTGACACTGTGAGTGACATGTCTCTGGTACA	resistant	1	00	13
PURO-3D-20-NO-00-1	PURO-3D-20-NO	CAGGGTGTACAGACTGTCAGAGAGAGTGTGTGTCAGTGAGTCTCTGGTAC	resistant	1	00	11
PURO-3D-20-NO-00-1	PURO-3D-20-NO	CAGGGTGTACAGAGTGACTGAGACACAGAGTGAGTCTGTGTGTCAGGTAC	resistant	1	00	8
PURO-3D-20-NO-00-1	PURO-3D-20-NO	CAGGGTGTACTCACTGTCAGTGAGAGTCTGTCTCACAGTCTGTGTGGTAC	resistant	1	00	7
PURO-3D-20-NO-00-1	PURO-3D-20-NO	CAGGGTGTACTCTGAGTGAGTCAGTGACACAGTGTGTCTCTGACTCGTAC	resistant	1	00	14
PURO-3D-20-NO-00-1	PURO-3D-20-NO	CAGGGTGTACTGAGTGTGTCAGACTGTCACTGTGTCAGTGTGTGTCGATC	resistant	1	00	10
PURO-3D-20-NO-00-1	PURO-3D-20-NO	CAGGGTGTACTGTGAGTGACTCTCTGTCTGTGTGAGTGTGTGAGAGGTAC	resistant	1	00	5
PURO-3D-20-NO-00-1	PURO-3D-20-NO	CAGGGTGTACTGTGTCAGACACAGAGTCTGAGAGTGTGTGAGAGACGTAC	resistant	1	00	9
PURO-3D-20-NO-00-1	PURO-3D-20-NO	CAGGTAGTACACTGAGAGTCACTGTCTCACTGTGTGTGTCTCTCTGGATC	resistant	1	00	10
PURO-3D-20-NO-00-1	PURO-3D-20-NO	CAGGTCGTACAGTGACTCTGACAGTCTGACAGACTCAGACAGTTTGGTAC	resistant	1	00	7
PURO-3D-20-NO-00-1	PURO-3D-20-NO	CAGGTCGTACTCGTCACAGAGAGTGTGACAGTGAGTGTCACAGAGGTACA	resistant	1	00	9
PURO-3D-20-NO-00-1	PURO-3D-20-NO	CAGGTGGTACACTGACTGTCACAGTGTGAGAGTCTCTGACACACACGTAC	resistant	1	00	25
PURO-3D-20-NO-00-1	PURO-3D-20-NO	CAGGTGGTACACTGAGTGTCACTCAGTGACAGACTCTCTGTCAGAGGTGC	resistant	1	00	5
PURO-3D-20-NO-00-1	PURO-3D-20-NO	CAGGTGGTACAGAGTGAGTCACACACTGTCTCTCACAGAGTGTCTGGTAC	resistant	1	00	15
PURO-3D-20-NO-00-1	PURO-3D-20-NO	CAGGTGGTACTCAGAGTCAGTGTGTGTGTCTCAGTGTCACAGTCTGGTAC	resistant	1	00	101
PURO-3D-20-NO-00-1	PURO-3D-20-NO	CATCGTGTACTCAGAGTGTCTCTCAGTGAGAGAGTGTCAGAGAGTGGTAC	resistant	1	00	5
PURO-3D-20-NO-00-1	PURO-3D-20-NO	CATCGTGTACTGTGAGAGTGTGACAGAGACTGAGTGAGTGTGTCAGGTAC	resistant	1	00	25
PURO-3D-20-NO-00-1	PURO-3D-20-NO	CATCGTGTACTGTGTGACTCTCAGTGTCACAGTGTCTGTCACTCTGGTAC	resistant	1	00	7
PURO-3D-20-NO-00-1	PURO-3D-20-NO	CATCTAGTACAGTGTGACTGTGTCTCTCAGTGACAGTGTCACTCTCGTAC	resistant	1	00	11
PURO-3D-20-NO-00-1	PURO-3D-20-NO	CATCTAGTACTGTGTCAGTGAGAGTGTCTGTGTCAGTCAGTCTCAGGTAC	resistant	1	00	7
PURO-3D-20-NO-00-1	PURO-3D-20-NO	CATCTCGTACTGAGTCTGACTGAGTGTGTGAGTCACACTCAGTGTGGTAC	resistant	1	00	21
PURO-3D-20-NO-00-1	PURO-3D-20-NO	CATCTCGTACTGTCAGTCACTGTGTGTGTGAGAGTCTCTCAGTGAGGTAC	resistant	1	00	8
PURO-3D-20-NO-00-1	PURO-3D-20-NO	CATCTGGTACACTCTGTGTGTCAGTGAGAGTCACAGTGTGACAGACGTAC	resistant	1	00	15
PURO-3D-20-NO-00-1	PURO-3D-20-NO	CATCTGGTACAGTGAGTCTCTCAGACTGTGTGTGTCACTGTGTCTCGTAC	resistant	1	00	9
PURO-3D-20-NO-00-1	PURO-3D-20-NO	CATCTGTACTGACTCTGACTCTCAGTGAGTGAGAGTGTCTAACAGGTACA	resistant	1	00	21
PURO-3D-20-NO-00-1	PURO-3D-20-NO	CATCTTGTACAGTGAGTGTGAGTCAGAGTCTCTCTGTGTGTGACTCGTAC	resistant	1	00	11
PURO-3D-20-NO-00-1	PURO-3D-20-NO	CATCTTGTATAGTGAGTCACTGTGTCTGTCAGTGTGAGTGAGTCTGGTAC	resistant	1	00	7
PURO-3D-20-NO-00-1	PURO-3D-20-NO	CATGAAGTACACAGTGTCTCTGTCAGTGTCTCACAGTGTGTGAGACGTAC	resistant	1	00	12
PURO-3D-20-NO-00-1	PURO-3D-20-NO	CATGAAGTACTGTGTGTGTCACAGAGTGAGTGTCTGTGTCAGAGTGGTAC	resistant	1	00	15
PURO-3D-20-NO-00-1	PURO-3D-20-NO	CATGATGTACACTGTGAGTCACAGTGTCAGTGGAGTGTGTGTGTGGTACA	resistant	1	00	14
PURO-3D-20-NO-00-1	PURO-3D-20-NO	CATGATGTACAGACTGAGTCTGTCAGTGACACTGTGTGTCTGACAGGTAC	resistant	1	00	11
PURO-3D-20-NO-00-1	PURO-3D-20-NO	CATGATGTACTGAGTGTGTGTCACTCAGTGACAGTCTGTGTGTGTGGTAC	resistant	1	00	31
PURO-3D-20-NO-00-1	PURO-3D-20-NO	CATGCAGTACACAGTGTCAGAGTCTGTGTCTCACTGTGTGTGAGTGGTAC	resistant	1	00	16
PURO-3D-20-NO-00-1	PURO-3D-20-NO	CATGCCGTACACTGTGAGTGTGAGTCTGTCTGAGAGTGAGTGACACGTAC	resistant	1	00	24
PURO-3D-20-NO-00-1	PURO-3D-20-NO	CATGCCGTACTGAGAGAGAGTGTGTGTCAGTGTGTGTCTCTGTCTGGTAC	resistant	1	00	19
PURO-3D-20-NO-00-1	PURO-3D-20-NO	CATGCGGTACAGACTGTCTGAGGAGACTCACTGTCAGTCTCAGTGGTACA	resistant	1	00	7
PURO-3D-20-NO-00-1	PURO-3D-20-NO	CATGCGGTACTCTCTCTGTCTCTCTCTCACTGACACAGTGTCAGTGGTAC	resistant	1	00	7
PURO-3D-20-NO-00-1	PURO-3D-20-NO	CATGCGGTACTCTGTGTCAGTCAGAGTGTGTCAGTCACTCTGTCTCGTAC	resistant	1	00	13
PURO-3D-20-NO-00-1	PURO-3D-20-NO	CATGCGGTACTGAGTCTCTGAGTCAGAGTCAGACTCTCAGTCACAGGTAC	resistant	1	00	12
PURO-3D-20-NO-00-1	PURO-3D-20-NO	CATGCGGTACTGAGTCTGTCTCAGTGTGTCTCAGTCTGAGAGAGAGGTAC	resistant	1	00	9
PURO-3D-20-NO-00-1	PURO-3D-20-NO	CATGCTGTACTCAGAGTCTGTCAGTGTCAGTGTGTCAGTCAGTGTGGTAC	resistant	1	00	17
PURO-3D-20-NO-00-1	PURO-3D-20-NO	CATGGAGTACACCGAGTGTGTGAGTGTGTGACTCAGACAGTCTCTCGTAC	resistant	1	00	23
PURO-3D-20-NO-00-1	PURO-3D-20-NO	CATGGAGTACTCAGAGAGTGACAGTGTCAGTCACTGTGTCACTGTCGTAC	resistant	1	00	8
PURO-3D-20-NO-00-1	PURO-3D-20-NO	CATGGAGTACTGTCTCACTCTCTGAGAGTGAGTGTGAGACTGTCTGGTAC	resistant	1	00	8
PURO-3D-20-NO-00-1	PURO-3D-20-NO	CATGGCGTACAGACAGTGACAGTGACTGAGAGAGTGTGAGTGAGACGTAC	resistant	1	00	6
PURO-3D-20-NO-00-1	PURO-3D-20-NO	CATGGCGTACTCTCTGTCTGAGAGAGTGTGTCACTCTGTGAGTCTGGTAC	resistant	1	00	13
PURO-3D-20-NO-00-1	PURO-3D-20-NO	CATGGGGTACAGAGAGTGTCAGAGACAGTGTGAGACTGTGTGAGACGTAC	resistant	1	00	17
PURO-3D-20-NO-00-1	PURO-3D-20-NO	CATGGGGTACTCTGAGTGACAGAGTCTCTGTGTGTGTGTCTGTCTGGTAC	resistant	1	00	4
PURO-3D-20-NO-00-1	PURO-3D-20-NO	CATGGGGTACTCTGTGTGTCAGTCTGTGTGAGTGAGAGTGTGAGTCGTAC	resistant	1	00	28
PURO-3D-20-NO-00-1	PURO-3D-20-NO	CATGGTGTACACTGTGTCTGTCTGTCTCACTCTGTGACTGTCTGTCGTAC	resistant	1	00	34
PURO-3D-20-NO-00-1	PURO-3D-20-NO	CATGTAGTACACTCTGTCAGTGAGTGTGTGTGTGACAGTGTGACAGGTAC	resistant	1	00	23
PURO-3D-20-NO-00-1	PURO-3D-20-NO	CATGTAGTACAGAGGTGACACTGAGTCTGTCTCACACAGTCTCTGGTACA	resistant	1	00	8
PURO-3D-20-NO-00-1	PURO-3D-20-NO	CATGTCGTACAGTGAGACTGTCAGTGTGAGTCAGAGTGTGAGAGTGGTAC	resistant	1	00	4
PURO-3D-20-NO-00-1	PURO-3D-20-NO	CATGTCGTACTGACTCTCACTGAGACTCAGTGTGTGTGAGTCAGACGTAC	resistant	1	00	10
PURO-3D-20-NO-00-1	PURO-3D-20-NO	CATGTGGTACACTCAGACAGTCAGACAGTCTGTCTCACACTGTCAGGTAC	resistant	1	00	10
PURO-3D-20-NO-00-1	PURO-3D-20-NO	CATGTGGTACAGGTGTCACTCTGTGTCTCTGTGTCTCAGAGTGTGGTACA	resistant	1	00	4
PURO-3D-20-NO-00-1	PURO-3D-20-NO	CATGTGGTACTCTCTGAGTCAGAGACTGTGTGAGAGTGTCTGTCAGGTAC	resistant	1	00	5
PURO-3D-20-NO-00-1	PURO-3D-20-NO	CATGTGGTACTGACTGAGTCAGTCTGGTCTCACAGTGTGTCACTGGTACA	resistant	1	00	14
PURO-3D-20-NO-00-1	PURO-3D-20-NO	CATGTTGTACTGTCTGTGACACTCTGAGTGAGGACTCACACTGTCGTACA	resistant	1	00	16
PURO-3D-20-NO-00-1	PURO-3D-20-NO	CATTAAGTACAGTGTGACAGTGACTCTGAGTGTGTGTGTGTCTGTGGTAC	resistant	1	00	10
PURO-3D-20-NO-00-1	PURO-3D-20-NO	CATTACGTACTGAGTCACACTGAGACACTCTCAGACTGTGAGTGTCGTAC	resistant	1	00	9
PURO-3D-20-NO-00-1	PURO-3D-20-NO	CATTAGGTACTCTGTCTCACTCACTGAGAGACTCACAGTCAGTGACGTAC	resistant	1	00	5
PURO-3D-20-NO-00-1	PURO-3D-20-NO	CATTAGGTACTGACTCTGTGAGTCACAGTCTGTCAGAGAGAGACTCGTAC	resistant	1	00	6
PURO-3D-20-NO-00-1	PURO-3D-20-NO	CATTATGTACAGAGTGTGTGACTCAGTCACTCTCAGACTGTGTGTCGTAC	resistant	1	00	12
PURO-3D-20-NO-00-1	PURO-3D-20-NO	CATTCAGTACTCTGTGACTGAGTCAGATCAGACAGTGTCTCTGTGGTACA	resistant	1	00	7
PURO-3D-20-NO-00-1	PURO-3D-20-NO	CATTCAGTACTGTCTGTCTGAGTGTGACACTGTGTCTCTGTGTGACGTAC	resistant	1	00	18
PURO-3D-20-NO-00-1	PURO-3D-20-NO	CATTCAGTACTGTGTGAGACTGAGACTGAGACAACACTGTGTGTGGTACA	resistant	1	00	5
PURO-3D-20-NO-00-1	PURO-3D-20-NO	CATTCCGTACAGAGTGACTCAGTGTCTCTGAGAGTGACTCTGTCTGGTAC	resistant	1	00	23
PURO-3D-20-NO-00-1	PURO-3D-20-NO	CATTCCGTACTCTGACAGTGTCTGTGTGTCAGAGTCTGAGAGTGAGGTAC	resistant	1	00	4
PURO-3D-20-NO-00-1	PURO-3D-20-NO	CATTCCGTACTCTGTGTCACTCAGTCACTGTGACACTCACTGTGTGGTAC	resistant	1	00	8
PURO-3D-20-NO-00-1	PURO-3D-20-NO	CATTCCGTACTGTCAGAGTGTCTACTGTGACTGTGTCAGTGACTGGTACA	resistant	1	00	18
PURO-3D-20-NO-00-1	PURO-3D-20-NO	CATTCCGTACTGTGACTCTGAGAGTGTCAGTGAGTCAGACTGTCTCGTAC	resistant	1	00	4
PURO-3D-20-NO-00-1	PURO-3D-20-NO	CATTCGGTACACAGTGAGTCTGTGAGACTCTGTCTCAGAGTCTGTCGTAC	resistant	1	00	6
PURO-3D-20-NO-00-1	PURO-3D-20-NO	CATTCGGTACTCAGACTGAGTGACAGAGAGTGTGTGAGAGACTGACGTAC	resistant	1	00	9
PURO-3D-20-NO-00-1	PURO-3D-20-NO	CATTCGGTACTGAGACTGAGTGTGTGACAGTCTGACTGACTGTGTCGTAC	resistant	1	00	13
PURO-3D-20-NO-00-1	PURO-3D-20-NO	CATTCGGTACTGAGTGTCAGAGAGAGAGAGTGAGAGACTCACTGTCGTAC	resistant	1	00	8
PURO-3D-20-NO-00-1	PURO-3D-20-NO	CATTCGTACTCTCTCACACTGTCTCTCAGTAGTCTGTCTGAGTGGTACAT	resistant	1	00	9
PURO-3D-20-NO-00-1	PURO-3D-20-NO	CATTCTGTACTGTGTCTGAGTGTGTGTCTGAGAGTACAGACAGTCGTACA	resistant	1	00	6
PURO-3D-20-NO-00-1	PURO-3D-20-NO	CATTGCGTACTGTGAGAGAGTCTGTGAGTGTGAGACTCAGAGAGTGGTAC	resistant	1	00	5
PURO-3D-20-NO-00-1	PURO-3D-20-NO	CATTGGGTACTCAGACAGTCTCTCTGAGAGTGTCAGAGTGACACTCGTAC	resistant	1	00	8
PURO-3D-20-NO-00-1	PURO-3D-20-NO	CATTGGGTACTGAGTGTGTCTGTCAGTGAGTGTGACACAGTCTGTCGTAC	resistant	1	00	7
PURO-3D-20-NO-00-1	PURO-3D-20-NO	CATTGGGTACTGTGTGACAGTGAGACTGAGTGTCTGACTGAGACACGTAC	resistant	1	00	4
PURO-3D-20-NO-00-1	PURO-3D-20-NO	CATTGTGTACAGTGACTGTGTGTGTCATACTGTCACAGTGTCACAGGTAC	resistant	1	00	23
PURO-3D-20-NO-00-1	PURO-3D-20-NO	CATTGTGTACTGAGTGTGTGAAAGACAGACAGTCTGAGTGAGTGTGGTAC	resistant	1	00	9
PURO-3D-20-NO-00-1	PURO-3D-20-NO	CATTTAGTACAGAGTCACACACACAGAGACTGTCTCTGTGAGTGAGGTAC	resistant	1	00	11
PURO-3D-20-NO-00-1	PURO-3D-20-NO	CATTTCGTACACAGTGAGAGACACAGTGAGACAGTGTGAGTGTGTCGTAC	resistant	1	00	13
PURO-3D-20-NO-00-1	PURO-3D-20-NO	CATTTCGTACAGAGACTCTCAGTCAGTCTCTCTCTCTGAGACAGTCGTAC	resistant	1	00	4
PURO-3D-20-NO-00-1	PURO-3D-20-NO	CATTTCGTACAGTGTCAGTGAGTCAGAGTGTCAGTGTGTCTGACTCGTAC	resistant	1	00	11
PURO-3D-20-NO-00-1	PURO-3D-20-NO	CATTTCGTACAGTGTCAGTGTCTCTGAGTGTCTGTCTCTGAGAGTCGTAC	resistant	1	00	11
PURO-3D-20-NO-00-1	PURO-3D-20-NO	CATTTCGTACAGTGTGACTGTGTGAGACTGTCTCTCTCACAGTGTCGTAC	resistant	1	00	11
PURO-3D-20-NO-00-1	PURO-3D-20-NO	CATTTGGTACACTGAGAGTGTGAGAGTGACTGAGTGTCTGTCAGACGTAC	resistant	1	00	16
PURO-3D-20-NO-00-1	PURO-3D-20-NO	CATTTGGTACAGTGTCAGTGTCTGACAGTGTCAGTGTGAGTCACACGTAC	resistant	1	00	4
PURO-3D-20-NO-00-1	PURO-3D-20-NO	CATTTGGTACTGACAGTGTCTGACTGAGTCTGTCACTCTGAGAGTGGTAC	resistant	1	00	32
PURO-3D-20-NO-00-1	PURO-3D-20-NO	CATTTGGTACTGTGAGTCAGAGACTCAGAGTGTGACAGTCAGAGTGGTAC	resistant	1	00	10
PURO-3D-20-NO-00-1	PURO-3D-20-NO	CATTTGTACGTCTGTCTGTCTGAGTCTCTGACTCAGTGTGTGAGAGTACG	resistant	1	00	10
PURO-3D-20-NO-00-1	PURO-3D-20-NO	CAGGTTGTACTCTGAGTGTCTCAGTGTGTGTGACAGACAGTAGTGGTACA	resistant	1	00	8
PURO-3D-20-NO-00-1	PURO-3D-20-NO	CAGGTTGTACTGTCACTGTGACTCACACAGAGAGAGTCAGTGAGAGGTAC	resistant	1	00	25
PURO-3D-20-NO-00-1	PURO-3D-20-NO	CAGTACGTACAGTGTCTGTCAGTGAGTGTGTCAGTGTGACACTGTGGTAC	resistant	1	00	8
PURO-3D-20-NO-00-1	PURO-3D-20-NO	CAGTACGTACTCTCACTCACTGACAGTCACTGTGAGTGTGTGTGAGGTAC	resistant	1	00	20
PURO-3D-20-NO-00-1	PURO-3D-20-NO	CAGTACGTACTGACTGTCTGACTCTGAGACTGTCAGTCTCACAGTCGTAC	resistant	1	00	18
PURO-3D-20-NO-00-1	PURO-3D-20-NO	CAGTACGTACTGTCACTCTGTGTCTGACAGTCTGTGAGACAGTCACGTAC	resistant	1	00	17
PURO-3D-20-NO-00-1	PURO-3D-20-NO	CAGTAGGTACACTGAGAGTCAGACTGAGTGTGAGACTCTGAGTCTGGTAC	resistant	1	00	31
PURO-3D-20-NO-00-1	PURO-3D-20-NO	CAGTAGGTACTCAGTCAGACTCTGTGTCTGTGACTGTGTCACAGTGGTAC	resistant	1	00	11
PURO-3D-20-NO-00-1	PURO-3D-20-NO	CAGTATGTACAGTCAGTGAGAGACACTGAGAGACAGTGTCTCTCAGGTAC	resistant	1	00	4
PURO-3D-20-NO-00-1	PURO-3D-20-NO	CAGTATGTACTCAGTGACTCTCTGTCACTCTGTGTCACAGTGTCAGGTAC	resistant	1	00	20
PURO-3D-20-NO-00-1	PURO-3D-20-NO	CAGTCAGTACTCAGTGAGTCTCTGTGACTGTCAGACTCAGACACAGGATC	resistant	1	00	10
PURO-3D-20-NO-00-1	PURO-3D-20-NO	CAGTCCGTACACAGTGTGTCTGTGTCTCTCAGACAGAGAGAGTCTGGTAC	resistant	1	00	11
PURO-3D-20-NO-00-1	PURO-3D-20-NO	CAGTCCGTACACTCACTGACTGTGTGACACAGACACTGTGTGAGAGGTAC	resistant	1	00	21
PURO-3D-20-NO-00-1	PURO-3D-20-NO	CAGTCCGTACTGTGAGAGAGTCACAGAGACAGAGTCTCTCTGTGTGGTAC	resistant	1	00	20
PURO-3D-20-NO-00-1	PURO-3D-20-NO	CAGTCCGTACTGTGTGTGTGTCTGTGAGTCAGAGACACTCTCTCACGTAC	resistant	1	00	6
PURO-3D-20-NO-00-1	PURO-3D-20-NO	CAGTGAGTACACAGTCTCTCACAGAGTGTCTCAGTCTGTCTGACACGTAC	resistant	1	00	10
PURO-3D-20-NO-00-1	PURO-3D-20-NO	CAGTGAGTACACAGTGAGACTGTGACACTGTCACAGTCTCTCTCGTACAT	resistant	1	00	17
PURO-3D-20-NO-00-1	PURO-3D-20-NO	CAGTGAGTACAGTGTGTCTGTCACAGTGTCAGTCAGAGTCTGACAGGTGC	resistant	1	00	6
PURO-3D-20-NO-00-1	PURO-3D-20-NO	CAGTGAGTACTCTCAGACAGACAGTCTCAGTGAGTGTCTGAGTGTGGTAC	resistant	1	00	25
PURO-3D-20-NO-00-1	PURO-3D-20-NO	CAGTGAGTACTGTCTGACTGTGACTCTGTGTGTCTGTGTGACAGTGGTAC	resistant	1	00	4
PURO-3D-20-NO-00-1	PURO-3D-20-NO	CAGTGCGTACACAGTGTCAGTGACAGTGTGTGAGAGTGTGTGAGACGTAC	resistant	1	00	21
PURO-3D-20-NO-00-1	PURO-3D-20-NO	CAGTGCGTACAGAGAGTCACAGTCTGTGTCTCAGTGACTGTGTCACGTAC	resistant	1	00	5
PURO-3D-20-NO-00-1	PURO-3D-20-NO	CAGTGCGTACAGTCAGTCTCTGACACAGTGTCAGTGAGTGAGTCAGGATC	resistant	1	00	23
PURO-3D-20-NO-00-1	PURO-3D-20-NO	CAGTGCGTACAGTCTCTGTGAGACAGAGACAGTCTGTCACAGTGTGATCA	resistant	1	00	12
PURO-3D-20-NO-00-1	PURO-3D-20-NO	CAGTGCGTACTGAGTGTCTCAGTCTGTGAGTGAGTCTGAGAGTGTCGTAC	resistant	1	00	10
PURO-3D-20-NO-00-1	PURO-3D-20-NO	CAGTGGGTACTCTGTGTGACTCAGTGTGTGAGAGAGACAGTGAGAGGTAC	resistant	1	00	6
PURO-3D-20-NO-00-1	PURO-3D-20-NO	CAGTGGGTACTGAGACAGTGAGTGAGAGACTCACTCTGTCTGTGTGGTAC	resistant	1	00	13
PURO-3D-20-NO-00-1	PURO-3D-20-NO	CAGTGGGTACTGTGTGTGTCTGTGTGACTGACTGAGTGTCAGTCTCGTAC	resistant	1	00	23
PURO-3D-20-NO-00-1	PURO-3D-20-NO	CAGTGTGTACAGACAGTGACTCTCTCAGTCTGCCTCAGACAGTGAGGTAC	resistant	1	00	4
PURO-3D-20-NO-00-1	PURO-3D-20-NO	CAGTGTGTACAGAGTGTGAGAGTCTCAGAGAGTCTCAGAGTGTCACGTAC	resistant	1	00	6
PURO-3D-20-NO-00-1	PURO-3D-20-NO	CAGTGTGTACTGAGTCTGTGTCTGTGTCTGTCAGTCTCTGTGTCTGGTAC	resistant	1	00	43
PURO-3D-20-NO-00-1	PURO-3D-20-NO	CAGTTCGTACAGAGTGAGAGAGTCTGTGTCTGTGTGAGTGTCAGAGGTAC	resistant	1	00	8
PURO-3D-20-NO-00-1	PURO-3D-20-NO	CAGTTCGTACTCTCTGTCTCTCAGTCTCTCTGTGTGTGGTGTGTCGTACA	resistant	1	00	19
PURO-3D-20-NO-00-1	PURO-3D-20-NO	CAGTTCGTACTGTCTGTCAGTGAGACTCTGTGACTGACTCAGAGTGGTAC	resistant	1	00	11
PURO-3D-20-NO-00-1	PURO-3D-20-NO	CAGTTCGTACTGTGTCTCAGACTGTCTCAGTGTGTCACTCACTCTGGTAC	resistant	1	00	10
PURO-3D-20-NO-00-1	PURO-3D-20-NO	CAGTTGGTACACTCTCTGAGTCAGTGAGAGTGAGTGTCTCTCTCTGGTAC	resistant	1	00	10
PURO-3D-20-NO-00-1	PURO-3D-20-NO	CAGTTTGTACAGTCTGTGAGTCAAACTGTGAGTGTGTGACTCAGAGGTAC	resistant	1	00	8
PURO-3D-20-NO-00-1	PURO-3D-20-NO	CATAACGTACACAGTCACTCAGACTGTGTGAGTCAGTGAGAACTCGTACA	resistant	1	00	33
PURO-3D-20-NO-00-1	PURO-3D-20-NO	CATAACGTACAGACAGAGACTCTGTCTCAGACAGTGACTCTGACTCATAC	resistant	1	00	20
PURO-3D-20-NO-00-1	PURO-3D-20-NO	CATAAGGTACACACAGAGTGACTCAGTGTGAGAGACACTGAGTCTGGTAC	resistant	1	00	6
PURO-3D-20-NO-00-1	PURO-3D-20-NO	CATACAGTACTCTGTGTGTCTGTCACACAGTGATGTCAGAGTGTGATCAT	resistant	1	00	12
PURO-3D-20-NO-00-1	PURO-3D-20-NO	CATACCGTACGACTGTCTGTGTCTCTGTCACTCACTCTCTGAGTGGTACA	resistant	1	00	4
PURO-3D-20-NO-00-1	PURO-3D-20-NO	CATACCGTACTGAGTGTCACAGAGTCTGACTCTGAGTGTCTGACAGGTAC	resistant	1	00	5
PURO-3D-20-NO-00-1	PURO-3D-20-NO	CATACCGTACTGTCAGAGTCAGTGTGTGAGTCTGACAGTGTGTGACGTAC	resistant	1	00	7
PURO-3D-20-NO-00-1	PURO-3D-20-NO	CATACGGTACACACTGAGTGTCTGTGACAGAGAGAGAGTGAGCTGGTACA	resistant	1	00	9
PURO-3D-20-NO-00-1	PURO-3D-20-NO	CATACGGTACTCAGTGAGTTGACTCTCTGTGACTCACTGTGAGTCGTACA	resistant	1	00	12
PURO-3D-20-NO-00-1	PURO-3D-20-NO	CATACGGTACTCTCTGTCTGTGTGTGTGTCTCTCAGAGTCTGTGACGTAC	resistant	1	00	15
PURO-3D-20-NO-00-1	PURO-3D-20-NO	CATAGAGTACTCTGACTCAGAGTCTCTCAGTCTCAGACTGTCAGTGGTAC	resistant	1	00	10
PURO-3D-20-NO-00-1	PURO-3D-20-NO	CATAGCGTACACAGTGAGACTGACTCTGTGTCAGTGTGAGTGAGAGGTAC	resistant	1	00	17
PURO-3D-20-NO-00-1	PURO-3D-20-NO	CATAGCGTACTCTGTCAGTGTGAGTCTCAGACTCACTCTTCTGACGTACA	resistant	1	00	8
PURO-3D-20-NO-00-1	PURO-3D-20-NO	CATAGTGTACTGTCACTGAGAGTGTGTCTCAGTCAGAGTCTCTCTCGTAC	resistant	1	00	4
PURO-3D-20-NO-00-1	PURO-3D-20-NO	CATATAGTACTGTGTCAGTGTGAGTGTGAGTCACTGTCAGACTCTGGTAC	resistant	1	00	11
PURO-3D-20-NO-00-1	PURO-3D-20-NO	CATATGGTACTCTCTCTGTCAGTGTGACTGTCTCACAGAGAGACTCGTAC	resistant	1	00	7
PURO-3D-20-NO-00-1	PURO-3D-20-NO	CATATGGTACTCTCTGTCTGAGTGGTCACTGACAGTCTGAGTCACGTACA	resistant	1	00	40
PURO-3D-20-NO-00-1	PURO-3D-20-NO	CATATGGTACTGACACTCTCGACAGAGAGTCACTGAGTGTCTGAGGTACA	resistant	1	00	7
PURO-3D-20-NO-00-1	PURO-3D-20-NO	CATATGGTACTGTCTGTGTCACAGTGTGTCAGTGAGTGAGTGACAGGTAC	resistant	1	00	13
PURO-3D-20-NO-00-1	PURO-3D-20-NO	CATCACGTACTGAGAGAGTCTCTCTGTCTGTGTCTCACAGTCTGAGGTAC	resistant	1	00	9
PURO-3D-20-NO-00-1	PURO-3D-20-NO	CATCAGGTACACAGTGTGTCTGAGTCACAGAGAGTGAGTCAGACACGTAC	resistant	1	00	6
PURO-3D-20-NO-00-1	PURO-3D-20-NO	CATCAGGTACAGAGTGTTTGTCAGACTGACAGTGTCAGACAGAGTCGTAC	resistant	1	00	21
PURO-3D-20-NO-00-1	PURO-3D-20-NO	CATCATGTACTGACTGAGTCAGAGTGAGTCACACTGTGTGTCTGTCGTAC	resistant	1	00	11
PURO-3D-20-NO-00-1	PURO-3D-20-NO	CATCATGTATCAGGAGAGTGACTGAGTGTCAGTCAGTGTCAGTGGTACAT	resistant	1	00	11
PURO-3D-20-NO-00-1	PURO-3D-20-NO	CATCCAGTACTGACTGAGTCACTGTCTGTGTGTGTCACACACTCTCGTAC	resistant	1	00	12
PURO-3D-20-NO-00-1	PURO-3D-20-NO	CATCCCGTACTGTGAGACTCTCACTCTCACACTCTGTCTGTCTGTCGTAC	resistant	1	00	5
PURO-3D-20-NO-00-1	PURO-3D-20-NO	CATCCGGTACAGAGTCACACTCAGTGTGAGTGAATGACTGAGTGTCGTAC	resistant	1	00	8
PURO-3D-20-NO-00-1	PURO-3D-20-NO	CATCCGTACACTCAGTCTGTGAGTCACAGAGTGAGACACAGACTCGTACA	resistant	1	00	5
PURO-3D-20-NO-00-1	PURO-3D-20-NO	CATCCTGTACAGAGTGAGAGTCTGTGAGTGACAGTGTGAGTCTGAGGTAC	resistant	1	00	17
PURO-3D-20-NO-00-1	PURO-3D-20-NO	CATCGAGTACACACTGACAGTCTGTGGTCTCAGTGAGAGAGAGAGGTACA	resistant	1	00	4
PURO-3D-20-NO-00-1	PURO-3D-20-NO	CATCGCGTACAGAGTCTCTGTGAGTGTGTCTGTGTCTGAGTCAGTCGTAC	resistant	1	00	17
PURO-3D-20-NO-00-1	PURO-3D-20-NO	CATCGGGTACACAGTCTCTGAGTCAGTCACTCACTGACTCAGTCTCGTAC	resistant	1	00	24
PURO-3D-20-NO-00-1	PURO-3D-20-NO	CATCGGGTACTCAGTGTCACTCAGTCTCAGAGTCAGAGAGACTGTGGTAC	resistant	1	00	5
PURO-3D-20-NO-00-1	PURO-3D-20-NO	CCAAACGTACAGTGTGTGTGTGTGTGAGTGTGAGAGTCTCTGAGAGGTAC	resistant	1	00	10
PURO-3D-20-NO-00-1	PURO-3D-20-NO	CCAAACGTACTGAGTGTCAGTCTGTGTGTGTCACTGTCTGTCTGTCGTAC	resistant	1	00	18
PURO-3D-20-NO-00-1	PURO-3D-20-NO	CCAAAGGTACAGAGTCAGACACAGTGAGAGAGAGTGTGTCACTGAGGTAC	resistant	1	00	15
PURO-3D-20-NO-00-1	PURO-3D-20-NO	CCAAAGGTACTGTGTCTGAGTGAGACAGTGTCAGAGAGTGACACTGGTAC	resistant	1	00	11
PURO-3D-20-NO-00-1	PURO-3D-20-NO	CCAACCGTACACAGTGTGTGACACACTGTCTGAGTGTCAGTGAGTGGTAC	resistant	1	00	13
PURO-3D-20-NO-00-1	PURO-3D-20-NO	CCAACGGTACTGTCTGAGACTGTCTGCGACTGAGTGTCTCTGACACGTAC	resistant	1	00	5
PURO-3D-20-NO-00-1	PURO-3D-20-NO	CCAACTTACTGTGACAGAGACAGAGTGTGAGTGTGAGAGAGTGAGGTACA	resistant	1	00	11
PURO-3D-20-NO-00-1	PURO-3D-20-NO	CCAAGCGTACAGTCACTCTGTGACTGACAGTGTGAGAGTGTGTCACGTAC	resistant	1	00	22
PURO-3D-20-NO-00-1	PURO-3D-20-NO	CCAAGGGTACAGACTGTCAGAGTCAGTCTGACTGTGTGAGTGAGTCGTAC	resistant	1	00	7
PURO-3D-20-NO-00-1	PURO-3D-20-NO	CCAAGGGTACAGAGAGTGAGACAGACTGTGTATGACTGTGTGTGTGGTAC	resistant	1	00	8
PURO-3D-20-NO-00-1	PURO-3D-20-NO	CCAAGGGTACTGTCACTCACAGTGTGACTCACTGTGAGTCTGTGAGGTAC	resistant	1	00	9
PURO-3D-20-NO-00-1	PURO-3D-20-NO	CCAAGGGTACTGTGTGAGACTAGAGAGACTGTGTGTCTGAGTGTGGTACA	resistant	1	00	9
PURO-3D-20-NO-00-1	PURO-3D-20-NO	CCAATGGTACAGAGACTCTGTCTGTGTCAGAGACTCTGAGAGAGTCGTAC	resistant	1	00	16
PURO-3D-20-NO-00-1	PURO-3D-20-NO	CCAATGGTACTCTGTGACTGAGTCAGAGTCTGTCACAGTGTGTGACGTAC	resistant	1	00	10
PURO-3D-20-NO-00-1	PURO-3D-20-NO	CCAATTGTACTCACACTCTGACTCAGTGACTCTCAGTGACTGTGACGTAC	resistant	1	00	40
PURO-3D-20-NO-00-1	PURO-3D-20-NO	CCACCCGTACTCACAGTCTGAGAGTCACAGACAGAGTCTGTGACTGGTAC	resistant	1	00	30
PURO-3D-20-NO-00-1	PURO-3D-20-NO	CCACCGGTACACAGAGAGAGTCTGTGTCTCTGAGTCTGACTCTCTCGTAC	resistant	1	00	9
PURO-3D-20-NO-00-1	PURO-3D-20-NO	CCACCGGTACTCTCACAGTGTGTGTGAGACAGTGTCTGAGTCACTCGTAC	resistant	1	00	6
PURO-3D-20-NO-00-1	PURO-3D-20-NO	CCACGAGTACAGTGTGAGTGACTGACAGTGTCAGTGACTGACTCCCGTAC	resistant	1	00	9
PURO-3D-20-NO-00-1	PURO-3D-20-NO	CCACGGGTACACAGTGAGTGTGTCAGAGTGTCACTGTGAGTGTGTGGTAC	resistant	1	00	10
PURO-3D-20-NO-00-1	PURO-3D-20-NO	CCACGGGTACTCACTGTCTGAGTGTGTGTCTGTGACAGTGTGTGTGGTAC	resistant	1	00	15
PURO-3D-20-NO-00-1	PURO-3D-20-NO	CCACGTGTACTGTGAGTCAGTGTCTCTCAGTCAGACTGTGTGTGTGGTAC	resistant	1	00	32
PURO-3D-20-NO-00-1	PURO-3D-20-NO	CCACTAGTACAGAGTGAGTCAGTCTGTCAGTGAGTGAGTCTGTGTGGTAC	resistant	1	00	21
PURO-3D-20-NO-00-1	PURO-3D-20-NO	CCACTAGTACTCTGTGAGTCTGTCTGTGAGTCAGTGAGACACTCACGTAC	resistant	1	00	25
PURO-3D-20-NO-00-1	PURO-3D-20-NO	CCACTAGTACTGACTCTCTCAGTGAGAGTGTGTGTCACACTGACTGGTAC	resistant	1	00	26
PURO-3D-20-NO-00-1	PURO-3D-20-NO	CCACTAGTACTGTCAGTCAGAGACTGTCACAGTCACTCTGTGAGAGGTAC	resistant	1	00	20
PURO-3D-20-NO-00-1	PURO-3D-20-NO	CCACTGGTACTGACACTGAGTGTCACTCTGTGTCTCAGTGTGACAGGTAC	resistant	1	00	28
PURO-3D-20-NO-00-1	PURO-3D-20-NO	CCACTTGTACAGTGTGACAGTCAGTGAGTGTGTCTGTCAGAGAGTGTACA	resistant	1	00	4
[truncated: 687,013+ more rows]

## Sheet: Ext.Data.Fig.7-i
Whole tissue lineage tracing - 3D cerebral organoids - GFP-puro(20%):WT(80%) - with puromycin
Sample	Category	LID	Library	Replicate	Day	Nreads
PURO-3D-20-WITH-11-1	PURO-3D-20-WITH	ACGATTGTACTCACTGACTCTGTCAGTCTGTCAGTCTCTGTGTCAGGTAC	resistant	1	11	339
PURO-3D-20-WITH-11-1	PURO-3D-20-WITH	ACGCCGGTACTCAGAGAGAGTCTGTGTGACAGTGTGTGTGACAGAGGTAC	resistant	1	11	97
PURO-3D-20-WITH-11-1	PURO-3D-20-WITH	ACGCGAGTACTCAGAGTGTGTGTCTCACTGTGAGAGTGTGTCTGTGGTAC	resistant	1	11	624
PURO-3D-20-WITH-11-1	PURO-3D-20-WITH	ACGCGAGTACTCAGTCTGTGAGTGTGTGTGAGTGTCAGTCAGTCACGTAC	resistant	1	11	506
PURO-3D-20-WITH-11-1	PURO-3D-20-WITH	ACGCGCGTACTCAGACAGAGTCAGTGACAGACTGTGAGTCTGTGACGTAC	resistant	1	11	117
PURO-3D-20-WITH-11-1	PURO-3D-20-WITH	ACGCGGGTACACTGTGTCAGTGTGAGTGTGTCTGTGTGTGTCACAGGTAC	resistant	1	11	286
PURO-3D-20-WITH-11-1	PURO-3D-20-WITH	ACGCGTGTACTCAGTCAGAGTCTCATGTGTCAGTGTCTCTGTGAGGTACA	resistant	1	11	78
PURO-3D-20-WITH-11-1	PURO-3D-20-WITH	ACGCGTGTACTGTCTCAGTGTCTGAGTGTGTCTGAGTGTCACAGTCGTAC	resistant	1	11	12
PURO-3D-20-WITH-11-1	PURO-3D-20-WITH	ACGCTCGTATTCTGACTCTCACTGTGTCTCAGTGTCTCACAGAGAGGTAC	resistant	1	11	25
PURO-3D-20-WITH-11-1	PURO-3D-20-WITH	ACGCTGGTACAGTGAGTGAGACAGTCTGAGAGAGTGAGAGAGAGTCGTAC	resistant	1	11	876
PURO-3D-20-WITH-11-1	PURO-3D-20-WITH	ACGCTGGTACAGTGAGTGAGACAGTCTGAGAGAGTGAGAGAGTCGTACAT	resistant	1	11	10
PURO-3D-20-WITH-11-1	PURO-3D-20-WITH	ACGCTTGTACTGTGTGTCTCTGAGACAGTCTGATGAGTGTGTGACGTACA	resistant	1	11	90
PURO-3D-20-WITH-11-1	PURO-3D-20-WITH	ACGGACGTACACAGTGAGTGTCACTCTCTGTGAGTCACTCAGTGTGGTAC	resistant	1	11	51
PURO-3D-20-WITH-11-1	PURO-3D-20-WITH	ACGGACGTACAGTCACACACTGAGAGACAGTGTGTGTCACAGTGTCGTAC	resistant	1	11	222
PURO-3D-20-WITH-11-1	PURO-3D-20-WITH	ACGGACGTACTGTGACACAGTGTGTCTGTCACTGAGTGTCTCTGTGGTAC	resistant	1	11	24
PURO-3D-20-WITH-11-1	PURO-3D-20-WITH	ACGGAGGTACAGTGAGAGAGTGTCAGTGACAGAGTGTGAGACCTGGTACA	resistant	1	11	1787
PURO-3D-20-WITH-11-1	PURO-3D-20-WITH	ACGGAGGTACAGTGAGTCTGTGAGACAGTCTGAGTCTGTGGACTTGTACA	resistant	1	11	481
PURO-3D-20-WITH-11-1	PURO-3D-20-WITH	ACGGATGTACACAGTCACTGTGTCTGTGTCTGTTCAGTGAGTCTCGTACA	resistant	1	11	25
PURO-3D-20-WITH-11-1	PURO-3D-20-WITH	ACGGATGTACACTGTGTCTCAGTCTGACAGACTGACTCTCACTCAGGTAC	resistant	1	11	363
PURO-3D-20-WITH-11-1	PURO-3D-20-WITH	ACGGATGTACTGAGAGTGTGAGTCTCTGTGAGTGTGTCTCTGTCACGTAC	resistant	1	11	190
PURO-3D-20-WITH-11-1	PURO-3D-20-WITH	ACGGCAGTACAGTCTGTGACTCTCAGTGTGTCAGTCACTGTCTGAGGTAC	resistant	1	11	119
PURO-3D-20-WITH-11-1	PURO-3D-20-WITH	ACGGCGGTACACTAGACACAGTCTCTGTCTGACTGAGTGAGTCAGGTACA	resistant	1	11	50
PURO-3D-20-WITH-11-1	PURO-3D-20-WITH	ACGGCGGTACAGTAAGAGAGAGTGTGTGTGTCAGAGTGTGACACAGGTAC	resistant	1	11	127
PURO-3D-20-WITH-11-1	PURO-3D-20-WITH	ACGGGAGTACTGACTCAGACACTGTGTGAGTCAGAGTCTCACATCGTACA	resistant	1	11	45
PURO-3D-20-WITH-11-1	PURO-3D-20-WITH	ACGGGAGTACTGTGTGTGTGTCTGTCTCTGACTCAGTGTGAGAGTGATCA	resistant	1	11	19
PURO-3D-20-WITH-11-1	PURO-3D-20-WITH	ACGGGCGTACTGTGTGTGTGACACTGAGTGACAGTGTCTCTGTGTGGTAC	resistant	1	11	537
PURO-3D-20-WITH-11-1	PURO-3D-20-WITH	ACGGGGGTACACTGTGTCTCAGACTGTCAGTCTCTGACTCACACTCGTAC	resistant	1	11	13
PURO-3D-20-WITH-11-1	PURO-3D-20-WITH	ACGGGGGTACAGAGTGAGTCAGTCACTGAGTATGTGTGTCAGAGAGGTAC	resistant	1	11	187
PURO-3D-20-WITH-11-1	PURO-3D-20-WITH	ACGGGGGTACTGAGTGTCACAGTGTGTCACACTCTGAGTGTGTCTGGTAC	resistant	1	11	466
PURO-3D-20-WITH-11-1	PURO-3D-20-WITH	ACGGGGGTACTGTCTGTCTGTGTCTGTGTGTGAGAGTGACTGTGTGGTAC	resistant	1	11	37
PURO-3D-20-WITH-11-1	PURO-3D-20-WITH	ACGGGTGTACAGACTGTCTCTCTGTCTGTGTCTGACATTGTCACACGTAC	resistant	1	11	17
PURO-3D-20-WITH-11-1	PURO-3D-20-WITH	ACGGGTGTACTGTGTCTGAGTCAGTGAGTGTGAGAGACTGACAGTGGTAC	resistant	1	11	99
PURO-3D-20-WITH-11-1	PURO-3D-20-WITH	ACGGTAGTACTGCACTGTCTCTCTCTGAGTGTCTGACACTGTGAGGTACA	resistant	1	11	853
PURO-3D-20-WITH-11-1	PURO-3D-20-WITH	ACGGTCGTACTGAGAGTGTGTGAGTGTCTAAGACCTGTGTGAGAGGTACA	resistant	1	11	308
PURO-3D-20-WITH-11-1	PURO-3D-20-WITH	ACGGTGGTACTGACTCTGTGAGAGTGTGTCTGTGAGTGTCTCAGTGGTAC	resistant	1	11	96
PURO-3D-20-WITH-11-1	PURO-3D-20-WITH	ACGGTGGTACTGTGACTGTCTCTCTGAGTGTGTCTCTGAGTGAGTCGTAC	resistant	1	11	25
PURO-3D-20-WITH-11-1	PURO-3D-20-WITH	ACGTACGTACTCAGACTCAGTCTCTGTGAGTCACTGTCTGACACTGGTAC	resistant	1	11	10
PURO-3D-20-WITH-11-1	PURO-3D-20-WITH	AAAAATGTACTCTGAGGTCTGTGTCAGTGACAGTCAGTGTGAGAGGTACA	resistant	1	11	426
PURO-3D-20-WITH-11-1	PURO-3D-20-WITH	AAAACGGTACACTGTGTCTCAGTCTGTCTGTGTGACTCAGAGTGTGGTAC	resistant	1	11	616
PURO-3D-20-WITH-11-1	PURO-3D-20-WITH	AAAACTGTACTGAGACTGTCACTCATGTGTGTCTCTCTGAGAGTCGTACA	resistant	1	11	27
PURO-3D-20-WITH-11-1	PURO-3D-20-WITH	AAAAGGGTACTGTGTGTGACTCTGTGTGACTCTCTCTCTCTCTGAGGTAC	resistant	1	11	12
PURO-3D-20-WITH-11-1	PURO-3D-20-WITH	AAACAGGTACTGTGTCACTGAGTGTCTCAGTCTGAGAGACTGTGTGGTAC	resistant	1	11	72
PURO-3D-20-WITH-11-1	PURO-3D-20-WITH	AAACCGGTACTCTGAGTGACACTCAGACTGAGAGTGTGACAGACTGGTAC	resistant	1	11	293
PURO-3D-20-WITH-11-1	PURO-3D-20-WITH	AAACCTGTACACTGTCACAGTGAGTGTCTGAGTCTGAGAGTGTGAGGTAC	resistant	1	11	356
PURO-3D-20-WITH-11-1	PURO-3D-20-WITH	AAAGAAGTACTGTGTGTGTGAGTGACACTGAGTGTCTCAGTGTGTGGTAC	resistant	1	11	11
PURO-3D-20-WITH-11-1	PURO-3D-20-WITH	AAAGACGTACTCAGTGTCTGTCTGACAGAGTCACTCTGTGTGTGACGTAC	resistant	1	11	10
PURO-3D-20-WITH-11-1	PURO-3D-20-WITH	AAAGCAGTACAGTGACTGTGTCACTCACTGTGTGACAGTGACAGTCGTAC	resistant	1	11	173
PURO-3D-20-WITH-11-1	PURO-3D-20-WITH	AAAGCAGTACAGTGTCAGACACTGTGTGTCTCAGAGACACACTGTCGTAC	resistant	1	11	11
PURO-3D-20-WITH-11-1	PURO-3D-20-WITH	AAAGCCGTACTGTGTGAGAGTGTGTCTGAGTCAGTGTCAGTGTGTGGTAC	resistant	1	11	45
PURO-3D-20-WITH-11-1	PURO-3D-20-WITH	AAAGCGGTACTGAGTGTCTGTGAGAGAGTGTGTCTGAGTGTCTGTCGTAC	resistant	1	11	136
PURO-3D-20-WITH-11-1	PURO-3D-20-WITH	AAAGGCGTACAGTGTCTCTGTGACACAGTCAGAGTGTGTGTGTCAGGTAC	resistant	1	11	37
PURO-3D-20-WITH-11-1	PURO-3D-20-WITH	AAAGTAGTACTCTGAGTGTGTGACAGTCTGTCACTCAGTGAGACTGGTAC	resistant	1	11	18
PURO-3D-20-WITH-11-1	PURO-3D-20-WITH	AAATAAGTACAGTGTGACTGAGAGTCTCAGTGTGACTGTCACTGACGTAC	resistant	1	11	73
PURO-3D-20-WITH-11-1	PURO-3D-20-WITH	AAATGCGTACACTGTGACAGTCAGTGACAGTGAGAGTGAGAGTGTGGTAC	resistant	1	11	37
PURO-3D-20-WITH-11-1	PURO-3D-20-WITH	AAATTGGTACAGTCTGACAGTCACAGAGTCAGACAGAGTCTGTGAGGTAC	resistant	1	11	174
PURO-3D-20-WITH-11-1	PURO-3D-20-WITH	AAATTGGTACTGAGTCTGAGAGTGAGAGAGTGTGTGTCGTACATGGACAG	resistant	1	11	271
PURO-3D-20-WITH-11-1	PURO-3D-20-WITH	AACAAGGTACTGAGAGTCTGTGAGTGTGAGTGTGTGAGAGTCTGTCGTAC	resistant	1	11	224
PURO-3D-20-WITH-11-1	PURO-3D-20-WITH	AACACCGTACACTGTGTCAGAGAGACTGTCTGTCTCTGAGAGAGTCGTAC	resistant	1	11	327
PURO-3D-20-WITH-11-1	PURO-3D-20-WITH	AACACCGTACACTGTGTGAGTCACACTGAGTGTGTCTGTCTGTGACGTAC	resistant	1	11	352
PURO-3D-20-WITH-11-1	PURO-3D-20-WITH	AACACGGTACTGTCAGTCTGAGTGAGTGTGTGACTGACAGTGACTGGTAC	resistant	1	11	87
PURO-3D-20-WITH-11-1	PURO-3D-20-WITH	AACATCGTCCAGACTGAGTGAGTGTCACACACACACTCACTGAGTCGTAC	resistant	1	11	282
PURO-3D-20-WITH-11-1	PURO-3D-20-WITH	AACATGGTACACTGTCTGTGAGTCTCTGACAGTCTGAGTGTCACTGGTAC	resistant	1	11	81
PURO-3D-20-WITH-11-1	PURO-3D-20-WITH	AACATGGTCCTGAGAGTGAGTCTCAGTCAGTGAGAGAGTCAGTGAGGTAC	resistant	1	11	312
PURO-3D-20-WITH-11-1	PURO-3D-20-WITH	AACCATGTACACTGAGTGAGACTGTGTGTGACTTCTCTCAGTGAGGTACA	resistant	1	11	2646
PURO-3D-20-WITH-11-1	PURO-3D-20-WITH	AACCATGTACTGTGTGTCTGTGTGTCTCACAGTCAGTGACTGTGTCGTAC	resistant	1	11	12
PURO-3D-20-WITH-11-1	PURO-3D-20-WITH	AACCCGGTACACTGTCTGTCTGAGAGAGTGAGAGACTGTCACTGTGGTAC	resistant	1	11	203
PURO-3D-20-WITH-11-1	PURO-3D-20-WITH	AACCCTGTACTGTGAGTCAGTGAGTGTCTGTGAGAGAGAGACAGGTACAT	resistant	1	11	19
PURO-3D-20-WITH-11-1	PURO-3D-20-WITH	AACCCTGTACTGTGAGTCAGTGAGTGTCTGTGAGAGAGAGAGACAGGTAC	resistant	1	11	448
PURO-3D-20-WITH-11-1	PURO-3D-20-WITH	AACCCTGTACTGTGTGACTTGTCAGTGTCTCAGAGACTCACTGTGAGGTA	resistant	1	11	49
PURO-3D-20-WITH-11-1	PURO-3D-20-WITH	ACACTTGTACAGTCTGAGTGACAGTGTGAGAGTCTGAGACTGTCTGGTAC	resistant	1	11	465
PURO-3D-20-WITH-11-1	PURO-3D-20-WITH	ACAGAGGTACAGTGTCTGATTGACAGTGAGTCAGTCAGAGTGTGTGGTAC	resistant	1	11	500
PURO-3D-20-WITH-11-1	PURO-3D-20-WITH	ACAGATGTACTCTGTCACAGTCACAGACAGAGTGTCAGTGTGTGACGTAC	resistant	1	11	120
PURO-3D-20-WITH-11-1	PURO-3D-20-WITH	ACAGCGGTACTGTCTCTCTCACACTGACTCACTCTGACACTCAGTGGTAC	resistant	1	11	124
PURO-3D-20-WITH-11-1	PURO-3D-20-WITH	ACAGGAGTACAGTCTGTGACAGTGTGTGTGACTGTCTGTGTCAGACGTAC	resistant	1	11	305
PURO-3D-20-WITH-11-1	PURO-3D-20-WITH	ACAGGAGTACTCTGTGTCTGACAGAGAGTGACAGAGTGACTCACAGGTAC	resistant	1	11	80
PURO-3D-20-WITH-11-1	PURO-3D-20-WITH	ACAGGTGTACATCTCACTGTGTGAGTGAGTGACACTCAGTCAGTGGTACA	resistant	1	11	50
PURO-3D-20-WITH-11-1	PURO-3D-20-WITH	ACAGTAGTACTGTCTGTGTGTGTGTGAGAGTCTGTCTCTCTCACACGTAC	resistant	1	11	24
PURO-3D-20-WITH-11-1	PURO-3D-20-WITH	ACAGTTGTACAGTCTGTCACAGAGTGTCAGTCACACTGAGTCTGTGGTAC	resistant	1	11	79
PURO-3D-20-WITH-11-1	PURO-3D-20-WITH	ACATAGGTACTCTCTGTGTGAGTCTGTCTCAGTGAGAGAGAGTCTCGTAC	resistant	1	11	46
PURO-3D-20-WITH-11-1	PURO-3D-20-WITH	ACATCAGTACAGACTGTGAGAGACAGACAGTGTGTGTCACTGTGTGGTAC	resistant	1	11	322
PURO-3D-20-WITH-11-1	PURO-3D-20-WITH	ACATCGGTACACAGTCAGACTGTCTCACAGAGAGTGTGACTGACTGGTAC	resistant	1	11	159
PURO-3D-20-WITH-11-1	PURO-3D-20-WITH	ACATCGGTACTCTGTGTCACTGTGTCTCAGAGACACTCTGTCTCTGGTAC	resistant	1	11	477
PURO-3D-20-WITH-11-1	PURO-3D-20-WITH	ACATGGGTACTCTGAGTGAGTCTCACAGACTGTGAGTGTGTGTGTGGTAC	resistant	1	11	89
PURO-3D-20-WITH-11-1	PURO-3D-20-WITH	ACATTTGTACTCAGAGTGACAGTGAGTGTGAGAGAGTGTGACTCTGGTAC	resistant	1	11	53
PURO-3D-20-WITH-11-1	PURO-3D-20-WITH	ACCACAGTACACTGACTGCACTCTCTCACTGAGTCTCTGTGTCTCGTACA	resistant	1	11	296
PURO-3D-20-WITH-11-1	PURO-3D-20-WITH	ACCAGGGTACTGTGTGTGTGTGAGTCTGAGTCTCTCACACAGTGGTACAT	resistant	1	11	49
PURO-3D-20-WITH-11-1	PURO-3D-20-WITH	ACCAGGGTACTGTGTGTGTGTGTGAGTCTGAGTCTCTCACACAGTGGTAC	resistant	1	11	551
PURO-3D-20-WITH-11-1	PURO-3D-20-WITH	ACCAGTGTACTGTCACTCTGTGACTGTCTCAGTCACAGTCACAGTCGTAC	resistant	1	11	92
PURO-3D-20-WITH-11-1	PURO-3D-20-WITH	ACCATTGTACTCACTCTGTGTCTGTGACAGTGTGTGACTGTGTGTGGTAC	resistant	1	11	18
PURO-3D-20-WITH-11-1	PURO-3D-20-WITH	ACCATTGTACTGTGTGTGACTCTCTCAGAGTGAGAGTCTGAGTGACGTAC	resistant	1	11	112
PURO-3D-20-WITH-11-1	PURO-3D-20-WITH	ACCCATGTACTCTCTGACTCAGTGAGAGTCTGTCAGTGTGTGAGAGGTAC	resistant	1	11	213
PURO-3D-20-WITH-11-1	PURO-3D-20-WITH	ACCCCCGTACTGTCAGTGTGTCTCTCTCTGTCTGTCTGTGAGTCTGGTAC	resistant	1	11	160
PURO-3D-20-WITH-11-1	PURO-3D-20-WITH	ACCCGGGTACTCACTCGTCTGTCAGTGTGACTCTCTCTGTTCAGGTACAT	resistant	1	11	23
PURO-3D-20-WITH-11-1	PURO-3D-20-WITH	ACCCGGGTACTGACAGAGTCTCTCAGTCTGTCACACTGTGTGTGAGGTAC	resistant	1	11	15
PURO-3D-20-WITH-11-1	PURO-3D-20-WITH	AATCTGGTACAGAGTCAGAGACAGTGAGTCTGACAGACAGACAGTCGTAC	resistant	1	11	103
PURO-3D-20-WITH-11-1	PURO-3D-20-WITH	AATCTGGTACTGTCTGAGACAGTCTCTCACACTGTGTGTGTCTCAGGTAC	resistant	1	11	1568
PURO-3D-20-WITH-11-1	PURO-3D-20-WITH	AATGCAGTACAGAGACACTGTCAGTGTGTGTGTCTCTCTCTCACTGGTAC	resistant	1	11	260
PURO-3D-20-WITH-11-1	PURO-3D-20-WITH	AATGGAGTACACTCACTGTGTGACAGTCAGTGTGTGTGAGTCTCTCGTAC	resistant	1	11	715
PURO-3D-20-WITH-11-1	PURO-3D-20-WITH	AATGGAGTACACTGTCTCTCTCAGTGTGTGTCTGTGTGACTGAGTCGTAC	resistant	1	11	279
PURO-3D-20-WITH-11-1	PURO-3D-20-WITH	AATGGCGTACACTCAGTGAGACTGTGAGTGTCTGTCTGAGACTCTCGTAC	resistant	1	11	373
PURO-3D-20-WITH-11-1	PURO-3D-20-WITH	AATGGCGTACTCTCTGTGAGTGTGTCAGTGTGAGTCTGTCTGAGTCGTAC	resistant	1	11	327
PURO-3D-20-WITH-11-1	PURO-3D-20-WITH	AATGGGGTACAGAGAGAGTGACTCAGTGTGAGTGTGTCTCAGTCAGGTAC	resistant	1	11	51
PURO-3D-20-WITH-11-1	PURO-3D-20-WITH	AATGTTGTACTGAGTGTGTGTGTGTCAGACTGTGAGTGAGTCAGTGGTAC	resistant	1	11	19
PURO-3D-20-WITH-11-1	PURO-3D-20-WITH	AATGTTGTACTTGTCACACTGTCAGAGAGTGTGTCTCTGTCTCAGGTACA	resistant	1	11	19
PURO-3D-20-WITH-11-1	PURO-3D-20-WITH	AATTATGTACTGTGTCTCAGTGAGTGTCTCAGAGACTCTCTGTCTGATCA	resistant	1	11	55
PURO-3D-20-WITH-11-1	PURO-3D-20-WITH	AATTCAGTACAGACAGTCTGTGAGTGTGAGACTGAGTCAGTCTCAGGTAC	resistant	1	11	282
PURO-3D-20-WITH-11-1	PURO-3D-20-WITH	AATTGAGTACTGAGAGTGAGTGACAGTGACTCTCACAGTCTGTGTCGTAC	resistant	1	11	29
PURO-3D-20-WITH-11-1	PURO-3D-20-WITH	AATTGGTACTGTCAGTGAGTGTGTGACACTGACTGTGTCAGACAGGTACA	resistant	1	11	174
PURO-3D-20-WITH-11-1	PURO-3D-20-WITH	AATTGTGTACACAGTCAGTGTCAGAGTGAGTGAGTGACAGAGTCAGGTAC	resistant	1	11	902
PURO-3D-20-WITH-11-1	PURO-3D-20-WITH	AATTGTGTACTGAGAGTGTGTGAGAGTTGAGTGAGTCACAGTCACGTACA	resistant	1	11	1335
PURO-3D-20-WITH-11-1	PURO-3D-20-WITH	AATTTGGTACACACTGAGTGTGACAGTGACAGACAGTGAGTCTGAGGTAC	resistant	1	11	240
PURO-3D-20-WITH-11-1	PURO-3D-20-WITH	ACAAAGGTACTCACAGTGACTCTGACTGACACTGAGAGTCTCACACGTAC	resistant	1	11	474
PURO-3D-20-WITH-11-1	PURO-3D-20-WITH	ACAACCGTACAGACTGAGAGTGACTCAGTGTGTCTGTCTCTCTCACGTAC	resistant	1	11	18
PURO-3D-20-WITH-11-1	PURO-3D-20-WITH	ACAACCGTACTGACTCAGTGTCAGTGAGAGTGAGTGTGACTGTGTGGTAC	resistant	1	11	98
PURO-3D-20-WITH-11-1	PURO-3D-20-WITH	ACAACTGTACGGACTGAGTCTCAGTGTCTCTGTCTCAGTGACTGAGGTAC	resistant	1	11	255
PURO-3D-20-WITH-11-1	PURO-3D-20-WITH	ACAAGTGTACACTCTGTGTGTGAGAGACTGAGTGTGACTGTCTGTGGTAC	resistant	1	11	228
PURO-3D-20-WITH-11-1	PURO-3D-20-WITH	ACACCGGTACAGACAGTGAGTGTGTGAGTCACAGACACTGAGACTGGTAC	resistant	1	11	582
PURO-3D-20-WITH-11-1	PURO-3D-20-WITH	ACACGAGTACGTCTGTCTCTGACTCAGTGTCTGTCTGAGTGTGTCGTACA	resistant	1	11	228
PURO-3D-20-WITH-11-1	PURO-3D-20-WITH	ACACGGGTACAGAGTGACTCAGTCTGAGAGAGACACTGAGTGACTCGTAC	resistant	1	11	208
PURO-3D-20-WITH-11-1	PURO-3D-20-WITH	ACACTAGTACTGTGAGAGAGTGACTGTCAGTCACAGAGACAGTGTCGTAC	resistant	1	11	298
PURO-3D-20-WITH-11-1	PURO-3D-20-WITH	ACACTGGTACACAGTCAGTCTGTGTGTCTCAGAGACTGTAAGAGAGGTAC	resistant	1	11	18
PURO-3D-20-WITH-11-1	PURO-3D-20-WITH	ACACTGGTACTCAGGAGTGTCACTGTGTGTGACTGTGTCTCTCAGTCGTA	resistant	1	11	102
PURO-3D-20-WITH-11-1	PURO-3D-20-WITH	AACCTAGTACTCTCTGTGAGTGTGTGTGACTCTGTCAGTGTCTCTGGTAC	resistant	1	11	559
PURO-3D-20-WITH-11-1	PURO-3D-20-WITH	AACCTCGTACACTCAGTGAGTCAGAGTGACTCTGAGACTGTGAGTGGTAC	resistant	1	11	325
PURO-3D-20-WITH-11-1	PURO-3D-20-WITH	AACCTGGTACTCTGTGTCAGAGTGAGTGTGTGTGTGAGTGAGAGAGGTAC	resistant	1	11	444
PURO-3D-20-WITH-11-1	PURO-3D-20-WITH	AACGACGTACTCTGTCTGTAGAGTGTGTGAGAGTCTCTGTGTGTCTGGTA	resistant	1	11	145
PURO-3D-20-WITH-11-1	PURO-3D-20-WITH	AACGCAGTACTGTGTCAGCCAGTGACAGTCTGTCAGACACTGAGGTACAT	resistant	1	11	128
PURO-3D-20-WITH-11-1	PURO-3D-20-WITH	AACGCGGTACAGAGACTCTCAGTGTGAGTCTCAGTGAGTGACTGTGGTAC	resistant	1	11	31
PURO-3D-20-WITH-11-1	PURO-3D-20-WITH	AACGGGGTACTGAGACTGTGTGAGAGTGAGTGTCAGACAGTGTGTGGTAC	resistant	1	11	678
PURO-3D-20-WITH-11-1	PURO-3D-20-WITH	AACGGGGTACTGTGACTGTCTGTGTGACTCACACAGTGTGAGTGACGTAC	resistant	1	11	160
PURO-3D-20-WITH-11-1	PURO-3D-20-WITH	AACGTCGTACACACTGTGACTGTCAGTGTGTGTGAGAGTGACTGTGGTAC	resistant	1	11	10
PURO-3D-20-WITH-11-1	PURO-3D-20-WITH	AACGTCGTACTGAGACTGACTCTCAGTCTCAGACAGTGTGTGTGTCGTAC	resistant	1	11	25
PURO-3D-20-WITH-11-1	PURO-3D-20-WITH	AACGTGGTACTGAGTGTCAGTCTCAGAGACTCTCTCAGTCTGTCACGTAC	resistant	1	11	44
PURO-3D-20-WITH-11-1	PURO-3D-20-WITH	AACGTTGTACTCAGACTCTCTGTGTGACTGAGTCAGAGAGAGTGTGGTAC	resistant	1	11	180
PURO-3D-20-WITH-11-1	PURO-3D-20-WITH	AACTAGGTACTCACACTCAGTGTGTCTGTCAGTCAGTGTGTCAGTCGTAC	resistant	1	11	26
PURO-3D-20-WITH-11-1	PURO-3D-20-WITH	AACTCAGTACTGAGAGACAGAGAGTGACTGAGTGACAGAGAGACTCGTAC	resistant	1	11	28
PURO-3D-20-WITH-11-1	PURO-3D-20-WITH	AACTCCGTACTCACTGTGTGTCACTGTGACAGTCTGTGTGAGAGAGGTAC	resistant	1	11	98
PURO-3D-20-WITH-11-1	PURO-3D-20-WITH	AACTCCGTACTCTGACTCTCACTCTGTGTGAGTGACTCTGAGTGTCGTAC	resistant	1	11	117
PURO-3D-20-WITH-11-1	PURO-3D-20-WITH	AACTGAGTACTCTCTGTCACTCTGAGTGTCACTGTCTGTGTGTCTGGTAC	resistant	1	11	154
PURO-3D-20-WITH-11-1	PURO-3D-20-WITH	AACTGGGTACTGAGTGACTCAGACTCAGACACTCAGTGTCTGTGTCGTAC	resistant	1	11	69
PURO-3D-20-WITH-11-1	PURO-3D-20-WITH	AACTTAGTACAGAGTCTGTGACTGAGTCTCAGTGAGTGACACTTCGTACA	resistant	1	11	36
PURO-3D-20-WITH-11-1	PURO-3D-20-WITH	AACTTAGTACAGTGTCTGAGTCAGTGTCACTGTGTCTCTGACAGAGGTAC	resistant	1	11	70
PURO-3D-20-WITH-11-1	PURO-3D-20-WITH	AACTTAGTACTGTCTGTCTCTGTGTCTGAGTGTCAGAGACTCAGTGGTGC	resistant	1	11	18
PURO-3D-20-WITH-11-1	PURO-3D-20-WITH	AACTTCGTACTGTCTGAGTCTGTGTGAGTGTCTCACTATCTACGTACATG	resistant	1	11	1302
PURO-3D-20-WITH-11-1	PURO-3D-20-WITH	AACTTGGTACTGAGTCTCACTCAGAGACTCTCAGACTCTCACACTCGTAC	resistant	1	11	127
PURO-3D-20-WITH-11-1	PURO-3D-20-WITH	AACTTTGTACTGTGTCTCTCAGAGAGAGTGTGACAGACTCTCTCAGGTAC	resistant	1	11	418
PURO-3D-20-WITH-11-1	PURO-3D-20-WITH	AAGAACGTACAGTGTGAGTGTGTGACAGTGTCTGTCAGTGTCTCTCGTAC	resistant	1	11	1020
PURO-3D-20-WITH-11-1	PURO-3D-20-WITH	AAGATTGTACTCTCAGTCAGAGACTGACTCTCTGTCAGTCTGACTGGTAC	resistant	1	11	401
PURO-3D-20-WITH-11-1	PURO-3D-20-WITH	AAGCACGTACAGACACTCTGTGTGAGTGAGAGTGAGTGAGTGAGACGTAC	resistant	1	11	198
PURO-3D-20-WITH-11-1	PURO-3D-20-WITH	AAGCCAGTACAGAGTGAGTGTGTGTCAGTGTCTCACTGACTGACTGGTAC	resistant	1	11	379
PURO-3D-20-WITH-11-1	PURO-3D-20-WITH	AAGCCCGTACTCTGTCACTCAGTGAGACTGTGAGAGAGACACTCTGGTAC	resistant	1	11	853
PURO-3D-20-WITH-11-1	PURO-3D-20-WITH	AAGCCGGTACAGTGAGAGACTCTCTGTGTGTGACTGTCAGAGACAGGTAC	resistant	1	11	462
PURO-3D-20-WITH-11-1	PURO-3D-20-WITH	AAGCCGGTACTCACTGTGAGTCAGTGTCAGACTGTCTGTGTCAGAGGTAC	resistant	1	11	148
PURO-3D-20-WITH-11-1	PURO-3D-20-WITH	AAGCGCGTACTCACACTGTGAGACTGTCAGTGACAGTCTCACACACGTAC	resistant	1	11	568
PURO-3D-20-WITH-11-1	PURO-3D-20-WITH	AAGCTAGTACTGTCACTGTGAGACTGTCACTGAGAGAGAGAGACTGGTAC	resistant	1	11	40
PURO-3D-20-WITH-11-1	PURO-3D-20-WITH	AAGCTCGTACTGTCTGAGTCTGTGTGAGTGTGTGTGAGTCAGAGTCGTAC	resistant	1	11	19
PURO-3D-20-WITH-11-1	PURO-3D-20-WITH	AAGGAAGTACTCTGTGTGTGACTGTGAGTGTCAGTGACTCTGTCACGTAC	resistant	1	11	1117
PURO-3D-20-WITH-11-1	PURO-3D-20-WITH	ACCCGTGTACAGAGACAGACTCAGTGTCTCTCACTGTCACACTCTGGTAC	resistant	1	11	241
PURO-3D-20-WITH-11-1	PURO-3D-20-WITH	ACCCGTGTACAGTGTGTCTGTGTGAGAGTGTGTCACACTTCAGTCGTACA	resistant	1	11	652
PURO-3D-20-WITH-11-1	PURO-3D-20-WITH	ACCCGTGTACTGTGTCTGTGTGTGAGTGTCTCTGACTCTCTGTCTCGTAC	resistant	1	11	148
PURO-3D-20-WITH-11-1	PURO-3D-20-WITH	ACCCTAGTACACACTGTCTCTCACTCAGAGAGTCTCACTGACAGACGTAC	resistant	1	11	20
PURO-3D-20-WITH-11-1	PURO-3D-20-WITH	ACCCTAGTACTCACTGTCAGTCACTGAGTGTGTGTGACAGAGTGTGGTAC	resistant	1	11	95
PURO-3D-20-WITH-11-1	PURO-3D-20-WITH	ACCCTCGTACTCACACTCACAGAGTGTCTGTGTCTGACTGTCAGAGGTAC	resistant	1	11	190
PURO-3D-20-WITH-11-1	PURO-3D-20-WITH	ACCCTCGTACTCTCAGTGAGTCTCTGTCTGAGTGACAGTCAGACTCGTAC	resistant	1	11	178
PURO-3D-20-WITH-11-1	PURO-3D-20-WITH	ACCCTCGTACTGACTGTGAGACACTCACACTCAGAGAGAGTGTGTCGTAC	resistant	1	11	174
PURO-3D-20-WITH-11-1	PURO-3D-20-WITH	ACCCTCGTACTGAGACTCTGTGTGAGTGTGACACACACACTCAGTGGTAC	resistant	1	11	115
PURO-3D-20-WITH-11-1	PURO-3D-20-WITH	ACCCTTGTACAGTCTGAGAGTGTGTGAGTCTCTGTGTGAGACTCTCGTAC	resistant	1	11	176
PURO-3D-20-WITH-11-1	PURO-3D-20-WITH	ACCGAAGTACTGAGTGTGTGTGTCACAGAGTCTGAGTGTCTCAGTCGTAC	resistant	1	11	37
PURO-3D-20-WITH-11-1	PURO-3D-20-WITH	ACCGAGGTACTGTCACAGTCTCACTGTCTGTGTGTCACTGTGTCTGGTAC	resistant	1	11	328
PURO-3D-20-WITH-11-1	PURO-3D-20-WITH	ACCGCCGTACTCTGTGTGAGTGTGTCAGTCTCTGTCAGTGACAGTCGTAC	resistant	1	11	13
PURO-3D-20-WITH-11-1	PURO-3D-20-WITH	ACCGGTGTACTCACTCTCACTCTCAGACAGTCATTCTCTGTCTCAGGTAC	resistant	1	11	79
PURO-3D-20-WITH-11-1	PURO-3D-20-WITH	ACCGTAGTACTGAGAGAGTGTCTCTCAGAGTCAGACTCTGTGTGAGGTAC	resistant	1	11	333
PURO-3D-20-WITH-11-1	PURO-3D-20-WITH	ACCGTGGTACTCTGTGAGTGTCAGTCTGAGTGACTCTGTCTCTCTGGTAC	resistant	1	11	109
PURO-3D-20-WITH-11-1	PURO-3D-20-WITH	ACCGTGTACTCACTCACTGTGTGAGAGACTCTGTGTCTGTCTCTCGTACA	resistant	1	11	356
PURO-3D-20-WITH-11-1	PURO-3D-20-WITH	ACCGTTGTACTCTGTGAGTCTGTGACTGTCACAGTGTGACTGTCAGGTAC	resistant	1	11	578
PURO-3D-20-WITH-11-1	PURO-3D-20-WITH	ACCTCCGTACTCTCAGAGTGTCAGTGTGTGTGTCTGTCTCTGTGTGATCA	resistant	1	11	63
PURO-3D-20-WITH-11-1	PURO-3D-20-WITH	ACCTCGGTACTGTGTGTGTCTGTGAGAGACTCTCAGTGTCAGTCTCGTAC	resistant	1	11	27
PURO-3D-20-WITH-11-1	PURO-3D-20-WITH	ACCTCTGTACAGTGTCTCAGTCTGAGAGTGTCTCAGACTCTCTCACGTAC	resistant	1	11	662
PURO-3D-20-WITH-11-1	PURO-3D-20-WITH	ACCTGAGTACTCTCTGAGTCTCTCTGTGTCAGACTGAGAGACAGTGGTAC	resistant	1	11	40
PURO-3D-20-WITH-11-1	PURO-3D-20-WITH	ACCTGGGTACTCTCTGAGAGAGAGTCTGTCAGAGTCAGTGACTGTGGTAC	resistant	1	11	22
PURO-3D-20-WITH-11-1	PURO-3D-20-WITH	ACCTGTGTACACAGTCACTCTGACTCTCTGTGAGTGAGACACTCACGTAC	resistant	1	11	22
PURO-3D-20-WITH-11-1	PURO-3D-20-WITH	ACCTTCGTACACTGTGAGTGACTCTGACACAGTCAGAGTGTGACTGGTAC	resistant	1	11	790
PURO-3D-20-WITH-11-1	PURO-3D-20-WITH	ACCTTTGTACTGACTGTCAGTGCGAGACTGAGTGTGTGAGTCTGTCGTAC	resistant	1	11	973
PURO-3D-20-WITH-11-1	PURO-3D-20-WITH	ACCTTTGTACTGAGAGAGAGTGTGTGAGTGAGTCAGTCAGTGACAGGTAC	resistant	1	11	578
PURO-3D-20-WITH-11-1	PURO-3D-20-WITH	ACGAAGGTACTGTGTCAGACTGGTGTGTGTGTCTGTCACACTCTGGTACA	resistant	1	11	122
PURO-3D-20-WITH-11-1	PURO-3D-20-WITH	ACGAGAGTACTGTCAGTCTGTCTCTGACTCACAGAGTGTCACTCACGTAC	resistant	1	11	1195
PURO-3D-20-WITH-11-1	PURO-3D-20-WITH	AAGGATGTACAGACTGACAGTCTGTGTGTGTGTGACTGTGTCTGTCGTAC	resistant	1	11	36
PURO-3D-20-WITH-11-1	PURO-3D-20-WITH	AAGGATGTACTGTCTGTGTGTGTGACTGTGTGTGTGACACTGTGTGGTAC	resistant	1	11	108
PURO-3D-20-WITH-11-1	PURO-3D-20-WITH	AAGGCTGTACTGTGACAGAGACTGTGTCAGAGTGTGTGTGTCTGAGGTAC	resistant	1	11	31
PURO-3D-20-WITH-11-1	PURO-3D-20-WITH	AAGGGAGTACTGACTCTCACTCTCACTGTGACTCTCTCACTGTCTGGTAC	resistant	1	11	156
PURO-3D-20-WITH-11-1	PURO-3D-20-WITH	AAGGTAGTACTCACTCTGTGTGTGAGTGTGTATGTGAGTCAGAGTCGTAC	resistant	1	11	14
PURO-3D-20-WITH-11-1	PURO-3D-20-WITH	AAGGTGGTACTCTCAGAGTCTGAGTGTCTCAGACTGATGTCAGTGGTACA	resistant	1	11	351
PURO-3D-20-WITH-11-1	PURO-3D-20-WITH	AAGGTTGTACAGTCTCTCTGTCACTCTGTCTGTGAGAGTCACTGAGGTAC	resistant	1	11	767
PURO-3D-20-WITH-11-1	PURO-3D-20-WITH	AAGGTTGTACTCTGTGACACTGAGAGAGTCTGAGAGTCTCACTGTCGTAC	resistant	1	11	262
PURO-3D-20-WITH-11-1	PURO-3D-20-WITH	AAGGTTGTACTGTGAGTGTCACAGTGTCACTGTGTGAGTGTGACTCGTAC	resistant	1	11	147
PURO-3D-20-WITH-11-1	PURO-3D-20-WITH	AAGTAAGTACAGTGAGAGAGAGTCTGTGTCAGAGTCATCAGTGTGGTACA	resistant	1	11	12
PURO-3D-20-WITH-11-1	PURO-3D-20-WITH	AAGTAAGTACTGTGTCAACACTGAGTCACACAGAGACTCACAGTGGTACA	resistant	1	11	51
PURO-3D-20-WITH-11-1	PURO-3D-20-WITH	AAGTACGTACTGAGAGTGTCTGAGTGACACTTCTCTGACAGTCTGGTACA	resistant	1	11	314
PURO-3D-20-WITH-11-1	PURO-3D-20-WITH	AAGTACGTACTGTGACAGACTGACTGTGTGTGTGAGAGTCTGTCTCGTAC	resistant	1	11	575
PURO-3D-20-WITH-11-1	PURO-3D-20-WITH	AAGTCAGTACAGTCAGTCTCTGTCTGTGTGTGTGTCACTGACTGGTACAT	resistant	1	11	29
PURO-3D-20-WITH-11-1	PURO-3D-20-WITH	AAGTCAGTACAGTCAGTCTCTGTCTGTGTGTGTGTGTCACTGACTGGTAC	resistant	1	11	547
PURO-3D-20-WITH-11-1	PURO-3D-20-WITH	AAGTCAGTACAGTGTCTGACACTCAGAGTCACAGTCAGTCTCACAGGTAC	resistant	1	11	137
PURO-3D-20-WITH-11-1	PURO-3D-20-WITH	AAGTCAGTACTCACTGTGTCATTCAGACACTGTGTCTGTCACACTGGTAC	resistant	1	11	63
PURO-3D-20-WITH-11-1	PURO-3D-20-WITH	AAGTCTGTACAGTGAGTGAGTGACTGTGTGTGACTGACTCTGTCTCGTAC	resistant	1	11	95
PURO-3D-20-WITH-11-1	PURO-3D-20-WITH	AAGTGAGTACTCTGTCACTCAGACTGAGACTGTGAGTGAGTGACTGGTAC	resistant	1	11	91
PURO-3D-20-WITH-11-1	PURO-3D-20-WITH	AAGTGCGTACTGACACAGAGTGTGTGTCTGTGTGTCACTCTGTGACGTAC	resistant	1	11	81
PURO-3D-20-WITH-11-1	PURO-3D-20-WITH	AAGTGGGTACAGTGTGTCTGTCTCTGTGACTCTGTCTGTCTGACTGGTAC	resistant	1	11	157
PURO-3D-20-WITH-11-1	PURO-3D-20-WITH	AAGTGGGTACTGTGTCTGTGAGTCTCTGTGTGACAGTCTCAGTCTCGTAC	resistant	1	11	11
PURO-3D-20-WITH-11-1	PURO-3D-20-WITH	AAGTGTGTACACTCAGAGTGACTCACAGACAGTGAGTGACACACAGGTAC	resistant	1	11	796
PURO-3D-20-WITH-11-1	PURO-3D-20-WITH	AAGTTGGTACTCTCTCTGTGAGTGACAGAGTCTGACTGTCAGTGTCGTAC	resistant	1	11	21
PURO-3D-20-WITH-11-1	PURO-3D-20-WITH	AAGTTTGTACTCTGTCAGAGAGTCACAGTGACACAGACAGACTGTCGTAC	resistant	1	11	574
PURO-3D-20-WITH-11-1	PURO-3D-20-WITH	AATACAGTACTGTGAGACACTGTGACAGTCAGTCATCAGTCTGTGGTACA	resistant	1	11	55
PURO-3D-20-WITH-11-1	PURO-3D-20-WITH	AATACCGTACAGTCTGTGACAGAGTGAGTCACAGTGTGTGTGACTGGTAC	resistant	1	11	167
PURO-3D-20-WITH-11-1	PURO-3D-20-WITH	AATACGGTACTCAGTGACACTGAGAGTGAGAGAGAGAGTCACTGTGATCA	resistant	1	11	223
PURO-3D-20-WITH-11-1	PURO-3D-20-WITH	AATAGTGTACTGTCTCAGTGTCAGTCACAGTGAGAGTGTCAGAGACGTAC	resistant	1	11	590
PURO-3D-20-WITH-11-1	PURO-3D-20-WITH	AATATAGTACTGACTGAGTCTGTGTGAGTCTGTCAGTCAGTCACACGTAC	resistant	1	11	48
PURO-3D-20-WITH-11-1	PURO-3D-20-WITH	AATATCGTACAGAGAGAGTGTGTCAGAGTGTGTGTGTCAGTGTGTGATCA	resistant	1	11	99
PURO-3D-20-WITH-11-1	PURO-3D-20-WITH	AATCACGTACTGAGACTGAGAGTCTGTGAGAGTGAGTCTGACACAGGTAC	resistant	1	11	518
PURO-3D-20-WITH-11-1	PURO-3D-20-WITH	AATCAGGTACAGTCTGACTGACTGAGAGACTGAGTCACAGTCTGAGGTAC	resistant	1	11	255
PURO-3D-20-WITH-11-1	PURO-3D-20-WITH	AATCCTGTACTCACTGAGTGTCTGTGTGTCACTCTGAGAGTGTCTGGTAC	resistant	1	11	20
PURO-3D-20-WITH-11-1	PURO-3D-20-WITH	AATCCTGTACTCTCAGTCACTCTCTCAGAGTGAGAGTCTCAGTGTGGTAC	resistant	1	11	228
PURO-3D-20-WITH-11-1	PURO-3D-20-WITH	AATCGAGTACTCTCAGTGTCTCAGTGAGTGAGTGTGTGTCTGTGAGGTAC	resistant	1	11	321
PURO-3D-20-WITH-11-1	PURO-3D-20-WITH	AATCGCGTACTCACAGTGACACTCTGTGTGTGAGAGTCTCAGTCTGGTAC	resistant	1	11	393
PURO-3D-20-WITH-11-1	PURO-3D-20-WITH	AATCGGGTACAGTGACTGTCACAGTCTCTCTGTCAGAGTCTGTCTGGTAC	resistant	1	11	243
PURO-3D-20-WITH-11-1	PURO-3D-20-WITH	AATCGTGTACAGTGTGAGACAGTGTCTCTGTGACTCTCTGTGTGAGGTAC	resistant	1	11	572
PURO-3D-20-WITH-11-1	PURO-3D-20-WITH	AATCTCGTACAGTCAGTCTGTGTGTGTGTGAGTCAGAGTCTCAGGTACAT	resistant	1	11	18
PURO-3D-20-WITH-11-1	PURO-3D-20-WITH	AATCTCGTACAGTCAGTCTGTGTGTGTGTGTGAGTCAGAGTCTCAGGTAC	resistant	1	11	100
PURO-3D-20-WITH-11-1	PURO-3D-20-WITH	ACGTCCGTACTGTGAGAGTCTGTCTGTCTGAGTGTGTGTGTCTGGTACAT	resistant	1	11	25
PURO-3D-20-WITH-11-1	PURO-3D-20-WITH	ACGTCCGTACTGTGAGAGTCTGTCTGTCTGAGTGTGTGTGTGTCTGGTAC	resistant	1	11	552
PURO-3D-20-WITH-11-1	PURO-3D-20-WITH	ACGTCTGTACTGACTCAGTCTGAGTGTCAGACTCTGTGTCACACAGGTAC	resistant	1	11	471
PURO-3D-20-WITH-11-1	PURO-3D-20-WITH	ACGTGCGTACACTCTCAGTGTGTGAGACTGTGAGTCTGTCTGAGTGGTAC	resistant	1	11	142
PURO-3D-20-WITH-11-1	PURO-3D-20-WITH	ACGTGCGTACTGAGACACAGTCTGTGTGTCTCACAGTGACTGTGTCGTAC	resistant	1	11	543
PURO-3D-20-WITH-11-1	PURO-3D-20-WITH	ACGTGGGTACTGTGAGAGTCTGACTCTCTGTGAGTGTGACTCAGTCGTAC	resistant	1	11	148
PURO-3D-20-WITH-11-1	PURO-3D-20-WITH	ACGTGGTACACACTTCTCACTCTGTCAGACTGTGTGTGAGTCTGGTACAT	resistant	1	11	103
PURO-3D-20-WITH-11-1	PURO-3D-20-WITH	ACGTGTGTACAGAGTGAGTGTGTGTGACTGAGTCTGTGTCAGTCAGGTAC	resistant	1	11	435
PURO-3D-20-WITH-11-1	PURO-3D-20-WITH	ACGTTAGTACAGTCAGAGTAGTGTCAGTGAGTCAGTGAGAGTCACGTACA	resistant	1	11	848
PURO-3D-20-WITH-11-1	PURO-3D-20-WITH	ACGTTGGTATTGTGTCACTCTGTCTCAGACAGTGTGTCTGTCACAGGTAC	resistant	1	11	11
PURO-3D-20-WITH-11-1	PURO-3D-20-WITH	ACGTTTGTACTGAGTCACAGTGACAGTGAGAGAGACACTCTCTCACGTAC	resistant	1	11	655
PURO-3D-20-WITH-11-1	PURO-3D-20-WITH	ACTAAAGTACAGACTGTCAGAGTGAGACACTCAGACACAGACTCTGGTAC	resistant	1	11	149
PURO-3D-20-WITH-11-1	PURO-3D-20-WITH	ACTAGTGTACTGTGTGTGAGACAGTCTCACTGTGTCAGTGTCAGTGGTAC	resistant	1	11	20
PURO-3D-20-WITH-11-1	PURO-3D-20-WITH	ACTATTGTACTCACTGTGACAGACTGTGAGTGACTGTCAGTGACTCGTAC	resistant	1	11	1353
PURO-3D-20-WITH-11-1	PURO-3D-20-WITH	ACTATTGTACTGTGTGTCAGCAGAGTGTGTCAGAACTCTGTGACGTACAT	resistant	1	11	45
PURO-3D-20-WITH-11-1	PURO-3D-20-WITH	ACTCTCGTACTGTGGTGTCTCAGTGAGTGTGTGTGACAGTGTCTGGTACA	resistant	1	11	32
PURO-3D-20-WITH-11-1	PURO-3D-20-WITH	ACTGACGTACTCAGAGTCAGTGACACAGTCTCAGTGTGTGTGTGTCGTAC	resistant	1	11	32
PURO-3D-20-WITH-11-1	PURO-3D-20-WITH	ACTGGGGTACACACTGTCTGAGAGTGTGAGTGAGAGTGAGACAGTGGTAC	resistant	1	11	23
PURO-3D-20-WITH-11-1	PURO-3D-20-WITH	ACTGGGGTACACTGTCTGTGTCTGTGTCTGTGTCTGTCTCTGAGTGGTAC	resistant	1	11	29
PURO-3D-20-WITH-11-1	PURO-3D-20-WITH	ACTGGGGTACTGAGTCTCAGTCACTGAGAGTGTCACTGTGTGTGACGTAC	resistant	1	11	438
PURO-3D-20-WITH-11-1	PURO-3D-20-WITH	ACTGGGGTACTGTCTCTGTGTCACAGACTGAGTGAGTGACTGTGTGGTAC	resistant	1	11	278
PURO-3D-20-WITH-11-1	PURO-3D-20-WITH	ACTGGTGTACACTGTCTGAGTGTGACAGAGTGAGACACTGACTGAGGTAC	resistant	1	11	250
PURO-3D-20-WITH-11-1	PURO-3D-20-WITH	ACTGTGGTACAGACTGTCAGTGACTGTCAGTGAGACAGTTCAGAGGTACA	resistant	1	11	423
PURO-3D-20-WITH-11-1	PURO-3D-20-WITH	ACTGTGGTACAGTCTGAGTGAGAGGCTCACTGTGTGTCTGAGTGTCGTAC	resistant	1	11	171
PURO-3D-20-WITH-11-1	PURO-3D-20-WITH	ACTGTGGTACAGTGTCAGTGACAGTCAGACTGTCTGTCACACACTGGTAC	resistant	1	11	69
PURO-3D-20-WITH-11-1	PURO-3D-20-WITH	ACTGTGGTACTCTGTCACAGTGTCTCACTGTGAGTGACAGTGTCTGGTAC	resistant	1	11	43
PURO-3D-20-WITH-11-1	PURO-3D-20-WITH	ACTGTGGTACTGAGAGAGTGTCACACTCACTGTGTCAGTGAGTCACGTAC	resistant	1	11	13
PURO-3D-20-WITH-11-1	PURO-3D-20-WITH	ACTGTGGTACTGAGTGAGTGTGTGACACAGTCTGTGTGAGTCTCACGTAC	resistant	1	11	358
PURO-3D-20-WITH-11-1	PURO-3D-20-WITH	ACTGTGGTACTGTCTCTGAGTGTCAGTCTGTGACTGTGACAGAGTCGTAC	resistant	1	11	329
PURO-3D-20-WITH-11-1	PURO-3D-20-WITH	ACTGTTGTACACAGACTCTGTCTCACACACTCTGTCTGTGACTCTGGTAC	resistant	1	11	208
PURO-3D-20-WITH-11-1	PURO-3D-20-WITH	ACTTAAGTACTCTGTGTCCTGTCTGAGTGAGTGAGTGTCTGTCTCGTACA	resistant	1	11	731
PURO-3D-20-WITH-11-1	PURO-3D-20-WITH	ACTTAGGTACACAGTGACAGAGAGTGAGAGTGAGTGTGAGTCTGTGGTAC	resistant	1	11	208
PURO-3D-20-WITH-11-1	PURO-3D-20-WITH	ACTTAGGTACTCTGTGTGTCTCTGAGTGAGTGTGTCTGTCTCTCAGGTAC	resistant	1	11	20
PURO-3D-20-WITH-11-1	PURO-3D-20-WITH	ACTTATGTACAGTCTGTGTGTGTGAGTCTCTCAGTGTGAGAGACGTACAT	resistant	1	11	11
PURO-3D-20-WITH-11-1	PURO-3D-20-WITH	ACTTATGTACAGTCTGTGTGTGTGTGAGTCTCTCAGTGTGAGAGACGTAC	resistant	1	11	180
PURO-3D-20-WITH-11-1	PURO-3D-20-WITH	ACTTCAGTACTCACACACTCAGTCTGAGAGTGTGACTCTCAGACTGGTAC	resistant	1	11	28
PURO-3D-20-WITH-11-1	PURO-3D-20-WITH	ACTTCAGTACTCAGTGTGTGTGTCACAGACTCTGTGTCTCTGAGTCGTAC	resistant	1	11	13
PURO-3D-20-WITH-11-1	PURO-3D-20-WITH	ACTTTGGTACTGTCAGTCACTGAGACTGACTCACACACACTGACTCGTAC	resistant	1	11	98
PURO-3D-20-WITH-11-1	PURO-3D-20-WITH	ACTTTTGTACTGTGTCTGAGTGTGACTCAGTGTGTCACAGAGTGACGTAC	resistant	1	11	283
PURO-3D-20-WITH-11-1	PURO-3D-20-WITH	AGAAAAGTACAGTCAGAGACAGAGTCTGTGTGTGAGTCAGACTGTGGTAC	resistant	1	11	2206
PURO-3D-20-WITH-11-1	PURO-3D-20-WITH	AGAAAGGTACTGTGTCAGTCTGTCTGAGTGTGTCAGTGTGACTGAGGTAC	resistant	1	11	14
PURO-3D-20-WITH-11-1	PURO-3D-20-WITH	AGAACCGTACAGTGACACTGTCACTGACTGTCAGAGTGTGTGTGGTACAT	resistant	1	11	170
PURO-3D-20-WITH-11-1	PURO-3D-20-WITH	AGAACCGTACAGTGACACTGTCACTGACTGTCAGAGTGTGTGTGTGGTAC	resistant	1	11	2202
PURO-3D-20-WITH-11-1	PURO-3D-20-WITH	AGAACCGTACTCTCACTGTGTGTGTCAGACTGTCTCTGTGAGTGTGGTAC	resistant	1	11	90
PURO-3D-20-WITH-11-1	PURO-3D-20-WITH	AGAAGGGTACTGTCAGTGAGTGACTCTGTGAGAGTGACAGTTGTGGTACA	resistant	1	11	41
PURO-3D-20-WITH-11-1	PURO-3D-20-WITH	AGAATCGTACTGTGTCTCTGTCTCTGTGAGTGAGACTGTGTCAGTGGTAC	resistant	1	11	14
PURO-3D-20-WITH-11-1	PURO-3D-20-WITH	AGACCCGTACTCACAGTCACAGACTGAGTGTCTCTCTGACAGTGTGGTAC	resistant	1	11	154
PURO-3D-20-WITH-11-1	PURO-3D-20-WITH	AGACCTGTACAGTCAGTGAGTGACACTGACTGAGTCACTCTCACAGGTAC	resistant	1	11	34
PURO-3D-20-WITH-11-1	PURO-3D-20-WITH	AGACGGGTACTCTCAGTGTCACACACAGACACTGTCAGAGACAGAGGTAC	resistant	1	11	599
PURO-3D-20-WITH-11-1	PURO-3D-20-WITH	AGACGTGTACAGAGTGAGAGAGAAACAGAGAGTGACTCACAGTCAGGTAC	resistant	1	11	567
PURO-3D-20-WITH-11-1	PURO-3D-20-WITH	AGACGTGTACAGTCAGTGAGACACAGTGTGTGTGTCTCTGTGAGTGGTAC	resistant	1	11	178
PURO-3D-20-WITH-11-1	PURO-3D-20-WITH	AGACTGGTACTGTGTGTGAGAGTCAGAGAGAGTGTGTGTGTCAGAGGTAC	resistant	1	11	28
PURO-3D-20-WITH-11-1	PURO-3D-20-WITH	AGTTTTGTACACACTGAGTCTGACGAGTGTGTCTGTGAGACACAGGTACA	resistant	1	11	478
PURO-3D-20-WITH-11-1	PURO-3D-20-WITH	ATAAACGTACTCACTGAGTCACAGTCTCTCTGTGTCTGTCTGTGTCGTAC	resistant	1	11	453
PURO-3D-20-WITH-11-1	PURO-3D-20-WITH	ATAAAGGTACACAGTGTGTGTCTGTGACTCAGTCAGTGAGTCTCTCGTAC	resistant	1	11	400
PURO-3D-20-WITH-11-1	PURO-3D-20-WITH	ATAACCGTACACTGTCACACTGTGAGTGAGTGTCTCTGTGTGTGTGGTAC	resistant	1	11	99
PURO-3D-20-WITH-11-1	PURO-3D-20-WITH	ATAACCGTACAGTCTGAGTGTCAGAGTGAGTGAGAGAGTGTGTCAGGTAC	resistant	1	11	103
PURO-3D-20-WITH-11-1	PURO-3D-20-WITH	ATAAGAGTACACTCTGTGAGTGTGTCAGTCACACTCAGTCACTCACGTAC	resistant	1	11	551
PURO-3D-20-WITH-11-1	PURO-3D-20-WITH	ATAAGAGTACTCTGACTGTCTCTCAGAGACTCTGTCTGTGTGACAGGTAC	resistant	1	11	204
PURO-3D-20-WITH-11-1	PURO-3D-20-WITH	ATAAGCGTACTGACAGTCACATACACACTCTCAGAGAGTCTCTGAGGTAC	resistant	1	11	161
PURO-3D-20-WITH-11-1	PURO-3D-20-WITH	ATAAGGGTACAGTGAGACTGAGACTCTGTGAGTGTGTCACACAGTGGTAC	resistant	1	11	23
PURO-3D-20-WITH-11-1	PURO-3D-20-WITH	ATAAGGGTACTCTGTCTGAGTGTGAGTGTCTCTGTCTCAGACTCAGGTAC	resistant	1	11	163
PURO-3D-20-WITH-11-1	PURO-3D-20-WITH	ATAATAGTACTGTGTGTGACAGACTGTGTCTCTGTGAGAGTGTCTGGTAC	resistant	1	11	29
PURO-3D-20-WITH-11-1	PURO-3D-20-WITH	ATACAGGTACACTGAGTCACTCTGAGTGTCACACTGTCTCAGTCAGGTAC	resistant	1	11	129
PURO-3D-20-WITH-11-1	PURO-3D-20-WITH	ATACCGGTACTGTCTCAGAGTGTGTGTGTCTCAGACTGAGTGAGAGGTAC	resistant	1	11	624
PURO-3D-20-WITH-11-1	PURO-3D-20-WITH	ATACTAGTACTCTGTCAGTGACAGAGAGTCACTCAGACTGTCTGTCGTAC	resistant	1	11	71
PURO-3D-20-WITH-11-1	PURO-3D-20-WITH	ATACTCGTACTGAGTCTCAGTCTGTGAGTGTGACTCTGTGTCACTCGTAC	resistant	1	11	369
PURO-3D-20-WITH-11-1	PURO-3D-20-WITH	ATACTCGTACTGTGAGACTGTCTCTCACACTGAGTGTGTGTCTCTCGTAC	resistant	1	11	508
PURO-3D-20-WITH-11-1	PURO-3D-20-WITH	ATACTCGTACTGTGTCAGAGTCACTGTGTCACTCTCTGAGTCTGAGGTAC	resistant	1	11	683
PURO-3D-20-WITH-11-1	PURO-3D-20-WITH	ATACTGGTACAGTGAGAGACTGTGACTGAGAGAGACTGTCAGTGACGTAC	resistant	1	11	58
PURO-3D-20-WITH-11-1	PURO-3D-20-WITH	ATACTGGTACTCTGTCAGTGACAGACTGAGTGTCTGACTCTGTCTGGTAC	resistant	1	11	102
PURO-3D-20-WITH-11-1	PURO-3D-20-WITH	ATAGACGTACAGTGTGTCTGAGTGTGACTCACTGTGAGTGAGTGAGGTAC	resistant	1	11	21
PURO-3D-20-WITH-11-1	PURO-3D-20-WITH	ATAGCGGTACACTGTGACTCAGTGAGTGACAGTCAGTGACAGTGTCGTAC	resistant	1	11	159
PURO-3D-20-WITH-11-1	PURO-3D-20-WITH	ATAGCTGTACACTGTGAGTGTCTCACTCAGACTGTCTGTGTCAGTGGTAC	resistant	1	11	260
PURO-3D-20-WITH-11-1	PURO-3D-20-WITH	ATAGGCGTACTCTGTGAGAGTCTGTGTGTGAGTCTGAGAGTGACTGGTAC	resistant	1	11	135
PURO-3D-20-WITH-11-1	PURO-3D-20-WITH	ATAGGGGTACTCACTCTCTCTGAGTGAGTCTGAGAGAGACTCTCAGGTAC	resistant	1	11	23
PURO-3D-20-WITH-11-1	PURO-3D-20-WITH	ATAGGGGTACTCTGAGACAGACTGTGTCTGTGTGAGACACAGTGAGGTAC	resistant	1	11	989
PURO-3D-20-WITH-11-1	PURO-3D-20-WITH	ATAGGTGTACTGACTGTGTGTGAGTCTGTGTCTGACAGACTGTCACGTAC	resistant	1	11	17
PURO-3D-20-WITH-11-1	PURO-3D-20-WITH	ATAGTCGTACTCTGACACTGTGTCAGAGTGAGTGTGTGTCTCACAGGTAC	resistant	1	11	161
PURO-3D-20-WITH-11-1	PURO-3D-20-WITH	ATAGTGGTACTGTGTGTGTGTGAGAGTCTCACAGAGTGAGAGTCAGGTAC	resistant	1	11	15
PURO-3D-20-WITH-11-1	PURO-3D-20-WITH	ATATCTGTACTGAGTGTGACTCTGTCTCTCTAGTCTGTCAGTCAGGTACA	resistant	1	11	230
PURO-3D-20-WITH-11-1	PURO-3D-20-WITH	ATATGGGTACACTGAGTGTCTGAGACAGAGTGTGTGAGTGAGTCTCGTAC	resistant	1	11	40
PURO-3D-20-WITH-11-1	PURO-3D-20-WITH	ATATGGGTACTGAGAGACTGTCTGTCTGTGAGAGTCTGTGAGTGTGGTAC	resistant	1	11	57
PURO-3D-20-WITH-11-1	PURO-3D-20-WITH	ATATGTGTACACTGTGTGTGTGACTGAGAGTGTGACAGTGAGTGAGGTAC	resistant	1	11	111
PURO-3D-20-WITH-11-1	PURO-3D-20-WITH	ATATTCGTACACACTGTCTCTCACTCTGTGTGTGTGAGTGAGAGTGGTAC	resistant	1	11	45
PURO-3D-20-WITH-11-1	PURO-3D-20-WITH	ATATTCGTACACTGTCTGAGAGTGACTGTCAGAGACAGTCACTGTGGTAC	resistant	1	11	24
PURO-3D-20-WITH-11-1	PURO-3D-20-WITH	ATATTCGTACTCAGTGTGACTGTGTGTGTGTCTGAGTGTGTGTCTGGTAC	resistant	1	11	112
PURO-3D-20-WITH-11-1	PURO-3D-20-WITH	ATATTGGTACTGTCTGACAGAGTCTCAGACTCACACTGTCACTCTGGTAC	resistant	1	11	342
PURO-3D-20-WITH-11-1	PURO-3D-20-WITH	AGGTGCGTACTGAGTCAGACTCTGAGAGTCAGTGTGACTGTGTGTGGTAC	resistant	1	11	151
PURO-3D-20-WITH-11-1	PURO-3D-20-WITH	AGGTGGGTACAGACTCTGACAGACTGAGAGACAGAGTGAGAGACAGATCA	resistant	1	11	995
PURO-3D-20-WITH-11-1	PURO-3D-20-WITH	AGGTGGGTACTCTCTCTCACTCTGTGTGTGTGTGTGACAGTCTCTCGTAC	resistant	1	11	20
PURO-3D-20-WITH-11-1	PURO-3D-20-WITH	AGGTGGGTACTGTCTGTCAGACTCTCAGTCTCACACAGAGAGACAGGTAC	resistant	1	11	68
PURO-3D-20-WITH-11-1	PURO-3D-20-WITH	AGGTGGGTACTGTCTGTCTCAGTGTGTCTGTGAGAGTGTGACAGTGGTAC	resistant	1	11	71
PURO-3D-20-WITH-11-1	PURO-3D-20-WITH	AGGTGGGTACTGTGTGACACACTGTGCGTCAGTCAGTGAGTGAGTGGTAC	resistant	1	11	326
PURO-3D-20-WITH-11-1	PURO-3D-20-WITH	AGGTGGTACTGTCTCAGTGTGAGTGTGACAGTCTCAGAGAGAGACGTACA	resistant	1	11	372
PURO-3D-20-WITH-11-1	PURO-3D-20-WITH	AGGTGTGTACAGTGACTGAGTGTGTGTCTGTGAGTGTGAGACACTCGTAC	resistant	1	11	126
PURO-3D-20-WITH-11-1	PURO-3D-20-WITH	AGGTGTGTACTCAGTCTCTGTGTGTGTGTCTGTGAGACAGAGTCTCGTAC	resistant	1	11	209
PURO-3D-20-WITH-11-1	PURO-3D-20-WITH	AGGTGTGTACTGACACAGTGTGTCTGAGTCTCACTGTGTCTGTGACGTAC	resistant	1	11	1886
PURO-3D-20-WITH-11-1	PURO-3D-20-WITH	AGGTGTGTACTGAGAGTGTCAGTCAGTCAGTGTGACTGACAGTGTGGTAC	resistant	1	11	37
PURO-3D-20-WITH-11-1	PURO-3D-20-WITH	AGGTGTGTACTGTGTGAGAGTGTGTGTGACTCTGTCAGTGTGTGACGTAC	resistant	1	11	76
PURO-3D-20-WITH-11-1	PURO-3D-20-WITH	AGGTTAGTACAGACTGTGTCTCAGTGAGAGTGTCTCACAGACTGTCGTAC	resistant	1	11	360
PURO-3D-20-WITH-11-1	PURO-3D-20-WITH	AGGTTAGTACTCTGACAGAGACTGTGTGTCTCACAGACTCTGACTCGTAC	resistant	1	11	3569
PURO-3D-20-WITH-11-1	PURO-3D-20-WITH	AGGTTAGTACTGTGTGTCTGAGTGTGTCTCTCAGTCAGTGTGTCTGGTAC	resistant	1	11	359
PURO-3D-20-WITH-11-1	PURO-3D-20-WITH	AGGTTCGTACACTGTGTCAGAGTGAAAGTCTCAGAGTCAGAACTGGTACA	resistant	1	11	160
PURO-3D-20-WITH-11-1	PURO-3D-20-WITH	AGGTTCGTACTCTGTGTCAGTGTCTGTGTCACACAGTGAGACTGTGGTAC	resistant	1	11	81
PURO-3D-20-WITH-11-1	PURO-3D-20-WITH	AGGTTCGTACTGAGAGTCTGTGTCTGAGTCACTGAGACACAGTGACGTAC	resistant	1	11	80
PURO-3D-20-WITH-11-1	PURO-3D-20-WITH	AGGTTGGTACAGTCTGACACAGTGTCAGTCAGAGAGAGAGTGAGTGGTAC	resistant	1	11	23
PURO-3D-20-WITH-11-1	PURO-3D-20-WITH	AGGTTGGTACTGTGTCAGTCAGTCTGAGAGTGTGTGTGTCTGTCGTACAT	resistant	1	11	16
PURO-3D-20-WITH-11-1	PURO-3D-20-WITH	AGGTTGGTACTGTGTCAGTCAGTCTGAGAGTGTGTGTGTGTCTGTCGTAC	resistant	1	11	497
PURO-3D-20-WITH-11-1	PURO-3D-20-WITH	AGTAACGTACTCTGTGAGTCTCTGTCACTGAGTGAGACACTGTCAGGTAC	resistant	1	11	437
PURO-3D-20-WITH-11-1	PURO-3D-20-WITH	AGTACCGTACTGTCACAGAGTGAGACAGAGACTGAGTGTCAGTCACGTAC	resistant	1	11	15
PURO-3D-20-WITH-11-1	PURO-3D-20-WITH	AGTAGCGTACTGTCACTGTGAGTCTGTCTGAGTGTGTCTCTGTGTGGTAC	resistant	1	11	151
PURO-3D-20-WITH-11-1	PURO-3D-20-WITH	AGTATCGTACACTGAGAGTGAGTGTAGTGTGTGACTCAGTGTGTGGTACA	resistant	1	11	61
PURO-3D-20-WITH-11-1	PURO-3D-20-WITH	AGTATGGTACTCTGTGTGTGAGTGACAGTTTCTCAGTGTGTCTCTGGTAC	resistant	1	11	96
PURO-3D-20-WITH-11-1	PURO-3D-20-WITH	AGTCACGTACTGACTGTGTGTGTCTCAGTGTCTCAGTCTGACTCACGTAC	resistant	1	11	148
PURO-3D-20-WITH-11-1	PURO-3D-20-WITH	AGTCAGGTACACTCTGTGTCAGTCACTCTGACTGTGTCTGTGAGTGGTAC	resistant	1	11	545
PURO-3D-20-WITH-11-1	PURO-3D-20-WITH	AGTCAGGTACTCTGTGTGTCTCAGAGAGTGATGTGAGTCTGTCTGGTACA	resistant	1	11	116
PURO-3D-20-WITH-11-1	PURO-3D-20-WITH	AGTCCAGTACAGTCTCACTGTGACTCAGAGTGAGTCTCTCTGTCTGGTAC	resistant	1	11	157
PURO-3D-20-WITH-11-1	PURO-3D-20-WITH	AGTCCGGTACACAGTGTCAGAGTCTGTCAGACAGTGTCAGTCTCTGGATC	resistant	1	11	2568
PURO-3D-20-WITH-11-1	PURO-3D-20-WITH	AGTCCGGTACTGTGAGTCTGTGAGTGTGAGTGTGTGTGTCTGTCTGGTAC	resistant	1	11	12
PURO-3D-20-WITH-11-1	PURO-3D-20-WITH	AGTCCTGTACTCTCTCAGTGTCTGTCAGTGTGAGTCTGTCTGTCTCGTAC	resistant	1	11	487
PURO-3D-20-WITH-11-1	PURO-3D-20-WITH	AGTCGGGTACTCTCAGACAGTCTGTGTCTCTCAGATTCTCTCAGTGATCA	resistant	1	11	477
PURO-3D-20-WITH-11-1	PURO-3D-20-WITH	AGTCGGGTACTGTGTCTGAGTGTCTGTGTGAGTGTGTGTCTGTCAGGTAC	resistant	1	11	94
PURO-3D-20-WITH-11-1	PURO-3D-20-WITH	AGTCGTGTACAGTCAGACACTGAGTGAGAGAGAGTGTGTCACAGTCGTAC	resistant	1	11	549
PURO-3D-20-WITH-11-1	PURO-3D-20-WITH	AGTCTAGTACTCTCTCAGTCTGTGACTGTGTGTGTGACAGTGTGAGGTAC	resistant	1	11	723
PURO-3D-20-WITH-11-1	PURO-3D-20-WITH	AGTCTCGTACAGTGTCACTCAGACACACTCTCTGTGTGAGAGTCTGGATC	resistant	1	11	330
PURO-3D-20-WITH-11-1	PURO-3D-20-WITH	AGTCTGGTACACTGAGACTGTGTGAGAGTCTGAGAGTCTGAGACACGATC	resistant	1	11	162
PURO-3D-20-WITH-11-1	PURO-3D-20-WITH	AGTCTTGTACTCAGACAGTGTCTGAGAGACTCAGACTGACTCTGTGGTAC	resistant	1	11	199
PURO-3D-20-WITH-11-1	PURO-3D-20-WITH	AGTCTTGTACTGTGACAGTGAGACTGAGACTGAGTCTGAGTGTCTGTACA	resistant	1	11	207
PURO-3D-20-WITH-11-1	PURO-3D-20-WITH	AGAGAAGTACAGTCTGAGTCACTGTGTGTGTGTGTGTCAGTGGTACATGG	resistant	1	11	10
PURO-3D-20-WITH-11-1	PURO-3D-20-WITH	AGAGAAGTACAGTCTGAGTCACTGTGTGTGTGTGTGTGTCAGTGGTACAT	resistant	1	11	30
PURO-3D-20-WITH-11-1	PURO-3D-20-WITH	AGAGAAGTACAGTCTGAGTCACTGTGTGTGTGTGTGTGTGTCAGTGGTAC	resistant	1	11	89
PURO-3D-20-WITH-11-1	PURO-3D-20-WITH	AGAGACGTACTCTGACTGTGTGTCTGTGAGAGTGACTGTGTGTGTCGTAC	resistant	1	11	257
PURO-3D-20-WITH-11-1	PURO-3D-20-WITH	AGAGCAGTACAGTGTGACAGAGTGTCAGTGTGACTGTGTCTGACAGGTAC	resistant	1	11	27
PURO-3D-20-WITH-11-1	PURO-3D-20-WITH	AGAGCCGTACTGAGAGTCAGTGACAGTCTGTCTCAGAGTCACAGAGTACA	resistant	1	11	42
PURO-3D-20-WITH-11-1	PURO-3D-20-WITH	AGAGCTGTACTCAGTGAGAGTGAGAGTGTGTCTGACTCTGACACTCGTAC	resistant	1	11	388
PURO-3D-20-WITH-11-1	PURO-3D-20-WITH	AGAGCTGTACTGTGAGACACTCTCAGAGAGTGAGACAGTGTGTGTCGTAC	resistant	1	11	149
PURO-3D-20-WITH-11-1	PURO-3D-20-WITH	AGAGGGGTACAGACTCTCTGTCTCTCTCTGTGTGTGTGTCACTCGTACAT	resistant	1	11	15
PURO-3D-20-WITH-11-1	PURO-3D-20-WITH	AGAGGGGTACAGACTCTCTGTCTCTCTCTGTGTGTGTGTGTCACTCGTAC	resistant	1	11	201
PURO-3D-20-WITH-11-1	PURO-3D-20-WITH	AGAGGGGTACTGAGACAGCTGAGACTGAGTGTCAGAGAGTCAGTCGTACA	resistant	1	11	373
PURO-3D-20-WITH-11-1	PURO-3D-20-WITH	AGAGTAGTACAGTCAGTGTCAGAGTGTGTCTGTCAGTGTCACAGTGGTAC	resistant	1	11	608
PURO-3D-20-WITH-11-1	PURO-3D-20-WITH	AGAGTAGTACTCAGTCAGAGTCTCTGAGTGAGTCACACTGAGTGTCGTAC	resistant	1	11	156
PURO-3D-20-WITH-11-1	PURO-3D-20-WITH	AGAGTAGTACTGAGTCAGTCTGTGTCTGTGAGTGAGAGTCTCTCAGGTAC	resistant	1	11	170
PURO-3D-20-WITH-11-1	PURO-3D-20-WITH	AGAGTGGTACACTGTCTGTGTCTGTCTGAGTGTGTGAGTCACTGAGGTAC	resistant	1	11	106
PURO-3D-20-WITH-11-1	PURO-3D-20-WITH	AGAGTGGTACTGTGTCAGTCTGAGTGACTGTGTGTGTCTCAGTGTGGTAC	resistant	1	11	677
PURO-3D-20-WITH-11-1	PURO-3D-20-WITH	AGATACGTACTCAGTCTGAGTGTGACTGAGAGTGTGTCAGAGAGAGGTAC	resistant	1	11	341
PURO-3D-20-WITH-11-1	PURO-3D-20-WITH	AGATACGTACTCAGTGTGAGTGTCTCACTGTGTGTGAGAGACTCTCGTAC	resistant	1	11	80
PURO-3D-20-WITH-11-1	PURO-3D-20-WITH	AGATACGTACTGAGTCAGTCTGTGACAGTGACTGACAGACTCTCTCGTAC	resistant	1	11	459
PURO-3D-20-WITH-11-1	PURO-3D-20-WITH	AGATCAGTACTGTGTGTGACTGTGAGACTCAGTGAGAGTGTGAGTCGTAC	resistant	1	11	37
PURO-3D-20-WITH-11-1	PURO-3D-20-WITH	AGATCGGTACTCTCACTGAGTCTCAGTGAGAGTGTGTGTCTCTGTCGTAC	resistant	1	11	150
PURO-3D-20-WITH-11-1	PURO-3D-20-WITH	AGATGCGTACTCTGTCTGACACTGAGAGACTCAGAGTGTCACTGTGGTAC	resistant	1	11	213
PURO-3D-20-WITH-11-1	PURO-3D-20-WITH	AGATGGGTACTCTGTCACTGACTCTGTGTCTGAGTCTGAGTCAGTCGTAC	resistant	1	11	1015
PURO-3D-20-WITH-11-1	PURO-3D-20-WITH	AGATGGGTACTGACTCTCAGAGTGACTCACTCACAGTCAGAGTGTCGTAC	resistant	1	11	164
PURO-3D-20-WITH-11-1	PURO-3D-20-WITH	AGATGTGTACAGTGTGAGTCTCAGTCTGTGTCTCTGAGTCTGTGACGTAC	resistant	1	11	145
PURO-3D-20-WITH-11-1	PURO-3D-20-WITH	AGATTCGTACTGAGACTCTGTCACTCTGTGAGACAGTGTGTGTGGTACAT	resistant	1	11	15
PURO-3D-20-WITH-11-1	PURO-3D-20-WITH	AGATTCGTACTGAGACTCTGTCACTCTGTGAGACAGTGTGTGTGTGGTAC	resistant	1	11	170
PURO-3D-20-WITH-11-1	PURO-3D-20-WITH	AGCAAGGTACAGAGTGTCACTGTGTCTGACAGAGTCAGAGAGTCTCGTAC	resistant	1	11	763
PURO-3D-20-WITH-11-1	PURO-3D-20-WITH	AGCAAGGTACTGAGTGTGTGTCTCACTGAGACACAGTGAGTGTCTCGTAC	resistant	1	11	51
PURO-3D-20-WITH-11-1	PURO-3D-20-WITH	AGCACTGTACAGACTGTAAGTGAGAGTGACTCTGAGTGACTGTGAGGTAC	resistant	1	11	119
PURO-3D-20-WITH-11-1	PURO-3D-20-WITH	AGCAGCGTACTCTCTGACTCAGTGACAGTCAGTGACTGTCAGTGTGGTAC	resistant	1	11	353
PURO-3D-20-WITH-11-1	PURO-3D-20-WITH	AGCAGCGTACTGTCTCTGTCTGTCTGTGTGTGTCAGTGTCTCTCTGGTAC	resistant	1	11	1042
PURO-3D-20-WITH-11-1	PURO-3D-20-WITH	AGCAGGGTACAGTCACTCTCAGACTGACTCTCTCAGTCTGTGACAGGTAC	resistant	1	11	55
PURO-3D-20-WITH-11-1	PURO-3D-20-WITH	AGCAGTGTACACAGTGTGTCTGAGAGAGTCACACTCAGAGTGTCAGGTAC	resistant	1	11	45
PURO-3D-20-WITH-11-1	PURO-3D-20-WITH	AGCAGTGTACTCACAGAGAGAGACAGTCAGTGTGTGAGAGTGAGTCGTAC	resistant	1	11	29
PURO-3D-20-WITH-11-1	PURO-3D-20-WITH	AGCAGTGTACTCTCTGAGTCAGTTTGTGTCACTCTGTGTCACTGTCGTAC	resistant	1	11	62
PURO-3D-20-WITH-11-1	PURO-3D-20-WITH	AGCATCGTACAGAGTCTCAGTCAGTCACTCTCACAGTCTGTGTGTGGTAC	resistant	1	11	192
PURO-3D-20-WITH-11-1	PURO-3D-20-WITH	AGCATCGTACTCTCTGCCACTGTGTCTGACACTGTCTCACTCTGACGTAC	resistant	1	11	103
PURO-3D-20-WITH-11-1	PURO-3D-20-WITH	AGCATGGTACAGTGAGAGACTCAGTCACTGTGTGACACAGAGTCTCGTAC	resistant	1	11	265
PURO-3D-20-WITH-11-1	PURO-3D-20-WITH	AGCATTGTACAGTGTGAGAGTGAGTCTCTGACTCTCAGAGTCTGTCGTAC	resistant	1	11	206
PURO-3D-20-WITH-11-1	PURO-3D-20-WITH	AGCCAAGTACTCAGAGAGTGACTGAGTCAGTGTGAGTGTCAGACAGGTAC	resistant	1	11	20
PURO-3D-20-WITH-11-1	PURO-3D-20-WITH	AGCCACGTACAGTCACTCACAGAGAGACACACACAGTCTGTGTCTGGTAC	resistant	1	11	196
PURO-3D-20-WITH-11-1	PURO-3D-20-WITH	AGCCACGTACTGTGTGAGAGAGTCTGTGTGAGTGACTGAGTCTGTGGTAC	resistant	1	11	241
PURO-3D-20-WITH-11-1	PURO-3D-20-WITH	AGCCCAGTACAGACTGTGTGAGTCACTGTGTGTCAGAGTCAGAGTGGTAC	resistant	1	11	91
PURO-3D-20-WITH-11-1	PURO-3D-20-WITH	AGCCCAGTACTGTGTGTCTCTGTCTGAGAGTGTGTGAGAGTGTGTGGTAC	resistant	1	11	235
PURO-3D-20-WITH-11-1	PURO-3D-20-WITH	AGCCCGGTACTCTCTCACACTGAGTCTGACAGTGTGAGACAGTGTCGTAC	resistant	1	11	42
PURO-3D-20-WITH-11-1	PURO-3D-20-WITH	AGCCGAGTACTCTCACTGAGTCTCAGTCTTGTGTGTGTGACTCTGGTACA	resistant	1	11	407
PURO-3D-20-WITH-11-1	PURO-3D-20-WITH	AGCCGAGTACTGTGTGTCTGACTGTCTGTGTGAGTCTCTGTCACAGGTAC	resistant	1	11	48
PURO-3D-20-WITH-11-1	PURO-3D-20-WITH	AGCCGCGTACAGTGTGAGTGTCTGTGTGACTCACTCTGACTCTCTCGTAC	resistant	1	11	83
PURO-3D-20-WITH-11-1	PURO-3D-20-WITH	AGCCGTGTACTCTGTCTGTCAGTCTCTCAGTGAGAGTGTCTGTGACGTAC	resistant	1	11	34
PURO-3D-20-WITH-11-1	PURO-3D-20-WITH	AGCCTCGTACTCAGTGACTGTGTCTGAGTGAGTATGTGAGTCTCTGGTAC	resistant	1	11	53
PURO-3D-20-WITH-11-1	PURO-3D-20-WITH	AGCCTCGTACTGTCACAGACAGTGTCAGACAGAGTGACTGAGTCAGGTAC	resistant	1	11	130
PURO-3D-20-WITH-11-1	PURO-3D-20-WITH	AGCGATGTACAGTGTGTGACACACTCTCAGAGAGAGACTACTCTCGTACA	resistant	1	11	175
PURO-3D-20-WITH-11-1	PURO-3D-20-WITH	AGCGATGTACTCTCTGTGTGACAGACAGACTGTCTCACTCACTGACGTAC	resistant	1	11	440
PURO-3D-20-WITH-11-1	PURO-3D-20-WITH	AGCGGAGTACAGAGACTGTGTGTGTGACACTGTGACAGTCTGTCAGGTAC	resistant	1	11	145
PURO-3D-20-WITH-11-1	PURO-3D-20-WITH	AGCGGAGTACTGACTGTCTCAGTGTCTCAGTGTGTGTCAGTGTCAGGTAC	resistant	1	11	107
PURO-3D-20-WITH-11-1	PURO-3D-20-WITH	AGCGGCGTACAGTGTGAGTCTGTCTGACTGTCTGTCTGAGACTGAGGTAC	resistant	1	11	165
PURO-3D-20-WITH-11-1	PURO-3D-20-WITH	AGCGGCGTACTCAGTCTGTGTCACTGTGTCAGTGAGTCAGTGTGTCGATC	resistant	1	11	167
PURO-3D-20-WITH-11-1	PURO-3D-20-WITH	AGCGGCGTACTGAGTGACACTCAGTCTCTGACAGACTCAGTGTGTGGTAC	resistant	1	11	84
PURO-3D-20-WITH-11-1	PURO-3D-20-WITH	AGCGGGGTAAGTGTCTGACTGAGTGTGTCAGACAGTCAGTCTGTCGTACA	resistant	1	11	388
PURO-3D-20-WITH-11-1	PURO-3D-20-WITH	AGCGGGGTACACACAGAGAGACTCAGAGTGTCAGACACTCACTCTGATCA	resistant	1	11	103
PURO-3D-20-WITH-11-1	PURO-3D-20-WITH	AGCGGGGTACACTGACAGTGTGTCACTCTGACACAGACAGAGACTGGTAC	resistant	1	11	20
PURO-3D-20-WITH-11-1	PURO-3D-20-WITH	AGCGGGGTACTCTCACAGTGTCAGTGTGTGTCTGTCAGTGTCTCACGTAC	resistant	1	11	317
PURO-3D-20-WITH-11-1	PURO-3D-20-WITH	AGCGGGGTACTGACAGAGTGTGACAGACAGTCTCTCTGACACAGAGGTAC	resistant	1	11	570
PURO-3D-20-WITH-11-1	PURO-3D-20-WITH	AGCGTAGTACTGTCTGTCTGTGTTGAGTCTCTGAGTGTGTGTGGTACATG	resistant	1	11	32
PURO-3D-20-WITH-11-1	PURO-3D-20-WITH	AGCGTAGTACTGTCTGTCTGTGTTGAGTCTCTGAGTGTGTGTGTGGTACA	resistant	1	11	359
PURO-3D-20-WITH-11-1	PURO-3D-20-WITH	AGCTAGGTACTGACTGACACAGACACAGAGAGTGAGTACACAGTGGTACA	resistant	1	11	209
PURO-3D-20-WITH-11-1	PURO-3D-20-WITH	AGCTATGTACAGACTGTGAGTGTGAGACTGAGTCACTCAGACAGACGTAC	resistant	1	11	807
PURO-3D-20-WITH-11-1	PURO-3D-20-WITH	AGCTCCGTACAGTGTGTCTCTGAGTCACACAGTCTCAGAGTGTCTCGTAC	resistant	1	11	143
PURO-3D-20-WITH-11-1	PURO-3D-20-WITH	AGCTCCGTACTGTCTGTGACTGTCTCTGTCTGAGTGACTCACTGTCGTAC	resistant	1	11	152
PURO-3D-20-WITH-11-1	PURO-3D-20-WITH	AGCTCTGTACAGTGTGTGAGAGTCTCAGAGAGACTCACACTGACTCGTAC	resistant	1	11	25
PURO-3D-20-WITH-11-1	PURO-3D-20-WITH	AGCTCTGTACCCACAGTCTCTCAGTGTGTGAGAGACTGAGAGTGAGGTAC	resistant	1	11	354
PURO-3D-20-WITH-11-1	PURO-3D-20-WITH	AGCTCTGTACTGTGAGTCTGTGTGTCACTGTGTGTCTCTGAGAGTCGTAC	resistant	1	11	622
PURO-3D-20-WITH-11-1	PURO-3D-20-WITH	AGCTGAGTACTGAGTGACTGACTGTCTGACAGACACAGTGTGTCAGGTAC	resistant	1	11	223
PURO-3D-20-WITH-11-1	PURO-3D-20-WITH	AGCTGAGTACTGTGAGAGACTGTGTCTGAGTGTGACTCTGTCTGTGGTAC	resistant	1	11	107
PURO-3D-20-WITH-11-1	PURO-3D-20-WITH	AGCTGGGTACAGTGTCTGACTCAGTGAGTGTCTGTGTGTGTCTGTGGTAC	resistant	1	11	98
PURO-3D-20-WITH-11-1	PURO-3D-20-WITH	AGCTGGGTACTCTGTGACTGAGAGTGAGTGAGAGAGAAAGTGTCTGGTAC	resistant	1	11	803
PURO-3D-20-WITH-11-1	PURO-3D-20-WITH	AGCTGGGTACTCTGTGTCAGACACACTGAGTGAGAGACAGACTGTGGTAC	resistant	1	11	700
PURO-3D-20-WITH-11-1	PURO-3D-20-WITH	AGTGAGGTACAGAGTGTGAGTCTCACACACTCTGTCTGTGTGTCTGGTAC	resistant	1	11	378
PURO-3D-20-WITH-11-1	PURO-3D-20-WITH	AGTGATGTACTCTCTGTCTGTGTGAGTGTCACTGAGAGACTGTCTGGTAC	resistant	1	11	25
PURO-3D-20-WITH-11-1	PURO-3D-20-WITH	AGTGATGTGCTGAGTCAGTGAGTGAGACAGTGTCAGTCTGTCTCAGGTAC	resistant	1	11	80
PURO-3D-20-WITH-11-1	PURO-3D-20-WITH	AGTGCAGTACTGTGACTCTCAGAGACACTGTGTCTCACTGTCTCACGTAC	resistant	1	11	452
PURO-3D-20-WITH-11-1	PURO-3D-20-WITH	AGTGCGGTACAGTCAGTGTGAGTGTCAGACTCTCACTGTGAGACTCGTAC	resistant	1	11	464
PURO-3D-20-WITH-11-1	PURO-3D-20-WITH	AGTGCGGTACTGTGTGTGTCTGTGACAGTGTCTGAGACTGAGTGTCGTAC	resistant	1	11	161
PURO-3D-20-WITH-11-1	PURO-3D-20-WITH	AGTGCTGTACACAGTGAGGTGACAGTGTGTGTGTGTCAGTCAGAGGTACA	resistant	1	11	79
PURO-3D-20-WITH-11-1	PURO-3D-20-WITH	AGTGCTGTACTGTGACTGAGAGAGTCAGTGTCAGACACACTGTGTGGTAC	resistant	1	11	229
PURO-3D-20-WITH-11-1	PURO-3D-20-WITH	AGTGGAGTACACAGACAGTGTGTGTGTGAGTCTGTCTGTCTCACACGTAC	resistant	1	11	88
PURO-3D-20-WITH-11-1	PURO-3D-20-WITH	AGTGGCGTACTGTGTGTCAGTGTGAGAGTGTCTCAGTCACTGAGTCGTAC	resistant	1	11	386
PURO-3D-20-WITH-11-1	PURO-3D-20-WITH	AGTGGGGTACTCAGTGTGTCTGAGTGTGTGTCTGAGAGTGTGTGAGGTAC	resistant	1	11	1074
PURO-3D-20-WITH-11-1	PURO-3D-20-WITH	AGTGGGGTACTGACTGTCTCACTGAGTCACACCGAGAGAGACTGTCGTAC	resistant	1	11	242
PURO-3D-20-WITH-11-1	PURO-3D-20-WITH	AGTGGTGTACTGACAGTCACAGTCTCAGTCTGTGTGTCAGTGTGACGTAC	resistant	1	11	12
PURO-3D-20-WITH-11-1	PURO-3D-20-WITH	AGTGGTGTACTGTGTGACACTCTGTGACTGTCTGTGAGCAGTCTCGTACA	resistant	1	11	1061
PURO-3D-20-WITH-11-1	PURO-3D-20-WITH	AGTGTAGTACAGTGTCTCAGTGAGAGTCAGTGAGTCAGTCACACTCGTAC	resistant	1	11	634
PURO-3D-20-WITH-11-1	PURO-3D-20-WITH	AGTGTCGTACTCTGAGACAGTGTGTGTGTCACTGTCACACACAGTGGTAC	resistant	1	11	110
PURO-3D-20-WITH-11-1	PURO-3D-20-WITH	AGTGTGGTACTCAGAGTCTGAGAGAGTCAGTGTCACTGAGTCAGAGGTAC	resistant	1	11	728
PURO-3D-20-WITH-11-1	PURO-3D-20-WITH	AGTGTGGTACTCAGTGAGAGAGTGAGTGAAGAGTGTCTGAGACAGGTACA	resistant	1	11	225
PURO-3D-20-WITH-11-1	PURO-3D-20-WITH	AGTGTGGTACTGTGTCAGTGAGAGTCTGTCTGTCTGTGTGTGTCTCGTAC	resistant	1	11	176
PURO-3D-20-WITH-11-1	PURO-3D-20-WITH	AGTGTTGTACAGTGAGTCGTGTCTCAGTGTGTGTCAGTGTCTGTGGTACA	resistant	1	11	117
PURO-3D-20-WITH-11-1	PURO-3D-20-WITH	AGTGTTGTACTGTCTGTGTGAGTGAGTGTGAGTGTCACACACAGAGGTAC	resistant	1	11	26
PURO-3D-20-WITH-11-1	PURO-3D-20-WITH	AGTTAAGTACTCACACTGAGTCTGAGAGTGTCTCTCTCAGTCTCTGGTAC	resistant	1	11	125
PURO-3D-20-WITH-11-1	PURO-3D-20-WITH	AGTTCAGTACAGTCTGTGTGTCTGAGTGAGACTGTGAGTCTCTGTGGTAC	resistant	1	11	49
PURO-3D-20-WITH-11-1	PURO-3D-20-WITH	AGTTCGGTACAGTCTCTGACACTGTGTGACTGTGTCTGTCACTCTGGTAC	resistant	1	11	13
PURO-3D-20-WITH-11-1	PURO-3D-20-WITH	AGTTCTGTACTCTGAGAGTGTCTGTCAGTCTCACTCACACTGTGTGGTAC	resistant	1	11	16
PURO-3D-20-WITH-11-1	PURO-3D-20-WITH	AGTTCTGTACTCTGTCACAGAGACTGTCTCTCTGAGTGTGTGTCTCGTAC	resistant	1	11	329
PURO-3D-20-WITH-11-1	PURO-3D-20-WITH	AGTTCTGTACTGACTGTCAGAGAGTGAGTGTGTCTGTGACAGAGTGGTAC	resistant	1	11	303
PURO-3D-20-WITH-11-1	PURO-3D-20-WITH	AGTTGAGTACAGTGACTGAGACTGTGAGTGTGTCTGTGTGTCTGTCGTAC	resistant	1	11	507
PURO-3D-20-WITH-11-1	PURO-3D-20-WITH	AGTTGAGTACTCACTCTGACTCTCAGTCAGAGAGTGAGAGTGTGTCGTAC	resistant	1	11	265
PURO-3D-20-WITH-11-1	PURO-3D-20-WITH	AGTTGCGTACTGTCTGAGTGTGTGTCAGTGACTCTGACAGACTCTCGTAC	resistant	1	11	399
PURO-3D-20-WITH-11-1	PURO-3D-20-WITH	AGTTGCGTACTGTCTGTGTGTGTCTGTGAGTGAGTGTGTGAGTCTCGTAC	resistant	1	11	14
PURO-3D-20-WITH-11-1	PURO-3D-20-WITH	AGTTGCGTACTGTGTGTGAGTCTCAGACAGTCTGTCAGTCACTCTCGTAC	resistant	1	11	68
PURO-3D-20-WITH-11-1	PURO-3D-20-WITH	AGTTGGGTACTCACAGACAGTGTCACTGTCAGACACAGTGTGTCTGGTAC	resistant	1	11	63
PURO-3D-20-WITH-11-1	PURO-3D-20-WITH	AGTTGGGTACTCTGAGTCTGTGAGAGAGTGTGTGTGTGACAGTGGTACAT	resistant	1	11	11
PURO-3D-20-WITH-11-1	PURO-3D-20-WITH	AGTTGTGTACAGAGTGAGAGTGACTCAGTCACTGTCACTGAGTCACGTAC	resistant	1	11	1551
PURO-3D-20-WITH-11-1	PURO-3D-20-WITH	AGTTGTGTACAGTGTCTCTGACAGTGACTGTGTCACAGAGTGTCAGGTAC	resistant	1	11	28
PURO-3D-20-WITH-11-1	PURO-3D-20-WITH	AGTTGTGTACTGAGTGAGTGTGACACTGTCAGTGACTCAGTCTGTCGTAC	resistant	1	11	791
PURO-3D-20-WITH-11-1	PURO-3D-20-WITH	AGTTGTGTACTGTCAGTCAGAGTGAGTCTGTGTGACTCTGTGTCTCGTAC	resistant	1	11	186
PURO-3D-20-WITH-11-1	PURO-3D-20-WITH	AGTTGTGTACTGTCAGTGTCAGTGTGTGATGTCACTCTCAGTGTGATCAT	resistant	1	11	2275
PURO-3D-20-WITH-11-1	PURO-3D-20-WITH	AGTTTGGTACACACTGTGAGTGTCTCAGTGACAGTCTGTGAGTGAGGTAC	resistant	1	11	19
PURO-3D-20-WITH-11-1	PURO-3D-20-WITH	AGTTTGGTACTGTCAGTGTGTCTCAGTGTGTGACTCAGTCTGAGAGGTAC	resistant	1	11	163
PURO-3D-20-WITH-11-1	PURO-3D-20-WITH	AGCTGTGTACTCTCACTGTGTGAGTGTCTGTCAGTCTCACTGAGACGTAC	resistant	1	11	87
PURO-3D-20-WITH-11-1	PURO-3D-20-WITH	AGCTTCGTACTGTGTGAGTCTGAGTGTGTGTGAGTGTCTGTGAGTCGTAC	resistant	1	11	724
PURO-3D-20-WITH-11-1	PURO-3D-20-WITH	AGCTTTGTACTCTGACTGTGTGTCTGTCTCTGTCTCTCTGTGTGTCGTAC	resistant	1	11	162
PURO-3D-20-WITH-11-1	PURO-3D-20-WITH	AGGAAGGTACAGTGAGTGACAGAGACACTGTCAGAGACTCTGACTCGTAC	resistant	1	11	18
PURO-3D-20-WITH-11-1	PURO-3D-20-WITH	AGGACGGTACAGAGTCTGTGTCACTGTGTGTCTGAGTGTCACACTGGTAC	resistant	1	11	117
PURO-3D-20-WITH-11-1	PURO-3D-20-WITH	AGGACTGTACTCTGTGAGTGTCAGAGTGTCTCTGTGTCAGAGAGTGGTAC	resistant	1	11	94
PURO-3D-20-WITH-11-1	PURO-3D-20-WITH	AGGAGGCACGTCTGTCACACAGTCTCTCTGTGACTGTCACACACTGTACG	resistant	1	11	24
PURO-3D-20-WITH-11-1	PURO-3D-20-WITH	AGGAGGGTACAGACTGTCAGTGACTGAGTGACAGTCTGTGTGACTCGTAC	resistant	1	11	623
PURO-3D-20-WITH-11-1	PURO-3D-20-WITH	AGGATTGTACAGTCTGAGACTCAGACTCTCTCACTGTGTGTCTCTGGTAC	resistant	1	11	64
PURO-3D-20-WITH-11-1	PURO-3D-20-WITH	AGGCAAGTACTCACTGTGTGTCTGAGTGTCTGTGTCAGTCAGAGTGGTAC	resistant	1	11	475
PURO-3D-20-WITH-11-1	PURO-3D-20-WITH	AGGCACGTACACAGTCACAGTGTGAGTGAGACAGTGAGTCAGTGACGTAC	resistant	1	11	30
PURO-3D-20-WITH-11-1	PURO-3D-20-WITH	AGGCAGGTACAGACTGTGAGTGTGTGACTGTGTCAGTCTGTGAGAGGTAC	resistant	1	11	35
PURO-3D-20-WITH-11-1	PURO-3D-20-WITH	AGGCATGTACTCAGTGTGACACAGACTGAGAGTCTGACTGAGACAGATCA	resistant	1	11	582
PURO-3D-20-WITH-11-1	PURO-3D-20-WITH	AGGCATGTACTGTCTCTCTGTGTCTCTGTGTCTGACTGACTCTGTGGTAC	resistant	1	11	101
PURO-3D-20-WITH-11-1	PURO-3D-20-WITH	AGGCGCGTACTCAGTCAGTGTCTGTCTGAGACTCACTGTCTGACTGGTAC	resistant	1	11	65
PURO-3D-20-WITH-11-1	PURO-3D-20-WITH	AGGCGCGTACTGAGTCAGACACTCAGTGAGTCTGTGTGTGACTGTGGTAC	resistant	1	11	132
PURO-3D-20-WITH-11-1	PURO-3D-20-WITH	AGGCGGGTACAGAGTGTGTGAGAGACTGTGACAGTCTGTCTCTGTGGTAC	resistant	1	11	50
PURO-3D-20-WITH-11-1	PURO-3D-20-WITH	AGGCGTGTACACTGTGTCAGTCTCAGTGTCTGTGAGACAGTCTGAGGTAC	resistant	1	11	563
PURO-3D-20-WITH-11-1	PURO-3D-20-WITH	AGGCTAGTACTGTGACACTCAGTCTCTCTGTGTGAGTGAGTCAGTCGTAC	resistant	1	11	173
PURO-3D-20-WITH-11-1	PURO-3D-20-WITH	AGGCTCGTACTGAGTGTCTGACTCTGAGAGTGTGTGTGTGTGTGTCGTAC	resistant	1	11	21
PURO-3D-20-WITH-11-1	PURO-3D-20-WITH	AGGCTGGTACAGAGTGTGTGTGTCTCTCTCACAGTCACTGAGTCTGGTAC	resistant	1	11	81
PURO-3D-20-WITH-11-1	PURO-3D-20-WITH	AGGCTGGTACAGTGTCTGTGTCAGACTGTCTGAGTGTGTCTCTGTGGTAC	resistant	1	11	646
PURO-3D-20-WITH-11-1	PURO-3D-20-WITH	AGGCTGGTACTCTGTGTCTGTCAGTCAGACTGTCTGAGACAGTGAGGTAC	resistant	1	11	322
PURO-3D-20-WITH-11-1	PURO-3D-20-WITH	AGGCTTGTACTCAGTGTCTGTGTGTGTCTGTCTGTCAGACTGTGAGGTAC	resistant	1	11	866
PURO-3D-20-WITH-11-1	PURO-3D-20-WITH	AGGGAGGTACACAGTCAGTCTGTGTGTGAGTCTGTCAGTCACAGGTACAT	resistant	1	11	11
PURO-3D-20-WITH-11-1	PURO-3D-20-WITH	AGGGAGGTACACAGTCAGTCTGTGTGTGTGAGTCTGTCAGTCACAGGTAC	resistant	1	11	3199
PURO-3D-20-WITH-11-1	PURO-3D-20-WITH	AGGGCAGTACTCTGTGAGAGTGTTTCTGAGACTGACTGTGTGAGTGGTAC	resistant	1	11	176
PURO-3D-20-WITH-11-1	PURO-3D-20-WITH	AGGGCCGTACAGACTGTGTCACACAGTCAGTCTGTCTGTGTCAGTGGTAC	resistant	1	11	211
PURO-3D-20-WITH-11-1	PURO-3D-20-WITH	AGGGCCGTACAGTCAGTGAGTGAGTCTCTCAGTCAGAGAGACTCAGGTAC	resistant	1	11	2181
PURO-3D-20-WITH-11-1	PURO-3D-20-WITH	AGGGCCGTACTGTCTGAGAGTCAGTGTGAGTGTCTCTGACTCTCACGTAC	resistant	1	11	71
PURO-3D-20-WITH-11-1	PURO-3D-20-WITH	AGGGCGGTACAGTGAGAGTCTCTGTGAGTCTGTGAGTCTCACTGAGGTAC	resistant	1	11	57
PURO-3D-20-WITH-11-1	PURO-3D-20-WITH	AGGGCTGTACTGTCAGAGTGAGTGTGTCAGTGAGTCAGACACTGTGGTAC	resistant	1	11	23
PURO-3D-20-WITH-11-1	PURO-3D-20-WITH	AGGGGAGTACTGTCAGAGACTGTGAGAGTCAGTGACTCTGTCTGTCGTAC	resistant	1	11	340
PURO-3D-20-WITH-11-1	PURO-3D-20-WITH	AGGGGCGTACTCTGTCTGTGTGACTGTCGACGTGACTGTGTGTCGTACAT	resistant	1	11	99
PURO-3D-20-WITH-11-1	PURO-3D-20-WITH	AGGGGCGTACTCTGTGTCTGTGTGAGTGTCTCTCAGTGAGTCTCTCGTAC	resistant	1	11	222
PURO-3D-20-WITH-11-1	PURO-3D-20-WITH	AGGGGGGTACACAGAGAGAGTGTCTGAGTCTCTCTCAGAGTGAGTGGATC	resistant	1	11	738
PURO-3D-20-WITH-11-1	PURO-3D-20-WITH	AGGGGGGTACAGAGAGAGACTGAGTCTCTCAGAGTGTGTGAGTCAGGTAC	resistant	1	11	332
PURO-3D-20-WITH-11-1	PURO-3D-20-WITH	AGGGGGGTACTGTGTGTCACTCTCTGACTGTCTGTCAGACTGTCAGGTAC	resistant	1	11	111
PURO-3D-20-WITH-11-1	PURO-3D-20-WITH	AGGGGTGTACAGAGTGTGTGTCACAGTGAGTGTGTCAGAGTCAGTGGTAC	resistant	1	11	122
PURO-3D-20-WITH-11-1	PURO-3D-20-WITH	AGGGGTGTACTGTGTGTCTCTGAGTGTCTGTGAGTGTGTGAGTGAGGTAC	resistant	1	11	147
PURO-3D-20-WITH-11-1	PURO-3D-20-WITH	AGGGTAGTACTCACTGTCTGTGTCAGAGTGTGACTCAGTGTGTGAGGTAC	resistant	1	11	96
PURO-3D-20-WITH-11-1	PURO-3D-20-WITH	AGGGTAGTACTGAGACTCTGTGTGTCTGTGTCTGTGTGAGTCTCTGGTAC	resistant	1	11	510
PURO-3D-20-WITH-11-1	PURO-3D-20-WITH	AGGGTCGGACTCTCAGTGTGTGAGTCTCTGACAGTCAGTGTCACAGGTAC	resistant	1	11	62
PURO-3D-20-WITH-11-1	PURO-3D-20-WITH	AGGGTCGTACAGTGACTGACTGAGAGTCTGAGTGTCAAACTGTGAGGTAC	resistant	1	11	848
PURO-3D-20-WITH-11-1	PURO-3D-20-WITH	AGGGTGGTACTGACACAGTCAGTCAGTGTGAGTCTCTGTGTGTGACGTAC	resistant	1	11	128
PURO-3D-20-WITH-11-1	PURO-3D-20-WITH	AGGTATGTACTGACAGAGTGTCAGAGTGTCTGAGAGAGTCAGTGAGGTAC	resistant	1	11	552
PURO-3D-20-WITH-11-1	PURO-3D-20-WITH	AGGTATGTACTGAGTCAGTGTCAGTGTCAGAGTGTCTGTCACAGTCGTAC	resistant	1	11	52
PURO-3D-20-WITH-11-1	PURO-3D-20-WITH	AGGTCAGTACTGAGTCAGAGTCTCTCTCAGTCTGTCTGTCACTGTGGTAC	resistant	1	11	10
PURO-3D-20-WITH-11-1	PURO-3D-20-WITH	AGGTCAGTACTGGTCAGACTGAGTGTCAGTCAGAGTGTGTCTCTCGTACA	resistant	1	11	386
PURO-3D-20-WITH-11-1	PURO-3D-20-WITH	AGGTCTGTACACTGTTCAGAGTGAGTCAGTGTGACTGACACTGACGTACA	resistant	1	11	127
PURO-3D-20-WITH-11-1	PURO-3D-20-WITH	ATCGTTGTACTGTGTGTCACTCTGTCTGTCTGTGTGACTGTCTGTCGTAC	resistant	1	11	722
PURO-3D-20-WITH-11-1	PURO-3D-20-WITH	ATCTACGTACCCAGTCTGTGAGTGTCTGTGTCTCTGACTGTGTGACGTAC	resistant	1	11	33
PURO-3D-20-WITH-11-1	PURO-3D-20-WITH	ATCTAGGTACTCACTCTGAGTCAGTCTGTCACTCAGTGAGTCTCACGTAC	resistant	1	11	361
PURO-3D-20-WITH-11-1	PURO-3D-20-WITH	ATCTATGCACAGTGTGAGACAGTGTGTGTCTGTGTGTGTCTGAACGTATG	resistant	1	11	87
PURO-3D-20-WITH-11-1	PURO-3D-20-WITH	ATCTCAGTACTCAGACTCAGTGACAGAGAGACTGTGAGAGAGAGTGGTAC	resistant	1	11	1182
PURO-3D-20-WITH-11-1	PURO-3D-20-WITH	ATCTCAGTACTCAGTGTCACTCACAGTGAGAGTCAGTCTGAGTCTCGTAC	resistant	1	11	479
PURO-3D-20-WITH-11-1	PURO-3D-20-WITH	ATCTCGGTACAGTCTCTGTGAGAGTGTCAGACTCTGAGAGTGAGTCGATC	resistant	1	11	20
PURO-3D-20-WITH-11-1	PURO-3D-20-WITH	ATCTCGGTACTGACTGTGTCTGACTCTCAGTCAGTCACTGTCTGTCGTAC	resistant	1	11	50
PURO-3D-20-WITH-11-1	PURO-3D-20-WITH	ATCTCTGTACTCTGAGTGAGAGTGTGTGAGACTCTCTCTGCTGTGGTACA	resistant	1	11	200
PURO-3D-20-WITH-11-1	PURO-3D-20-WITH	ATCTCTGTACTCTGTGAGTCAGAGTGTGGACAGTGTGTCAGTCTCGTACA	resistant	1	11	80
PURO-3D-20-WITH-11-1	PURO-3D-20-WITH	ATCTGAGTACAGAGTGACAGTCTGTGTGTGTGAGTGTCTGTGTCGGTACA	resistant	1	11	350
PURO-3D-20-WITH-11-1	PURO-3D-20-WITH	ATCTGCGTACTGTGTCAGTGAGTCTGTCATTCACTCAGTCAGTCTGGTAC	resistant	1	11	11
PURO-3D-20-WITH-11-1	PURO-3D-20-WITH	ATCTGGGTACACTGAGAGTGAGACACAGTGTGACTCACACTCTGTGGTAC	resistant	1	11	134
PURO-3D-20-WITH-11-1	PURO-3D-20-WITH	ATCTGGGTACTGTGTCAGTGACTCTGAGTCAGTGTCAGTGACTGTGGTAC	resistant	1	11	414
PURO-3D-20-WITH-11-1	PURO-3D-20-WITH	ATCTGGGTACTGTGTGAGAGACACTCTGTCTCTCTGTGTCTCAGTGGTAC	resistant	1	11	130
PURO-3D-20-WITH-11-1	PURO-3D-20-WITH	ATCTGTGTACTGTCTCTGTGACACAGTCTCTGAGAGTGACACTGTGGTAC	resistant	1	11	122
PURO-3D-20-WITH-11-1	PURO-3D-20-WITH	ATCTTGGTACAGTCTGTGTCAGAGAGAGTCTGAGAGTGACACAGTGATCA	resistant	1	11	151
PURO-3D-20-WITH-11-1	PURO-3D-20-WITH	ATCTTTGTACTCTGTGAGAGTCTGTGAGTGTGTGACTCTGAGACTGGATC	resistant	1	11	131
PURO-3D-20-WITH-11-1	PURO-3D-20-WITH	ATGAAGGTACACAGTGTCACTCACACAGAGTCTCTCTGTGTCACTGGTAC	resistant	1	11	64
PURO-3D-20-WITH-11-1	PURO-3D-20-WITH	ATGACGGTACTGTGTGTCACAGTGACGAGTGTCAGTGTGTGTGTCGTACA	resistant	1	11	36
PURO-3D-20-WITH-11-1	PURO-3D-20-WITH	ATGAGAGTACACTGTGAGACAGTGTGAGACTCTGAGAGAGTGTGTCGTAC	resistant	1	11	155
PURO-3D-20-WITH-11-1	PURO-3D-20-WITH	ATGAGCGTACACAGAGAGTGTCTGTCACACACAGAGTGTGACAGTCGTAC	resistant	1	11	238
PURO-3D-20-WITH-11-1	PURO-3D-20-WITH	ATGAGGGTACTGTCAGTGTGAGTCAGTCAGTGTCAGTCAGAGAGACGTAC	resistant	1	11	233
PURO-3D-20-WITH-11-1	PURO-3D-20-WITH	ATGATGGTACTGTGTGAGTGTGAGTGTCTGTGACAGAGACACTGTGGTAC	resistant	1	11	716
PURO-3D-20-WITH-11-1	PURO-3D-20-WITH	ATGATTGTACTCTCACTGTGTGTCAGAGTGACAGTGACAGTCACACGTAC	resistant	1	11	89
PURO-3D-20-WITH-11-1	PURO-3D-20-WITH	ATGCAAGTACTCAGTGACACTGTCAGTCTGAGACACTCTGTGACTCGTAC	resistant	1	11	266
PURO-3D-20-WITH-11-1	PURO-3D-20-WITH	ATGCAGGTACACAGAGTCTGTGTCTGACTCAGTCTGTGTGAGTCTGGTAC	resistant	1	11	24
PURO-3D-20-WITH-11-1	PURO-3D-20-WITH	ATGCAGGTACAGTGTGAGTCAGTCAGTGTGAGTGAGTCTGTGTGTCGTAC	resistant	1	11	26
PURO-3D-20-WITH-11-1	PURO-3D-20-WITH	ATGCGTGTACAGTCACTGTGTGACAGTCTCAGTGTCACTGTCTGTGGATC	resistant	1	11	36
PURO-3D-20-WITH-11-1	PURO-3D-20-WITH	ATGCTCGTACAGAGAGTGTGACTGACACTGTGTGTGTCTGAGACACGTAC	resistant	1	11	2140
PURO-3D-20-WITH-11-1	PURO-3D-20-WITH	ATGCTCGTACTCAGACTCTGTGTCTGAGTCAGAGAGTCAGAGTGTGGTAC	resistant	1	11	215
PURO-3D-20-WITH-11-1	PURO-3D-20-WITH	ATGCTGGTACAGTCACTGTGTGTCAGTGTCTGACTCTGTGACTCTGGTAC	resistant	1	11	30
PURO-3D-20-WITH-11-1	PURO-3D-20-WITH	ATATTTGTACAGTCTCTGTGTGTCTCAGTCACAGAGTGAGTGTGTGGTAC	resistant	1	11	765
PURO-3D-20-WITH-11-1	PURO-3D-20-WITH	ATCAAAGTACTGTGTGAGAGTCTGAGAGACAGTGTGTGTGTGAGTCGTAC	resistant	1	11	124
PURO-3D-20-WITH-11-1	PURO-3D-20-WITH	ATCAAGGTACACTGAGTCACTGTGTGTCAGTGAGAGTGTGAGTGTCGTAC	resistant	1	11	1575
PURO-3D-20-WITH-11-1	PURO-3D-20-WITH	ATCAAGGTACTGTGTGTCTGAGTGAGTGTGAGTCAGTGTCTCACTGGTAC	resistant	1	11	80
PURO-3D-20-WITH-11-1	PURO-3D-20-WITH	ATCACAGTACTGTCTCAGTGACTGTGAGACTGTGTGACTGAGTCACGTAC	resistant	1	11	141
PURO-3D-20-WITH-11-1	PURO-3D-20-WITH	ATCACGGTACTCTGTGTGAGAGTGTGTGTCAGACACTGTGTCTCTGGTAC	resistant	1	11	37
PURO-3D-20-WITH-11-1	PURO-3D-20-WITH	ATCAGCGTACTCTGACAGTGTCTGTCTCTGAGAGACTCAGTGTCTGGTAC	resistant	1	11	160
PURO-3D-20-WITH-11-1	PURO-3D-20-WITH	ATCAGGGTACTGACACTCAGTGTGTGAGAGAGTGAGTCAGTGACTCGTAC	resistant	1	11	103
PURO-3D-20-WITH-11-1	PURO-3D-20-WITH	ATCAGTGTACTGTGAGTGAGTCACTGAGTGTCTGTGTGACAGACACGTAC	resistant	1	11	190
PURO-3D-20-WITH-11-1	PURO-3D-20-WITH	ATCATTGTACTGTGTCACTGAGACTCTGTGTGACACACTCAGTGTGGTAC	resistant	1	11	182
PURO-3D-20-WITH-11-1	PURO-3D-20-WITH	ATCCCGGTACACTCTGTGAGACAGTGAGTGACTCAGAGTCATGTCGTACA	resistant	1	11	68
PURO-3D-20-WITH-11-1	PURO-3D-20-WITH	ATCCCTGTACAGACACTGTCTCTGTGTGAGTCTGTGTGAGTCAGAGGTAC	resistant	1	11	252
PURO-3D-20-WITH-11-1	PURO-3D-20-WITH	ATCCGCGTACAGAGAGTGACTCAGTGTGTGTGAGTGAGAGTCTCTGGTAC	resistant	1	11	12
PURO-3D-20-WITH-11-1	PURO-3D-20-WITH	ATCCGGGTACAGACTGACACACAGTGTGTCTGACTGAACACTGTGGTACA	resistant	1	11	13
PURO-3D-20-WITH-11-1	PURO-3D-20-WITH	ATCCGGGTACAGTGTCTGAGTCTGAGTGTGTCTGACTGTCTGACTGGTAC	resistant	1	11	674
PURO-3D-20-WITH-11-1	PURO-3D-20-WITH	ATCCGGTACTGTAGAGAGTGTCTGTCAGTCTGAGTGTGTGTCAGGTACAT	resistant	1	11	225
PURO-3D-20-WITH-11-1	PURO-3D-20-WITH	ATCCGTGTACTCTGTCTCTGTCTGTGTGTCTCAGTGAGTCAGAGTCGTAC	resistant	1	11	12
PURO-3D-20-WITH-11-1	PURO-3D-20-WITH	ATCCTAGTACAGTCAGTCTATCAGACAGTGTGACTCTGACAGACAGGTAC	resistant	1	11	114
PURO-3D-20-WITH-11-1	PURO-3D-20-WITH	ATCCTGGTACTGTGTGTGAGTGTCAGAGACTCTGTGTGACAGTGTCGTAC	resistant	1	11	105
PURO-3D-20-WITH-11-1	PURO-3D-20-WITH	ATCGAGGTACTCACTCAGAGTGAGTGAGTGTGTCACAGTGAGTGTGGTAC	resistant	1	11	21
PURO-3D-20-WITH-11-1	PURO-3D-20-WITH	ATCGCAGTACAGTGTGTGTCTCACTGTGACTGAGTCTGTGACTGAGGTAC	resistant	1	11	1058
PURO-3D-20-WITH-11-1	PURO-3D-20-WITH	ATCGCGGTACTCTGACAGTCAGTCTGAGTGAGTCTGTCTCTCACTGGTAC	resistant	1	11	26
PURO-3D-20-WITH-11-1	PURO-3D-20-WITH	ATCGCGGTACTGTCAGTCACTGTGTGTGAGACTGTGACTGTGACACGTAC	resistant	1	11	135
PURO-3D-20-WITH-11-1	PURO-3D-20-WITH	ATCGGGGTACAGTCAGTCTGTCACAGTGTGTCTCCGACACTCAGAGATCA	resistant	1	11	84
PURO-3D-20-WITH-11-1	PURO-3D-20-WITH	ATCGGGGTACAGTGTCACACTCTCTGAGAGAGAGTGTGTGAGTGAGGTAC	resistant	1	11	596
PURO-3D-20-WITH-11-1	PURO-3D-20-WITH	ATCGGGGTACAGTGTGAGTGTGACACAGTAAGTGTCTGACTGTCACGTAC	resistant	1	11	79
PURO-3D-20-WITH-11-1	PURO-3D-20-WITH	ATCGGGGTACTGTCTGTCTGAGTCAGACTCTGAGTCTGTGTTAGTCGTAC	resistant	1	11	1419
PURO-3D-20-WITH-11-1	PURO-3D-20-WITH	ATCGGTGTACACTGTGTGACTGTGAGAGACTGACAGAGTGTCTCAGGTAC	resistant	1	11	710
PURO-3D-20-WITH-11-1	PURO-3D-20-WITH	ATCGGTGTACAGAGTCTGAGTAAGAGTGTGAGTGTGACTCACTCTGGTAC	resistant	1	11	160
PURO-3D-20-WITH-11-1	PURO-3D-20-WITH	ATCGTAGTACAGAGTCAGTGTCTGACACACAGTCTGACTGACACTCGTAC	resistant	1	11	13
PURO-3D-20-WITH-11-1	PURO-3D-20-WITH	ATCGTAGTACAGTGTGACACAGTGTCAGTGTCACAGAGTCAGTGACGTAC	resistant	1	11	250
PURO-3D-20-WITH-11-1	PURO-3D-20-WITH	ATCGTCGTACTGACAGTCTCTGAGTGTGTGTGTGAGTCAGTGACAGGTAC	resistant	1	11	17
PURO-3D-20-WITH-11-1	PURO-3D-20-WITH	ATCGTGGTACTGAGAGTCAGTGTGAGTGTGTCTCACACACAGTGAGGTAC	resistant	1	11	116
PURO-3D-20-WITH-11-1	PURO-3D-20-WITH	ATCGTGGTACTGTGTGAGAGTCTGTGAGTGACTCTGAGTCAGTGTGGTAC	resistant	1	11	305
PURO-3D-20-WITH-11-1	PURO-3D-20-WITH	ATCGTTGTACAGAGAGTCTGACTGACACAGTGTCTCACTGTCTGTCGTAC	resistant	1	11	16
PURO-3D-20-WITH-11-1	PURO-3D-20-WITH	ATGCTTGTACACTCTGTCTCTGTGTCTGAGTGTGTCTGTGAGACACGTAC	resistant	1	11	141
PURO-3D-20-WITH-11-1	PURO-3D-20-WITH	ATGGAAGTACTGTGTGAGACTGTGTCAGTGAGAGTCTCAGAGACTGGTAC	resistant	1	11	35
PURO-3D-20-WITH-11-1	PURO-3D-20-WITH	ATGGACGTACAGTGTGTCTGTGTGTCTGTGTCACTCAGTGAGTGTGGTAC	resistant	1	11	180
PURO-3D-20-WITH-11-1	PURO-3D-20-WITH	ATGGAGGTACTGTCTCAGTGTGAGTGACAGTCACAGACTCACTGACGTAC	resistant	1	11	124
PURO-3D-20-WITH-11-1	PURO-3D-20-WITH	ATGGCAGTACAGTCACAGAGTGTCTGTCACTCACTCTCACTCTCTGGTAC	resistant	1	11	269
PURO-3D-20-WITH-11-1	PURO-3D-20-WITH	ATGGCAGTACTGACAGTGACTGTCAGAGTCTCACTCTCTCACAGTGGTAC	resistant	1	11	265
PURO-3D-20-WITH-11-1	PURO-3D-20-WITH	ATGGCCGTACTCTGTCACACAGTGACTGTCTGTCTCTCTGACTCAGGTAC	resistant	1	11	560
PURO-3D-20-WITH-11-1	PURO-3D-20-WITH	ATGGGAGTACTGAGTGACTGTCTCACTCTGAGAGTCTCAGTCTCAGGTAC	resistant	1	11	332
PURO-3D-20-WITH-11-1	PURO-3D-20-WITH	ATGGGGGTACACACACTCAGTCTGTGTGTGAGTGTGAGTGACAGAGGTAC	resistant	1	11	76
PURO-3D-20-WITH-11-1	PURO-3D-20-WITH	ATGGGGGTACACGGTGTGACAGTCAGTCTGAGTGACTCTGTGACTCGTAC	resistant	1	11	258
PURO-3D-20-WITH-11-1	PURO-3D-20-WITH	ATGGGGGTACTGTCAGTGAGTCACACTGTCTGAGACTGAGTCAGTGGTAC	resistant	1	11	68
PURO-3D-20-WITH-11-1	PURO-3D-20-WITH	ATGGGTGTACTCTGAGACTCACAGTGTGTCTCTGTCAGAGTGAGTGGTAC	resistant	1	11	1058
PURO-3D-20-WITH-11-1	PURO-3D-20-WITH	ATGGGTGTACTGTGTGACAGTCTGTCAGACTGACACAGTCTCTCAGGTAC	resistant	1	11	105
PURO-3D-20-WITH-11-1	PURO-3D-20-WITH	ATGGGTGTACTGTGTGTGTCAGAGAGTGTCAGTGAGAGACAGTGGTACAT	resistant	1	11	10
PURO-3D-20-WITH-11-1	PURO-3D-20-WITH	ATGGGTGTACTGTGTGTGTGTCAGAGAGTGTCAGTGAGAGACAGTGGTAC	resistant	1	11	399
PURO-3D-20-WITH-11-1	PURO-3D-20-WITH	ATGGTCGTACTCTGTCTGACTGAGTCAGAGTCAGTCAGCAGACACGTACA	resistant	1	11	20
PURO-3D-20-WITH-11-1	PURO-3D-20-WITH	ATGGTCGTACTGAGTGTGAGAGTCTCAGTGAGACTGTCTCACTGTGGTAC	resistant	1	11	36
PURO-3D-20-WITH-11-1	PURO-3D-20-WITH	ATGGTGGTACTGTCAGTGTGACAGAGTGAGTCTCTCACGTCTGACGTACA	resistant	1	11	1651
PURO-3D-20-WITH-11-1	PURO-3D-20-WITH	ATGTAAGTACAGTGTGTCTGAGTCTGTCTGTGAGAGACACTCACTCGTAC	resistant	1	11	947
PURO-3D-20-WITH-11-1	PURO-3D-20-WITH	ATGTAGGTACTGAGTGAGTCACACTCTCAGTGCAGTGTGTCAGTCGTACA	resistant	1	11	144
PURO-3D-20-WITH-11-1	PURO-3D-20-WITH	ATGTCTGTACTGTCACTCACAGTCTGTGTGAGTCTGTCTGTGTGTGGTAC	resistant	1	11	149
PURO-3D-20-WITH-11-1	PURO-3D-20-WITH	ATGTCTGTCCTGTCTGTGTGTGAGTGTGTGTGTCTGTGTCAGTGTGGTAC	resistant	1	11	25
PURO-3D-20-WITH-11-1	PURO-3D-20-WITH	ATGTCTGTGCTGAGAGTGTCGGACAGTGACTCAGTCACTAGTGTGGTACA	resistant	1	11	23
PURO-3D-20-WITH-11-1	PURO-3D-20-WITH	ATGTCTGTTCTCAGAGTGACTGTCACAGACTCTGTGTCAGGTACATGGAC	resistant	1	11	140
PURO-3D-20-WITH-11-1	PURO-3D-20-WITH	ATGTGAGTACTCTCTGACTGAGTGAGTCAGTCTGTGAGACTGTGTCGTAC	resistant	1	11	578
PURO-3D-20-WITH-11-1	PURO-3D-20-WITH	ATGTGAGTACTCTGTCACACAGTCAGAGTGTGTGTGACACTGACTGGTAC	resistant	1	11	42
PURO-3D-20-WITH-11-1	PURO-3D-20-WITH	ATGTGCGTACTGACAGAGAGTGTGAGTGAGTCAGTGAGAGTGAGTGGTAC	resistant	1	11	134
PURO-3D-20-WITH-11-1	PURO-3D-20-WITH	ATGTGGGTACAGTGTGTCAGTCTCTGTGTCTCTGAGAGTGACTCTGGTAC	resistant	1	11	121
PURO-3D-20-WITH-11-1	PURO-3D-20-WITH	ATGTTCGTACAGAGTCTGAGACTGTGAGTCTGTGTCTGAGTCAGTCGTAC	resistant	1	11	175
PURO-3D-20-WITH-11-1	PURO-3D-20-WITH	ATGTTGGTACACTCACTGTGTGTCTCTGAGTGTGTGTCTCACAGTCGTAC	resistant	1	11	183
PURO-3D-20-WITH-11-1	PURO-3D-20-WITH	ATGTTGGTACAGACTCTGTGTGTCACTGTGACAGTGTCTCTCACACGTAC	resistant	1	11	41
PURO-3D-20-WITH-11-1	PURO-3D-20-WITH	ATGTTGGTACTGAGTGTGTGACACTCACTGACTATCGTGACAGAGTACAT	resistant	1	11	26
PURO-3D-20-WITH-11-1	PURO-3D-20-WITH	ATGTTTGTACTCACTCTGTCTGACACACTGTCTGTGAGAGTGTCTCGTAC	resistant	1	11	172
PURO-3D-20-WITH-11-1	PURO-3D-20-WITH	ATTACAGTACAGTGAGTGTGTGTGAGACAGTGTCTGAGTCTCTGACGTAC	resistant	1	11	101
PURO-3D-20-WITH-11-1	PURO-3D-20-WITH	ATTAGAGTACATGTGTCTGACTGTGACAGAGTGTGTCTGACACAGGTACA	resistant	1	11	75
PURO-3D-20-WITH-11-1	PURO-3D-20-WITH	ATTAGCGTACTCTCTGAGAGAGAGACTGTCAGTGTGTGTGTGTGGTACAT	resistant	1	11	31
PURO-3D-20-WITH-11-1	PURO-3D-20-WITH	ATTAGCGTACTCTCTGAGAGAGAGACTGTCAGTGTGTGTGTGTGTGGTAC	resistant	1	11	125
PURO-3D-20-WITH-11-1	PURO-3D-20-WITH	ATTAGCGTACTGTCTCAGTCTCTCAGTCTGTCTCTGTGTGTCAGTGGTAC	resistant	1	11	150
PURO-3D-20-WITH-11-1	PURO-3D-20-WITH	ATTAGCGTACTGTGACACACACAGTGAGTCTCTCTGTCTCTCTGTCGTAC	resistant	1	11	224
PURO-3D-20-WITH-11-1	PURO-3D-20-WITH	ATTATAGTACTCTGTCACTCAGAGTCTGAGAGAGTGTGACACTGAGGTAC	resistant	1	11	103
PURO-3D-20-WITH-11-1	PURO-3D-20-WITH	ATTATCGTACAGAGTGTGTCTGTGTCAGAGTCACTCTGTGTCTCTGGTAC	resistant	1	11	204
PURO-3D-20-WITH-11-1	PURO-3D-20-WITH	ATTATGGTACTCAGAGTCTGTGTGTGAGAGTCTGACAGAGTGACACGTAC	resistant	1	11	282
PURO-3D-20-WITH-11-1	PURO-3D-20-WITH	ATTATGGTACTGACTCTCATCTCACTGTCTGTCTCAGTCAGGCTCGTACA	resistant	1	11	10
PURO-3D-20-WITH-11-1	PURO-3D-20-WITH	ATTATTGTACAGTCTGTGTGTCAGTGTCAGTCTCTCTGTGTCAGACGTAC	resistant	1	11	186
PURO-3D-20-WITH-11-1	PURO-3D-20-WITH	ATTCATGTACAGAGTGTGTCTCTGTCTCACACTCAGAGTGAGTCTGTACA	resistant	1	11	560
PURO-3D-20-WITH-11-1	PURO-3D-20-WITH	ATTCCCGTACAGTGTGAGTCAGTGAGTGAGTCACTCTGTGTGACTGGTAC	resistant	1	11	522
PURO-3D-20-WITH-11-1	PURO-3D-20-WITH	ATTCGTGTACTGACAGTGTCTGACAGTCACTCAGTGAGTCTCTCAGGTAC	resistant	1	11	487
PURO-3D-20-WITH-11-1	PURO-3D-20-WITH	ATTCTCGTACAGAGTCTGTCAGACAGAGTGTCAGTGAGTGACAGTCGTAC	resistant	1	11	44
PURO-3D-20-WITH-11-1	PURO-3D-20-WITH	ATTCTTGTACTCAGTGTGAGTGAGTGTGACTGAGAGAGACTCTCTGGTAC	resistant	1	11	64
PURO-3D-20-WITH-11-1	PURO-3D-20-WITH	ATTGAAGTACACTGTCACAGAGAGTCTGTGAGACTGTGTCTGTCACGTAC	resistant	1	11	99
PURO-3D-20-WITH-11-1	PURO-3D-20-WITH	ATTGAAGTACAGTCTGTGTGTGTGTCTGTGTGTGAGTGTGTCTGAGGTAC	resistant	1	11	22
PURO-3D-20-WITH-11-1	PURO-3D-20-WITH	ATTGAGGTACAGTCACTCTGTCAGTGTCACACTCTCTCACTGTGTCGTAC	resistant	1	11	485
PURO-3D-20-WITH-11-1	PURO-3D-20-WITH	ATTGATGTACAGTGTCAGTGAGTCAGTGAGTGAGTGACTGAGTCACGTAC	resistant	1	11	40
PURO-3D-20-WITH-11-1	PURO-3D-20-WITH	ATTGATGTACTGAGAGTGAGTCACACAGAGTCAGTGAGTGTGTGACGTAC	resistant	1	11	59
PURO-3D-20-WITH-11-1	PURO-3D-20-WITH	ATTGCCGTACACTGAGTGAGTGTCTGTCTCTCTGAGTGTCTGTGTGGTAC	resistant	1	11	36
PURO-3D-20-WITH-11-1	PURO-3D-20-WITH	ATTGCGGTACACACACTGACTCTGTCACTCAGTCTCTCTCTGTCTCGTAC	resistant	1	11	3364
PURO-3D-20-WITH-11-1	PURO-3D-20-WITH	ATTGCTGTACACTCTCTCTGTCTGAGACTCTGTCAGAGTGACACAGGTAC	resistant	1	11	139
PURO-3D-20-WITH-11-1	PURO-3D-20-WITH	ATTGGGGACTGTGTGTGAGAGACTCTGAGAGTGACACAGTGAGACGTACA	resistant	1	11	175
PURO-3D-20-WITH-11-1	PURO-3D-20-WITH	ATTGGGGTACTCTCAGTCTGTGTCAGAGTCTGAGAGTGTGTGAGACGTAC	resistant	1	11	51
PURO-3D-20-WITH-11-1	PURO-3D-20-WITH	CAAGCAGTACTGTCAGTGAGTGTGTGTCTCAGTGTGTGAGTCTGAGGTAC	resistant	1	11	16
PURO-3D-20-WITH-11-1	PURO-3D-20-WITH	CAAGCCGTACACTGAGTGTGAGTGTCTGTGAGTGTCTGACAAGTGGATCA	resistant	1	11	18
PURO-3D-20-WITH-11-1	PURO-3D-20-WITH	CAAGCCGTACTGTCAGTCTCAGTGTGTGTGTGTCTCTGTGTCTGACGTAC	resistant	1	11	37
PURO-3D-20-WITH-11-1	PURO-3D-20-WITH	CAAGCGGTACTCTCAGTGTCAGTCACAGTGAGTCTGTGACTCAGTGGTAC	resistant	1	11	433
PURO-3D-20-WITH-11-1	PURO-3D-20-WITH	CAAGGCGTACTCAGAGTGACTGAGTGTGAGACTCAGTCAGTGTGTGGTAC	resistant	1	11	98
PURO-3D-20-WITH-11-1	PURO-3D-20-WITH	CAAGGGGTACTCAGAGAGAGTGTGTGAGTGAGAGAGAGTGTGTGTGGTAC	resistant	1	11	389
PURO-3D-20-WITH-11-1	PURO-3D-20-WITH	CAAGGGGTACTGACTGTGTCTGTCTGAGTGTCACAGTGTGTGAGTCGTAC	resistant	1	11	240
PURO-3D-20-WITH-11-1	PURO-3D-20-WITH	CAAGTAGTACTGTGAGTGAGAGTGTCAGAGACACTCTCAGAGACTGGTAC	resistant	1	11	395
PURO-3D-20-WITH-11-1	PURO-3D-20-WITH	CAAGTTGTACAGTGAGTGTCTCAGTGTGACTCTGAGAGTCTGTGTGGTAC	resistant	1	11	90
PURO-3D-20-WITH-11-1	PURO-3D-20-WITH	CAATAAGTACTCTCTGTGTGTCAGTGTCAGTGAGAGTGTGAGAGACGTAC	resistant	1	11	380
PURO-3D-20-WITH-11-1	PURO-3D-20-WITH	CAATCCGTACTCACACACAGTGTGACTCAGAGTGACAGTGTCAGTGGTAC	resistant	1	11	206
PURO-3D-20-WITH-11-1	PURO-3D-20-WITH	CAATCTGTACTCAGTCAGAGAGAGTGTGTGACTGTGTGTGAGTCACGTAC	resistant	1	11	42
PURO-3D-20-WITH-11-1	PURO-3D-20-WITH	CACAAAGTACTGACACTGTCAGAGTCTCAGTGTCAGAGACTCAGACGTAC	resistant	1	11	252
PURO-3D-20-WITH-11-1	PURO-3D-20-WITH	CACAAGGTACTGTGTGTGTGTGTCTCTGACTGAGACTCAGTGTCTGGTAC	resistant	1	11	17
PURO-3D-20-WITH-11-1	PURO-3D-20-WITH	CACACCGTGCAGAGTGAGAGTCTCTGAGACTGTGACTGTCTGTCAGGTAC	resistant	1	11	206
PURO-3D-20-WITH-11-1	PURO-3D-20-WITH	CACATGGTACTGTGACACAGTCTGACTGAGTGTCTCAGTCTCTGTGTACA	resistant	1	11	193
PURO-3D-20-WITH-11-1	PURO-3D-20-WITH	CACCATGTACTCAGTCTGAGTGTCTGTGTGAGTCAGAGAGTCAGTGGTAC	resistant	1	11	93
PURO-3D-20-WITH-11-1	PURO-3D-20-WITH	CACCCAGTACACAGACTGTGACTGTGTCTCAGAGAGTGACTGTGTCGTAC	resistant	1	11	289
PURO-3D-20-WITH-11-1	PURO-3D-20-WITH	CACCCAGTACAGTCACTGTGTCTCTGTGAGTCAGTCTCTGTGACACGTAC	resistant	1	11	100
PURO-3D-20-WITH-11-1	PURO-3D-20-WITH	CACCCCGTACTCAGAGTCTCTGAGTCAGTCTGTGTGTCAGTGTGAGGTAC	resistant	1	11	373
PURO-3D-20-WITH-11-1	PURO-3D-20-WITH	CACCCGGTGCTCACTCTCTGTCTGAGTCACTGACAGTCTGTGTCTGGTAC	resistant	1	11	28
PURO-3D-20-WITH-11-1	PURO-3D-20-WITH	CACCGGGTACAGACACAGTGTCTCTGTGTGGACAGTCTCTCTGTCGTACA	resistant	1	11	777
PURO-3D-20-WITH-11-1	PURO-3D-20-WITH	CAGAGTGTACTCTGACTCTGTAAGTGTCTGTGACTCTGTCAGACTCGTAC	resistant	1	11	171
PURO-3D-20-WITH-11-1	PURO-3D-20-WITH	CAGATCGTACAGAGTGTCAGAGAGTGACAGTCTCACTCACTGTGAGGTAC	resistant	1	11	72
PURO-3D-20-WITH-11-1	PURO-3D-20-WITH	CAGATTGTACTCAGTGACACTCAGAGTGTCAGTCTGTCACTGACAGGTAC	resistant	1	11	29
PURO-3D-20-WITH-11-1	PURO-3D-20-WITH	CAGCATGTACAGTGTGTGAGAGACTGAGTGACAGTGTCACTCTCTGGTAC	resistant	1	11	411
PURO-3D-20-WITH-11-1	PURO-3D-20-WITH	CAGCCCGTACAGTCAGTCAGTGACTGTCAGAGTGAGTGTGTCACTCGTAC	resistant	1	11	91
PURO-3D-20-WITH-11-1	PURO-3D-20-WITH	CAGCCCGTACTGTCTCTCAGTGAGACACAGTCTGAGAGAGTCTCAGGTAC	resistant	1	11	93
PURO-3D-20-WITH-11-1	PURO-3D-20-WITH	CAGCCGGTACAGTGTGACTGTCTGTCACTGACTGTGTCAGACAGACGTAC	resistant	1	11	128
PURO-3D-20-WITH-11-1	PURO-3D-20-WITH	CAGCGTGTACTCTGTGACACTGTCTGTCTCATTCTGTGTCACACAGGTAC	resistant	1	11	13
PURO-3D-20-WITH-11-1	PURO-3D-20-WITH	CAGCTAGTACAGACTCAGACACAGTGTGTCTGAGTGTGTCTGACTCGTAC	resistant	1	11	759
PURO-3D-20-WITH-11-1	PURO-3D-20-WITH	CAGCTCGTACTCAGTCTGAGTCACTGTGTGTGTGTGTGTCAGTGGTACAT	resistant	1	11	76
PURO-3D-20-WITH-11-1	PURO-3D-20-WITH	CAGCTGGTACTCTCAGAGTCTGTCTCAGAGTGTGTGAGTCTCTGACGTAC	resistant	1	11	1012
PURO-3D-20-WITH-11-1	PURO-3D-20-WITH	CAGCTTGTACTGAGTGAGTGTGAGTGTGAGTCAGTCTGAGACACTGGTAC	resistant	1	11	75
PURO-3D-20-WITH-11-1	PURO-3D-20-WITH	CAGGAAGTACACTCAGAGTCTGACAGTCACTGTCAGTGAGTGACAGGTAC	resistant	1	11	97
PURO-3D-20-WITH-11-1	PURO-3D-20-WITH	CAGGCTGTACAGTGTGTGTGTCACAGTCTCAGAGACTGAGTCAGAGGTAC	resistant	1	11	167
PURO-3D-20-WITH-11-1	PURO-3D-20-WITH	CAGGCTGTACTCAGACTGACAGTCACACACACACAGTGTGAGACTCGTAC	resistant	1	11	153
PURO-3D-20-WITH-11-1	PURO-3D-20-WITH	CAGGGCGTACTCTCAGAGTGTCACACTGAGTCTGTGAGTGTCTGTGGTAC	resistant	1	11	264
PURO-3D-20-WITH-11-1	PURO-3D-20-WITH	CAGGGGGTACAGTCTGACACTCACTGTCTGAGTGTGAGTCTCACAGGTAC	resistant	1	11	165
PURO-3D-20-WITH-11-1	PURO-3D-20-WITH	CAGGGGGTACAGTGACTCTGTGAGAGAGTCTGTGAGAGTGTGTCAGGTAC	resistant	1	11	525
PURO-3D-20-WITH-11-1	PURO-3D-20-WITH	CAGGGTGTACTGTCTCTCTCACTGTGTGTGTCTCAGTCTCTGAGTGGTAC	resistant	1	11	414
PURO-3D-20-WITH-11-1	PURO-3D-20-WITH	CAGGGTGTACTGTCTGAGTCTCTCAGTGTGTGACTGTCTCAGTCTGGTAC	resistant	1	11	20
PURO-3D-20-WITH-11-1	PURO-3D-20-WITH	CAGGGTGTACTGTGTGAGAGAGTGAGAGATTCTCAGTGACTGTGTGGATC	resistant	1	11	18
PURO-3D-20-WITH-11-1	PURO-3D-20-WITH	CAGGTCGTACACAGTGTCTCTGTGACTGTCACAGTGACAGTCTCTGGTAC	resistant	1	11	60
PURO-3D-20-WITH-11-1	PURO-3D-20-WITH	CAGGTCGTACAGAGTGTCTGTGAGTGTGTGACTCAGTGTGTCTCACGTAC	resistant	1	11	126
PURO-3D-20-WITH-11-1	PURO-3D-20-WITH	CAGGTCGTACTCACTGAGAGAGTGTCAGTGACAGTCTCTGTGTGTGGTAC	resistant	1	11	117
PURO-3D-20-WITH-11-1	PURO-3D-20-WITH	CAGGTCGTACTGTCTCTGTGTCTCTCACACACTGTGAGTGACACTCGTAC	resistant	1	11	128
PURO-3D-20-WITH-11-1	PURO-3D-20-WITH	CACCTCGTACACACAGTCTCAGATTGTGAGAGAGTCAGTCAGACACGTAC	resistant	1	11	643
PURO-3D-20-WITH-11-1	PURO-3D-20-WITH	CACCTTGTACAGAGACAGTCTGTCAGTGACACAGTGTGACTGACTGGTAC	resistant	1	11	398
PURO-3D-20-WITH-11-1	PURO-3D-20-WITH	CACGCTGTACAGTGTGTCAGACACACACAGAGTGTGTCAGTCAGTGGTAC	resistant	1	11	87
PURO-3D-20-WITH-11-1	PURO-3D-20-WITH	CACGGAGTACAGTGTCAGTGACTGTGAGAGAGTCACTCAGAGTGTCGTAC	resistant	1	11	37
PURO-3D-20-WITH-11-1	PURO-3D-20-WITH	CACGGGGTACTCTCTGTGTCTCACTGACTCTGACTGACAGAGTGAGGTAC	resistant	1	11	33
PURO-3D-20-WITH-11-1	PURO-3D-20-WITH	CACGGTGTACTCTCTGAGTGAGTGTGTGTGTCAGACAGTGTGTGTGATCA	resistant	1	11	1004
PURO-3D-20-WITH-11-1	PURO-3D-20-WITH	CACGGTGTACTCTGTGAGTGAGAGTCACTGTCACTGTGAGTCTCACGTAC	resistant	1	11	420
PURO-3D-20-WITH-11-1	PURO-3D-20-WITH	CACGTCGTACAGTCTGTCTGTGTGTGACTCAGTGTCTGTCACTCAGGTAC	resistant	1	11	493
PURO-3D-20-WITH-11-1	PURO-3D-20-WITH	CACGTCGTACAGTGTCACACTCTCTGACTCTCTGAGTGTCTCACAGGTAC	resistant	1	11	118
PURO-3D-20-WITH-11-1	PURO-3D-20-WITH	CACTAAGTACTCTCTCAGTCACTGACTCTGTGTGTGAGAGTGACTGGTAC	resistant	1	11	251
PURO-3D-20-WITH-11-1	PURO-3D-20-WITH	CACTAGGTACTGAGTGACAGACTGACAGTGTGAGAGAGTGTGACTCGTAC	resistant	1	11	16
PURO-3D-20-WITH-11-1	PURO-3D-20-WITH	CACTCGGTACACTCTGTCTCAGAGAGTGAGACTCACACTCTCTCTCGTAC	resistant	1	11	152
PURO-3D-20-WITH-11-1	PURO-3D-20-WITH	CACTCTGTACACTGAGTGTGTCTGACAGACACAGTGTGACAGTGTCGTAC	resistant	1	11	641
PURO-3D-20-WITH-11-1	PURO-3D-20-WITH	CACTCTGTACTCTCTGAGACTCTGTCAGAGTCTCACTCTGTGACTGGTAC	resistant	1	11	360
PURO-3D-20-WITH-11-1	PURO-3D-20-WITH	CACTGGGTACTCACTGTGTCTCTCTGAGTGAGTCACTCAGTGTGTCGTAC	resistant	1	11	353
PURO-3D-20-WITH-11-1	PURO-3D-20-WITH	CACTGGGTACTGACACTGTGTCTGAGTGTCAGTGAGTGAGTCTCTGGTAC	resistant	1	11	585
PURO-3D-20-WITH-11-1	PURO-3D-20-WITH	CACTGTGTACAGTCAGTGAGAGTGACACAGAGAGTCTCAGTGTGACGTAC	resistant	1	11	42
PURO-3D-20-WITH-11-1	PURO-3D-20-WITH	CACTGTGTACTGTGAGTGTCAGTGTGAGACTGAGTGTGTGAGTCTGGTAC	resistant	1	11	206
PURO-3D-20-WITH-11-1	PURO-3D-20-WITH	CACTTAGTACAGTGAGTGAGTGACTCACTGACAGTGAGTCTCAGACGTAC	resistant	1	11	454
PURO-3D-20-WITH-11-1	PURO-3D-20-WITH	CACTTCGTACTGTGTGTGAGTGAGTCTGAGTGTGTGAGTGTGTCTGGTAC	resistant	1	11	17
PURO-3D-20-WITH-11-1	PURO-3D-20-WITH	CACTTTGTACAGAGAGTGTGTGAGTGTCTGTCTGTGACAGTCTCAGGTAC	resistant	1	11	259
PURO-3D-20-WITH-11-1	PURO-3D-20-WITH	CACTTTGTACTCACAGAGTGAGTGTCTGTGACTGAGAGACTCTGTCGTAC	resistant	1	11	13
PURO-3D-20-WITH-11-1	PURO-3D-20-WITH	CACTTTGTACTGTCTCTCAGTCTCTGTGAGTCAGTGAGTCTGAGAGGTAC	resistant	1	11	416
PURO-3D-20-WITH-11-1	PURO-3D-20-WITH	ATTGTGGTACAGTGTGTCACACACACACTCTCTCTCTGTCAGACAGGTAC	resistant	1	11	228
PURO-3D-20-WITH-11-1	PURO-3D-20-WITH	ATTGTTGTACTCAGTGTCTGTGAGTCAGTCTGACACTCACTCTGACGTAC	resistant	1	11	34
PURO-3D-20-WITH-11-1	PURO-3D-20-WITH	ATTGTTGTACTGTGTGACAGTGTCAGAGACACACTCACTGACTGAGGTAC	resistant	1	11	634
PURO-3D-20-WITH-11-1	PURO-3D-20-WITH	ATTTACGTACACTCTCAGTCAGTGAGAGTGTGACAGAGAGTGACAGGTAC	resistant	1	11	385
PURO-3D-20-WITH-11-1	PURO-3D-20-WITH	ATTTCTGTACTGTGACAGTGTCACAGTCAGAGAGTGAGAGTCACTCGTAC	resistant	1	11	14
PURO-3D-20-WITH-11-1	PURO-3D-20-WITH	ATTTGAGTACTGTGACACAGACACTGTCTGTGTGTCAGTCTGAGTCGTAC	resistant	1	11	28
PURO-3D-20-WITH-11-1	PURO-3D-20-WITH	ATTTGGGTACACTGACAGACTCTGTGTGTGTGTGACTGTCACAGTGGTAC	resistant	1	11	85
PURO-3D-20-WITH-11-1	PURO-3D-20-WITH	ATTTGGGTACTGACTCAGACAGAGTGAGAGTGTGAGTGTCAGTGAGGTAC	resistant	1	11	250
PURO-3D-20-WITH-11-1	PURO-3D-20-WITH	ATTTGTGTACTGTCTCAGTGAGAGAGTGAGAGACTCTGTGTGTCTCGTAC	resistant	1	11	279
PURO-3D-20-WITH-11-1	PURO-3D-20-WITH	ATTTGTGTACTGTGTGTGAGAGTCAGAGTGTGAGACTGTGTGTGTGGTAC	resistant	1	11	24
PURO-3D-20-WITH-11-1	PURO-3D-20-WITH	ATTTTTGTACTCTGTGTGTCTCAGAGAGTGTGTCAGACAGTGTGTCGTAC	resistant	1	11	12
PURO-3D-20-WITH-11-1	PURO-3D-20-WITH	CAAAAGGTACACTCTGAGACTGTGAGAGTCACTCACTGAGTGAGAGGTAC	resistant	1	11	426
PURO-3D-20-WITH-11-1	PURO-3D-20-WITH	CAAATAGTACTGAGTGTCTCAGTGTGAGTCTCACACTGTCTCTCAGTACA	resistant	1	11	31
PURO-3D-20-WITH-11-1	PURO-3D-20-WITH	CAACGGGACTGTGACTGACTCAGTGAGTGAGAGTGACTGAGACAGGTACA	resistant	1	11	141
PURO-3D-20-WITH-11-1	PURO-3D-20-WITH	CAACGGGTACAGTCACAGTGTGTGTGTGAGACTCTCACTGTCAGTGGTAC	resistant	1	11	13
PURO-3D-20-WITH-11-1	PURO-3D-20-WITH	CAACGTGTACACTGACAGTCTCAGTCACAGACTCACTGAGTGTGTCGTAC	resistant	1	11	571
PURO-3D-20-WITH-11-1	PURO-3D-20-WITH	CAAGACGTACAGTGTCTGTGTGTCAGTGTGTGAGAGTCACTGTGAGGTAC	resistant	1	11	775
PURO-3D-20-WITH-11-1	PURO-3D-20-WITH	CAAGAGGTACAAAGTGTGTGTGTGAGTGTGTGACTCTCTCTGTGAGGTAC	resistant	1	11	668
PURO-3D-20-WITH-11-1	PURO-3D-20-WITH	CATCTAGTACTCAGACTGTCTCTCTGACAGAGTGTGTGTGTCTGTCGTAC	resistant	1	11	171
PURO-3D-20-WITH-11-1	PURO-3D-20-WITH	CATCTGGTACAGTGTCACTGTGAGAGTGTGAGTCTCAGAGAGAGTGGTAC	resistant	1	11	12
PURO-3D-20-WITH-11-1	PURO-3D-20-WITH	CATCTGGTACTGACAGTCTCTGTGTCAGTGAGTGACTACTGTGAGGTACA	resistant	1	11	700
PURO-3D-20-WITH-11-1	PURO-3D-20-WITH	CATGAGGTACAGTGTCACAGAGACAGTGTCTGAGACTGTGAGTGACGTAC	resistant	1	11	112
PURO-3D-20-WITH-11-1	PURO-3D-20-WITH	CATGAGGTACTGTCACACTCTGCGTGTGAGTGTCTCTCTGTGTCTCGATC	resistant	1	11	189
PURO-3D-20-WITH-11-1	PURO-3D-20-WITH	CATGCAGTACAGAGTGTCTCTGAGAGTGTAGTGTGAGTCTCACTGGTACA	resistant	1	11	190
PURO-3D-20-WITH-11-1	PURO-3D-20-WITH	CATGCAGTACAGTGTGTCTCAGTGACAGACTCAGAGTCACTCACAGGTAC	resistant	1	11	16
PURO-3D-20-WITH-11-1	PURO-3D-20-WITH	CATGCCGTACTCTGTGTGTGACTGACTGTCAGTCAGTGTGTGTCTCGTAC	resistant	1	11	805
PURO-3D-20-WITH-11-1	PURO-3D-20-WITH	CATGGCGTACTCACAGAGAGTGTGTGTCTGTGTGAGAGTCACTGTGTACA	resistant	1	11	18
PURO-3D-20-WITH-11-1	PURO-3D-20-WITH	CATGGGGTACAGACACTGTGTCTCAGACTGACTCAGTCTCACTGAGGTAC	resistant	1	11	540
PURO-3D-20-WITH-11-1	PURO-3D-20-WITH	CATGGGGTACAGACTGTGTCAGTCAGTGTCTGAGACAGTGTCACTCGTAC	resistant	1	11	82
PURO-3D-20-WITH-11-1	PURO-3D-20-WITH	CATGGTGTACTGTGTGTCTGTCTCTGTGAGTCTGTGACACTCTCTGGTAC	resistant	1	11	108
PURO-3D-20-WITH-11-1	PURO-3D-20-WITH	CATGTCGTACACTCTCTGTCTCTGTGTGTCTGAGAGACACAGACTGATCA	resistant	1	11	418
PURO-3D-20-WITH-11-1	PURO-3D-20-WITH	CATGTCGTACAGTCAGTGTGTCAGAGTGTCAGTCAGTGTGTGAGTGGTAC	resistant	1	11	89
PURO-3D-20-WITH-11-1	PURO-3D-20-WITH	CATTCAGTACAGTCTGAGTGACTGTGTGTGTGACAGACTGAGTCTGGTAC	resistant	1	11	181
PURO-3D-20-WITH-11-1	PURO-3D-20-WITH	CATTCTGTACACACACTCACTGTCTGTCTGTGTGTCTGAGAGTGTCGTAC	resistant	1	11	81
PURO-3D-20-WITH-11-1	PURO-3D-20-WITH	CATTCTGTACAGTGTCTGTGAGACTCTGTGTCAGACTCACACAGTCGTAC	resistant	1	11	16
PURO-3D-20-WITH-11-1	PURO-3D-20-WITH	CATTGCGTACAGTCAGAGTGAGTCTGAGACACTCTGAGTCTGTGTGGTAC	resistant	1	11	106
PURO-3D-20-WITH-11-1	PURO-3D-20-WITH	CATTGGGTACTGAGTCTGTCTGTGAGTCTGTCTGTGTGAGTGTCAGGTAC	resistant	1	11	29
PURO-3D-20-WITH-11-1	PURO-3D-20-WITH	CATTTAGTACAGTGAGAGTGTGTGTCAGTCAGTGACTGAGTGAGAGGTAC	resistant	1	11	152
PURO-3D-20-WITH-11-1	PURO-3D-20-WITH	CATTTCGTACAGTCAGTGTCTCAGAGAGTGTCTCACAGACTCAGAGGTAC	resistant	1	11	368
PURO-3D-20-WITH-11-1	PURO-3D-20-WITH	CATTTCGTACTGTCAGTGTCAGACAGTCTGTGAGTGTCACAGTCTGGTAC	resistant	1	11	248
PURO-3D-20-WITH-11-1	PURO-3D-20-WITH	CATTTTGTACTCAGTCTGTCAGTCAGTGTGTCTGTCTCAGAGTCTGGTAC	resistant	1	11	313
PURO-3D-20-WITH-11-1	PURO-3D-20-WITH	CAGGTTGTACAGTCAGTCTGTCTGTGAGAGTGTGACACTGTGACAGGTAC	resistant	1	11	2154
PURO-3D-20-WITH-11-1	PURO-3D-20-WITH	CAGTAAGTACTCTGAGAGACACTGTCTCTGTCTGTGTGTGAGTGTGGTAC	resistant	1	11	243
PURO-3D-20-WITH-11-1	PURO-3D-20-WITH	CAGTCCGTACACTGAGACAGTCTCTGAGTGTCAGAGTGTGAGACTGGTAC	resistant	1	11	36
PURO-3D-20-WITH-11-1	PURO-3D-20-WITH	CAGTCCGTACTGTGTCACTGTCTCTGTGTGTCAGAGAGTCTCACTGGTAC	resistant	1	11	51
PURO-3D-20-WITH-11-1	PURO-3D-20-WITH	CAGTGAGTACACTCTGAGAGAGTCAGAGAGTGTGTCAGTGAGTGACGTAC	resistant	1	11	181
PURO-3D-20-WITH-11-1	PURO-3D-20-WITH	CAGTGCGTACACACTGACTGACAGAGTCAGAGACTGAGAGTGTGGGTACA	resistant	1	11	10
PURO-3D-20-WITH-11-1	PURO-3D-20-WITH	CAGTGCGTACAGTGTCAGTGTGAGAGAGAGACAGTCACTCAGTGTGGTAC	resistant	1	11	503
PURO-3D-20-WITH-11-1	PURO-3D-20-WITH	CAGTGCGTACTCTGTGTGTCAGTCTGTCAGTCTGTGAGACTGTCTCGTAC	resistant	1	11	527
PURO-3D-20-WITH-11-1	PURO-3D-20-WITH	CAGTGGGTACTCACTCAGTGTCAGTGTGTGTGTGTCTGAGTGACGTACAT	resistant	1	11	16
PURO-3D-20-WITH-11-1	PURO-3D-20-WITH	CAGTGGGTACTCACTCAGTGTCAGTGTGTGTGTGTGTCTGAGTGACGTAC	resistant	1	11	243
PURO-3D-20-WITH-11-1	PURO-3D-20-WITH	CAGTGGGTACTGTGAGAGTCTGTCAGTGTCAGTCTCTGACACTGTGGTAC	resistant	1	11	22
PURO-3D-20-WITH-11-1	PURO-3D-20-WITH	CAGTGTGTACAGACTGTGTCTCAGTGTGACTCAGTGTGAGTCTCTGGTAC	resistant	1	11	14
PURO-3D-20-WITH-11-1	PURO-3D-20-WITH	CAGTGTGTACAGAGTCTGTGAGTGACTGTCAGTGAGTCTGAGTGTCGTAC	resistant	1	11	30
PURO-3D-20-WITH-11-1	PURO-3D-20-WITH	CAGTGTGTACTCTCACTGTCTGTGACAGTCTGACAGTGTCTCTGTGGTAC	resistant	1	11	30
PURO-3D-20-WITH-11-1	PURO-3D-20-WITH	CAGTTAGTACAGACTCAGTCAGTGTGACTGAGTGACTGTGTCAGTCGTAC	resistant	1	11	1550
PURO-3D-20-WITH-11-1	PURO-3D-20-WITH	CAGTTCGTACTGAGACAGAGTCTGTGTCTCAGTGAGTGAGTGTCAGATCA	resistant	1	11	1917
PURO-3D-20-WITH-11-1	PURO-3D-20-WITH	CAGTTGGTACTCTCTGTCTGTGTGTAGTCTCTCTGTGAGAGAGTGAGGTA	resistant	1	11	18
PURO-3D-20-WITH-11-1	PURO-3D-20-WITH	CAGTTTGTACAGTCTCTAAGTCTGTCTCAGTGTGAGTGAGTCTCAGGTAC	resistant	1	11	79
PURO-3D-20-WITH-11-1	PURO-3D-20-WITH	CAGTTTGTACTGTCAGTGACTGTGAGAGTGTCAGTGTGTCTGACTCGTAC	resistant	1	11	32
PURO-3D-20-WITH-11-1	PURO-3D-20-WITH	CATAACGTACTGAGTCTGAGACACACTCACAGTCAGTCAGTGTCTGGTAC	resistant	1	11	62
PURO-3D-20-WITH-11-1	PURO-3D-20-WITH	CATAGGGTACACAGTGACTGAGACACTCTGTGTGTGTGACTCAGGTACAT	resistant	1	11	12
PURO-3D-20-WITH-11-1	PURO-3D-20-WITH	CATAGGGTACACAGTGACTGAGACACTCTGTGTGTGTGTGACTCAGGTAC	resistant	1	11	150
PURO-3D-20-WITH-11-1	PURO-3D-20-WITH	CATAGGGTACTGAGTGTGTGTCTGAGTCTGAGTCACTGTGTCAGTGTACA	resistant	1	11	308
PURO-3D-20-WITH-11-1	PURO-3D-20-WITH	CATATAGTACTGTCTGAGAGAGTCTGTCAGTGAGAGTCTGAGTGTCGTAC	resistant	1	11	113
PURO-3D-20-WITH-11-1	PURO-3D-20-WITH	CATATGGTACAGACTCTGACTCTGACTGTGTGACAGTGTCTGACAGGTAC	resistant	1	11	585
PURO-3D-20-WITH-11-1	PURO-3D-20-WITH	CATATTGTACACAGAGTGAGTGTGAGAGAGTCTGACTGTCTCACTCGTAC	resistant	1	11	20
PURO-3D-20-WITH-11-1	PURO-3D-20-WITH	CATCAGGTACACAGTGAGTGTGTGACTGTGTCACTGTCAGTGACAGGTAC	resistant	1	11	255
PURO-3D-20-WITH-11-1	PURO-3D-20-WITH	CATCCAGTACTGTGTGACTGTGAGTCTGACTCTCACACTGAGTCAGGTAC	resistant	1	11	49
PURO-3D-20-WITH-11-1	PURO-3D-20-WITH	CATCGAGTACTGTGACAGTCTCTCTGAGAGTGTGACTGACAGAGTCGTAC	resistant	1	11	2210
PURO-3D-20-WITH-11-1	PURO-3D-20-WITH	CCGAATGTACTCTGCTCAGTCTGTGACTCTGTGTGTGACACACAGGTACA	resistant	1	11	714
PURO-3D-20-WITH-11-1	PURO-3D-20-WITH	CCGAATGTACTCTGTGTCTGTGAGTCAGTCTGACTGACAGTCTGTGGTAC	resistant	1	11	447
PURO-3D-20-WITH-11-1	PURO-3D-20-WITH	CCGACCGTACTCAGAGACAGTGTGTCAGTGAGTCTCTGTGTGTGTGGATC	resistant	1	11	25
PURO-3D-20-WITH-11-1	PURO-3D-20-WITH	CCGACTGTACTCTGTGTGAGTCACTGACATGTGTCAGTCAGTGTGGTACA	resistant	1	11	795
PURO-3D-20-WITH-11-1	PURO-3D-20-WITH	CCGACTGTACTGTCTCTGTGACTGTGTGTGTGTGACACAGTCTGTCGTAC	resistant	1	11	139
PURO-3D-20-WITH-11-1	PURO-3D-20-WITH	CCGAGGGTACAGTGTGTGAGTGTGTCACAGAGACACACAGTGTCACGTAC	resistant	1	11	260
PURO-3D-20-WITH-11-1	PURO-3D-20-WITH	CCGATGGTACACAGTGTCAGTGAGTCAGAGACTGTGACAGACTCTGGTAC	resistant	1	11	69
PURO-3D-20-WITH-11-1	PURO-3D-20-WITH	CCGATTGTACTGTCTCGTGACTCACAGACTGTCTGTGTGTGACAGGTACA	resistant	1	11	438
PURO-3D-20-WITH-11-1	PURO-3D-20-WITH	CCGATTGTACTGTGTGACTCTGTCTGTGTGAGACTCTGTCTGAGTCGTAC	resistant	1	11	332
PURO-3D-20-WITH-11-1	PURO-3D-20-WITH	CCGCAAGTACTCTGAGTGAGTCACACTCAGTGAGTGTGACGTCTGGTACA	resistant	1	11	36
PURO-3D-20-WITH-11-1	PURO-3D-20-WITH	CCGCAGGTACACTGACACTGTGAGTGTCTGTGTCTGAGTCTGACAGATCA	resistant	1	11	291
PURO-3D-20-WITH-11-1	PURO-3D-20-WITH	CCGCCGGTACAGTGACACAGTCTCAGTCTGAGAGTCACTCTGTCAGGTAC	resistant	1	11	62
PURO-3D-20-WITH-11-1	PURO-3D-20-WITH	CCGCGCGTACTCACACTCAGAGTCTGAGAGAGTCAGTGTGAGAGAGGTAC	resistant	1	11	79
PURO-3D-20-WITH-11-1	PURO-3D-20-WITH	CCGCGGGTACTCTGTCTCTGAGTGTGAGACTCAGACACTGAGTGTGGATC	resistant	1	11	722
PURO-3D-20-WITH-11-1	PURO-3D-20-WITH	CCGCTAGTACTCAGTGTCTGACACTGTGTGACACTCTCTGTGTGAGGTAC	resistant	1	11	2006
PURO-3D-20-WITH-11-1	PURO-3D-20-WITH	CCGCTCGTACTCACAGTCACTGTGTGAGAGTCTCGTGACACACAGGTACA	resistant	1	11	161
PURO-3D-20-WITH-11-1	PURO-3D-20-WITH	CCGCTCGTACTGAGTGTGTGTGTCACAGTGTGACACAGTCTCTGAGGTAC	resistant	1	11	234
PURO-3D-20-WITH-11-1	PURO-3D-20-WITH	CCGCTGGTACTCACTGAGACTGAGAGTCAGTCAGAGAGTGTGTGAGGTAC	resistant	1	11	14
PURO-3D-20-WITH-11-1	PURO-3D-20-WITH	CCGCTGGTACTCTGTGAGTGTGTGTGTCAGTCTCACTGTCTGTGTCGTAC	resistant	1	11	30
PURO-3D-20-WITH-11-1	PURO-3D-20-WITH	CCGGACGTACCTCACTGTCTTGTCTCAGACTGTGAGTCTCTCAGGTACAT	resistant	1	11	42
PURO-3D-20-WITH-11-1	PURO-3D-20-WITH	CCGGAGGTACAGACAGTGTGAGAGTCTGTGTCACAGTGTCAGACTGGTAC	resistant	1	11	48
PURO-3D-20-WITH-11-1	PURO-3D-20-WITH	CCGGAGGTACTGTCACAGACTGTGTCAGTGTCTCACTCAGAGTGTGGTAC	resistant	1	11	482
PURO-3D-20-WITH-11-1	PURO-3D-20-WITH	CCGGATGTACTGTGTCAGTGTCTGTCTGTGTCTCTGTCTCTGAGTGGTAC	resistant	1	11	30
PURO-3D-20-WITH-11-1	PURO-3D-20-WITH	CCGGCCGTACTGTCTCAGTGACAGAGTGTGTGTCTGAGTGTGTCTCGTAC	resistant	1	11	141
PURO-3D-20-WITH-11-1	PURO-3D-20-WITH	CCGGCCGTACTGTCTCTGTGTGACTCACACTCTGTCTCTCACTGTGGTAC	resistant	1	11	467
PURO-3D-20-WITH-11-1	PURO-3D-20-WITH	CCGGCGGTACAGACTCTGAGAGTGTGAGAGTCTGTGTGACTGAGTGGTAC	resistant	1	11	255
PURO-3D-20-WITH-11-1	PURO-3D-20-WITH	CCGGCGGTACAGACTGAGTGTCAGTGTGTCAGAGTGACTCAGTCTCGTAC	resistant	1	11	1120
PURO-3D-20-WITH-11-1	PURO-3D-20-WITH	CCGGCGGTACAGAGTCTGTCTCAGAGTGTGAGTGAGACTCAGTGACGTAC	resistant	1	11	25
PURO-3D-20-WITH-11-1	PURO-3D-20-WITH	CCGGCTGTACAGTGTCAGAGAGTGTCTCAGTGTGAGTCTGTGAGTGGTAC	resistant	1	11	299
PURO-3D-20-WITH-11-1	PURO-3D-20-WITH	CCGGGAGTACTGAGTCTCACAGGTACATGGACAGTAGTTGTGAACAGGGA	resistant	1	11	298
PURO-3D-20-WITH-11-1	PURO-3D-20-WITH	CCGGGAGTACTGTGTCAGAGACTCTCAGTGTGTGTGTGTGACAGGTACAT	resistant	1	11	47
PURO-3D-20-WITH-11-1	PURO-3D-20-WITH	CCGGGAGTACTGTGTCAGAGACTCTCAGTGTGTGTGTGTGTGACAGGTAC	resistant	1	11	319
PURO-3D-20-WITH-11-1	PURO-3D-20-WITH	CCGGGGGTACAGAGAGAGTGTTGTCTGTCTCTCTGTCAGTCTGTCGTACA	resistant	1	11	805
PURO-3D-20-WITH-11-1	PURO-3D-20-WITH	CCGGGTGTACACAGTCTGTGTGAGTGTGAGTCACAGTGTGAGCTGGTACA	resistant	1	11	24
PURO-3D-20-WITH-11-1	PURO-3D-20-WITH	CCGGGTGTACACTGACTGTCTCAGTGAGTGTCAGTGAGTGTGAGTCGTAC	resistant	1	11	186
PURO-3D-20-WITH-11-1	PURO-3D-20-WITH	CCGGGTGTACAGTGTGTGACACACACAGAGTGACTCAGAGTCACACGTAC	resistant	1	11	50
PURO-3D-20-WITH-11-1	PURO-3D-20-WITH	CCGGGTGTACTGTCTCACTGTGTCTCAGACACTCTCAGTGTCTCACGTAC	resistant	1	11	23
PURO-3D-20-WITH-11-1	PURO-3D-20-WITH	CCGGTAGTACAGAGAGTGACTGTCTCTCAGACACAGAGTCTCAGTCGTAC	resistant	1	11	95
PURO-3D-20-WITH-11-1	PURO-3D-20-WITH	CCGGTCGTACAGTGTCACACACTGACAGAGTGAGACAGACAGTCTCGTAC	resistant	1	11	149
PURO-3D-20-WITH-11-1	PURO-3D-20-WITH	CCGGTCGTACTGTCTGTGTCACACTGTGTCTCTGAGAGAGTCTCTCGTAC	resistant	1	11	56
PURO-3D-20-WITH-11-1	PURO-3D-20-WITH	CCGGTCGTACTGTGTGACTCTGAGAGAGAGTGTGACTCAGTGACAGGTAC	resistant	1	11	44
PURO-3D-20-WITH-11-1	PURO-3D-20-WITH	CCGGTTGTACAGAGTCAGTGTGAGTCACTCACTGAGTGTGTCTGAGGTAC	resistant	1	11	35
PURO-3D-20-WITH-11-1	PURO-3D-20-WITH	CCGGTTGTACAGCACTCTGAGACAGACACTCAGTGACTCACTCACGTACA	resistant	1	11	289
PURO-3D-20-WITH-11-1	PURO-3D-20-WITH	CCGGTTGTACAGGTGTCTGACAGTGACTGTGAGAGTGAGACACAGGTACA	resistant	1	11	50
PURO-3D-20-WITH-11-1	PURO-3D-20-WITH	CCGTAAGTACAGAGTGAGTGACACTGAGTGAGTCTGAGTGACTGTCGTAC	resistant	1	11	197
PURO-3D-20-WITH-11-1	PURO-3D-20-WITH	CCGTAAGTACTGTGAGAGACTGTGAGTGTCACAGACACAGTGAGTGGTAC	resistant	1	11	616
PURO-3D-20-WITH-11-1	PURO-3D-20-WITH	CCGTACGTACTCTCTCTGTGAGTGTCAGTCTGTCTCTGTGAGTGTGGTAC	resistant	1	11	235
PURO-3D-20-WITH-11-1	PURO-3D-20-WITH	CCGTCCGTACTCTGTGTGTGTCTGAGTCTCTCAGTCTGGTCTCACGTACA	resistant	1	11	30
PURO-3D-20-WITH-11-1	PURO-3D-20-WITH	CCGTCTGTACAGTGTCACTCTGTGTGTGACAGTGACAGAGAGAGAGGTAC	resistant	1	11	84
PURO-3D-20-WITH-11-1	PURO-3D-20-WITH	CCGTCTGTACTCACTCTCTGAGTGTGTGTGAGAGTCAGTGTCACTGGTAC	resistant	1	11	167
PURO-3D-20-WITH-11-1	PURO-3D-20-WITH	CCGTGGGTACTCTCTGTGTCTCACTGTCACACAAGAGTGTGAGTGGTACA	resistant	1	11	88
PURO-3D-20-WITH-11-1	PURO-3D-20-WITH	CCGTGGGTACTGAGACTGAGAGTGTCAGTGATGTGTGTCAGAGAGGATCA	resistant	1	11	14
PURO-3D-20-WITH-11-1	PURO-3D-20-WITH	CCGTGGGTACTGTGTGTGAGAGACACAGTGACAGTGTCTGAGACAGGTAC	resistant	1	11	60
PURO-3D-20-WITH-11-1	PURO-3D-20-WITH	CCGTGTGTACAGAGTGAGAGAGTGTCAGAGTGTGTGTGTGAGACGTACAT	resistant	1	11	19
PURO-3D-20-WITH-11-1	PURO-3D-20-WITH	CCGTGTGTACAGAGTGAGAGAGTGTCAGAGTGTGTGTGTGTGAGACGTAC	resistant	1	11	254
PURO-3D-20-WITH-11-1	PURO-3D-20-WITH	CCGTTAGTACACACAGAGACAGTCTGTGACAGTGAGACTGTGTCACGTAC	resistant	1	11	40
PURO-3D-20-WITH-11-1	PURO-3D-20-WITH	CCGTTGGTACAGTGTGACTGTCAGTGAGAGAGTGTGTGAGAGTGAGGTAC	resistant	1	11	326
PURO-3D-20-WITH-11-1	PURO-3D-20-WITH	CCGTTGGTACTGTGTGACTCTGACAGACACAGAGTGTGTCTGTGTGGTAC	resistant	1	11	136
PURO-3D-20-WITH-11-1	PURO-3D-20-WITH	CCGTTTGTACTCACTGTGTCTGTCTGAGAGACTCACTCACAGTGTGGTAC	resistant	1	11	935
PURO-3D-20-WITH-11-1	PURO-3D-20-WITH	CCGTTTGTACTGTGTCAGTGAGAGTGTCTGAGAGTCACAGACTGACGTAC	resistant	1	11	51
PURO-3D-20-WITH-11-1	PURO-3D-20-WITH	CCGTTTGTATTCTGTGTGACTGAGTGACAGTGACTGAGTGTGTGTGGTAC	resistant	1	11	778
PURO-3D-20-WITH-11-1	PURO-3D-20-WITH	CCAACTGTACACACTCTCAGTGTGTGTGTCTCTCTGAGTGTGTGTCGTAC	resistant	1	11	375
PURO-3D-20-WITH-11-1	PURO-3D-20-WITH	CCAAGCGTACAGTCAGAGTGTGTGTGACAGACTGTGAGTGTGTGTGGTAC	resistant	1	11	175
PURO-3D-20-WITH-11-1	PURO-3D-20-WITH	CCAAGTGTACAGTGTCACTGTGTGAGAGAGTGACAGTCAGTGTGACGTAC	resistant	1	11	1881
PURO-3D-20-WITH-11-1	PURO-3D-20-WITH	CCAATCGTACTGTGACTCTGTGACACTGACACTGTGTGACTGAGTGGTAC	resistant	1	11	286
PURO-3D-20-WITH-11-1	PURO-3D-20-WITH	CCACATGTACAGTGTCTGTGTCTCTGTGAGTCTGTGTCAGTCTGAGGTAC	resistant	1	11	705
PURO-3D-20-WITH-11-1	PURO-3D-20-WITH	CCACCTGTACACTGTCTCTGAGAGACTCACTGTGTAAGTGTGAGAGGTAC	resistant	1	11	12
PURO-3D-20-WITH-11-1	PURO-3D-20-WITH	CCACCTGTACTCTGAGTCAGTCTCTGTGACTGACTCTGTGTCTGACGTAC	resistant	1	11	362
PURO-3D-20-WITH-11-1	PURO-3D-20-WITH	CCACGCGTACACTCAGTGTGACACAGACAGTCTGTCTGTCTGTCTGGTAC	resistant	1	11	177
PURO-3D-20-WITH-11-1	PURO-3D-20-WITH	CCACGCGTACAGTGACACTCAGAGTCAGTGAGTGTGTCTGAGTCTGGTAC	resistant	1	11	1209
PURO-3D-20-WITH-11-1	PURO-3D-20-WITH	CCACGGGTACAGAGTGTCTCACTGTCAGTGTGACTCAGTGTCACACGTAC	resistant	1	11	133
PURO-3D-20-WITH-11-1	PURO-3D-20-WITH	CCACGTGTACACACTGTCTGTGTCTCTGTCAGACAGTCAGAGTCAGGTAC	resistant	1	11	32
PURO-3D-20-WITH-11-1	PURO-3D-20-WITH	CCAGCCGTACTCTCTGTGTGAGACTCTGTGAGACTGTGAGACTCTCGTAC	resistant	1	11	38
PURO-3D-20-WITH-11-1	PURO-3D-20-WITH	CCAGGAGTACTGTGTGTCTGAGTGTCAGAGTCAGTCAGTCTGACACGTAC	resistant	1	11	171
PURO-3D-20-WITH-11-1	PURO-3D-20-WITH	CCAGGTGTACTGACAGTGACACAGTCAGTCTCTCTGAGTGAGTCTGGTAC	resistant	1	11	110
PURO-3D-20-WITH-11-1	PURO-3D-20-WITH	CCAGGTGTACTGTGACTCAGAGTCAGTGAGAGTGTGTCTCTCTGTCGTAC	resistant	1	11	437
PURO-3D-20-WITH-11-1	PURO-3D-20-WITH	CCAGTGGTACACTGTCTGAGTGTGTCTCTGTGACACAGACTGTCTGGTAC	resistant	1	11	257
PURO-3D-20-WITH-11-1	PURO-3D-20-WITH	CCAGTGGTACTCTGAGTCTGTCTCAGTGTCTGAGTGTCTCTCACTGGTAC	resistant	1	11	172
PURO-3D-20-WITH-11-1	PURO-3D-20-WITH	CCAGTTGTACACACTGACACTGTCTCTGAGTACTCACTCAGTCACGTACA	resistant	1	11	28
PURO-3D-20-WITH-11-1	PURO-3D-20-WITH	CCATCTGTACTGAGAGAGTCTGTGAGAGAGAGTGTGTGAGTGTCACGTAC	resistant	1	11	1047
PURO-3D-20-WITH-11-1	PURO-3D-20-WITH	CCATGAGTACACTGAGTGTGTCTCAGAGTGTGAGAGTGTGTCTCTGGATC	resistant	1	11	1169
PURO-3D-20-WITH-11-1	PURO-3D-20-WITH	CCATGGGTACTCAGAGTGTCAGTCTCTGTCACTGTCAGTCTGTGACGTAC	resistant	1	11	120
PURO-3D-20-WITH-11-1	PURO-3D-20-WITH	CCATTAGTACAGTCTGAGTGAGTGTCTCAGTCAGTCTCTGTGAGTGGTAC	resistant	1	11	1489
PURO-3D-20-WITH-11-1	PURO-3D-20-WITH	CCATTAGTACAGTGTCAGTCACTCAGTGTCTGTCTCTCACTGACAGGTAC	resistant	1	11	184
PURO-3D-20-WITH-11-1	PURO-3D-20-WITH	CCATTCGTACACAGACAGAGTCACAGACTCACTGTGTGACTCTCTCGTAC	resistant	1	11	363
PURO-3D-20-WITH-11-1	PURO-3D-20-WITH	CCATTCGTACTGACTCTGAGAGAGTCAGACTCTCTCTCACTGTGGTACAT	resistant	1	11	19
PURO-3D-20-WITH-11-1	PURO-3D-20-WITH	CCATTCGTACTGACTCTGAGAGAGTCAGACTCTCTCTCTCACTGTGGTAC	resistant	1	11	452
PURO-3D-20-WITH-11-1	PURO-3D-20-WITH	CCATTGGTACTGTCTGTCTGGGACTCGGTCTGTCACTCAGTCAGAGGTAC	resistant	1	11	87
PURO-3D-20-WITH-11-1	PURO-3D-20-WITH	CCATTGTACACAGAGTGTGAGTGACTCACTGTCTGACTGAGGTGGTACAT	resistant	1	11	42
PURO-3D-20-WITH-11-1	PURO-3D-20-WITH	CCATTTGTACAGTGTCTGACTGACAGAGTCACACACAGTCTGTCTCGTAC	resistant	1	11	41
PURO-3D-20-WITH-11-1	PURO-3D-20-WITH	CCCAACGTACACACAGAGAGAGTCTGTGTGTCTGTGTGAGAGTGTCGTAC	resistant	1	11	291
PURO-3D-20-WITH-11-1	PURO-3D-20-WITH	CCCAAGGTACTCACTGAGTGACTCTCACTCTCTGTGTCACTGTGTCGTAC	resistant	1	11	1523
PURO-3D-20-WITH-11-1	PURO-3D-20-WITH	CCCACCGTACTCTGTGTCTCACTGACACTGTGAGTCTCAGTCTGACGTAC	resistant	1	11	129
PURO-3D-20-WITH-11-1	PURO-3D-20-WITH	CCCACGGTACACACAGTGTCTCTGAGAGTCTCTGTCTGTCACTGTGGTAC	resistant	1	11	414
PURO-3D-20-WITH-11-1	PURO-3D-20-WITH	CCCACTGTACACTGTCTCAGTCTCAGACAGTGTGAGTGTGTGTGAGTACA	resistant	1	11	13
PURO-3D-20-WITH-11-1	PURO-3D-20-WITH	CCCAGAGTACTGTGTCACTCAGTCTGTGTCAGACAGTGACAGTGTGGTAC	resistant	1	11	162
PURO-3D-20-WITH-11-1	PURO-3D-20-WITH	CCCATAGTACTGTCTGAGACACTCTGAGAGTGACAGTCAGACTGTCGTAC	resistant	1	11	82
PURO-3D-20-WITH-11-1	PURO-3D-20-WITH	CCCATGGTACACAGAGAGTGACTGACTGAGTGTGTCAGAGTGTGAGGTAC	resistant	1	11	247
PURO-3D-20-WITH-11-1	PURO-3D-20-WITH	CCCATTGTACTGAGTCACACTGTGTCTGTGTGAGACAGTGACTGGGTACA	resistant	1	11	378
PURO-3D-20-WITH-11-1	PURO-3D-20-WITH	CCCCCAGTACAGTCTCTGTCTCGTGTCTGTCTCTGTGTCAGTGAGGTACA	resistant	1	11	58
PURO-3D-20-WITH-11-1	PURO-3D-20-WITH	CCCCTCGTACAGACTCAGTCTCTCTCAGTGTCAGAGTCTGTCAGTGGTAC	resistant	1	11	122
PURO-3D-20-WITH-11-1	PURO-3D-20-WITH	CCCCTCGTACTCACAGTGTGTCACTCTGTCAGTGAGAGTGTGTGACGTAC	resistant	1	11	406
PURO-3D-20-WITH-11-1	PURO-3D-20-WITH	CCCGCGGTACAGTGTGTCTGTGTGTCAGTGTGACTGAGTGACTCAGGTAC	resistant	1	11	49
PURO-3D-20-WITH-11-1	PURO-3D-20-WITH	CCCGGAGTACACACAGTGTGACTGTCTGAGTCAGAGTGAGTCACTGGTAC	resistant	1	11	388
PURO-3D-20-WITH-11-1	PURO-3D-20-WITH	CCCGGAGTACTGTGACTGTGTCAGACAGTGTCTGTCTGTCTCCCTGGTAC	resistant	1	11	1063
PURO-3D-20-WITH-11-1	PURO-3D-20-WITH	CCCGTCGTACTGTGAGTGTGAGAGTGAGAGACAGACAGTCTCTGACGTAC	resistant	1	11	148
PURO-3D-20-WITH-11-1	PURO-3D-20-WITH	CCCTCGGTACTGAGTGACTCTCTCTGTGTGAGTGTCACAGTGTGTCGTAC	resistant	1	11	726
PURO-3D-20-WITH-11-1	PURO-3D-20-WITH	CCCTGAGTACAGTCTCACAGTGACTGTCTGTCAGTCTGTCACACACGTAC	resistant	1	11	547
PURO-3D-20-WITH-11-1	PURO-3D-20-WITH	CCCTGCGTACACTCTGTGAGAGAGTGACTGAGTCTGAGTCTGAGTGGTAC	resistant	1	11	65
PURO-3D-20-WITH-11-1	PURO-3D-20-WITH	CCCTGGGTACTCAGTGAGAGTCACTGTGAGACTGTGTGTCTGAGTCGTAC	resistant	1	11	332
PURO-3D-20-WITH-11-1	PURO-3D-20-WITH	CCCTGGGTACTGTGTCTGTCAGAGTGACAGTGTGACTGTCTGTCTGGTAC	resistant	1	11	183
PURO-3D-20-WITH-11-1	PURO-3D-20-WITH	CCCTTAGTACAGTGTGAGAGTGTGAGACAGAGAGAGTCACTGTGGCGTAC	resistant	1	11	178
PURO-3D-20-WITH-11-1	PURO-3D-20-WITH	CCCTTTGTACTCAGAGAGAGAGTCAGAGAGTGAGTCACTCTCACACGTAC	resistant	1	11	206
PURO-3D-20-WITH-11-1	PURO-3D-20-WITH	CCGAAGGTACTGAGACACTGAGTGAGAGACACACTGTCTCTGACTCGTAC	resistant	1	11	31
PURO-3D-20-WITH-11-1	PURO-3D-20-WITH	CCTACCGTACTCTCAGTGACTCAGTCAGAGTGTCTGTGTCTGTCAGGTAC	resistant	1	11	129
PURO-3D-20-WITH-11-1	PURO-3D-20-WITH	CCTAGAGTACTGACTGACAGTGACACTGTGTGTCTCACTCAGACAGGTAC	resistant	1	11	887
PURO-3D-20-WITH-11-1	PURO-3D-20-WITH	CCTAGGGTACAGTGACACAGTGTCAGTGTGAGTGAGTCACAGTCTGGTAC	resistant	1	11	20
PURO-3D-20-WITH-11-1	PURO-3D-20-WITH	CCTAGGGTACTGTGAGTCTCAGTCTGTGTGTGACAGTCTCTCTGAGGTAC	resistant	1	11	196
PURO-3D-20-WITH-11-1	PURO-3D-20-WITH	CCTATCGTACTCTCAGTCTCTGACTGTCAGACACTGAGTCCAGTGGTACA	resistant	1	11	11
PURO-3D-20-WITH-11-1	PURO-3D-20-WITH	CCTATCGTACTGAGTGTGTGACTCTCTGACTCAGTCACAGTGTGTGGTAC	resistant	1	11	141
PURO-3D-20-WITH-11-1	PURO-3D-20-WITH	CCTCAGGTACTGACTCTCAGTCAGTCTGTGACACTCAGTGACTCTCGTAC	resistant	1	11	46
PURO-3D-20-WITH-11-1	PURO-3D-20-WITH	CCTCATGTACTGTCTGTGTCAGTGTCTCAGACAGTGAGAGTCTCTGTACA	resistant	1	11	12
PURO-3D-20-WITH-11-1	PURO-3D-20-WITH	CCTCCGGTACACACAGTCTGACTCTCAGTGTGACTCTGTCTGTGAGGTAC	resistant	1	11	361
PURO-3D-20-WITH-11-1	PURO-3D-20-WITH	CCTCCGGTACTGTCACTGAGTCAGACTCACACTCACAGTGTCTGTGGTAC	resistant	1	11	140
PURO-3D-20-WITH-11-1	PURO-3D-20-WITH	CCTCCGGTACTGTCTGAGTGAGAGACACTCAGAGTCTCTCACTGTCGTAC	resistant	1	11	659
PURO-3D-20-WITH-11-1	PURO-3D-20-WITH	CCTCCTGTACAGAGACTGTCTCTCTGTCTCACTGTGTCACTCACTCGTAC	resistant	1	11	264
PURO-3D-20-WITH-11-1	PURO-3D-20-WITH	CCTCTAGTACTCTGTGTCAGTGAGTGTGTGAGAGAGAGTCAGTGTGGTAC	resistant	1	11	89
PURO-3D-20-WITH-11-1	PURO-3D-20-WITH	CCTCTGGTACTGAGTGTGTGAGTGTGACAGTGTGTGACTGTGACTCGTAC	resistant	1	11	59
PURO-3D-20-WITH-11-1	PURO-3D-20-WITH	CCTCTTGTACTGACACACTCACACAGAGTGAGTCTCACAGTCACTGGTAC	resistant	1	11	60
PURO-3D-20-WITH-11-1	PURO-3D-20-WITH	CCTGAAGTACTGTCTGTGTGTGTCTGAGTCTCAGTGAGTGTGTCGTACAT	resistant	1	11	17
PURO-3D-20-WITH-11-1	PURO-3D-20-WITH	CCTGAAGTACTGTCTGTGTGTGTGTCTGAGTCTCAGTGAGTGTGTCGTAC	resistant	1	11	778
PURO-3D-20-WITH-11-1	PURO-3D-20-WITH	CCTGCCGTACTGAGACAGTGAGAGTGTGTCTGAGTGTGTCTGTGTGGTAC	resistant	1	11	277
PURO-3D-20-WITH-11-1	PURO-3D-20-WITH	CCTGCCGTACTGTCACTGAGTGTGTGTGTGACTCTCTGACTGAGGTACAT	resistant	1	11	69
PURO-3D-20-WITH-11-1	PURO-3D-20-WITH	CCTGCCGTACTGTCACTGAGTGTGTGTGTGTGACTCTCTGACTGAGGTAC	resistant	1	11	1005
PURO-3D-20-WITH-11-1	PURO-3D-20-WITH	CCTGCGGTACTGAGTCTGTGACTGTGTGTAAGTGAGTGTGAGACAGGTAC	resistant	1	11	14
PURO-3D-20-WITH-11-1	PURO-3D-20-WITH	CCTGCGGTACTGAGTGACTCACACAGTGAGACAGTGTCAGAGTGTGATCA	resistant	1	11	22
PURO-3D-20-WITH-11-1	PURO-3D-20-WITH	CCTGCTGTACTGAGACACTCTGAGAGTGTCAGAGAGTCTCTGAGTCGTAC	resistant	1	11	224
PURO-3D-20-WITH-11-1	PURO-3D-20-WITH	CCTGCTGTACTGTCTGTGTGAGTCTCTGTGTCAGAGACTGTGAGTGGTAC	resistant	1	11	24
PURO-3D-20-WITH-11-1	PURO-3D-20-WITH	CCTGGGGTACTCAGTCTGAGAGTGTGAGTCACTCTGTCAGTCTCAGGTGC	resistant	1	11	110
PURO-3D-20-WITH-11-1	PURO-3D-20-WITH	CGGGGTGTACTGTCACAGTCAGTGAGTGAGACAGTGAGTCTCTCAGATCA	resistant	1	11	398
PURO-3D-20-WITH-11-1	PURO-3D-20-WITH	CGGGTAGTACAGTGTCTCTGAGTGAGAGTGTGTGTGTCAGTGTGTGGTAC	resistant	1	11	37
PURO-3D-20-WITH-11-1	PURO-3D-20-WITH	CGGGTAGTACAGTGTGAGAGTGTCAGTCTGACACAGTGACTCTCACGTAC	resistant	1	11	86
PURO-3D-20-WITH-11-1	PURO-3D-20-WITH	CGGGTAGTACATTGTGTCACTCACTGTCTGAGTGTCTCTGTCTGAGGTAC	resistant	1	11	292
PURO-3D-20-WITH-11-1	PURO-3D-20-WITH	CGGGTAGTACTGACAGTGACTGTGTGTGAGAGACTGTCTCAGTGTCGTAC	resistant	1	11	95
PURO-3D-20-WITH-11-1	PURO-3D-20-WITH	CGGGTCGTACACAGTCTGTGTGTGTGAGAGACACAGTCTGAGTCAGGTAC	resistant	1	11	50
PURO-3D-20-WITH-11-1	PURO-3D-20-WITH	CGGGTCGTACTCTGTGTCACTGTCTCACTGTGTCAGTGAGTCTGTGGTAC	resistant	1	11	449
PURO-3D-20-WITH-11-1	PURO-3D-20-WITH	CGGGTGGTACACAGTGACTGTCTCTGAGAGTGAGTCACTGTCAGACGTAC	resistant	1	11	18
PURO-3D-20-WITH-11-1	PURO-3D-20-WITH	CGGGTGGTACACTCAGTCTGACTGAGAGTCTGAGACTGAGTCTCTCGTAC	resistant	1	11	19
PURO-3D-20-WITH-11-1	PURO-3D-20-WITH	CGGGTGGTACAGACAGTGTGTGTGAGTCAGTGACACTCAGTGTGTGGTAC	resistant	1	11	21
PURO-3D-20-WITH-11-1	PURO-3D-20-WITH	CGGGTGGTACTGTCTCTGAGTCAGAGAGTGTCTGTCACTGACTGTGGTAC	resistant	1	11	14
PURO-3D-20-WITH-11-1	PURO-3D-20-WITH	CGGGTGGTACTGTCTGTGTCACACTGTGTGTCTGTCACAGTGAGAGGTAC	resistant	1	11	272
PURO-3D-20-WITH-11-1	PURO-3D-20-WITH	CGGTAAGTACAGAGAGTGAGTCACAGAGACACAGAGTGTCAGTGAGGTAC	resistant	1	11	547
PURO-3D-20-WITH-11-1	PURO-3D-20-WITH	CGGTACGTACTGTCTGTCTCAGTGTCACAGTGTGTCTGTGACAGTCGTAC	resistant	1	11	12
PURO-3D-20-WITH-11-1	PURO-3D-20-WITH	CGGTATGTACAGTCAGAGACAGTCTCTGTGTGACTGTGAGAGTGTGGTAC	resistant	1	11	45
PURO-3D-20-WITH-11-1	PURO-3D-20-WITH	CGGTCAGTACAGAGTCTCTGAGTCTGTCTCACTGAGTCTGACAGTGGTAC	resistant	1	11	296
PURO-3D-20-WITH-11-1	PURO-3D-20-WITH	CGGTCAGTACTGTCTGTGAGTGTGTGAGTCTGTGTCTCTGTCAGTCGTAC	resistant	1	11	776
PURO-3D-20-WITH-11-1	PURO-3D-20-WITH	CGGTCGGTACAGTGAGAGTGTGAGTGTCACAGAGTCTCTCTGTCAGGTAC	resistant	1	11	501
PURO-3D-20-WITH-11-1	PURO-3D-20-WITH	CGGTCTGTACAGACTCACTCTCAGACAGTCAGAGAGACTCTGAGTCGTAC	resistant	1	11	424
PURO-3D-20-WITH-11-1	PURO-3D-20-WITH	CGGTGCGTACTCAGAGACAGAGAGAGTCAGTGTCTGTGAGTGTCACGTAC	resistant	1	11	1421
PURO-3D-20-WITH-11-1	PURO-3D-20-WITH	CGGTGGGTACACACACACTGTGTCTGTCTCTCTCTCACTGTCTCTCGTAC	resistant	1	11	41
PURO-3D-20-WITH-11-1	PURO-3D-20-WITH	CGGTGGGTACACAGAGTGAGTCTGACTGAGAGTCTGAGACAGTCAAGTAC	resistant	1	11	150
PURO-3D-20-WITH-11-1	PURO-3D-20-WITH	CGGTGTGTACACACTCTCTGTCTCACAGTCTGTGTGAGAGTGTGAGGTAC	resistant	1	11	17
PURO-3D-20-WITH-11-1	PURO-3D-20-WITH	CGGTGTGTACAGTCAGAGAGACTGTGAGAGACAGTCAGACAGTCAGGTAC	resistant	1	11	128
PURO-3D-20-WITH-11-1	PURO-3D-20-WITH	CGCTTAGTACTCTGAGTGTCACTCAGTCTGTCTGAGTCTCAGAGTGGTAC	resistant	1	11	164
PURO-3D-20-WITH-11-1	PURO-3D-20-WITH	CGCTTAGTACTGTCACAGTCACAGACTCAGTGTCTGTCTCAGACTGATCA	resistant	1	11	321
PURO-3D-20-WITH-11-1	PURO-3D-20-WITH	CGCTTCGTACTGTGACAGTGTGAGAGACAGTGTCTGTGTGAGTCAGGTAC	resistant	1	11	149
PURO-3D-20-WITH-11-1	PURO-3D-20-WITH	CGCTTGGTACACTGTGAGTCTCTCTGTGACACACACTCTCACTGTGGTAC	resistant	1	11	285
PURO-3D-20-WITH-11-1	PURO-3D-20-WITH	CGCTTGGTACAGTGTCTGAGACTGTCTGTCAGAGGGACTGTGTCTCGTAC	resistant	1	11	13
PURO-3D-20-WITH-11-1	PURO-3D-20-WITH	CGCTTGGTACTGACTCTGTGACACTGTGTGTGACAGACAGACAGTGGTAC	resistant	1	11	23
PURO-3D-20-WITH-11-1	PURO-3D-20-WITH	CGCTTGGTACTGTCTGACAGCACTGAGACAGTCTGACAGTCACAGGTACA	resistant	1	11	663
PURO-3D-20-WITH-11-1	PURO-3D-20-WITH	CGCTTTGTACTCTCAGTGTCAGTGTCAGTGTGTCAGACTGAGTGTGGTAC	resistant	1	11	726
PURO-3D-20-WITH-11-1	PURO-3D-20-WITH	CGGAATGTACAGAGAGTGTCTGTGAGTCTGTCTGTGTGTGTCAGACGTAC	resistant	1	11	114
PURO-3D-20-WITH-11-1	PURO-3D-20-WITH	CGGACTGTACTGTCTGTGTCAGAGTGAGTGTCAGACAGACAGAGTGGTAC	resistant	1	11	169
PURO-3D-20-WITH-11-1	PURO-3D-20-WITH	CGGAGGGTACTCACTCTCTGTGTGACTCTGAGACTCTGTGAGACTCGTAC	resistant	1	11	2904
PURO-3D-20-WITH-11-1	PURO-3D-20-WITH	CGGAGTGTACTCAGTCACTCTGTCTGTCTGTGACTCTGTGTGACTGGTAC	resistant	1	11	2656
PURO-3D-20-WITH-11-1	PURO-3D-20-WITH	CGGATCGTACAGTGTGACAGAGTGAGAGTCTGTGTCACTCAGACAGGTAC	resistant	1	11	299
PURO-3D-20-WITH-11-1	PURO-3D-20-WITH	CGGATTGTACAGAGACAGTGAGTCAGAGTGAGTGAGACTGAGAGTCGTAC	resistant	1	11	18
PURO-3D-20-WITH-11-1	PURO-3D-20-WITH	CGGATTGTACAGTGACAGAGTGTGTGAGAGAGTGTCTGTCTCTGTGATCA	resistant	1	11	195
PURO-3D-20-WITH-11-1	PURO-3D-20-WITH	CGGCACGTACAGAGTGTGTCACTCTCTCACTCACTGAGAGTGAAGGTACA	resistant	1	11	56
PURO-3D-20-WITH-11-1	PURO-3D-20-WITH	CGGCAGGTACAGTGTGTGTCTGTGACAGACAGTCAGTGTCTCACTGGTAC	resistant	1	11	11
PURO-3D-20-WITH-11-1	PURO-3D-20-WITH	CGGCATGTACTCTGACACACTGACAGACAGTCTCAGACTCTGTCTCGTAC	resistant	1	11	338
PURO-3D-20-WITH-11-1	PURO-3D-20-WITH	CGGCATGTACTGAGTGTGTGACAGAGTGTCTCAGAGACAGTGTCAGGTAC	resistant	1	11	35
PURO-3D-20-WITH-11-1	PURO-3D-20-WITH	CGGCCAGTACACTGTCTGAGTCTGTCTGTCAGTCTCTCTGAGTCTGGTAC	resistant	1	11	11
PURO-3D-20-WITH-11-1	PURO-3D-20-WITH	CGGCCGGTACTGTCAGTCACTGTGTGTGTCTGTGTGTCAGTGTCTCGTAC	resistant	1	11	560
PURO-3D-20-WITH-11-1	PURO-3D-20-WITH	CGGCCGGTACTGTGTCTCAGTGAGAGTGTGTGAGAGTCTGACTCTGGTAC	resistant	1	11	160
PURO-3D-20-WITH-11-1	PURO-3D-20-WITH	CGGCCTGTACAGTGAGTGTGAGAGTGTGTGTGTGAGACTGAGTGAGGTAC	resistant	1	11	205
PURO-3D-20-WITH-11-1	PURO-3D-20-WITH	CGGCCTGTACCAGTGACAGTGTGTGAGTGACTGAGTCACTGTGTGGTACA	resistant	1	11	14
PURO-3D-20-WITH-11-1	PURO-3D-20-WITH	CGGCCTGTACTGACTCAGTGACACTCACAGAGACAGACTCAGAGTCGTAC	resistant	1	11	413
PURO-3D-20-WITH-11-1	PURO-3D-20-WITH	CGGCGAGTACAGAGTGTCACTCTGACTGACTCTCAGAGTCTCTCTCGTAC	resistant	1	11	48
PURO-3D-20-WITH-11-1	PURO-3D-20-WITH	CGGCGAGTACAGAGTGTCACTCTGTCACTGTCTCACATGAGTTCGTACAT	resistant	1	11	546
PURO-3D-20-WITH-11-1	PURO-3D-20-WITH	CGGCGAGTACAGTGAGTGTGAGTGAGAGAGTGTGACAGAGTCTCTCGTAC	resistant	1	11	405
PURO-3D-20-WITH-11-1	PURO-3D-20-WITH	CGGCGCGTACTGTGTGTGTGTGACTCTCACAGTGAGCGAGTGTGTCGTAC	resistant	1	11	16
PURO-3D-20-WITH-11-1	PURO-3D-20-WITH	CGCACTGTACACTCTGAGTGTCAGTCACAGAGTGAGAGTGTGAGAGGTAC	resistant	1	11	95
PURO-3D-20-WITH-11-1	PURO-3D-20-WITH	CGCACTGTACTGAGAGTGTCTGAGTGACTCATTGTGTCTCTCTGTGGTAC	resistant	1	11	847
PURO-3D-20-WITH-11-1	PURO-3D-20-WITH	CGCAGTGTACTCTGAGTGTGAGTGTGTCTCTGACTCTGTGACAGACGTAC	resistant	1	11	1795
PURO-3D-20-WITH-11-1	PURO-3D-20-WITH	CGCATCGTACTGTCACTGAGTGTCACAGTCTCACACTCTGTCAGAGGTAC	resistant	1	11	69
PURO-3D-20-WITH-11-1	PURO-3D-20-WITH	CGCATGGTACTCTCTGTGAGTGTCAGTGTGTCAGAGCAGAGAGTGGTACA	resistant	1	11	767
PURO-3D-20-WITH-11-1	PURO-3D-20-WITH	CGCATGTACAGTGTGTCAGTGTGACTCACAGAGAGTGTCTGACTCGTACA	resistant	1	11	57
PURO-3D-20-WITH-11-1	PURO-3D-20-WITH	CGCATTGTACACTGTGTGTCTCTCTCTCAGAGAGAGTCTGAGTCTCGTAC	resistant	1	11	122
PURO-3D-20-WITH-11-1	PURO-3D-20-WITH	CGCCCCGTACACTGTCTCTGTCTCACACTCAGACTCTGTGTGACAGGTAC	resistant	1	11	440
PURO-3D-20-WITH-11-1	PURO-3D-20-WITH	CGCCCCGTACACTGTCTCTGTCTCTGTCTCACACTGACAGAGACAGGTAC	resistant	1	11	128
PURO-3D-20-WITH-11-1	PURO-3D-20-WITH	CGCCCGGTACACTGAGTGAGTCTGTCTCACAGTGAGTCTGAGTGAGGTAC	resistant	1	11	947
PURO-3D-20-WITH-11-1	PURO-3D-20-WITH	CGCCGCGTACAGTCAGTGTGTGTGTCAGAGACAGACACACAGTCACGTAC	resistant	1	11	184
PURO-3D-20-WITH-11-1	PURO-3D-20-WITH	CGCCGTGTACAGTCTGAGACAGACTGAGAGAGAGTCTGAGTGACACGTAC	resistant	1	11	166
PURO-3D-20-WITH-11-1	PURO-3D-20-WITH	CGCCTCGTACAGAGTGACAGTCTGTCTGTCTCTCTCAGTGACACACGTAC	resistant	1	11	13
PURO-3D-20-WITH-11-1	PURO-3D-20-WITH	CGCCTGGTACTCTGAGTGTCTGACAGTGTGTCTGACTGAGTGAGTCGTAC	resistant	1	11	64
PURO-3D-20-WITH-11-1	PURO-3D-20-WITH	CGCCTTGTACAGTGTCACAGTCAGAGAGTGTGTCAGTCTGTCTCACGTAC	resistant	1	11	359
PURO-3D-20-WITH-11-1	PURO-3D-20-WITH	CGCGAAGTACTCTGTCACTGACTGACACACTCACTGTCTCAGTCTGATCA	resistant	1	11	534
PURO-3D-20-WITH-11-1	PURO-3D-20-WITH	CGCGAAGTACTGTCACAGAGAGTGTGTGTGAGAGTCACAGTCAGTGGTAC	resistant	1	11	160
PURO-3D-20-WITH-11-1	PURO-3D-20-WITH	CGCGACGTACACTGACTGTGTGTGAGACTGTGAGTCTGTGTCTGAGGTAC	resistant	1	11	250
PURO-3D-20-WITH-11-1	PURO-3D-20-WITH	CGCGCAGTACTGTCTCTGTCTCAGTCACTGTGTGAGTGTACTGACGTACA	resistant	1	11	367
PURO-3D-20-WITH-11-1	PURO-3D-20-WITH	CGCGCCGTACTCTCTCTGAGTGTCTGTGTGACAGTGAGTGAGAGTGGTAC	resistant	1	11	12
PURO-3D-20-WITH-11-1	PURO-3D-20-WITH	CGCGCTGTATGTCTCAGTGTCAGTGAGTCAGTGAGTGTGTGTGAGGATCA	resistant	1	11	52
PURO-3D-20-WITH-11-1	PURO-3D-20-WITH	CGCGGAGTACACTGTGACAGTCAGTCAGACTGTGTGTGACTCACACGTAC	resistant	1	11	402
PURO-3D-20-WITH-11-1	PURO-3D-20-WITH	CGCGGCGTACAGTGTCAGACAGTGTGTGTCTGAGTCAGTGACTGACGTAC	resistant	1	11	21
PURO-3D-20-WITH-11-1	PURO-3D-20-WITH	CGCGGGAACGTCAGACAGTGTGTGACACTGTGTCTGAGTGAGTGTGTACG	resistant	1	11	629
PURO-3D-20-WITH-11-1	PURO-3D-20-WITH	CGCGGGGTACTCTGTGAGAGTCTCTGTGTGAGAGTGACAGTGAGAGGTAC	resistant	1	11	876
PURO-3D-20-WITH-11-1	PURO-3D-20-WITH	CGCGGGGTACTGTGTGTGTGTGTCTGAGAGTCACTCACTGAGTGGTACAT	resistant	1	11	60
PURO-3D-20-WITH-11-1	PURO-3D-20-WITH	CGCGGGGTACTGTGTGTGTGTGTGTCTGAGAGTCACTCACTGAGTGGTAC	resistant	1	11	368
PURO-3D-20-WITH-11-1	PURO-3D-20-WITH	CGCGGTGTACTGAGTCTCAGTCAGTCAGTGTCAGACTGTCTGAGTGGTAC	resistant	1	11	23
PURO-3D-20-WITH-11-1	PURO-3D-20-WITH	CGCGTAGTACACAGTCAGTCTCAGTCACTGTGAAAGTGACTCTGTGGTAC	resistant	1	11	161
PURO-3D-20-WITH-11-1	PURO-3D-20-WITH	CGCGTAGTACTGACTCTCTGAGTGACACTGTGTCTGTCTGTGTGTCGTAC	resistant	1	11	87
PURO-3D-20-WITH-11-1	PURO-3D-20-WITH	CGCGTCGTACTCAGAGAGTGTGAGAGAGTGTGAGTGTCTGACTGACGTAC	resistant	1	11	22
PURO-3D-20-WITH-11-1	PURO-3D-20-WITH	CGCGTCGTACTCTGAGTGACACTCACAGTGAGTGACTGACAGTGTCGTAC	resistant	1	11	31
PURO-3D-20-WITH-11-1	PURO-3D-20-WITH	CGCGTGGTACACTGTGAGTGAGTGTCTCAGAGTGACAGTGTCAGTGGTAC	resistant	1	11	235
PURO-3D-20-WITH-11-1	PURO-3D-20-WITH	CGCGTGGTACTCACTGACAGTGACTGAGACTGTGACTGTTACTGTCGTAC	resistant	1	11	11
PURO-3D-20-WITH-11-1	PURO-3D-20-WITH	CGCGTGGTACTCTCGTGTCTCTGTGTCTGTCTCAGTGAGTGTCGTACATG	resistant	1	11	488
PURO-3D-20-WITH-11-1	PURO-3D-20-WITH	CGCGTGGTACTGTGACTGACTGTGTCTGAGTCTCTGTGTGTGAGTCGTAC	resistant	1	11	232
PURO-3D-20-WITH-11-1	PURO-3D-20-WITH	CGCGTTGTACAGAGTCTGTGACAGTGACTCAGTGAGTGTGTCTCAGGTAC	resistant	1	11	209
PURO-3D-20-WITH-11-1	PURO-3D-20-WITH	CGCTAAGTACACTCTGACTGAGAGTCTCAGTGTGTGAGACTGTCTGGTAC	resistant	1	11	11
PURO-3D-20-WITH-11-1	PURO-3D-20-WITH	CGCTACGTACACTGTGTGTGTGAGTCAGACAGAGTCACTGAGTGGTACAT	resistant	1	11	57
PURO-3D-20-WITH-11-1	PURO-3D-20-WITH	CGCTACGTACACTGTGTGTGTGTGAGTCAGACAGAGTCACTGAGTGGTAC	resistant	1	11	967
PURO-3D-20-WITH-11-1	PURO-3D-20-WITH	CGCTATGTACACAGTGAGACTCACTCTGTGAGAGTCACACTCACTCGTAC	resistant	1	11	338
PURO-3D-20-WITH-11-1	PURO-3D-20-WITH	CGCTATGTACTGTGAGACTCTGTCACTCTGAGTCACTCTCAGTCACGTAC	resistant	1	11	29
PURO-3D-20-WITH-11-1	PURO-3D-20-WITH	CGCTCAGTACTGTGTGTCAGAGAGTGTGACACAGAGTCTGTCTGTGGTAC	resistant	1	11	83
PURO-3D-20-WITH-11-1	PURO-3D-20-WITH	CGCTCGGTACTCTGTCTGTGTGAGTGTCAGAGTCTCTCTGTGTGTCGTAC	resistant	1	11	633
PURO-3D-20-WITH-11-1	PURO-3D-20-WITH	CGCTCGGTACTGAACTGTCTGTGTGACAGTCTGAGAGTCAGTCTGGTACA	resistant	1	11	138
PURO-3D-20-WITH-11-1	PURO-3D-20-WITH	CGCTCGGTACTGTGTGAGTCTGAGTCTGACAGACTGTCACAGTGTGGTAC	resistant	1	11	309
PURO-3D-20-WITH-11-1	PURO-3D-20-WITH	CGCTCTGTACACAGTCACTCTGTCACTGTCAGACACTGAGACTCACGTAC	resistant	1	11	453
PURO-3D-20-WITH-11-1	PURO-3D-20-WITH	CGCTCTGTACTCTCAGTCTGTGTCTCAGTGAGTGACACTCTCTGAGGTAC	resistant	1	11	410
PURO-3D-20-WITH-11-1	PURO-3D-20-WITH	CGCTGAGTACACTGTGAGACACAGTCTCAGTCACTGTGAGACACTCGTAC	resistant	1	11	324
PURO-3D-20-WITH-11-1	PURO-3D-20-WITH	CGCTGCGTACAGAGAGAGAGACTCTCACAGAGTCAGTGTGTGAGTGGTAC	resistant	1	11	230
PURO-3D-20-WITH-11-1	PURO-3D-20-WITH	CGCTGCGTACTCTCTCTGTGTGTCTCTCAGTGTCTGTGTGTCTCTGGTAC	resistant	1	11	33
PURO-3D-20-WITH-11-1	PURO-3D-20-WITH	CGCTGCGTACTGTGTGTCACTGACTGTGTGACACACACACTGAGTGGTAC	resistant	1	11	175
PURO-3D-20-WITH-11-1	PURO-3D-20-WITH	CGCTGGGTACACAGAGAGAGAGACTGACACTGTCTGTCACTGAGACGTAC	resistant	1	11	74
PURO-3D-20-WITH-11-1	PURO-3D-20-WITH	CGCTGGGTACACTCTCAGTGTCAGAGTGACACACACTGTGTGTGAGGTAC	resistant	1	11	788
PURO-3D-20-WITH-11-1	PURO-3D-20-WITH	CGCTGGGTACTCACTCTCAGTCAGTGAGTCTCTGAGTCACAGACACGTAC	resistant	1	11	127
PURO-3D-20-WITH-11-1	PURO-3D-20-WITH	CGGCGGGTACTGTCTCAGTGTGATCACAGACAGAGTGACTGAGTGATCAT	resistant	1	11	203
PURO-3D-20-WITH-11-1	PURO-3D-20-WITH	CGGCGTGTACAGAGTCTCACTGAGAGACTGACAGTGTGAGTGTGTCGTAC	resistant	1	11	399
PURO-3D-20-WITH-11-1	PURO-3D-20-WITH	CGGCGTGTACAGTCTGTCTCTGTGTGTGAGTCTCTCTCTGTGTCTCGTAC	resistant	1	11	574
PURO-3D-20-WITH-11-1	PURO-3D-20-WITH	CGGCTAGTACAGTCTGTCTGTCTCTGAGTGTCACTCTGTCTCTGTCGTAC	resistant	1	11	138
PURO-3D-20-WITH-11-1	PURO-3D-20-WITH	CGGCTAGTACTGTCTCAGAGTCTGAGTCTGTGTGTGTGTCAGTCAGGTAC	resistant	1	11	18
PURO-3D-20-WITH-11-1	PURO-3D-20-WITH	CGGCTAGTACTGTGTGAGACTGAGTGTGTGACAGTGTGTGTCTCAGGTAC	resistant	1	11	189
PURO-3D-20-WITH-11-1	PURO-3D-20-WITH	CGGCTGGTACTCTGTCTGTCTGTGTGAGAGACAGACAGTGTGAGTGGATC	resistant	1	11	114
PURO-3D-20-WITH-11-1	PURO-3D-20-WITH	CGGCTGGTACTCTGTGTGTGACTCAGTCTGTCACTGAGTGTGTGTGGATC	resistant	1	11	347
PURO-3D-20-WITH-11-1	PURO-3D-20-WITH	CGGCTTGTACTGACAGTCACTCTGAGTGAGTCTGTGAGTGAGAGTGGTAC	resistant	1	11	252
PURO-3D-20-WITH-11-1	PURO-3D-20-WITH	CGGCTTGTACTGAGTGACTGTGTGTCTGTGAGTGTGAGAGTCTGTGGTAC	resistant	1	11	149
PURO-3D-20-WITH-11-1	PURO-3D-20-WITH	CGGCTTGTACTGTGTCTCTCTCACTGAGACTGTCTGTGTGTGTCTCGTAC	resistant	1	11	241
PURO-3D-20-WITH-11-1	PURO-3D-20-WITH	CGGGAGGTACAGTCTCTGACACAGTCTGAGTGAGTCACTGAGTCAGGTAC	resistant	1	11	121
PURO-3D-20-WITH-11-1	PURO-3D-20-WITH	CGGGAGGTACTGAGTGTCAGTGTCTGTGTCAGACACTCACTGTCTGGTAC	resistant	1	11	19
PURO-3D-20-WITH-11-1	PURO-3D-20-WITH	CGGGAGGTACTGTGAGCAGTCTGAGACAGAGAGTGTGACACAGTCGTACA	resistant	1	11	214
PURO-3D-20-WITH-11-1	PURO-3D-20-WITH	CGGGATGTACAGTCAGTCTGAGACAGTGAGACTGACAGTGTCTCTGGTAC	resistant	1	11	176
PURO-3D-20-WITH-11-1	PURO-3D-20-WITH	CGGGCAGTACAGACAGTGACAGTGTCAGTCTGTCTCAGACTCTGACGTAC	resistant	1	11	138
PURO-3D-20-WITH-11-1	PURO-3D-20-WITH	CGGGCCGTACTGTGTGAGTGTCACACAGTCTCTGTCTGACAGTGTCGTAC	resistant	1	11	20
PURO-3D-20-WITH-11-1	PURO-3D-20-WITH	CGGGCGGTACTCTGACTGAGTCACACACTCAGTGTGAGAGAGTGAGGTAC	resistant	1	11	718
PURO-3D-20-WITH-11-1	PURO-3D-20-WITH	CGGGCGGTACTCTGAGTGTGTGTCTCTGACTGTGAGACAGTGAGGTACAT	resistant	1	11	16
PURO-3D-20-WITH-11-1	PURO-3D-20-WITH	CGGGCGGTACTCTGAGTGTGTGTGTCTCTGACTGTGAGACAGTGAGGTAC	resistant	1	11	1688
PURO-3D-20-WITH-11-1	PURO-3D-20-WITH	CGGGCTGTACAGAGTGTGTGTGTCAGAGTGTCTCTCAGACTCTCAGGTAC	resistant	1	11	245
PURO-3D-20-WITH-11-1	PURO-3D-20-WITH	CGGGCTGTACTGTGTGTGTGTGGAGTCTGTCAGTCACTCTGTCGTACATG	resistant	1	11	91
PURO-3D-20-WITH-11-1	PURO-3D-20-WITH	CGGGCTGTACTGTGTGTGTGTGTGGAGTCTGTCAGTCACTCTGTCGTACA	resistant	1	11	252
PURO-3D-20-WITH-11-1	PURO-3D-20-WITH	CGGGGGGTACTCTCTTGTCTCTGTGTCTCACTGACAGTGAGTGTGGTACA	resistant	1	11	49
PURO-3D-20-WITH-11-1	PURO-3D-20-WITH	CGGGGTGTACACAGTGTCAGTGAGTGTGTGAGAGACACTGAGTGAGGTAC	resistant	1	11	18
PURO-3D-20-WITH-11-1	PURO-3D-20-WITH	CGGGGTGTACACTGACTCTGACTCTGTGTCTGTCTGTGTCTCAGTGGTAC	resistant	1	11	68
PURO-3D-20-WITH-11-1	PURO-3D-20-WITH	CGGGGTGTACAGAGACTGTGAGTGTCTCAGAGTGACAGTCAGAGTGGTAC	resistant	1	11	210
PURO-3D-20-WITH-11-1	PURO-3D-20-WITH	CGGTTCGTACACTGAGACTCTGTGACACTGACTCACACTCTCTGACGTAC	resistant	1	11	51
PURO-3D-20-WITH-11-1	PURO-3D-20-WITH	CGGTTCGTACTGAGAGTGTCAGAGAGACTGAGAGAGTCTGTGAGAGGTAC	resistant	1	11	79
PURO-3D-20-WITH-11-1	PURO-3D-20-WITH	CGGTTCGTACTGAGTGTGTGTCTCACTCAGAGTGACTCTGAGAGTGGTAC	resistant	1	11	47
PURO-3D-20-WITH-11-1	PURO-3D-20-WITH	CGGTTCGTACTGTCAGTGAGTGTCTCAGTGTCTGAGTCAGTCTCACGTAC	resistant	1	11	21
PURO-3D-20-WITH-11-1	PURO-3D-20-WITH	CGGTTGGTACACTGAGAGTGTGTGACTCTCTGAGTGTGTGTGTGTGGTAC	resistant	1	11	11
PURO-3D-20-WITH-11-1	PURO-3D-20-WITH	CGGTTGGTACAGAGAGTGTGACTCACTGAGAGTCTGTCACTGAGTCGTAC	resistant	1	11	195
PURO-3D-20-WITH-11-1	PURO-3D-20-WITH	CGGTTGGTACAGTGTGAGTGACTGTCAGTCACAGAGTGAGTGTCACGTAC	resistant	1	11	366
PURO-3D-20-WITH-11-1	PURO-3D-20-WITH	CGGTTGGTACTCAGTCTGTCTCTCTCAGAGTCTGTGAGAGTGACACGTAC	resistant	1	11	369
PURO-3D-20-WITH-11-1	PURO-3D-20-WITH	CGGTTGGTACTGTGAGTCTGACTGAGAGACTGTGAGTGTGACTCAGGTAC	resistant	1	11	804
PURO-3D-20-WITH-11-1	PURO-3D-20-WITH	CGGTTGTACACACAGACTCACTGTGACTGTCACTGTGACTCTGAGGTACA	resistant	1	11	324
PURO-3D-20-WITH-11-1	PURO-3D-20-WITH	CGGTTTGTACACAGAGTGAGTCACAGTGAGTGTGTCTGTCACTCAGGTAC	resistant	1	11	298
PURO-3D-20-WITH-11-1	PURO-3D-20-WITH	CGGTTTGTACTCTGAGTGTGAGTGTGTGACTGAGTCTGTGAGTGTCGTAC	resistant	1	11	510
PURO-3D-20-WITH-11-1	PURO-3D-20-WITH	CGTAACGTACTCAGTGTGAGAGTCACTCACTGAGAGTGTCAGTCTCGTAC	resistant	1	11	399
PURO-3D-20-WITH-11-1	PURO-3D-20-WITH	CGTAAGGTACACACTGTCTGTGTCTGTCTGACACTGTGTGTGAGAGGTAC	resistant	1	11	306
PURO-3D-20-WITH-11-1	PURO-3D-20-WITH	CGTACGGTACACAGTGAGTGACTGAGTGTGTGAGTCACAGAGACTGGTAC	resistant	1	11	90
PURO-3D-20-WITH-11-1	PURO-3D-20-WITH	CGTACTGTACTGAGTGACACAGACTGACAGTGAGTGACACAGTGTCGTAC	resistant	1	11	94
PURO-3D-20-WITH-11-1	PURO-3D-20-WITH	CGTAGCGTACTGTGAGTGTCTCAGTGTGAGACTGTGTGAGACTCAGGTAC	resistant	1	11	983
PURO-3D-20-WITH-11-1	PURO-3D-20-WITH	CGTAGGGTACAGACTCAGTGAGTCAGAGACAGTCAGTCTCACTGTGGTAC	resistant	1	11	32
PURO-3D-20-WITH-11-1	PURO-3D-20-WITH	CGTAGTGTACTCACACTGAGTGTGTCAGTCAGTGAGTGTCAGACTGGTAC	resistant	1	11	88
PURO-3D-20-WITH-11-1	PURO-3D-20-WITH	CGTATCGTACTGTGTGTGTGACTCTGAGTCAGTGTCAGTGTGTCGTACAT	resistant	1	11	17
PURO-3D-20-WITH-11-1	PURO-3D-20-WITH	CGTATCGTACTGTGTGTGTGTGACTCTGAGTCAGTGTCAGTGTGTCGTAC	resistant	1	11	216
PURO-3D-20-WITH-11-1	PURO-3D-20-WITH	CGTATGGTACTCACAGTGTGTGAGTGAGAGTCTGTCTGTGATCTCGTACA	resistant	1	11	212
PURO-3D-20-WITH-11-1	PURO-3D-20-WITH	CGTATGGTACTGTCACACACAGTCTCTGAGACAGTCACAGTCAGAGGTAC	resistant	1	11	623
PURO-3D-20-WITH-11-1	PURO-3D-20-WITH	CGTATTGTACAGAGTGACGACAGAGAGTGTGACTCAGTCACAGACGTACA	resistant	1	11	339
PURO-3D-20-WITH-11-1	PURO-3D-20-WITH	CGTATTGTACAGTGACAGAGAGTCTGTGTGTGTGACTGTGAGTGACGTAC	resistant	1	11	36
PURO-3D-20-WITH-11-1	PURO-3D-20-WITH	CGTCACGTACACTGTCTCACTCTCAGAGTCAGTCAGTGAGTGTCTGGTAC	resistant	1	11	24
PURO-3D-20-WITH-11-1	PURO-3D-20-WITH	CGTCAGGTACACAGTGTCAGAGAGTCAGACTCAGACACACTCACTGGTAC	resistant	1	11	1009
PURO-3D-20-WITH-11-1	PURO-3D-20-WITH	CGTCAGGTACACTGTCACAGAGTCTCACTGAGTGAGAGACTCAGTGGTAC	resistant	1	11	131
PURO-3D-20-WITH-11-1	PURO-3D-20-WITH	CGTCCCGTACTGTGACTGAGAGTGTGTGTGTGAGTGAGTCTGTCGTACAT	resistant	1	11	59
PURO-3D-20-WITH-11-1	PURO-3D-20-WITH	CGTCCCGTACTGTGACTGAGAGTGTGTGTGTGTGAGTGAGTCTGTCGTAC	resistant	1	11	957
PURO-3D-20-WITH-11-1	PURO-3D-20-WITH	CGTCCCGTACTGTGACTGAGAGTGTGTGTGTGTGTGAGTGAGTCTGTCGT	resistant	1	11	10
PURO-3D-20-WITH-11-1	PURO-3D-20-WITH	CGTCCTGTACTCTCTGTCACTGTGTCTGTCTGCTGTCTCTGAGTGGTACA	resistant	1	11	414
PURO-3D-20-WITH-11-1	PURO-3D-20-WITH	CGTCCTGTACTGAGACTCTCTCTGTGTCTGACAGACAGTCTGAGTGGTAC	resistant	1	11	17
PURO-3D-20-WITH-11-1	PURO-3D-20-WITH	CGTCGAGTACAGTGTGTGTCTCACAGAGTCTGTGTGAGACACAGTGGTAC	resistant	1	11	179
PURO-3D-20-WITH-11-1	PURO-3D-20-WITH	CGTCGAGTACTGTCAGTCAGAGAGACACAGAGAGACAGTCACTGTGGTAC	resistant	1	11	157
PURO-3D-20-WITH-11-1	PURO-3D-20-WITH	CGTCGCGTACTCAGTCTGTGTGTGTCTGTGTCAGACTGTGTCACTCGTAC	resistant	1	11	121
PURO-3D-20-WITH-11-1	PURO-3D-20-WITH	CGACCCGTACAGTCTCACTGTCTGAGTCACAGAGAGTCTCAGTCACGTAC	resistant	1	11	718
PURO-3D-20-WITH-11-1	PURO-3D-20-WITH	CGACCGGTACACTGAGTCAGAGAGAGTGTGAGAGACTCTGACTCTGGTAC	resistant	1	11	384
PURO-3D-20-WITH-11-1	PURO-3D-20-WITH	CGACCTGTACTGACACAGAGAGTCACAGTCTCTGAGTGAGAGTGTCGTAC	resistant	1	11	11
PURO-3D-20-WITH-11-1	PURO-3D-20-WITH	CGACCTGTACTGACAGTGTCAGTCTGTGTGTGAGTCAGTGTCAGACGTAC	resistant	1	11	344
PURO-3D-20-WITH-11-1	PURO-3D-20-WITH	CGACGCGTACTGAGACACACTCAGTGAGTCACTGTGTCAGAGTCAGGTAC	resistant	1	11	27
PURO-3D-20-WITH-11-1	PURO-3D-20-WITH	CGACGCGTACTGTCTCACTGTGAGTGTCTGTGTCTCTCTGACACTCGTAC	resistant	1	11	40
PURO-3D-20-WITH-11-1	PURO-3D-20-WITH	CGACTGGTACTGTGTCTCAGTGAGTGTCTCAGAGAGTGAGAGTGTGGTAC	resistant	1	11	255
PURO-3D-20-WITH-11-1	PURO-3D-20-WITH	CGACTTGTACTCTGAGTGACAGACAGTCTGTCTCACTGTCACTGAGGTAC	resistant	1	11	352
PURO-3D-20-WITH-11-1	PURO-3D-20-WITH	CGACTTGTACTGAGTGTGAGTGTGTCTGTGTGTGGGACACAGTCAGATCA	resistant	1	11	14
PURO-3D-20-WITH-11-1	PURO-3D-20-WITH	CGACTTGTACTGTGAGAGAGAGTGACACACACTCTCAGACACAGTCGTAC	resistant	1	11	25
PURO-3D-20-WITH-11-1	PURO-3D-20-WITH	CGATAAGTACTCTCACTCACACTCTGTGTGTCTGTGAGTGTCAGTGATCA	resistant	1	11	187
PURO-3D-20-WITH-11-1	PURO-3D-20-WITH	CGATACGTACTGTCTGAGTGTGACTGTGTCTGTGAGTCTCTCACACGTAC	resistant	1	11	211
PURO-3D-20-WITH-11-1	PURO-3D-20-WITH	CGATCTGTACTCTGTGTGTCACAGTGTCTGTCAGTGTCAGAGTCTGGTAC	resistant	1	11	899
PURO-3D-20-WITH-11-1	PURO-3D-20-WITH	CGATGAGTACACTCACTGAGAGTCAGTCACAGACTGTCTCACTGATCATG	resistant	1	11	19
PURO-3D-20-WITH-11-1	PURO-3D-20-WITH	CGATGCGTACTCTGTGTGTCTCTGTGAGTGAGTCTGTGACTCTGTGTACA	resistant	1	11	177
PURO-3D-20-WITH-11-1	PURO-3D-20-WITH	CGATGGGTACAGACAGTGTCTCAGTCACTCAGTGTGAGTCTGTGAGGTAC	resistant	1	11	60
PURO-3D-20-WITH-11-1	PURO-3D-20-WITH	CGATGGGTACAGAGTGTCACACTGTGTCTGTCTGTCACTGTGTGTCGTAC	resistant	1	11	158
PURO-3D-20-WITH-11-1	PURO-3D-20-WITH	CGATGGGTACTCTGTCTCTGACACAGACTGTCTGTGTGACTGTCTCGTAC	resistant	1	11	1780
PURO-3D-20-WITH-11-1	PURO-3D-20-WITH	CGATGGGTACTGTCAGTCTCTGAGTCAGAGTCTGTCTCACAGTGACGTAC	resistant	1	11	62
PURO-3D-20-WITH-11-1	PURO-3D-20-WITH	CGATGTGTACACACAGAGTCTGTCAGTCTCTGTGTCTCTGTCTGACGTAC	resistant	1	11	414
PURO-3D-20-WITH-11-1	PURO-3D-20-WITH	CGATGTGTACTCAGACTGTGTGTACTCTCACTGAGAGTGTGACACGTACA	resistant	1	11	333
PURO-3D-20-WITH-11-1	PURO-3D-20-WITH	CGATGTGTACTGAGTGTGAGTGACTCAGTCTGACTCTGAGACAGACGTAC	resistant	1	11	391
PURO-3D-20-WITH-11-1	PURO-3D-20-WITH	CGATGTGTACTGTCACAGTCAGTGACAGAGAGTGTCTGTGAGTGTCGTAC	resistant	1	11	328
PURO-3D-20-WITH-11-1	PURO-3D-20-WITH	CGATTTGTACACTGAGTGTCTGTCAGTCACACAGTCAGTGTCAGTCGTAC	resistant	1	11	150
PURO-3D-20-WITH-11-1	PURO-3D-20-WITH	CGATTTGTACAGTGAGTGTGACTCTCTCACACAGTCTGTCTGTGTCGTAC	resistant	1	11	139
PURO-3D-20-WITH-11-1	PURO-3D-20-WITH	CGCAATGTACTGTGAGACTCTCACAGTGTGAGTGTGACACTCTGTGGTAC	resistant	1	11	36
PURO-3D-20-WITH-11-1	PURO-3D-20-WITH	CGCACGGTACACAGTGACTGTCTCACAGACTGTCTGAGAGTCTCTGGTAC	resistant	1	11	69
PURO-3D-20-WITH-11-1	PURO-3D-20-WITH	CGCACGGTACAGTCACAGAGTGACTGTCAGTCTGAAGTGAGACTGGTACA	resistant	1	11	1047
PURO-3D-20-WITH-11-1	PURO-3D-20-WITH	CCTGGTGTACAGTGTCTCTGTGACTCTCAGAGACTCTGAGTCTCAGGTAC	resistant	1	11	13
PURO-3D-20-WITH-11-1	PURO-3D-20-WITH	CCTGGTGTACTGACACTGAGTGTCACTCAGTCAGTGACAGTCTCTCGTAC	resistant	1	11	51
PURO-3D-20-WITH-11-1	PURO-3D-20-WITH	CCTGTAGTACAGTCACTCAGTGTGTCTCAGTGTGAGTCACAGTCTCGTAC	resistant	1	11	11
PURO-3D-20-WITH-11-1	PURO-3D-20-WITH	CCTGTAGTACTGTGACACTGACTGTCTCACTGTCTGACTGTCTCAGATCA	resistant	1	11	636
PURO-3D-20-WITH-11-1	PURO-3D-20-WITH	CCTGTCGTACAGACTCAGTGAGTCTGTCAGTGTGTGTGACTGTCGTACAT	resistant	1	11	11
PURO-3D-20-WITH-11-1	PURO-3D-20-WITH	CCTGTCGTACAGACTCAGTGAGTCTGTCAGTGTGTGTGTGACTGTCGTAC	resistant	1	11	424
PURO-3D-20-WITH-11-1	PURO-3D-20-WITH	CCTTACGTACAGTGTGACAGTGTGAGTGACAGAGACACAGTCTCTCGTAC	resistant	1	11	348
PURO-3D-20-WITH-11-1	PURO-3D-20-WITH	CCTTACGTACTCTGACAGAGTGACTGTGAGACTCTCACACTCAGTGGTAC	resistant	1	11	321
PURO-3D-20-WITH-11-1	PURO-3D-20-WITH	CCTTACGTACTGTGAGTCTCTGTGTGTGTGACTCACTGAAGACAGGTACA	resistant	1	11	271
PURO-3D-20-WITH-11-1	PURO-3D-20-WITH	CCTTACGTACTGTGTCACAGTGAGTGAGAGTCACACTGTCTCTGTGATCA	resistant	1	11	327
PURO-3D-20-WITH-11-1	PURO-3D-20-WITH	CCTTATGTACACACTCAGTGTGACTGAGACTGACTCTGACTGTGACGTAC	resistant	1	11	28
PURO-3D-20-WITH-11-1	PURO-3D-20-WITH	CCTTATGTACTGTGAGTGACAGACTGTCTGACTCAGTCACTGTGTGGTAC	resistant	1	11	168
PURO-3D-20-WITH-11-1	PURO-3D-20-WITH	CCTTCCGTACTGACTCTGACTCACACACTCTGAGAGTCTGTCACAGGTAC	resistant	1	11	354
PURO-3D-20-WITH-11-1	PURO-3D-20-WITH	CCTTCGGTACAGAGTGTCAGTCTCAGAGTGAGTGTGTCACACAGTGGTAC	resistant	1	11	105
PURO-3D-20-WITH-11-1	PURO-3D-20-WITH	CCTTCTGTACTCAGTCAGACTCTCAGAGAGTCACTCAGACAGAGACGTAC	resistant	1	11	37
PURO-3D-20-WITH-11-1	PURO-3D-20-WITH	CCTTGAGTACAGTGAGTATCAGACTCAGTGTCTGAGTGTGTCAGAGGTAC	resistant	1	11	15
PURO-3D-20-WITH-11-1	PURO-3D-20-WITH	CCTTGAGTACAGTGTCAGTGACTCACTCAGTCTGAGAGAGTCTGACGTAC	resistant	1	11	40
PURO-3D-20-WITH-11-1	PURO-3D-20-WITH	CCTTGAGTACTCAGTGTGATTGTGAGACTGTCTGACTCAGTCTGAGGTAC	resistant	1	11	1543
PURO-3D-20-WITH-11-1	PURO-3D-20-WITH	CCTTGAGTACTGACAGAGTGTGTGTGAGAGTCTGACACAGTCAGACGTAC	resistant	1	11	185
PURO-3D-20-WITH-11-1	PURO-3D-20-WITH	CCTTGCGTACAGACACTGAGAGTGTGTCTCTCTGTCTGTCACTGTCGTAC	resistant	1	11	51
PURO-3D-20-WITH-11-1	PURO-3D-20-WITH	CCTTGCGTACAGTCTCTGACAGAGAGATGTCTGTCTCTGTGTGAGGTACA	resistant	1	11	34
PURO-3D-20-WITH-11-1	PURO-3D-20-WITH	CCTTGCGTACTCTGTGTCTCTGTCTCTCTGTCTGAGTCTCTGACAGGTAC	resistant	1	11	29
PURO-3D-20-WITH-11-1	PURO-3D-20-WITH	CCTTGTGTACACTGTGACTGAGTCAGTCAGTGTGAGTGAGTGTCTCGTAC	resistant	1	11	19
PURO-3D-20-WITH-11-1	PURO-3D-20-WITH	CCTTGTGTACAGAGAGACTGAGACAGTCTGAGAGTGTCAGACTCAGGTAC	resistant	1	11	580
PURO-3D-20-WITH-11-1	PURO-3D-20-WITH	CCTTGTGTACAGTGTGAGACTGTCAGTCACAGTGACTCACTGTCACGTAC	resistant	1	11	422
PURO-3D-20-WITH-11-1	PURO-3D-20-WITH	CCTTTCGTACAGTGACTGAGAGTGAGTGTGACAGTGTCAGTGTCTCGTAC	resistant	1	11	17
PURO-3D-20-WITH-11-1	PURO-3D-20-WITH	CCTTTGGTACACTGTCACTCAGAGTGTGAGACACTGAGAGTGTGACGTAC	resistant	1	11	595
PURO-3D-20-WITH-11-1	PURO-3D-20-WITH	CCTTTGGTACTCTCTGTGTGAGAGTCTGTGTGTGAGTCAGAGTCTCGTAC	resistant	1	11	93
PURO-3D-20-WITH-11-1	PURO-3D-20-WITH	CCTTTTGTACACTCAGTCACTCTGAGAGTGTGTGTCAGTTAAGAGGTACA	resistant	1	11	287
PURO-3D-20-WITH-11-1	PURO-3D-20-WITH	CCTTTTGTACAGTGACACTGTCTCAGTCTGTCACACAGAGTGTGTGGTAC	resistant	1	11	433
PURO-3D-20-WITH-11-1	PURO-3D-20-WITH	CCTTTTGTACTGAGTGACTGACACTCTGTCTCTCTCAGTGAGACACGTAC	resistant	1	11	283
PURO-3D-20-WITH-11-1	PURO-3D-20-WITH	CGAAGGGTACAGAGAGAGACACTGAGTGACTGTCTCACACTGACTCGTAC	resistant	1	11	269
PURO-3D-20-WITH-11-1	PURO-3D-20-WITH	CGAAGGGTACTGTGAGTCTGAGTGAGTGTGAGTGTGTGTCTGACAGGTAC	resistant	1	11	1820
PURO-3D-20-WITH-11-1	PURO-3D-20-WITH	CGAATAGTACAGTCTGACTGTCACAGTGTGAGTGAGAGTGAGTCTGGTAC	resistant	1	11	301
PURO-3D-20-WITH-11-1	PURO-3D-20-WITH	CGTCTAGTACAGACTCAGAGACTGAGTCTCTGTGTCTGTGACTGTCGTAC	resistant	1	11	43
PURO-3D-20-WITH-11-1	PURO-3D-20-WITH	CGTCTCGTACTGTCTCTCAGTGTCAGTCAGACAGTGAGTGTCTGTGGATC	resistant	1	11	105
PURO-3D-20-WITH-11-1	PURO-3D-20-WITH	CGTCTCGTACTGTGACTCAGACAGAGTCTGTCACTCTCTGTCAGTGATCA	resistant	1	11	324
PURO-3D-20-WITH-11-1	PURO-3D-20-WITH	CGTCTGGTACAGTGAGTCTGTGAGTCACTCTGTGAGTGACAGTGGGTACA	resistant	1	11	115
PURO-3D-20-WITH-11-1	PURO-3D-20-WITH	CGTCTGGTACTCAGTGTGTCACAGACTGAGACTCTGACAGACACTGGTAC	resistant	1	11	192
PURO-3D-20-WITH-11-1	PURO-3D-20-WITH	CGTCTGGTACTCTCTGACTCTGACACACTCTGTGAGAGAGTCAGTCGTAC	resistant	1	11	87
PURO-3D-20-WITH-11-1	PURO-3D-20-WITH	CGTCTTGTACACAGAGTGTGTCTGTCAGACACTGTGAGAGACACACGTAC	resistant	1	11	208
PURO-3D-20-WITH-11-1	PURO-3D-20-WITH	CGTGAAGTACAGAGTCACTCTCTGTGTGTGAGAGTCTGTGAGTCTCGTAC	resistant	1	11	1136
PURO-3D-20-WITH-11-1	PURO-3D-20-WITH	CGTGAGGTACAGTGAGTGACACTCTGAGTGTCAGTGAGAGACTCAGGTAC	resistant	1	11	26
PURO-3D-20-WITH-11-1	PURO-3D-20-WITH	CGTGATGTACTGTCAGTGTGTGAGTGTGACAGTCACAGTCTCACAGGTAC	resistant	1	11	79
PURO-3D-20-WITH-11-1	PURO-3D-20-WITH	CGTGCAGTACAGTGTGTGACAGTGTGTGTGTGAGACACAGTCAGTGGTAC	resistant	1	11	494
PURO-3D-20-WITH-11-1	PURO-3D-20-WITH	CGTGCCGTACACTCACTGTCTGACTCACACACAGTCACTGTGACTGGTAC	resistant	1	11	368
PURO-3D-20-WITH-11-1	PURO-3D-20-WITH	CGTGCCGTACAGACTGTCTGAGTGTGAGTGACTGACAGTGTGAGTGGTAC	resistant	1	11	98
PURO-3D-20-WITH-11-1	PURO-3D-20-WITH	CGTGCCGTACAGTCTGAGAGTCTCAGACTGTCACTCTCAGTCAGTCGTAC	resistant	1	11	17
PURO-3D-20-WITH-11-1	PURO-3D-20-WITH	CGTGCCGTACTGTCTGAGTGTGTGAGTGTCAGTCTGTCAGAGTGTCGTAC	resistant	1	11	262
PURO-3D-20-WITH-11-1	PURO-3D-20-WITH	CGTGCGGTACTCAGACACACTGAGAGTCACACAGACTGAGTGAGTCGTAC	resistant	1	11	31
PURO-3D-20-WITH-11-1	PURO-3D-20-WITH	CGTGCTGTACAGAGTGAGACTCACTGACAGTCTCTGTCACTGTCTCGTAC	resistant	1	11	12
PURO-3D-20-WITH-11-1	PURO-3D-20-WITH	CGTGCTGTACTGTCACTCAGTCAGACTCAGTCTCTGAGCAGACAGGTACA	resistant	1	11	64
PURO-3D-20-WITH-11-1	PURO-3D-20-WITH	CGTGGAGTACAGACTGTCAGACAGTCAGTGTGTCACTGTGTGTGTCGTAC	resistant	1	11	587
PURO-3D-20-WITH-11-1	PURO-3D-20-WITH	CGTGGAGTACAGAGTGTCTCAGTGTCTCTCTCTCTCTCTGACTCTGGTAC	resistant	1	11	194
PURO-3D-20-WITH-11-1	PURO-3D-20-WITH	CGTGGAGTACAGAGTGTCTCAGTGTCTCTCTCTCTCTGACTCTGGTACAT	resistant	1	11	29
PURO-3D-20-WITH-11-1	PURO-3D-20-WITH	CGTGGAGTACAGTGTGACACTCTGTCTGTGTGTGTCACTGAGTCTGTACA	resistant	1	11	354
PURO-3D-20-WITH-11-1	PURO-3D-20-WITH	CGTGGCGTACTGTCTGACACTCTGTGTGTCTGTCAGTGAGTGTCTCGTAC	resistant	1	11	21
PURO-3D-20-WITH-11-1	PURO-3D-20-WITH	CGTGGGGTACACTGTGTGTGAGTCACAGAGAGTGTGTGACTCTCTCGTAC	resistant	1	11	287
PURO-3D-20-WITH-11-1	PURO-3D-20-WITH	CGTGGGGTACTCAGTGAGTCTGTGACAGTGAGTGTCTGTGTGTGGTACAT	resistant	1	11	11
PURO-3D-20-WITH-11-1	PURO-3D-20-WITH	CGTGGGGTACTCAGTGAGTCTGTGACAGTGAGTGTCTGTGTGTGTGGTAC	resistant	1	11	365
PURO-3D-20-WITH-11-1	PURO-3D-20-WITH	CGTGGTGTACAGTCAGTGTGAGACAGACTCACTCACTCAGAGACACGTAC	resistant	1	11	22
PURO-3D-20-WITH-11-1	PURO-3D-20-WITH	CGTGTGGTACACTGAGTCTGTCTCAGTCAGAGTGAGTCTGTGTCACGTAC	resistant	1	11	151
PURO-3D-20-WITH-11-1	PURO-3D-20-WITH	CGTGTTGTACACTCTGTCTGTGAGACAGTCAGTGTCAGTGACTCACGTAC	resistant	1	11	319
PURO-3D-20-WITH-11-1	PURO-3D-20-WITH	CGTGTTGTACAGTCTCAGTGTGTCACTGTCAGAGACTGTGTGACTGGTAC	resistant	1	11	1897
PURO-3D-20-WITH-11-1	PURO-3D-20-WITH	CGTTAAGTACTGTGAGTCTCTCTCAGAGTGTCAGTGTCTGTGACTGGTAC	resistant	1	11	26
PURO-3D-20-WITH-11-1	PURO-3D-20-WITH	CTGGTCGTACAGTGAGTCAGAGTCTGACTCACTGTGAGTCTGTGTCGTAC	resistant	1	11	294
PURO-3D-20-WITH-11-1	PURO-3D-20-WITH	CTGGTGGTACTCTCTCACACTCTCAGTGTCTCTGTCAGACACTGGGTACA	resistant	1	11	24
PURO-3D-20-WITH-11-1	PURO-3D-20-WITH	CTGGTGGTACTGTGTGAGTGAGTCTCTCACTCAGTGACTCTCTGTGGTAC	resistant	1	11	73
PURO-3D-20-WITH-11-1	PURO-3D-20-WITH	CTGGTTGTACTGTCAGTGACTGACTCTCTGAGAGAGTCACTCAGTGGTAC	resistant	1	11	10
PURO-3D-20-WITH-11-1	PURO-3D-20-WITH	CTGTAAGTACTGTGTGTGAGACACTGTGGACTGTGACACTCTGTCGTACA	resistant	1	11	213
PURO-3D-20-WITH-11-1	PURO-3D-20-WITH	CTGTACGTACTCTGTCTCTGAGAGAGAGTGAGTCTGTCAGACTGACGTAC	resistant	1	11	209
PURO-3D-20-WITH-11-1	PURO-3D-20-WITH	CTGTATGTACAGTCTGAGAGTGTGTGTGAGTCTCAGAGACACTGTGGTAC	resistant	1	11	408
PURO-3D-20-WITH-11-1	PURO-3D-20-WITH	CTGTCCGTACTGACTCAGTCTGACAGTCTCTGACTCAGACTGTCAGGTAC	resistant	1	11	132
PURO-3D-20-WITH-11-1	PURO-3D-20-WITH	CTGTCGGTACTGTGTGTCTGTGTCTGACTCAGTGAGTGAGTGTCTCGTAC	resistant	1	11	315
PURO-3D-20-WITH-11-1	PURO-3D-20-WITH	CTGTCGGTACTGTGTGTGAGAGACAGTGTGTGTGTATCTCAGTGACGTAC	resistant	1	11	606
PURO-3D-20-WITH-11-1	PURO-3D-20-WITH	CTGTCTGTACTGACTGAGACTGTCTCAGTCAGAGTCAGAGTCTGAGGTAC	resistant	1	11	14
PURO-3D-20-WITH-11-1	PURO-3D-20-WITH	CTGTGCGTACTGTCTGTCAGAGAGAGAGTCTGTGTGACTGTCTGCGTACA	resistant	1	11	646
PURO-3D-20-WITH-11-1	PURO-3D-20-WITH	CTGTGGGTACACTGTGTCTGTCAGTGAGTGTCTCAGAGTGTCTGTGGTAC	resistant	1	11	35
PURO-3D-20-WITH-11-1	PURO-3D-20-WITH	CTGTTCGTACAGTGTCTCTGAGTGTCAGAGACTGTCTGTGAGAGAGGTAC	resistant	1	11	628
PURO-3D-20-WITH-11-1	PURO-3D-20-WITH	CTGTTGGTACAGTGAGTGAGTCTCTGACTGTGTCACTGAGTGACTGGTAC	resistant	1	11	561
PURO-3D-20-WITH-11-1	PURO-3D-20-WITH	CTGTTGGTACTGACTGACTGTCTCTGTCTCACAGAGTGTGACAGACGTAC	resistant	1	11	34
PURO-3D-20-WITH-11-1	PURO-3D-20-WITH	CTTACGGTACAGAGTGTGTCAGTGAGAGAGTGTCAGAGTCTGTCAGGTAC	resistant	1	11	125
PURO-3D-20-WITH-11-1	PURO-3D-20-WITH	CTTACTGTACACACAGTCTCACTCTGACAGTGAGTGTGAGTGTCAGGTAC	resistant	1	11	39
PURO-3D-20-WITH-11-1	PURO-3D-20-WITH	CTTACTGTACTGTCTGACTGTGTCTGTGTGTCAGACTTCACACTGGTACA	resistant	1	11	16
PURO-3D-20-WITH-11-1	PURO-3D-20-WITH	CTTAGGGTACACTCTGAGAGTGAGAGTGTGTCACTCACACACAGTCGTAC	resistant	1	11	27
PURO-3D-20-WITH-11-1	PURO-3D-20-WITH	CTTAGTGTACTGAGACAGTCTGACTCAGTCAGTGAGAGTCTCTGACGTAC	resistant	1	11	109
PURO-3D-20-WITH-11-1	PURO-3D-20-WITH	CTCAATGTACTCTCTGAGAGTGACTGACAGTCAGACTGTGAGTGACGTAC	resistant	1	11	73
PURO-3D-20-WITH-11-1	PURO-3D-20-WITH	CTCAGCGTACAGTCTGAGTGTCTCTGAGAGACACTCTGAGTGACTGGTAC	resistant	1	11	1703
PURO-3D-20-WITH-11-1	PURO-3D-20-WITH	CTCATCGTACACTGACAGACTGAGTCTGAGTCTGTCACAGAGTGTGGTAC	resistant	1	11	573
PURO-3D-20-WITH-11-1	PURO-3D-20-WITH	CTCATCGTACAGTGTGAGTCACTGTGAGTCAGACAGTCTCACAGTGGTAC	resistant	1	11	592
PURO-3D-20-WITH-11-1	PURO-3D-20-WITH	CTCATCGTACTGTCTCTGAGTGTGTCAGAGAGTCACACTGACTCTCGTAC	resistant	1	11	362
PURO-3D-20-WITH-11-1	PURO-3D-20-WITH	CTCATGGTACAAAGTGAGAGTCAGTGTGTCTGTGTGAGAGTGAGTCGTAC	resistant	1	11	1096
PURO-3D-20-WITH-11-1	PURO-3D-20-WITH	CTCCAAGTACTGAGACTCTCTGTGAGAGTGAGAGTCACTCTCTCTGGTAC	resistant	1	11	283
PURO-3D-20-WITH-11-1	PURO-3D-20-WITH	CTCCAGGTACTGTCACTGTCACACAGTGTGTCAGGTACATGGACAGTAGT	resistant	1	11	93
PURO-3D-20-WITH-11-1	PURO-3D-20-WITH	CTCCAGGTACTGTGACAGAGTCTGTCAGTGTGTCTGTGTCACAGTCGTAC	resistant	1	11	81
PURO-3D-20-WITH-11-1	PURO-3D-20-WITH	CTCCGAGTACTGAGACAGTGTGTCTGTCTGTGACTCTGTCACTGTGGTAC	resistant	1	11	126
PURO-3D-20-WITH-11-1	PURO-3D-20-WITH	CTCCGGGTACTCTCTGTCTCTCTGAGAGTGACACTGAGTGTCAGTGATCA	resistant	1	11	495
PURO-3D-20-WITH-11-1	PURO-3D-20-WITH	CTCCGGGTACTGTGTGAGAGACAGTGTCAGTGTGAGTGAGTGTGTGGTAC	resistant	1	11	10
PURO-3D-20-WITH-11-1	PURO-3D-20-WITH	CTCCGGGTACTGTGTGTGACAGAGAGTCTGAGTGAGTGTGTGACTGGTAC	resistant	1	11	48
PURO-3D-20-WITH-11-1	PURO-3D-20-WITH	CTCCTAGTACTCTGAGTCTGAGTCTCTCTGTCACACACAGTGAGACGTAC	resistant	1	11	159
PURO-3D-20-WITH-11-1	PURO-3D-20-WITH	CTCCTAGTACTGTCTGTGAGTGAGTCTGAGTGAGTGACTGACAGTGGTAC	resistant	1	11	744
PURO-3D-20-WITH-11-1	PURO-3D-20-WITH	CTCCTCGTACTCTCTGTCTGTCTGTGAGACAGAGAGTGTCAGTGACGTAC	resistant	1	11	41
PURO-3D-20-WITH-11-1	PURO-3D-20-WITH	CTCACACTACGTATGGACAGTAGATGTCAACAGGGAATTCTATGCTCATC	resistant	1	11	308
PURO-3D-20-WITH-11-1	PURO-3D-20-WITH	CTCCTTGTACTCAGTCAGAGACTGACTCAGTCACTGTGTGTGTCAGGTAC	resistant	1	11	423
PURO-3D-20-WITH-11-1	PURO-3D-20-WITH	CTCGACGTACTCAGTCTGTGACAGAGACTCTGTCACAGTGACTGAGGTAC	resistant	1	11	17
PURO-3D-20-WITH-11-1	PURO-3D-20-WITH	CTCGCAGTACTGTGTCTGAGAGTCAGTCAGTGTGTCTGAGTCACTGGTAC	resistant	1	11	300
PURO-3D-20-WITH-11-1	PURO-3D-20-WITH	CTCGCCGTACTGAGTGTGTGTGAGTCTGACTCAGAGTGTGTGAGTCGTAC	resistant	1	11	296
PURO-3D-20-WITH-11-1	PURO-3D-20-WITH	CTCGGAGTACACTGAGTGACTCAGTGTCTGTGTCTGTGTGTCTCACGTAC	resistant	1	11	67
PURO-3D-20-WITH-11-1	PURO-3D-20-WITH	CTCGGAGTACTCTGTGAGACAGTGTCTGACAGACTCTGAGTGAGTGGTAC	resistant	1	11	307
PURO-3D-20-WITH-11-1	PURO-3D-20-WITH	CTCGGGGTACACTCAGTGAGACAGAGTGTCACTGACACTGACTGTGGTAC	resistant	1	11	14
PURO-3D-20-WITH-11-1	PURO-3D-20-WITH	CTCGGGGTACAGTGTCTGTCAGTGTCTGTGAGAGTCTGTGACACTGGTAC	resistant	1	11	171
PURO-3D-20-WITH-11-1	PURO-3D-20-WITH	CTCGGGGTACTGTGTCTGTCAGTCTGTGTCACTCAGTGTCAGTGAGGTAC	resistant	1	11	236
PURO-3D-20-WITH-11-1	PURO-3D-20-WITH	CTGCCAGTACAGTCTGTCAGTGTGACTGAGTGTGTGTCAGTCTGAGGTAC	resistant	1	11	830
PURO-3D-20-WITH-11-1	PURO-3D-20-WITH	CTGCCTGTACAGTGAGTGTGTGTGTGTGTGTGACTGAGTGAGACGTACAT	resistant	1	11	21
PURO-3D-20-WITH-11-1	PURO-3D-20-WITH	CTGCCTGTACAGTGAGTGTGTGTGTGTGTGTGTGACTGAGTGAGACGTAC	resistant	1	11	118
PURO-3D-20-WITH-11-1	PURO-3D-20-WITH	CTGCCTGTACTGAGTGTGTCAGAGACTGTGTGTGAGTCAGTGACTCGTAC	resistant	1	11	625
PURO-3D-20-WITH-11-1	PURO-3D-20-WITH	CTGCGCGTACTCTGTGTGAGTGTGTCTGACACTGTGACTCTCAGTCGTAC	resistant	1	11	313
PURO-3D-20-WITH-11-1	PURO-3D-20-WITH	CTGCGGGTACTGTGTGACTGTGTCTCAGTCTGTCACTGAGTCTGTGGTAC	resistant	1	11	14
PURO-3D-20-WITH-11-1	PURO-3D-20-WITH	CTGCGTGTACTGAGAGTGACTCTGAGTGTCTCAGTCTGAGTCTGAGGTAC	resistant	1	11	351
PURO-3D-20-WITH-11-1	PURO-3D-20-WITH	CTGCGTGTACTGTGTGTGTCACTGTCTGACTCAGAGAGTGTGAGGTACAT	resistant	1	11	11
PURO-3D-20-WITH-11-1	PURO-3D-20-WITH	CTGCGTGTACTGTGTGTGTGTCACTGTCTGACTCAGAGAGTGTGAGGTAC	resistant	1	11	335
PURO-3D-20-WITH-11-1	PURO-3D-20-WITH	CTGCTAGTACTCAGTCTGAGTCACTCACACTGTCTGAGTGTCAGTGGTAC	resistant	1	11	1062
PURO-3D-20-WITH-11-1	PURO-3D-20-WITH	CTGCTTGTACTCTGTGTGAGTGTCTCTCAGTGTCACTCAGACACAGGTAC	resistant	1	11	35
PURO-3D-20-WITH-11-1	PURO-3D-20-WITH	CTGGACGTACTGTGTGAGTCAGACAGTCTCTGTGTGACAGTCAGTCGTAC	resistant	1	11	194
PURO-3D-20-WITH-11-1	PURO-3D-20-WITH	CTGGAGGTACTGTGTGTGTCTCATGTCTCTGTCTGACACACACGTACATG	resistant	1	11	36
PURO-3D-20-WITH-11-1	PURO-3D-20-WITH	CTGGAGGTACTGTGTGTGTGTCTCATGTCTCTGTCTGACACACACGTACA	resistant	1	11	1567
PURO-3D-20-WITH-11-1	PURO-3D-20-WITH	CTGGATGTGCACTGAGTGACTCTCACTGTCACAGACTGAGACAGTGGTAC	resistant	1	11	124
PURO-3D-20-WITH-11-1	PURO-3D-20-WITH	CTGGCAGTACTGTCTGTGAGAGAGAGTCAGAGACTCTGTGTGAGAGGTAC	resistant	1	11	23
PURO-3D-20-WITH-11-1	PURO-3D-20-WITH	CTGGCAGTACTGTGACACACAGTGAGAGTGTCACAGAGATCTGTGGTACA	resistant	1	11	44
PURO-3D-20-WITH-11-1	PURO-3D-20-WITH	CTGGCCGTACAGTGTGTCAGTGTGACAGTGAGTGAGACAGAGAGAGGTAC	resistant	1	11	22
PURO-3D-20-WITH-11-1	PURO-3D-20-WITH	CTGGCCGTACTGAGACTGAGAGTCAGAGTGTGTCACTTGTTCTGGTACAT	resistant	1	11	384
PURO-3D-20-WITH-11-1	PURO-3D-20-WITH	CTGGCCGTACTGTGTGTGTGTGAGACTGAGAGTGTCAGTGACACAGGTAC	resistant	1	11	77
PURO-3D-20-WITH-11-1	PURO-3D-20-WITH	CTGGCGGTACAGAGAGACACAGTCACTGTGTCTCAGTCTGACTCTGGTAC	resistant	1	11	199
PURO-3D-20-WITH-11-1	PURO-3D-20-WITH	CTGGCGGTACTCTGTGAGTGTGTGAGAGACTGTGTGTGTGAGAGTCGTAC	resistant	1	11	208
PURO-3D-20-WITH-11-1	PURO-3D-20-WITH	CTGGCGGTACTGTGTGAGTCTGAGACTGTGACTGTCAGACAGTGTCGTAC	resistant	1	11	38
PURO-3D-20-WITH-11-1	PURO-3D-20-WITH	CTGGGAGTACTCACTCACTGACAGACAGTGAGTGTGTCTGTGACAGATCA	resistant	1	11	48
PURO-3D-20-WITH-11-1	PURO-3D-20-WITH	CTGGGAGTACTCTCTGTCAGTGTGAGTCAGAGTCTCTGTGTGTGTCGTAC	resistant	1	11	578
PURO-3D-20-WITH-11-1	PURO-3D-20-WITH	CTGGGCGTACTCTCTCTGTGAGAGTGAGAGTCAGAGAGTGTGTCACGTAC	resistant	1	11	63
PURO-3D-20-WITH-11-1	PURO-3D-20-WITH	CTGGGCGTACTCTCTGTGTGTGACAGTCTCACTGTCTGTGTCTCTGGTAC	resistant	1	11	223
PURO-3D-20-WITH-11-1	PURO-3D-20-WITH	CTGGGGGTACTCTGTCTGTCAGACTGAGTGTGAGTGACTCTCACTGGTAC	resistant	1	11	357
PURO-3D-20-WITH-11-1	PURO-3D-20-WITH	CTGGGGGTACTGTGTCTCTCACACTCTCCAGTCACTGTCTACTCGTACAT	resistant	1	11	17
PURO-3D-20-WITH-11-1	PURO-3D-20-WITH	CTGGGTGTACTGAGTGAGTGAGTGTGTGTCACAGTGTCACTCAGTGGTAC	resistant	1	11	18
PURO-3D-20-WITH-11-1	PURO-3D-20-WITH	CTGGGTGTACTGTGTGAGAGTGACTCAGAGTCAGTGTGTGACACTGGTAC	resistant	1	11	22
PURO-3D-20-WITH-11-1	PURO-3D-20-WITH	CTGGTAGTACAGACAGTGACAGTGAGACACACTGTGAGAGTCTGTGGTAC	resistant	1	11	13
PURO-3D-20-WITH-11-1	PURO-3D-20-WITH	CTACCTGTACTCAGAGTGTCTGTCAGTCACTGTCACTGAGTGTGAGGTAC	resistant	1	11	292
PURO-3D-20-WITH-11-1	PURO-3D-20-WITH	CTACTCGTACTGACTCAGAGAGTGTGTCAGTGTCTCATAGTGAGTCGTAC	resistant	1	11	35
PURO-3D-20-WITH-11-1	PURO-3D-20-WITH	CTAGACGTACTGTGTGAGTCACAGAGAGAGTGACTCAGAGTGTGTCGTAC	resistant	1	11	189
PURO-3D-20-WITH-11-1	PURO-3D-20-WITH	CTAGCCTACAGACTGACAGTGTCAGTCTCTCTCACAGTGTCACACGTACA	resistant	1	11	495
PURO-3D-20-WITH-11-1	PURO-3D-20-WITH	CTAGCGGTACTGAGAGTCAGAGTCACTCACTGTGTCAGTCTCTGACGTAC	resistant	1	11	605
PURO-3D-20-WITH-11-1	PURO-3D-20-WITH	CTAGCGGTACTGTCACTCTCAGTCTGTGTCTCACTGTCTCACTGTCGTAC	resistant	1	11	14
PURO-3D-20-WITH-11-1	PURO-3D-20-WITH	CTAGGCGTACACTGTGTGACACAGTGACAGTGTGTGTGAGTGACTGGTAC	resistant	1	11	1023
PURO-3D-20-WITH-11-1	PURO-3D-20-WITH	CTAGGCGTACAGTCTCAGTGAGAGTGTCAGTGACTGACTCTGAGAGGTAC	resistant	1	11	19
PURO-3D-20-WITH-11-1	PURO-3D-20-WITH	CTAGGCGTACTGTGTCAGACTCTCAGTGAGAGTGAGAGTCTGAGTCGTAC	resistant	1	11	233
PURO-3D-20-WITH-11-1	PURO-3D-20-WITH	CTAGGGGTACTCTGTGTCAGTGTCACTGTCTCAGACTCTCAGTGTCGTAC	resistant	1	11	52
PURO-3D-20-WITH-11-1	PURO-3D-20-WITH	CTAGGTGTACAGTGTGAGTGTGTGTCAGTGTGAGAGACTGTGTGTGGTAC	resistant	1	11	26
PURO-3D-20-WITH-11-1	PURO-3D-20-WITH	CTAGTCGTACTGACAGTCTCAGGTGTGTCTCACGTGTCTGTGTGATCATG	resistant	1	11	46
PURO-3D-20-WITH-11-1	PURO-3D-20-WITH	CTAGTCGTACTGTCTGAGTGTGTCAGTGACTGTCTCACACTGTGTGGTAC	resistant	1	11	51
PURO-3D-20-WITH-11-1	PURO-3D-20-WITH	CTAGTGGTACTGTGTCAGACTCAGTCAGTCTCAGTCAGTGTGACTGGTAC	resistant	1	11	155
PURO-3D-20-WITH-11-1	PURO-3D-20-WITH	CTAGTTGTACACTCTGTGTCTCTGAGTGTCAGTGAGTCTCTCAGTCGTAC	resistant	1	11	842
PURO-3D-20-WITH-11-1	PURO-3D-20-WITH	CTATAAGTACAGACAGTGTGTGTGACTGAGTGAGTGTGAGAGACTCGTAC	resistant	1	11	101
PURO-3D-20-WITH-11-1	PURO-3D-20-WITH	CTATCCGTACTCAGTGACACTGTCTGTCTGAGAGTGACTCAGAGTGGTAC	resistant	1	11	906
PURO-3D-20-WITH-11-1	PURO-3D-20-WITH	CTATGAGTACAGAGTGTGTGTGTGTCTCTCTGTCTCAGACAGTGGTACAT	resistant	1	11	28
PURO-3D-20-WITH-11-1	PURO-3D-20-WITH	CTATGCGTACAGACAGTGTCACACTCTGTGAGTGAGAGTGACAGACGTAC	resistant	1	11	133
PURO-3D-20-WITH-11-1	PURO-3D-20-WITH	CTATGGGTACTCAGTCTGTGAGAGTCACTCTGTCTCTCTCAGAGTCGTAC	resistant	1	11	51
PURO-3D-20-WITH-11-1	PURO-3D-20-WITH	CTATTCGTACACTGTGTGAGTCAGTCTCAGTGAGTGTGTCTCTGTCGTAC	resistant	1	11	62
PURO-3D-20-WITH-11-1	PURO-3D-20-WITH	CTATTCGTACTCTCACTCTGTGTCTCTGAGTCAGTACTCTGTGTCGTACA	resistant	1	11	216
PURO-3D-20-WITH-11-1	PURO-3D-20-WITH	CTATTTGTACACTGTGTCAGTGTCACTCTGAGTCTGTCTGTCTGAGGTAC	resistant	1	11	186
PURO-3D-20-WITH-11-1	PURO-3D-20-WITH	CTATTTGTACTCTCTCACTGAGTCTCAGACTGTCAGTGTCTCTGTCGTAC	resistant	1	11	120
PURO-3D-20-WITH-11-1	PURO-3D-20-WITH	CTCGGTGTACTGAGACAGTGACAGTGTGTGTCAGTGTGTGTGTGTCGTAC	resistant	1	11	64
PURO-3D-20-WITH-11-1	PURO-3D-20-WITH	CTCGTAGTACTGACTGAGTGTGAGAGACTCTGACACTGTGTCTCTGGTAC	resistant	1	11	12
PURO-3D-20-WITH-11-1	PURO-3D-20-WITH	CTCGTCGTACTCTCTCTCTCTGTGTGTGTGAGAGTCAGAGACTGTGGTAC	resistant	1	11	12
PURO-3D-20-WITH-11-1	PURO-3D-20-WITH	CTCGTCGTACTGTGAGTCAGTGACTCTGTGTGTGTGTCTCAGACAGGTAC	resistant	1	11	83
PURO-3D-20-WITH-11-1	PURO-3D-20-WITH	CTCGTGGTACTCAGTCACTGTGTGAGTGAGTGTCTCTCACTGAGTCGTAC	resistant	1	11	78
PURO-3D-20-WITH-11-1	PURO-3D-20-WITH	CTCGTGGTACTGAGTCACTCAGGTGAGTGACAGTGAGTGACTCACGTACA	resistant	1	11	297
PURO-3D-20-WITH-11-1	PURO-3D-20-WITH	CTCGTTGTACTGTGTGAGTGTCAGTGAGTCTGTGTGAGACAGTGTCGTAC	resistant	1	11	99
PURO-3D-20-WITH-11-1	PURO-3D-20-WITH	CTCTATGTACTGTGTGTCTGAGTCTGTCTGAGTCAGAGTGTGTGAGGTAC	resistant	1	11	652
PURO-3D-20-WITH-11-1	PURO-3D-20-WITH	CTCTCAGTACAGTCACAGAGAGACACAGAGAGTGTGTCTGTGAGAGGTAC	resistant	1	11	605
PURO-3D-20-WITH-11-1	PURO-3D-20-WITH	CTCTCCGTACACTCTCAGACAGTCAGTCTGAGTGAGTGTGTCACTCGTAC	resistant	1	11	14
PURO-3D-20-WITH-11-1	PURO-3D-20-WITH	CTCTCTGTACTGAGTGTCAGAGAGTGTGTGTCAGTGTGAGTCTCAGGTAC	resistant	1	11	100
PURO-3D-20-WITH-11-1	PURO-3D-20-WITH	CTCTGAGTACACTGTGAGTCTGAGAGTCTGTGTGTGTCTGTGAGTGGTAC	resistant	1	11	526
PURO-3D-20-WITH-11-1	PURO-3D-20-WITH	CTCTGGGTACTTTCTCAGTGTCACACTGTGAGTCACTGTGACAGAGGTAC	resistant	1	11	286
PURO-3D-20-WITH-11-1	PURO-3D-20-WITH	CTCTTCGTACAGACACTCTCAGAGAGTCAGAGTGAGTGTGTGTCTGGTAC	resistant	1	11	499
PURO-3D-20-WITH-11-1	PURO-3D-20-WITH	CTCTTCGTACTGTGTCAGACAGTCAGTCTGAGTCTGTGTCAGTGTGGTAC	resistant	1	11	30
PURO-3D-20-WITH-11-1	PURO-3D-20-WITH	CTCTTGGTACAGTGACACACAGAGAGAGTGTCTGTCTGAGTCTGAGGTAC	resistant	1	11	12
PURO-3D-20-WITH-11-1	PURO-3D-20-WITH	CTCTTTGTACTGTGAGTGTGTGTGAGAGTGACTTCTGTGTGAGAGATCAT	resistant	1	11	129
PURO-3D-20-WITH-11-1	PURO-3D-20-WITH	CTGAAGGTACAGACAGTGTGTGTGTCACTCTGTCACTCTGTGTGTGGTAC	resistant	1	11	24
PURO-3D-20-WITH-11-1	PURO-3D-20-WITH	CTGACAGTACTCTCAGAGACTGAGTGTGTGTGAGTGTCTGTGTCAGGTAC	resistant	1	11	371
PURO-3D-20-WITH-11-1	PURO-3D-20-WITH	CTCTCTGAACGTATGGACTGTAGTAGTGAACTGGAAATTCTATGCTGATC	resistant	1	11	16
PURO-3D-20-WITH-11-1	PURO-3D-20-WITH	CTGAGGGTACACAGTCAGACAGTCACACTGAGAGACTGAGAGTCTCGTAC	resistant	1	11	56
PURO-3D-20-WITH-11-1	PURO-3D-20-WITH	CTGAGTGTACAGTCTGAGTGTGAGAGTGTGTCTCTCAGTGTCTGAGGTAC	resistant	1	11	1463
PURO-3D-20-WITH-11-1	PURO-3D-20-WITH	CTGAGTGTACTGACTGTGTGTGAGTGAGACTCTGTGTGTGAGAGACGTAC	resistant	1	11	14
PURO-3D-20-WITH-11-1	PURO-3D-20-WITH	CTGATGGTACACAGTCAGTCTGAGTGACTGTGTCTGAGTACAGTGGTACA	resistant	1	11	166
PURO-3D-20-WITH-11-1	PURO-3D-20-WITH	CTGATGGTACTCTCTGAGACTGAGTCACTGTGTCACTCTCTGTGTGGTAC	resistant	1	11	591
PURO-3D-20-WITH-11-1	PURO-3D-20-WITH	CTGATTGTACTGTCTGTCTGAGTGAGACAGTGACACTGACAGAGTCGTAC	resistant	1	11	171
PURO-3D-20-WITH-11-1	PURO-3D-20-WITH	CTTCAAGTACACAGTGTGTCACTCAGAGTGTGTGAGTCTGTCAGTCGTAC	resistant	1	11	318
PURO-3D-20-WITH-11-1	PURO-3D-20-WITH	CTTCACGTACTGTGACTCACAGTCTGTGTGAGACAGACAGACTGTCGTAC	resistant	1	11	623
PURO-3D-20-WITH-11-1	PURO-3D-20-WITH	CTTCCGGTACTCAGACAGTCAGACTCAGACTGAGACTGAGAGTGACGTAC	resistant	1	11	584
PURO-3D-20-WITH-11-1	PURO-3D-20-WITH	CTTCGCGTACTGTCTCACAGAGTCAGTCTCAGAGTCTCTGTCACTCGTAC	resistant	1	11	985
PURO-3D-20-WITH-11-1	PURO-3D-20-WITH	CTTCGGGTACTGTGTGTCTCACACTGTGAGTGTGTCAGAGTCAGTGGTAC	resistant	1	11	300
PURO-3D-20-WITH-11-1	PURO-3D-20-WITH	CTTCGTGTACTGTGTCACTCTGTGACTGAGTCTGTCTGTGAGACACGTAC	resistant	1	11	22
PURO-3D-20-WITH-11-1	PURO-3D-20-WITH	CTTCTAGTACTGAGTCTGTGTGTCAGTGTCAAGTGTCTCTGTCTCGTACA	resistant	1	11	192
PURO-3D-20-WITH-11-1	PURO-3D-20-WITH	CTTCTCGTACTGTGTGACTGAGTGTGTCTCAGAGAGTGTCTCTCAGGTAC	resistant	1	11	549
PURO-3D-20-WITH-11-1	PURO-3D-20-WITH	CTTCTCGTACTGTGTGTGAGTCTGTCACTGTGAGTGTCTCAGTGTCGTAC	resistant	1	11	234
PURO-3D-20-WITH-11-1	PURO-3D-20-WITH	CTTCTGGTACACACTGAGTGAGTGTGTCTGAGTCTGTCTCAGTCACGTAC	resistant	1	11	181
PURO-3D-20-WITH-11-1	PURO-3D-20-WITH	CTTCTGGTACTGTCACTGTCTCAGTGTGAGAGACAGAGTCTGTGACGTAC	resistant	1	11	187
PURO-3D-20-WITH-11-1	PURO-3D-20-WITH	CTTGACGTACTGAGTGTCTGTCTGTCACTGTCTCTGTCACTCTCTGGTAC	resistant	1	11	21
PURO-3D-20-WITH-11-1	PURO-3D-20-WITH	CTTGACGTACTGTGAGAGAGTCTCTCTCTGTCTGTCACTCAGTGTGGTAC	resistant	1	11	503
PURO-3D-20-WITH-11-1	PURO-3D-20-WITH	CTTGAGGTACAGTCAGTCAGACACTGTCACACTGTCTGTCTGTGACGTAC	resistant	1	11	727
PURO-3D-20-WITH-11-1	PURO-3D-20-WITH	CTTGAGGTACTCTGAGAGACTGAGACAGTCTGTGTCAGAGTCTGTGGTAC	resistant	1	11	13
PURO-3D-20-WITH-11-1	PURO-3D-20-WITH	CTTGCCGTACACTCTCTCACGTCAGACTGTGTGTCTGTGAGACAGGTACA	resistant	1	11	962
PURO-3D-20-WITH-11-1	PURO-3D-20-WITH	CTTGCCGTACTGTGTGTCTGTGAGTCTGAGAGAGTCAGTGTGTGTGGTAC	resistant	1	11	144
PURO-3D-20-WITH-11-1	PURO-3D-20-WITH	CTTGCGGTACAGTCTGAGTGTGACAGACTCACTCTGTCTGTCTCTCGTAC	resistant	1	11	154
PURO-3D-20-WITH-11-1	PURO-3D-20-WITH	CTTGCGGTACTGTCAGTGTGTCTCTGACTGAGTGTGTGAGTGAGAGGTAC	resistant	1	11	294
PURO-3D-20-WITH-11-1	PURO-3D-20-WITH	CTTGCTGTACTGAGAGTCTGACTCTCAGTGTCAGTGTCTCACTGTGGTAC	resistant	1	11	65
PURO-3D-20-WITH-11-1	PURO-3D-20-WITH	CTTGGGGTACTGTGTCTCTGTAAAAGTGAGAGAGAGACAGTGACGTACAT	resistant	1	11	10
PURO-3D-20-WITH-11-1	PURO-3D-20-WITH	CTTGGGGTACTGTGTCTCTGTAAAAGTGAGAGAGAGAGACAGTGACGTAC	resistant	1	11	191
PURO-3D-20-WITH-11-1	PURO-3D-20-WITH	CTTGGGTACTGACAGACTGTGTGAGAGTGACTGTGTGTGAGTGTGGTACA	resistant	1	11	287
PURO-3D-20-WITH-11-1	PURO-3D-20-WITH	CTTGGTGTACAGAGTCAGTCACAGTCTGTGTTTCTGTGTGTCACTGGTAC	resistant	1	11	12
PURO-3D-20-WITH-11-1	PURO-3D-20-WITH	CTTGGTGTACTCTGTGTGAGTGTGTGACTGAGAGACTCTCTGTGTGGTAC	resistant	1	11	69
PURO-3D-20-WITH-11-1	PURO-3D-20-WITH	CGTTATGTACTGTGTCTGTCTCACAGAGTCTCACTGACGTGTCTGATCAT	resistant	1	11	207
PURO-3D-20-WITH-11-1	PURO-3D-20-WITH	CGTTCCGTACAGTCTCTCTCTCACTGTGTCACACTGACACACTGTCGTAC	resistant	1	11	82
PURO-3D-20-WITH-11-1	PURO-3D-20-WITH	CGTTCCGTACTGTGTGAGACTGTCAGTCAGTGAGACTGTCACTCAGGTAC	resistant	1	11	38
PURO-3D-20-WITH-11-1	PURO-3D-20-WITH	CGTTCGGTACACTGTGTCACACTCACTGTGTCAGTCAGTCTCTCACGTAC	resistant	1	11	74
PURO-3D-20-WITH-11-1	PURO-3D-20-WITH	CGTTCTGTACTCTCAGTCTCACTGAGTCTGTGACAGAGTCACTGTCGTAC	resistant	1	11	38
PURO-3D-20-WITH-11-1	PURO-3D-20-WITH	CGTTGAGTACTGTGAGTGTGTGTCAGTCAGTGTGACACTGTCAGTGGTAC	resistant	1	11	428
PURO-3D-20-WITH-11-1	PURO-3D-20-WITH	CGTTGCGTACTCTGAGTGTGAGTGAGACTGTCTGAGTGTCACACACGTAC	resistant	1	11	121
PURO-3D-20-WITH-11-1	PURO-3D-20-WITH	CGTTGCGTACTGAGAGTGACAGTGAGTCACAGTCTCTGAGAGAGTGGTAC	resistant	1	11	11
PURO-3D-20-WITH-11-1	PURO-3D-20-WITH	CGTTGGGTACACTCACTGAGTGTCTGAGAGTGTGACTCTGTGAGTCGTAC	resistant	1	11	242
PURO-3D-20-WITH-11-1	PURO-3D-20-WITH	CGTTGGGTACAGTGTGTGTCAGTGAGTCACACAGTGTGTGTCAGAGGTAC	resistant	1	11	329
PURO-3D-20-WITH-11-1	PURO-3D-20-WITH	CGTTGTGTACTGAGTGACTGTGTCAGTGAGAGAGTGTGTGAGTGTCGTAC	resistant	1	11	117
PURO-3D-20-WITH-11-1	PURO-3D-20-WITH	CGTTTCGTACTCTCTCAGAGACTCTGTGAGAGTCACTGAGATCTGGTACA	resistant	1	11	151
PURO-3D-20-WITH-11-1	PURO-3D-20-WITH	CGTTTGGTACAGAGAGTCTGTCTGTGTGTGTCAGTCAGTCTCTGTCGTAC	resistant	1	11	757
PURO-3D-20-WITH-11-1	PURO-3D-20-WITH	CGTTTTGTACTGTGTGAGAGAGTCACTCAGTGTGAGACAGTGAGAGGTAC	resistant	1	11	173
PURO-3D-20-WITH-11-1	PURO-3D-20-WITH	CGTTTTGTACTGTGTGTCTGTCTCAGTGTCTCACAGTCTGAGTCTGGTAC	resistant	1	11	149
PURO-3D-20-WITH-11-1	PURO-3D-20-WITH	CTAAACGTACACTGAGTGTGTGTGAGTGAGACTCTGTCAGACTCTGGATC	resistant	1	11	88
PURO-3D-20-WITH-11-1	PURO-3D-20-WITH	CTAAATGTACAGTGTCTGAGTCTGACTGTGTCTGTGAGAGTCACAGGTAC	resistant	1	11	161
PURO-3D-20-WITH-11-1	PURO-3D-20-WITH	CTAACGGTACAGACTCTGTCACTGAGTGAGTGTCTGAGTGAGAGTGGTAC	resistant	1	11	432
PURO-3D-20-WITH-11-1	PURO-3D-20-WITH	CTAACGGTACTCAGTGTCACTGTGTGTGTGAGAGTGTGTCTGACGTACAT	resistant	1	11	22
PURO-3D-20-WITH-11-1	PURO-3D-20-WITH	CTAACGGTACTCAGTGTCACTGTGTGTGTGTGAGAGTGTGTCTGACGTAC	resistant	1	11	312
PURO-3D-20-WITH-11-1	PURO-3D-20-WITH	CTAACTGTACTCAGTGTCTGAGAGAGAGTGACTGTCTGTGAGTCTGGTAC	resistant	1	11	314
PURO-3D-20-WITH-11-1	PURO-3D-20-WITH	CTAACTGTACTCAGTGTGACTGTGTCTGTGACTCAGTGAGTCAGTGGTAC	resistant	1	11	96
PURO-3D-20-WITH-11-1	PURO-3D-20-WITH	CTAACTGTACTCTGTCTGAGAGTGTGTGACAGTGACACTGTCAGTCGTAC	resistant	1	11	271
PURO-3D-20-WITH-11-1	PURO-3D-20-WITH	CTAATCGTACTGTGACTGTCACTGAGAGTGAGTGTCACTGTGACAGGTAC	resistant	1	11	94
PURO-3D-20-WITH-11-1	PURO-3D-20-WITH	CTAATTGTACAGAGTGAGTCACTCTGTGTGTGTGTGTGTCACAGAGGTAC	resistant	1	11	58
PURO-3D-20-WITH-11-1	PURO-3D-20-WITH	CTAATTGTACTGTGAGAGTGTGTGACTGTCTCACACAGTGTGAGTGGTAC	resistant	1	11	1017
PURO-3D-20-WITH-11-1	PURO-3D-20-WITH	CTACAGGTACACACACTCAGTGTGTGTCAGTGTCTGACAGTGTGTGGTAC	resistant	1	11	217
PURO-3D-20-WITH-11-1	PURO-3D-20-WITH	CTACAGGTACACACACTGTGACTGAGAGTCTCTCTGTGTCTCTGTGATCA	resistant	1	11	352
PURO-3D-20-WITH-11-1	PURO-3D-20-WITH	CTACCAGTACTCTGTGTGAGACAGTGTCAGTGTGTCTGTGTGTGTCGTAC	resistant	1	11	134
PURO-3D-20-WITH-11-1	PURO-3D-20-WITH	GACCGTGTACTGTGTGTGTCTGTGAGAGACTGAGAGTCTCTGTCAGGTAC	resistant	1	11	163
PURO-3D-20-WITH-11-1	PURO-3D-20-WITH	GACCTAGTACTGACAGTGTGTCTGACAGTGAGACTGTTCAGTGAGGTACA	resistant	1	11	379
PURO-3D-20-WITH-11-1	PURO-3D-20-WITH	GACCTTGTACTCAGAGAGTGAGTCAGTCACTGTCAGTGTGTGTGACGTAC	resistant	1	11	171
PURO-3D-20-WITH-11-1	PURO-3D-20-WITH	GACGCGCTACACAGAGTGTCACACACTCTGTGTGTCTGTCTGTCAGGTAC	resistant	1	11	998
PURO-3D-20-WITH-11-1	PURO-3D-20-WITH	GACGCGGTACACTCAGACTCACACTGTCACTGTGTGTGAGTGAGAGGTAC	resistant	1	11	56
PURO-3D-20-WITH-11-1	PURO-3D-20-WITH	GACGCGGTACTGAGTAGTCTGTGTCTGTCTGTGTCTCAGACTCTCGTACA	resistant	1	11	24
PURO-3D-20-WITH-11-1	PURO-3D-20-WITH	GACGGAGTACAGACACTCACAGTGACTGTCTGAGAGTCTCACACTGGTAC	resistant	1	11	556
PURO-3D-20-WITH-11-1	PURO-3D-20-WITH	GACGGGGTACAGTCAGTGACTGACTCTGAGTCTGTCTGTGTGAGAGGTAC	resistant	1	11	58
PURO-3D-20-WITH-11-1	PURO-3D-20-WITH	GACGGGGTACAGTGTCAGAGTCTGTCAGTGTGCGTGTCACTGACTCGTAC	resistant	1	11	66
PURO-3D-20-WITH-11-1	PURO-3D-20-WITH	GACGTCGTACTGAGACTGTGTCAGAGTGAGTGAGAGTCAGTGTCAGGTAC	resistant	1	11	544
PURO-3D-20-WITH-11-1	PURO-3D-20-WITH	GACGTGGTACTCAGTGACTGTCACTGTGTGTCTCTCTGTCTCAGACGTAC	resistant	1	11	226
PURO-3D-20-WITH-11-1	PURO-3D-20-WITH	GACGTTGTACTCAGAGAGTGAGACTGAGTCTCTGTCTCTCACTGTGGTAC	resistant	1	11	491
PURO-3D-20-WITH-11-1	PURO-3D-20-WITH	GACGTTGTACTCAGTGACAGAGTGTGAGAGTCACAGTGTGTCTGTGGTAC	resistant	1	11	528
PURO-3D-20-WITH-11-1	PURO-3D-20-WITH	GACTAAGTACTCTCTCAGTCACACTGACACACACACAGTGAGTGTGGTAC	resistant	1	11	167
PURO-3D-20-WITH-11-1	PURO-3D-20-WITH	GACTAAGTACTGAGTGACTCTCTCAGTGTGTGTCTCAGACTCTCTCGTAC	resistant	1	11	657
PURO-3D-20-WITH-11-1	PURO-3D-20-WITH	GACTATGTACTCACTGACTCTCTGTCACACAGAGACAGTGTGTGTCGTAC	resistant	1	11	28
PURO-3D-20-WITH-11-1	PURO-3D-20-WITH	GACTGCGTACTGTTTGTCAGTGACTGTCACTGTGTGTCAGAGTGTGGTAC	resistant	1	11	78
PURO-3D-20-WITH-11-1	PURO-3D-20-WITH	GACTTGGTACTCTGAGAGTGTCACTGTCTGTGAGAGTGAGTGTGTGGTAC	resistant	1	11	349
PURO-3D-20-WITH-11-1	PURO-3D-20-WITH	GAGAAAGTACACTGAGTCTGTGTCAGTGTGTGTGACTGAGTCTGTGGTAC	resistant	1	11	507
PURO-3D-20-WITH-11-1	PURO-3D-20-WITH	GAGAAGGTACTGTGTGACAGACAGTGTGTGTGAGACTCTGAGTCTGGTAC	resistant	1	11	38
PURO-3D-20-WITH-11-1	PURO-3D-20-WITH	GAGACAGTACACAGTGTGTGTCTGTGTGTGTGTGAGTGTCTGAGGTACAT	resistant	1	11	53
PURO-3D-20-WITH-11-1	PURO-3D-20-WITH	GAGACAGTACACAGTGTGTGTCTGTGTGTGTGTGTGAGTGTCTGAGGTAC	resistant	1	11	425
PURO-3D-20-WITH-11-1	PURO-3D-20-WITH	GAGAGCGTACTGACTCAGACTGTGTGTGTCTCAGTCAGTGTCTCTGGTAC	resistant	1	11	128
PURO-3D-20-WITH-11-1	PURO-3D-20-WITH	GAGAGGGTACTGTGTCTCAGAGAGTGTCTGACTGTGAGTGTCTGTGGTAC	resistant	1	11	652
PURO-3D-20-WITH-11-1	PURO-3D-20-WITH	GAGAGTGTACACAGTCACAGACACTGTGTCACTCACTCTGAGTCACGTAC	resistant	1	11	318
PURO-3D-20-WITH-11-1	PURO-3D-20-WITH	CTTTAAGTACACAGTGTGACTGACTGAGACTGAGACTGTGACACAGGTAC	resistant	1	11	75
PURO-3D-20-WITH-11-1	PURO-3D-20-WITH	CTTTAAGTACTCTCAGTGTGTCACAGAGAGAGTGAGTGTGTGTGACGTAC	resistant	1	11	74
PURO-3D-20-WITH-11-1	PURO-3D-20-WITH	CTTTAGGTACAGTCTGTCAGTGTCTGTCACACTGTCTCACACTGACGTAC	resistant	1	11	189
PURO-3D-20-WITH-11-1	PURO-3D-20-WITH	CTTTAGGTACAGTGTCACACTGTGACTGAGAGACAGTCAGTGTCACGTAC	resistant	1	11	13
PURO-3D-20-WITH-11-1	PURO-3D-20-WITH	CTTTAGGTACTGTCTGTGTGTGACTGTGAGTCTCTCTGTGTGTGGTACAT	resistant	1	11	10
PURO-3D-20-WITH-11-1	PURO-3D-20-WITH	CTTTAGGTACTGTCTGTGTGTGACTGTGAGTCTCTCTGTGTGTGTGGTAC	resistant	1	11	343
PURO-3D-20-WITH-11-1	PURO-3D-20-WITH	CTTTATGTACACAGTGTGTGACTGAGTCTCTGACACACAGACAGTCGTAC	resistant	1	11	66
PURO-3D-20-WITH-11-1	PURO-3D-20-WITH	CTTTCAGTACTGTGAGACTGTGTCTCTGTCAGTCTCTGTGTGTCAGGTAC	resistant	1	11	117
PURO-3D-20-WITH-11-1	PURO-3D-20-WITH	CTTTCCGTACTCAGTCTGTGTCTCTGTGTGTCACAGTGAGACAGACGTAC	resistant	1	11	587
PURO-3D-20-WITH-11-1	PURO-3D-20-WITH	CTTTCCGTACTTGTCTGTGTCTGTGTGTCTGTGACAGTCTCACTCGTACA	resistant	1	11	322
PURO-3D-20-WITH-11-1	PURO-3D-20-WITH	CTTTGAGTACTGAGTGTCTGACTCAGTGAGAGACAGTGAGTGTCTCGTAC	resistant	1	11	338
PURO-3D-20-WITH-11-1	PURO-3D-20-WITH	CTTTGAGTACTGTGTGTCAGAGAGAGGTCTGAGAGACTGTGTGTGGTACA	resistant	1	11	454
PURO-3D-20-WITH-11-1	PURO-3D-20-WITH	CTTTGCGTACAGTCTGACTGAGTGTGTCAGTGTGTGTCTCAGTGTCGTAC	resistant	1	11	50
PURO-3D-20-WITH-11-1	PURO-3D-20-WITH	CTTTGGGTACAGACTGAGTCTGTCAGTGAGTGTCAGTCTGAGTGTGGTAC	resistant	1	11	1041
PURO-3D-20-WITH-11-1	PURO-3D-20-WITH	CTTTGTGTACAGTGTGTCTCACTGAGTGAGTGTGTGTCAGACAGACGTAC	resistant	1	11	91
PURO-3D-20-WITH-11-1	PURO-3D-20-WITH	CTTTTGGTACTGTCTGTCTCTGTGTGAGTCTGTCTGTGAGTGACTGGTAC	resistant	1	11	72
PURO-3D-20-WITH-11-1	PURO-3D-20-WITH	GAAAACGTACTGAGTCTCTGTGGAGTGTCTGTGTCAGTGACTGTCTGGTA	resistant	1	11	72
PURO-3D-20-WITH-11-1	PURO-3D-20-WITH	GAAAAGGTACTGAGAGAGTCAGTCAGAGTCACAGTGTGTGTCACTCGTAC	resistant	1	11	224
PURO-3D-20-WITH-11-1	PURO-3D-20-WITH	GAAAGGGTACACAGTGTGTGTGTGAGACAGAGACTCAGTCTCACTGGTAC	resistant	1	11	217
PURO-3D-20-WITH-11-1	PURO-3D-20-WITH	GAAAGTGTACACACTGAGTCACTCACTGTGTGTCTCAGAGTGAGTGGTAC	resistant	1	11	15
PURO-3D-20-WITH-11-1	PURO-3D-20-WITH	GAACGCGTACTGAGTCAGTGTCTGTGTGTGTGACAGTGTGAGTCACGTAC	resistant	1	11	95
PURO-3D-20-WITH-11-1	PURO-3D-20-WITH	GAACGCGTACTGTGAGACAGACACTGTGTCTGTCAGTCACGGACTCGTAC	resistant	1	11	916
PURO-3D-20-WITH-11-1	PURO-3D-20-WITH	GAACGTGTACTCAGTCTGTGTCTCACTCTGACTCTGAGTGTGAGAGGTAC	resistant	1	11	446
PURO-3D-20-WITH-11-1	PURO-3D-20-WITH	GAACTAGTACACTCACTGTGTGTGTGTCACGAGTCACTGAGTCAGGTACA	resistant	1	11	500
PURO-3D-20-WITH-11-1	PURO-3D-20-WITH	GAACTGGTACAGTGAGACTCAGTCTGTGAGTGAGAGTGTCTGTGTCGTAC	resistant	1	11	556
PURO-3D-20-WITH-11-1	PURO-3D-20-WITH	GAACTGGTACTCACAGTCTGAGTCTGAGAGTCTGAGTGTCACTGAGGTAC	resistant	1	11	239
PURO-3D-20-WITH-11-1	PURO-3D-20-WITH	GAACTGGTACTGTGTGAGACTGTGAGTGAAGACTGAGTGTGTCTGGTACA	resistant	1	11	154
PURO-3D-20-WITH-11-1	PURO-3D-20-WITH	GAACTGGTACTGTGTGTCTCAGTGTCAGTGTCACTGTGTCTGCACGTACA	resistant	1	11	50
PURO-3D-20-WITH-11-1	PURO-3D-20-WITH	GAACTTGTACACTGTGTCTGAGTGAGTCAGTCTGAGTGTGTCTGAGGTAC	resistant	1	11	98
PURO-3D-20-WITH-11-1	PURO-3D-20-WITH	GAAGAAGTACAGTGGTGTGTCTGTGACTGACTGTCAGTCACTGAGGTACA	resistant	1	11	96
PURO-3D-20-WITH-11-1	PURO-3D-20-WITH	GAGAGAGTACGTATGGACAGTAGTTCTCAACGGGGAATTCTATGCTGATC	resistant	1	11	11
PURO-3D-20-WITH-11-1	PURO-3D-20-WITH	GAGAGTGTACGTATGGACAGTAGTAGTGAACTGGAAATTCTATGCTGATC	resistant	1	11	22
PURO-3D-20-WITH-11-1	PURO-3D-20-WITH	GAGATGGTACTCAGTGTGAGAGTCACAGAGACTCAGACTGAGAGTCGTAC	resistant	1	11	543
PURO-3D-20-WITH-11-1	PURO-3D-20-WITH	GAGATTGTACTGTGAGAGACACACAGTCTGTGTCTGACTGACTCTGGTAC	resistant	1	11	136
PURO-3D-20-WITH-11-1	PURO-3D-20-WITH	GAGCACGTACACACAGTCTGTGTGTGTCTCACAGACAGACAGACGTACAT	resistant	1	11	27
PURO-3D-20-WITH-11-1	PURO-3D-20-WITH	GAGCACGTACACACAGTCTGTGTGTGTGTCTCACAGACAGACAGACGTAC	resistant	1	11	1096
PURO-3D-20-WITH-11-1	PURO-3D-20-WITH	GAGCAGGTACACTCACAGTCTCAGTGAGAGACTGTCACACAGTCGTACAT	resistant	1	11	10
PURO-3D-20-WITH-11-1	PURO-3D-20-WITH	GAGCATGTACAGTCACTGTCTCTCTGTCAGTGTGTCTCTCAGTCTCGTAC	resistant	1	11	619
PURO-3D-20-WITH-11-1	PURO-3D-20-WITH	GAGCATGTACTGTGAGTGAGAGTGAGTGTGTGTGACAGAGTCTCTGGTAC	resistant	1	11	64
PURO-3D-20-WITH-11-1	PURO-3D-20-WITH	GAGCATGTACTGTGTCAGTCACACAGTGAGACACTGAGTGTGACAGGTAC	resistant	1	11	302
PURO-3D-20-WITH-11-1	PURO-3D-20-WITH	GAGCCTGTACAGTCTGTCTCACTCTGAGTGAGTGTGTGTCACAGTCGTAC	resistant	1	11	159
PURO-3D-20-WITH-11-1	PURO-3D-20-WITH	GAGCGAGTACTCACTGAGTCTGTCTCTGTGTCAGTGAGAGTGTGACGTAC	resistant	1	11	13
PURO-3D-20-WITH-11-1	PURO-3D-20-WITH	GAGCGAGTACTGTGTGTGTCTGTGAGTCTCAGAGTCTCACAGTGTGGTAC	resistant	1	11	85
PURO-3D-20-WITH-11-1	PURO-3D-20-WITH	GAGCGGGTACTGACTGAGACAGTCAGAGAGTGAGTGTGTGACAGACGTAC	resistant	1	11	600
PURO-3D-20-WITH-11-1	PURO-3D-20-WITH	GAGCGGGTACTGTCACAGTCTGTCAGACTGTGACTCTCTGTGAGACGTAC	resistant	1	11	359
PURO-3D-20-WITH-11-1	PURO-3D-20-WITH	GAGCTAGTACAGTGAGACACTGTGACAGAGTGTCTCAGACTGTGAGGTAC	resistant	1	11	72
PURO-3D-20-WITH-11-1	PURO-3D-20-WITH	GAGCTCGTACAGTCAGAGTGACTCAGACTGAGTCTGTGACAGTGTGGTAC	resistant	1	11	199
PURO-3D-20-WITH-11-1	PURO-3D-20-WITH	GAGCTTGTACAGTGAGACAGTCTCTCTGTGTGTGTGAGTGTGTCTCGTAC	resistant	1	11	74
PURO-3D-20-WITH-11-1	PURO-3D-20-WITH	GAGGACGTACACTGAGAGACACAGTCAGTGAGAGTGTCTGTGTCAGGTAC	resistant	1	11	209
PURO-3D-20-WITH-11-1	PURO-3D-20-WITH	GAGGACGTACTCTCACTGTGTCTCTGTGTCACTGTCTCTGTGACTGGTAC	resistant	1	11	1018
PURO-3D-20-WITH-11-1	PURO-3D-20-WITH	GAGGCAGTACTGTCACAGTGAGAGTCAGAGTGTCACTGTCGTCAGGTACA	resistant	1	11	40
PURO-3D-20-WITH-11-1	PURO-3D-20-WITH	GAGGCAGTACTGTCACAGTGTCAGAGTGTGTCACTCAGTCACACTCGTAC	resistant	1	11	896
PURO-3D-20-WITH-11-1	PURO-3D-20-WITH	GAGGCTGTACACACTGTGAGTCAGAGTCTCTGACAGTGTGTGTGAGGTAC	resistant	1	11	363
PURO-3D-20-WITH-11-1	PURO-3D-20-WITH	GAGGCTGTACTGACAGTCAGACTCAGTGAGAGTGAGAGTCACACTCGTAC	resistant	1	11	21
PURO-3D-20-WITH-11-1	PURO-3D-20-WITH	GAGGGCGTACAGTGAGAGTGAGTCAGTGTGAGTCTGAGAGTGACAGGTAC	resistant	1	11	602
PURO-3D-20-WITH-11-1	PURO-3D-20-WITH	GAGGGGGTACTGTCACAGTGACTGTCTCTGAGAGTGTTACACTGTGGTAC	resistant	1	11	122
PURO-3D-20-WITH-11-1	PURO-3D-20-WITH	GAGGGTGTACTGTCTCAGTGTGAGACAGTCACAGAGAGTGAGTGTCGTAC	resistant	1	11	73
PURO-3D-20-WITH-11-1	PURO-3D-20-WITH	GAGGGTGTACTGTGTGTGAGTGTCAGACTCAGACTCTGAGTCAGTGGTAC	resistant	1	11	18
PURO-3D-20-WITH-11-1	PURO-3D-20-WITH	GAGGTAGTACTCTGACTCTGAGTGTGTGTGACTGACTGTCTGTGAGGTAC	resistant	1	11	29
PURO-3D-20-WITH-11-1	PURO-3D-20-WITH	GAGGTCGTACAGTCTGTCTCAGTGTGTGAGACTGTCTGTGACTGAGGTAC	resistant	1	11	212
PURO-3D-20-WITH-11-1	PURO-3D-20-WITH	GAGGTGGTACACTGTCAGTCACTGTCTCTCAGTGTGTGTGAGTGTGGTAC	resistant	1	11	21
PURO-3D-20-WITH-11-1	PURO-3D-20-WITH	GAGGTGGTACAGTGAGACTGACAGACTGAGAGACTGTGTCACTCAGGTAC	resistant	1	11	12
PURO-3D-20-WITH-11-1	PURO-3D-20-WITH	GAGGTGGTACTCTGTCTGAGTGAGACTCTGTCTGTGTGTGTCTCTCGTAC	resistant	1	11	608
PURO-3D-20-WITH-11-1	PURO-3D-20-WITH	GAGGTGGTACTGTGTGAGTCTGTGTGTCTGTCTCACACTCTGTGTCGTAC	resistant	1	11	821
PURO-3D-20-WITH-11-1	PURO-3D-20-WITH	GAGGTTGTACAGTCACTCTCACAGTGAGTCAGTCACTGTGAGTCAGGTAC	resistant	1	11	346
PURO-3D-20-WITH-11-1	PURO-3D-20-WITH	GAGGTTGTACAGTGAGAGAGTGTCAGTGTGTCTCAGTCTGTGACTGGTAC	resistant	1	11	252
PURO-3D-20-WITH-11-1	PURO-3D-20-WITH	GAGGTTGTACTGTCACTGAGTCAGACACAGACACTGTCTGTGAGGTACAT	resistant	1	11	105
PURO-3D-20-WITH-11-1	PURO-3D-20-WITH	GAGTAAGTACTGACTGTCTCTGTGTCAGTGTCACAGTGAGTCACAGGTAC	resistant	1	11	426
PURO-3D-20-WITH-11-1	PURO-3D-20-WITH	GAGTACGTACTGACACAGAGTGTGTGACTGTCTGTGTCTGAGTGTCGTAC	resistant	1	11	1024
PURO-3D-20-WITH-11-1	PURO-3D-20-WITH	GAGTAGGTACTCTGTCTCTCTGCAGTGTCTCAGTCTCAGTGACAGGTACA	resistant	1	11	13
PURO-3D-20-WITH-11-1	PURO-3D-20-WITH	GAGTAGGTACTGACTCTCACTCTGTGAGTGTGTGTCTGACTGTCTGGTAC	resistant	1	11	37
PURO-3D-20-WITH-11-1	PURO-3D-20-WITH	GAGTATGCACTGTGTGTCTGTGACTCAGTGTCACAGACTGTCTACGTATG	resistant	1	11	22
PURO-3D-20-WITH-11-1	PURO-3D-20-WITH	GAGTATGTACTCAGTGTGTGAGTCTGAGTCAGACTGTGTCTCTGTCGTAC	resistant	1	11	24
PURO-3D-20-WITH-11-1	PURO-3D-20-WITH	GAGTCGGTACACTCTGTGTGTGTGAGTGTGAGAGTCACAGTGTGTCGTAC	resistant	1	11	893
PURO-3D-20-WITH-11-1	PURO-3D-20-WITH	GAGTCTGTACTGTGTCAGTCTGAGTCTGTGTCAGTCTCAGTGAGTGGTAC	resistant	1	11	141
PURO-3D-20-WITH-11-1	PURO-3D-20-WITH	GAGTGAGTAAGTGTGAGACTGAGTGTCTCTGACTGGTACATGGACTGACG	resistant	1	11	25
PURO-3D-20-WITH-11-1	PURO-3D-20-WITH	GAGTGAGTACACTGTGTGTGACTGACAGTGTCTCTGTGTGTGTCTCGTAC	resistant	1	11	110
PURO-3D-20-WITH-11-1	PURO-3D-20-WITH	GAGTGTGTACAGTGTCACACACACACTCTGACTCAGTCAGTGTGTGGTAC	resistant	1	11	152
PURO-3D-20-WITH-11-1	PURO-3D-20-WITH	GAGTGTGTACTCAGTGACTCTGTCTGTCAGTGTCAGAGAGAGTGTGGTAC	resistant	1	11	344
PURO-3D-20-WITH-11-1	PURO-3D-20-WITH	GAGTGTGTACTGTCTCTGTGACTCTGTGTGTGACTGTCTGAGTGGTACAT	resistant	1	11	12
PURO-3D-20-WITH-11-1	PURO-3D-20-WITH	GAGTGTGTACTGTCTCTGTGACTCTGTGTGTGTGACTGTCTGAGTGGTAC	resistant	1	11	1858
PURO-3D-20-WITH-11-1	PURO-3D-20-WITH	GAGTTGGTACAAACTCAGAGTGTCTCTGTGAGAGTGTCTCTGACTGGTAC	resistant	1	11	700
PURO-3D-20-WITH-11-1	PURO-3D-20-WITH	GATAATGTACTCTGTCTGAGAGTGAGTGAGACAGTGTCACTGTCTCGTAC	resistant	1	11	15
PURO-3D-20-WITH-11-1	PURO-3D-20-WITH	GATACGGTACAGAGTCTGTCTGTCAGTCTGAGTCTCAGAGTCAGTGGTAC	resistant	1	11	269
PURO-3D-20-WITH-11-1	PURO-3D-20-WITH	GATAGTGTACTCAGACTGAGAGTGAGTGAGACTCTGAGAGTGTGTGGTAC	resistant	1	11	216
PURO-3D-20-WITH-11-1	PURO-3D-20-WITH	GATATCTACAGAGTGTGAGACACTGTCTCACTGAGAGTGAGTCTCGTACA	resistant	1	11	379
PURO-3D-20-WITH-11-1	PURO-3D-20-WITH	GATATTGTACTGACACTGAGAGAGTCTCAGTCTGAGAGAGTCAGTGGTAC	resistant	1	11	48
PURO-3D-20-WITH-11-1	PURO-3D-20-WITH	GATATTGTACTGTGTGTGTGTCAGACACTGTCTGTGTGTGTGAGAGGTAC	resistant	1	11	36
PURO-3D-20-WITH-11-1	PURO-3D-20-WITH	GATCAAGTACAGACAGTGTCACTCAGTGAGTGTCTCTCTCTGTGTGGTAC	resistant	1	11	29
PURO-3D-20-WITH-11-1	PURO-3D-20-WITH	GATCCCGTACTCTGTCACACTGTGTCAGTCATGTTAGACACTCTGTACAT	resistant	1	11	85
PURO-3D-20-WITH-11-1	PURO-3D-20-WITH	GATCCGGTACTGAGTCACTCAGAGAGTGACAGAGTCTCAGTGAGAGGTAC	resistant	1	11	148
PURO-3D-20-WITH-11-1	PURO-3D-20-WITH	GATCCGGTACTGAGTGTCTCTGTCAGTCTGTCTGTGTGTGTGTCTCGTAC	resistant	1	11	12
PURO-3D-20-WITH-11-1	PURO-3D-20-WITH	GATCGAGTACAGACAGAGTGAGAGTCACTCTCAGACTCTGTGTGAGGTAC	resistant	1	11	16
PURO-3D-20-WITH-11-1	PURO-3D-20-WITH	GATCGAGTACTGAGAGTGACACTGAGTGTGTCAGAGTCAGACACTGATCA	resistant	1	11	480
PURO-3D-20-WITH-11-1	PURO-3D-20-WITH	GATCGGGTACTGAGTCTCACACACTGAGAGTCAGTCTCTGTCTCTGGTAC	resistant	1	11	241
PURO-3D-20-WITH-11-1	PURO-3D-20-WITH	GATCGTGTACAGTCTGTGTGTCTGTCAGACACTCAGTGTGTCTGTGGTAC	resistant	1	11	12
PURO-3D-20-WITH-11-1	PURO-3D-20-WITH	GATCTAGTACACACACTGTGTGAGTCTCACACTCTGTCTCTGAGAGGTAC	resistant	1	11	58
PURO-3D-20-WITH-11-1	PURO-3D-20-WITH	GATCTGGTACAGTCAGAGAGTCTGACAGTGTGTCAGTCAGAGACAGGTAC	resistant	1	11	1224
PURO-3D-20-WITH-11-1	PURO-3D-20-WITH	GATCTGTACTGTGAGTGTCAGAGACTGAGAGAGAGTGTCTCCTCGTACAT	resistant	1	11	35
PURO-3D-20-WITH-11-1	PURO-3D-20-WITH	GATGAAGTACTCAGAGTCTCTGTGTGTCACTGAGAGTCTCACTGAGGTAC	resistant	1	11	22
PURO-3D-20-WITH-11-1	PURO-3D-20-WITH	GATGGAGTACAGAGAGAGAGTGAGTGAGTGTGTCAGTGTCAGTGTCGTAC	resistant	1	11	525
PURO-3D-20-WITH-11-1	PURO-3D-20-WITH	GATGGCGTACTCTGTGAGTCTGTCTCTCTCTGTGACTGAGTCAGTCGTAC	resistant	1	11	11
PURO-3D-20-WITH-11-1	PURO-3D-20-WITH	GATGTAGTACACTCAGTGTGAGTGTGAGTGTGTCAGTCTGTCAGTCGTAC	resistant	1	11	75
PURO-3D-20-WITH-11-1	PURO-3D-20-WITH	GATGTAGTACTCAGTGTGTGTCTGTCTCTGTGTCAGTGTGTGTCTGGTAC	resistant	1	11	352
PURO-3D-20-WITH-11-1	PURO-3D-20-WITH	GATGTAGTACTCTGTGTGTGTCTCTGAGTGTCTGTGACAGAGTCACGTAC	resistant	1	11	220
PURO-3D-20-WITH-11-1	PURO-3D-20-WITH	GATGTCGTACAGAGTGACAGTCAGAGACAGTGACTGTGAGTGAGTCGTAC	resistant	1	11	278
PURO-3D-20-WITH-11-1	PURO-3D-20-WITH	GATGTGGTACTCTGTGACAGAGTGTGACAGTGTGTCTGTGTGAGTGGTAC	resistant	1	11	438
PURO-3D-20-WITH-11-1	PURO-3D-20-WITH	GATGTTGTACAGACAGTGTGAGTGTGTCTGAGAGTGTGTGTGAGGTACAT	resistant	1	11	21
PURO-3D-20-WITH-11-1	PURO-3D-20-WITH	GATGTTGTACAGACAGTGTGAGTGTGTCTGAGAGTGTGTGTGTGAGGTAC	resistant	1	11	761
PURO-3D-20-WITH-11-1	PURO-3D-20-WITH	GATTAAGTACTGTCTCACACTGACAGACTCTGTCAGACTGACACTCGTAC	resistant	1	11	873
PURO-3D-20-WITH-11-1	PURO-3D-20-WITH	GATTAGGTACACAGAGAGTGACACTGACTGTGAGAGTGAGTCAGAGGTAC	resistant	1	11	416
PURO-3D-20-WITH-11-1	PURO-3D-20-WITH	GATTCAGTACTGTCTGAGAGAGTGTGTGTGAGTGACAGTGTGTCTCGTAC	resistant	1	11	655
PURO-3D-20-WITH-11-1	PURO-3D-20-WITH	GATTCGGTACACAGTCTAGTGTCACAGTCTGTCTGTCTCACACTGGTACA	resistant	1	11	75
PURO-3D-20-WITH-11-1	PURO-3D-20-WITH	GATTGCGTACTCTGTCTGTCTGTCTGTCAGTCTGAGTCACAGTCACGTAC	resistant	1	11	131
PURO-3D-20-WITH-11-1	PURO-3D-20-WITH	GATTTAGTACTGAGTCTAGTGAGACTCTGTCTCTGAGTCACTGTCGTACA	resistant	1	11	184
PURO-3D-20-WITH-11-1	PURO-3D-20-WITH	GATTTGGACGTGTGTCAGTCACTGTGTGACAGAGAGAGACACAGAGTACG	resistant	1	11	452
PURO-3D-20-WITH-11-1	PURO-3D-20-WITH	GATTTTGTACACTCTCAGTGACAGAGAGTGTCAGACTGTCTGTGAGGTAC	resistant	1	11	346
PURO-3D-20-WITH-11-1	PURO-3D-20-WITH	GCAAATGTACTGTGTGTCTCTCTGAGAGTCACTGAGTGTGTCACTGGTAC	resistant	1	11	203
PURO-3D-20-WITH-11-1	PURO-3D-20-WITH	GCAACCGTACAGTCACTGTGTCTCTCTGTCTCAGTGTGTGTGTGGTACAT	resistant	1	11	46
PURO-3D-20-WITH-11-1	PURO-3D-20-WITH	GCAACCGTACAGTCACTGTGTCTCTCTGTCTCAGTGTGTGTGTGTGGTAC	resistant	1	11	296
PURO-3D-20-WITH-11-1	PURO-3D-20-WITH	GAAGCCGTACAGTGACACAACTGACTGTGTCACACAGACACTCTCGTACA	resistant	1	11	161
PURO-3D-20-WITH-11-1	PURO-3D-20-WITH	GAAGCTGTACTGACAGAGACTGTCTGTCACTGTGTCTGACACAGAGGTAC	resistant	1	11	395
PURO-3D-20-WITH-11-1	PURO-3D-20-WITH	GAAGGAGTACAGTCTCTGTCACTCTGTGTGTGAGTGTGTCAGTCTCGTAC	resistant	1	11	312
PURO-3D-20-WITH-11-1	PURO-3D-20-WITH	GAAGGCGTACTGTCTGACAGTGACAGAGACTGTCTGTGTCTCTGACGTAC	resistant	1	11	72
PURO-3D-20-WITH-11-1	PURO-3D-20-WITH	GAAGGGGTACTGACTCAGAGAGTGAGACACTCAGAGTGAGTCTGAGGTAC	resistant	1	11	958
PURO-3D-20-WITH-11-1	PURO-3D-20-WITH	GAAGGTGTACAGAGTGAGTCTCTGACTCAGTCACACAGAGACTCTGGTAC	resistant	1	11	369
PURO-3D-20-WITH-11-1	PURO-3D-20-WITH	GAAGTAGTACACACTGTGTGAGACAGTGAGTGTGCTCTCACACTCGTACA	resistant	1	11	2921
PURO-3D-20-WITH-11-1	PURO-3D-20-WITH	GAAGTGGTACACAGTGACTGTGAGTGACAGTCAGAGTGTGTGTCTCGTAC	resistant	1	11	1152
PURO-3D-20-WITH-11-1	PURO-3D-20-WITH	GAATAGGTACTGAGAGTGTCAGAGAGTGAGTGTGAGTGACAGAGACGTAC	resistant	1	11	67
PURO-3D-20-WITH-11-1	PURO-3D-20-WITH	GAATATGTACAGAGACTCTCTCTGTGTCAGACTCAGACTGACACTCGTAC	resistant	1	11	384
PURO-3D-20-WITH-11-1	PURO-3D-20-WITH	GAATCCGTACAGAGACTGTCTGTGAGAGTCACTGACTGTCAGTGTGGTAC	resistant	1	11	270
PURO-3D-20-WITH-11-1	PURO-3D-20-WITH	GAATCCGTACTGACAGTGAGTGTGACAGTGTGAGAGTGTCTGAGTGGTAC	resistant	1	11	111
PURO-3D-20-WITH-11-1	PURO-3D-20-WITH	GAATCCGTACTGTCTGTCAGTCTTGAGACTCCTCTCTCAGACTGGTACAT	resistant	1	11	77
PURO-3D-20-WITH-11-1	PURO-3D-20-WITH	GAATTAGTACTGTGACTGTCACAGTGAGTCTCTGAGTGTGTCTGTGGTAC	resistant	1	11	525
PURO-3D-20-WITH-11-1	PURO-3D-20-WITH	GACACAGTACAGTGTGAGTGTGACTGTGAGTCAGAGTGTGTCAGTGGTAC	resistant	1	11	59
PURO-3D-20-WITH-11-1	PURO-3D-20-WITH	CTGTCTCTACGTATGGACTGTAGTAGTGAACTGGAAATTCTATGCTGATC	resistant	1	11	24
PURO-3D-20-WITH-11-1	PURO-3D-20-WITH	CTGTCTGTACGTATGGACAGTAGTAGTGAACTGGAAATTCTATGCTGATC	resistant	1	11	16
PURO-3D-20-WITH-11-1	PURO-3D-20-WITH	GACACAGTACGTATGGAGAGTAGTAGAGAACTGGGAATTCTATGCTGATC	resistant	1	11	15
PURO-3D-20-WITH-11-1	PURO-3D-20-WITH	GACACTGTACTCACTCTGTCACTAAGTCTCTGACAGAGTCTGTCTCGTAC	resistant	1	11	1072
PURO-3D-20-WITH-11-1	PURO-3D-20-WITH	GACAGTGTACTGTGAGTGACTCAGTGTGACTGTGTGTGAGTGTGTGGTAC	resistant	1	11	484
PURO-3D-20-WITH-11-1	PURO-3D-20-WITH	GACATCGTACTCAGTCTCAGAGAGTCAGACTGTGTGTGTCTGACAGGTAC	resistant	1	11	604
PURO-3D-20-WITH-11-1	PURO-3D-20-WITH	GACCCTGTACTGTCTCTCACAGTGACTCTCTCTGTCTGAGTCTCTGGTAC	resistant	1	11	275
PURO-3D-20-WITH-11-1	PURO-3D-20-WITH	GACCGAGTACAGAGACTGTCAGTGACTGTGAGAGAGACAGTCTGTGGTAC	resistant	1	11	154
PURO-3D-20-WITH-11-1	PURO-3D-20-WITH	GACCGGGTACACAGAGTGAGAGTCTGTGTGTGTGTCAGTCTCTCAGGTAC	resistant	1	11	423
PURO-3D-20-WITH-11-1	PURO-3D-20-WITH	GACCGGGTACAGTGTCTGACTGAGTCTCAGTGTCTGTCAGTGTCTGATCA	resistant	1	11	929
PURO-3D-20-WITH-11-1	PURO-3D-20-WITH	GCAGGGGTACACTGTGTGTCACTCTCTGTGACTGACTCAGTGTCAGGTAC	resistant	1	11	123
PURO-3D-20-WITH-11-1	PURO-3D-20-WITH	GCAGGGGTACAGTGTGTCTGTCTCTGACTGTCTCAGTGACTGTGTGGTAC	resistant	1	11	38
PURO-3D-20-WITH-11-1	PURO-3D-20-WITH	GCAGGGGTACTCACTCTGTGTCTGTCTCTGTCACTGTCTCTGTCTCGTAC	resistant	1	11	754
PURO-3D-20-WITH-11-1	PURO-3D-20-WITH	GCAGGGGTACTCTGACTGTGTGTCAGTGAGTCTGACAGTGAGACTGGTAC	resistant	1	11	223
PURO-3D-20-WITH-11-1	PURO-3D-20-WITH	GCAGGGGTACTGTCAGAGTGACAGACTGAGTCTGACTGTGTCACAGGTAC	resistant	1	11	539
PURO-3D-20-WITH-11-1	PURO-3D-20-WITH	GCAGGTGTACAGAGTCTGTCACAGTGTGTCTCTCTGTCTGTGTCTGGTAC	resistant	1	11	53
PURO-3D-20-WITH-11-1	PURO-3D-20-WITH	GCAGTCGTACTCAGAGTCTCTGAGTGTGTGACTGAGACTCTCTCTGGTAC	resistant	1	11	30
PURO-3D-20-WITH-11-1	PURO-3D-20-WITH	GCAGTTGTACACTCTCTCTCTGTGACTGTGACTCTGAGAGACTCTGGTAC	resistant	1	11	480
PURO-3D-20-WITH-11-1	PURO-3D-20-WITH	GCAGTTGTACTCAGTGTCAGTGTGTGACTCACTGAGTCAGTGACAGGTAC	resistant	1	11	410
PURO-3D-20-WITH-11-1	PURO-3D-20-WITH	GCATATGTACTGACTCTGAGTCTGACAGTCTGAGACTCTGTCTGAGGTAC	resistant	1	11	230
PURO-3D-20-WITH-11-1	PURO-3D-20-WITH	GCATCAGTATTGTCACTCAGTCTGTGAGAGTGTGAGAGAGAGAGTGGTAC	resistant	1	11	173
PURO-3D-20-WITH-11-1	PURO-3D-20-WITH	GCATGAGTACAGACTCAGAGTGTCAGACTGTCAGTGACTGAGAGAGGTAC	resistant	1	11	169
PURO-3D-20-WITH-11-1	PURO-3D-20-WITH	GCATGAGTACTGTCTGAGAGAGAGACAGTGACACTCAGAGTGAGTGGTAC	resistant	1	11	118
PURO-3D-20-WITH-11-1	PURO-3D-20-WITH	GCATGCGTACACTGAGAGTGACTGTGTGTGTGTCACTGTGTCTGAGGTAC	resistant	1	11	362
PURO-3D-20-WITH-11-1	PURO-3D-20-WITH	GCATGTGTACACCTCAGAGTGAGAGAGTCTCAGAGAGTGACTGACGTACA	resistant	1	11	159
PURO-3D-20-WITH-11-1	PURO-3D-20-WITH	GCATTAGTACTCTCTGTCTCACACAGTCTACAGAGTGTCTCTGTCGTACA	resistant	1	11	56
PURO-3D-20-WITH-11-1	PURO-3D-20-WITH	GCATTAGTACTGTCAGAGTGTGTCTCAGAGTCTCTCTGTCAGAGTGGTAC	resistant	1	11	538
PURO-3D-20-WITH-11-1	PURO-3D-20-WITH	GCATTCGTACAGACTGTCAGAGTCTGTGAGTGTCACAGTGACTCTAGTAC	resistant	1	11	21
PURO-3D-20-WITH-11-1	PURO-3D-20-WITH	GCATTCGTACAGTGTGTCACTGTCAGACTCAGACACTCTCACAGAGTACA	resistant	1	11	225
PURO-3D-20-WITH-11-1	PURO-3D-20-WITH	GCCAACGTACAGTGTTACTGTGTCTGAGAGACAGTGAGTCAGACTCGTAC	resistant	1	11	319
PURO-3D-20-WITH-11-1	PURO-3D-20-WITH	GCCAAGGTACTCAGTGTGTCTGAGAGACAGAGTGAGTGAGTGTGAGGTAC	resistant	1	11	556
PURO-3D-20-WITH-11-1	PURO-3D-20-WITH	GCCAGAGTACAGTGTGTCTCACAGTCTGAGTCAGTGAGTCTGTCTGGTAC	resistant	1	11	10
PURO-3D-20-WITH-11-1	PURO-3D-20-WITH	GCCAGAGTACTGAGTGAGACACACTCTGTGTGTCTGAGTGTGAGTCGTAC	resistant	1	11	50
PURO-3D-20-WITH-11-1	PURO-3D-20-WITH	GCAACGGTACTGTGAGTCACTGTGTGTGACTGAGTGACAGTCAGTCGTAC	resistant	1	11	27
PURO-3D-20-WITH-11-1	PURO-3D-20-WITH	GCAATAGTACTGTGAGACTGAGTGTGTGACTGACTCAGAGTCAGTCGTAC	resistant	1	11	540
PURO-3D-20-WITH-11-1	PURO-3D-20-WITH	GCAATCGTACAGTGTGTGAGACAGTCTGTCTGAGTGTGACAGTGTGGTAC	resistant	1	11	59
PURO-3D-20-WITH-11-1	PURO-3D-20-WITH	GCAATGGTACTCTCAGTGTCTCACACAGAGTCACTCTGTGTCTGAGGTAC	resistant	1	11	217
PURO-3D-20-WITH-11-1	PURO-3D-20-WITH	GCAATTGTACACTGTGACAGAGTCTGTGAGTCACAGACTGAGACAGGTAC	resistant	1	11	197
PURO-3D-20-WITH-11-1	PURO-3D-20-WITH	GCACAGGTACAGTCTGTCAGTGTCAGTGTCTCTGTGTGAGAGAGTGGTAC	resistant	1	11	341
PURO-3D-20-WITH-11-1	PURO-3D-20-WITH	GCACCCGTACTGTGTGTGAGACTGTCTCAGTGTGAGTGAGACACACGTAC	resistant	1	11	68
PURO-3D-20-WITH-11-1	PURO-3D-20-WITH	GCACGCGTACTGTCTCTGTGTCTGTGTCTGTCAGTGTCACTGAGTGGTAC	resistant	1	11	128
PURO-3D-20-WITH-11-1	PURO-3D-20-WITH	GCACGGGTACAGTCTCTCTGTGTGTCACACTCACAGTGTCACTCTCGTAC	resistant	1	11	27
PURO-3D-20-WITH-11-1	PURO-3D-20-WITH	GCACGTGTACACAGAGAGAGTGAGAGAGTGAGTCTGTCTGTCTCTGGTAC	resistant	1	11	152
PURO-3D-20-WITH-11-1	PURO-3D-20-WITH	GCACGTGTACACAGTCTGTCACTGAGAGAGTGAGTGACTCTGACTGGTAC	resistant	1	11	68
PURO-3D-20-WITH-11-1	PURO-3D-20-WITH	GCACTAGTACAGTGTGTCAGAGTCTCAGTCTCAGTCTGAGTGTGACGTAC	resistant	1	11	300
PURO-3D-20-WITH-11-1	PURO-3D-20-WITH	GCACTCGTACTGACTCAGACTGTGTCTCTCAGTGACAGTCACTGAGGTAC	resistant	1	11	194
PURO-3D-20-WITH-11-1	PURO-3D-20-WITH	GCAGAAGTACAGTGTCTCAGTCTGTGTCTGTGTGAGTGAGAGAGTGGTAC	resistant	1	11	97
PURO-3D-20-WITH-11-1	PURO-3D-20-WITH	GCAGACGTACTCACACAGTGAGTCTGTCAGTGAGACAGTCTCTCTGGTAC	resistant	1	11	1303
PURO-3D-20-WITH-11-1	PURO-3D-20-WITH	GCAGAGGTACTCAGACAGTGACTGAGTCAGAGTGTGTGACTGAGTGGTAC	resistant	1	11	29
PURO-3D-20-WITH-11-1	PURO-3D-20-WITH	GCAGCAGTACAGTGTCTGAGTGAGTGTGTGTCTGTCTCAGTGTCAGGTAC	resistant	1	11	1876
PURO-3D-20-WITH-11-1	PURO-3D-20-WITH	GCAGCAGTACTCAGTGACTGTGTGTCTGTGAGTGACTGTCACAGTGGTAC	resistant	1	11	232
PURO-3D-20-WITH-11-1	PURO-3D-20-WITH	GCAGCAGTACTCTGACTGTGTGTGTCACAGTGTGAGTGAGAGAGTGGTAC	resistant	1	11	10
PURO-3D-20-WITH-11-1	PURO-3D-20-WITH	GCAGCAGTACTGTGAGAGAGTGTCTGAGTGTGACTGAGTCTCAGAGGTAC	resistant	1	11	17
PURO-3D-20-WITH-11-1	PURO-3D-20-WITH	GCAGCCGTACTGTCACTCTGTGTCTGTGACTGACAGACACTCACACGTAC	resistant	1	11	34
PURO-3D-20-WITH-11-1	PURO-3D-20-WITH	GCAGCTGTACTCACTGTGTGAGTCTGTCTGAGAGTGTGTGTCAGAGGTAC	resistant	1	11	400
PURO-3D-20-WITH-11-1	PURO-3D-20-WITH	GCCGGCGTACACTGTGTGTCACAGTGTGTGAGTGAGTCTCTCTGAGATCA	resistant	1	11	148
PURO-3D-20-WITH-11-1	PURO-3D-20-WITH	GCCGGGGTACAGACTGAGTCTGTGACTGTGAGTGTGAGTGTGTGTGGTAC	resistant	1	11	81
PURO-3D-20-WITH-11-1	PURO-3D-20-WITH	GCCGGGGTACTCACTCTCTGTGTCTGTGTGAGAGTGTGTGACACTCGTAC	resistant	1	11	111
PURO-3D-20-WITH-11-1	PURO-3D-20-WITH	GCCGGTGTACACTCTCTCAGTCAGTGAGTCAGTGTGTGACTGTGAGGTAC	resistant	1	11	875
PURO-3D-20-WITH-11-1	PURO-3D-20-WITH	GCCGGTGTACACTGTCACTGAGTGACTGAGTGTGAGTCTCACACTGGTAC	resistant	1	11	183
PURO-3D-20-WITH-11-1	PURO-3D-20-WITH	GCCGTCGTACACTGAGACTGAGTGTCTCAGTCAGTCAGAGTCTGTGGTAC	resistant	1	11	202
PURO-3D-20-WITH-11-1	PURO-3D-20-WITH	GCCGTGGTACTCAGAGACTCTCACAGAGTGAGTGAGTGTGACAGTCGTAC	resistant	1	11	91
PURO-3D-20-WITH-11-1	PURO-3D-20-WITH	GCCGTGGTACTGTGTGACTGTGTGTCTGACAGACTGTCAGTGAGTCGTAC	resistant	1	11	17
PURO-3D-20-WITH-11-1	PURO-3D-20-WITH	GCCGTTGTACAGTGTGACTCAGACTGAGTGAGACAGAGACTCAGTGGTAC	resistant	1	11	719
PURO-3D-20-WITH-11-1	PURO-3D-20-WITH	GCCGTTGTACTGTGTGTGAGAGTGAGTGTCAGAGTGTCTCAGACACGTAC	resistant	1	11	11
PURO-3D-20-WITH-11-1	PURO-3D-20-WITH	GCCTACGTACAGAGACTCTGTGTGTGTGACTCTGTCTGTGTGAGTGGTAC	resistant	1	11	192
PURO-3D-20-WITH-11-1	PURO-3D-20-WITH	GCCTACGTACTCTGTGTGAGGCTCAGACACTCTGTGTCTCAGAGAGGTAC	resistant	1	11	42
PURO-3D-20-WITH-11-1	PURO-3D-20-WITH	GCCTACGTACTGACACTGTGTGAGTGTGTCACAGTCAGACTCTCAGGTAC	resistant	1	11	22
PURO-3D-20-WITH-11-1	PURO-3D-20-WITH	GCCTCAGTACAGAGTGAGACAGAGACTGAGTGAGTGTGACAGTGAGGTAC	resistant	1	11	145
PURO-3D-20-WITH-11-1	PURO-3D-20-WITH	GCCTCGGTACAGTCACTGTGTGAGTCTGACTCTGTCTGTGAGACACGTAC	resistant	1	11	741
PURO-3D-20-WITH-11-1	PURO-3D-20-WITH	GCCTCGGTACTGTCTGTCTCTCTCAGAGTCTGTGTGAGTGACAGTCGTAC	resistant	1	11	882
PURO-3D-20-WITH-11-1	PURO-3D-20-WITH	GCCTCGTACTCTCTCTGTCTCTGTCTGAGTCTCAGAGAGAGTCACGTACA	resistant	1	11	233
PURO-3D-20-WITH-11-1	PURO-3D-20-WITH	GCCTCTGTACTCACTCAGTGAGTGTGTGTGAGACTCTGTGACAGTGGTAC	resistant	1	11	141
PURO-3D-20-WITH-11-1	PURO-3D-20-WITH	GCCTGAGTACACAGTCACTCTGACTGAGTGTCAGAGTGAGTGTCAGGTAC	resistant	1	11	123
PURO-3D-20-WITH-11-1	PURO-3D-20-WITH	GCCTGAGTGCTGTCAGTGACTGAGTGAGACTGTGAGTCACACTGTCGTAC	resistant	1	11	13
PURO-3D-20-WITH-11-1	PURO-3D-20-WITH	GCCTGCGTACTCTCTGTGACTGAGAGACAGTGAGTGTGACACTCAGGATC	resistant	1	11	21
PURO-3D-20-WITH-11-1	PURO-3D-20-WITH	GCCTGCGTACTGAGTGAGTGAGACTCTCTCACTGTGTCAGTCTGAGGTAC	resistant	1	11	101
PURO-3D-20-WITH-11-1	PURO-3D-20-WITH	GCCTGCGTACTGTCACTCAGTCTCTCTGAGCAGAGACTGTCACAGGTACA	resistant	1	11	26
PURO-3D-20-WITH-11-1	PURO-3D-20-WITH	GCCTGTGTACTCTCACAGTCAGTGTGTGTGTCTCAGTCTGTGACTGGTAC	resistant	1	11	160
PURO-3D-20-WITH-11-1	PURO-3D-20-WITH	GCCTGTGTACTCTGACAGTGTCAGACTGACACACTTACTGAGTCTGGTAC	resistant	1	11	823
PURO-3D-20-WITH-11-1	PURO-3D-20-WITH	GCCTTCGTACTGACTCTGAGTCTCTCTGTGTCATTCACAGAGTCTGGTAC	resistant	1	11	47
PURO-3D-20-WITH-11-1	PURO-3D-20-WITH	GCCTTGGTACTGACAGAGTGTGTGACTCTGTCAGAGAGTCACTGTCGTAC	resistant	1	11	1077
PURO-3D-20-WITH-11-1	PURO-3D-20-WITH	GCCTTGGTACTGTCACAGACTCAGAGAGAGTCACTGAGTCAGTGTGGTAC	resistant	1	11	162
PURO-3D-20-WITH-11-1	PURO-3D-20-WITH	GCCAGGGTACAGTCACTGTGTCTCAGTGTCTGTGTCACTGAGTCTGGTAC	resistant	1	11	59
PURO-3D-20-WITH-11-1	PURO-3D-20-WITH	GCCATCGTACTCTCAGACTGTGTGTGAGTGACTCTCTGACTCTGTGGTAC	resistant	1	11	230
PURO-3D-20-WITH-11-1	PURO-3D-20-WITH	GCCATCGTACTGAGTGAGTGTGAGTCTCACAGACTCAGACTGACACGTAC	resistant	1	11	498
PURO-3D-20-WITH-11-1	PURO-3D-20-WITH	GCCCAGGTACTGTCTGTGTGTGTCTGTGTGTGTCTCTCTGTGACTGGTAC	resistant	1	11	19
PURO-3D-20-WITH-11-1	PURO-3D-20-WITH	GCCCATGTACAGAGTCTGTGACTGTGAGACTGTCTGAGTGTCAGACGTAC	resistant	1	11	850
PURO-3D-20-WITH-11-1	PURO-3D-20-WITH	GCCCCTGTACAGAGACTCAGAGACTGACTGAGTCACTCTGTCTGTGGTAC	resistant	1	11	15
PURO-3D-20-WITH-11-1	PURO-3D-20-WITH	GCCCCTGTACAGTCAGTGTCAGTCACAGTGTGTGAGTCAGTGACACGTAC	resistant	1	11	133
PURO-3D-20-WITH-11-1	PURO-3D-20-WITH	GCCCGCGTACTGTGTGACTCACTGTGAGACTGAGTCAGTGAGACTGGTAC	resistant	1	11	33
PURO-3D-20-WITH-11-1	PURO-3D-20-WITH	GCCCGGGTACAGACAGTGAGAGAGTGTCAGTGTGTGTGTGTGAGGTACAT	resistant	1	11	12
PURO-3D-20-WITH-11-1	PURO-3D-20-WITH	GCCCGGGTACAGACAGTGAGAGAGTGTCAGTGTGTGTGTGTGTGAGGTAC	resistant	1	11	123
PURO-3D-20-WITH-11-1	PURO-3D-20-WITH	GCCCGGGTACTCTGAGACTGTGTGACTCACTCTCTGACAGAGTGAGGTAC	resistant	1	11	10
PURO-3D-20-WITH-11-1	PURO-3D-20-WITH	GCCCGTGTACACTGAGACAGAGTCACTGTGTGAGAGTGAGTCTCACGTAC	resistant	1	11	44
PURO-3D-20-WITH-11-1	PURO-3D-20-WITH	GCCCGTGTACAGTGACACACTGAGTCACTGAGTCTCAGTCTGTGTGGTAC	resistant	1	11	138
PURO-3D-20-WITH-11-1	PURO-3D-20-WITH	GCCCGTGTACTGTGTGTGTGTGAGTCAGTCACAGTGTCTGAGACACGTAC	resistant	1	11	162
PURO-3D-20-WITH-11-1	PURO-3D-20-WITH	GCCCTCGTACTGTCAGAGTCTGTGACTTAGAGTGTGTCTCTCTGTGGTAC	resistant	1	11	691
PURO-3D-20-WITH-11-1	PURO-3D-20-WITH	GCCCTGGTACTCTCACAGTGTGTCTCACACACTGTCACAGAGTGTGGTAC	resistant	1	11	42
PURO-3D-20-WITH-11-1	PURO-3D-20-WITH	GCCGAAGTACTCTCACACTGTGTGTGTCACAGTGTGTCTGACTCACGTAC	resistant	1	11	116
PURO-3D-20-WITH-11-1	PURO-3D-20-WITH	GCCGAAGTACTGACTGAGAGTCTGTGTGAGTCTGAGAGTCTGTCAGGTAC	resistant	1	11	32
PURO-3D-20-WITH-11-1	PURO-3D-20-WITH	GCCGACGTACAGTGTGTCACTGACAGTGTCTGACTGAGAGTGTCAGGTAC	resistant	1	11	69
PURO-3D-20-WITH-11-1	PURO-3D-20-WITH	GCCGACGTACTCACACAGTGAGAGTCTCTGACAGTGACTGTGTGTCAGTG	resistant	1	11	18
PURO-3D-20-WITH-11-1	PURO-3D-20-WITH	GCCGACGTACTCTGTGTCTGTGTGAGTGTCTCTGTGTGTGTGTCTGGTAC	resistant	1	11	28
PURO-3D-20-WITH-11-1	PURO-3D-20-WITH	GCCGATGTACAGACTGTGACTGTCAGTCTCTGAGTCAGAGACTGAGGTAC	resistant	1	11	176
PURO-3D-20-WITH-11-1	PURO-3D-20-WITH	GCCGATGTACTGTGTCTCACTCAGAGTCACAGTGTGTCTCTGTGTCGTAC	resistant	1	11	12
PURO-3D-20-WITH-11-1	PURO-3D-20-WITH	GCCGCGGTACACTCTGTCTGTGTCTGTGAGTGACTCTGTGTGTGTCGTAC	resistant	1	11	65
PURO-3D-20-WITH-11-1	PURO-3D-20-WITH	GCCGCGGTACTCAGTGTGTGTGAGAGTCAGAGAGTGTGAGTCTGTGGTAC	resistant	1	11	184
PURO-3D-20-WITH-11-1	PURO-3D-20-WITH	GCCGCTGTACTGTCTGTCTGTTGTCACTCAGTCTGAGAGTGACTGGTACA	resistant	1	11	857
PURO-3D-20-WITH-11-1	PURO-3D-20-WITH	GCGGAAGTACTGAGTGACTGAGTCACAGTCTGAGTCTGTGTGTCAGGATC	resistant	1	11	227
PURO-3D-20-WITH-11-1	PURO-3D-20-WITH	GCGGACGTACTGACAGACAGAGACAGTGTGTGAGTGTCAGTGTGTGGTAC	resistant	1	11	383
PURO-3D-20-WITH-11-1	PURO-3D-20-WITH	GCGGAGGTACAGTCGAGTGTCTGTCAGAGAGTCTGTCTGTGTCGTACATG	resistant	1	11	264
PURO-3D-20-WITH-11-1	PURO-3D-20-WITH	GCGGAGGTACAGTCTGACTGAGAGTGTGTGTGACCGTCGAGACTGGTACA	resistant	1	11	52
PURO-3D-20-WITH-11-1	PURO-3D-20-WITH	GCGGAGGTACAGTGTGTCACTCAGTCAGACTGTGTGTCAGAGACACGTAC	resistant	1	11	11
PURO-3D-20-WITH-11-1	PURO-3D-20-WITH	GCGGCAGTACAGAGTCTGAGAGTGTCTGTCTGTGTCAGTGAGAGAGGTAC	resistant	1	11	80
PURO-3D-20-WITH-11-1	PURO-3D-20-WITH	GCGGCAGTACAGTGTGTGTGACACTGTGTGAGACTCAGTCACAGTGGTAC	resistant	1	11	82
PURO-3D-20-WITH-11-1	PURO-3D-20-WITH	GCGGCAGTACTCAGTCTGAGTGTGACTGAGTGTGTGTGACTGTGTGGTAC	resistant	1	11	85
PURO-3D-20-WITH-11-1	PURO-3D-20-WITH	GCGGCAGTACTCTCAGTCACTGTGTGTCTGTGTCTCTCTCTGTCTCGTAC	resistant	1	11	129
PURO-3D-20-WITH-11-1	PURO-3D-20-WITH	GCGGCAGTACTCTGTGTCAGGACTGTGAGAGTCTGTGTGAGTGTGGTACA	resistant	1	11	282
PURO-3D-20-WITH-11-1	PURO-3D-20-WITH	GCGGCCGTACACACACACTGTCACAGAGTGTCAGACTGTGACTGTGGTAC	resistant	1	11	158
PURO-3D-20-WITH-11-1	PURO-3D-20-WITH	GCGGCCGTACTCAGAGACAGTCTCAGTGTCAGTCAGAGTGACTCTCACTG	resistant	1	11	137
PURO-3D-20-WITH-11-1	PURO-3D-20-WITH	GCGGCCGTACTGAGAGTGACTGAGTGAGTGACAGAGTGAGTCTGAGGTAC	resistant	1	11	14
PURO-3D-20-WITH-11-1	PURO-3D-20-WITH	GCGGCCGTACTGAGTCACAGACTCTGTCAGAGTGTGAGTGTCAGTGGTAC	resistant	1	11	33
PURO-3D-20-WITH-11-1	PURO-3D-20-WITH	GCGGCCGTACTGTGACTGACTGTGAGACTCACACAGAGAGAGTGTGGTAC	resistant	1	11	547
PURO-3D-20-WITH-11-1	PURO-3D-20-WITH	GCGGCGGTACACTCTCAGTCTGTCTGAGAGTGAGTCAGTCTCTCTGGTAC	resistant	1	11	13
PURO-3D-20-WITH-11-1	PURO-3D-20-WITH	GCGGCGGTACAGACTCACTCAGACTGAGAGTGTGTGACAGACACTGGTAC	resistant	1	11	376
PURO-3D-20-WITH-11-1	PURO-3D-20-WITH	GCGGCGGTACTCTGTCAGTGTCTGTCAGTGTGTGTGAGACAGTCTGGTAC	resistant	1	11	469
PURO-3D-20-WITH-11-1	PURO-3D-20-WITH	GCGGCGGTACTGACAGTGAGTGTGAGAGACTCAGAGAGTGTGTGAGGTAC	resistant	1	11	681
PURO-3D-20-WITH-11-1	PURO-3D-20-WITH	GCGGCGGTACTGAGAGTCTGTCAGTGAGTCTGACTGTGAGACAGAGGTAC	resistant	1	11	24
PURO-3D-20-WITH-11-1	PURO-3D-20-WITH	GCGGGAGTACAGTGAGTGAGTGACTGTCAGAGTCACAGACAGTGAGGTAC	resistant	1	11	124
PURO-3D-20-WITH-11-1	PURO-3D-20-WITH	GCGGGAGTACTCAGTGTGAGACTCAGTCTGTCAGTGTGAGTCTGTCGTAC	resistant	1	11	548
PURO-3D-20-WITH-11-1	PURO-3D-20-WITH	GCGGGCGTACTCACTGACAGAGTGAGACTGACACTCAGTGTGTGTGGTAC	resistant	1	11	86
PURO-3D-20-WITH-11-1	PURO-3D-20-WITH	GCGGGCGTACTGAGAGTCTGTCTCACTGTCACAGACTGAGACTCACGTAC	resistant	1	11	127
PURO-3D-20-WITH-11-1	PURO-3D-20-WITH	GCGGGCGTACTGTGTGTCTCTGAGAGTCAGTGAGAGTGTCACTGTCGTAC	resistant	1	11	20
PURO-3D-20-WITH-11-1	PURO-3D-20-WITH	GCGGGGGTACACAGTCTGACTCTGTGTCTGTCACTGTGTGTGACTGGTAC	resistant	1	11	163
PURO-3D-20-WITH-11-1	PURO-3D-20-WITH	GCGGGGGTACATGTGTCACTGAGTGTCTGTCAGAGTGTGACACACGTACA	resistant	1	11	260
PURO-3D-20-WITH-11-1	PURO-3D-20-WITH	GCGGGTGTACAGACTGAGAGTGTCAGAGTGACTGACTGAGTGACAGGTAC	resistant	1	11	325
PURO-3D-20-WITH-11-1	PURO-3D-20-WITH	GCGGGTGTACTCTGAGTGTCAGACTGAGTCTGAGAGAGTGAGTGTCGTAC	resistant	1	11	33
PURO-3D-20-WITH-11-1	PURO-3D-20-WITH	GCGGGTGTACTGAGTGTGTCTGTGTGAGTCTGTCTCAGACAGACTCGTAC	resistant	1	11	244
PURO-3D-20-WITH-11-1	PURO-3D-20-WITH	GCGGTCGTACAGTCTGTCAGTCAGTGTCAGTGTGTGTCAGTCACAGGTAC	resistant	1	11	376
PURO-3D-20-WITH-11-1	PURO-3D-20-WITH	GCGGTCGTACTGTGAGAGTGAGAGTCTGTGAGTCACAGAGTCTCAGGTAC	resistant	1	11	329
PURO-3D-20-WITH-11-1	PURO-3D-20-WITH	GCGGTGGTACTGTGAGTCTCTCAGTGTCTGTCACTGAGTCTCTGTGGTAC	resistant	1	11	319
PURO-3D-20-WITH-11-1	PURO-3D-20-WITH	GCGTAAGTACTGTGACAGACACTGAGACAGAGTGAGTGTGAGTCTGGTAC	resistant	1	11	164
PURO-3D-20-WITH-11-1	PURO-3D-20-WITH	GCGTACGTACAGAGTCTCACTGACAGAGTCTGAGAGTCTGAGTCTCGTAC	resistant	1	11	137
PURO-3D-20-WITH-11-1	PURO-3D-20-WITH	GCGTACGTACAGTGAGTGTGAGTGTGAGTGTGACACTGTGTGACTCGTAC	resistant	1	11	115
PURO-3D-20-WITH-11-1	PURO-3D-20-WITH	GCGTAGGTACACAGAGACACACAGTGACTCAGTCTGTGTGTGACAGGTAC	resistant	1	11	45
PURO-3D-20-WITH-11-1	PURO-3D-20-WITH	GCGAGGGTACTGACAGTCTGTGTCACACAGTGACACAGAGAGACTGGTAC	resistant	1	11	156
PURO-3D-20-WITH-11-1	PURO-3D-20-WITH	GCGAGGGTACTGACAGTGTCTCAGACACTCTGTCTGAGTGACACAGGTAC	resistant	1	11	116
PURO-3D-20-WITH-11-1	PURO-3D-20-WITH	GCGATAGTACTGACTCACTGTCTGACTGACAGTGTCTTGTGTCTGGTACA	resistant	1	11	1009
PURO-3D-20-WITH-11-1	PURO-3D-20-WITH	GCGATCGTACAGAGAGACACTCTGTGTCAGTGTCTGACTGTGTCACGTAC	resistant	1	11	309
PURO-3D-20-WITH-11-1	PURO-3D-20-WITH	GCGCACGTACTCTCTCTGTGTCACTGTGTGAGTGTCTGAGTCTCTCGTAC	resistant	1	11	1164
PURO-3D-20-WITH-11-1	PURO-3D-20-WITH	GCGCCAGTACTGTGAGAGTGTGAGTGACTCTGTGTGTGTCTGAGTCGTAC	resistant	1	11	79
PURO-3D-20-WITH-11-1	PURO-3D-20-WITH	GCGCCCGTACTGTCACACTGACTGTGTCTGTGTGTGAGACTGAGTGGTAC	resistant	1	11	43
PURO-3D-20-WITH-11-1	PURO-3D-20-WITH	GCGCCGGTACAGTGAGTGACTCACAGTGAGTCTCAGAGACAGAGAGGTAC	resistant	1	11	88
PURO-3D-20-WITH-11-1	PURO-3D-20-WITH	GCGCCGGTACAGTGTCAGTGTGAGAGTGTCTGTGTGACAGAGAGAGGTAC	resistant	1	11	12
PURO-3D-20-WITH-11-1	PURO-3D-20-WITH	GCGCGAGTACACTGTGAGTGTGTCAGACAGTGTGTCTCTGACTCACGTAC	resistant	1	11	42
PURO-3D-20-WITH-11-1	PURO-3D-20-WITH	GCGCGAGTACTGAGTGTCTCTGTCTCACAGTCTCAGACAGAGAGAGGTAC	resistant	1	11	158
PURO-3D-20-WITH-11-1	PURO-3D-20-WITH	GCGCGGGTACACTCTGAGTGAGTGTGTCACAGTGTCAGTCACTCTGGTAC	resistant	1	11	55
PURO-3D-20-WITH-11-1	PURO-3D-20-WITH	GCGCGGGTACAGTGACTCAGAGTGTGTGTGAGTGTCTCACAGTGAGGTAC	resistant	1	11	18
PURO-3D-20-WITH-11-1	PURO-3D-20-WITH	GCGCGGGTACTGAGTGAGAGAGTCACTGTGTGTCTGACAGACTGAGGTAC	resistant	1	11	1235
PURO-3D-20-WITH-11-1	PURO-3D-20-WITH	GCGCGTGTACAGAGTGTGTGAGAGTCTGTCAGTGTCACAGTGTCACGTAC	resistant	1	11	98
PURO-3D-20-WITH-11-1	PURO-3D-20-WITH	GCGCTAGTACAGTGAGTCTCTGTGTGTCACTGTGTGAGAGACTCAGGTAC	resistant	1	11	437
PURO-3D-20-WITH-11-1	PURO-3D-20-WITH	GCGCTAGTACTCTGTGTGACTCTGTCTGAGAGTGTGTCAGTCACACGTAC	resistant	1	11	82
PURO-3D-20-WITH-11-1	PURO-3D-20-WITH	GCGCTGGTACACACTGTCAGACAGTGTAGTGTGACTGTCTGTGTCGTACA	resistant	1	11	124
PURO-3D-20-WITH-11-1	PURO-3D-20-WITH	GCGCTGGTACACTGTGAGTGTCTGAGAGTGTGTCAGAGTCACAGTCGTAC	resistant	1	11	10
PURO-3D-20-WITH-11-1	PURO-3D-20-WITH	GCGCTGGTACTCAGTGACACAGAGTGAGAGTGTCTGAGTGAGACAGGTAC	resistant	1	11	303
PURO-3D-20-WITH-11-1	PURO-3D-20-WITH	GCGCTGGTACTCTGTGTGAGTCACTCTGTCAGTGTCACTGAGTGTGGTAC	resistant	1	11	227
PURO-3D-20-WITH-11-1	PURO-3D-20-WITH	GCGCTGGTACTGAGTGACACAGTGACAGACAGAGAGAGACAGTCTGGTAC	resistant	1	11	50
PURO-3D-20-WITH-11-1	PURO-3D-20-WITH	GCGTATGTACAGAGACTCTGACTCAGTCAGTCTGTGAGAGAGTGTGATCA	resistant	1	11	46
PURO-3D-20-WITH-11-1	PURO-3D-20-WITH	GCGTATGTACTCAGTGTGACTGAGTCACAGAGAGAGTCAGTGTGTGGTAC	resistant	1	11	75
PURO-3D-20-WITH-11-1	PURO-3D-20-WITH	GCGTATGTACTGTGTGAGTGAGTCTCAGTGTCTGAGTGTCACACTCGTAC	resistant	1	11	12
PURO-3D-20-WITH-11-1	PURO-3D-20-WITH	GCGTCAGTACAGACTCAGAGTCTCTGAGACTCAGACTGTGTGTGGTACAT	resistant	1	11	16
PURO-3D-20-WITH-11-1	PURO-3D-20-WITH	GCGTCAGTACAGACTCAGAGTCTCTGAGACTCAGACTGTGTGTGTGGTAC	resistant	1	11	869
PURO-3D-20-WITH-11-1	PURO-3D-20-WITH	GCGTCGGTACACTCACTGTGTCACTCTGACACTGTCTGTGTGAGTCGTAC	resistant	1	11	1197
PURO-3D-20-WITH-11-1	PURO-3D-20-WITH	GCGTGCGTACAGTGAGAGTGAGAGACTGTGACTCACTGAGACTGTGGTAC	resistant	1	11	545
PURO-3D-20-WITH-11-1	PURO-3D-20-WITH	GCGTGCGTACTCTGAGTGTCAGTGTGTGTCTGTCACAGTCTCTGTGATCA	resistant	1	11	421
PURO-3D-20-WITH-11-1	PURO-3D-20-WITH	GCGTGCGTACTGACACTGTCAGAGTCACTCAGTGTGTGAGACTGTGGTAC	resistant	1	11	159
PURO-3D-20-WITH-11-1	PURO-3D-20-WITH	GCGTGGGTACTCTGTCTGTCTGAGTGTGTCTCAGTCTGAGTGACTGGTAC	resistant	1	11	413
PURO-3D-20-WITH-11-1	PURO-3D-20-WITH	GCGTGTTACGTGAGAGTGTGAGACTCAGACAGACACTCAGAGACACTACG	resistant	1	11	536
PURO-3D-20-WITH-11-1	PURO-3D-20-WITH	GCGTTCGTACACTCTGAGTGTGTGTGTGAGTGAGTCTGTGTCACGTACAT	resistant	1	11	14
PURO-3D-20-WITH-11-1	PURO-3D-20-WITH	GCGTTCGTACACTCTGAGTGTGTGTGTGTGAGTGAGTCTGTGTCACGTAC	resistant	1	11	272
PURO-3D-20-WITH-11-1	PURO-3D-20-WITH	GCGTTCGTACAGAGACAGACAGTCTGTGAGTGAGTGTGTGTGAGAGGTAC	resistant	1	11	166
PURO-3D-20-WITH-11-1	PURO-3D-20-WITH	GCGTTGGTACAGTGTGTGTGTGTGTGTCTGAGAGAGTCTGAGTCGTACAT	resistant	1	11	40
PURO-3D-20-WITH-11-1	PURO-3D-20-WITH	GCGTTGGTACAGTGTGTGTGTGTGTGTGTCTGAGAGAGTCTGAGTCGTAC	resistant	1	11	155
PURO-3D-20-WITH-11-1	PURO-3D-20-WITH	GCGTTTGTACAGTGTCTGAGAGACACAGAGACAGAGAGTCTGTCTGGTAC	resistant	1	11	28
PURO-3D-20-WITH-11-1	PURO-3D-20-WITH	GCGTTTGTACTCTGTCTGACTGAGACTCTGACTGAGTCACAGTGTCGTAC	resistant	1	11	757
PURO-3D-20-WITH-11-1	PURO-3D-20-WITH	GCTAAAGTACTGAGAGTCAGTCTCTCTGTCTGTGAGTGTGACACTCGTAC	resistant	1	11	42
PURO-3D-20-WITH-11-1	PURO-3D-20-WITH	GCTAAGGTACTCACTCTCAGAGACTGACTCTGTCTGACTCACTCAGGTAC	resistant	1	11	61
PURO-3D-20-WITH-11-1	PURO-3D-20-WITH	GCTACAGTACACAGAGTCTCAGAGAGTCTCTGACACAGAGACACTCGTAC	resistant	1	11	219
PURO-3D-20-WITH-11-1	PURO-3D-20-WITH	GCTACCGTACACTGAGTCTCAGACACACTCACTCTGTGACTGTGAGGTAC	resistant	1	11	57
PURO-3D-20-WITH-11-1	PURO-3D-20-WITH	GCTACCGTACAGTGAGTGTGAGTCACTCTGTGTCTCTCTGTCAGAGGTAC	resistant	1	11	91
PURO-3D-20-WITH-11-1	PURO-3D-20-WITH	GCTACGGTACACTCTGTCAGACTCTGTGTCTCTGTCACTGTCTCTCGTAC	resistant	1	11	856
PURO-3D-20-WITH-11-1	PURO-3D-20-WITH	GCTAGAGTACTGTGTCAGTCTCTGTGTGTGTGTCAGTGTCTGTCTGGTAC	resistant	1	11	120
PURO-3D-20-WITH-11-1	PURO-3D-20-WITH	GCTAGGGTACTGTGAGTGTGTCTGTGACTGTCTCAGAGGTCTCTGGTACA	resistant	1	11	902
PURO-3D-20-WITH-11-1	PURO-3D-20-WITH	GCTAGTGTACAGTGAGAGTCTGACTCTCTCAGACAGAGAGTGTGTGGTAC	resistant	1	11	241
PURO-3D-20-WITH-11-1	PURO-3D-20-WITH	GCTATAGTACAGAGTCTCTCTGTCAGACAGTGTCTGAGTCAGAGAGGTAC	resistant	1	11	34
PURO-3D-20-WITH-11-1	PURO-3D-20-WITH	GCTATAGTACTCTCTGTGACTGTCTGAGTCAGAGTGTGTGTGTGGTACAT	resistant	1	11	50
PURO-3D-20-WITH-11-1	PURO-3D-20-WITH	GCTATAGTACTCTCTGTGACTGTCTGAGTCAGAGTGTGTGTGTGTGGTAC	resistant	1	11	332
PURO-3D-20-WITH-11-1	PURO-3D-20-WITH	GCTATGGTACTGACTGTCAGTCACACTCACAGTCACTGTGTCTGAGGTAC	resistant	1	11	157
PURO-3D-20-WITH-11-1	PURO-3D-20-WITH	GCTCAAGTACTGTGTGTGTGTCTGTGAGTCTGTCTGTCTCACTGTGGTAC	resistant	1	11	88
PURO-3D-20-WITH-11-1	PURO-3D-20-WITH	GCTGGTGTACTGTGACTGTGTCTGTGAGTCTCAGTGTGTCAGTGTGGTAC	resistant	1	11	1303
PURO-3D-20-WITH-11-1	PURO-3D-20-WITH	GCTGGTGTACTGTGTGTGTGTCTGAGTGGTGACTGAGACTGTGTGGTACA	resistant	1	11	107
PURO-3D-20-WITH-11-1	PURO-3D-20-WITH	GCTGTAGTACTGTCAGTGTGTGACTCTCTCTGTCAGTGACTGAGGTACAT	resistant	1	11	17
PURO-3D-20-WITH-11-1	PURO-3D-20-WITH	GCTGTAGTACTGTCTGAGTCTCAGTCTCTCTGAGTCAGAGAGTCACGTAC	resistant	1	11	1019
PURO-3D-20-WITH-11-1	PURO-3D-20-WITH	GCTGTCGTACACACAGTGAGTGTCAGTGTCAGAGACTGAGTGACACGTAC	resistant	1	11	300
PURO-3D-20-WITH-11-1	PURO-3D-20-WITH	GCTGTCGTACACAGAGTGTGAGTCAGTGACTGAGTCACAGACAGCGTACA	resistant	1	11	46
PURO-3D-20-WITH-11-1	PURO-3D-20-WITH	GCTGTGGTACAGTCACTGTGACACTCAGTCTCAGTGAGAGACTCACGTAC	resistant	1	11	10
PURO-3D-20-WITH-11-1	PURO-3D-20-WITH	GCTGTTGTACACTGTGTCTGTCTGAGAGTCAGACACACTGAGTGTGGTAC	resistant	1	11	450
PURO-3D-20-WITH-11-1	PURO-3D-20-WITH	GCTGTTGTAGACAGAGTCACTCTGAGAGTCAGTGTGTGTGTCTGGTACAT	resistant	1	11	79
PURO-3D-20-WITH-11-1	PURO-3D-20-WITH	GCTTACGTACTGACTGTGAGAGTCTGACAGAGTCTCTGAGACAGTCGTAC	resistant	1	11	54
PURO-3D-20-WITH-11-1	PURO-3D-20-WITH	GCTTCCGTACTCTGTCTGAGAGACTCACAGTGTGTCAGACTGAGAGGTAC	resistant	1	11	311
PURO-3D-20-WITH-11-1	PURO-3D-20-WITH	GCTTCGGTACTGACTGTGACAGACAGTGTGTCTCTGTGAGTCTGTGGTAC	resistant	1	11	29
PURO-3D-20-WITH-11-1	PURO-3D-20-WITH	GCTTCTGTACTCAGTGTGACAGAGTGTGACAGAGAGTCACTGTCAGGTAC	resistant	1	11	2920
PURO-3D-20-WITH-11-1	PURO-3D-20-WITH	GCTTGAGTACAGTCAGTCTCACAGAGAGAGTGTCACTCTCAGTCTGGTAC	resistant	1	11	30
PURO-3D-20-WITH-11-1	PURO-3D-20-WITH	GCTTGGGTACAGACACTGTCACTCTCTCACTGGTGACAGTCAGAGGTACA	resistant	1	11	163
PURO-3D-20-WITH-11-1	PURO-3D-20-WITH	GCTTGTGTACTCTCTCTGAGTCAGAGTGTCAGAGTGACTGAGACACGTAC	resistant	1	11	13
PURO-3D-20-WITH-11-1	PURO-3D-20-WITH	GCTTTGGTACTCTGTGAGACTGACACTGTCTGTGTCTCTGTCTCTGGTAC	resistant	1	11	285
PURO-3D-20-WITH-11-1	PURO-3D-20-WITH	GGAAATGTACTGACAGAGAGACTCTCAGTCTGTGAGACTGAGTCACGTAC	resistant	1	11	256
PURO-3D-20-WITH-11-1	PURO-3D-20-WITH	GGAACCGTACTCACACACTCTGTCTCAGAGTGTCTGAGACTGACTGGTAC	resistant	1	11	653
PURO-3D-20-WITH-11-1	PURO-3D-20-WITH	GGAAGGGTACTGACAGAGAGTGTGAGTGTGTCAGACTCACAGTGTCGTAC	resistant	1	11	550
PURO-3D-20-WITH-11-1	PURO-3D-20-WITH	GGAATAGTACAGTGTGTGTCAGTCTCACTCAGTGTCTGAGAGTCTCGTAC	resistant	1	11	38
PURO-3D-20-WITH-11-1	PURO-3D-20-WITH	GGAATGGTACTGTGTGTGTCTGTGTGAGTCAGACAGAGTTTGTCTGGTAC	resistant	1	11	595
PURO-3D-20-WITH-11-1	PURO-3D-20-WITH	GGAATTGTACAGACAGTCTCAGTGTGAGTCAGTGTCTCTCACTCTGGTAC	resistant	1	11	308
PURO-3D-20-WITH-11-1	PURO-3D-20-WITH	GGACAGGTACACTGTCTCAGTCTGAGTCACTGAGTGAGAGTGTGACGTAC	resistant	1	11	141
PURO-3D-20-WITH-11-1	PURO-3D-20-WITH	GGACAGGTACAGACTGTGTGACTGAGTCAGACTGACAGTCAGTCACGTAC	resistant	1	11	443
PURO-3D-20-WITH-11-1	PURO-3D-20-WITH	GGACCCGTACAGAGTGTGTGAGAGAGTGTGTCACACAGTGACTCTCGTAC	resistant	1	11	17
PURO-3D-20-WITH-11-1	PURO-3D-20-WITH	GGACCCGTACTGAGTCTGTGTCTGTCTGAGTGACACTGTCTGTCTGGTAC	resistant	1	11	1964
PURO-3D-20-WITH-11-1	PURO-3D-20-WITH	GGACCGGTACACACTGACAGTGTCTGTGTGTGAGTGTGACTGAGTCGTAC	resistant	1	11	29
PURO-3D-20-WITH-11-1	PURO-3D-20-WITH	GGACCGGTACAGAGAGTCAGAGTGTCAGTGAGAGACTGAGAGTGACGTAC	resistant	1	11	611
PURO-3D-20-WITH-11-1	PURO-3D-20-WITH	GGACCGGTACTGTGAGAGTGACTCTGAGTGTCACAGTGAGTGTCTCGTAC	resistant	1	11	232
PURO-3D-20-WITH-11-1	PURO-3D-20-WITH	GGACGAGTACACTGTGACTGTGACACTCAGTGTGTGAGTGTCTGTGGTAC	resistant	1	11	26
PURO-3D-20-WITH-11-1	PURO-3D-20-WITH	GGACGCGTACTGTGTGTGTGTCACTGTGTGTGTGTCTGACAGGTACATGG	resistant	1	11	34
PURO-3D-20-WITH-11-1	PURO-3D-20-WITH	GGACGCGTACTGTGTGTGTGTCACTGTGTGTGTGTGTCTGACAGGTACAT	resistant	1	11	427
PURO-3D-20-WITH-11-1	PURO-3D-20-WITH	GGACGGGTACTGACTCAGAGTGTGTGTCTGTGAGACTCAGTGTGTGGTAC	resistant	1	11	21
PURO-3D-20-WITH-11-1	PURO-3D-20-WITH	GGACTAGTACTGACTCAGTGTCATTCTGAGTCACTGTCTGACTCTGGTAC	resistant	1	11	564
PURO-3D-20-WITH-11-1	PURO-3D-20-WITH	GGACTCGTACTCTCTGTCACTGTGTGAGAGTCAGACAGTCTCTGTCGTAC	resistant	1	11	141
PURO-3D-20-WITH-11-1	PURO-3D-20-WITH	GGACTTGTACACTGAGAGAGTGTGTGAGACTGTGTGAGTGTCACCGTACA	resistant	1	11	432
PURO-3D-20-WITH-11-1	PURO-3D-20-WITH	GGAGACGTACGTGTGTGCTCAGACTGTGTCTGACAGTGTGAGTGGTACAT	resistant	1	11	66
PURO-3D-20-WITH-11-1	PURO-3D-20-WITH	GGAGACGTACTGAGTCTGAGAGTCTGTGTCACTGTGTCTGTGTCTGGTAC	resistant	1	11	116
PURO-3D-20-WITH-11-1	PURO-3D-20-WITH	GGAGCGGTACTCTGAGAGACTGAGTCTGACTGTCTGTGTGTGTCAGGTAC	resistant	1	11	314
PURO-3D-20-WITH-11-1	PURO-3D-20-WITH	GGAGCTGTACAGTCACTGAGTGTGTCAGTGTGTGTCTGTGTGTGTGATCA	resistant	1	11	171
PURO-3D-20-WITH-11-1	PURO-3D-20-WITH	GGAGCTGTACTGTGTGTGAGTGTGAGTGTGTGTGAGAGTGTGACTGGTAC	resistant	1	11	385
PURO-3D-20-WITH-11-1	PURO-3D-20-WITH	GCTCGCGTACACTCTGACTTACTGTCAGTGAGACAGACACTCAGAGGTAC	resistant	1	11	37
[truncated: 223,018+ more rows]

## Sheet: Ext.Data.Fig.7-j
Whole tissue lineage tracing - 3D cerebral organoids - GFP-puro(10%):WT(90%) - no puromycin
[truncated: 548,685+ more rows]

[truncated: 1 more sheets: Ext.Data.Fig.7-k]
