# Supplementary material for: Cerebral organoids display dynamic clonal growth and tunable tissue replenishment
Source: Nat Cell Biol. 2024 May 7;26(5):710–8. doi: 10.1038/s41556-024-01412-z (PMC11098754; doi:10.1038/s41556-024-01412-z)
Supplement: Supplementary file 16 — Source data. [file 41556_2024_1412_MOESM16_ESM.zip]

Archive with 80 entries (72 files):
- Lindenhoferetal-Fig-ED8-sourcedata-NCB/
- __MACOSX/._Lindenhoferetal-Fig-ED8-sourcedata-NCB
- Lindenhoferetal-Fig-ED8-sourcedata-NCB/Lindenhoferetal-Fig-ED8-Sanger-and-TIDE/
- __MACOSX/Lindenhoferetal-Fig-ED8-sourcedata-NCB/._Lindenhoferetal-Fig-ED8-Sanger-and-TIDE
- Lindenhoferetal-Fig-ED8-sourcedata-NCB/.DS_Store
- __MACOSX/Lindenhoferetal-Fig-ED8-sourcedata-NCB/._.DS_Store
- Lindenhoferetal-Fig-ED8-sourcedata-NCB/Lindenhoferetal-Fig-ED8-images-NCB/
- __MACOSX/Lindenhoferetal-Fig-ED8-sourcedata-NCB/._Lindenhoferetal-Fig-ED8-images-NCB
- Lindenhoferetal-Fig-ED8-sourcedata-NCB/Lindenhoferetal-Fig-ED8-westernblots/
- __MACOSX/Lindenhoferetal-Fig-ED8-sourcedata-NCB/._Lindenhoferetal-Fig-ED8-westernblots
- Lindenhoferetal-Fig-ED8-sourcedata-NCB/Lindenhoferetal-Fig-ED8-Sanger-and-TIDE/Lindenhoferetal-Fig-ED8-c-Sanger-Seq-TP53-locus-KO.png
- __MACOSX/Lindenhoferetal-Fig-ED8-sourcedata-NCB/Lindenhoferetal-Fig-ED8-Sanger-and-TIDE/._Lindenhoferetal-Fig-ED8-c-Sanger-Seq-TP53-locus-KO.png
- Lindenhoferetal-Fig-ED8-sourcedata-NCB/Lindenhoferetal-Fig-ED8-Sanger-and-TIDE/Lindenhoferetal-Fig-ED8-a-KO-ASPM-TIDE.png
- __MACOSX/Lindenhoferetal-Fig-ED8-sourcedata-NCB/Lindenhoferetal-Fig-ED8-Sanger-and-TIDE/._Lindenhoferetal-Fig-ED8-a-KO-ASPM-TIDE.png
- Lindenhoferetal-Fig-ED8-sourcedata-NCB/Lindenhoferetal-Fig-ED8-Sanger-and-TIDE/.DS_Store
- __MACOSX/Lindenhoferetal-Fig-ED8-sourcedata-NCB/Lindenhoferetal-Fig-ED8-Sanger-and-TIDE/._.DS_Store
- Lindenhoferetal-Fig-ED8-sourcedata-NCB/Lindenhoferetal-Fig-ED8-Sanger-and-TIDE/Lindenhoferetal-Fig-ED8-c-Sanger-Seq-TP53-locus-WT.png
- __MACOSX/Lindenhoferetal-Fig-ED8-sourcedata-NCB/Lindenhoferetal-Fig-ED8-Sanger-and-TIDE/._Lindenhoferetal-Fig-ED8-c-Sanger-Seq-TP53-locus-WT.png
- Lindenhoferetal-Fig-ED8-sourcedata-NCB/Lindenhoferetal-Fig-ED8-Sanger-and-TIDE/Lindenhoferetal-Fig-ED8-e-KO-PAX6-TIDE.png
- __MACOSX/Lindenhoferetal-Fig-ED8-sourcedata-NCB/Lindenhoferetal-Fig-ED8-Sanger-and-TIDE/._Lindenhoferetal-Fig-ED8-e-KO-PAX6-TIDE.png
- Lindenhoferetal-Fig-ED8-sourcedata-NCB/Lindenhoferetal-Fig-ED8-Sanger-and-TIDE/Lindenhoferetal-Fig-ED8-c-KO-TP53-TIDE.png
- __MACOSX/Lindenhoferetal-Fig-ED8-sourcedata-NCB/Lindenhoferetal-Fig-ED8-Sanger-and-TIDE/._Lindenhoferetal-Fig-ED8-c-KO-TP53-TIDE.png
- Lindenhoferetal-Fig-ED8-sourcedata-NCB/Lindenhoferetal-Fig-ED8-Sanger-and-TIDE/Lindenhoferetal-Fig-ED8-e-Sanger-Seq-PAX6-locus-KO.png
- __MACOSX/Lindenhoferetal-Fig-ED8-sourcedata-NCB/Lindenhoferetal-Fig-ED8-Sanger-and-TIDE/._Lindenhoferetal-Fig-ED8-e-Sanger-Seq-PAX6-locus-KO.png
- Lindenhoferetal-Fig-ED8-sourcedata-NCB/Lindenhoferetal-Fig-ED8-Sanger-and-TIDE/Lindenhoferetal-Fig-ED8-a-Sanger-Seq-ASPM-locus-WT.png
- __MACOSX/Lindenhoferetal-Fig-ED8-sourcedata-NCB/Lindenhoferetal-Fig-ED8-Sanger-and-TIDE/._Lindenhoferetal-Fig-ED8-a-Sanger-Seq-ASPM-locus-WT.png
- Lindenhoferetal-Fig-ED8-sourcedata-NCB/Lindenhoferetal-Fig-ED8-Sanger-and-TIDE/Lindenhoferetal-Fig-ED8-e-Sanger-Seq-PAX6-locus-WT.png
- __MACOSX/Lindenhoferetal-Fig-ED8-sourcedata-NCB/Lindenhoferetal-Fig-ED8-Sanger-and-TIDE/._Lindenhoferetal-Fig-ED8-e-Sanger-Seq-PAX6-locus-WT.png
- Lindenhoferetal-Fig-ED8-sourcedata-NCB/Lindenhoferetal-Fig-ED8-Sanger-and-TIDE/Lindenhoferetal-Fig-ED8-a-Sanger-Seq-ASPM-locus-KO.png
- __MACOSX/Lindenhoferetal-Fig-ED8-sourcedata-NCB/Lindenhoferetal-Fig-ED8-Sanger-and-TIDE/._Lindenhoferetal-Fig-ED8-a-Sanger-Seq-ASPM-locus-KO.png
- Lindenhoferetal-Fig-ED8-sourcedata-NCB/Lindenhoferetal-Fig-ED8-images-NCB/.DS_Store
- __MACOSX/Lindenhoferetal-Fig-ED8-sourcedata-NCB/Lindenhoferetal-Fig-ED8-images-NCB/._.DS_Store
- Lindenhoferetal-Fig-ED8-sourcedata-NCB/Lindenhoferetal-Fig-ED8-images-NCB/Lindenhoferetal-Fig-ED8-g-RFPWT-GFPKOASPM/
- __MACOSX/Lindenhoferetal-Fig-ED8-sourcedata-NCB/Lindenhoferetal-Fig-ED8-images-NCB/._Lindenhoferetal-Fig-ED8-g-RFPWT-GFPKOASPM
- Lindenhoferetal-Fig-ED8-sourcedata-NCB/Lindenhoferetal-Fig-ED8-images-NCB/Lindenhoferetal-Fig-ED8-g-RFPWT-GFPKOTP53/
- __MACOSX/Lindenhoferetal-Fig-ED8-sourcedata-NCB/Lindenhoferetal-Fig-ED8-images-NCB/._Lindenhoferetal-Fig-ED8-g-RFPWT-GFPKOTP53
- Lindenhoferetal-Fig-ED8-sourcedata-NCB/Lindenhoferetal-Fig-ED8-images-NCB/Lindenhoferetal-Fig-ED8-b-ASPM-WT-DAPI-ASPM.tif
- __MACOSX/Lindenhoferetal-Fig-ED8-sourcedata-NCB/Lindenhoferetal-Fig-ED8-images-NCB/._Lindenhoferetal-Fig-ED8-b-ASPM-WT-DAPI-ASPM.tif
- Lindenhoferetal-Fig-ED8-sourcedata-NCB/Lindenhoferetal-Fig-ED8-images-NCB/Lindenhoferetal-Fig-ED8-g-RFPWT-GFPWT/
- __MACOSX/Lindenhoferetal-Fig-ED8-sourcedata-NCB/Lindenhoferetal-Fig-ED8-images-NCB/._Lindenhoferetal-Fig-ED8-g-RFPWT-GFPWT
- Lindenhoferetal-Fig-ED8-sourcedata-NCB/Lindenhoferetal-Fig-ED8-images-NCB/Lindenhoferetal-Fig-ED8-g-RFPWT-GFPKOPAX6/
- __MACOSX/Lindenhoferetal-Fig-ED8-sourcedata-NCB/Lindenhoferetal-Fig-ED8-images-NCB/._Lindenhoferetal-Fig-ED8-g-RFPWT-GFPKOPAX6
- Lindenhoferetal-Fig-ED8-sourcedata-NCB/Lindenhoferetal-Fig-ED8-images-NCB/Lindenhoferetal-Fig-ED8-b-ASPM-KO-DAPI-ASPM.tif
- __MACOSX/Lindenhoferetal-Fig-ED8-sourcedata-NCB/Lindenhoferetal-Fig-ED8-images-NCB/._Lindenhoferetal-Fig-ED8-b-ASPM-KO-DAPI-ASPM.tif
- Lindenhoferetal-Fig-ED8-sourcedata-NCB/Lindenhoferetal-Fig-ED8-westernblots/.DS_Store
- __MACOSX/Lindenhoferetal-Fig-ED8-sourcedata-NCB/Lindenhoferetal-Fig-ED8-westernblots/._.DS_Store
- Lindenhoferetal-Fig-ED8-sourcedata-NCB/Lindenhoferetal-Fig-ED8-westernblots/240222-sourcedata-uncropped-westernblots.pdf
- __MACOSX/Lindenhoferetal-Fig-ED8-sourcedata-NCB/Lindenhoferetal-Fig-ED8-westernblots/._240222-sourcedata-uncropped-westernblots.pdf
- Lindenhoferetal-Fig-ED8-sourcedata-NCB/Lindenhoferetal-Fig-ED8-images-NCB/Lindenhoferetal-Fig-ED8-g-RFPWT-GFPKOASPM/Lindenhoferetal-Fig-ED8-g-RFPWT-GFPKOASPM-Sox2.tif
- __MACOSX/Lindenhoferetal-Fig-ED8-sourcedata-NCB/Lindenhoferetal-Fig-ED8-images-NCB/Lindenhoferetal-Fig-ED8-g-RFPWT-GFPKOASPM/._Lindenhoferetal-Fig-ED8-g-RFPWT-GFPKOASPM-Sox2.tif
- Lindenhoferetal-Fig-ED8-sourcedata-NCB/Lindenhoferetal-Fig-ED8-images-NCB/Lindenhoferetal-Fig-ED8-g-RFPWT-GFPKOASPM/Lindenhoferetal-Fig-ED8-g-RFPWT-GFPKOASPM-GFP.tif
- __MACOSX/Lindenhoferetal-Fig-ED8-sourcedata-NCB/Lindenhoferetal-Fig-ED8-images-NCB/Lindenhoferetal-Fig-ED8-g-RFPWT-GFPKOASPM/._Lindenhoferetal-Fig-ED8-g-RFPWT-GFPKOASPM-GFP.tif
- Lindenhoferetal-Fig-ED8-sourcedata-NCB/Lindenhoferetal-Fig-ED8-images-NCB/Lindenhoferetal-Fig-ED8-g-RFPWT-GFPKOASPM/Lindenhoferetal-Fig-ED8-g-RFPWT-GFPKOASPM-RFP.tif
- __MACOSX/Lindenhoferetal-Fig-ED8-sourcedata-NCB/Lindenhoferetal-Fig-ED8-images-NCB/Lindenhoferetal-Fig-ED8-g-RFPWT-GFPKOASPM/._Lindenhoferetal-Fig-ED8-g-RFPWT-GFPKOASPM-RFP.tif
- Lindenhoferetal-Fig-ED8-sourcedata-NCB/Lindenhoferetal-Fig-ED8-images-NCB/Lindenhoferetal-Fig-ED8-g-RFPWT-GFPKOASPM/Lindenhoferetal-Fig-ED8-g-RFPWT-GFPKOASPM-NeuN.tif
- __MACOSX/Lindenhoferetal-Fig-ED8-sourcedata-NCB/Lindenhoferetal-Fig-ED8-images-NCB/Lindenhoferetal-Fig-ED8-g-RFPWT-GFPKOASPM/._Lindenhoferetal-Fig-ED8-g-RFPWT-GFPKOASPM-NeuN.tif
- Lindenhoferetal-Fig-ED8-sourcedata-NCB/Lindenhoferetal-Fig-ED8-images-NCB/Lindenhoferetal-Fig-ED8-g-RFPWT-GFPKOTP53/Lindenhoferetal-Fig-ED8-g-RFPWT-GFPKOTP53-GFP.tif
- __MACOSX/Lindenhoferetal-Fig-ED8-sourcedata-NCB/Lindenhoferetal-Fig-ED8-images-NCB/Lindenhoferetal-Fig-ED8-g-RFPWT-GFPKOTP53/._Lindenhoferetal-Fig-ED8-g-RFPWT-GFPKOTP53-GFP.tif
- Lindenhoferetal-Fig-ED8-sourcedata-NCB/Lindenhoferetal-Fig-ED8-images-NCB/Lindenhoferetal-Fig-ED8-g-RFPWT-GFPKOTP53/Lindenhoferetal-Fig-ED8-g-RFPWT-GFPKOTP53-NeuN.tif
- __MACOSX/Lindenhoferetal-Fig-ED8-sourcedata-NCB/Lindenhoferetal-Fig-ED8-images-NCB/Lindenhoferetal-Fig-ED8-g-RFPWT-GFPKOTP53/._Lindenhoferetal-Fig-ED8-g-RFPWT-GFPKOTP53-NeuN.tif
- Lindenhoferetal-Fig-ED8-sourcedata-NCB/Lindenhoferetal-Fig-ED8-images-NCB/Lindenhoferetal-Fig-ED8-g-RFPWT-GFPKOTP53/Lindenhoferetal-Fig-ED8-g-RFPWT-GFPKOTP53-Sox2.tif
- __MACOSX/Lindenhoferetal-Fig-ED8-sourcedata-NCB/Lindenhoferetal-Fig-ED8-images-NCB/Lindenhoferetal-Fig-ED8-g-RFPWT-GFPKOTP53/._Lindenhoferetal-Fig-ED8-g-RFPWT-GFPKOTP53-Sox2.tif
- Lindenhoferetal-Fig-ED8-sourcedata-NCB/Lindenhoferetal-Fig-ED8-images-NCB/Lindenhoferetal-Fig-ED8-g-RFPWT-GFPKOTP53/Lindenhoferetal-Fig-ED8-g-RFPWT-GFPKOTP53-RFPtif.tif
- __MACOSX/Lindenhoferetal-Fig-ED8-sourcedata-NCB/Lindenhoferetal-Fig-ED8-images-NCB/Lindenhoferetal-Fig-ED8-g-RFPWT-GFPKOTP53/._Lindenhoferetal-Fig-ED8-g-RFPWT-GFPKOTP53-RFPtif.tif
- Lindenhoferetal-Fig-ED8-sourcedata-NCB/Lindenhoferetal-Fig-ED8-images-NCB/Lindenhoferetal-Fig-ED8-g-RFPWT-GFPWT/Lindenhoferetal-Fig-ED8-g-RFPWT-GFPWT-GFP.tif
- __MACOSX/Lindenhoferetal-Fig-ED8-sourcedata-NCB/Lindenhoferetal-Fig-ED8-images-NCB/Lindenhoferetal-Fig-ED8-g-RFPWT-GFPWT/._Lindenhoferetal-Fig-ED8-g-RFPWT-GFPWT-GFP.tif
- Lindenhoferetal-Fig-ED8-sourcedata-NCB/Lindenhoferetal-Fig-ED8-images-NCB/Lindenhoferetal-Fig-ED8-g-RFPWT-GFPWT/Lindenhoferetal-Fig-ED8-g-RFPWT-GFPWT-NeuN.tif
- __MACOSX/Lindenhoferetal-Fig-ED8-sourcedata-NCB/Lindenhoferetal-Fig-ED8-images-NCB/Lindenhoferetal-Fig-ED8-g-RFPWT-GFPWT/._Lindenhoferetal-Fig-ED8-g-RFPWT-GFPWT-NeuN.tif
- Lindenhoferetal-Fig-ED8-sourcedata-NCB/Lindenhoferetal-Fig-ED8-images-NCB/Lindenhoferetal-Fig-ED8-g-RFPWT-GFPWT/Lindenhoferetal-Fig-ED8-g-RFPWT-GFPWT-Sox2.tif
- __MACOSX/Lindenhoferetal-Fig-ED8-sourcedata-NCB/Lindenhoferetal-Fig-ED8-images-NCB/Lindenhoferetal-Fig-ED8-g-RFPWT-GFPWT/._Lindenhoferetal-Fig-ED8-g-RFPWT-GFPWT-Sox2.tif
- Lindenhoferetal-Fig-ED8-sourcedata-NCB/Lindenhoferetal-Fig-ED8-images-NCB/Lindenhoferetal-Fig-ED8-g-RFPWT-GFPWT/Lindenhoferetal-Fig-ED8-g-RFPWT-GFPWT-RFP.tif
- __MACOSX/Lindenhoferetal-Fig-ED8-sourcedata-NCB/Lindenhoferetal-Fig-ED8-images-NCB/Lindenhoferetal-Fig-ED8-g-RFPWT-GFPWT/._Lindenhoferetal-Fig-ED8-g-RFPWT-GFPWT-RFP.tif
- Lindenhoferetal-Fig-ED8-sourcedata-NCB/Lindenhoferetal-Fig-ED8-images-NCB/Lindenhoferetal-Fig-ED8-g-RFPWT-GFPKOPAX6/Lindenhoferetal-Fig-ED8-g-RFPWT-GFPKOPAX6-Sox2.tif
- __MACOSX/Lindenhoferetal-Fig-ED8-sourcedata-NCB/Lindenhoferetal-Fig-ED8-images-NCB/Lindenhoferetal-Fig-ED8-g-RFPWT-GFPKOPAX6/._Lindenhoferetal-Fig-ED8-g-RFPWT-GFPKOPAX6-Sox2.tif
- Lindenhoferetal-Fig-ED8-sourcedata-NCB/Lindenhoferetal-Fig-ED8-images-NCB/Lindenhoferetal-Fig-ED8-g-RFPWT-GFPKOPAX6/Lindenhoferetal-Fig-ED8-g-RFPWT-GFPKOPAX6-RFP.tif
- __MACOSX/Lindenhoferetal-Fig-ED8-sourcedata-NCB/Lindenhoferetal-Fig-ED8-images-NCB/Lindenhoferetal-Fig-ED8-g-RFPWT-GFPKOPAX6/._Lindenhoferetal-Fig-ED8-g-RFPWT-GFPKOPAX6-RFP.tif
- Lindenhoferetal-Fig-ED8-sourcedata-NCB/Lindenhoferetal-Fig-ED8-images-NCB/Lindenhoferetal-Fig-ED8-g-RFPWT-GFPKOPAX6/Lindenhoferetal-Fig-ED8-g-RFPWT-GFPKOPAX6-GFP.tif
- __MACOSX/Lindenhoferetal-Fig-ED8-sourcedata-NCB/Lindenhoferetal-Fig-ED8-images-NCB/Lindenhoferetal-Fig-ED8-g-RFPWT-GFPKOPAX6/._Lindenhoferetal-Fig-ED8-g-RFPWT-GFPKOPAX6-GFP.tif
- Lindenhoferetal-Fig-ED8-sourcedata-NCB/Lindenhoferetal-Fig-ED8-images-NCB/Lindenhoferetal-Fig-ED8-g-RFPWT-GFPKOPAX6/Lindenhoferetal-Fig-ED8-g-RFPWT-GFPKOPAX6-NeuN.tif
- __MACOSX/Lindenhoferetal-Fig-ED8-sourcedata-NCB/Lindenhoferetal-Fig-ED8-images-NCB/Lindenhoferetal-Fig-ED8-g-RFPWT-GFPKOPAX6/._Lindenhoferetal-Fig-ED8-g-RFPWT-GFPKOPAX6-NeuN.tif
