# Supplementary material for: Cerebral organoids display dynamic clonal growth and tunable tissue replenishment
Source: Nat Cell Biol. 2024 May 7;26(5):710–8. doi: 10.1038/s41556-024-01412-z (PMC11098754; doi:10.1038/s41556-024-01412-z)
Supplement: Supplementary file 17 — Source data. [file 41556_2024_1412_MOESM17_ESM.zip › Lindenhoferetal-Fig-ED9-sourcedata-NCB/Lindenhoferetal-Fig-ED9-efghi-table.xlsx]

## Sheet: Ext.Data.Fig.9-e
Whole tissue lineage tracing - 3D cerebral organoids - WT(50%):WT(50%)
Sample	Category	LID	Library	Replicate	Day	Nreads
KO-WT-00-1	KO-WT	AAAACTACGTGAGTGACTCTGTGTGTGTGTCAGTGTGTGTCAGTGAACGT	ko	1	00	12
KO-WT-00-1	KO-WT	AAAACTACGTGTGAGAGACTGTGAGAGTGTGACAGTCTCTCACAGTACGT	ko	1	00	22
KO-WT-00-1	KO-WT	AAAAGCACGTGTCTGAGAGACTGTGTGTCAGACACTGTGTCAGACTACGT	ko	1	00	34
KO-WT-00-1	KO-WT	AAAAGTACGTGTGTCTCTGTCAGTGTGAGACTCACTGTGTGTGTGAACGT	ko	1	00	23
KO-WT-00-1	KO-WT	AAAATAACGTCTGTGTGTCTCACAGTGAGTCTCTGTGTCACTGACAACGT	ko	1	00	15
KO-WT-00-1	KO-WT	AAAATCACGTGACTGTGTGAGCCAGTGAGTCACAGTGTCTCTCTCTACGT	ko	1	00	23
KO-WT-00-1	KO-WT	AAACACACGTCAGTCTCACAGTGTGTGACAGTGTGTCTGAGTGTGAACGT	ko	1	00	17
KO-WT-00-1	KO-WT	AAACACACGTGTGACTGTCTCAGTGTGTGTGTCACAGAGAGTGTCTACGT	ko	1	00	11
KO-WT-00-1	KO-WT	AAACCCACGTGACAGAGTCTGTCACTGAGTCTGTGAGTGACTGTGAACGT	ko	1	00	9
KO-WT-00-1	KO-WT	AAACGGACGTGACTGTGTGACACTGAGTCTGTGTGTGTGACAGTGTACGT	ko	1	00	9
KO-WT-00-1	KO-WT	AAACGGACGTGTGTCAGTCAGTGTCTGAGAGAGACACACTCTGTGAACGT	ko	1	00	9
KO-WT-00-1	KO-WT	AAAGACACGTGAGTGAGTCACACTGTGACACAGTGAGTGTGTCTCAACGT	ko	1	00	59
KO-WT-00-1	KO-WT	AAAGATACGTCACAGTGAGTGAGACAGACAGACTGTCAGAGTGTGTACGT	ko	1	00	10
KO-WT-00-1	KO-WT	AAAGCAACGTCTGAGACTCACTCTCTGTGACTCACAGTGTCACTGAACGT	ko	1	00	9
KO-WT-00-1	KO-WT	AAAGCAACGTGAGTCAGTGTGTGAGTGTGTCACAGTGTGTCTGAGTACGT	ko	1	00	7
KO-WT-00-1	KO-WT	AAAGCGACGTGTGTGTCAGTGTGTCTCTGAGTCTCTCAGTCTCAGTACGT	ko	1	00	3
KO-WT-00-1	KO-WT	AAAGGCACGTGTCTGTGTGAGTGTCTCTGAGTGTGTCACTGTGTGTACGT	ko	1	00	10
KO-WT-00-1	KO-WT	AAAGGTACGTCACACACTGTGTGTCTGACACTCAGACACACACAGAACGT	ko	1	00	32
KO-WT-00-1	KO-WT	AAAGGTACGTGACTCAGTCACTCTGTGTCAGTGAGTGTGAGACTGAACGT	ko	1	00	24
KO-WT-00-1	KO-WT	AAAGTGACGTGTGTGTCAGACACTAAGTCAGAGTCAGAGTCAGTGTACGT	ko	1	00	22
KO-WT-00-1	KO-WT	AAAGTTACGTCAGAGTGTGACTCTGTCTGTGACTCAGTCTGTCTGAACGT	ko	1	00	27
KO-WT-00-1	KO-WT	AAATAAACGTGAGAGTCTGTCTCAGTGACTCAGTCACTGTCTCTGTACGT	ko	1	00	31
KO-WT-00-1	KO-WT	AAATAGACGTCTGAGTCACTGAGTCACTGTCTCAGAGTCTGAGATACGTA	ko	1	00	4
KO-WT-00-1	KO-WT	AAATCAACGTGTGTCAGTGTGTCTCAGTCTCTCTGTGTCAGTCTGTACGT	ko	1	00	19
KO-WT-00-1	KO-WT	AAATCGACGTGACAGACTCACAGTGTGTCACTCTGAGTGTGACTGAACGT	ko	1	00	36
KO-WT-00-1	KO-WT	AAATCTACGTCAGAGACAGTGAGTCTGAGAGTCTGTCTGTCAGTCAACGT	ko	1	00	16
KO-WT-00-1	KO-WT	AAATGCACGTCTCAGTGTCAGTGTCTGTCAGAGAGTCAGAGTGTGAACGT	ko	1	00	10
KO-WT-00-1	KO-WT	AAATGTACGTCACTGTGTGTCTCACAGAACACTCACTCTGTGAGTAACGT	ko	1	00	25
KO-WT-00-1	KO-WT	AAATGTACGTGTCAGTGACAGACTCTGTCTGTGAGTCTGTACTGTACGTA	ko	1	00	18
KO-WT-00-1	KO-WT	AAATTAACGTCAGTGAGACACTGTCTCTCAGTCAGAGAGAGTCTTAACGT	ko	1	00	9
KO-WT-00-1	KO-WT	AACAAAACGTCTGAGTGTCTCAGTCACTCTGTGTGTGAGTCTGACAACGT	ko	1	00	8
KO-WT-00-1	KO-WT	AACAACACGTGTCTGTCTGACAGAGACTGTCTGTGTCACAGAGTGTACGT	ko	1	00	53
KO-WT-00-1	KO-WT	AACACAACGTCACTCTCACACACTGAGTGTGTGTCTGTCTGAGTGTACGT	ko	1	00	13
KO-WT-00-1	KO-WT	AACACACGTGTCTCTGACTCACACTGTGTCAGTGTCTCAGTGACAACGTA	ko	1	00	4
KO-WT-00-1	KO-WT	AACACCACGTGACAGTGTGAGTCTGTCTGTGTGACACTGAGTGTCAACGT	ko	1	00	9
KO-WT-00-1	KO-WT	AACACCACGTGTGTGTCTGTCTCTCTGTCAGAGTGAGACAGTGAGAACGT	ko	1	00	9
KO-WT-00-1	KO-WT	AACACGACGTGTCACTGTGACAGAGTCAGAGAGACACTGAGTCTGTACGT	ko	1	00	37
KO-WT-00-1	KO-WT	AACACTACGTGTGTGTCTCTCTCACTGTGTCTCTGTCACACTCAGTACGT	ko	1	00	10
KO-WT-00-1	KO-WT	AACATTACGTGAGTAAGTGTGACAGACACTCTGTGTGTGTGTCTGTACGT	ko	1	00	6
KO-WT-00-1	KO-WT	AACATTACGTGTGTGTGTGACTGTCAGTGAGTGAGTCTGTCTGTGAACGT	ko	1	00	9
KO-WT-00-1	KO-WT	AACCACACGTCTGAGAGTCAGAGAGTCTGTGTCTGTGTGTGACTGTACGT	ko	1	00	19
KO-WT-00-1	KO-WT	AACCATACGTGTGTGACTCACTCAGAGTCACTCACAGTGTGTCTCTACGT	ko	1	00	7
KO-WT-00-1	KO-WT	AACCCAACGTCAGTCTGAGTCTGTGTCTGTGTGACTCTCAGACTCTACGT	ko	1	00	20
KO-WT-00-1	KO-WT	AACCCAACGTGACTGACACACTGAGTGTGTGAGAGAGTCTCTCTGAACGT	ko	1	00	15
KO-WT-00-1	KO-WT	AACCCTACGTGTGACAGTGTGACAGTGACAGAGAGAGTCTCTCTGAACGT	ko	1	00	11
KO-WT-00-1	KO-WT	AACCCTACGTGTGTCACTGTGTGTGAGTCACTGACTGAGACAGTCAACGT	ko	1	00	17
KO-WT-00-1	KO-WT	AACCGCACGTGTGAGAGACTGTGAGTGTGTCTGACAGGACAGAGTGTACG	ko	1	00	5
KO-WT-00-1	KO-WT	AACCGCACGTGTGTGTCTCTCTGTCTGTGACTCTCTGAGACTGAGAACGT	ko	1	00	35
KO-WT-00-1	KO-WT	AACCGGACGTCTGTGTCAGAGTCTCAGTCACAGTGAGACACACTGTACGT	ko	1	00	12
KO-WT-00-1	KO-WT	AATCTGACGTCTGTGACTGTGAGTGACACTGTCAGTCTGTCACTGAACGT	ko	1	00	5
KO-WT-00-1	KO-WT	AATCTTACGTCAGTGACAGTGACTGTCAGACTCAGTGAGTGTGTCTACGT	ko	1	00	6
KO-WT-00-1	KO-WT	AATGCAACGTCTGTGTGACAGTCAGTGACAGACTGTGTCACAGAGAACGT	ko	1	00	6
KO-WT-00-1	KO-WT	AATGCACGTGAGACTGACAGAGTGTCTGAGACAGTCAGTGAGTGTACGTA	ko	1	00	6
KO-WT-00-1	KO-WT	AATGCCACGTCTGACAGTGTGACTGACTCAGTGTGAGACTCAGTGAACGT	ko	1	00	5
KO-WT-00-1	KO-WT	AATGCCACGTCTGAGTCACTGTGTCAGACAGTGACTCAGTCAGACTACGT	ko	1	00	7
KO-WT-00-1	KO-WT	AATGCGACGTGTGACTGTGAGTGTGTCACTGTCACACACTGTGACAACGT	ko	1	00	4
KO-WT-00-1	KO-WT	AATGGCACGTCAGAGTCAGTGTGTGTGAGACTCAGTGTGTGTCAGTACGT	ko	1	00	4
KO-WT-00-1	KO-WT	AATGGTACGTCAGAGAGTCTGTGAGACTGTGACAGAGTGTCCGTCTACGT	ko	1	00	35
KO-WT-00-1	KO-WT	AATGGTACGTGTGTGTCTCAGTGAGTGTCACACACTCTCAGACAGAACGT	ko	1	00	3
KO-WT-00-1	KO-WT	AATGTAACGTGAGTGTCTGTCACTGTCTCTGAGTGTGTGACACACAACGT	ko	1	00	10
KO-WT-00-1	KO-WT	AATGTCACGTCTGTCAGTCTGTCTCTCTGTCTGTCTGACTCTCTCACGTA	ko	1	00	42
KO-WT-00-1	KO-WT	AATGTCACGTGAGTGTGAGTCTCTCTGAGTCTCTCTGTGAGACACTACGT	ko	1	00	24
KO-WT-00-1	KO-WT	AATGTGACGTGTCTGTCTCTGACAGTGTCTGTGTGAGTGAGAGTGAACGT	ko	1	00	18
KO-WT-00-1	KO-WT	AATGTTACGTCTGTGAGAGTGTGTGTGAGTGTCAGTGTGAGACAACGTAT	ko	1	00	5
KO-WT-00-1	KO-WT	AATGTTACGTCTGTGAGAGTGTGTGTGTGAGTGTCAGTGTGAGACAACGT	ko	1	00	58
KO-WT-00-1	KO-WT	AATTACACGTCTGAGTGTGTGTCTGACTCTGAGTCACTGTCTGTGTACGT	ko	1	00	7
KO-WT-00-1	KO-WT	AATTAGACGTCTGTCAGTGTGTGTGAGTGTCTGAGAGTGTGTGTCTACGT	ko	1	00	23
KO-WT-00-1	KO-WT	AATTCAACGTCTCTCTCTCTCAGAGTGACTGTCTCACAGAGAGAGTACGT	ko	1	00	5
KO-WT-00-1	KO-WT	AATTCAACGTCTGAGACTCAGTGTGTGTCTCTCTCAGTGTGAGTGTACGT	ko	1	00	20
KO-WT-00-1	KO-WT	AATTCCACGTGAGTCACACACTGTGAGTGAGACTCTCTCAGTCTGTACGT	ko	1	00	26
KO-WT-00-1	KO-WT	AATTCGACGTCTGTGAGTCAGACTGAGACACTGTGTGACACAGTCTACGT	ko	1	00	36
KO-WT-00-1	KO-WT	AATTGCACGTGTGTCTCAGTGTGTGTGTGAGTGTGAGAGTGACAGTACGT	ko	1	00	15
KO-WT-00-1	KO-WT	AATTGGACGTGAGACTCTCACACTCACTGTGTATCTCAGTGACTCTACGT	ko	1	00	25
KO-WT-00-1	KO-WT	AATTGGACGTGTGACTGAGTCACAGTGAGAGTCAGAGAGTCTCTGAACGT	ko	1	00	19
KO-WT-00-1	KO-WT	AATTGGACGTGTGTGTCTGTGTCTGTCAGTGTGAGAGAGTGAGTAAACGT	ko	1	00	30
KO-WT-00-1	KO-WT	AATTGTACGTGTCAGTGACACTGAGTCTGTCTCTGTGTGTCTGACAACGT	ko	1	00	83
KO-WT-00-1	KO-WT	AATTTTACGTCAGAGTGACACTGACACTCTGACTCTGTGTCAGAGTACGT	ko	1	00	28
KO-WT-00-1	KO-WT	AATTTTACGTGTGTCTGACTCAGAGACACAGTCACTCTGAGTCTGTACGT	ko	1	00	14
KO-WT-00-1	KO-WT	ACAAAGACGTCTGAGTCTGTGTCTGACACAGTGTCAGTCAGTGTCTACGT	ko	1	00	42
KO-WT-00-1	KO-WT	ACAAATACGTCTGAGACAGTGTCTGTCTCAGACTCTCACTCAGTCTACGT	ko	1	00	33
KO-WT-00-1	KO-WT	ACAACGACGTCACTGAGAGTCAGAGTCAGACAGACTGACACAGTGTACGT	ko	1	00	55
KO-WT-00-1	KO-WT	ACAAGGACGTGTGTGTGTCTGTGTGAGTGAGAGTGACAGTGTCAGAACGT	ko	1	00	25
KO-WT-00-1	KO-WT	ACAAGTACGTCACAGACTGTGAGACAGAGAGTGTGTCTGTCAGTCAACGT	ko	1	00	77
KO-WT-00-1	KO-WT	ACAAGTACGTCTCTGAGTGTCACAGTCAGAGTGAGAGTGACTGTCTACGT	ko	1	00	33
KO-WT-00-1	KO-WT	ACAAGTACGTCTGTCTCTCAGAGAGTGTGAGTCACTCTGTCTCTGTACGT	ko	1	00	28
KO-WT-00-1	KO-WT	ACAAGTACGTCTGTGTCTGTGTGACAGTCTCTCTGTGTCAGTCAGTACGT	ko	1	00	46
KO-WT-00-1	KO-WT	ACAAGTACGTGTCACTGTGTGTGTCTCTGTGACACAGTGTCTGAGTACGT	ko	1	00	7
KO-WT-00-1	KO-WT	ACAAGTACGTGTGTGAGTGTGACACTGTGAGTCAGAGAGAGTGTGAACGT	ko	1	00	26
KO-WT-00-1	KO-WT	ACAATGACGTGTCTGAGTCTGTCTGTCACAGTCACTGTGTGTGTAACGTA	ko	1	00	36
KO-WT-00-1	KO-WT	ACAATGACGTGTGACTGAGACTCTCTCAGAGAGTGTGAGAGTGTGAACGT	ko	1	00	3
KO-WT-00-1	KO-WT	ACAATTACGTCAGTGTGTGTGTGTGTGAGTGAGTGTCAGCTCTCAACGTA	ko	1	00	4
KO-WT-00-1	KO-WT	ACAATTACGTGACTCTCTGTGTGTGTCTGACTGTGTGTGTGTCTGTACGT	ko	1	00	5
KO-WT-00-1	KO-WT	ACACACACGTCTGTCAGTCAGACAGTGTCTCAGACACACTGTGAGAACGT	ko	1	00	7
KO-WT-00-1	KO-WT	ACACACACGTGTCTCTGTGAGAGTCTGTGACTGTCACTGTGACTCTACGT	ko	1	00	21
KO-WT-00-1	KO-WT	ACACAGACGTCAGTGTGTGTAAGTGTGTCTCACTGAGTCACAGTGAACGT	ko	1	00	4
KO-WT-00-1	KO-WT	ACACAGACGTGTGTGAGTGAGTCAGTCTCAGTGACTGAGACTCTGAACGT	ko	1	00	13
KO-WT-00-1	KO-WT	ACACCGACGTCTGTGTGTGAGTGACTGTCAGACACAGTGTGTGACAACGT	ko	1	00	35
KO-WT-00-1	KO-WT	ACACCTACGTGAGTGTCAGACTGTGTCTGTGAGAGAGAGTGTGTCTACGT	ko	1	00	31
KO-WT-00-1	KO-WT	ACACGGACGTCAGTCAGAGTGTGTGAGTGAGAGTGAGAGTGTGAGTACGT	ko	1	00	27
KO-WT-00-1	KO-WT	ACACGGACGTGAGTGTCACAGTCACTGTGTGTCCAGAGAGTGACAACGTA	ko	1	00	5
KO-WT-00-1	KO-WT	ACACGGACGTGTGTGAGTGTCTGAGTCAGTCTCTGTCTGAGTGAGAACGT	ko	1	00	7
KO-WT-00-1	KO-WT	ACACTGACGTCACACTCTGTGAGAGTGTCTCTCAGAGAGTCTCTCTACGT	ko	1	00	3
KO-WT-00-1	KO-WT	ACACTGACGTGAGAGTCTGTCAGTCAGAGTGTCTGTGTGAGAGAGTACGT	ko	1	00	24
KO-WT-00-1	KO-WT	ACACTTACGTCACAGTCTCACAGTGAGACTGAGTGAGTGTGACAGTACGT	ko	1	00	12
KO-WT-00-1	KO-WT	ACAGACACGTCTCAGTGACTGTGAGTGTGTCACAGTGTGAGTCTCTACGT	ko	1	00	47
KO-WT-00-1	KO-WT	ACAGAGACGTGACTGTCTCAGTCTGTCAGACAGTCAGAGTCACAGAACGT	ko	1	00	9
KO-WT-00-1	KO-WT	ACAGAGACGTGTCTGTGAGTCAGTCAGTGAGAGTGTCAGACAGTCTACGT	ko	1	00	19
KO-WT-00-1	KO-WT	ACAGAGACGTGTGTCACTCACTGACAGAGTCTCTGAGTCTCACTGTACGT	ko	1	00	31
KO-WT-00-1	KO-WT	ACAGCAACGTCTGTGTGACAGTCTGAGTGAGTGCTGTCAGTGACTACGTA	ko	1	00	5
KO-WT-00-1	KO-WT	ACAGCAACGTCTGTGTGTGTGTCTCAGTCTGACTCACTCACTGACTACGT	ko	1	00	5
KO-WT-00-1	KO-WT	ACAGCGACGTCAGAGAGACAGAGTCAGAGTCTCAGTGTGAGTGTGTACGT	ko	1	00	37
KO-WT-00-1	KO-WT	ACAGCGACGTCTGTGAGACAGAGAGACTGAGTGTCTGAGTGAGACTACGT	ko	1	00	11
KO-WT-00-1	KO-WT	ACAGCTACGTCTGTCTGTGTCTGTGTCTGTGACTCACTGTGTGACAACGT	ko	1	00	18
KO-WT-00-1	KO-WT	ACAGCTACGTGTCTGTGTGAGTGAGTCAGAGTGAGAGAGTGAGTCTACGT	ko	1	00	7
KO-WT-00-1	KO-WT	ACAGGAACGTGAGAGTCACACTCTCTGTGTGACTGAGTGAGTCTCTACGT	ko	1	00	17
KO-WT-00-1	KO-WT	ACAGGAACGTTGTGAGTGTGACTGTGTGTCTGAGACACTGACTGTACGTA	ko	1	00	4
KO-WT-00-1	KO-WT	ACAGGCACGTGTGTGAGTGTGTCTGACTGACTCTCACTCTGTCAGTACGT	ko	1	00	5
KO-WT-00-1	KO-WT	ACAGGGACGTGAGTGACTGCAGTGTCTGTGAGTCTGTGTCTGTGAACGTA	ko	1	00	21
KO-WT-00-1	KO-WT	ACAGGTACGTGTCAGTCTCTCTCTGTGAGTCTGTCTCTGTCACAGTACGT	ko	1	00	15
KO-WT-00-1	KO-WT	ACAGGTACGTGTGAGTCACAGTGAGTGACTGTGTGAGTCAGACTGTACGT	ko	1	00	28
KO-WT-00-1	KO-WT	ACAGTAACGTGTGTGACTCTCAGACTGAGTGAGACTCAGTCTGTCAACGT	ko	1	00	25
KO-WT-00-1	KO-WT	ACAGTCACGTCCCTGTGTCTGACAGACAGAGACTCTGAGTGTCAGAACGT	ko	1	00	6
KO-WT-00-1	KO-WT	ACAGTCACGTCTGTGAGTCTGAGTGACAGAGTCACTGTCTGTGTCTACGT	ko	1	00	20
KO-WT-00-1	KO-WT	ACAGTGACGTGAGTGAGTCAGTCTCACTCTGTGAGTGTGTCTGTCAACGT	ko	1	00	8
KO-WT-00-1	KO-WT	ACAGTGACGTGTCTGTGTGTCTGTGTCAGTCACTGACAGTGTGTGTACGT	ko	1	00	11
KO-WT-00-1	KO-WT	ACAGTTACGTGAGTCTCTCTCTGAGTGAGTGTGAGAGACAGACTCAACGT	ko	1	00	19
KO-WT-00-1	KO-WT	ACATACACGTCTGACACAGTCTGAGACAGACTCAGTCAGTGTGAGAACGT	ko	1	00	3
KO-WT-00-1	KO-WT	ACATACACGTGTGAGAGACTGTGAGAGTCACAGTCTGACTGTCACAACGT	ko	1	00	7
KO-WT-00-1	KO-WT	ACATAGACGTCTGTGAGTCTCTGTGTGTGAGTGACAGTCTCTGAGTACGT	ko	1	00	29
KO-WT-00-1	KO-WT	ACATAGACGTGTCTCAGTCTGTGTGAGTGTGTCACTGTGACTGTGAACGT	ko	1	00	5
KO-WT-00-1	KO-WT	ACATCAACGTGAGAGTCAGAGTGACTCTGAGTGAGAGACACTGAGAACGT	ko	1	00	25
KO-WT-00-1	KO-WT	ACATCAACGTGAGTCAGTGACTCTCAGTGTGAGTGTGACTCTCTCTACGT	ko	1	00	56
KO-WT-00-1	KO-WT	ACATCACGTGACTCTGTGTCTCACTGTCTGTGTCAGTGTGTCTGAACGTA	ko	1	00	8
KO-WT-00-1	KO-WT	ACATCGACGTGTCACTGTGTCTGAGAGTCACTGTCTCACCTCTGTACGTA	ko	1	00	4
KO-WT-00-1	KO-WT	ACATCTACGTCAGACAGTGTCTGAGTGTGACTGAGACAGTCACTGTACGT	ko	1	00	15
KO-WT-00-1	KO-WT	ACATGGACGTCAGACACAGTGAGTCACTCAGTCAGAGACACTCTGTACGT	ko	1	00	8
KO-WT-00-1	KO-WT	ACATGGACGTGTGTCACTCAGTGAGTGTCTGAGTGTCAGTGTGAGTACGT	ko	1	00	15
KO-WT-00-1	KO-WT	ACATTACGTGACACTCTCAGAGTGTCTGACACAGTCTCTCTGTGTACGTA	ko	1	00	39
KO-WT-00-1	KO-WT	ACATTCACGTCACACTCAGTGTGTGTGTCAGTGAGTCTGTCACAGTACGT	ko	1	00	20
KO-WT-00-1	KO-WT	ACATTCACGTCTCTCTGTGTCAGTCTGTCAGAGTGACTGTGAGACAACGT	ko	1	00	15
KO-WT-00-1	KO-WT	ACATTGACGTCAGTGTCTCAGAGTGTGTCTGTGAGAGTGTGAGTGAACGT	ko	1	00	17
KO-WT-00-1	KO-WT	ACATTGACGTCTCTGTCTCTCTGTGACTGAGAGTGAGTGACTGAGTACGT	ko	1	00	15
KO-WT-00-1	KO-WT	ACATTTACGTGAGTCACTGTGTCTCAGTGTGTGTGTCACTGTGTACGTAT	ko	1	00	5
KO-WT-00-1	KO-WT	ACATTTACGTGAGTCACTGTGTCTCAGTGTGTGTGTGTCACTGTGTACGT	ko	1	00	47
KO-WT-00-1	KO-WT	ACATTTACGTGTCTCTGTCAGTCACAGTGAGTCTCTCACTCAGTCAACGT	ko	1	00	12
KO-WT-00-1	KO-WT	ACCAAAACGTCTGTGATAGAGAGTCTCTGTGTGACACTGTGTGTGTACGT	ko	1	00	21
KO-WT-00-1	KO-WT	ACCAAAACGTGTGAGACTCTGAGTGAGACTCACTGTCTGTGAGTGTACGT	ko	1	00	14
KO-WT-00-1	KO-WT	ACCAAGACGTGAGAGAGTGTCTGAGTGACTCACAGTCAGTCTCTCAACGT	ko	1	00	17
KO-WT-00-1	KO-WT	ACCACAACGTCACAGTGTGTGTCACTGAGTGACACTGTGACTCAGTACGT	ko	1	00	24
KO-WT-00-1	KO-WT	ACCACCACGTGACACTCAGTCTGTCTCTGACTCTGACAGACAGTGTACGT	ko	1	00	3
KO-WT-00-1	KO-WT	ACCACGACGTCAGTGAGTGTGAGTGACAGAGTGTCTGTGTGTCTGTACGT	ko	1	00	30
KO-WT-00-1	KO-WT	ACCACGACGTCTGACTGAGACTCTGAGTGACTGTCTCACACAGTGTACGT	ko	1	00	5
KO-WT-00-1	KO-WT	ACCACTACGTGACAGAGAGTCAGACAGTCAGTGTGACTGTGAGACAACGT	ko	1	00	42
KO-WT-00-1	KO-WT	ACCAGAACGTCAGACTGTCTGACTGTGTGTGAGAGTCTGTCTGTCAACGT	ko	1	00	15
KO-WT-00-1	KO-WT	ACCAGCACGTCTCTGTGACTGTGTGTGTGATGAGAGAGACACACTACGTA	ko	1	00	12
KO-WT-00-1	KO-WT	ACCAGGACGTGACAGTGTGAGACACTCAGTCAGAGAGTGAGACTGTACGT	ko	1	00	37
KO-WT-00-1	KO-WT	ACCAGTACGTCAGAGTGAGAGTGTCACTCAGAGACTGAGAGTCAGAACGT	ko	1	00	3
KO-WT-00-1	KO-WT	ACCAGTACGTCAGTCACACAGTCTGTGACCTGAGAGTAAGAGTGTACGTA	ko	1	00	13
KO-WT-00-1	KO-WT	ACCAGTACGTCTGTCTCTGAGTGTGTGAGTCTCTGTCTGTGTGTGTACGT	ko	1	00	22
KO-WT-00-1	KO-WT	ACCATAACGTCTCAGAGTGTCTCAGAGACAGAGACTGTGACAGACAACGT	ko	1	00	23
KO-WT-00-1	KO-WT	ACCATACGTGTGAGTCAGTGTACTGAGTGACTCTGACTGAGACAGTACGT	ko	1	00	8
KO-WT-00-1	KO-WT	ACCATCACGTCTGTGTGTCTGTCTGAGTGTGTGTCTGTCAGTGTCAACGT	ko	1	00	9
KO-WT-00-1	KO-WT	ACCATGACGTGTGAGACAGTGTCAGAGAGAGTGTGTCAGTGTCACAACGT	ko	1	00	7
KO-WT-00-1	KO-WT	ACCATTACGTGACTGTCAGTCTCAGTCTGTGAGTGAGAGAGACTGTACGT	ko	1	00	21
KO-WT-00-1	KO-WT	ACCCACACGTGACTGTCTCAGTCACTCAGTCTGTGTGTGTGTCAGAACGT	ko	1	00	11
KO-WT-00-1	KO-WT	ACCCAGACGTGACTGTGAGTGAGACTCTCTCAGACTCAGTGTCAGTACGT	ko	1	00	55
KO-WT-00-1	KO-WT	ACCCAGACGTGTGTCTGACTCACTCAGACTGAGTCAGTTGTGTGAACGTA	ko	1	00	25
KO-WT-00-1	KO-WT	ACCCAGACGTGTGTGTGTCTCTGAGTCACAGTCAGTGAGTCTCACAACGT	ko	1	00	34
KO-WT-00-1	KO-WT	ACCCATACGTGTGACTGTGTCACTCAGACACTACTCAGTGACAGTACGTA	ko	1	00	42
KO-WT-00-1	KO-WT	ACCCCAACGTGACTGTGACTGAGTCTGTCAGAGAGACTGTCACTCTACGT	ko	1	00	11
KO-WT-00-1	KO-WT	ACCCCGACGTCACACTGACTGTCTCAGAGAGTCTCTGTGTCAGAGAACGT	ko	1	00	7
KO-WT-00-1	KO-WT	ACCCCGACGTGTGTGACTGACACTCTCAGTGTGTCTCTGACACACAACGT	ko	1	00	31
KO-WT-00-1	KO-WT	ACCCCTACGTCAGTGACAGTCTGACTGAGACACTGTCACACTGTCAACGT	ko	1	00	21
KO-WT-00-1	KO-WT	ACCCGAACGTGTGACTCTCTGTCTCTGTGTGAGTGTCAGAGTCACTACGT	ko	1	00	14
KO-WT-00-1	KO-WT	ACCCGGACGTGTCAGAGTGTCTGTGTGAGTGATACACACACTGACTACGT	ko	1	00	12
KO-WT-00-1	KO-WT	ACCCGGACGTGTCTGTGTCTGTGTGTCTGTGTCAGAGTGAGTGTGTACGT	ko	1	00	13
KO-WT-00-1	KO-WT	ACCCGTACGTCACTGTGACTGAGTCAGAGAGTCTGACACTGTGTGTACGT	ko	1	00	19
KO-WT-00-1	KO-WT	ACCCGTACGTGACACTCTGAGTCACTCTGTGAGAGAGTCACTCTCAACGT	ko	1	00	22
KO-WT-00-1	KO-WT	ACGCATACGTCAGAGAGTGTGAGTGACAGTGAGTCTGTGAGTCAGAACGT	ko	1	00	30
KO-WT-00-1	KO-WT	ACGCATACGTCAGTGTCAGTCAGTGTCAGAGTGTGACAGTGTGTGAACGT	ko	1	00	10
KO-WT-00-1	KO-WT	ACGCATACGTGTCACACAGTCACTGACTGTGACTCAGAGTCAGTGAACGT	ko	1	00	8
KO-WT-00-1	KO-WT	ACGCATACGTGTGTCTGACTGAGTCTGAGTGACTGTGTAGTCTCTACGTA	ko	1	00	10
KO-WT-00-1	KO-WT	ACGCCGCGTACAGTGACTCTCTCAGAGACTCACAGTGTGTCACTCACGTA	ko	1	00	12
KO-WT-00-1	KO-WT	ACGCCTACGTGACTCTGAGTGTCACACAGTGTCTGTCAGTCTCAGTACGT	ko	1	00	3
KO-WT-00-1	KO-WT	ACGCCTACGTGAGAGACAGACTGTGAGAGTCACTGTGTGTCAGAGTACGT	ko	1	00	8
KO-WT-00-1	KO-WT	ACGCCTACGTGTGACTGTGTGTGTGACAGTACAGACTGACACTGTACGTA	ko	1	00	14
KO-WT-00-1	KO-WT	ACGCCTACGTGTGTGTGTGACAGTCTCTGACTGTCAGAGATCTGTACGTA	ko	1	00	4
KO-WT-00-1	KO-WT	ACGCGGACGTGTCAGTCTCTGTCTGAGTGAGTGAGTCAGACACACTACGT	ko	1	00	3
KO-WT-00-1	KO-WT	ACGCGGACGTGTGAGTCTGTCTGAGAGTGTGTGTCTCTGACTCTGTACGT	ko	1	00	22
KO-WT-00-1	KO-WT	ACGCGTACGTGAGTGAGTGTGTGTCAGTGTGAGAGAGTCACTGAGTACGT	ko	1	00	4
KO-WT-00-1	KO-WT	ACGCGTACGTTGAGTCTGTGACAGTCTGTGTCTGTCTGACTGTCAACGTA	ko	1	00	3
KO-WT-00-1	KO-WT	ACGCTAACGTGTCACAGTCACTGTGAGTGTCACAGTCTCTGTCAGTACGT	ko	1	00	29
KO-WT-00-1	KO-WT	ACGCTCACGTCTGTGACAGATTCTGTGTGTCTGTGTGTGAGACAGTACGT	ko	1	00	15
KO-WT-00-1	KO-WT	ACGCTCACGTGTGACTGAGTCTGTGTCAGTGTGTCTGTGTGTGTCAACGT	ko	1	00	7
KO-WT-00-1	KO-WT	ACGGAAACGTCACAGTGAGTGTCAGTCTGACAGTCTGAGTGACTGAACGT	ko	1	00	12
KO-WT-00-1	KO-WT	ACGGAGACGTCTCAGTGAGTGTGACTCAGTGTCTGTGTCTGTGAGTACGT	ko	1	00	14
KO-WT-00-1	KO-WT	ACGGATACGTCTCTGTGTCTGACAGACTGTGAGTCTGTCTCTCTGAACGT	ko	1	00	3
KO-WT-00-1	KO-WT	ACGGATACGTCTCTGTGTGTGAGAGTCTCAGAGTCTGAGTCTGTGTACGT	ko	1	00	33
KO-WT-00-1	KO-WT	ACGGCAACGTCACTGACACTGAGACACACAGACTCAGTCACTGTGTACGT	ko	1	00	29
KO-WT-00-1	KO-WT	ACGGCTACGTGTCAGAGAGTCTCTGAGTCAGTCTCAGTGAGTGTCAACGT	ko	1	00	28
KO-WT-00-1	KO-WT	ACGGGAACGTGTCTGTGTGAGACACACTGTGACACACACAGTGTGTACGT	ko	1	00	24
KO-WT-00-1	KO-WT	ACGGGAACGTGTGAGTCTGTGTGAGTCAGTGTGTCTGTGTCAGACAACGT	ko	1	00	19
KO-WT-00-1	KO-WT	ACGGGCACGTCTGTCAGTGAGTCAGACTGAGTCACTCTCACACAGAACGT	ko	1	00	3
KO-WT-00-1	KO-WT	ACGGGCACGTGTGTCTCAGTCACAGTGAGTGTCAGTGACAGAGTGAACGT	ko	1	00	8
KO-WT-00-1	KO-WT	ACGGGGACGTGTGTGTGACAGTGAGTGTGTCAGTCACTCAGAGAGTACGT	ko	1	00	16
KO-WT-00-1	KO-WT	ACGGGTACGTGTGTCACTCTGACAGTCACTCTCTGACTGTGTGTCTACGT	ko	1	00	21
KO-WT-00-1	KO-WT	ACGGGTACGTGTGTCAGAGTCTGTCAGACAGTCTCTCTGTGTGTGTACGT	ko	1	00	54
KO-WT-00-1	KO-WT	ACGGTAACGTCTGACAGTCTGTGAGAGACTCTCTCTGTGTGAGTGTACGT	ko	1	00	25
KO-WT-00-1	KO-WT	ACGGTCACGTCTGACTGAGTGTGAGTCAGTGTCACTGAGTCTGTGTACGT	ko	1	00	9
KO-WT-00-1	KO-WT	ACGGTTACGTGTCAGAGAGTCTCTCTCAGTGAGTGACTCTCACTCTACGT	ko	1	00	23
KO-WT-00-1	KO-WT	ACGGTTACGTGTGAGACAGACTGAGTGTGAGTCAGTGAGAGTGTGTACGT	ko	1	00	41
KO-WT-00-1	KO-WT	ACGTAAACGTGAGTGTCACTCTCTCACTGAGACAGTGAGAGAGTCAACGT	ko	1	00	8
KO-WT-00-1	KO-WT	ACGTACACGTCACTGACAGAAGTCTCTGACAGAGAGTGAGTCACTACGTA	ko	1	00	33
KO-WT-00-1	KO-WT	ACGTAGACGTCAGTGACAGAGTGAGACTGTGAGTCTGTGAGTGTGTACGT	ko	1	00	27
KO-WT-00-1	KO-WT	ACGTATACGTGTCTGTGTAACAGAGTCTCTGAGTGACTGAGAGAGTACGT	ko	1	00	70
KO-WT-00-1	KO-WT	ACGTCAACGTCTCTCTCAGACTGAGTCAGTGTGAGTGTCACTGTGTACGT	ko	1	00	96
KO-WT-00-1	KO-WT	ACCCGTACGTGAGTGTGTGTCAGTGACTGAGTCTCTGACAGTGAGTACGT	ko	1	00	26
KO-WT-00-1	KO-WT	ACCCGTACGTGTCGACTCTCAGTTCTCACAGTCTGTCTCACTGAACGTAT	ko	1	00	7
KO-WT-00-1	KO-WT	ACCCTAACGCCACTCAGAGTGAGACTGTCTCTCAGTCTCTCAGTGAACGT	ko	1	00	22
KO-WT-00-1	KO-WT	ACCCTACGTCTCTGTCAGAGTGAGTCTGTGACTGTGTGACAGAGTACGTA	ko	1	00	37
KO-WT-00-1	KO-WT	ACCCTCACGTGAGAGACTGTCAGAGAGTCACTCTGTGAGGAGTGTACGTA	ko	1	00	32
KO-WT-00-1	KO-WT	ACCCTCACGTGTGAGTCTCACTGTCACAGAGTGTCTCAGTCAGTCTACGT	ko	1	00	29
KO-WT-00-1	KO-WT	ACCCTGACGTCTGACAGTGAGACACTGACTGAGTGAGACTGAGTCTACGT	ko	1	00	8
KO-WT-00-1	KO-WT	ACCCTGACGTGTCAGTCTGACTGAGAGTGTGTCACTGAGTCAGACAACGT	ko	1	00	12
KO-WT-00-1	KO-WT	ACCCTGACGTGTGTCTGTGTCAGTGACAGAGTCAGTGTCAGTGTGAACGT	ko	1	00	31
KO-WT-00-1	KO-WT	ACCCTTACGTCAGTCTCTGTCAGAGACTCACTCTCTGAGTGTGTGTACGT	ko	1	00	69
KO-WT-00-1	KO-WT	ACCGCTACGTGTGTCACAGTGTCTGACAGAGACTGAGAGTACACAACGTA	ko	1	00	38
KO-WT-00-1	KO-WT	ACCGGAACGTGTCTGTGTGTCAGTGTGTCTCTGAGTCTGTGTGTCAACGT	ko	1	00	48
KO-WT-00-1	KO-WT	ACCGGAACGTGTGTGTGTCACAGTCTCTGTCAGACTCTCTGTGAGTACGT	ko	1	00	51
KO-WT-00-1	KO-WT	ACCGGGACGTCTCTGTGACACTCACTGTGTGACTGAGACACTGTGAACGT	ko	1	00	10
KO-WT-00-1	KO-WT	ACCGGGACGTCTGACTCTCACAGTGTCAGAGTGAGTGTCACTCTCAACGT	ko	1	00	10
KO-WT-00-1	KO-WT	ACCGGGACGTCTGAGTGACTCTGTGTCAGTGTGAGAGTGTCTGTCTACGT	ko	1	00	28
KO-WT-00-1	KO-WT	ACCGGGACGTGAGTGAGTCAGAGAGTCTGAGTGAGACTCACACAGTACGT	ko	1	00	25
KO-WT-00-1	KO-WT	ACCGGTACGTCTCTCTGAGACAGTGTGACAGCCTGTCTGTGTGAGTACGT	ko	1	00	3
KO-WT-00-1	KO-WT	ACCGGTACGTGTCTCTGAGAGTGTCAGTTGTCTGTGTGAGTCAGTACGTA	ko	1	00	29
KO-WT-00-1	KO-WT	ACCGTAACGTGAGTCAGACTGTCAGTGTCAGTGTCTCTCACAGACAACGT	ko	1	00	22
KO-WT-00-1	KO-WT	ACCGTAACGTGTCTCTCTGACTGAGTCTCTGTCAGTCTCTGTGACAACGT	ko	1	00	33
KO-WT-00-1	KO-WT	ACCGTCACGTGTGTGTGAGACACTCAGAGTGAGCGAGTCTGTCTCAACGT	ko	1	00	8
KO-WT-00-1	KO-WT	ACCGTGACGTCAGTGTGTCAGAGTGTCAGTCACAGTCTGTCAGTCAACGT	ko	1	00	5
KO-WT-00-1	KO-WT	ACCTAAACGTCACTGTCACTGACAGTCTGAGAGAGACACTCTGACTACGT	ko	1	00	5
KO-WT-00-1	KO-WT	ACCTAAACGTCTCAGACACAATGAGAGAGTGACAGAGTGAGTGTCTACGT	ko	1	00	15
KO-WT-00-1	KO-WT	ACCTACACGTCAGACTGACTCTGTGTCAGAGACTGTCTCTGTCTCAACGT	ko	1	00	5
KO-WT-00-1	KO-WT	ACCTAGACGTGTCAGAGTCTGTGTCTGAGACACTCTGAGAGAGACAACGT	ko	1	00	10
KO-WT-00-1	KO-WT	ACCTATACGTCAGAGAGACTCTGTGTCTCTGAGACTCAGAGAGACTACGT	ko	1	00	6
KO-WT-00-1	KO-WT	ACCTATACGTCAGTCTGAGTGAGTCTCTGTGACTGTGAGTGTGACTACGT	ko	1	00	92
KO-WT-00-1	KO-WT	ACCTCAACGTCAGTGTCTGTGAGACACACTGTGTGTCACAGAGAGTACGT	ko	1	00	24
KO-WT-00-1	KO-WT	ACCTCAACGTGTCTCTCAGTCTCTCAGTCTGACTGAGTCTCTCAGAACGT	ko	1	00	30
KO-WT-00-1	KO-WT	ACCTCAACGTGTGAGACTCACAGAGACACTCACTCTGTCAGAGAGAACGT	ko	1	00	46
KO-WT-00-1	KO-WT	ACCTCAACGTGTGTCTGTGTGAACTCTGAGACTCAGAGTGAGAGTACGTA	ko	1	00	57
KO-WT-00-1	KO-WT	ACCTCCACGTGTGTGTGAGTGTCTGTGACAGACAGTGTCAGAGTCAACGT	ko	1	00	11
KO-WT-00-1	KO-WT	ACCTCGACGTGTGTCTCTGAGTGTGTGAGTGACTGAGAGTCTCTCTACGT	ko	1	00	10
KO-WT-00-1	KO-WT	ACCTCGACGTGTGTCTGACAGTGTGTCTGTGTCTGTCTGTGTGTCAACGT	ko	1	00	53
KO-WT-00-1	KO-WT	ACCTCTACGTGAGTCTGTGAGACACTCTCAGTCAGAGTCTGTCACTACGT	ko	1	00	10
KO-WT-00-1	KO-WT	ACCTCTACGTGAGTGACACAGTGTCTGAGAGAGTCTCTGTCTGTCAACGT	ko	1	00	32
KO-WT-00-1	KO-WT	ACCTGCACGTCAGAGAGACAGTGTCTGTGAGTCACAGTGAGTCTGTACGT	ko	1	00	4
KO-WT-00-1	KO-WT	ACCTGCACGTCAGAGTGAGACACTCTGTCTGAGACTCAGTCAGAGAACGT	ko	1	00	18
KO-WT-00-1	KO-WT	ACCTGCACGTGTCTCAGAGTGTCACTGTGACACAGTCTGAGAGAGTACGT	ko	1	00	5
KO-WT-00-1	KO-WT	ACCTGCACGTGTGTCTGTCAGACAGTCTCAGACTGTGTCAGAGTGAACGT	ko	1	00	14
KO-WT-00-1	KO-WT	ACCTGGACGTGTCACTGTGTCTGTGACAGAGAGAGTCACTCAGTGTACGT	ko	1	00	25
KO-WT-00-1	KO-WT	ACCTGGACGTGTGACAGTCAGTGACTCTGAGTCTGTCTGTGAGAGTACGT	ko	1	00	21
KO-WT-00-1	KO-WT	ACCTGGACGTGTGTGAGAGAGAGTGTGAGTCAGAGTGAGAGTCTGTACGT	ko	1	00	13
KO-WT-00-1	KO-WT	ACCTGGACGTGTGTGTCACACAGACTCAGAGACAGTGACTGAGTGTACGT	ko	1	00	14
KO-WT-00-1	KO-WT	ACCTGTACGTCTCTCAGTCTCTGTGAGAGTGTGTCAGTCACTCAGTACGT	ko	1	00	9
KO-WT-00-1	KO-WT	ACCTGTACGTCTGTGTCTGTCAGAGACTGTGACTGTCACAGTGTGTACGT	ko	1	00	9
KO-WT-00-1	KO-WT	ACCTGTACGTGACAGTGTGTGAGTGTGTGTGAGTGTGTGTGAGAGAACGT	ko	1	00	70
KO-WT-00-1	KO-WT	ACCTTAACGTGTCTCTGAGAGTCACAGACTCAGAGTGTCTGACAGTACGT	ko	1	00	17
KO-WT-00-1	KO-WT	ACCTTACGTACTGTGTCAGACTGTGTCTGAGTCACTCTGTCAGACTGGTA	ko	1	00	63
KO-WT-00-1	KO-WT	ACCTTCACGTGTGTGTCTGAGTGAGTCTGTGTCTCAGTGACAGTCTACGT	ko	1	00	21
KO-WT-00-1	KO-WT	ACCTTGACGTCACAGACTGAGAGAGACAGTCTCACAGTGTGTGAGTACGT	ko	1	00	47
KO-WT-00-1	KO-WT	ACGAAAACGTCTGTGTGAGTCAGTGTCAGTGTGTCTCTGTCTCTGTACGT	ko	1	00	69
KO-WT-00-1	KO-WT	ACGAACACGTGAGACACTGTCACACAGTCTGTGAGACACACTGTGAACGT	ko	1	00	61
KO-WT-00-1	KO-WT	ACGACGACGTCTAAGTGTGTCAGTGTGTCTGAGTGTGTCTGTCTCTACGT	ko	1	00	20
KO-WT-00-1	KO-WT	ACGACTACGTGACTCTGACTCTCAGACAGTCTGAGAGTCTGTCAGTACGT	ko	1	00	9
KO-WT-00-1	KO-WT	ACGACTACGTGTCTGTGAGTGTGTCTCAGAGTGTGTGACTCTGTGTACGT	ko	1	00	39
KO-WT-00-1	KO-WT	ACGAGGACGTGAGTGACAGTCTCAGACAGTCAGTGTGTGTGTGTGAACGT	ko	1	00	4
KO-WT-00-1	KO-WT	ACGAGGACGTGTGTCAGAGAGTGTGTGAGTGTCTGTGTCAGTGTCAACGT	ko	1	00	5
KO-WT-00-1	KO-WT	ACGAGTACGTCACTCAGTCTGTGTCTGTCTCAGAGTGACTGACACAACGT	ko	1	00	28
KO-WT-00-1	KO-WT	ACGAGTACGTGTGTCAGACTGACTGTCACTCAGTGACTCTGAGACTACGT	ko	1	00	14
KO-WT-00-1	KO-WT	ACGATAACGTGAGTCAGTGTCAGAGTCTGACAGTCTCACAGTGTGTACGT	ko	1	00	36
KO-WT-00-1	KO-WT	ACGATCACGTCTGTCTCTGACACTGTGAGACTGACTGTGTGTGTGTACGT	ko	1	00	10
KO-WT-00-1	KO-WT	ACGATTACGTCAGACACTCAGTGAGAGACTGTGACAGTCACTGAGTACGT	ko	1	00	12
KO-WT-00-1	KO-WT	ACGTCAACGTGTCTGTCTCTCTGAGTCTCTGTGTGTGGAGAGTCTACGTA	ko	1	00	51
KO-WT-00-1	KO-WT	ACGTCGACGTGACAGTCACTCACAGAGTCTCTCTGAGTGAGTGAGTACGT	ko	1	00	7
KO-WT-00-1	KO-WT	ACGTCGACGTGTGAGTGTCACTGTGTCAGTGTGAGTGAGTGTCTGAACGT	ko	1	00	11
KO-WT-00-1	KO-WT	ACGTCGACGTGTGTGTGACTGAGTCTGTCAGACACTGTGTGTGACTACGT	ko	1	00	14
KO-WT-00-1	KO-WT	ACGTCTACGTGACTGTGTGTGTGTCTGTCAGACACTGTCAACGTATGGAC	ko	1	00	3
KO-WT-00-1	KO-WT	ACGTCTACGTGACTGTGTGTGTGTGTCTGTCAGACACTGTCAACGTATGG	ko	1	00	5
KO-WT-00-1	KO-WT	ACGTCTACGTGACTGTGTGTGTGTGTGTCTGTCAGACACTGTCAACGTAT	ko	1	00	31
KO-WT-00-1	KO-WT	ACGTCTACGTGTCTCAGTGAGTCACACTGTGTGAGTGTGTGTGTGAACGT	ko	1	00	4
KO-WT-00-1	KO-WT	ACGTCTACGTGTGAGTCTGACACACAGACAGTGACACTGTGTCTGTACGT	ko	1	00	4
KO-WT-00-1	KO-WT	ACGTGAACGTCTCACTGAGTGAGACAGTGTCAGTGTCTGTGTGTGTACGT	ko	1	00	36
KO-WT-00-1	KO-WT	ACGTGAACGTGTCAGTGACTGAGTGACAGTGAGAGACAGTGTCTGTACGT	ko	1	00	3
KO-WT-00-1	KO-WT	ACGTGAACGTGTGAGAGTCACTGTCACTCACTGTGTGAGTGACAGTACGT	ko	1	00	10
KO-WT-00-1	KO-WT	ACGTGCACGTCAGAGAGAGTGAGTGACAGACTGACTGTGTCAGACTACGT	ko	1	00	12
KO-WT-00-1	KO-WT	ACGTGCACGTGAGTGGTGACTGAGACTCAGTCTCTGACTCTCAGAACGTA	ko	1	00	49
KO-WT-00-1	KO-WT	ACGTGGACGTGAGACTCTCTGAGTCTGACTCTGTCTGTGAGTCTCTACGT	ko	1	00	18
KO-WT-00-1	KO-WT	ACGTGTACGTCTGACAGAGACAGAGTCTGTCACTGTGACTGTCAGTACGT	ko	1	00	5
KO-WT-00-1	KO-WT	ACGTGTACGTGACTGTGAGTGACAGACACAGTGTGAGACACTGTGTACGT	ko	1	00	42
KO-WT-00-1	KO-WT	ACGTGTACGTGAGAGTCACTGTGAGAGAGAGAGTCAGAGTGACAGTACGT	ko	1	00	5
KO-WT-00-1	KO-WT	ACGTGTACGTGTCTCTGAGAGTGTGAGACACTGACTGGTGTCTCAACGTA	ko	1	00	27
KO-WT-00-1	KO-WT	ACGTTCACGTCACTGTGTCTGAGTGTGAGTGTGTCTGAGACTGTCTACGT	ko	1	00	21
KO-WT-00-1	KO-WT	ACGTTCACGTCAGTCAGACAGAGTCACTCTGAGTCTCACAGTGACAACGT	ko	1	00	33
KO-WT-00-1	KO-WT	ACGTTCACGTCAGTGAGTCTGAGTGAGAGTGAGTGAGTGTGAGTGAACGT	ko	1	00	5
KO-WT-00-1	KO-WT	ACGTTTACGTGAGTGAGAGAGAGTGAGTGTCACACTCCACTGACTACATA	ko	1	00	9
KO-WT-00-1	KO-WT	ACGTTTACGTGTCAGACAGTATCAGTCTGACTCTGTCTCAGAGAGTACGT	ko	1	00	5
KO-WT-00-1	KO-WT	ACGTTTACGTGTGTGTGTGAGTGAGTGTGTGTGTCAGTCTGTGTCAACGT	ko	1	00	14
KO-WT-00-1	KO-WT	ACTAAAACGTGTCAGTCTGACACAGTCAGAGTCTGACAGTCACAGTACGT	ko	1	00	10
KO-WT-00-1	KO-WT	ACTAATACGTGAGTGTCACTCTGACAGAGACACTGTGACAGACTCTACGT	ko	1	00	32
KO-WT-00-1	KO-WT	ACTACCACGTGTGACTCAGTCACAGTGACTCTCAGAGTCTGACTGAACGT	ko	1	00	56
KO-WT-00-1	KO-WT	ACTACGACGTGTGTCTGACTCAGAGTGTCTCTGTGTCACTGTCAGAACGT	ko	1	00	58
KO-WT-00-1	KO-WT	ACTAGAACGTCTGTGTCACTGTCAGTCACTCACTGAGTCTGTGACTACGT	ko	1	00	12
KO-WT-00-1	KO-WT	ACTAGCACGTCTGAGTCTCTCTGTCTGTGAGTGAGTCTCTTTGTCTACGT	ko	1	00	46
KO-WT-00-1	KO-WT	ACTAGCACGTGTGTGTTGTGTCTGACTGAGTCAGTGTGACTCAGAACGTA	ko	1	00	4
KO-WT-00-1	KO-WT	ACTAGGACGTCTGTGTGAGTGTCAGTCAGAGTGAGTCTCAGTCCGTACGT	ko	1	00	20
KO-WT-00-1	KO-WT	ACTAGTACGTCAGTGTGACTGTGTCTGAGTGACACAGTCTAAGACTACGT	ko	1	00	11
KO-WT-00-1	KO-WT	ACTAGTACGTGAGAGTGTGACTGACTGTGTCAGACACTCTGACTCAACGT	ko	1	00	44
KO-WT-00-1	KO-WT	ACTAGTACGTGTGACTCTCTCACAGTCACTGACAGTCTCTGTCTCAACGT	ko	1	00	22
KO-WT-00-1	KO-WT	ACTATAACGTGTCTGTGTGAGTCTCTGTCTGACACTGACTCAGACAACGT	ko	1	00	9
KO-WT-00-1	KO-WT	ACTATACGTGTCTCTGACTGAGTCTGTGTCTGACAGTGACTCTGAACGTA	ko	1	00	36
KO-WT-00-1	KO-WT	ACTATTACGTCTGTGACTGTCAGAGAGTGAGTGACTGTGAGTCTGTACGT	ko	1	00	16
KO-WT-00-1	KO-WT	ACTATTACGTGTGAGTGTGAGTCTGTGTGTCAGTCAGTCTCTCACAACGT	ko	1	00	12
KO-WT-00-1	KO-WT	ACTATTACGTGTGTGACAGTGTGTGAGTCTGAGTCTGTGTGAGAGTACGT	ko	1	00	20
KO-WT-00-1	KO-WT	ACACTGACGTGTGTGTGTGAGTCTCTCTGTCTGAGACTCTGAGTGTACGT	ko	1	00	6
KO-WT-00-1	KO-WT	ACTCAGACGTGTGTGTGAGAGTGTCTCACATTGTGTCAGTGTCTCAACGT	ko	1	00	9
KO-WT-00-1	KO-WT	ACTCATACGTCTCTGTCTCTGTCTGTGACTCAGTGACAGAGTGAGAACGT	ko	1	00	12
KO-WT-00-1	KO-WT	ACTCCAACGTCTGTGTCTGTGAGAGAGACTCAGTGTGTGTGTCTGAACGT	ko	1	00	15
KO-WT-00-1	KO-WT	ACTCCAACGTGAGAGACTCTCACTCAGTCTCTGTCAGTGAGTGACTACGT	ko	1	00	20
KO-WT-00-1	KO-WT	ACTCCATGTGAGAGTGAGTGTGACAGAGACACAGTCAGAGTGTGTACGTA	ko	1	00	20
KO-WT-00-1	KO-WT	ACTCTAACGTGAGACTGTGTGTCACTGACTGACACTCTCTGTGAGTACGT	ko	1	00	6
KO-WT-00-1	KO-WT	ACTCTCACGTGTCAGTCAGTGAGACTGTCAGTCACTCTGAACGTATGGAC	ko	1	00	6
KO-WT-00-1	KO-WT	ACTCTGACGTGTGACACTCAGGTGACTCTGTGAGTGTGTGACACAACGTA	ko	1	00	17
KO-WT-00-1	KO-WT	ACTCTTACGTGTGAGTGACAGACAGTGAGACACAGTGTCTGTCTGTACGT	ko	1	00	11
KO-WT-00-1	KO-WT	ACTGCACGTGTCTGAGTGTGTGTCTGAGAGACAGTGACTGTCTGAACGTA	ko	1	00	57
KO-WT-00-1	KO-WT	ACTGCGACGTGAGTCAGTGAGTGAGACTCTGTGAGTCTCAGAGTCTACGT	ko	1	00	3
KO-WT-00-1	KO-WT	AACCTCACGTGTCAGAGACACAGAGTGTCTCACTCTGTCAGTGTCAACGT	ko	1	00	52
KO-WT-00-1	KO-WT	AACCTCACGTGTCAGTCTGTGACTCTCTGTGACACTCAGTGTCAGTGCGT	ko	1	00	6
KO-WT-00-1	KO-WT	AACCTTACGTGTGTGAGTCTCAGACTGAGTGTGTCACACTGAGTGAACGT	ko	1	00	36
KO-WT-00-1	KO-WT	AACCTTACGTGTGTGTCACACAGTGTGTGTGTGACAGTGAGTGAACGTAT	ko	1	00	14
KO-WT-00-1	KO-WT	AACGAAACGTCACTGAGAGTGTGACTCTGACTGTGAGTCTCTCTCAACGT	ko	1	00	15
KO-WT-00-1	KO-WT	AACGCAACGTGTCACAGTCAGTCAGAGTCACACTCACAGTGTCTCAACGT	ko	1	00	21
KO-WT-00-1	KO-WT	AACGCCACGTCTGACACACAGACTGTGTCTCACTCACACACTGAGAACGT	ko	1	00	89
KO-WT-00-1	KO-WT	AACGCTACGTGACTCTGTGTCAGTGTGACAGAGTGAGAGAGACTGTACGT	ko	1	00	29
KO-WT-00-1	KO-WT	AACGGAACGTCAGACAGACAGTGAGTCTTACTGAGTCTCTGTGTGTACGT	ko	1	00	11
KO-WT-00-1	KO-WT	AACGGAACGTCAGTGTCAGAGACTGACTCTCTGTCTGTGTGAGAGTACGT	ko	1	00	7
KO-WT-00-1	KO-WT	AACGGCACGTCTGTCACAGACTCTCTCAGACTGTCTCTGTCACAGTACGT	ko	1	00	10
KO-WT-00-1	KO-WT	AACGGCACGTCTGTGAGAGACTCTGTGTGAGTGACTCTCTGTCTCAACGT	ko	1	00	5
KO-WT-00-1	KO-WT	AACGGCACGTGACACACTGTCAGTGAGTGAGTGTGTGAATCTCTGTACGT	ko	1	00	70
KO-WT-00-1	KO-WT	AACGGCACGTGTCTCTGTGACAGTCTCTGTGTGTCACAGTGGAGTACGTA	ko	1	00	29
KO-WT-00-1	KO-WT	AACGGGACGTCTGTCAGTCTGACAGTCTCAGTCTCTGTCAGAGTCAACGT	ko	1	00	17
KO-WT-00-1	KO-WT	AACGGTACGTCTGTCAGTCTGTCACAGAGTGAGACACACTCAGTGTACGT	ko	1	00	3
KO-WT-00-1	KO-WT	AACGGTACGTGTCTGTGACAGACAGTGAGTCAGACAGAGACAGACAACGT	ko	1	00	22
KO-WT-00-1	KO-WT	AACGTAACGTGAGTGTGTGTGAGTGAGTGTGACTCAGTGACTGAGTACGT	ko	1	00	3
KO-WT-00-1	KO-WT	AACGTCACGTCAGTGTGACAGTCTGAGAGTGTCTGTCAGTCTCTCTACGT	ko	1	00	12
KO-WT-00-1	KO-WT	AACTAAACGTCTGACTGAGTATGTGTGAGTCAGTGTGTCTGACTCAACGT	ko	1	00	4
KO-WT-00-1	KO-WT	AACTAGACGTGTGTGTCAGAGTCTCAGACTGACTGACTCTGTCTCAACGT	ko	1	00	7
KO-WT-00-1	KO-WT	AACTATACGTCAGTGTGAGACAGTGTGTCACTGTGTGAGTGTCACTACGT	ko	1	00	9
KO-WT-00-1	KO-WT	AACTCCACGTCACAGTGTCACTGTGTCAGACACACTGACAGTGTCAACGT	ko	1	00	54
KO-WT-00-1	KO-WT	AACTCGACGTGAGAGACTGTGTGTGACTCTGAGAGTGACTCTCAGTACGT	ko	1	00	7
KO-WT-00-1	KO-WT	AACTGCACGTGACAGAGAGTGAGTGTCAGTGTGTGACTCTCAGACTACGT	ko	1	00	53
KO-WT-00-1	KO-WT	AACTGGACGTGTGACTGAGTCACTGTGACACAGACACTCAGTCACTACGT	ko	1	00	4
KO-WT-00-1	KO-WT	AACTGTACGTGTCTGTCACTCTCACTGTGTCTGAGACTGTGAGTGAACGT	ko	1	00	13
KO-WT-00-1	KO-WT	AACTTAACGTGTGAGTGTGTCTGTGTCACAGACACTGTGTCTCTGAACGT	ko	1	00	17
KO-WT-00-1	KO-WT	AACTTTACGTGACTGAGAGTGTGTCTCAGTCACAGTGACTCAGTGTACGT	ko	1	00	6
KO-WT-00-1	KO-WT	AAGAATACGTGAGTGAGTGTGAGTGTGAGACACACAGTGACTGAGAACGT	ko	1	00	4
KO-WT-00-1	KO-WT	AAGACAACGTGTCTCTCACACTGTCTCACTGAGAGACTGTCTGTGACGTA	ko	1	00	28
KO-WT-00-1	KO-WT	AAGAGTACGTCAGTCTGTCTGACACAGTGTCTGTGAGTGTGTCAGTACGT	ko	1	00	4
KO-WT-00-1	KO-WT	AAGAGTACGTGTGTGACAGTGTCTCAGTCAGTCAGTCAGTGACTGTACGT	ko	1	00	10
KO-WT-00-1	KO-WT	AAGATAACGTGTGTGTGAGACTCTCAGTGAGTCTCTGTGTGAGACTACGT	ko	1	00	49
KO-WT-00-1	KO-WT	AAGCAAACGTGTGAGTGTCACTGTCTGTCAGTCAGTGAGTGTGTGTACGT	ko	1	00	8
KO-WT-00-1	KO-WT	AAGCACACGTGACTGACACAGTGTGAGTGTCTGAGTGTCAGTGTCAACGT	ko	1	00	6
KO-WT-00-1	KO-WT	AAGCCAACGTCAGACACTCTCTGTGTCTGAGTCAGTCTCTGTGTCAACGT	ko	1	00	7
KO-WT-00-1	KO-WT	AAGCCAACGTGAGTCACTGTGTGAGACACTCACTCTGAGTCACTCAACGT	ko	1	00	16
KO-WT-00-1	KO-WT	AAGCCGACGTCTGTGACTCTCTGAGTCAGTGTCTCAGAGAGACTCTACGT	ko	1	00	4
KO-WT-00-1	KO-WT	AAGCCTACGTCTGTCAGTGTGTCTCTGTGTCAGTGTGAGAGTGTGTACGT	ko	1	00	3
KO-WT-00-1	KO-WT	AAGCGAACGTGACAGTGACTGAGTGTGTGACTCTCTCAGTGTGTCAACGT	ko	1	00	18
KO-WT-00-1	KO-WT	AAGCGCACGTCTGAGTGACAGACAGTGAGAGACAGACTCTGTGTGAACGT	ko	1	00	15
KO-WT-00-1	KO-WT	AAGCGGACGTGAGAGACTGTGTCAGTGACTGAGTGTGACTCAGACAACGT	ko	1	00	16
KO-WT-00-1	KO-WT	AAGCGGACGTGTGAGTCTGTGTGAGAGACAGTGAGTGTCTGTGTCTACGT	ko	1	00	12
KO-WT-00-1	KO-WT	AAGCGGACGTGTGTCTGAGTGTCACTGTGAGTCACACACTCTGACTACGT	ko	1	00	10
KO-WT-00-1	KO-WT	AAGCTAACGTCTGTGAGTGAGAGTGACAGACACAGTGTGAGTCTGTACGT	ko	1	00	20
KO-WT-00-1	KO-WT	AAGCTCACGTCAGTGTCAGAGTGTCTCAGTGTGTCAGTGAGACTGTACGT	ko	1	00	65
KO-WT-00-1	KO-WT	AAGCTGACGTCAGTGTCTCACTCTGTCTCTCTCTCTGTCTCTGTCTACGT	ko	1	00	20
KO-WT-00-1	KO-WT	AAGCTGACGTGTCTGTCAGTGTGAGTCAGAGTGTGTGACTCTGTGTACGT	ko	1	00	73
KO-WT-00-1	KO-WT	AAGCTTACGTGAGTCTCAGAGAGAGTCTCACTCAGACTGACTGTCAACGT	ko	1	00	4
KO-WT-00-1	KO-WT	AAGCTTACGTGAGTGTCACTGAGACTCAGACTGTGTGAGTGTGAGTACGT	ko	1	00	40
KO-WT-00-1	KO-WT	AAGCTTACGTGTGAGTGAGTCTCTCTCTCCCTCAGAGTGAGTCTCTACGT	ko	1	00	3
KO-WT-00-1	KO-WT	AAGGAAACGTGACAGTGTGTCACTGACAGTGAGTGTGTCTGTGTGTACGT	ko	1	00	9
KO-WT-00-1	KO-WT	AAGGAGACGTGAGTCTGAGAGAGAGTGAGACACTGAGTGAGTCAGTACGT	ko	1	00	9
KO-WT-00-1	KO-WT	AAGGATACGTCAGTCAGTGTCTCAGTCTGAGTGTGTGTGTGTCTCAACGT	ko	1	00	20
KO-WT-00-1	KO-WT	AAGGATACGTGTGTGTGTGACACACTGTGACAGTCTCTGTCACACTACGT	ko	1	00	32
KO-WT-00-1	KO-WT	AAGGCAACGTGTGAGTGTCTGAGAGTCTGTCTGTGTCTCACAGTCAACGT	ko	1	00	18
KO-WT-00-1	KO-WT	AAGGCGACGTCAGTGTGTGTCTGTGACTCAGTCAGTGTCAGTCACTACGT	ko	1	00	24
KO-WT-00-1	KO-WT	AAGGGAACGTGTGAGTGAGTGAGAGAGAGACTCTGTGTGAGACTGTACGT	ko	1	00	11
KO-WT-00-1	KO-WT	AAGGGCACGTCTGTGTCAGAGTGAGACTTGTCTGTCACTGTGTGAACGTA	ko	1	00	6
KO-WT-00-1	KO-WT	AAGGGCACGTGTCTGAGTGAGAGAGTCACAGTGTGTGTCACTGTGAACGT	ko	1	00	31
KO-WT-00-1	KO-WT	AAGGGGACGCAGAGAGTGTGTGACAGTGTGTGTCTCAGACAGTGTACGTA	ko	1	00	10
KO-WT-00-1	KO-WT	AAGGGTACGTGAGTGTCTGTGTCACTGAGTGAGAGGTGTGTCACTACGTA	ko	1	00	3
KO-WT-00-1	KO-WT	AAGGTAACGTCACTCTGTCGTGTCAGAGAGTGTGTCAGTGAGTGAACGTA	ko	1	00	5
KO-WT-00-1	KO-WT	AAGGTAACGTGTGTCTCAGTCTGTGTCAGTGAATCTCTGAGAGTCAACGT	ko	1	00	8
KO-WT-00-1	KO-WT	AAGGTCACGTCAGTGTGTCTGTCAGTGAGTGTCAGACTGACTCTGAACGT	ko	1	00	40
KO-WT-00-1	KO-WT	AAGGTCACGTCTCTGTCTCAGTCAGTCTCTGTCAGTCTGTGTCTGAACGT	ko	1	00	16
KO-WT-00-1	KO-WT	AAGGTGACGTCTGTCAGACTGTGACTGAGTGTGACAGAGAGTGACTACGT	ko	1	00	39
KO-WT-00-1	KO-WT	AAGGTGACGTGAGTGTCAGTCTGTCAGACTCAGTGTGACTGAGTGTACGT	ko	1	00	20
KO-WT-00-1	KO-WT	AAGTACACGTCTCTGACTCTGAGTGACAGAGTGTGAGTCAGTCTCTACGT	ko	1	00	16
KO-WT-00-1	KO-WT	AAGTCAACGTGAGACTCAGTCTGTGTCAGAGAGAGAGAGTCTCAGTACGT	ko	1	00	5
KO-WT-00-1	KO-WT	AAGTCAACGTGAGAGAGAGAGTGTGACACAGAGTGTCTGTGTCAGAACGT	ko	1	00	16
KO-WT-00-1	KO-WT	AAGTCCACATGTGTGTCTCAGTGTGTGACAGTGTGAGTGAGAGACAACGT	ko	1	00	7
KO-WT-00-1	KO-WT	AAGTCGACGTCAGACAGTGAGTGTGTCAGAGTGTCACAGTCTCAGAACGT	ko	1	00	16
KO-WT-00-1	KO-WT	AAGTCGACGTGACAGTCTCTCAGTGTGTCAGACAGAGACACTTAGTACGT	ko	1	00	14
KO-WT-00-1	KO-WT	AAGTCGACGTGACTGTGTGAGTCACTCTGTCTCTGTGTGACTGAGTACGT	ko	1	00	18
KO-WT-00-1	KO-WT	AAGTCTACGTCTGTCTGAGGTGAGTCACTGTGTGTCTCTGTCTGTACGTA	ko	1	00	5
KO-WT-00-1	KO-WT	AAGTCTACGTGTCACTCATTCTAGAGTGTGTCAGTGTGAGTGAGTACGTA	ko	1	00	13
KO-WT-00-1	KO-WT	AAGTGGACGTCAGTGAGTGACACTGTGTCTGTGTGTCAGAGAGTCAACGT	ko	1	00	3
KO-WT-00-1	KO-WT	AAGTGGACGTGTGTGTGTCACTGAGTCTGTGTGACTGTGTCAGTGTACGT	ko	1	00	24
KO-WT-00-1	KO-WT	AAGTGTACGTGAGACACAGACTGTCTCACTCTCAGTCACAGTGTCAACGT	ko	1	00	5
KO-WT-00-1	KO-WT	AAGTGTACGTGTCACAGACAGTGGTGTGTGAGTGAGTGAGAGTGAGTACG	ko	1	00	51
KO-WT-00-1	KO-WT	AAGTTCACGTGTGTCACTCAGAGTGTGACTGAGACTCTCTCACACAACGT	ko	1	00	23
KO-WT-00-1	KO-WT	AAGTTGACGTGACAGTGAGTGAGTGAGAGTCAGTGAGAGTCAGTCTACGT	ko	1	00	3
KO-WT-00-1	KO-WT	AAGTTTACGTGTGTCTCAGAGTGTCACTCAGACTGTGAGTGTCTGTACGT	ko	1	00	11
KO-WT-00-1	KO-WT	AATAAGACGTGAGAGACTCACAGTCAGTGTGTGTGTCACACTGTCTACGT	ko	1	00	6
KO-WT-00-1	KO-WT	AATACCACGTGTGTCACACACTCTCACTCTGAGTGTCTCTGTCTCTACGT	ko	1	00	21
KO-WT-00-1	KO-WT	AATACGACGTGTGAGACAGAGTGACAGTGTCAGTGTGACTCTGAGAACGT	ko	1	00	36
KO-WT-00-1	KO-WT	AATACTACGTCACAGTGAGAGTCTGTGACAGAGATTCACTCTGTCTACGT	ko	1	00	4
KO-WT-00-1	KO-WT	AATAGAACGTGACTGTCACTCAGAGAGAGTCTCAGACTGAGTGTGTACGT	ko	1	00	22
KO-WT-00-1	KO-WT	AATAGAACGTGAGTGTGTGTGACTCTCTCAGTCTCTGTCTGACTGTACGT	ko	1	00	22
KO-WT-00-1	KO-WT	AATAGCACGTCAGTGTCAGAGAGTGAGTCAGTCACTGAGAGAGAGAACGT	ko	1	00	5
KO-WT-00-1	KO-WT	AATAGGACGTCACTCACACTGTGACTGTCAGTCAGTCTGAGTGTGTACGT	ko	1	00	4
KO-WT-00-1	KO-WT	AATAGGACGTGAGTCTGAGTCAGTCTGTGTCAGACTCTGTCACAGAACGT	ko	1	00	4
KO-WT-00-1	KO-WT	AATAGGACGTGTCTCAGTCGTGAGAGAGAGTGTCTGTGTGACAGTACGTA	ko	1	00	3
KO-WT-00-1	KO-WT	AATAGTACGTGTGAGACTCTGACTCAGTCTGTCACTGTGTCTCAGAACGT	ko	1	00	12
KO-WT-00-1	KO-WT	AATATAACGTCTCTGACAGAGTGACTCTGTCACTGTGTGTGTGTGTACAT	ko	1	00	7
KO-WT-00-1	KO-WT	AATATAACGTGTCTGTGAGACAGTCCACTGAGACAGTGAGTCAGAACGTA	ko	1	00	25
KO-WT-00-1	KO-WT	AATATCACGTGTCTGACTCTGAGACACTCAGTCTGTCTGACTCAGTACGT	ko	1	00	13
KO-WT-00-1	KO-WT	AATATGACGTGAGAGACAGTCTGTGTGTCTGAGTCAGTCTCAGTCTACGT	ko	1	00	4
KO-WT-00-1	KO-WT	AATATGACGTGTGTGTGTGTGTGTGACACTCAGTGTGTCTCTGTGTACGT	ko	1	00	12
KO-WT-00-1	KO-WT	AATCAAACGTCAGTCTCTGTCTCACTGTCTCAGTGTCTGTGTGTCAACGT	ko	1	00	5
KO-WT-00-1	KO-WT	AATCAAACGTGTGTCACAGAGTGACAGTCAGAGTCAGAGTGTCTCAACGT	ko	1	00	42
KO-WT-00-1	KO-WT	AATCATACGTGAGTGTTGTGAGAGTCTCAGAGTCTGTGTCTGTCTACGTA	ko	1	00	21
KO-WT-00-1	KO-WT	AATCCACGTCAGTGAGAGAGAGAGACTCTCACAGAGACAGAGTACATATG	ko	1	00	10
KO-WT-00-1	KO-WT	AATCCACGTCAGTGAGAGAGAGAGAGACTCTCACAGAGACAGAGTACGTA	ko	1	00	17
KO-WT-00-1	KO-WT	AATCCCACGTGTGTGAGTGAGACAGAGTCACAGTGTGTCTCAGTCAACGT	ko	1	00	3
KO-WT-00-1	KO-WT	AATCCGACGTGTGAGTGTGTCTCTCACACTCTCTGTGACTCTGTGAACGT	ko	1	00	23
KO-WT-00-1	KO-WT	AATCCTACGTCTGACTCACACAGTCACTGTCAGAGTCTGTGTCTGAACGT	ko	1	00	38
KO-WT-00-1	KO-WT	AATCCTACGTGTCTCAGTGAGTGAGTGTGACACTGTGTGTCTGTGTACGT	ko	1	00	9
KO-WT-00-1	KO-WT	AATCCTACGTGTGAGTGTCTGTCACTCACTGAGAGACTGACTGAGAACGT	ko	1	00	17
KO-WT-00-1	KO-WT	AATCGACGTCACTGTCTCACTCTGTGAGTGTCTCACACTCTGACAACGTA	ko	1	00	10
KO-WT-00-1	KO-WT	AATCGCACGTCTCAGTGTGTCTCTGTGTGACACTGTGTCTCAGACAACGT	ko	1	00	42
KO-WT-00-1	KO-WT	AATCGCACGTGAGTGTGAGTGAGTGTCAGAGAGTGAGTGTGTCACAACGT	ko	1	00	10
KO-WT-00-1	KO-WT	AATCGCACGTGTCTCAGACTGAGAGTCTCAGAGAGAGTGAGACAGTACGT	ko	1	00	7
KO-WT-00-1	KO-WT	AATCGGACGTGACAGTGACAGTCTGACAGTCTCTCTCAGTGAGAGAACGT	ko	1	00	52
KO-WT-00-1	KO-WT	AATCGGACGTGACTGAGAGAGAGAGACTGTGTGTGTGTCTGTGACAACGT	ko	1	00	18
KO-WT-00-1	KO-WT	AATCGGACGTGACTGAGAGAGAGAGAGACTGTGTGTGTGTCTGTGACAAC	ko	1	00	5
KO-WT-00-1	KO-WT	AATCGGACGTGTGAGTCTGTGTGACTGTCTCAGAGTCAGACTGACAACGT	ko	1	00	9
KO-WT-00-1	KO-WT	AATCGGACGTGTGTGAGTGTCTCACTGAGACTGTGTGTCTCAGAGTACGT	ko	1	00	13
KO-WT-00-1	KO-WT	AATCGTACGTCTGAGTGACTCTCTCTGTCTCTGTGAGTGACTGTCTACGT	ko	1	00	23
KO-WT-00-1	KO-WT	AATCGTACGTGTCTCTGTCTGTGTCACTCAGACAGAGACTGTGTGAACGT	ko	1	00	21
KO-WT-00-1	KO-WT	AATCTCACGTGTCTGTGAGTGAGAGAGTCTCTCAGTGAGTGAGAGTACGT	ko	1	00	14
KO-WT-00-1	KO-WT	ACTGCTACGTCAGTGTCACACAGAGTGAGAGTCAGAGAGACTCTGAACGT	ko	1	00	7
KO-WT-00-1	KO-WT	ACTGCTACGTGTCAGTGACTCACTGTGAGTGTGTGACACTCTGACTACGT	ko	1	00	29
KO-WT-00-1	KO-WT	ACTGGAACGTGAGACTGACTCTCTGTGAGTGACTCTCTCTCAGAGTACGT	ko	1	00	14
KO-WT-00-1	KO-WT	ACTGGCACGTGTGAGAGTGAGTCTCTGTCTCTGTCTGAGACAGACTACGT	ko	1	00	31
KO-WT-00-1	KO-WT	ACTGGGACGTCACACACAGACACAGTCACAGTATGTCTGTGAGAGTACGT	ko	1	00	14
KO-WT-00-1	KO-WT	ACTGGGACGTCACTCAGTGACTGTGACAGTGTCTCTCAGAGTCTGAACGT	ko	1	00	9
KO-WT-00-1	KO-WT	ACTGGGACGTCAGTGAGTGACTCTGACACTGTCACACTCAGTCTCTACGT	ko	1	00	4
KO-WT-00-1	KO-WT	ACTGGGACGTGACAGAGACTGTGAGAGTGACTGACTGTGAGAGTCTACGT	ko	1	00	3
KO-WT-00-1	KO-WT	ACTGGGACGTGTGACTCTCTGTGTGACAGAGTGTCTGTGTGTCACTACGT	ko	1	00	22
KO-WT-00-1	KO-WT	ACTGGGACGTGTGTGTCTGTGAGACTCACAGTGTGTCTGTCTGAGTACGT	ko	1	00	9
KO-WT-00-1	KO-WT	ACTGGTACGTCACTCAGAGAGAGAGTCTGTGACTGTCACTCTGTGTACGT	ko	1	00	10
KO-WT-00-1	KO-WT	ACTGGTACGTCTCTGTCAGTCTGAGTCTGACTCAGAGTCAGAGAGTACGT	ko	1	00	16
KO-WT-00-1	KO-WT	ACTGGTACGTCTTACTCTCAGTCTCTGAGGAGTGTGTGTGAGTGTACGTA	ko	1	00	17
KO-WT-00-1	KO-WT	ACTGGTACGTGTCAGAGTCACTCTGAGAGAGAGTCAGTGTGTGTGAACGT	ko	1	00	10
KO-WT-00-1	KO-WT	ACTGGTACGTGTCTCTCAGACTGTCACACAGTGTCTCACAGTGAGTACGT	ko	1	00	40
KO-WT-00-1	KO-WT	ACTGTACGTGTCACACAGAGAGTGTGAGACACTGTCAGTCAGACAACGTA	ko	1	00	11
KO-WT-00-1	KO-WT	ACTGTCACGTGTCTCTCGTATCTGTCTGACACACTCTGTGTGAGTACGTA	ko	1	00	56
KO-WT-00-1	KO-WT	ACTGTCACGTGTGAGTCAGTGAGAGTAGAGACAGACTCAGTGTGAACGTA	ko	1	00	9
KO-WT-00-1	KO-WT	ACTGTCACGTGTGTCACACTCTCTCTGTGTCACTGTGAGTGTGTGTACGT	ko	1	00	27
KO-WT-00-1	KO-WT	ACTGTGACGTCTGTGTGTGCAGACTCTCTGACAGTGTCTGACTGTACGTA	ko	1	00	3
KO-WT-00-1	KO-WT	ACTGTGACGTGACACTCAGAGTGTGTGTGTGAGTGACTGTGTGAGAACGT	ko	1	00	27
KO-WT-00-1	KO-WT	ACTGTGACGTGTCAGTCTGAGTCTCAGAGACTGAGAGAGTGTGTGAACGT	ko	1	00	9
KO-WT-00-1	KO-WT	ACTGTGACGTGTGACTCACAGTGAGTCTGACTGTCACAGTGTGACAACGT	ko	1	00	8
KO-WT-00-1	KO-WT	ACTGTTACGTCTGAGTCAGTGTGAGTGTCTCTGGTGAGTCTGACTACGTA	ko	1	00	12
KO-WT-00-1	KO-WT	ACTTAGACGTGAGTGTCTCTCTCTCTGTGTGTGAGTGTGAGTGAGTACGT	ko	1	00	3
KO-WT-00-1	KO-WT	ACTTAGACGTGAGTGTGTCTCAGACTGACAGTGTGAGAGTGTCACTACGT	ko	1	00	20
KO-WT-00-1	KO-WT	ACTTATACGTGAGTGTCTGTGTGAGACTGACTCACAGTGTCTGCTACGTA	ko	1	00	8
KO-WT-00-1	KO-WT	ACTTCCACGTCACTCTGTGTGAGTGAGACGAGTCTCTGTCTCAGAACGTA	ko	1	00	63
KO-WT-00-1	KO-WT	ACTTCTACGTGAGAGTCAGTGTGAGTCAGTGTCACAGAGTGTGTGAACGT	ko	1	00	6
KO-WT-00-1	KO-WT	ACTTGAACGTGTGAGTCAGAGTGTGTGTCTCAGTGTCTGTGAGTGTACGT	ko	1	00	15
KO-WT-00-1	KO-WT	ACTTGGACGTCACTGACTCACTGAGTGTGTCTCTGTCTCTGTCAGAACGT	ko	1	00	24
KO-WT-00-1	KO-WT	ACTTGGACGTGACAGTGTGAGTGTGTGAGAGTGTGACAGACAGTGTACGT	ko	1	00	32
KO-WT-00-1	KO-WT	ACTTGTACGTGAGACAGTGTCTCTGTCTGTGTCACTCAGAGTGACAACGT	ko	1	00	14
KO-WT-00-1	KO-WT	ACTTGTACGTGTCTCAGTCTCTGTCTGTGTGAGTGTCTGAGAGTCAACGT	ko	1	00	24
KO-WT-00-1	KO-WT	ACTTTAACGTGTCACACTCAGACTCTGTCAGAGTCTCTGTGTCTGTACGT	ko	1	00	7
KO-WT-00-1	KO-WT	ACTTTAACGTGTCAGACAGTCAGTGACACTGTCTCAGTGACACAGTACGT	ko	1	00	3
KO-WT-00-1	KO-WT	AGAAGCACGTCAGTGAGTGAGACTGAGTGACTCAGTCTGTGTGTGTACGT	ko	1	00	6
KO-WT-00-1	KO-WT	AGAAGCACGTGTGTGACAGTGTGACTCAGTCTCTGACTCTGTGTGTACGT	ko	1	00	87
KO-WT-00-1	KO-WT	AGAAGTATGTGAGTGAGAGAGAGTGTGAGAGTCACTGACTGAGTCTACGT	ko	1	00	12
KO-WT-00-1	KO-WT	AGAATAACGTGTCACAGTGAGTGTCTGAGAGTGTCTGTGTGACTCTACGT	ko	1	00	14
KO-WT-00-1	KO-WT	AGACAAACGTGTCAGTGTGTGTGAGACAGTGACAGTCTGACTCTGTACGT	ko	1	00	21
KO-WT-00-1	KO-WT	AGACAAACGTGTGTGTGACAGTGTCTGACTGTGTCTCACAGACTCTACGT	ko	1	00	13
KO-WT-00-1	KO-WT	AGACACACGTGAGTCTCTGACAGACAGAGTGAGTCTGTGAGTCAGTACGT	ko	1	00	7
KO-WT-00-1	KO-WT	AGACCCACGTCTGACTCACTCTGTGTGAGACAGTCAGTGTGTCTCTACGT	ko	1	00	6
KO-WT-00-1	KO-WT	AGACCGACGTGACACTGAGAGTCTCTCTGTCAGTCAGTGTGAGTCTACGT	ko	1	00	4
KO-WT-00-1	KO-WT	AGACCTACGTGAGAGTCTGTGTCAGTCTGTCTCAGACACAGACACTACGT	ko	1	00	8
KO-WT-00-1	KO-WT	AGACGCACGTCTGTGAGTGTGTGTCAGTCTGTGACAGTGTGAGTCAACGT	ko	1	00	14
KO-WT-00-1	KO-WT	AGACGCACGTGAGACTGACTGTGTCAGTGTCTGTCTGTGTCTCTGTACGT	ko	1	00	31
KO-WT-00-1	KO-WT	AGACGGACGTGAGTGTGTCAGAGAGTGTGAGTGTCAGAGTGTGTCAACGT	ko	1	00	15
KO-WT-00-1	KO-WT	AGACGTACGTGTCTCTTGTCTGACTCTGTGTGTGTCTCTGTGAGAGTACG	ko	1	00	3
KO-WT-00-1	KO-WT	AGACTGACGTGTCTGTGTCTCACTGTGTCTGTGTGAGAGAGTGAGTACGT	ko	1	00	4
KO-WT-00-1	KO-WT	AGGTGCACGTGTGAGAGTCTCACAGAGTGTGTCTGATGACAGAGTCAACG	ko	1	00	4
KO-WT-00-1	KO-WT	AGGTGGACGTCAGACAGAGACAGTGTGAGTCTCTGTGGTCTGTCAACGTA	ko	1	00	6
KO-WT-00-1	KO-WT	AGGTGGACGTCTGAGTGTGTGTCAGTGACTCAGTGTGACAGACTCAACGT	ko	1	00	11
KO-WT-00-1	KO-WT	AGGTGGACGTGAGTCTGTGTCTGTGTGAGTGTGTGTGAGCAGTCAACGTA	ko	1	00	8
KO-WT-00-1	KO-WT	AGGTGGAGGTGGAAAGGACGAAACACCGTGACCGGCTGACAACCAAAGGA	ko	1	00	24
KO-WT-00-1	KO-WT	AGGTGTACGTCTGTCAGTGTGAGTCTGTCAGTGTGTGTCTCTGTGAACGT	ko	1	00	9
KO-WT-00-1	KO-WT	AGGTTAACGTGTGTCTCAGTCAGAGTGACTGTCTGTGTCAGTGTCAACGT	ko	1	00	95
KO-WT-00-1	KO-WT	AGGTTCACGTCTGTCTGACTGAGTCACTGTGTCAGTCTGTCTGTCTACGT	ko	1	00	73
KO-WT-00-1	KO-WT	AGGTTGACGTGAGACTCTGTGTGAGAGTGTGACTCTGTGTGAGTGTACGT	ko	1	00	55
KO-WT-00-1	KO-WT	AGGTTTACGTCACTGTGTGAGAGTGTCTCAGTCAGTGACACTGACTACGT	ko	1	00	17
KO-WT-00-1	KO-WT	AGGTTTACGTCTGTGTGAGTGTGTGTCTGTGAGAGACTCTCAGTCTACGT	ko	1	00	25
KO-WT-00-1	KO-WT	AGGTTTACGTGTGTGTCTCAGTCTGTGACTGAGTGAGAGATGTGAACGTA	ko	1	00	11
KO-WT-00-1	KO-WT	AGTAAAACGTGTCAGAGTGTGTGTGAGAGTCTGACAGAGTGTCTGTACGT	ko	1	00	5
KO-WT-00-1	KO-WT	AGTAATACGTCACACACTGTGAGAGACTCTGTCTGTATCTCTGTGTACGT	ko	1	00	21
KO-WT-00-1	KO-WT	AGTACAAGTCTCAGAGTGAGTCAGAGTGACTGTGTCACAGTCTGAACGTA	ko	1	00	44
KO-WT-00-1	KO-WT	AGTACGACGTGTCTCTGTAGTCTGTCAGTGTGTCTGAGTGTGTGTACGTA	ko	1	00	19
KO-WT-00-1	KO-WT	AGTACGACGTGTGTCTGAGTCAGACAGTCAGAGTGTGTGTGTGTGAACGT	ko	1	00	7
KO-WT-00-1	KO-WT	AGTACTACGTCTGTGTCTGAGTGAGTCAGACAGACTGAGTCAGACAACGT	ko	1	00	12
KO-WT-00-1	KO-WT	AGTAGACGTGTCTCTCTGTAAGAGTCTGACTGTGAGACACTGTGAACGTA	ko	1	00	26
KO-WT-00-1	KO-WT	AGTAGGACGTGACAGACTGTGACACAGTGTGTGTGAGACAGTCAGTACGT	ko	1	00	85
KO-WT-00-1	KO-WT	AGTAGGACGTGTCTCTCTCACACTGTCACTCAGTCACTGAGACTCTACGT	ko	1	00	22
KO-WT-00-1	KO-WT	AGTAGTACGTCTCTCACAGTGAGTGTCAGACAGTGAGTGACTCACTACGT	ko	1	00	15
KO-WT-00-1	KO-WT	AGTAGTACGTGTGAGAGTCTGAGTGACACTGTGACTGTGAGTCACTACGT	ko	1	00	7
KO-WT-00-1	KO-WT	AGTATCACGTCTCTCTCTGACTCTGTGACTCTGTGTGACAGTGTCTACGT	ko	1	00	14
KO-WT-00-1	KO-WT	AGTATCACGTGAGTCAGAGAGTCACTGTGTCTGTCAGTCTCTGTGTACGT	ko	1	00	17
KO-WT-00-1	KO-WT	AGTATGACGTGTGACTCAGTGTGAGTGTGAGTGTCTGACAGTCAGTACGT	ko	1	00	4
KO-WT-00-1	KO-WT	AGTATGACGTGTGTGTCTCACAGTCTGAGTCTGTGTGTGTGAGTGAACGT	ko	1	00	15
KO-WT-00-1	KO-WT	AGTATTACGTGTCAGTGTGTGTCTGTCTCACTTCAGTGTGACTGAACGTA	ko	1	00	6
KO-WT-00-1	KO-WT	AGTCAAACGTGAGTCAGAGTCAGTCAGTCTGAGTGAGTCTCTGACAACGT	ko	1	00	10
KO-WT-00-1	KO-WT	AGTCACACGTCTGAGTGACACTGAGTCACAGAGTGAGAGTCCGAGTACGT	ko	1	00	14
KO-WT-00-1	KO-WT	AGTCACACGTGACAGAGAGACTGTCAGACTGACTGTGAGTGACTGAACGT	ko	1	00	63
KO-WT-00-1	KO-WT	AGTCAGACGTGACACTCACTCAGAGACTGACACTGAGTCTCTCACAACGT	ko	1	00	4
KO-WT-00-1	KO-WT	AGTCAGACGTGTGAGACTGAGTGAGTCTGACACTGTGTCTCAGAGTACGT	ko	1	00	13
KO-WT-00-1	KO-WT	AGTCATACGTCAGTGTCTGTGTCTGTGAGTGTGTGTGACTCTGTGTACGT	ko	1	00	20
KO-WT-00-1	KO-WT	AGTCATACGTCTGTCAGACTCTCTGTCAGTGACTCTCTGTCTGACAACGT	ko	1	00	26
KO-WT-00-1	KO-WT	AGTCATACGTGTGAGTCAGTGTCAGTCACAGTGTGAGAGAGTGACAACGT	ko	1	00	3
KO-WT-00-1	KO-WT	AGTCCAACGTCTGTGTCTGAGTCTCTCTGAGTGACAGTGAGATGAACGTA	ko	1	00	39
KO-WT-00-1	KO-WT	AGTCCCACGTCTCTGACTCTGTGTGTGTCTCAGACAGACAGTCACTACGT	ko	1	00	33
KO-WT-00-1	KO-WT	AGTCCCACGTGTGTGACAGAGTCAGTCTGACTGTCTCTCACAGTGTACGT	ko	1	00	9
KO-WT-00-1	KO-WT	AGTCCGACGTGAGAGAGACTGAGTGTGACTGACAGAGAGTGACTCAACGT	ko	1	00	3
KO-WT-00-1	KO-WT	AGTCGAACGTCTGAGTGTGTCTGACTCTGACAGAGTGTGTGAGAGTACGT	ko	1	00	32
KO-WT-00-1	KO-WT	AGTCGCACGTCTGTGTTGTCTGTGTCTGTGACAGACAGTGTCTCAACGTA	ko	1	00	6
KO-WT-00-1	KO-WT	AGTCGGACGTCACAGAGAGACAGACAGAGTCTGACACACTGACAGTACGT	ko	1	00	16
KO-WT-00-1	KO-WT	AGTCGGACGTCTGACTGTCAGACAGAGTCACTCTGACTGAGTGTCTACGT	ko	1	00	32
KO-WT-00-1	KO-WT	AGTCGGACGTGTCTCTGACACTCTCTGACTCTGAGTGAGTGTCTCTACGT	ko	1	00	16
KO-WT-00-1	KO-WT	AGTCGGACGTGTGAGTCACACTGACACTCTCTCTGACACAGTGTCTACGT	ko	1	00	35
KO-WT-00-1	KO-WT	AGTCGGACGTGTGAGTGACAGAGTCAGTCAGTGTCAGTCTGTCTGTACGT	ko	1	00	35
KO-WT-00-1	KO-WT	AGTCGTACGTCTCTGAGTGAGTGAGACACTCTGAGAGACTGTGAGTACGT	ko	1	00	8
KO-WT-00-1	KO-WT	AGTCGTACGTCTGTGTGTCACTCAGTCACACAGTGTGTGTGACTGAACGT	ko	1	00	26
KO-WT-00-1	KO-WT	AGTCTAACGTGTCTCTGAGACTCAGACAGAGACTCTCTGTGTGTCTACGT	ko	1	00	78
KO-WT-00-1	KO-WT	AGTCTGACGTGAGTCACAGTGTGTCAGAGAGTCTCTGTCAGTGACAACGT	ko	1	00	15
KO-WT-00-1	KO-WT	AGTCTGACGTGTGTGAGTCTGTCTCAGTGAGACAGTCACAGTGAGTACGT	ko	1	00	17
KO-WT-00-1	KO-WT	AGTCTTACGTCAGTGAGACAGTCTGACTCTGACAGTGAGTCAGAGTACGT	ko	1	00	20
KO-WT-00-1	KO-WT	AGTCTTACGTGTCTCAGAGTGTGTGTGACTCTGTGTGTCAGACTGAACGT	ko	1	00	12
KO-WT-00-1	KO-WT	AGTTTTACGTCTCACTGAGTCACTGACAGTGTCTCACACTCAGAGAACGT	ko	1	00	21
KO-WT-00-1	KO-WT	AGTTTTACGTCTGAGACACTGTGACAGAGTCTGTCTCTGTGTCTGTACGT	ko	1	00	26
KO-WT-00-1	KO-WT	AGTTTTACGTGTGAGTGAGTCTCTCACTGTGTCAGTCTCTGAGTCAACGT	ko	1	00	19
KO-WT-00-1	KO-WT	ATAAATACGTCACAGTCTCACTCTGTCACTCACTGTCAGAGTGTCAACGT	ko	1	00	23
KO-WT-00-1	KO-WT	ATAAATATGTCAGTGTCACACACAGTGTCTCACTCTCAGTGACTCAACGT	ko	1	00	5
KO-WT-00-1	KO-WT	ATAACAACGTGTCACACACACTTGTCACAGTCAGAGTGACGTGTACGTAT	ko	1	00	6
KO-WT-00-1	KO-WT	ATAAGCACGTGTGAGAGTGTCACTGACTGAGACTGTCACAGACTCTACGT	ko	1	00	7
KO-WT-00-1	KO-WT	ATAAGGACGTGACACTGTGACAGTGAGTCTGTCAGAGTGAGAGTCTACGT	ko	1	00	32
KO-WT-00-1	KO-WT	ATAAGGACGTGTGTGAGTGTGACAGAGACTGACAGTGCTGAGTTAACGTA	ko	1	00	3
KO-WT-00-1	KO-WT	ATAAGGACGTGTGTGAGTGTGACAGAGACTGACAGTGTTGAGTGAACGTA	ko	1	00	33
KO-WT-00-1	KO-WT	ATAATAACGTCTCTCTCAGTGTGTCTGAGTGTCTGTCTGTGTGTCTACGT	ko	1	00	11
KO-WT-00-1	KO-WT	ATAATCACGTGTCTCTCTCAGACAGAGTGTGACAGTGAGTGAGTGTACGT	ko	1	00	4
KO-WT-00-1	KO-WT	ATAATGACGTCAGACTCACTGAGTGTCTGAGAGTCTGTCAGAGTGAACGT	ko	1	00	12
KO-WT-00-1	KO-WT	ATAATGACGTCAGTGTGTGTGACTCTGACTCTCACAGACAGAGTGTACGT	ko	1	00	7
KO-WT-00-1	KO-WT	ATAATTACGTCACAGTCAGAGAGTCTCTGTCAGTCAGTGTGTGAGTACGT	ko	1	00	12
KO-WT-00-1	KO-WT	ATAATTACGTCTGTGTGTGTGAGTCTGTCACACACACTGAGAGAGTACGT	ko	1	00	23
KO-WT-00-1	KO-WT	ATAATTACGTGAGTGTTACAGAGAGTCACACTCTGTGTCAGAGTGAACGT	ko	1	00	6
KO-WT-00-1	KO-WT	ATACAAACGTGTGTCTGTGTGACTCAGACTCTCTGTCTGTCAGTCAACGT	ko	1	00	5
KO-WT-00-1	KO-WT	ATACACACGTGTGTGAGAGTGAGTGAGTGTGTCTGAGTGAGTCTGAACGT	ko	1	00	21
KO-WT-00-1	KO-WT	ATACAGACGTCACTCAGAGAGTCTGTGACACTGTCTCAGTGTGACAGTGA	ko	1	00	8
KO-WT-00-1	KO-WT	ATACCGACGTCACTGTGTGTCTCGAGAGAGTGTCAGTGAGTGTGTACGTA	ko	1	00	21
KO-WT-00-1	KO-WT	ATACGAACGTGAGACTCAGTCAGAGTCTGTCAGAGTCTGTGTGACTACGT	ko	1	00	20
KO-WT-00-1	KO-WT	ATACGCACGTCTCAGTGAGAGTGTGTGTCTGTCTGTGACTGAGAGAACGT	ko	1	00	6
KO-WT-00-1	KO-WT	ATACGCACGTCTGAGTGTGTGACTGTGACAGTCTCTCTGTGTCTGTACGT	ko	1	00	32
KO-WT-00-1	KO-WT	ATACGGACGTCAGTCTGAGTGTCTGTCACTGTCTGTGACTGTGAACGTAT	ko	1	00	28
KO-WT-00-1	KO-WT	ATACTAACGTCTCACTGACAGTCAGTCAGTCTCTGTGTGTGTGTCAACGT	ko	1	00	7
KO-WT-00-1	KO-WT	ATACTGACGTCACAGACTCTCTGTCTGAGTCTGACAGAGTGTCAGAACGT	ko	1	00	5
KO-WT-00-1	KO-WT	ATAGACACGTGAGTCTGAGAGTCACAGTGTCTCTGAGAGACAGTGTACGT	ko	1	00	68
KO-WT-00-1	KO-WT	ATAGAGACGTCTGTCACTCTGAGTGTCTACTCAGTGACTGTGTGTACGTA	ko	1	00	14
KO-WT-00-1	KO-WT	ATAGCGACGTCAGTCTCACACTGAGTGTGACTGTGTGTCTGAGTCTACGT	ko	1	00	9
KO-WT-00-1	KO-WT	ATAGCTACGTCACAGTCAGAGTGTGTGTCAGTGAGAGACTGAGAGTACGT	ko	1	00	12
KO-WT-00-1	KO-WT	ATAGGAACGTCACACAGTGTGAGTCACACTGAGTGAGTGACTCAGAACGT	ko	1	00	13
KO-WT-00-1	KO-WT	ATAGGCACGTCTGTCACAGACAGAGTGTCTGAGTCAGAGTGTGAGAACGT	ko	1	00	4
KO-WT-00-1	KO-WT	ATAGGGACGTGTGTGTGTCTCACTGTGTGTGTGAGTCAGTGAGACTACGT	ko	1	00	19
KO-WT-00-1	KO-WT	ATAGGTACGTGAGTGTGTGAGTGTGTCACAGTGTGAGAGACTGTTACGTA	ko	1	00	22
KO-WT-00-1	KO-WT	ATAGTAACGTCTGAGATCTCTCACAGTGTGACTGTGTCTGTCTCAACGTA	ko	1	00	5
KO-WT-00-1	KO-WT	ATAGTCACGTCAGACTCTGTCTGACAGTCTCTGAGTCCAGAGTCAACGTA	ko	1	00	16
KO-WT-00-1	KO-WT	ATAGTCACGTCTCAGTGTGTGTGTGTGACACTGAGTGTGTGTGTGTACGT	ko	1	00	5
KO-WT-00-1	KO-WT	ATATAAACGTCTGTGAGAGTGAGAGTGTGAGACAGTCAATGTCTCTACGT	ko	1	00	13
KO-WT-00-1	KO-WT	ATATAGACGTGACTGTGTGAGTGACACTCTGTGTCTGTGACTCTCAACGT	ko	1	00	25
KO-WT-00-1	KO-WT	ATATAGACGTGAGTGTCAGTCACTCAGAGTCAGAGTCTCTGTCAGTACGT	ko	1	00	16
KO-WT-00-1	KO-WT	ATATATACGTGTGTGAGAGAGTCAGAGTGTCAGTCAGTCTGTGTGTACGT	ko	1	00	9
KO-WT-00-1	KO-WT	ATATCAACGTGTCTCTGTGAGACTCACTGTCTCACTGTGTCAGACTACGT	ko	1	00	28
KO-WT-00-1	KO-WT	ATATCAACGTGTGTGAGACACTCACAGAGACAGTGTGAGTGAGTCTACGT	ko	1	00	15
KO-WT-00-1	KO-WT	ATATCCACGTGACTCAGACTCTGCGAGTCAGACAGACTGTGATCTACGTA	ko	1	00	5
KO-WT-00-1	KO-WT	ATATCGACGTGAGACTGAGTGTGGACAAGTCTTGTGTGTCTGTACGTATG	ko	1	00	11
KO-WT-00-1	KO-WT	ATATCGACGTGTGTGACACTCACTGTGAATGAGTGTCACAGAGTGTACGT	ko	1	00	10
KO-WT-00-1	KO-WT	ATATCTACGTGAGTGAGTCAGTGTCTGACTCTGTCTGAGACTCAGTACGT	ko	1	00	6
KO-WT-00-1	KO-WT	ATATCTACGTGTGTCACTGTCTGTGTGTCTCTCACTGTGTGTCTCAACGT	ko	1	00	3
KO-WT-00-1	KO-WT	ATATGCACGTCAGTGAGTGTCTGTCTGTCTCACTGACTCTGTCTGAACGT	ko	1	00	4
KO-WT-00-1	KO-WT	ATATGCACGTCAGTGTCTGTGACACAGAGTGTGAGAGACTGACACTACGT	ko	1	00	10
KO-WT-00-1	KO-WT	ATATGGACGTGTCACTGACTGAGACTGAGAGTCAGAGTCTGAGTGAACGT	ko	1	00	9
KO-WT-00-1	KO-WT	ATATGGACGTGTGAGACTGTGAGAGTCTGAGTCTGTCACAGTCAGAACGT	ko	1	00	8
KO-WT-00-1	KO-WT	ATATGTACGAAGACTGTGAGTGTGTCTCAGTGTCTGACACAGTGAACGTA	ko	1	00	7
KO-WT-00-1	KO-WT	ATATGTACGTCTGTCACAGAGTCTCACTCTCTCAGACTGTGTCTGTACGT	ko	1	00	7
KO-WT-00-1	KO-WT	ATATTAACGTCTGTGAGTCTGTCTCACACTGAGTGTGTCTGTGACAACGT	ko	1	00	12
KO-WT-00-1	KO-WT	ATATTGACGTGAGTGTGAGACTGACTCTCACTGTGTCAGACTGTGTACGT	ko	1	00	22
KO-WT-00-1	KO-WT	AGCTGTACGTCTGTGTCAGAGTGTGAGTGTCACAGAGAGTGACAGAACGT	ko	1	00	3
KO-WT-00-1	KO-WT	AGCTTCACGTGAGTCACTGACTCTCAGTCTCAGAGTGAGAGACAGTACGT	ko	1	00	71
KO-WT-00-1	KO-WT	AGCTTGACGTCAGAGAGAGTCTGTGTGAGTGACTGTGAGAGTGTGTACGT	ko	1	00	3
KO-WT-00-1	KO-WT	AGCTTGACGTCAGTGTCTCACAGTCACACAGTCTGAGTGTGTCAGTACGT	ko	1	00	3
KO-WT-00-1	KO-WT	AGCTTGACGTGAGTGAGTCACTGACTGTGTGACTGTGTGTGTGTCAACGT	ko	1	00	6
KO-WT-00-1	KO-WT	AGCTTGACGTGTCTGTCAGAATGTCAGTGTGTGTGTGTGTGACTCTACGT	ko	1	00	3
KO-WT-00-1	KO-WT	AGCTTGACGTGTGTGTCTGTGTCTGTGAGTCTGAGACACTCTCAGAACGT	ko	1	00	8
KO-WT-00-1	KO-WT	AGGAACACGTGTGTGTCACACTGTGACTGTCAGTCTGACTGAGAGTACGT	ko	1	00	8
KO-WT-00-1	KO-WT	AGGAAGACGTGTCAGTGACTGACAGTGAGTGTCTGAGTGTCTGTGTACGT	ko	1	00	61
KO-WT-00-1	KO-WT	AGGAATACGTCAGACAGACTGTGAGACTGTCTCAGTGACAGTGAGAACGT	ko	1	00	32
KO-WT-00-1	KO-WT	AGGACAACGTGTCAGACACAGAGTCAGACAGTCTGTGAGAGTGTCTACGT	ko	1	00	35
KO-WT-00-1	KO-WT	AGGACAACGTGTCAGTCTCACACTGTCAGAGTGAGTGAGAGACACAACGT	ko	1	00	27
KO-WT-00-1	KO-WT	AGGACCACGTCTCTCTGAGAGTCTGAGAGTGACTCTGACAGTCTGTACGT	ko	1	00	4
KO-WT-00-1	KO-WT	AGGACTACGTGAGACTGTCTGTGTGTCTCAGTCTGTGTGTCACTGAACGT	ko	1	00	8
KO-WT-00-1	KO-WT	AGGAGAACGTGTGTCTGACTGAGTGTCACAGTGACTGTGACACTGAACGT	ko	1	00	7
KO-WT-00-1	KO-WT	AGGAGGACGTCAGAGACTGAGAGTGTCAGACTGTGTGACAGAGAGTACGT	ko	1	00	8
KO-WT-00-1	KO-WT	AGGAGGACGTGTGTCACAGAGTCAGTGTGAGAGTGTCAGTGTGTGTACGT	ko	1	00	12
KO-WT-00-1	KO-WT	AGGATAACGTCAGACAGTCACAGTCTCTGACTGTGTGTGACTGTGTACGT	ko	1	00	30
KO-WT-00-1	KO-WT	AGGATGACGTCAGTCTCAGTGTGTGAGTGAGTGACTGTCTGTGTGAACGT	ko	1	00	10
KO-WT-00-1	KO-WT	AGGCAGACGTCTGTCTCAGTCTCAGTGTGTCTCTGAGACTCAGAGAACGT	ko	1	00	30
KO-WT-00-1	KO-WT	AGGCCAACGTCTGTGAGAGAGACACAGTCTCACTCTGAACGTATGGACAG	ko	1	00	15
KO-WT-00-1	KO-WT	AGGCCAACGTGAGTCAGTGAGAGAGTCTGAGTGTGTGTCTGACACTACGT	ko	1	00	8
KO-WT-00-1	KO-WT	AGGCCAACGTGAGTGTCTGAGACAGTCAGTGTCACAGTGAGACTGTACGT	ko	1	00	3
KO-WT-00-1	KO-WT	AGGCCAAGTGTGTCACTCTCAGAGTCAGACCACTCTGTGAGTGAACGTAT	ko	1	00	14
KO-WT-00-1	KO-WT	AGGCCGACGTCAGACTGAGACTGACTGACTGTGAGTCTGTGACACAACGT	ko	1	00	11
KO-WT-00-1	KO-WT	AGGCCGACGTGTGTCTCTGACTCTCAGTGTCTGACAGTGACTGTGTACGT	ko	1	00	19
KO-WT-00-1	KO-WT	AGGCCTACGTCACTGTGTCAGTCTCTGACAGTGAGAGTCTGTCTCTACGT	ko	1	00	3
KO-WT-00-1	KO-WT	AGGCGCACGTCACTCTGAGTGTGTGACACACTCTGTCTCTCTGAGAACGT	ko	1	00	21
KO-WT-00-1	KO-WT	AGGCGCACGTGACACACAGAGTGAGAGTGTGTGTCTGAGACAGTGTACGT	ko	1	00	31
KO-WT-00-1	KO-WT	AGGCGCACGTGACACTGAGTGTGTCAGTGTCTGACAGTGAGAGTCAACGT	ko	1	00	15
KO-WT-00-1	KO-WT	AGGCGCACGTGAGTCTCTGTGTCTCAGTGAGTCTGTGAGTGTGTGAACGT	ko	1	00	6
KO-WT-00-1	KO-WT	AGGCGGACGTCACAGTGTGAGACTGTCTCTCACTGTGTGACAGAGTACGT	ko	1	00	5
KO-WT-00-1	KO-WT	AGGCGGACGTGACTGAGAGTCTGTGAGAGACTGTCACTCTGAGTGTACGT	ko	1	00	53
KO-WT-00-1	KO-WT	AGGCGGACGTGAGTCTCTGTGTCTGAGTGACACTCTGAGAGTGTGTACGT	ko	1	00	16
KO-WT-00-1	KO-WT	AGGCGGACGTGTGTGTCTGTGACAGTCTGAGAGTGTGTCTGAGTCAACGT	ko	1	00	7
KO-WT-00-1	KO-WT	AGGCGTACGTGTGTCTGTGTGTGTCTCTGTGAGTCAGACAGGTGTACGTA	ko	1	00	5
KO-WT-00-1	KO-WT	AGGCTAACGTGAGTGTCACTGACTGTCTCAGTCACACAGAGACTGTACGT	ko	1	00	31
KO-WT-00-1	KO-WT	AGGCTGACGTGACTCACAGTCTCAGTGACACAGACTGACTGTCTGTACGT	ko	1	00	11
KO-WT-00-1	KO-WT	AGGCTGACGTGTGTCTCACACAGTCACAGTCACTCACAGACTCTGTACGT	ko	1	00	16
KO-WT-00-1	KO-WT	AGGCTTACGTGAGACTCAGTGAGAGTCTGTCAGTCTCAGTCTGACTACGT	ko	1	00	41
KO-WT-00-1	KO-WT	AGGGAAACGTGAGACTCACTGAGACTGTGACTCTGAGTGTCTCAGTACGT	ko	1	00	26
KO-WT-00-1	KO-WT	AGGGAACGTCTGTGTGAGTGAGTGAGTCTGACTCAGAGACTCAGTACGTA	ko	1	00	13
KO-WT-00-1	KO-WT	AGGGACACGTGTCAGTGACAGTGACTCACAGTCTGTGAGTGTCAGTACGT	ko	1	00	8
KO-WT-00-1	KO-WT	AGGGACACGTGTGAGAGACTGTCTGAGTGTGTCAGACACTGTCAGAACGT	ko	1	00	51
KO-WT-00-1	KO-WT	AGTGACACGTCTGAGTGTGTCTGTGTCACTGTGAGAGACAGTGACAACGT	ko	1	00	18
KO-WT-00-1	KO-WT	AGTGAGACGTGAGTGTGACTCACTCTGTGTCTGTGAGTCTGTCTGTACGT	ko	1	00	53
KO-WT-00-1	KO-WT	AGTGATACGTCAGTGAGTGTGTCAGTCACTGTCTGTCAGAGTCTGTACGT	ko	1	00	12
KO-WT-00-1	KO-WT	AGTGATACGTGTCTCACAGAGTGTCTCTGTGACTGACTGAGTGTGTACGT	ko	1	00	41
KO-WT-00-1	KO-WT	AGTGCAACGTGTGACAGTGTCACTGACACAGAGACTCTCTCACTCTACGT	ko	1	00	12
KO-WT-00-1	KO-WT	AGTGCCACGTCGGACACTGTGTGTGAGAGAGTGTGAGAGTGTCAGTACGT	ko	1	00	11
KO-WT-00-1	KO-WT	AGTGCGACGTCACAGAGACTGTGACAGTGAGTGACTCAGTCTGTGAACGT	ko	1	00	8
KO-WT-00-1	KO-WT	AGTGCGACGTCTGAGTCTCTGACTCACTCTGTCAGTGTGTCTCTCTACGT	ko	1	00	21
KO-WT-00-1	KO-WT	AGTGCTACGTGAGACTGTCAGAGTGTGTCAGAGTGACACTGTGTGTACGT	ko	1	00	39
KO-WT-00-1	KO-WT	AGTGCTACGTGTGACACTGTGACTGTGTGAGTGTGTGTGTCACACAACGT	ko	1	00	29
KO-WT-00-1	KO-WT	AGTGCTACGTGTGAGACTCACTCACAGTCACTGACTGAGAGACAGTACGT	ko	1	00	17
KO-WT-00-1	KO-WT	AGTGGCACGTCAGACTCTGAGAGTCTCTCTCTGTCACAGAGACACTACGT	ko	1	00	20
KO-WT-00-1	KO-WT	AGTGGCACGTCTCTCAGTGTCTCTGTGAGTGACACACTCTCACTGTACGT	ko	1	00	18
KO-WT-00-1	KO-WT	AGTGGCACGTGACAGAGACTCACTGTCAGACTGTGAGTCACACACAACGT	ko	1	00	11
KO-WT-00-1	KO-WT	AGTGGCACGTGTGTCTGTCTGTCACAGAGTGTGTGTGTGACACTGAACGT	ko	1	00	36
KO-WT-00-1	KO-WT	AGTGGGACGTGTCAGTCAGTCAGTGACACAGAGTCTGTCTGACTGAACGT	ko	1	00	25
KO-WT-00-1	KO-WT	AGTGTACGTCACAGTGACTGAGTCAGTCTGTGAGACTGTGTCTGAACGTA	ko	1	00	4
KO-WT-00-1	KO-WT	AGTGTCACGTGAGAGAGTGACAGTCTGTGTCTGTCTCAGGACTGTACGTA	ko	1	00	5
KO-WT-00-1	KO-WT	AGTGTCACGTGTGAGAGTGTCTGTGTGAGAGTGTGAGTGTCAGAGAACGT	ko	1	00	25
KO-WT-00-1	KO-WT	AGTGACACTTGAGTCACGTACATGGACAGTAGATGACAACAGGGAATTCT	ko	1	00	8
KO-WT-00-1	KO-WT	AGTGACACTTGAGTCACGTACATGGACAGTAGTTGTCAACAGGGAATTCT	ko	1	00	3
KO-WT-00-1	KO-WT	AGTGACACTTGAGTCACGTACATGGACAGTTGATGTGAACAGGGAATTCT	ko	1	00	3
KO-WT-00-1	KO-WT	AGTGAGACGTACATGGACAGTAGATGACAACAGGGAATTCTATGCTCATC	ko	1	00	3
KO-WT-00-1	KO-WT	AGTGAGACGTACATGGCCAGTAGATGAGAACAGGGAATTCTATGCTCATC	ko	1	00	4
KO-WT-00-1	KO-WT	AGTGTGACGTGTCTTGTGACTGAGAGTCTCACAGTCACAGTGTCAACGTA	ko	1	00	42
KO-WT-00-1	KO-WT	AGTGTTACGTCACTCAGTCAGAGTGAGTCTGTCTGTCTCTCTCTGTACGT	ko	1	00	61
KO-WT-00-1	KO-WT	AGTGTTACGTCAGTGTGTGAGAGAGACTGTGAGAGTGACACTCACAACGT	ko	1	00	3
KO-WT-00-1	KO-WT	AGTGTTACGTCTCAGTGAGTGTCTGTGACTGTCACACTGTGAGTCAACGT	ko	1	00	10
KO-WT-00-1	KO-WT	AGTTAAACGTCACTCAGACTGTCTGTGAGACTCTCAGAGAGACTCAACGT	ko	1	00	6
KO-WT-00-1	KO-WT	AGTTAAACGTCTCAGTCAGTGTCTGACACTCTCTCACTGAGAGTCAACGT	ko	1	00	15
KO-WT-00-1	KO-WT	AGTTAGACGTTGACTGTGTGTGAGCTGTCAGAGTGACAGAGTGTACGTAT	ko	1	00	22
KO-WT-00-1	KO-WT	AGTTCACGTGTCTGTGAGTGTGTGTCTCTGTCACTGAGACAGTCTACGTA	ko	1	00	23
KO-WT-00-1	KO-WT	AGTTCCACGTGTGTCAGTGACTTACTGTGACTGTCAGAGACTGTCAACGT	ko	1	00	5
KO-WT-00-1	KO-WT	AGTTCCACGTGTGTGAGAGTCTGACTCAGTCACAGTCACTCAGTGAACGT	ko	1	00	7
KO-WT-00-1	KO-WT	AGTTCGACGTCTGTCTGTGACAGAGAGAGAGAGTGTCTCAGACAGTACGT	ko	1	00	9
KO-WT-00-1	KO-WT	AGTTCGACGTGTCAGAGTGTCTCAGTGTCAGTCTCAGTGTGTGAGAACGT	ko	1	00	19
KO-WT-00-1	KO-WT	AGTTCTACGTGACTCTGTGAGACACTCTGAGAGTCTGAGTGAGTGTACGT	ko	1	00	4
KO-WT-00-1	KO-WT	AGTTCTACGTGTCTGTGTCTGTCTCGGAGTCTCTGAGTCTCATGTACGTA	ko	1	00	17
KO-WT-00-1	KO-WT	AGTTCTACGTGTGACTGACACAGTGTCACTGTGTGTGACTCTGTGAACGT	ko	1	00	29
KO-WT-00-1	KO-WT	AGTTGAACGTGTGACTCAGTCAGTCTGTGTGTGAGTGAGTCTCTCAACGT	ko	1	00	10
KO-WT-00-1	KO-WT	AGTTGAACGTGTGTGACACTCTGAGAGTGTCTCTCAGTGTCACACTACGT	ko	1	00	3
KO-WT-00-1	KO-WT	AGTTGCACGTCAGTGTGAGACAGTGAGAGTGTCAGTCTGTCTGTGAACGT	ko	1	00	3
KO-WT-00-1	KO-WT	AGTTGCACGTGAGTGACTGTGTGTGTGTGTGTGAGTGTGTGTGTGTACGT	ko	1	00	4
KO-WT-00-1	KO-WT	AGTTGGACGTGAACTGTGTGTGTCTGTCTGTGAGTGAGTCACTGTACGTA	ko	1	00	109
KO-WT-00-1	KO-WT	AGTTGGACGTGACTCAGTGTGTGTGACAGTCTGTCTCACTGAATCAACGT	ko	1	00	4
KO-WT-00-1	KO-WT	AGTTGTACGTGAGTGTGTGTGTGAGTGTGAGTGTGAGTGTCACACAACGT	ko	1	00	17
KO-WT-00-1	KO-WT	AGTTGTACGTGTGACTGTCTGGACTGTGTGACTGACAGACTCTGAACGTA	ko	1	00	17
KO-WT-00-1	KO-WT	AGTTTCACGTGACAGAGACAGTGTGAGACAGTCTGTCTGACAGTGTACGT	ko	1	00	17
KO-WT-00-1	KO-WT	AGTTTGACGTCTCTGTGACTGTGACTCACTCACTCAGACTCTGTCAACGT	ko	1	00	15
KO-WT-00-1	KO-WT	AGAGACACGTCTGAGAGAGTCTGACTCTCTGTGTCTCTCTGTGACTACGT	ko	1	00	36
KO-WT-00-1	KO-WT	AGAGAGACGTCAGTGAGAGACTGTCTGTGACAGTCTCAGTGTCTCTACGT	ko	1	00	30
KO-WT-00-1	KO-WT	AGAGAGACGTCTCAGTGACAGTGAGAGTCTGTGTGTGTGAGTCACAACGT	ko	1	00	15
KO-WT-00-1	KO-WT	AGAGATACGTGTGTCAGAGTGTCTGTGAGTCTGTGTCAGTGTGTCTACGT	ko	1	00	17
KO-WT-00-1	KO-WT	AGAGCCACGTCAGTCTCTGTCTGTGTGAGAGTCTGTCACTGTGTCAACGT	ko	1	00	13
KO-WT-00-1	KO-WT	AGAGCGACGTCTGTGTGTCTCAGTGTCAGTGTGAGTCCTCTGTCTACGTA	ko	1	00	38
KO-WT-00-1	KO-WT	AGAGCGACGTGTCTCACTGTCAGTGACTGAGTGTGAGACTCAGTGTACGT	ko	1	00	32
KO-WT-00-1	KO-WT	AGAGCTACGTCTGAGTGTGTGACTCTGTGTCTGAGACTGAGTCAGTACGT	ko	1	00	18
KO-WT-00-1	KO-WT	AGAGGCACGTGTCAGTGAGACAGTCAGACTGACTGTCAGTGAGTGAACGT	ko	1	00	18
KO-WT-00-1	KO-WT	AGAGTAACGTGTGTCTGTCTGTGTGTCAGTGAGTGTCTGAGTCTGTACGT	ko	1	00	10
KO-WT-00-1	KO-WT	AGAGTCACGTCAGTCTCAGTGAGTGTGTGAGTGAAAGTCTGACTGAACGT	ko	1	00	4
KO-WT-00-1	KO-WT	AGAGTCACGTGACTCTGAGAGTGAGTGTCTGTCACTGTGTCTCTGAACGT	ko	1	00	6
KO-WT-00-1	KO-WT	AGAGTCACGTGAGAGTCAGTGTGTGTCTGTCAGTGTGTCAGTGTCTACGT	ko	1	00	5
KO-WT-00-1	KO-WT	AGAGTGACGTGTGTGAGTCACTCACACTGTCTGTCAGACAGACTGTACGT	ko	1	00	12
KO-WT-00-1	KO-WT	AGAGTTACGTCTCTCACACACTGTGAGAGTCTGAGAGTGTCTCAGTACGT	ko	1	00	3
KO-WT-00-1	KO-WT	AGATACACGTGACACTGTGAGTCAGAGTGTGACACAGTCACAGACTACGT	ko	1	00	5
KO-WT-00-1	KO-WT	AGATACACGTGAGACTCTGTCAGACTGTGACACAGTGTCTCAGTCAACGT	ko	1	00	7
KO-WT-00-1	KO-WT	AGATATACGTCAGTGTGAGTCTCTGTCACAGACTGTGAGTCTGTACGTAT	ko	1	00	32
KO-WT-00-1	KO-WT	AGATCTACGTGTGAGTCTCTGTCTGACTCTGTGTGTGTCAGAGAGAACGT	ko	1	00	14
KO-WT-00-1	KO-WT	AGATCTACGTGTGTGTGACTGAGAGTGTGTGTGAGTGTCTGAGTGTACGT	ko	1	00	9
KO-WT-00-1	KO-WT	AGATGAATGTCTGTCACAGAGTGACTCTCTGTGTCTCTCTGACTCTACGT	ko	1	00	7
KO-WT-00-1	KO-WT	AGATGCACGTCAGTGAGAGAGAGACACACTGAGTGTGACTCAGTGTACGT	ko	1	00	7
KO-WT-00-1	KO-WT	AGATGCACGTGAGACTGTCAGTGTGTCAGTGTGAGTCAGTGTGTGTACGT	ko	1	00	14
KO-WT-00-1	KO-WT	AGATGCACGTGTGAGTGACAGAGTGTGTCACTGTGTCTCACTCAGAACGT	ko	1	00	7
KO-WT-00-1	KO-WT	AGATGGACGTGTGTGTGAGTGAGACACTGTGACTGAGTGACTGAGAACGT	ko	1	00	23
KO-WT-00-1	KO-WT	AGATGTACGTCACAGTCTGTCTGTGTGTGAGTGTCTGACTCCTGTACGTA	ko	1	00	20
KO-WT-00-1	KO-WT	AGATTCACGTCAGTGAGTCTGTCAGTGTCACTCAGTGTGAGTCTCTACGT	ko	1	00	7
KO-WT-00-1	KO-WT	AGATTCACGTGTGAGTCTCACACTCTGTCTCACTGTCAGTGAGTGTACGT	ko	1	00	27
KO-WT-00-1	KO-WT	AGATTGACGTCACTGACAGAGTGAGAGAGACTGACTGACTGTCTGAACGT	ko	1	00	32
KO-WT-00-1	KO-WT	AGATTTACGTGACTCACTCTCAGAGTCACAGTCTGTCTGAGTCTGAACGT	ko	1	00	17
KO-WT-00-1	KO-WT	AGCAACACGTCTCTGTCAGTCTCTGTGACTGTGTGTGTGAGTCTCAACGT	ko	1	00	5
KO-WT-00-1	KO-WT	AGCAACACGTGAGTGTCACTCAGTCTCTGAGACTCTCTGTCACAGAACGT	ko	1	00	30
KO-WT-00-1	KO-WT	AGCAATACGTCTCTGAGTGACAGTCTGTGAGTCACTCTCTGTCACTACGT	ko	1	00	20
KO-WT-00-1	KO-WT	AGCAATACGTGAGTGTCTCTGAGTGTGTGTCTGAGTCACACAGTGTACGT	ko	1	00	39
KO-WT-00-1	KO-WT	AGCACGACGTGTCACTGTCAGACACTCTGTCTCTCTGTCTCACTCTACGT	ko	1	00	28
KO-WT-00-1	KO-WT	AGCACTACGTCTGTGTCACAGTGTCACTCTGAGTCAGTGACTGAGAACGT	ko	1	00	48
KO-WT-00-1	KO-WT	AGCACTACGTGAGTCAGAGACTCGTCTCAGAGTGTGTCACTCTCAACGTA	ko	1	00	67
KO-WT-00-1	KO-WT	AGCAGAACGTCACTGTGTCAGTCAGTCACAGTCTCTGACTCTCTGAACGT	ko	1	00	12
KO-WT-00-1	KO-WT	AGCAGAACGTCAGAGAGTGTGTGCGTGTCTGTGTGAGACTCTCAGTACGT	ko	1	00	3
KO-WT-00-1	KO-WT	AGCAGAACGTCAGTGTGAGAGTGACAGAGTGTGAGAGTGTGTGTCTACGT	ko	1	00	17
KO-WT-00-1	KO-WT	AGCAGAACGTCTGTGTGAGTCACACTGAGTGTCACAGAGTGTGTGTACGT	ko	1	00	15
KO-WT-00-1	KO-WT	AGCAGCACGTGTCAGTCACTCACTGTCTCAGTGTGAGAGACTGAGTACGT	ko	1	00	30
KO-WT-00-1	KO-WT	AGCAGGACGTCACACTCAGTCACTCTGTGTCTCTGTGAGTGTCTGAACGT	ko	1	00	49
KO-WT-00-1	KO-WT	AGCAGTACGTCACTCTCAGTCTCAGTCAGTCAGTCTGTGAGAGTGAACGT	ko	1	00	11
KO-WT-00-1	KO-WT	AGCAGTACGTCTCACTCTGTGTCAGAGACTCTCTGTCTGTCACAGAACGT	ko	1	00	52
KO-WT-00-1	KO-WT	AGCAGTACGTGTGAGTCAGAGTCACAGAGTCAGACAGTCTGAGAGAACGT	ko	1	00	20
KO-WT-00-1	KO-WT	AGCATCACGTGTGTGTCTCAGTCTGTGAGTCTGTGAGTGTCAGACTACGT	ko	1	00	24
KO-WT-00-1	KO-WT	AGCATGACGTCACTCAGTGTGAGAGAGACTCTGAGACTGTGTCAGACGTA	ko	1	00	45
KO-WT-00-1	KO-WT	AGCATGACGTCTGTGTCAGTGTGTGACTGTGACTGACTGTCTCAGTACGT	ko	1	00	15
KO-WT-00-1	KO-WT	AGCATTACGTCACTCTCAGTGTGTGTGAGAGTCAGTCACACAGACTACGT	ko	1	00	8
KO-WT-00-1	KO-WT	AGCATTACGTGTCTGAGTGACTGTGGAGTGTGTGTCTGAGTGTGAACGTA	ko	1	00	3
KO-WT-00-1	KO-WT	AGCCAAACGTCTGACTGTCAGTGTGTCACTGAGTCTCTCTGTGTCTACGT	ko	1	00	4
KO-WT-00-1	KO-WT	AGCCAAACGTCTGTGTGTCTCGAGTGAGAGACTGACTGACTCAGTACGTA	ko	1	00	14
KO-WT-00-1	KO-WT	AGCCAAACGTGAGAGACTGTCACAGACTCTGTGTGAGTAAACACAACGTA	ko	1	00	23
KO-WT-00-1	KO-WT	AGCCAACGTGTTTGTGTGTCTGAGACAGACTGACACTGTGTGTGAACGTA	ko	1	00	10
KO-WT-00-1	KO-WT	AGCCAGACGTGAGACTCAGTGTCTCAGTGAGACTGTGACTGTGTGTACGT	ko	1	00	20
KO-WT-00-1	KO-WT	AGCCAGACGTGTCTGAGTGACTCACTCTCTGTCAGAGTCAGTCTGAACGT	ko	1	00	29
KO-WT-00-1	KO-WT	AGCCCACGTGTGTGACAGAGAGAGACAGTGTGAGTCTGTCTGAGAACGTA	ko	1	00	7
KO-WT-00-1	KO-WT	AGCCCGACGTCAGTAAGTGAGAGTGAGTGTCTCTGAGTGAGTCAGAACGT	ko	1	00	24
KO-WT-00-1	KO-WT	AGCCCGACGTCTGTGACTGTCACTCTCTGTGTGAGACTGTCAGTGAACGT	ko	1	00	30
KO-WT-00-1	KO-WT	AGCCCGACGTGACAGTGACACAGTCACTCACAGTGAGTCTGTCTGTACGT	ko	1	00	11
KO-WT-00-1	KO-WT	AGGGAGACGTCTCAGACTCTGAGAGAGTCAGTCTGTGTGTCTCAGAACGT	ko	1	00	9
KO-WT-00-1	KO-WT	AGGGAGACGTGTCTGACAGTGTGAGTGACTGAGAGAGTGACTGTCTACGT	ko	1	00	10
KO-WT-00-1	KO-WT	AGGGATACGTGTGTGACTCACTGAGAGTGTCAGTCAGAGTCTGACTACGT	ko	1	00	12
KO-WT-00-1	KO-WT	AGGGCAACGTCTCTGTCAGTGTGTGAGAGAGTTACAGAGTGTCAGTACGT	ko	1	00	4
KO-WT-00-1	KO-WT	AGGGCAACGTCTGAGTGTGAGACTGAGAGTGTCTGAGAGTCTGTGTACGT	ko	1	00	21
KO-WT-00-1	KO-WT	AGGGCCACGTCTGACAGACACTCTGTGTGAGAGTGTGACACAGTGAACGT	ko	1	00	45
KO-WT-00-1	KO-WT	AGGGCCACGTCTGACAGTCACAGTGTGTCAGTCTGTGTGAGAGTCTACGT	ko	1	00	14
KO-WT-00-1	KO-WT	AGGGCCACGTGACTGTCACAGACTCTCTGTGAGTGAGTCTGTGTGTACGT	ko	1	00	6
KO-WT-00-1	KO-WT	AGGGCCACGTGAGAGACTGACTGTGAGAGAGAGTGTCACTCACACAACGT	ko	1	00	39
KO-WT-00-1	KO-WT	AGGGCCACGTGTCTCACACTGTGTGTTGTGTGTCACTCTGTGTGTACGTA	ko	1	00	14
KO-WT-00-1	KO-WT	AGGGCGACGTCACTCTCAGACAGTGAGTGACTGTCAGTGACACAGTACGT	ko	1	00	19
KO-WT-00-1	KO-WT	AGGGCGACGTCTAAGTGAGTGAGAGTCAGTCAGTCACAGTGAGTCTACGT	ko	1	00	5
KO-WT-00-1	KO-WT	AGGGCGACGTGAGACAGAGAGAGTAAGACTGACACAGTGTCTGTCAACGT	ko	1	00	61
KO-WT-00-1	KO-WT	AGGGCGACGTGTCACAAGTGTCTGAGTGAGTCTGAGAGTGACTCTACGTA	ko	1	00	20
KO-WT-00-1	KO-WT	AGGGCGACGTGTCAGAGTCACAGTGTCTCTGAGTGTCTCACAGTCAACGT	ko	1	00	12
KO-WT-00-1	KO-WT	AGGGCGACGTGTCAGTGAGAGTCTCTCACTCAGTGTGTGTGAGTCAACGT	ko	1	00	3
KO-WT-00-1	KO-WT	AGGGCGACGTGTGTGTCGGTCACTCTGGGTCTCACAGAGTGAGTCAACGT	ko	1	00	3
KO-WT-00-1	KO-WT	AGGGCTACGTCTGTCACACAGAGTCTGAGTCAGTGTGTGTGTCTGTACGT	ko	1	00	29
KO-WT-00-1	KO-WT	AGGGCTACGTGTCAGACTGTGAGTCAGAGTCTGAGAGTCTCTGTGTACGT	ko	1	00	12
KO-WT-00-1	KO-WT	AGGGGAACGTCAGTGAGAGAGTGTGAGACACTGACAGACAGTGTCAACGT	ko	1	00	6
KO-WT-00-1	KO-WT	AGGGGCACGTCTCTGTGAGAGTGTGTCTGTCTCAGTCTGTCTCTGTACGT	ko	1	00	5
KO-WT-00-1	KO-WT	AGGGGCACGTCTGAGTGAGTCTCTGTCTCAGAGTGAGTGACTCTGTACGT	ko	1	00	36
KO-WT-00-1	KO-WT	AGGGGCACGTGTGACTGACTGTCTGTCTGACTGTCTCTCTGAGAGAACGT	ko	1	00	21
KO-WT-00-1	KO-WT	AGGGGGACGTCACTCTCTGTGAGAGTGAGTCACACAGTCAGAGTCAACGT	ko	1	00	23
KO-WT-00-1	KO-WT	AGGGGGACGTCTGTGTGACAGACTGTCAGTGTGAGAGACTGTGACTACGT	ko	1	00	27
KO-WT-00-1	KO-WT	AGGGGGACGTGTCTCAGAGTGTCTCACACTGTCAGTGTCTGTCTGAACGT	ko	1	00	4
KO-WT-00-1	KO-WT	AGGGGGACGTGTGACTGAGTCTGTCTGAGTCACAGTCTCTGAGTGTACGT	ko	1	00	45
KO-WT-00-1	KO-WT	AGGGGTACGTGTCTGTCTGTGTCAGTCACAGTCTCTCACTCACTCTACGT	ko	1	00	16
KO-WT-00-1	KO-WT	AGGGTAACGTCTCTGTCTGACAGAGGAGTGTGAGTCTGTCTGTGAACGTA	ko	1	00	76
KO-WT-00-1	KO-WT	AGGGTAACGTGAGTGTGTCAGTGAGTGAGAGTGAGTCTCAGTGTGTACGT	ko	1	00	25
KO-WT-00-1	KO-WT	AGGGTACGTCTGTCTGAGACAGTCAGAGTCTGTCTGAGTGTGTCTACGTA	ko	1	00	23
KO-WT-00-1	KO-WT	AGGGTCACGTCTGAGTCAGTGTGACACTCACTGAGAGTCAGTGAGTACGT	ko	1	00	31
KO-WT-00-1	KO-WT	AGGGTGACGTCTGTCAGAGTCTCTGTGACTGTGTGTCTCTGAGACAACGT	ko	1	00	4
KO-WT-00-1	KO-WT	AGGGTGACGTGAGTGACACACTCAGAGACTGTCTCTCTCTCTGTGTACGT	ko	1	00	25
KO-WT-00-1	KO-WT	AGGGTTACGTGAGTGTCACAGTCACTGTGTGACTCTGTCAGTCTGTACGT	ko	1	00	26
KO-WT-00-1	KO-WT	AGGGTTACGTGTCTGACTCTGACTCAGTCTGTGTGTCTCTCTCAGAACGT	ko	1	00	3
KO-WT-00-1	KO-WT	AGGGTTACGTGTGTGTCAGAGTGTGAGAGTGTCAGACTCAGTGTGTACGT	ko	1	00	12
KO-WT-00-1	KO-WT	AGGTAAACGTCTGTGACAGTCAGTGAGAGTCTCTGAGTCAGTGTGTACGT	ko	1	00	16
KO-WT-00-1	KO-WT	AGGTAAACGTGTGTGAGACTCTCTCAGTGAGAGTCTGTGTGTGTACGTAT	ko	1	00	3
KO-WT-00-1	KO-WT	AGGTAAACGTGTGTGAGACTCTCTCAGTGAGAGTCTGTGTGTGTGTACGT	ko	1	00	24
KO-WT-00-1	KO-WT	AGGTACACGTCTGTGTGTGAGTGACAGTGTCAGAGTCACTGTGTCTACGT	ko	1	00	22
KO-WT-00-1	KO-WT	AGGTAGACGTGTCAGTGTGAGTCTCACTGTGACAGTCAGTGAGTGTACGT	ko	1	00	30
KO-WT-00-1	KO-WT	AGGTATACGTCTCTCAGTGAGTGTCTGAGAGTCAGTGAGAGTATGTACGT	ko	1	00	9
KO-WT-00-1	KO-WT	AGGTATACGTGTCTGTGTCTCAGAGTGTCAGTCTGAGTCAGTGAGAACGT	ko	1	00	11
KO-WT-00-1	KO-WT	AGGTATACGTGTGAGTCTGTCTCAGACTGAGTCAGAGTCTCACACAACGT	ko	1	00	11
KO-WT-00-1	KO-WT	AGGTCAACGTCTCTGTCTGTCTGAGAGAGACTCAGAGTGTGTGTGAACGT	ko	1	00	9
KO-WT-00-1	KO-WT	AGGTCAACGTGAGTCTCTCACTGTGAGTTTCTGAGTGACAGAGACTACGT	ko	1	00	19
KO-WT-00-1	KO-WT	AGGTCGACGTCACTGTCAGTATGTGTGTGTCAGAGTCTCACTCAGTACGT	ko	1	00	8
KO-WT-00-1	KO-WT	AGGTCGACGTGTCAGTGTGAGTGAGTCACTGTCTGACTCTGTCAGTACGT	ko	1	00	29
KO-WT-00-1	KO-WT	AGGTCGACGTGTGTCACAGACTCTGTCAGAGACAGTGACTGTGACAACGT	ko	1	00	27
KO-WT-00-1	KO-WT	AGGTGAACGTCACTGACTGTGAGTCAGTCAGTCACTGTCACTCAGTACGT	ko	1	00	4
KO-WT-00-1	KO-WT	AGGTGAACGTGACAGTGAGAGAGTGAGAGTGAGACTGTGTCTGTCTACGT	ko	1	00	36
KO-WT-00-1	KO-WT	AGGTGAACGTGTGTCTGTGTGTGACAGACTCTGAGTCTGTGACTCTACGT	ko	1	00	35
KO-WT-00-1	KO-WT	AGGTGCACGTCAGAGAGTCTCTCTGTGTCAGTGACAGACACTCTGTACGT	ko	1	00	38
KO-WT-00-1	KO-WT	AGGTGCACGTCAGTGAGTCAGACAGTCTCTCTCACACACTGTGAGTACGT	ko	1	00	39
KO-WT-00-1	KO-WT	AGGTGCACGTGAAGTGACTCTCAGAGTGTCTCAGAGACTGTCAGTACGTA	ko	1	00	8
KO-WT-00-1	KO-WT	AGGTGCACGTGACTGTCAGACAGAGACTCTCAGAGAGAGTCTGTGAACGT	ko	1	00	9
KO-WT-00-1	KO-WT	AGCCGAACGTGAGTGAGAGACTGAGTGACTGTGTCAGAGTGTGTCTACGT	ko	1	00	61
KO-WT-00-1	KO-WT	AGCCGAACGTGAGTGTGTCTGAGTCACACTGAGTGTCTGAGTCACTACGT	ko	1	00	12
KO-WT-00-1	KO-WT	AGCCGCACGTCTGTCAGAGTCTGTGTGTGTGAGACAGTCTCTGTCTACGT	ko	1	00	4
KO-WT-00-1	KO-WT	AGCCGCACGTCTGTCTGAGTCTGAGAGAGAGAGTGTCTGTGACAGAACGT	ko	1	00	30
KO-WT-00-1	KO-WT	AGCCGCACGTCTGTGACTGTGAGTGTCTGAGAGTCTGTGACTGACTACGT	ko	1	00	10
KO-WT-00-1	KO-WT	AGCCGGACGTCAGTGACAGTCACTGTCTCTCTCTCTGTCTCTGTGTACGT	ko	1	00	15
KO-WT-00-1	KO-WT	AGCCGGACGTCTCAGTGAGACTCTGAGACACACTGTGTGTGTCTGAACGT	ko	1	00	54
KO-WT-00-1	KO-WT	AGCCTAACGTCTCTCACAGAGTCAGTCTCAGTGTGTGTGTCAGAACGTAT	ko	1	00	4
KO-WT-00-1	KO-WT	AGCCTAACGTCTCTCACAGAGTCAGTCTCAGTGTGTGTGTGTCAGAACGT	ko	1	00	30
KO-WT-00-1	KO-WT	AGCCTACGTCTGACAGAGTCACTCTCAGAGAGTCTCTCTCAGTCAACGTA	ko	1	00	9
KO-WT-00-1	KO-WT	AGCCTTACGTGTGTGACTGTCAGTCTGACTGTGTGTCTCTGAGTCAACGT	ko	1	00	8
KO-WT-00-1	KO-WT	AGCGAAACGTGTCTCACTCAGAGTGTCTGTGAGTCTGAGACTCAGTACGT	ko	1	00	30
KO-WT-00-1	KO-WT	AGCGAGACGTCTCAGTCTCTGAGAGTGAGTCTGAGTGTGTGTCTCAACGT	ko	1	00	13
KO-WT-00-1	KO-WT	AGCGAGACGTCTCAGTGTGTCAGTCTCTGTGTGTGAGTGAGTCTGTACGT	ko	1	00	10
KO-WT-00-1	KO-WT	AGCGAGACGTGTGTGTCACACTGTCAGTGAGTGACAGACTGTGAGAACGT	ko	1	00	39
KO-WT-00-1	KO-WT	AGCGATACGTGTGTGTGAGAGACTGTGTCACTGTGTCAGTCAGACAACGT	ko	1	00	39
KO-WT-00-1	KO-WT	AGCGCGACGTGTCACTCAGTCTGTCACTGAGTGTGTCAGTCTGTCAACGT	ko	1	00	32
KO-WT-00-1	KO-WT	AGCGCTACGTCTCAGACTGTCTCAGACTGACTCTCTCAGTCTGATTACGT	ko	1	00	9
KO-WT-00-1	KO-WT	AGCGCTACGTGTGTCTCAGTGAGACTGACTCACTGTGACTGTCACAACGT	ko	1	00	27
KO-WT-00-1	KO-WT	AGCGCTACGTGTGTGTGTCACTGAGTGTCTCTCTGTGTGACTGTCTACGT	ko	1	00	3
KO-WT-00-1	KO-WT	AGCGGAACGTGTCTCACTCACTCTGTCTGAGTCACTGTGTGTCACAACGT	ko	1	00	38
KO-WT-00-1	KO-WT	AGCGGAACGTGTGTCTCTCACTCACAGAGTAGACAGACTGTGTCTACGTA	ko	1	00	4
KO-WT-00-1	KO-WT	AGCGGGACGTCACTGTCTGAGTGTGTCACAGACACTGTGAGTGTGTACGT	ko	1	00	5
KO-WT-00-1	KO-WT	AGCGGGACGTCTCACTCTCAGTCACTGTCTCTCTGTGACACTCAGAACGT	ko	1	00	34
KO-WT-00-1	KO-WT	AGCGGGACGTGAGTGAGACTGTCTCACAGTGTGTCACACACACAGAACGT	ko	1	00	51
KO-WT-00-1	KO-WT	AGCGGTACGTCACTGAGTGTGAGTGTGACTCTCTCTGTCTGTCAGAACGT	ko	1	00	44
KO-WT-00-1	KO-WT	AGCGGTACGTCAGTGTTCTGTGGACTGTCTCAGAGACTGACTCTACGTAT	ko	1	00	5
KO-WT-00-1	KO-WT	AGCGGTACGTGTCACTGTGTGTCTGTGACAGTGTGTCACACAGACAACGT	ko	1	00	21
KO-WT-00-1	KO-WT	AGCGGTACGTGTGTGAGACAGTCTGTCTGAGTCACACAGTCACACAACGT	ko	1	00	17
KO-WT-00-1	KO-WT	AGCGTAACGTCACAGTGTGTGTGTGAGAGTGAGAGTGTCTCTCTGAACGT	ko	1	00	44
KO-WT-00-1	KO-WT	AGCGTAACGTCAGTCTGTGTCTGAGACAGTCTCTGACAGTCTGTCAACGT	ko	1	00	9
KO-WT-00-1	KO-WT	AGCGTAACGTCTGAGTCAGTCTGACTGTGTCTCAGAGAGAGTCACTACGT	ko	1	00	7
KO-WT-00-1	KO-WT	AGCGTGACGTGAGTCTGTAGAGAGTCTCTGTGTCTCAGTCTGAGTACGTA	ko	1	00	13
KO-WT-00-1	KO-WT	AGCGTGACGTGTGTCTCACTGTGTCAGACTGTGTGAGTCTCAGTCTACGT	ko	1	00	3
KO-WT-00-1	KO-WT	AGCGTTACGTCTCAGACACTGAGACACTCAGACAGTGTGTGTGTGTACGT	ko	1	00	12
KO-WT-00-1	KO-WT	AGCGTTACGTCTGTGTGTCTCACTGTCTGAGACTGTGTGTCTCAGTACGT	ko	1	00	3
KO-WT-00-1	KO-WT	AGCGTTACGTGTCACTGACTCTGACTGTGAGAGTGTGACTCAGTGTACGT	ko	1	00	11
KO-WT-00-1	KO-WT	AGCTAAACGTCTCTGTCAGTGTGTGAGAGTGACTGTCAGTCTGTCAACGT	ko	1	00	22
KO-WT-00-1	KO-WT	AGCTAAACGTGTCACTCTCTGTGACTGTGTGTGTGAGAGTGAGTGTACGT	ko	1	00	7
KO-WT-00-1	KO-WT	AGCTAGACGTCAGACTGTGTCACAGAGTGAGTCAGTGTCACTGACTACGT	ko	1	00	13
KO-WT-00-1	KO-WT	AGCTAGACGTCAGTGAGTGAGTGTGAGTCTGTCTGTCAGTCAGTGTACGT	ko	1	00	30
KO-WT-00-1	KO-WT	AGCTAGACGTGACACTCACACTGACACACAGTGAGAGTGTGTGTGTACGT	ko	1	00	15
KO-WT-00-1	KO-WT	AGCTATACGTGAGTGTCAGTCAGTGAGTGTGTCTCAGACAGTGTGAACGT	ko	1	00	8
KO-WT-00-1	KO-WT	AGCTCCACGTCTCTCTCTCACTCAGACTCTGTGTGTGTGTCTCAACGTAT	ko	1	00	5
KO-WT-00-1	KO-WT	AGCTCCACGTCTCTCTCTCACTCAGACTCTGTGTGTGTGTGTCTCAACGT	ko	1	00	29
KO-WT-00-1	KO-WT	AGCTCCACGTCTCTGAGTGTGTGTGTCTGTCTGTCAGAGAGTCTGTACGT	ko	1	00	44
KO-WT-00-1	KO-WT	AGCTCTACGTCACAGTGTGAGACTCACAGAGTCTCTGTCTGAGTGTACGT	ko	1	00	16
KO-WT-00-1	KO-WT	AGCTGAACGTGTCACAGAGTCTCACTGTGAGTGTGACTGACACTCTACGT	ko	1	00	16
KO-WT-00-1	KO-WT	AGCTGAACGTGTGTGTGACAGTCTCTGACTGACTGTGTCTGTGTGTACGT	ko	1	00	22
KO-WT-00-1	KO-WT	AGCTGCACGTCACTCTGAGACAGTCACTCTTGTCAGACTCTCAGACAACG	ko	1	00	15
KO-WT-00-1	KO-WT	AGCTGCACGTGTGAGACTGTGTCAGAGTCTCACACAGTGTGTGAGAACGT	ko	1	00	20
KO-WT-00-1	KO-WT	AGCTGGACGTCTCTGTCTGAGTCTGTGAGAGTCTCAGAGTGTGACAACGT	ko	1	00	59
KO-WT-00-1	KO-WT	AGCTGGACGTGTGTGTCTCACTCTGTGTGTCTGACAGTGACTGAGTACGT	ko	1	00	3
KO-WT-00-1	KO-WT	ATATTTACGTCAGTGTGTCACTGTGTGTCTGTGAGAGTCACACTCTACGT	ko	1	00	12
KO-WT-00-1	KO-WT	ATCAAAACGTGTGAGTGTGTGAGACACAGTGTCTGTGTCTGAGTGTACGT	ko	1	00	38
KO-WT-00-1	KO-WT	ATCAACACGTCTGTGTGAGTGTCTCTGACTCTCTCACAGTGTCTGTACGT	ko	1	00	13
KO-WT-00-1	KO-WT	ATCAATACGTGTGTCAGAGAGTGTGTGGTCACTGTGTGTCTGACTCAACG	ko	1	00	9
KO-WT-00-1	KO-WT	ATCACAACGTCACACTGTGTGTCAGTCTCACAGAGACAGTCTGTGTACGT	ko	1	00	6
KO-WT-00-1	KO-WT	ATCACAACGTGACTCTGTGAGTGAGTGTCTGTCTGACTCTGTGAGTACGT	ko	1	00	11
KO-WT-00-1	KO-WT	ATCACAACGTGTCAGACTCTGAGAGTCAGTCTCTGAGTGTGTGTCTACGT	ko	1	00	38
KO-WT-00-1	KO-WT	ATCACCACGTGAGAGTCAGTCTGACTCACAGTCACTGAGAGTCTGTACGT	ko	1	00	24
KO-WT-00-1	KO-WT	ATCACCACGTGAGTGAGTGAGAGTCTGTGTGACAGTGTCACAGACAACGT	ko	1	00	18
KO-WT-00-1	KO-WT	ATCACGACGTGTGTGTGTGAGAGTGTGTCTCTCACAGTGAGAGTGTACGT	ko	1	00	14
KO-WT-00-1	KO-WT	ATCACTACGTGTTGTGTGTGAGTGACAGTGTGAGTCAGTCTCTGAACGTA	ko	1	00	73
KO-WT-00-1	KO-WT	ATCAGGACGTGAGACTCTGTGACAGAGTCTCTGTCAGAGTGACTGAACGT	ko	1	00	18
KO-WT-00-1	KO-WT	ATCAGGACGTGAGAGAGTGAGTGTGACAGACTCTGTCACACTGTGTACGT	ko	1	00	11
KO-WT-00-1	KO-WT	ATCAGGACGTGTCACAGTCTGTCTGAGAGTGTGAGAGACTGTCTCAACGT	ko	1	00	4
KO-WT-00-1	KO-WT	ATCAGTACGTGACACTGAGTCTCACAGAGTGTCAGAGTGACAGACAACGT	ko	1	00	19
KO-WT-00-1	KO-WT	ATCATAACGTCTGTGACTGTGACAGTGAGAGAGACTCACTGAGTCAACGT	ko	1	00	8
KO-WT-00-1	KO-WT	ATCATAACGTGACACACAGTGTCACTCACTGAGTGTGACTGTGACTACGT	ko	1	00	29
KO-WT-00-1	KO-WT	ATCATCACGTCAGACAGAGTCTCTGAGACACAGTGTGAGTGACACTACGT	ko	1	00	10
KO-WT-00-1	KO-WT	ATCATCACGTGAGTCACTCTCAGAGAGAGAGTGAGTGTGAGTCTCTACGT	ko	1	00	22
KO-WT-00-1	KO-WT	ATCATGACGTGTCTCAGAGAGACTCTCTGTCTGAGTCACTGTCAGTACGT	ko	1	00	7
KO-WT-00-1	KO-WT	ATCATGACGTGTGTCTGTCAGAGTGTCACTGTGTGTGTCTGTCTGTACGT	ko	1	00	41
KO-WT-00-1	KO-WT	ATCCAAACGTGACTGACAGTGTGAGTGAGACAGTGTGAGGAGTGTACGTA	ko	1	00	5
KO-WT-00-1	KO-WT	ATCCAAACGTGAGAGTGACACACTGACTGTGTGTGTCAGACTCAGTACGT	ko	1	00	27
KO-WT-00-1	KO-WT	ATCCACACGTCTGACTGTGTGAGAGTCTGTCAGAGTCTCTCTGACAACGT	ko	1	00	11
KO-WT-00-1	KO-WT	ATCCAGACGTCTGTGAGTCAGTCAGTCTCTGTGTCTCTCAGTGAGAACGT	ko	1	00	23
KO-WT-00-1	KO-WT	ATCCATACGTCTGTCACTCACACTGTGTGTCTGACACTCTGTCTGTACGT	ko	1	00	23
KO-WT-00-1	KO-WT	ATCCATACGTGACAGTCAGACACAGAGTCACTGTGAGTCTGTGTGAACGT	ko	1	00	4
KO-WT-00-1	KO-WT	ATCCCAACGTCAGTCTCACAGTGTGTCACAGAGTGTCACAGTCTCTACGT	ko	1	00	8
KO-WT-00-1	KO-WT	ATCCCAACGTGAGTCTGTGTGTCTCAGTCACAGTCAGACTCTGACTACGT	ko	1	00	5
KO-WT-00-1	KO-WT	ATCCCGACGTCTCTCAGTGTGAGAGTCTGTGTCACTGAGAGAGAGAACGT	ko	1	00	8
KO-WT-00-1	KO-WT	ATCCCGACGTGTGAGTGTGAGTCACTGAGTGTGTCTGTGAGAGAGTACGT	ko	1	00	41
KO-WT-00-1	KO-WT	ATCCCTACGTGAGTGACTGTCAGTCTGTGTCTCGTGAGAGTCTCTCAACG	ko	1	00	72
KO-WT-00-1	KO-WT	ATCCGAACGTCACACAGAGTCAGAGTCAGTCACACTGAGAGTGAGTACGT	ko	1	00	20
KO-WT-00-1	KO-WT	ATCCGAATGTGAGTCTGTGTGTCAGTGTCTGTGACAGAGAGTGTCTACGT	ko	1	00	11
KO-WT-00-1	KO-WT	ATCCGCACGTGTGTGTGTGAGTGTGTGTGTGTCAGTCACAGTGTCAACGT	ko	1	00	5
KO-WT-00-1	KO-WT	ATCCGGACGTGTCAGACTCACACTCTGTGACTGTGTCAGAGACAGTACGT	ko	1	00	26
KO-WT-00-1	KO-WT	ATCCTAACGTCACACAGAGTGAGTGTCAGTGTCACAGTGAGTCTCAACGT	ko	1	00	56
KO-WT-00-1	KO-WT	ATCCTCACGTGTGTGACAGTCACAGTCACAGTGTGTGTGTCTCAGTACGT	ko	1	00	39
KO-WT-00-1	KO-WT	ATCGAAACGTGAGTGACACACTCTCTGAGACACACTCTCTGTGTATACGT	ko	1	00	9
KO-WT-00-1	KO-WT	ATCGATACGTGACAGTGTGTCTCTCAGACAGTCTCACTGACGTGTACGTA	ko	1	00	41
KO-WT-00-1	KO-WT	ATCGCCACGCTCTCTGTCTGTGAGTCAGTCTGTGTCTGAGTGTGTACGTA	ko	1	00	42
KO-WT-00-1	KO-WT	ATCGCGACGTGACTCACAGTCTCTCAGTGTCTCTGTGTCTGTGAGTACGT	ko	1	00	13
KO-WT-00-1	KO-WT	ATCGCGACGTGTCTGTGACTGTCTGTGTCAGTGTCAGACTCTCTGAACGT	ko	1	00	7
KO-WT-00-1	KO-WT	ATCGCTACGTGAGACACTCAGTCTCTGTCTGAGTCACTGTCTGTCTACGT	ko	1	00	8
KO-WT-00-1	KO-WT	ATCGCTACGTGAGTCTCACTCAGAGTCACAGAGAGTGAGTCAGACTACGT	ko	1	00	8
KO-WT-00-1	KO-WT	ATCGCTACGTGTCAGTCTGTCAGTGTGTGTCACAGACACTCAGTCTACGT	ko	1	00	8
KO-WT-00-1	KO-WT	ATCGCTACGTGTGACAGTTGAGTGAGAGACAGAGTGAGTCTCAGTACGTA	ko	1	00	24
KO-WT-00-1	KO-WT	ATCGGAACGTGAGTGTGTCAGTGTCTGTGAGAGTCAGTCTCAGTGTACGT	ko	1	00	42
KO-WT-00-1	KO-WT	ATCGGCACGTCTCAGACAGGTGTGAGAGTCTCAGTCTCAGTGTCTACGTA	ko	1	00	63
KO-WT-00-1	KO-WT	ATCGGGACGTGTCTGTCTCACTGAGTCTCTGAGACACTCTCAGTGTACGT	ko	1	00	30
KO-WT-00-1	KO-WT	ATCGGGACGTGTGTGAGACTGTGAGTCTGTCTGACTGTCTGTCTGTACGT	ko	1	00	4
KO-WT-00-1	KO-WT	ATCGGTACGTCTCTCAGACAGAGTGAGACAGTGTGACAGAGTGTCTACGT	ko	1	00	48
KO-WT-00-1	KO-WT	ATCGGTACGTGACTCTGTCAGAGTGTGAGTCCAGTGTGAGTGTGAACGTA	ko	1	00	5
KO-WT-00-1	KO-WT	ATCGTGACGTGAGAGAGTGAGTGTGTCAGTGTGTCTGTGTGTCAGTACGT	ko	1	00	4
KO-WT-00-1	KO-WT	ATCGTTACGTCTGACTCTGTGTGAGTGTGTGTGTGTGAGAGTCAACGTAT	ko	1	00	3
KO-WT-00-1	KO-WT	ATCGTTACGTCTGACTCTGTGTGAGTGTGTGTGTGTGTGAGAGTCAACGT	ko	1	00	10
KO-WT-00-1	KO-WT	ATCGTTACGTGTGACTGAGAGACACTGTGAGTCTGAGACTGTCACTACGT	ko	1	00	39
KO-WT-00-1	KO-WT	CACCGTACGTGTGAGTGAGACTCACTCAGAGTGAGTGACTGTGACAACGT	ko	1	00	7
KO-WT-00-1	KO-WT	CACCTAACGTCAGTGACAGACAGAGACACTGTGAGTCTGAGAGACTACGT	ko	1	00	13
KO-WT-00-1	KO-WT	CACCTAACGTGAGAGTGACTCTCAGACTGTCTGACTGAGTGAGTGAACGT	ko	1	00	39
KO-WT-00-1	KO-WT	CACCTGGCGTGTCTCACTGAGTGAGTGTGTCAGTCACTGTGAGAGTACGT	ko	1	00	26
KO-WT-00-1	KO-WT	CACGATACGTCTGTCTCACTGAGTGAGTGTATCAGTCAGTGTGAGTACGT	ko	1	00	18
KO-WT-00-1	KO-WT	CACGCGACGTGTCACTCTGAGTCAGAGACTCAGTGTGACTCTCTGTACGT	ko	1	00	4
KO-WT-00-1	KO-WT	CACGCTACGTCTGTGTGTCTGAGTGTGTCAGTGACACTGTCAGTCTACGT	ko	1	00	16
KO-WT-00-1	KO-WT	CACGCTACGTGTCTGTCACTCTGAGTGTCAGTGTGTGTCTGTGACTACGT	ko	1	00	23
KO-WT-00-1	KO-WT	CACGCTACGTGTGTCTGTGACTCAGTGTGTGAGTCAGTCACAGTGTACGT	ko	1	00	35
KO-WT-00-1	KO-WT	CACGGCACGTCTCACAGTGAGTGACAGTCAGTGTCTGAGAGTCAGTACGT	ko	1	00	13
KO-WT-00-1	KO-WT	CACGGCACGTCTGTGTCACTGAGACTCTGACTCTCAGTCAGTGTGTACGT	ko	1	00	27
KO-WT-00-1	KO-WT	CACGGGACGTGTGACTGTGTGTGACAGTGAGTGACACAGTGTCACAACGT	ko	1	00	93
KO-WT-00-1	KO-WT	CACGGGACGTGTGTCTGTCACTGTCAGTCTGTCTGTGAGTCTCTCTACGT	ko	1	00	24
KO-WT-00-1	KO-WT	CACGGTACGTGTGTGACTGTGAGTGTGACTGAGTGAGTGTGTGTGTACGT	ko	1	00	17
KO-WT-00-1	KO-WT	CACGGTACGTGTGTGTGTGACTGAGTCTCTGTGTCAGTCTGACAGAACGT	ko	1	00	7
KO-WT-00-1	KO-WT	CACGGTACGTGTGTGTGTGTGTGAGTCGTCTGTGTCACAGTGAACGTATG	ko	1	00	6
KO-WT-00-1	KO-WT	CACGGTACGTGTGTGTGTGTGTGTGAGTCGTCTGTGTCACAGTGAACGTA	ko	1	00	11
KO-WT-00-1	KO-WT	CACGTAACGTGTCAGTGTGAGAGACTCTCAGTCTCTCACAGACACTACGT	ko	1	00	32
KO-WT-00-1	KO-WT	CACGTAACGTGTCTGTCAGTCTGACACTCTGACTGACAGTCTCTGTACGT	ko	1	00	7
KO-WT-00-1	KO-WT	CACGTACGTCTGTGAGTGAGACTGTGAGAGTCAGTGTGACACAGTACGTA	ko	1	00	19
KO-WT-00-1	KO-WT	CACGTCACGTCAGTCTCTGTCTCTCTCACTGTGTGTGTGTCTGTGTACGT	ko	1	00	9
KO-WT-00-1	KO-WT	CACGTCACGTGTCAGACAGTCTCAGTGACTGAGTGAGTGACACAGTACGT	ko	1	00	3
KO-WT-00-1	KO-WT	CACGTCACGTGTGAGACTCTGTGTGTCTGTGTCTGTCTGACAGTCTACGT	ko	1	00	17
KO-WT-00-1	KO-WT	CACGTCAGGTCAGACAGACTGTCTGAGACTCAGTGTGACTACGTATGGAC	ko	1	00	3
KO-WT-00-1	KO-WT	CACGTGACGTGTGTCACACAGTGACTGTGAGTCTGTGACACACACTACGT	ko	1	00	51
KO-WT-00-1	KO-WT	CACGTGACGTGTGTCTCAGTGACAGAGTGTCAGTCAGTGTGACTGTACGT	ko	1	00	6
KO-WT-00-1	KO-WT	CACGTTACGTCAGAGTGAGAGGTGTCAGTGTGAGAGAGTCACTGTACGTA	ko	1	00	8
KO-WT-00-1	KO-WT	CACGTTACGTCAGTGTGACACTCTCTCACTCAGTCTGTCAGTGTCAACGT	ko	1	00	3
KO-WT-00-1	KO-WT	CACGTTACGTGACAGACAGTGTGAGTGAGTGTCACTCAGAGTGTGAACGT	ko	1	00	27
KO-WT-00-1	KO-WT	CACGTTACGTGAGTCAGACAGTGTGTCTGTGTCTGTGTGAGACTGTACGT	ko	1	00	3
KO-WT-00-1	KO-WT	CACGTTACGTGTCTGTCTGTGTGAGTGTCTCTGAGTGTCAGACTGTACGT	ko	1	00	42
KO-WT-00-1	KO-WT	CACGTTACGTGTGACTCAGTGTGAGACTGTCAGACTGACTCTGTGAACGT	ko	1	00	15
KO-WT-00-1	KO-WT	CACGTTACGTGTGACTCTCTGTCAGAGTGTGTGTGAGTCTCTGTGAACGT	ko	1	00	23
KO-WT-00-1	KO-WT	CACGTTACGTGTGAGTCAGTCTCTGAGTCTCTCTGAGAGACTGTGAACGT	ko	1	00	11
KO-WT-00-1	KO-WT	CACTAGACGTGTGACAGTCACAGTGTGTGACTCTGTGTCTGAGTTTACGT	ko	1	00	4
KO-WT-00-1	KO-WT	CACTCAACGTCACACACAGAGTCTCACAGTGACTGTGTCTCTCTCAACGT	ko	1	00	48
KO-WT-00-1	KO-WT	CACTCAACGTCAGTGTCTGTGACTGTCACTGTCAGTCAGACTGTGTACGT	ko	1	00	39
KO-WT-00-1	KO-WT	CACTCAACGTGAGTGAGTGACTGAGACTCAGTCACACTGAGTGTGTACGT	ko	1	00	37
KO-WT-00-1	KO-WT	CACTCAACGTGTGTCACTCAGAGTGTCAGAGACTCACTGTGTGTGTACGT	ko	1	00	29
KO-WT-00-1	KO-WT	CACTCCACGTCAGTGAGTGTGTGTGCAGACTGTCACTGTGACTGTACGTA	ko	1	00	21
KO-WT-00-1	KO-WT	CACACAACGTATGGACAGTAGATGTAAACAGGGAATTCTATGCTCATCCA	ko	1	00	3
KO-WT-00-1	KO-WT	CACTCGACGTCTGAGTCTGTGTGTGTGTCTGTCACTGTCTCACTCTACGT	ko	1	00	8
KO-WT-00-1	KO-WT	CACTGAACGTCTGACAGTGTGTGACTCTGTGTGAGAGTGTGTGTGTACGT	ko	1	00	22
KO-WT-00-1	KO-WT	CACTGAACGTCTGTCTGTGAGAGAGTCTCTGTCTGAGTGAGTCACAACGT	ko	1	00	10
KO-WT-00-1	KO-WT	CACTGGACGTGTGACTCACAGTCAGTGAGTCTGACACTCTCAGACAACGT	ko	1	00	22
KO-WT-00-1	KO-WT	CACTGTACGTGACTCTCTGAGTGACACTGAGTCAGTGTCTGTGTGTACGT	ko	1	00	42
KO-WT-00-1	KO-WT	CACTTAACGTCAGTGTGACTCAGTCAGTCAGTGTCAGAGACAGTGTACGT	ko	1	00	25
KO-WT-00-1	KO-WT	CACTTAACGTGAGAGTCAGTCTCTGTGACAGTCAGACTGTCAGTGTACGT	ko	1	00	9
KO-WT-00-1	KO-WT	CACTTAACGTGTCACACAGTGTCTCTGTGTCTCAGAGTGTGTGTGTACGT	ko	1	00	4
KO-WT-00-1	KO-WT	CACTTGACGTCACAGTGTGTGTCTGTCAGACAGACTGTGTGTCAGTACGT	ko	1	00	25
KO-WT-00-1	KO-WT	CACTTTACGTCACTGAGAGAGTCTGTCACTGTCAGACAGTGACTGTACGT	ko	1	00	9
KO-WT-00-1	KO-WT	CACTTTACGTGAGTCTGTGTGTGTCACACAGTGACTGTCACTGAGTACGT	ko	1	00	5
KO-WT-00-1	KO-WT	CAGAACACGTGACTGACTGTCACTGTCTGACACTGAGAGTGTGACTACGT	ko	1	00	3
KO-WT-00-1	KO-WT	CAGAATACGTGAGTCAGAGACTCAGTGAGTCTGTGAGAGACTCAGTACGT	ko	1	00	16
KO-WT-00-1	KO-WT	CAGACAACGTGAGTGTGACTGTCAGACTGTGTCTGAGTGAGTGACTACGT	ko	1	00	13
KO-WT-00-1	KO-WT	CAGAGAACGTGAGTCAGACTGTGTCTCAGAGTGAGTGTGTGAGACAACGT	ko	1	00	21
KO-WT-00-1	KO-WT	CAGAGCACGTGAGTGAGTGACACACAGTGAGTGTCAAACAGTGTCTACGT	ko	1	00	33
KO-WT-00-1	KO-WT	ATTGTCACGTCACTCAGTGTGTCAGTGAGTGTGTCACTGTGAGTGAACGT	ko	1	00	46
KO-WT-00-1	KO-WT	ATTGTCACGTGTCTGTCACTCTGTGTCAGAGTGTGTGAGACACAGTACGT	ko	1	00	20
KO-WT-00-1	KO-WT	ATTGTGACGTCTCTGTGACAGTGTCTCAGTCAGAGACTGTGTCTGAACGT	ko	1	00	24
KO-WT-00-1	KO-WT	ATTGTGACGTGACTGAGTGTCTGACTGTGAGAGTGACTGTGTGTGTACGT	ko	1	00	16
KO-WT-00-1	KO-WT	ATTGTGACGTGAGTCACTGACTGAGAGTCTGTCAGTCAGTGTCACAACGT	ko	1	00	16
KO-WT-00-1	KO-WT	ATTGTGACGTGTGAGACTCTGTGACTGAGTCTGAGTGTGAGTCTGTACGT	ko	1	00	5
KO-WT-00-1	KO-WT	ATTGTTACGTCTCAGTGTCTCACTCTCAGAGTCAGTGTGTCTGTCTACGT	ko	1	00	12
KO-WT-00-1	KO-WT	ATTGTTACGTGAGTCTGTCTGTGTCTGAGTCTGTGTGTGTGAGTACGTAT	ko	1	00	15
KO-WT-00-1	KO-WT	ATTGTTACGTGAGTCTGTCTGTGTCTGAGTCTGTGTGTGTGTGAGTACGT	ko	1	00	17
KO-WT-00-1	KO-WT	ATTGTTACGTGAGTCTGTCTGTGTCTGAGTCTGTGTGTGTGTGTGAGTAC	ko	1	00	10
KO-WT-00-1	KO-WT	ATTTAAACGTCAGTGTGTGACTGTGACAGACAGAGTCTGTGACTGAACGT	ko	1	00	29
KO-WT-00-1	KO-WT	ATTTAGACGTGTCACACTGTCTCAGAGTCTCACTCACAGTGTGTGTACGT	ko	1	00	64
KO-WT-00-1	KO-WT	ATTTATACGTCTGTGTCTGTGAGAGTGACTGTGTCAGACTCAGTGTACGT	ko	1	00	8
KO-WT-00-1	KO-WT	ATTTATACGTGTCTCTGTGTCACTGACTCACACACACAGACTCTCAACGT	ko	1	00	4
KO-WT-00-1	KO-WT	ATTTCAACGTCAGAGTGAGACTCAGTGTCAGTCACAGAGTCTGAGTACGT	ko	1	00	15
KO-WT-00-1	KO-WT	ATTTCAACGTGAGTCTCTCACACTGTGTCACACTCTGTGAGACAGTACGT	ko	1	00	38
KO-WT-00-1	KO-WT	ATTTCAACGTGTGAGAGACTCTGAGAGAGTGTGACTGACAGTGACTACGT	ko	1	00	3
KO-WT-00-1	KO-WT	ATTTCCACGTGTCTCTCTCTGTGTGAGTCAGAGTGACTGAGTGTAACGTA	ko	1	00	26
KO-WT-00-1	KO-WT	ATTTCCACGTGTGTGACAGTGAGTGAGAGACACTGTGTCAGAGTGAACGT	ko	1	00	3
KO-WT-00-1	KO-WT	ATTTCTACGTGAGACTGTGTGATTGTGTGAGTGAGTGTGACTCACAACGT	ko	1	00	9
KO-WT-00-1	KO-WT	ATTTCTACGTGAGTGTCAGGTGTCAGACTCTGTGTCACAGTGACTACGTA	ko	1	00	11
KO-WT-00-1	KO-WT	ATTTGCACGTCTCTGTGTCAGACTGTCTGAGACAGTCAGAGTCACTACGT	ko	1	00	3
KO-WT-00-1	KO-WT	ATTTGGACGTGAGTCTGTCTGTGAGACTCTGTGTGTCAGTGTCTCTACGT	ko	1	00	13
KO-WT-00-1	KO-WT	ATTTGTACGTGTCACTCTGAGTGTGAGTGAGTCTGTCACTCAGACTACGT	ko	1	00	30
KO-WT-00-1	KO-WT	ATTTTAACGTCACTCTGTGTCACAGTGAGTCAGTCACAGAGTGAGAACGT	ko	1	00	4
KO-WT-00-1	KO-WT	ATTTTAACGTGTCTCAGTGAGTGTCAGTCACTGTGCTCAGATCACGTATG	ko	1	00	5
KO-WT-00-1	KO-WT	ATTTTTACGTCAGTCAGTCTGTCACTGCTCAGAGTCTGAGTCACTACGTA	ko	1	00	16
KO-WT-00-1	KO-WT	ATTTTTACGTCTCTGACTGAGTGTCTGTGTGTCAGCTGTCTGAAACGTAT	ko	1	00	9
KO-WT-00-1	KO-WT	ATTTTTACGTGTGACTCTGACTCTCAGTGTCTGTGTGTGAGACTGTACGT	ko	1	00	17
KO-WT-00-1	KO-WT	CAAACCACGTGTCTGTGAGAGAGAGTGAGTCTGAGACTGTGTGAGTACGT	ko	1	00	58
KO-WT-00-1	KO-WT	CAAAGTACGTGACAGTCTGAGTGTGAGTCTGTCAGAGTGACTGACTACGT	ko	1	00	10
KO-WT-00-1	KO-WT	CAAAGTACGTGTGAGTGACTCACACACTCTGAGTCAGAGTCAGTGAACGT	ko	1	00	6
KO-WT-00-1	KO-WT	CAAATAACGTCTGAGAGTGTGTCTGACTCTCAGTCTGTCTCTGACTACGT	ko	1	00	13
KO-WT-00-1	KO-WT	CAAATGACGTCTGAGTCTGTCTGTGAGTGAGTGTGTGTGTGAGTCAACGT	ko	1	00	17
KO-WT-00-1	KO-WT	CAAATTACGTCTCAGTGTGTCTGTGAGTCAGTGTGACAGTGACTGAACGT	ko	1	00	39
KO-WT-00-1	KO-WT	CAAATTACGTCTGACTGTGTCTGAGTGAGTGAGTCACTGACTCTCAACGT	ko	1	00	3
KO-WT-00-1	KO-WT	CAACAAACGTGAGTGACTCAGTCTGTGAGTGACAGAGTGACACAGTACGT	ko	1	00	6
KO-WT-00-1	KO-WT	CAACAGACGTGTCACAGTCAGACTGAGTCTCTCTGTGTCACAGAGTACGT	ko	1	00	11
KO-WT-00-1	KO-WT	CAACCCACGTCTGACTGTCTGTGAGACTCACTGTGACTCTGAGAGTACGT	ko	1	00	15
KO-WT-00-1	KO-WT	CAACCCACGTGAGTCTCTCTCACTTGTCTGTGTGTCAGTGTCTGAACGTA	ko	1	00	78
KO-WT-00-1	KO-WT	CAACCGACGTCTGTGTGAGACAGTGAGTCAGTCACTGAGTGTCAGTACGT	ko	1	00	26
KO-WT-00-1	KO-WT	CAACCGACGTGACACTCTGACTCAGTGTCAGACTCTCAGACTGTCTACGT	ko	1	00	50
KO-WT-00-1	KO-WT	CAACCGCGTGTCTGTGAGTCACTGTCTCACTGTGTGTGACAGTGTACGTA	ko	1	00	6
KO-WT-00-1	KO-WT	CAACCTACGTCAGTGTCTGTGTGTGTCTCTCTGTTCTGAGAGACAACGTA	ko	1	00	14
KO-WT-00-1	KO-WT	CAACGTACGTCTGTCAGTGAGTGTGACCAGTGTGTGTGTCTCAGTACGTA	ko	1	00	11
KO-WT-00-1	KO-WT	CAACTAACGTGAGTGTGTGACTGTGTCACTGTCAGTCTCTCTGTCAACGT	ko	1	00	9
KO-WT-00-1	KO-WT	CAACTCACGTGACTGTCTGTCTCTCAGTGTAAGTGTCAGTGTCTCAACGT	ko	1	00	3
KO-WT-00-1	KO-WT	CAACTGACGTCAGTGAGTGTGTGTGAGTCTGACACAGTGTCAGTGTACGT	ko	1	00	75
KO-WT-00-1	KO-WT	CAACTTACGTGAGTGTGTGAGTGTGTGTCACAGTCTGTCTCACTGAACGT	ko	1	00	8
KO-WT-00-1	KO-WT	CAAGAAACGTCAGAGTCACTGACACAGTGTGACTCAGTGTGTCTCAACGT	ko	1	00	10
KO-WT-00-1	KO-WT	CAAGAACGTCACTGACAGTGTGAGTCTGTCAGAGAGAGTCTCTCTACGTA	ko	1	00	6
KO-WT-00-1	KO-WT	CAAGATACGTCAGTGAGAGTGTCTGTGTGTGTCTGTGACTGAGACTACGT	ko	1	00	3
KO-WT-00-1	KO-WT	CAGAGTACGTCAGAGAGAGAGTGTCACTGAGACAGTCACAGTGTGAACGT	ko	1	00	37
KO-WT-00-1	KO-WT	CAGAGTACGTCAGAGTCTGAGAGTCAGAGACAGACAGTCAGTCAGAACGT	ko	1	00	10
KO-WT-00-1	KO-WT	CAGAGTACGTCAGTGTGTGTGTCTCACTGTCTGAGACTCTGTGACAACGT	ko	1	00	33
KO-WT-00-1	KO-WT	CAGAGTACGTGAGAGTCAGACACACAGAGTGTGAGACACAGAGTGTACGT	ko	1	00	25
KO-WT-00-1	KO-WT	CAGATAACGTCTCTGACTCTGTGTCAGTCAGAGAGTGAGTCTGTGAACGT	ko	1	00	17
KO-WT-00-1	KO-WT	CAGATAACGTGTGACAGTGTCAGAGACTGTGAGTCAGAGTCACTCTACGT	ko	1	00	17
KO-WT-00-1	KO-WT	CAGATACGTGACACTCACTCTGAGTGTGACACAGTTGTGTGAGTACGTAT	ko	1	00	38
KO-WT-00-1	KO-WT	CAGATGACGTCACACTGTCTGTGAGTGAGTCTCACTCACTGTCAGAACGT	ko	1	00	5
KO-WT-00-1	KO-WT	CAGATTACGTGTCAGTCTGAGTCTCACTGAGTCTGTCACTGTGTCAACGT	ko	1	00	13
KO-WT-00-1	KO-WT	CAGATTACGTGTCTGTCTCTCTGAGTGACTCAGAGTCTGACTCTGTACGT	ko	1	00	6
KO-WT-00-1	KO-WT	CAGATTACGTGTGTCTGTGTCTGTGTCACAGACAGAGAGTCACTGAACGT	ko	1	00	7
KO-WT-00-1	KO-WT	CAGCAAACGTGTGAGAGTCTCTGAGTGAGTCTCTGACTCTGACTGAACGT	ko	1	00	4
KO-WT-00-1	KO-WT	CAGCACACGTCTGACTCAGTCACTCAGAGAGTGTCACAGTCTCACTACGT	ko	1	00	81
KO-WT-00-1	KO-WT	CAGCAGACGTGAGTCTCTCTGTCTCTCAGTCACAGTCACTGAGTCTACGT	ko	1	00	29
KO-WT-00-1	KO-WT	CAGCCAACGTCAGTCAGTCTGTCTCACAGTCTGTGACTGAGAGTGTACGT	ko	1	00	22
KO-WT-00-1	KO-WT	CAGCCGACGTGACACAGAGAGTGTCTGTGTGTCTCAGTCACTCAGTACGT	ko	1	00	8
KO-WT-00-1	KO-WT	CAGCCTACGTCACTGTGTGAGTCTGTGTCAGAGAGTGAGTCTCTGTACGT	ko	1	00	42
KO-WT-00-1	KO-WT	CAGCCTACGTGTCTGTGTGAGTCAGTGTCTGAGAGTGAGACTGACAACGT	ko	1	00	14
KO-WT-00-1	KO-WT	CAGCGAACGTGTGAGTGACTCTCACTCTCTCTCAGTGTCTGTCTGAACGT	ko	1	00	8
KO-WT-00-1	KO-WT	CAGCGTACGTCTGAGTGACACTCTCACAGTGTGAGTGTGAGTGAGTACGT	ko	1	00	13
KO-WT-00-1	KO-WT	CAGCGTACGTGTCACTGTGTGACTGAGTGTGTGTGAGTCTGTGTGAACGT	ko	1	00	24
KO-WT-00-1	KO-WT	CAGCGTACGTGTCTGACTGACTGACTCTGTGTGTGTCTGTGAGACAACGT	ko	1	00	39
KO-WT-00-1	KO-WT	CAGCTAACGTCTCTGTCTCACAGACTGTCTGACAGTGTGTCTGAGAACGT	ko	1	00	32
KO-WT-00-1	KO-WT	CAGCTAACGTGTCAGTCTCAGTCACTGTCTGTGTCAGAGTGTGACTACGT	ko	1	00	4
KO-WT-00-1	KO-WT	CAGCTCACGTCTCTCTGTGTCACAGACACAGAGTCTCTCTGACTGTACGT	ko	1	00	20
KO-WT-00-1	KO-WT	CAGCTGACGTGACTGTGTGTGTCAGACTCAGTCTCACTCTGTGAGAACGT	ko	1	00	42
KO-WT-00-1	KO-WT	CAGCTTACGTGTGTCAGTGTGAGAGAGTGACACAGTCAGTGACTCTACGT	ko	1	00	35
KO-WT-00-1	KO-WT	CAGGAACGTCAGTGTCTCAGCTGTGTGTGTGAGAGTGAGTCTGTACGTAT	ko	1	00	5
KO-WT-00-1	KO-WT	CAGGAGACGTGAGTCACTGTGTCAGTCTGACTCAGTGTGACTCTGTACGT	ko	1	00	37
KO-WT-00-1	KO-WT	CAGGAGACGTGAGTCTCTCAGACAGACAGTCTGTCACAGTGAGTGAACGT	ko	1	00	11
KO-WT-00-1	KO-WT	CAGGATACGTCACTGACAGACTCTGTGTGTCTGTGAGTCACTGTGTACGT	ko	1	00	27
KO-WT-00-1	KO-WT	CAGGATACGTGAGTCACTGAGACTCACAGTCTGTGTGAGTGTCTGTACGT	ko	1	00	21
KO-WT-00-1	KO-WT	CAGGCAACGTCTGTCTGTGTCTGACAGAGTCTCTCTGTGTGTCAGTACGT	ko	1	00	8
KO-WT-00-1	KO-WT	CAGGCAACGTGGTCAGTCTGTCTGACTGAGAGTCACTGTGACTCTACGTA	ko	1	00	14
KO-WT-00-1	KO-WT	CAGGCACGTCTCAGTCTCACTCAGACAGTCAGTCACTGTCTGTCTACGTA	ko	1	00	42
KO-WT-00-1	KO-WT	CAGGCCACGTGTGTCACAGTGTGAGAGAGAGACACAGAGTCAGTGAACGT	ko	1	00	10
KO-WT-00-1	KO-WT	CAGGCGACGTCAGTCTGTGAGAGTCTGTCTCAGTGTCTCTGAGTCAACGT	ko	1	00	13
KO-WT-00-1	KO-WT	CAGGCTACGTCACTCTCAGTCACTGTGTGATGAGTCACACTCACTACGTA	ko	1	00	60
KO-WT-00-1	KO-WT	CAGGGAACGTCACAGTCAGTGAGAGAGAGAGTGTGTGACACTCTGTACGT	ko	1	00	15
KO-WT-00-1	KO-WT	CAGGGAACGTCACTCAGAGTCTGAGAGAGTGTGTCTCAGTGTGTCAACGT	ko	1	00	49
KO-WT-00-1	KO-WT	CAGGGAACGTCAGTGACTCTGTCTCTGAGAGTGAGACTCAGTGTCAACGT	ko	1	00	45
KO-WT-00-1	KO-WT	CAGGGAACGTGACAGTGTGTGTGTGAGTGAGTGACTGTGTCTCTACGTAT	ko	1	00	9
KO-WT-00-1	KO-WT	CAGGGAACGTGACAGTGTGTGTGTGTGAGTGAGTGACTGTGTCTCTACGT	ko	1	00	54
KO-WT-00-1	KO-WT	CAGGGCACGTCAGTGTGTGAGAGAGTGTGAGTGACAGTGAGTGTCTACGT	ko	1	00	5
KO-WT-00-1	KO-WT	CAGGGCACGTCTGAGAGACTGTCACTGAGAGACACAGTGAGTCAGTACGT	ko	1	00	23
KO-WT-00-1	KO-WT	CAGGGGACGTGACACAGACACTGAGAGTGACTCACTCAGACTGTGTACGT	ko	1	00	29
KO-WT-00-1	KO-WT	CAGGGGACGTGAGACACTGAGAGTCACAGTCAGACACAGACACTGTACGT	ko	1	00	34
KO-WT-00-1	KO-WT	CAGGGTACGTCTCACTCTGACCACTGTGTGTGTGAGTCACTCTGTACGTA	ko	1	00	3
KO-WT-00-1	KO-WT	CAGGGTACGTGTCAGAGAGAGTGTGTGAGAGACTGTGTGACTGAGAACGT	ko	1	00	3
KO-WT-00-1	KO-WT	CAGGTAACGTCTCTCTCAGTCAGTGAGAGTCTCAGAGTCAGTGTGTACGT	ko	1	00	3
KO-WT-00-1	KO-WT	CAGGTAACGTGTGACAGTGTGACTGTGTGACTGTCAGTGTGTCTGTACGT	ko	1	00	4
KO-WT-00-1	KO-WT	CAGGTCACGTGTCAGACACAGATAGAGAGTCAGTGTCTGAGACTCTACGT	ko	1	00	11
KO-WT-00-1	KO-WT	CAGGTGACGTAAGTGTGACACTGTGTGAGACTGTGTCTGTCTCTCAACGT	ko	1	00	14
KO-WT-00-1	KO-WT	CAGGTGACGTCTGAGACTGTCTCTCTCACTGTGTGTGTGAGACAGTACGT	ko	1	00	3
KO-WT-00-1	KO-WT	CAGGTGACGTGTGTCTGAGAGTGTGACTCTCAGAGAGTCTGAGACAACGT	ko	1	00	24
KO-WT-00-1	KO-WT	CAGGTGACGTGTGTGTCAGTCTGACTCACTGTGTCTCTGAGAGTCAACGT	ko	1	00	28
KO-WT-00-1	KO-WT	CAGGTGCGTCTGTCTGAGACTCTGTCAGTGTCAGTGTCTGAGACAACGTA	ko	1	00	13
KO-WT-00-1	KO-WT	ATCTACACGTGACACTGAGAGACAGTGTGTCAGAGTGAGTGTCTGTACGT	ko	1	00	20
KO-WT-00-1	KO-WT	ATCTACACGTGAGTGTGTGAGTCAGTGACTCTCTCTGAGTGAGTTACGTA	ko	1	00	55
KO-WT-00-1	KO-WT	ATCTAGACGTGTCAGAGTCTGTCACTCAGTGAGTCACTGTGTAGTACGTA	ko	1	00	9
KO-WT-00-1	KO-WT	ATCTATACGTGTCTCAGACTCTGAGTGTGACAGACAGTGTGACTCTACGT	ko	1	00	9
KO-WT-00-1	KO-WT	ATCTCAACGGTGACTCTGAGAGAGTGACAGACAGTGTCTGACTCTACGTA	ko	1	00	3
KO-WT-00-1	KO-WT	ATCTCAACGTGAGAGAGTGTGACTCAGACAGACTGAGTCAGTGTGAACGT	ko	1	00	28
KO-WT-00-1	KO-WT	ATCTCCACGTCAGACTCTGACTCTCACACTCACTCAGTGTCACAACGTAT	ko	1	00	27
KO-WT-00-1	KO-WT	ATCTCCACGTCTGAGTCTCTGAGAGTCACTGAGTGTGACACAGAGAACGT	ko	1	00	88
KO-WT-00-1	KO-WT	ATCTCCACGTGTCTGAGTCTGTGTGTCACTGTGTGACGTCAGACTACGTA	ko	1	00	23
KO-WT-00-1	KO-WT	ATCTGAACGTCTGTCTGAGTGTGAGAGTGTGTCAGACTCTCTCTGTACGT	ko	1	00	66
KO-WT-00-1	KO-WT	ATCTGAACGTGACTCAGTGACAGTGTGAGTGAGTCTGTCACTCTGAACGT	ko	1	00	34
KO-WT-00-1	KO-WT	ATCTGACGTCAGTGAGTCAGTCTGACAGAGTCAGTCTGAGTGTCTACGTA	ko	1	00	28
KO-WT-00-1	KO-WT	ATCTGGACGTGACTGTCTGAGAGACAGTCTCACTCTGTCACTCACAACGT	ko	1	00	28
KO-WT-00-1	KO-WT	ATCTGGACGTGTGCCAGTGAGTGTGTGACAGAGAGTGTCTGACTCTACGT	ko	1	00	15
KO-WT-00-1	KO-WT	ATCTGTACGTGAGTCACTGTGTCTGAGTGTGAGTGTGACAGTGTACGTAT	ko	1	00	12
KO-WT-00-1	KO-WT	ATCTGTACGTGTGAGCTCTGTGACGTGTCTGTCACACTGTCTCTACGTAT	ko	1	00	3
KO-WT-00-1	KO-WT	ATCTTAACGTCTGTCTGACTGTCTCAGACTGACAGTGACTGAGAGTACGT	ko	1	00	5
KO-WT-00-1	KO-WT	ATCTTCACGTGAGACACACTCTGTGTGTGTGACTCAGTCACAGTGTACGT	ko	1	00	38
KO-WT-00-1	KO-WT	ATCTTTACGTGTCTGAGACAGTCTCACTGTGTGACTCAGAGTCTGAACGT	ko	1	00	11
KO-WT-00-1	KO-WT	ATGAAGACGTCTCACAGAGAGTGTCTGACAGTCTCTGTGTGTCACTACGT	ko	1	00	13
KO-WT-00-1	KO-WT	ATGAATACGTGTGTGTCTGAGTCTGTCTCTGTGTGTGTGTCTGTCTACGT	ko	1	00	3
KO-WT-00-1	KO-WT	ATGACCACGTCTCTCTGTGTCAGTGTGAGTGACAGAGAGACTCTCTACGT	ko	1	00	45
KO-WT-00-1	KO-WT	ATGACGACGTGTCACTGTCTGTGTCAGAGTGACACAGTGAGTCTGAACGT	ko	1	00	30
KO-WT-00-1	KO-WT	ATGACTACGTGTGACTGAGTGAGACTCTGAGTCTGAGTGTGACAGTACGT	ko	1	00	90
KO-WT-00-1	KO-WT	ATGAGCACGTGTGCTCAGTGTGAGAGTGACTGTGACAGACAGTGTACGTA	ko	1	00	7
KO-WT-00-1	KO-WT	ATGAGGACGTCTCTGAGTGAGTCAGTGTGACTCTGAGTCTCTGAGAACGT	ko	1	00	34
KO-WT-00-1	KO-WT	ATGAGGACGTCTGTGACTGTGTGACTGAGTGACAGTGTCAGTGTGTACGT	ko	1	00	38
KO-WT-00-1	KO-WT	ATGAGGACGTGTGTCAGAGTGTGAGTGTCTGTGTCTGTCTCTGTGAACGT	ko	1	00	12
KO-WT-00-1	KO-WT	ATGAGGACGTGTGTCAGTGTGTCTGACTGTGACAGAGTCTGTGAGAACGT	ko	1	00	11
KO-WT-00-1	KO-WT	ATGAGTACGTCTGAGTGTCACAGAGAGTGTGACAGACTGTGTGACAACGT	ko	1	00	37
KO-WT-00-1	KO-WT	ATGATAACGTGACAGAGTCTGTGTGTCAGAGAGTGTGTGTCTGAGTACGT	ko	1	00	29
KO-WT-00-1	KO-WT	ATGATAACGTGTGACTGAGTGTGAGTGTGACTCAGAGTCTCTCTGAACGT	ko	1	00	46
KO-WT-00-1	KO-WT	ATGCAAACGTCTCTGACTCTGTCTCAGTCTGAGTGTGAGTGTGTGAACGT	ko	1	00	30
KO-WT-00-1	KO-WT	ATGCAAACGTCTGACACAGTGTCTGACACTCTCTCAGTGTCAGTGTACGT	ko	1	00	79
KO-WT-00-1	KO-WT	ATGCAAACGTCTGTGAGTGTGACACAGTGTGTGTGTCAGTGTGTGTACGT	ko	1	00	3
KO-WT-00-1	KO-WT	ATGCAAACGTGTGTGAGTGACTGTGACTGTGTGTGTGACAGTGAGAACGT	ko	1	00	5
KO-WT-00-1	KO-WT	ATGCAACGTCTCTGAGTGACACTGTGTGAGACTGACAGTGTCACTACGTA	ko	1	00	3
KO-WT-00-1	KO-WT	ATGCACACGTGTGTCTGAGTCACTGAGTGTGAGAGAGTGTGTGTCAACGT	ko	1	00	30
KO-WT-00-1	KO-WT	ATGCAGCGTACTGAGACTCAGTCACAGACTCTCTGACTCTGTGAGTGGTA	ko	1	00	41
KO-WT-00-1	KO-WT	ATGCATACGTGACAGTGTGAGTGACAGTGTCTGAGTCACTGTGACTACGT	ko	1	00	4
KO-WT-00-1	KO-WT	ATGCATACGTGAGTCACTGTCACAGTCTCAGTGTCACTGAGTGAGTACGT	ko	1	00	16
KO-WT-00-1	KO-WT	ATGCCAACGTGAGTCTCACTCACACAGTCTGTGACTGTGACAGTCAACGT	ko	1	00	65
KO-WT-00-1	KO-WT	ATGCCGACGTGTCAGTGTCAGTGTGTCTGAGAGAGTCTCTGTGAGTACGT	ko	1	00	13
KO-WT-00-1	KO-WT	ATGCCTACGTCAGTGACTCTCAGTCACACTCACTGTCAGTGACTCAACGT	ko	1	00	62
KO-WT-00-1	KO-WT	ATGCGCACGTGTCACTGTGTCACAGTGAGACTCTGAGAGTCAGACTACGT	ko	1	00	6
KO-WT-00-1	KO-WT	ATGCGTACGTCTGTCACTGAGTCACTCTCAGACTGACACAGTCTGTACGT	ko	1	00	10
KO-WT-00-1	KO-WT	ATGCGTACGTGACTGTGACAGTCAGTGTGTCTGTGAGAGACTGTCTACGT	ko	1	00	10
KO-WT-00-1	KO-WT	ATGCGTACGTGAGTCTCTGTGTGTCTCTGTGTGTGTGTGAGTCAGTACGT	ko	1	00	3
KO-WT-00-1	KO-WT	ATGCGTACGTGTGTGACTCTGTGGACTCAGTCAGAGTGAGTGAGTACGTA	ko	1	00	7
KO-WT-00-1	KO-WT	ATGCTAACGTGACAGTCTGTCACAGTGATTCACAGTGTCACTCTCTACGT	ko	1	00	9
KO-WT-00-1	KO-WT	ATGCTAACGTGTGTCTGAGTCTGAGTCAGTGTGAGTGTGAGTGACTACGT	ko	1	00	32
KO-WT-00-1	KO-WT	ATGCTCACGTCACACAGACAGTGTGACTCAGTGTCTGTGTGTGTGTACGT	ko	1	00	4
KO-WT-00-1	KO-WT	ATGCTCACGTGTCTCTGTCAGAGTCTGAGTCAGAGTCACTGTGACTACGT	ko	1	00	33
KO-WT-00-1	KO-WT	ATGCTCACGTGTGTGAGTGTGTGACTCTGACTGTCTGTCTGTCACTACGT	ko	1	00	7
KO-WT-00-1	KO-WT	ATGCTGACGTCTCTCTGAGTGACTCAGTCAGTGTCTCTCACTGTCTACGT	ko	1	00	13
KO-WT-00-1	KO-WT	ATGCTTACGTGAGAGTGTGTCTCTGTGTGTCAGTGTCTCTCTTCTACGTA	ko	1	00	4
KO-WT-00-1	KO-WT	CAAGCCACGTGACACTCACAGAGTCTGTCTGAGTGTGTGAGACAGTACGT	ko	1	00	20
KO-WT-00-1	KO-WT	CAAGCGACGTCAGTCAGTGTGTGTCTCTGTGAGAGTGTGAGTCAGTACGT	ko	1	00	41
KO-WT-00-1	KO-WT	CAAGCGACGTGTCTCTGTGTCTGTCTCACTGAGTGTGTGACACTGAACGT	ko	1	00	49
KO-WT-00-1	KO-WT	CAAGCGACGTGTCTGAGAGTCTGAGTCTCACTGTGTGTGTGTGTGTACGT	ko	1	00	3
KO-WT-00-1	KO-WT	CAAGCTACGTCACACTCTGTCTGTGTCACAGACACTCTCTCTGAGAACGT	ko	1	00	20
KO-WT-00-1	KO-WT	CAAGGAACGTGTGTGTCAGAGACTCTGAGTCAGAGTCTGTCAGCCAACGT	ko	1	00	23
KO-WT-00-1	KO-WT	CAAGGACGTGTGTGTCTGTGTCTCTGTCACTGTGTCACTCAGTGTACGTA	ko	1	00	3
KO-WT-00-1	KO-WT	CAAGGCACGTGTGTGTCAGAGACACACAGTCACACTCTGAGTGAGAACGT	ko	1	00	18
KO-WT-00-1	KO-WT	CAAGGGACGTCTGACACTCTCTGAGTGACTCACTGAGTCTGAGTGAACGT	ko	1	00	25
KO-WT-00-1	KO-WT	CAAGGGACGTGAGAGTGTCAGACTCACAGTCAGTGTCAGTCTCACTACGT	ko	1	00	5
KO-WT-00-1	KO-WT	CAAGGTACGTCTCGTCTGTGTGTGTCTCAGTCACTGAGACAGTCTACGTA	ko	1	00	34
KO-WT-00-1	KO-WT	CAAGGTACGTGTCACTCTCTCTGACTCAGTGTCTCTCTCACTGTCTACGT	ko	1	00	31
KO-WT-00-1	KO-WT	CAAGGTACGTGTGTGTGTGAGACAGTGACTGTCTCTCAGTGTGACTACGT	ko	1	00	5
KO-WT-00-1	KO-WT	CAAGTAACGTCAGTCACTGACTCACAGTGAGTCTCTCTGTCACACAACGT	ko	1	00	12
KO-WT-00-1	KO-WT	CAAGTCACGTGACTGACTGAGAGTCTGTCACAGAGTCACTGTGTGAACGT	ko	1	00	16
KO-WT-00-1	KO-WT	CAAGTCACGTGTCACACTCAGTCACTGAGCTCTCTCAGACTGTCTACGTA	ko	1	00	5
KO-WT-00-1	KO-WT	CAAGTCACGTGTGTCACTCTGTGTCAGACAGTGTCAGAGTGTGTGTACGT	ko	1	00	18
KO-WT-00-1	KO-WT	CAAGTGACGTGAGTCTGAGTGAGAGTCAGTGAGACTCTCTGTGTCTACGT	ko	1	00	3
KO-WT-00-1	KO-WT	CAAGTTACGTCTCTGTCTGTGTCTGACTGACAGAGACAGTGAGTCTACGT	ko	1	00	17
KO-WT-00-1	KO-WT	CAAGTTACGTGACAGTGAGTGTGTCAGTGTGTGACACTGAGACAGTACGT	ko	1	00	36
KO-WT-00-1	KO-WT	CAAGTTACGTGTGACTCAGTGTCTGTCAGTGTCACTGAGTGTGCTACGTA	ko	1	00	18
KO-WT-00-1	KO-WT	CAATAAACGTCTCAGAGAGTCTGAGAGTGACACTGAGTGTGACTGTACGT	ko	1	00	3
KO-WT-00-1	KO-WT	CAATAAACGTGTCACTGACAGTCACTCTGTCTGTCAGTCTGTGTGAACGT	ko	1	00	29
KO-WT-00-1	KO-WT	CAATCCACGTCAGTCAGAGTGAGACTGTCACTCTCTGTGTCTGTGTACGT	ko	1	00	21
KO-WT-00-1	KO-WT	CAATCCACGTGACACAGAGTGTGTGAGAGAGTGTGTCACACAGAGAACGT	ko	1	00	16
KO-WT-00-1	KO-WT	CAATCCACGTGAGTCAGACAGACTATGAGAGAGAGTCACTGAGTCAACGT	ko	1	00	10
KO-WT-00-1	KO-WT	CAATCTACGTGTGACAGAGTGTCTGTCTGAGACTGTGTGTGTGAGTACGT	ko	1	00	25
KO-WT-00-1	KO-WT	CAATCTACGTGTGAGTCAGTCTCAGTGTCAGTGTGAGTCAGTCAGTACGT	ko	1	00	47
KO-WT-00-1	KO-WT	CAATGTACGTCAGTCAGTGTCTCTCTCAGTCTGAGTGTCACTCTGTACGT	ko	1	00	13
KO-WT-00-1	KO-WT	CAATGTACGTCTGACTCTCACAGACTCTCTCACTGTCTCAGAGTGTACGT	ko	1	00	10
KO-WT-00-1	KO-WT	CAATGTACGTCTGTGTCTGAGTGTATGTGAGAGTGTGTCTAGAGAACGTA	ko	1	00	22
KO-WT-00-1	KO-WT	CAATTAACGTCTGACTGTCAGTGTGTCTCAGTGAGAGTGTGAGTGTACGT	ko	1	00	19
KO-WT-00-1	KO-WT	CAATTTACGTGAGTGTCTCAGTGAGTCTGTGAGACTCTCTCACTCAACGT	ko	1	00	24
KO-WT-00-1	KO-WT	CACAAAACGTCAGTCTGTGAGTGTGAGTGTCACTCACTGTGTCTGTACGT	ko	1	00	19
KO-WT-00-1	KO-WT	CACAAAACGTGAGTCTCTCTCTGACACTCTGTCTCTCTGACTGTGTACGT	ko	1	00	35
KO-WT-00-1	KO-WT	CACACCACGTCTGAGTCTCTCAGACACAGTGTGTGTCAGACTGAGTACGT	ko	1	00	14
KO-WT-00-1	KO-WT	CACACTACGTCTGTCTGAGTGTGAGTGTCAGAGTCAGTCACAGACTACGT	ko	1	00	10
KO-WT-00-1	KO-WT	CACAGAACGTGACACACACTGACAGTGTGTCACAGACAGAGTGTGTACGT	ko	1	00	14
KO-WT-00-1	KO-WT	CACAGAACGTGTGTGTGACGACACTGAGTCAGACAGTCTCACTGTACGTA	ko	1	00	22
KO-WT-00-1	KO-WT	CACAGCACGTGTCTGACTGTCTGTGTGAGTGTGTCTGTGTCAGTGTACGT	ko	1	00	12
KO-WT-00-1	KO-WT	CACAGGACGTCTGTGTCTGTCACAGTGTCTGAGTCTGTGTCTGACAACGT	ko	1	00	17
KO-WT-00-1	KO-WT	CACAGTACGTGTGTCACACTGAGACACTGAGTCAGAGTCTGACTCAACGT	ko	1	00	4
KO-WT-00-1	KO-WT	CACAGTACGTGTGTCTGTGTCTGTCTGTCTCTCTGTGTCAGTGTGTACGT	ko	1	00	10
KO-WT-00-1	KO-WT	CACATAACGTGTGTGTCTGTCAGTGAGTGTGTCACTCTGAGTGTGTACGT	ko	1	00	5
KO-WT-00-1	KO-WT	CACATTACGTCTGAGTCTCAGTCTGTCTGAGAGTGACTCTCACAGTACGT	ko	1	00	35
KO-WT-00-1	KO-WT	CACATTACGTGACTGACAGTGTGACACTCAGTGAGACTGTGACTGTACGT	ko	1	00	19
KO-WT-00-1	KO-WT	CACCACACGTCTCAGACTTGTCTGACACTCTGAGAGACTGTCAGTACGTA	ko	1	00	8
KO-WT-00-1	KO-WT	CACCATACGTCTGTCAGACAGACACTCCTCACTCTGAGACAGTCTACGTA	ko	1	00	13
KO-WT-00-1	KO-WT	CACCCAACGTGTCACACACTGATTCTCTCACTGTCTCTGTCAGAGTACGT	ko	1	00	13
KO-WT-00-1	KO-WT	CACCCGACGTGTCAGTGTGCACTGTGTGTGAGTCAGTGTCTGTGTACGTA	ko	1	00	3
KO-WT-00-1	KO-WT	CACCGAAGTACTCAGACAGAGTGTCTGTGTGAGTCTCAGAGTCTCACGTA	ko	1	00	4
KO-WT-00-1	KO-WT	CACCGGACGTGTCTCAGACTCTCTCAGAGAGAGTGTCTCTGTGTGAACGT	ko	1	00	37
KO-WT-00-1	KO-WT	ATGGAAACGTCACAGTGAGTCTGACTGTCAGAGTGTGTCTGTGTGAACGT	ko	1	00	22
KO-WT-00-1	KO-WT	ATGGACACGTGGTCTCTGAGTCTCAGTCACTCTGTCACTGACAGTGAACG	ko	1	00	42
KO-WT-00-1	KO-WT	ATGGAGACGTGTCACAGTGAGACACAGTGACTCACTCAGAGTGTGTACGT	ko	1	00	11
KO-WT-00-1	KO-WT	ATGGATACGTGTGAGAGTCTGTGAGAGTGAGTCTGACTGTGTCTCAACGT	ko	1	00	33
KO-WT-00-1	KO-WT	ATGGCAACGTCTGTGTCTCTGTGTGAGACTGTGTCTGAGTCAGTCAACGT	ko	1	00	40
KO-WT-00-1	KO-WT	ATGGCAACGTGACAGACTGACAGTCTCAGAGTCTGTGTGTCTCTCAACGT	ko	1	00	14
KO-WT-00-1	KO-WT	ATGGCAACGTGAGACTCTCACTGTCAGTGTGTCTGAGACAGAGACAACGT	ko	1	00	21
KO-WT-00-1	KO-WT	ATGGCAACGTGTCTGTGAGAGAGTGACTGTCACTCACACTGTCAGAACGT	ko	1	00	9
KO-WT-00-1	KO-WT	ATGGCAACGTGTGTGTGTGACAGTCACACTCTCAGTGTCAGACTCTACGT	ko	1	00	8
KO-WT-00-1	KO-WT	ATGGCCACGTGTCAGACTGTGTGTGTGACAGTGACAGTCTGTCAGTACGT	ko	1	00	3
KO-WT-00-1	KO-WT	ATGGCGACGTCACTGTCTGTGTGACAGTCTCAGTGTCACTGTGTCTACGT	ko	1	00	10
KO-WT-00-1	KO-WT	ATGGCGACGTCTCTGAGTCTGTGTGTCTCACAGAGTGTGTGTGTGTACGT	ko	1	00	12
KO-WT-00-1	KO-WT	ATGGCGACGTGAGAGTGAGTGTGTCAGTCAGAGTGTCTGAGAGACAACGT	ko	1	00	39
KO-WT-00-1	KO-WT	ATGGCGACGTGTCAGTCTGTCTCACACTGTGACACTGTGTCTCTGAACGT	ko	1	00	23
KO-WT-00-1	KO-WT	ATGGCGACGTGTGTGACTCAGACTCACACTCTCTCTCTGTCTGACAACGT	ko	1	00	7
KO-WT-00-1	KO-WT	ATGGCTACGTGAGACTGAGTGTCTGTCTGTGAGTCTCAGACACTGAACGT	ko	1	00	5
KO-WT-00-1	KO-WT	ATGGGAACGTCAGAGAGTCACTGAGAGACTGACTGTGACTCTCTCTACGT	ko	1	00	9
KO-WT-00-1	KO-WT	ATGGGCACGTGTGTGTCAGTCTGTGACAGACTGAGAGAGTGTGTGTACGT	ko	1	00	31
KO-WT-00-1	KO-WT	ATGGGGACGTCAGAGACTGAGTGTGTGTGTCAGTGTCACTGAGAGAACGT	ko	1	00	29
KO-WT-00-1	KO-WT	ATGGGGACGTCTGTCTGAGTCTCTGAGACTGACTCTGTGACAGTGAACGT	ko	1	00	16
KO-WT-00-1	KO-WT	ATGGGGACGTGTCTGACTGAGAGAGAGAGTGTCTCTCTGTCAGAGAACGT	ko	1	00	3
KO-WT-00-1	KO-WT	ATGGGGACGTGTGAGAGTCTCAGAGTGTGAGTGTGAGTGTCTGTCTACGT	ko	1	00	23
KO-WT-00-1	KO-WT	ATGGGGACGTGTGAGTCTCTGTCAGTCAGTCAGAGTGAGACTCTGTACGT	ko	1	00	15
KO-WT-00-1	KO-WT	ATGGGTACGTCAGTGTGACTCAGTGTGACACACACTGAGTGTGAGAACGT	ko	1	00	10
KO-WT-00-1	KO-WT	ATGGGTACGTGTGAGTGAGAGTGTGTCTGAGTCAGTGTCAGAGACTACGT	ko	1	00	57
KO-WT-00-1	KO-WT	ATGGGTACGTGTGTGAGAGTGACTGTGTCTGTCACTCTCAGTCTGTACGT	ko	1	00	30
KO-WT-00-1	KO-WT	ATGGTAACGTCAGTGTGTCTCAGACAGAGTCTGTCTCTGTGTCTGTACGT	ko	1	00	9
KO-WT-00-1	KO-WT	ATGGTAACGTCTGACTGTCTCAGACAGTCTGAGAGTGAGAGTCTGAACGT	ko	1	00	3
KO-WT-00-1	KO-WT	ATGGTCACGTCAGTCACAGTGTCTGTGACAGAGTGTGTGACAGTCAACGT	ko	1	00	27
KO-WT-00-1	KO-WT	ATGGTCACGTCTCACTCTGTGTGTCTGACTGGTGTGTCTGTCAGTACGTA	ko	1	00	3
KO-WT-00-1	KO-WT	ATGGTCACGTGTCTCAGTGTGAGTGAGTCTGTGAGTCTGACTGTGTACGT	ko	1	00	87
KO-WT-00-1	KO-WT	ATGGTGACGTCAGTGTGACACTGTGTGAGTCTCACAGAGAGTCTCTACGT	ko	1	00	42
KO-WT-00-1	KO-WT	ATGGTGACGTGTGTGAGAGTGTGTCACAGAGTGTGACACACACAGTACGT	ko	1	00	14
KO-WT-00-1	KO-WT	ATGGTTACGTGACAGTGACTGAGTCTCTGTGTGAGTCTGAGACTCTACGT	ko	1	00	16
KO-WT-00-1	KO-WT	ATGGTTACGTGACTCTGACAGTGACTGAGTCACTGTCTGTGAGTGTACGT	ko	1	00	10
KO-WT-00-1	KO-WT	ATGGTTACGTGTCTGACTCTGTCAGTGTCTCACTCTGAGTGACAGTACGT	ko	1	00	31
KO-WT-00-1	KO-WT	ATGGTTACGTGTGAGACAGAGTGTCTGTGAGTGAGTCTGTGAGTGTACGT	ko	1	00	12
KO-WT-00-1	KO-WT	ATGGTTACGTGTGTGACAGAGAGTGACTGTCACTGTGTGACTCTGTACGT	ko	1	00	10
KO-WT-00-1	KO-WT	ATGTAGACGTCAGTGAGTGTCAGTCTCAGTCTCTGTGTGTCACCTACGTA	ko	1	00	82
KO-WT-00-1	KO-WT	ATGTATACGTCACTGACTGAGAGAGTGAGAGAGACTCTCACAGAGTACGT	ko	1	00	5
KO-WT-00-1	KO-WT	ATGTATACGTCAGTCTGTCACTGAGTCTGTGAGAGTCTCTCTCAGAACGT	ko	1	00	14
KO-WT-00-1	KO-WT	ATGTATACGTCAGTGTGTGACTGAGTGTCTCAGTGTGTCTGAGTCAACGT	ko	1	00	7
KO-WT-00-1	KO-WT	ATGTATACGTCGTCACAGTGTGAGACAGTGAGAGTCTCAGAGTGTACGTA	ko	1	00	33
KO-WT-00-1	KO-WT	ATGTATACGTGTGAGAGACACTGTGAGACTGTGAGTGACACAGAGAACGT	ko	1	00	10
KO-WT-00-1	KO-WT	ATGTCTACGTCAGTGTGTGTCTGACTCAGTCAGTGTGTGTGAGTCTACGT	ko	1	00	15
KO-WT-00-1	KO-WT	ATGTGAACGTCTCTCTCTCTGACTGTGTCTCTGTCACTGACTCTGAACGT	ko	1	00	8
KO-WT-00-1	KO-WT	ATGTGGACGTCACTCACTGTGTCTGTCTCTGAGAGAGTCAGAGAGTACGT	ko	1	00	32
KO-WT-00-1	KO-WT	ATGTGGACGTCTGTGTCAGTCTCTCAGTCTCTCAGTGAGTGAGAGAACGT	ko	1	00	17
KO-WT-00-1	KO-WT	ATGTGGACGTGTGTGTCAGACTCACACAGACACTCTGAGACAGAGAACGT	ko	1	00	31
KO-WT-00-1	KO-WT	ATGTGTACGTCTCTGTCTCTCACTGACTCTCTGTGTGTCAGTGACTACGT	ko	1	00	8
KO-WT-00-1	KO-WT	ATGTGTACGTGTGACAGAGTGTGAGACTCACTCTGTGTGACTGTGTACGT	ko	1	00	12
KO-WT-00-1	KO-WT	ATGTGTACGTGTGTGAGAGAGAGAGTGTGTCTGACTGTCTGTGTGAACGT	ko	1	00	40
KO-WT-00-1	KO-WT	ATGTGTACGTGTGTGAGTCTCAGAGAGTGAGTCTGACTCTGAGTCTACGT	ko	1	00	30
KO-WT-00-1	KO-WT	ATGTTGACGTCAGTGTCAGTGAGAGAGTCTGAGTGTGTCACTCAGTACGT	ko	1	00	20
KO-WT-00-1	KO-WT	ATGTTGACGTGAGAGTCAGACTGAGAGTCACACTGTGTCTCTGACTACGT	ko	1	00	18
KO-WT-00-1	KO-WT	ATGTTGACGTGTGAGTCTCTCTGTGTGTCACAGTGTGTCTGAGTCTACGT	ko	1	00	13
KO-WT-00-1	KO-WT	ATGTTTACGTCTGTCTCTGTCACTGAGTCAGAGTGAGTGAGAGTGAACGT	ko	1	00	32
KO-WT-00-1	KO-WT	ATGTTTACGTGTGTGAGTCTGTCACAGAGTGAGTGTCAGAGTGACAACGT	ko	1	00	8
KO-WT-00-1	KO-WT	ATGTTTACGTGTGTGTCAGACACACAGAGTCTGTCACTGAGAGAGTACGT	ko	1	00	21
KO-WT-00-1	KO-WT	ATTAACACGTCAGTGAGTGTCTCTCACAGACTGTCTGTGTCAGTCTACGT	ko	1	00	3
KO-WT-00-1	KO-WT	ATTAACACGTGTGTGTCACTGTCTGACTGACTCTGTGTGAGTGTCAACGT	ko	1	00	82
KO-WT-00-1	KO-WT	ATTAATACGTGTGAGTCTGTGACACTCAGTGTGTGTGTCTCTCAGAACGT	ko	1	00	4
KO-WT-00-1	KO-WT	ATTACCACGTGAGTGTGAGAGTGTGTGTGAGTGTCTGAGTCTGACTACGT	ko	1	00	16
KO-WT-00-1	KO-WT	ATTACTACGTCACACTGTCTGTGACTGTGTGTGAGTGTGTCACTGTACGT	ko	1	00	3
KO-WT-00-1	KO-WT	ATTACTACGTCTGTCACACAGTGTCTGTGAGTGACTCTGTGAGAGTACGT	ko	1	00	3
KO-WT-00-1	KO-WT	ATTACTACGTGTCTGACAGACACAGTGAGTGTGTGTGTCACAGTGTACGT	ko	1	00	16
KO-WT-00-1	KO-WT	ATTAGAACGTCTCTGTGAGTCAGAGTGAGACTGTGTGTCTCAGTCAACGT	ko	1	00	23
KO-WT-00-1	KO-WT	ATTAGAACGTGACAGTCTCTGTGTGTGAGTGTCTGAGTCTGTGTGTACGT	ko	1	00	23
KO-WT-00-1	KO-WT	ATTAGGACGTCTCTCTGAGTGTGACACAGAGTCTCTCACACTGAGAACGT	ko	1	00	14
KO-WT-00-1	KO-WT	ATTAGTACGTCAGAGACACTGTGACAGAGTGTCACACTGACACAGTACGT	ko	1	00	16
KO-WT-00-1	KO-WT	ATTAGTACGTGACTGAGACAGTCTGAGTGTGTGTCACTCTCTCTGTACGT	ko	1	00	25
KO-WT-00-1	KO-WT	ATTATAACGTCACAGAGACAGTCTCTGTCACTGACAGTGTCTGACTACGT	ko	1	00	5
KO-WT-00-1	KO-WT	ATTATGACGTGTGTGAGAGAGTGAGAGTGAGAGTGAGTGAGAGTGAACGT	ko	1	00	16
KO-WT-00-1	KO-WT	ATTATTACGTCAGTGACAGTGTGAGTGAGACAGAGTGTCTCAGACTACGT	ko	1	00	4
KO-WT-00-1	KO-WT	ATTATTACGTGTGTGTGTCTCACAGTCTGTCTCACTGAGACTGTGAACGT	ko	1	00	6
KO-WT-00-1	KO-WT	ATTATTATGTCTCAGTGTCAGAGACTGTCTCTGTCTCAGAGACACTACGT	ko	1	00	10
KO-WT-00-1	KO-WT	ATTCAAACGTGTGAGAGTGAGTGAGTCTGAGTGACTGAGAGACTCAACGT	ko	1	00	14
KO-WT-00-1	KO-WT	ATTCAGACGTCAGTGACTGTCTGTGTCAGTCAGAGACTGTGAGAGTACGT	ko	1	00	41
KO-WT-00-1	KO-WT	ATTCAGACGTGTCTCTGTCAGTCTGAGTGTGAGAGTCTGTGACTCTACGT	ko	1	00	40
KO-WT-00-1	KO-WT	ATTCATACGTCTGAGTGAGTGTCTGTGTCAGTGACACTCATACTCTACGT	ko	1	00	38
KO-WT-00-1	KO-WT	ATTCCAACGTCTGAGAGAGTGTGAGAGTCTCTGAGTGAGTGTGACAACGT	ko	1	00	8
KO-WT-00-1	KO-WT	ATTCCGACGTCAGTCTCAGAGTCTCACTGTGTGTCACAGACTGAGTACGT	ko	1	00	10
KO-WT-00-1	KO-WT	ATTCCGACGTGTCAGTCTCTGACTCTGAGTGTCTCAGTCTCAGAGAACGT	ko	1	00	8
KO-WT-00-1	KO-WT	ATTCCTACGTCTGAGTCAGTGTCAGACAGACTCACAGAGTGTGTGTACGT	ko	1	00	30
KO-WT-00-1	KO-WT	ATTCCTACGTGAGAGAGAGTGACAGAGAGACACACAGTGTCTGAGAACGT	ko	1	00	12
KO-WT-00-1	KO-WT	ATTCGAACGTGTCAGTCTGTGTGACTCACACTCAGACTGTGACACTACGT	ko	1	00	9
KO-WT-00-1	KO-WT	ATTCGAACGTGTGTGAGAGTCTGAGTCAGAGTGTGTGTCACAGTGTACGT	ko	1	00	30
KO-WT-00-1	KO-WT	ATTCGGACGTGTGAGACAGTGTCAGTGTCACTCTGTGTCTGTCAGAACGT	ko	1	00	4
KO-WT-00-1	KO-WT	ATTCGGACGTGTGTGTGTGACTGAGACAGAGCAGAGTGACTGAACGTATG	ko	1	00	3
KO-WT-00-1	KO-WT	ATTCGTACGTCAGTGTGAGTCAGACTGTGTGTGACTGTGAGAGCGTACGT	ko	1	00	25
KO-WT-00-1	KO-WT	ATTCGTACGTGTGTGTGTCAGTGACTGTGTGTGAGTGTGTCTGTGTACGT	ko	1	00	13
KO-WT-00-1	KO-WT	ATTCTAACGTGACACTCTCTGTCTCTGAGTGTGTCTGAGTGAGTGTACGT	ko	1	00	19
KO-WT-00-1	KO-WT	ATTCTAACGTGTGAGTGTCTGAGTCTCAGTGAGTGTCTGAGTGTGAACGT	ko	1	00	10
KO-WT-00-1	KO-WT	ATTCTGACGTCTCTGAGTGTCTCTCTGTCAGTCTGACACTCAGTCAACGT	ko	1	00	7
KO-WT-00-1	KO-WT	ATTCTGACGTGTGAGTGAGACTGTGAGAGTGACACTGTGAGAGAGTACGT	ko	1	00	12
KO-WT-00-1	KO-WT	ATTCTTACGTGTCTGACTCTGTCAGTGTCTCTGAGACTGTCTGAGAACGT	ko	1	00	38
KO-WT-00-1	KO-WT	ATTGAAACGTCTGAGAGTCAGTCTGTCAGTCTGTGAGTGTGTCTGTACGT	ko	1	00	7
KO-WT-00-1	KO-WT	ATTGACACGTGTCAGTGTCAGAGACTCTGAGTGACTGAGACTGACAACGT	ko	1	00	8
KO-WT-00-1	KO-WT	ATTGACACGTGTGAGTGTGACACACTGTCAGTGAGTGTGTGTGTCTACGT	ko	1	00	11
KO-WT-00-1	KO-WT	ATTGAGACGTGTGACTGTCTCACTCAGACTCTGTCTCAGTCACAGTACGT	ko	1	00	3
KO-WT-00-1	KO-WT	ATTGCAACGTCTGTCAGAGTGAGAGAGTGTGTGACTGAGAGAGAGAACGT	ko	1	00	33
KO-WT-00-1	KO-WT	ATTGCAACGTGTGTGAGTCTGTGTGAGTGTGTGTGTGTGTCAGTGAACGT	ko	1	00	3
KO-WT-00-1	KO-WT	ATTGCCACGTGAGTGACTGTGAGACAGTGACTGTGAGTCTCTGAGTACGT	ko	1	00	45
KO-WT-00-1	KO-WT	ATTGCCACGTGAGTGTCAGAGTCTGTGTGTCTGTCTGACAGTGAGTACGT	ko	1	00	5
KO-WT-00-1	KO-WT	ATTGCGACGTGAGTCTCAGTGTGTCTCTCTGACAGTCTGACACAGTACGT	ko	1	00	15
KO-WT-00-1	KO-WT	ATTGCGACGTGTCTGAGACACTGTCTGTGTGTGTGAGAGTGACTCTACGT	ko	1	00	9
KO-WT-00-1	KO-WT	ATTGCTACGTCTGTCAGTGTCTGAGTGACTGTGTCAGACACTCAGAACGT	ko	1	00	9
KO-WT-00-1	KO-WT	ATTGGAACGTCTCAGTGAGTGTCTCAGTCTGTGTGTCTCTGACTGTACGT	ko	1	00	4
KO-WT-00-1	KO-WT	ATTGGAACGTCTGTCAGAGTGTGTCTGTCTCACACAGAGACTGTGTACGT	ko	1	00	16
KO-WT-00-1	KO-WT	ATTGGAACGTGACTGTGAGTCTCAGAGAGTGTCTCAGAGTCACACTATGT	ko	1	00	7
KO-WT-00-1	KO-WT	ATTGGAACGTGAGTCAGTGTCTGTGTGACTGACAGAGATACTCTCTACGT	ko	1	00	4
KO-WT-00-1	KO-WT	ATTGGAACGTGTGACAGTCTCAGAGAGTCACTGTGACAGTGAGTGTACGT	ko	1	00	9
KO-WT-00-1	KO-WT	ATTGGCACGTGAGAGAGAGAGACAGTGAGTCACACTGTCAGACAGAACGT	ko	1	00	11
KO-WT-00-1	KO-WT	ATTGGGACGTGTCTGTGACTGTGTGTGAGACACAGACTGTGTGTGTACGT	ko	1	00	4
KO-WT-00-1	KO-WT	ATTGGTACGTGTGAGAGTGACACTGTGTGTCTCAGTGTGTGACACTACGT	ko	1	00	4
KO-WT-00-1	KO-WT	ATTGGTACGTGTGTGAGACAGAGAGTGAGTGTGACTGACACAGAGTACGT	ko	1	00	9
KO-WT-00-1	KO-WT	ATTGTAACGTCAGAGTGTGAGAGTGAGTGTGTCAGAGAGTGTCTGTACGT	ko	1	00	4
KO-WT-00-1	KO-WT	CATCGTACGTGAGAGTGAGTGAGTCTGTGTGACTGTCACTGTCTGAACGT	ko	1	00	18
KO-WT-00-1	KO-WT	CATCGTACGTGTCTCAGGGTGACTCACAGAGTCAGACTGTCAGTGAACGT	ko	1	00	3
KO-WT-00-1	KO-WT	CATCGTCGTCAGTGACAGAGACTCTGTCTCTCTCTCTGAGACTCAACGTA	ko	1	00	19
KO-WT-00-1	KO-WT	CATCTAACGTCAGTCAGAGACTGACAGTGTGAGTCTGTGTCTCTGAACGT	ko	1	00	12
KO-WT-00-1	KO-WT	CATCTAACGTCTCTGACAGTGTCTCTGTCAGAGTCAGTCAGAGAGTACGT	ko	1	00	29
KO-WT-00-1	KO-WT	CATCTCACGTCACACTGTCTGAGAGCCTGTGACTCTGTGTGAGTGAACGT	ko	1	00	21
KO-WT-00-1	KO-WT	CATCTCACGTGTCTCACTCACTCAGTGAGAGTGTGTGACACACAGTACGT	ko	1	00	36
KO-WT-00-1	KO-WT	CATCTGACGTCACTGTGTGTCTGTGAGACAGTCAGAGCCAGACAGTACGT	ko	1	00	13
KO-WT-00-1	KO-WT	CATCTGACGTCAGTCTGACTCTCTCTCTCTGACTCAGAGTGTCTGAACGT	ko	1	00	15
KO-WT-00-1	KO-WT	CATCTGACGTCAGTCTGACTCTCTCTCTGACTCAGAGTGTCTGAACGTAT	ko	1	00	3
KO-WT-00-1	KO-WT	CATCTGACGTGACACTGTCAGTCACACAGAGTCTCTCAGAGTCACTACGT	ko	1	00	6
KO-WT-00-1	KO-WT	CATCTGACGTGACTGTCAGACAGACTGTGAGACTGAGTGTCTCTGTACGT	ko	1	00	24
KO-WT-00-1	KO-WT	CATCTGACGTGTGACTGTCTGAGTGTGACTGTCACACTGAGTGAGAACGT	ko	1	00	24
KO-WT-00-1	KO-WT	CATCTTACGTCAGTCTGTCTCACTGTCTGAGTGAGTGTGTCTCAGAACGT	ko	1	00	21
KO-WT-00-1	KO-WT	CATGAAACGTCTGAGAGTGTGTGAGTGAGACTCTGTGTCAGTGTCTACGT	ko	1	00	10
KO-WT-00-1	KO-WT	CATGAAACGTGACAGAGTGTCAGACACAGACAGTCTGAGTGAGTGTACGT	ko	1	00	24
KO-WT-00-1	KO-WT	CATGAAACGTGTCAGACAGTGTGTGACAGTCTCTGAGTCAGAGTGTACGT	ko	1	00	21
KO-WT-00-1	KO-WT	CATGACACGTGTCTCTGTGTGAGTCTGTGAGAGTCTGTGACTGAGAACGT	ko	1	00	10
KO-WT-00-1	KO-WT	CATGATACGTGACAGAGACAGACTCTCAGTGAGACTCACAGGTCTACGTA	ko	1	00	12
KO-WT-00-1	KO-WT	CATGATACGTGAGACTGTGACAGTCACAGTCAGTGTGTGACAGTGTACGT	ko	1	00	50
KO-WT-00-1	KO-WT	CATGCAACGTCTCTGACTGAGTCTGAGAGTCTGTCACTCTGTCTGAACGT	ko	1	00	31
KO-WT-00-1	KO-WT	CATGCAACGTGTCTAGTGTCTGTGTCAGTGAGACAGAGTGTCTGAACGTA	ko	1	00	13
KO-WT-00-1	KO-WT	CATGCCACGTGTCTCAGTCTGTGAGTCTCACACAGAGAGTGTGACAACGT	ko	1	00	19
KO-WT-00-1	KO-WT	CATGCGACGTCTCAGTCTCAGTCTGTGACTCAGAGTGACAGTGTGTACGT	ko	1	00	5
KO-WT-00-1	KO-WT	CATGCTACGTCACACAGACTCTGTGTCTGTTCAGTTCTGAGACTACGTAT	ko	1	00	54
KO-WT-00-1	KO-WT	CATGCTACGTGTCTGTCACACACTCACACAGAGTGTGACTGTGTCAACGT	ko	1	00	23
KO-WT-00-1	KO-WT	CATGGCACGTGTCAGTGACTGTCAGACAGTGTCTCAGTCAGTGTGTACGT	ko	1	00	26
KO-WT-00-1	KO-WT	CATGGGACGTCAGTCAGTGAGTGTGTGTCTCAGTCTGAGAGTGACAACGT	ko	1	00	11
KO-WT-00-1	KO-WT	CATGGGACGTGACTGTGACTCTGTGAGACAGTCTGTCTGAGTGTGTACGT	ko	1	00	6
KO-WT-00-1	KO-WT	CATGGGACGTGTCTGTGAGTGTCAGACTGTGTGTGTCAGACAGAGTACGT	ko	1	00	52
KO-WT-00-1	KO-WT	CATGGGACGTGTGACACTGTCTGACTCAGACAGTCTCAGTCAGAGTACGT	ko	1	00	4
KO-WT-00-1	KO-WT	CATGGTACGTGAGAGTCAGTGTGTGTCTCAGTGTCTCAGTCTCACTACGT	ko	1	00	71
KO-WT-00-1	KO-WT	CATGGTACGTGTGTGTCTGAGTCTGACAGTCTCAGAGAGTGTGACTACGT	ko	1	00	7
KO-WT-00-1	KO-WT	CATGTAACGTGTCAGTGTCACGAGTGTGTGAGACTCTGTGTGTGAACGTA	ko	1	00	6
KO-WT-00-1	KO-WT	CATGTAACGTGTGAGAGAGTCTCTGACTGTGAGTGAGTCTCAGTCAACGT	ko	1	00	47
KO-WT-00-1	KO-WT	CATGTCACGTCAGTCTGAGTCAGTGTGTATCTGACACAGAGTCTCTACGT	ko	1	00	28
KO-WT-00-1	KO-WT	CATGTCACGTGTGAGACAGAGTCACTGTCTGTGAGTGTCAGTGACTACGT	ko	1	00	31
KO-WT-00-1	KO-WT	CATGTGACGTCTCACAGTGTCTCTCTCTCAGAGTGTGTGTGTCACTACGT	ko	1	00	26
KO-WT-00-1	KO-WT	CATGTGACGTCTCACTGTGTGTGAGTGACTCTGTGTGTGTGTCTGTACGT	ko	1	00	4
KO-WT-00-1	KO-WT	CATGTTACGTCTCTGACTGTCACTGTCACACTCTCTGTGTGTGAGTACGT	ko	1	00	41
KO-WT-00-1	KO-WT	CATTAAACGTCACTGTCTCTGAGACTCACTGTCAGTCTCTGTGTCTACGT	ko	1	00	12
KO-WT-00-1	KO-WT	CATTAAACGTCTCAGAGTCTCAGAGACAGACAGACTCTGTGAGAGTACGT	ko	1	00	18
KO-WT-00-1	KO-WT	CATTAGACGTCAGTGAGTGTCAGAGTGTCTGTGTCAGAGTCTGTGAACGT	ko	1	00	88
KO-WT-00-1	KO-WT	CATTAGACGTCTGTGTTTCACACAGAGACTGTGTGTGTGTGTGAGAACGT	ko	1	00	3
KO-WT-00-1	KO-WT	CATTATACGTCAGTGACTGTGTGTGTCTCTGTCTCAGTGTGAGAGTACGT	ko	1	00	4
KO-WT-00-1	KO-WT	CATTATACGTCTCTCTCTCTCTCTGTGTGTCAGTGAGTGAGAGTGTACGT	ko	1	00	6
KO-WT-00-1	KO-WT	CATTATACGTCTCTCTCTCTCTGTGTGTCAGTGAGTGAGAGTGTACGTAT	ko	1	00	3
KO-WT-00-1	KO-WT	CATTATACGTGTGTCTCTCTGTGTCTGTGTCACACTCACAGTGAGAACGT	ko	1	00	3
KO-WT-00-1	KO-WT	CATTCAACGTCTGTGTCACTCTCTCTGTGTGAGTGTGTGACTCTCTACGT	ko	1	00	5
KO-WT-00-1	KO-WT	CATTCAACGTGACAGTGAGTGTCTCTGTGTCTGTGTCTGTGTGTCTACGT	ko	1	00	10
KO-WT-00-1	KO-WT	CATTCAACGTGTCACTCAGTGTCAGTGTGTGTGTGACACTCTGTGAACGT	ko	1	00	5
KO-WT-00-1	KO-WT	CATTCAACGTGTGAGTGAGTGACTGTGACACTCTGAGTCTCAGAGAACGT	ko	1	00	9
KO-WT-00-1	KO-WT	CATTCGACGTCTGTGAGAGACAGTGAGAGTGTCAGTGAGGGTGAGTACGT	ko	1	00	20
KO-WT-00-1	KO-WT	CATTCTACGTGAGAGAGACAGTGAGTGTGTCAGTGACTCACTGTCTACGT	ko	1	00	4
KO-WT-00-1	KO-WT	CATTCTACGTGTGAGACTCACTGACACTCTGTGACAGAGTGTCTGTACGT	ko	1	00	3
KO-WT-00-1	KO-WT	CATTGAACGTCTGTGACTGTGTCTGTCTCTCTCAGAGAGAGTGTGTACGT	ko	1	00	24
KO-WT-00-1	KO-WT	CATTGAACGTGTGTGTCTCTGTGTGAGTCAGTGAGTGTCTGAGTGAACGT	ko	1	00	7
KO-WT-00-1	KO-WT	CATTGCACGTCTCAGTGAGAGTCAGTCACACTCTCACAGTCAGTGAACGT	ko	1	00	10
KO-WT-00-1	KO-WT	CATTGCACGTCTCTCTCAGACAGTCAGTGTGAGACTGTCAGAGACTACGT	ko	1	00	5
KO-WT-00-1	KO-WT	CATTGCACGTCTGTCTGAGACAGTGACAGTCTCTGTCACTGACTGTACGT	ko	1	00	9
KO-WT-00-1	KO-WT	CATTGCACGTGTGAGTGTCACTGTGTGTGAGTCTGTGTCTGTCTGAACGT	ko	1	00	9
KO-WT-00-1	KO-WT	CATTGTACGTGTGTCTCACTGAGTGTGTCACAGTGTGACTCTCTCTACGT	ko	1	00	15
KO-WT-00-1	KO-WT	CATTGTACGTGTGTGTGTGAGTGTGACTCTGAGTGAGAGTGAGTCAACGT	ko	1	00	9
KO-WT-00-1	KO-WT	CATTTACGTCTGACTGTGACTTGAGAGTGTCACACTGTGAGTCAACGTAT	ko	1	00	14
KO-WT-00-1	KO-WT	CATTTCACGTCAGTCTGACTGTCTGTGTGTGGAGTCTGAGTCACTCAACG	ko	1	00	19
KO-WT-00-1	KO-WT	CATTTCACGTCTCTGTGAGAGACTCTGAGTCTCTCTGTCAGTCTCTACGT	ko	1	00	24
KO-WT-00-1	KO-WT	CATTTCACGTGTCTGAGAGTGTGACAGACTCTGTGTGTCTGTGTCAACGT	ko	1	00	8
KO-WT-00-1	KO-WT	CATTTGACGTGTCTGTCTGAGACTCTGTGACACAGTGTGACTGTGTACGT	ko	1	00	31
KO-WT-00-1	KO-WT	CATTTTACGTGACTCAGTGTGAGTGAGTGTCTGTCAGAGTCAGTCTACGT	ko	1	00	26
KO-WT-00-1	KO-WT	CAGGTTACGTCAGTCTGTGTCTCAGAGAGTGTGTCTCTGTGTGACAACGT	ko	1	00	3
KO-WT-00-1	KO-WT	CAGGTTACGTCTCAGACTCACACAGTGACTCTCTCTGACTGTGTCAACGT	ko	1	00	8
KO-WT-00-1	KO-WT	CAGGTTACGTCTGAGTGCTCTGTCTCAGACAGTGAGTGTGAGTCTACGTA	ko	1	00	3
KO-WT-00-1	KO-WT	CAGGTTACGTGACTCTGTGTCACTGACTGTGAGAGTGTGTGTGTACGTAT	ko	1	00	3
KO-WT-00-1	KO-WT	CAGGTTACGTGACTCTGTGTCACTGACTGTGAGAGTGTGTGTGTGTACGT	ko	1	00	24
KO-WT-00-1	KO-WT	CAGGTTACGTGAGAGTGTCACTGACACAGTCAGTGTCAGACTGTCTACGT	ko	1	00	22
KO-WT-00-1	KO-WT	CAGGTTACGTGTCAGTGTCAGTGTCTCTGTGTGACAGTGTCAGAGAACGT	ko	1	00	24
KO-WT-00-1	KO-WT	CAGTAAACGTCACTGTGACTCACACTGTGTGAGTGTCTGAGAGTCAACGT	ko	1	00	5
KO-WT-00-1	KO-WT	CAGTAAACGTGTCAGGTCACAGTGAGTGAGTCTGTCTGTCTGTGTACGTA	ko	1	00	10
KO-WT-00-1	KO-WT	CAGTATACGTCTCTGTCTCTGACACTGTGTCTCTCTGTCTGAGTGTACGT	ko	1	00	7
KO-WT-00-1	KO-WT	CAGTATACGTGTCAGAGAGAGTGTCTGAGAGTGAGAGAGTCACAGAACGT	ko	1	00	42
KO-WT-00-1	KO-WT	CAGTCAACGTGTGAGTCAGTGTGTGTCAGTCACACTCTGTGTCTCAACGT	ko	1	00	4
KO-WT-00-1	KO-WT	CAGTCAACGTGTGTGTCTCAGTGTGTGTGAGTCACTGACTCACAGAACGT	ko	1	00	5
KO-WT-00-1	KO-WT	CAGTCAATGTCTATGTCTCACAGTGTGACGTATGCACTGTCGTACTCAAC	ko	1	00	3
KO-WT-00-1	KO-WT	CAGTCAATGTCTATGTCTCACAGTGTGACGTATGGACAGTAGTTGAGAAC	ko	1	00	7
KO-WT-00-1	KO-WT	CAGTCAATGTCTATGTCTCACAGTGTGACGTATGGACTGTAGTAGTCAAC	ko	1	00	5
KO-WT-00-1	KO-WT	CAGTCAATGTCTATGTCTCACAGTGTGACGTATGGACTGTCGTTCTCAAC	ko	1	00	6
KO-WT-00-1	KO-WT	CAGTCCACGTCAGTGACAGTGTGACTCAGTCAGTCAGTGACTGTGTACGT	ko	1	00	21
KO-WT-00-1	KO-WT	CAGTCCACGTCTCTGTGTCAGTGACAGTGAGTCACAGTGTCAGTGAACGT	ko	1	00	55
KO-WT-00-1	KO-WT	CAGTCGACGTGACTGTGACAGAGACAGTGTCTCTGTGTCACTCACAACGT	ko	1	00	12
KO-WT-00-1	KO-WT	CAGTCTACGTCTGTGACAGTCACACACACTGTTACAGAGAGTGTGAACGT	ko	1	00	24
KO-WT-00-1	KO-WT	CAGTGAACGTCAGAGTCTCTGTGTCTCTCTGTGAGTCACTGAGTGTACGT	ko	1	00	26
KO-WT-00-1	KO-WT	CAGTGAACGTGTCTGTGTGTGAGTCTGAGTGACACAGTCTGAGACAACGT	ko	1	00	17
KO-WT-00-1	KO-WT	CAGTGGACGTCTCTGAGTGAGTCTCACTCTCAGAGAGTCTCTGAGAACGT	ko	1	00	22
KO-WT-00-1	KO-WT	CAGTGTACGTCACTCTGTCAGTCAGAGAGACACTGAGACTGTCTGAACGT	ko	1	00	7
KO-WT-00-1	KO-WT	CAGTGTACGTCAGTGTGTGTCACTGAGTGAGACACAGTGTCTGAGAACGT	ko	1	00	5
KO-WT-00-1	KO-WT	CAGTGTACGTCTCACTGAGAGACAGAGTGAGAGTCTCAGTGTGTCAACGT	ko	1	00	69
KO-WT-00-1	KO-WT	CAGTGTACGTCTGACAGAGACAGTCAATCTCTGTGAGTGAGTCTCTACGT	ko	1	00	12
KO-WT-00-1	KO-WT	CAGTGTACGTGAGTGAGTCTCTGTCTGAGAGTGTGACTGTGACCCTACGT	ko	1	00	8
KO-WT-00-1	KO-WT	CAGTGTACGTGAGTGTGACAGTCAGTCTCACTGAGTGACTCTGTCTACGT	ko	1	00	19
KO-WT-00-1	KO-WT	CAGTTAACGTCAGTCTCACTGTCAGTCAGAGTCAGTGTGTGAGTCTACGT	ko	1	00	65
KO-WT-00-1	KO-WT	CAGTTCACGTCAGTCTGTCTGTGAGTGTCTGACTCAGTGTCTCACAACGT	ko	1	00	14
KO-WT-00-1	KO-WT	CAGTTTACGTCAGTGAGTCTGACTGTGTGACAGACACTGTCTGAGTACGT	ko	1	00	10
KO-WT-00-1	KO-WT	CAGTTTACGTCTCAGTCACTGACTGACTGACAGTGTCAGAGTGTGTACGT	ko	1	00	43
KO-WT-00-1	KO-WT	CATAACACGTCTCTCTGTCAGACTGAGTGTGACAGTGTGTCTGTGTACGT	ko	1	00	44
KO-WT-00-1	KO-WT	CATAACATGTCTGTGACTCAGTGTGACAGTGAGTGAGTGTGTGTGTACGT	ko	1	00	3
KO-WT-00-1	KO-WT	CATAAGACGTGACTGTGAGTCAGACTCTCACTCTGTGTGTGTCAACGTAT	ko	1	00	3
KO-WT-00-1	KO-WT	CATAATACGTGAGTCACTCACTTGTACTCACTGAGACAGACACTACGTAT	ko	1	00	10
KO-WT-00-1	KO-WT	CATACAACGTCTCAGAGTGAGTCAGTCTCTGTCTGAGTCTGTGAGAACGT	ko	1	00	19
KO-WT-00-1	KO-WT	CATACGACGTCTGACAGTGTGAGTGTCTCACAGAGACTGAGACTGAACGT	ko	1	00	3
KO-WT-00-1	KO-WT	CATAGAACGTGTGAGACAGTGTCAGTCTGTCACACTGTGACACTCAACGT	ko	1	00	14
KO-WT-00-1	KO-WT	CATAGCACGTCTGTGACTCTGTGTGTGTCTGACTCACTGTGTGTCAACGT	ko	1	00	16
KO-WT-00-1	KO-WT	CATAGGACGTGTCTGTGAGTGAGAGAGTCTCTGTGAGTCTGTGTGTACGT	ko	1	00	7
KO-WT-00-1	KO-WT	CATATAACGTGTGTGTGTGACACAGTGTCAGTCTGTCTCACTCACAACGT	ko	1	00	30
KO-WT-00-1	KO-WT	CATATCACGTATCTGAGAGTGTATCTAAGAGTGTGTGTCTGTGAGTACGT	ko	1	00	33
KO-WT-00-1	KO-WT	CATATGACGTCTGACTGTCTGACTCACACTGACAGTGTGTCTCAGTACGT	ko	1	00	16
KO-WT-00-1	KO-WT	CATATGACGTGTGTCTCACTGTCTCAGTGTCTGACAGAGTCTGACTACGT	ko	1	00	34
KO-WT-00-1	KO-WT	CATATTACGTCACTCAGTGAGAGTCTGTGACTGTGTCAGTGTCTGTACGT	ko	1	00	29
KO-WT-00-1	KO-WT	CATCATACGTGAGTCACTCACTGTGAGTCTGAGTGACTGACTCTGAACGT	ko	1	00	5
KO-WT-00-1	KO-WT	CATCATACGTGTGACACTGTCTGTGAGAGAGTCAGTGACAGAGTGTACGT	ko	1	00	7
KO-WT-00-1	KO-WT	CATCCAACGTGTGTCAGACAGTGAGAGTCTGTGTCTGACTGAGTGTACGT	ko	1	00	41
KO-WT-00-1	KO-WT	CATCCAACGTGTGTGAGTCTCACAGACTGTCAGAGTCTGACTCTGTACGT	ko	1	00	31
KO-WT-00-1	KO-WT	CATCCTACGTCTCACAGACACTGTCTGTCTCTCAGTGTGTGACTGTACGT	ko	1	00	5
KO-WT-00-1	KO-WT	CATCCTACGTCTCTCACACACTGTCTGACTGACACTGTCTGTGAGAACGT	ko	1	00	3
KO-WT-00-1	KO-WT	CATCCTACGTGTCTGTCTGAGTGAGAGTGAGTGTCACTGAGTGACTACGT	ko	1	00	20
KO-WT-00-1	KO-WT	CATCGCACGTCAGTGAGACTGACACTGTGTGACAGTGTGACAGTGTACGT	ko	1	00	7
KO-WT-00-1	KO-WT	CATCGCACGTGACACACTCAGAGTCAGTGTGTCTCAGACACAGAGAACGT	ko	1	00	8
KO-WT-00-1	KO-WT	CATCGCACGTGACAGACTGTGAGTGACAGACTCTGACAGAGTCACAACGT	ko	1	00	16
KO-WT-00-1	KO-WT	CATCGCACGTGACAGTGAGTGACTGTCTGTCTGTGTGTCTGTGTGTACGT	ko	1	00	17
KO-WT-00-1	KO-WT	CATCGCACGTGTGTCTGTCACTGTCTCACTCACTGAGTCAGTCTGAACGT	ko	1	00	3
KO-WT-00-1	KO-WT	CATCGGACGTCTCACTGTGTCAGTCAGTGTCAGTCAGTCAGAGTCTACGT	ko	1	00	7
KO-WT-00-1	KO-WT	CATCGGACGTCTCAGTCTGTGTGTCTGTGTCTGTGTGAGTGTGAGTACGT	ko	1	00	43
KO-WT-00-1	KO-WT	CATCGGACGTGAGTCTGTGAGTGTGTGACTGTCTGTGAGTCAGACTACGT	ko	1	00	8
KO-WT-00-1	KO-WT	CCAAAAACGTGAGTCTGTGAGTCTGACACTGTGACTGCTGAGTCAACGTA	ko	1	00	27
KO-WT-00-1	KO-WT	CCAAACACGTGAGTCAGAGTCAGTCTGACACTCACTCTGTGACAGAACGT	ko	1	00	60
KO-WT-00-1	KO-WT	CCAAAGACGTCTCTGTGAGAGTCATCTCTCACTGTGAGTGAGTCAACGTA	ko	1	00	50
KO-WT-00-1	KO-WT	CCAAAGACGTCTGTGAGTCAGACACTGTGAGTCACAGTCTGTGTGTACGT	ko	1	00	33
KO-WT-00-1	KO-WT	CCAAATACGTCACTGTCAGTTGTGTCAGTGTGTGTGAGAGACTCTACGTA	ko	1	00	23
KO-WT-00-1	KO-WT	CCAACCACGTCTCAGACACTGTCAGTGAGTGAGTCTGAGACAGACTACGT	ko	1	00	72
KO-WT-00-1	KO-WT	CCAACCACGTGACACTGTCTGAGACAGTCTGTGTGAGAGTGTGACAACGT	ko	1	00	4
KO-WT-00-1	KO-WT	CCAACGACGTCAGTCTCACTGTGTCTCAGTCACAGTGTGACTCAGTACGT	ko	1	00	38
KO-WT-00-1	KO-WT	CCAACGACGTCTGTCAGTCTCAGAGTCAGACTGTCTGACTCACTGAACGT	ko	1	00	18
KO-WT-00-1	KO-WT	CCAACGACGTGTGTCTCTCTGTGAGAGTGTGACAGAGTCTGAGAGTACGT	ko	1	00	3
KO-WT-00-1	KO-WT	CCAACTACGTGAGACAGTGAGTGACTGACTGTCTGAGAGAGTCACTACGT	ko	1	00	28
KO-WT-00-1	KO-WT	CCAAGCACGTCTCACTCAGTGTCAGTCTGTGAGTCTGTCTGTGACAACGT	ko	1	00	62
KO-WT-00-1	KO-WT	CCAAGCACGTGGACTCAGACTGTGTCTGAGAGTGTGTGAGAGACAACGTA	ko	1	00	78
KO-WT-00-1	KO-WT	CCAATAACGTGACACTGACTGTGTCAGTGACTGAGAGTGTCAGTGTACGT	ko	1	00	11
KO-WT-00-1	KO-WT	CCAATCACGTCTCTGAGTGTCTCAGAGAGTCTGACACTGTGACTGAACGT	ko	1	00	12
KO-WT-00-1	KO-WT	CCAATTACGTGAGTGAGTGTCACAGAGTCTGTGTGACAGAGACTGAACGT	ko	1	00	7
KO-WT-00-1	KO-WT	CCAATTACGTGTCTGTGAGACACTGAGTGTCAGAGACACACAGTGTACGT	ko	1	00	7
KO-WT-00-1	KO-WT	CCACATACGTCTCTGTGAGTTTGAGTGAGAGACTGACAGTCAGTCAACGT	ko	1	00	9
KO-WT-00-1	KO-WT	CCACCAACGTCTGTGTGACAGTGACTGTCTCTGTGTGAGAGAGTCTACGT	ko	1	00	51
KO-WT-00-1	KO-WT	CCACCAACGTGTCTCTGTGACTCTCAGACTGAGTCAGAGTGTCTGTACGT	ko	1	00	37
KO-WT-00-1	KO-WT	CCACCAACGTGTGTGTCTCAGTGTCTCAGACTGAGTCAGTGTCTCTACGT	ko	1	00	27
KO-WT-00-1	KO-WT	CCACCCACGTCACTGAGTCTCAGACAGACAGACTGTGTCTCTGACAACGT	ko	1	00	12
KO-WT-00-1	KO-WT	CCACCCACGTCTCACTCTGTGTCTGAGACTGTGTCTGTGAGTGTCTACGT	ko	1	00	21
KO-WT-00-1	KO-WT	CCACCGACGTGAGTCTGTCTGAGACACAGTCTGTCTCTCTGACTCTACGT	ko	1	00	5
KO-WT-00-1	KO-WT	CCACGCACGTGAGACAGACTCTGAGTGAGTGACAGAGAGTGACAGAACGT	ko	1	00	15
KO-WT-00-1	KO-WT	CCACGCACGTGTCACTCAGTCTGTCAGTGTCTCTGAGAGTCTGTGAACGT	ko	1	00	27
KO-WT-00-1	KO-WT	CCACGGACGTGTCAGACTCTCTGTCTCTCTCTCACTCACTGAGAGTACGT	ko	1	00	26
KO-WT-00-1	KO-WT	CCACGGACGTGTCTGACACTCTGTGTGTGTCTGTGTCACTGTGTGAACGT	ko	1	00	49
KO-WT-00-1	KO-WT	CCACGGACGTGTGACTGTGTCTCACAGTGACAGTGAGAGTCACTGTACGT	ko	1	00	6
KO-WT-00-1	KO-WT	CCACGGACGTGTGTCACAGAGACACTGACTGTGTGAGTGTGTGACAACGT	ko	1	00	37
KO-WT-00-1	KO-WT	CCACGTACGTCACACAGAGTGTGTGTGTCAGTGTGTCTGTGACAGAACGT	ko	1	00	18
KO-WT-00-1	KO-WT	CCACTAACGTGTCTGAAGAGTGTCTCTCAGACAGTCAGACTCTGTACGTA	ko	1	00	33
KO-WT-00-1	KO-WT	CCACTTACGTCTGACTGTCAGTGTCTCTCTGAGTGTGTCAGAGACTACGT	ko	1	00	38
KO-WT-00-1	KO-WT	CCACTTACGTGTGTCTGACAGAGTGACACTGTGACAGACTGTGTCTACGT	ko	1	00	5
KO-WT-00-1	KO-WT	CCAGAAACGTGTGAGACTGTGAGTCAGTGTCAGTCAGTCTGTGTGAACGT	ko	1	00	39
KO-WT-00-1	KO-WT	CCAGAAACGTGTGAGAGACAGAGTGTCACTCTCACTCACACTCAGAACGT	ko	1	00	19
KO-WT-00-1	KO-WT	CCAGACACGTGTGAGACAGTGTCTCTGTGTCTCAGATACTGAGTACGTAT	ko	1	00	15
KO-WT-00-1	KO-WT	CCAGAGACGTCTGTGTCTCTCTCTGAGACTCACTGACTGTGTGTCAACGT	ko	1	00	13
KO-WT-00-1	KO-WT	CCAGATACGTCTCTCTGTGTGACTGTCTGAGTGAGAGTGTGAGTGTACGT	ko	1	00	14
KO-WT-00-1	KO-WT	CCAGCAACGTCTGTGTGTCACAGTGACTCAGTCTGTCTGTGTCACAACGT	ko	1	00	69
KO-WT-00-1	KO-WT	CCAGCACGTCTGTGTCAGTGAGACTGACTGGTCTGAGTGTGTGTACGTAT	ko	1	00	22
KO-WT-00-1	KO-WT	CCAGCCACGTCAGAGTGTTTGTGTCTGAGTGTCTGACTGTGTGTGTACGT	ko	1	00	18
KO-WT-00-1	KO-WT	CCAGCCACGTCAGTGTCAGTGACACTGTGTTTGTCTCAGACAGAGAACGT	ko	1	00	6
KO-WT-00-1	KO-WT	CCAGCGACGTGTGTGAGAGAGTGTGTGTCTCTGTGTCACTGTCTGTACGT	ko	1	00	16
KO-WT-00-1	KO-WT	CCAGCTACGTCAGACTGCTGTGTGAGTGTGAGTGTGAGTCAGTCAACGTA	ko	1	00	8
KO-WT-00-1	KO-WT	CCAGCTACGTCTGTGAGTCAGTCTCTGTCTGACAGTGAGAGACACAACGT	ko	1	00	39
KO-WT-00-1	KO-WT	CCAGCTACGTGAGTCTGTGTCTGTGTGAGACTGAGTGTGTGTGAGAACGT	ko	1	00	9
KO-WT-00-1	KO-WT	CCAGCTACGTGTGACTCTGTGACAGAGTGTCTGAGTGAGTGAGTCTACGT	ko	1	00	9
KO-WT-00-1	KO-WT	CCAGCTACGTGTGAGTCACTGTGAGTGTGTGACTGTCTCAGTGTCAACGT	ko	1	00	11
KO-WT-00-1	KO-WT	CCAGGAACGTCACTGTGTGAGTGACTGACACACAGTCTGTGAGAGTACGT	ko	1	00	25
KO-WT-00-1	KO-WT	CCAGGAACGTGTGTGTGTCTCTGAGTGTCTGTGATTCAGTGTCAGTACGT	ko	1	00	4
KO-WT-00-1	KO-WT	CCAGGGACGTGTGTTCAGTCTCTGTCACTCAGTGTGAGAGTGTGAACGTA	ko	1	00	23
KO-WT-00-1	KO-WT	CCAGGTACGTGACTCTGAGTCTGACACTGACTGTGTCTGTGTCTCAACGT	ko	1	00	17
KO-WT-00-1	KO-WT	CCAGGTACGTGTGTGACAGTGTCTGTGTCAGAGAGTCTGACAGTGTACGT	ko	1	00	10
KO-WT-00-1	KO-WT	CCAGTAACGTCTCTGTGTGTCTGTGTGTGAGACTGAGTGACTCTGTACGT	ko	1	00	74
KO-WT-00-1	KO-WT	CCAGTAACGTCTGTGTCTGAGAGTCATGTGACTGAGACAGACTCAACGTA	ko	1	00	18
KO-WT-00-1	KO-WT	CCAGTCACGTGTCAGTCTGTGTCTCAGTGTGTGTGAGTCTGTCACTACGT	ko	1	00	19
KO-WT-00-1	KO-WT	CCAGTGACGTCTGACTGAGTGAGAGTGTCACTGAGAGTCACACACAACGT	ko	1	00	12
KO-WT-00-1	KO-WT	CCAGTGACGTCTGTCTGTGTGAGTGAGAGTCTCAGAGTGTCAGTGTACGT	ko	1	00	22
KO-WT-00-1	KO-WT	CCAGTGACGTGACACTCTGACACTCTGTCACTGACTCACTGAGAGAACGT	ko	1	00	25
KO-WT-00-1	KO-WT	CCAGTGACGTGTGTGTGTCTCACTCAGAGTCACTGAGTCTCTCAGAACGT	ko	1	00	38
KO-WT-00-1	KO-WT	CCAGTTACGTCACTCTGTCACTCAGTCTGTCTGTCAGTCTCAGTGAACGT	ko	1	00	26
KO-WT-00-1	KO-WT	CCAGTTACGTGACACTGTCTGAGTGACTGTGTGTGTGTGTCAACGTATGG	ko	1	00	4
KO-WT-00-1	KO-WT	CCAGTTACGTGACACTGTCTGAGTGACTGTGTGTGTGTGTGTCAACGTAT	ko	1	00	19
KO-WT-00-1	KO-WT	CCAGTTACGTGACACTGTCTGAGTGACTGTGTGTGTGTGTGTGTCAACGT	ko	1	00	62
KO-WT-00-1	KO-WT	CCAGTTACGTGAGACACTCAGTGAGTGAGTGAGTGACTGTGTCTGAACGT	ko	1	00	10
KO-WT-00-1	KO-WT	CCAGTTACGTGTCTGTGTCTCACAGCTGTGTGTCAGTGTCTGTCAACGTA	ko	1	00	17
KO-WT-00-1	KO-WT	CCAGTTACGTGTGTGAGTGTGTCTGAGAGTGTGAGACAGTCAGTCAACGT	ko	1	00	14
KO-WT-00-1	KO-WT	CCAGTTACGTGTGTGTCAGACTCAGAGTGTGTCTGAGTCAGTGTGTACGT	ko	1	00	10
KO-WT-00-1	KO-WT	CCCCTTACGTGACAGTGTCAGTCACACTCAGAGTGTGACTGAGTGAACGT	ko	1	00	5
KO-WT-00-1	KO-WT	CCCGACACGTGTGTGTGTCAGAGACACTGTGAGTGACTGTCTGTCTACGT	ko	1	00	33
KO-WT-00-1	KO-WT	CCCGAGACGTGTCAGAGAGTCTGTGTCACAGTCACTGACACTGAGTACGT	ko	1	00	32
KO-WT-00-1	KO-WT	CCCGATACGTGTGAGTGTGACTGTCACTGAGTGTGTGTCAGACTCTACGT	ko	1	00	57
KO-WT-00-1	KO-WT	CCCGCAACGTGAGTCACAGAGTGACAGTGAGAGAGAGACAGAGTGAACGT	ko	1	00	3
KO-WT-00-1	KO-WT	CCCGCAACGTGTCTCAGTCACTGACTCAGTGTCAGACTGTGACACTACGT	ko	1	00	50
KO-WT-00-1	KO-WT	CCCGCCACGTCTGAGTGAGACTCAGTGTGTGACTCTGTGTGAGTGTACGT	ko	1	00	43
KO-WT-00-1	KO-WT	CCCGCCACGTCTGAGTGTGAGTCACTCACTGTCACTCAGTCTGTGAACGT	ko	1	00	10
KO-WT-00-1	KO-WT	CCCGCGACGTGAATGTGTGTAGTGTCTGTCTCTCACAGACTGTGAACGTA	ko	1	00	19
KO-WT-00-1	KO-WT	CCCGCTACGTGTGAGTCAGACTCTGTCAGTGAGTGTCTCTCAGTCTACGT	ko	1	00	29
KO-WT-00-1	KO-WT	CCCGGAACGTCACTGTGTGTCTCACAGTGTGACACTGAGAGACTGTACGT	ko	1	00	6
KO-WT-00-1	KO-WT	CCCGGAACGTGAGTCTCAGTCACAGTGTCAGTGTCTGACACACTCAACGT	ko	1	00	44
KO-WT-00-1	KO-WT	CCCGGGACGTGAGTGAGTCTCTGTGACAGTGTGACTGAGTCAGACTACGT	ko	1	00	13
KO-WT-00-1	KO-WT	CCCGGTACGTCACTGTCTGTGTCAGACACTGACTCAGTGAGTGTGTACGT	ko	1	00	16
KO-WT-00-1	KO-WT	CCCGGTACGTCAGTCTCTGTGTGTCTGAGACTGAGTGTCACTCTCTACGT	ko	1	00	21
KO-WT-00-1	KO-WT	CCCGGTACGTCTGAGTGAGACACACAGTCTCAGAGTGAGAGTGACAACGT	ko	1	00	7
KO-WT-00-1	KO-WT	CCCGTAACGTCTGTGTGACTGAGAGACTCTCAGACTCTGACAGTGTACGT	ko	1	00	39
KO-WT-00-1	KO-WT	CCCGTCACGTCACTGTGTCACACAGTGACTGTCACAGTGAGACTGAACGT	ko	1	00	17
KO-WT-00-1	KO-WT	CCCGTCACGTGACTGTCTGTGTCAGTGTGACTGTGACAGTCTCACTACGT	ko	1	00	28
KO-WT-00-1	KO-WT	CCCGTCACGTGTCTGAGACAGTCTCTGTGTCAGTGAGTCAGAGTCTACGT	ko	1	00	32
KO-WT-00-1	KO-WT	CCCGTGACGTGTCAGTGAGTGACACAGTGAGACACTGTCAGACTGTACGT	ko	1	00	9
KO-WT-00-1	KO-WT	CCCGTTACGTCACTCACACTCTCTGAGACTGTGACAGTGTCAAGAACGTA	ko	1	00	13
KO-WT-00-1	KO-WT	CCCTACACGTCAGTGTGTGACAGTGTGTCTGTGAGACTCTCAGTCTACGT	ko	1	00	10
KO-WT-00-1	KO-WT	CCCTACACGTCTGTCTGAGACTGAGTGTGTGTGACAGTGAGAGAGTACGT	ko	1	00	25
KO-WT-00-1	KO-WT	CCCTACACGTGAGTCTCTGACTCTGTGTGTGAGTGTGAGAGAGTGTACGT	ko	1	00	3
KO-WT-00-1	KO-WT	CCCTACACGTGTCTGTGACTGTCAGTCTGTGTCACACAGTGTGTGTACGT	ko	1	00	15
KO-WT-00-1	KO-WT	CCCTAGACGTCTGGTCAGAGACTGTGTGTCAGTCTCAGACTCTGTGAACG	ko	1	00	53
KO-WT-00-1	KO-WT	CCCTAGACGTGAGTGAGTGTCACTGTGTGTCAGAGAGTGAGTGTGTACGT	ko	1	00	5
KO-WT-00-1	KO-WT	CCCTAGACGTGTGAGTCTGACACTGAGTCAGTCTCTCTCAGAGTCAACGT	ko	1	00	65
KO-WT-00-1	KO-WT	CCCTATACGTCAGTGTCTGTGACTGTGAGTGAGTCTGTCAGAGTGTACGT	ko	1	00	11
KO-WT-00-1	KO-WT	CCCTCAACGTAAAAAACTCTCTGTCACTGACAGAAAAACACAAAGTACGT	ko	1	00	14
KO-WT-00-1	KO-WT	CCCTCAACGTCACTGTGTCTCTCTGAGTCAGTGACAGTGACACTCTACGT	ko	1	00	12
KO-WT-00-1	KO-WT	CCCTCAACGTGACTGTGTCAGTCTGAGAGACAGAGTGTCAGTGTGTACGT	ko	1	00	11
KO-WT-00-1	KO-WT	CCCTCAACGTGTCTCACTGTGTCACTCTGAGACACTGAGTGTCTCAACGT	ko	1	00	20
KO-WT-00-1	KO-WT	CCCTCCACGTGACTGACTCAGTGTGTGTGTCTCTGAGAGTCACTGTACGT	ko	1	00	53
KO-WT-00-1	KO-WT	CCCTCGACGTCTGACTCTCAGAGAGACACTCTCACTGTCAGTCACAACGT	ko	1	00	26
KO-WT-00-1	KO-WT	CCCTCTACGTCTCTGACTGTGTGTGTGACTGTCACAGTGACTGTGTACGT	ko	1	00	28
KO-WT-00-1	KO-WT	CCCTCTACGTGTCACTCACAGACTCAGAGTGTGTGTGTGAGTCTCAACGT	ko	1	00	16
KO-WT-00-1	KO-WT	CCCTCTACGTGTGTCAGTCACAGTGTCTCTCTCTGACTCTGAGACAACGT	ko	1	00	69
KO-WT-00-1	KO-WT	CCCTGAACGTGTCTCAGTGTGAGAGAGAGAGTGTGTCACTGACAGTACGT	ko	1	00	17
KO-WT-00-1	KO-WT	CCCTGGACGTCTGTCTCTCTGTGACAGTGACTGAGTGTGTGAGTGTACGT	ko	1	00	10
KO-WT-00-1	KO-WT	CCCTGTACGTGAGTGTGTGTCTCTGACTCACTGTGTGTGACAGTGAACGT	ko	1	00	25
KO-WT-00-1	KO-WT	CCCTGTACGTGTGTCAGAGTGTCAGTGAGTCACTCTGTCTGAGTGTACGT	ko	1	00	7
KO-WT-00-1	KO-WT	CCCTGTACGTGTGTGTCACAGTCTCTGTCAGACTCTCTGTGTGTGTACGT	ko	1	00	47
KO-WT-00-1	KO-WT	CCCTTAACGTGAGACAGAGACAGTCAGTGTCAGTGTCACAGAGAGAACGT	ko	1	00	25
KO-WT-00-1	KO-WT	CCCTTAACGTGAGTCACAGTGTGAGTCACTCTGAGTCAGAGTGAGTACGT	ko	1	00	4
KO-WT-00-1	KO-WT	CCCTTCACGTCTCTCAGACTGTGACTGAGTGTCTCAGTGAGTCTGTACGT	ko	1	00	20
KO-WT-00-1	KO-WT	CCCTTCACGTGTGTGTGACTCAGAGTGTGTCTGTGTGAGTGTGTGAACGT	ko	1	00	38
KO-WT-00-1	KO-WT	CCCTTTACGTCACACTGTCTCAGTCACTGAGACTGACACTGACTGAACGT	ko	1	00	8
KO-WT-00-1	KO-WT	CCCTTTACGTCACAGTCTGTGTGTCTGAGAGTGTCTGTCTGAGTGTACGT	ko	1	00	8
KO-WT-00-1	KO-WT	CCCTTTACGTCACAGTGAGTGAGAGTCTTCTCACTGTCAGAGACAACGTA	ko	1	00	25
KO-WT-00-1	KO-WT	CCCTTTACGTCAGTGAGACAGTCTGAGTCAGACAGAGTGTGTGAGTACGT	ko	1	00	27
KO-WT-00-1	KO-WT	CCGAAAACGTGTCTCTGTGTGTGAGTGTCTCTGTGAGTGACAGTGAACGT	ko	1	00	43
KO-WT-00-1	KO-WT	CCGAAACGTCAGTCAGACTCTGTCTGAGTGTGTCTCACTGACAGTACGTA	ko	1	00	12
KO-WT-00-1	KO-WT	CCGAACACGTCTCACTGAGTGACAGAGTCTCTCTCAGTGTGTGACAACGT	ko	1	00	3
KO-WT-00-1	KO-WT	CCGAAGACGTGTGAGAGAGACTGAGAGTCAGTCTGAGTGTCTCTGAACGT	ko	1	00	27
KO-WT-00-1	KO-WT	CCGAATACGTCACTCACTGTGTCTGTCTGTGAGAGTTTCACTCACAACGT	ko	1	00	3
KO-WT-00-1	KO-WT	CCGAATACGTCAGTCAGTGAGTCTGAGACAGACAGAGAGTCTGAGTACGT	ko	1	00	4
KO-WT-00-1	KO-WT	CCGACAACGTCAGTGAGTCTGTCAGAGACTGAGAGTGTGAGAGTCTACGT	ko	1	00	7
KO-WT-00-1	KO-WT	CCGACAACGTGTGTCTGTGACTGTCACTCACTGTCAGTCTGTGTGTACGT	ko	1	00	24
KO-WT-00-1	KO-WT	CCGACAAGTGTCAGTGAGACAGACACAGAGAGTCACTGACTGAGAACGTA	ko	1	00	26
KO-WT-00-1	KO-WT	CCGAGGACGTGACTGTGACTGACTGACAGTCTGTGAGTGTCTGTGAACGT	ko	1	00	22
KO-WT-00-1	KO-WT	CCGAGGACGTGTCACTCTGTGTCAGTGACAGACAGTGTCTCTCTCAACGT	ko	1	00	41
KO-WT-00-1	KO-WT	CCGAGGACGTGTGTGTGTGACAGTGTCACTCACTGTCTCACACTGTACGT	ko	1	00	22
KO-WT-00-1	KO-WT	CCGAGTACGTCAGACTGAGTGAGTGTCTCTCAGACAATCTCTGTGTACGT	ko	1	00	62
KO-WT-00-1	KO-WT	CCGAGTACGTGACTGTGACACTCAGTCTGTGTGTCTCTGACTGTCTACGT	ko	1	00	4
KO-WT-00-1	KO-WT	CCGATGACGTCTCTGAGACTGTCTGAGAGTCTCTCAGTCAGAGAGTACGT	ko	1	00	14
KO-WT-00-1	KO-WT	CCGATTACGTGTCAGAGTCTGACTCTGACACTGTGAGTCACAGTGTACGT	ko	1	00	13
KO-WT-00-1	KO-WT	CCGCAAACGTGTGACTGTGTCTGTGTCTGTCAGTCACTCAGTCAGTACGT	ko	1	00	4
KO-WT-00-1	KO-WT	CCGCACACGTGAGTCACAGTGAGTGTCAGACACTGAGTGTCAGTGAACGT	ko	1	00	17
KO-WT-00-1	KO-WT	CCGCAGACGTCAGTGACTGAGTGACTGACACTTTCAGTCAGAGTGTACGT	ko	1	00	49
KO-WT-00-1	KO-WT	CCGCATACGTCTGTGAGTGTGTGTCAGTGACAGTGAGTGTGACTGTACGT	ko	1	00	11
KO-WT-00-1	KO-WT	CCGCATACGTGTGAGTGTGTGTCTCAGAGTGAGTGACAGAGTGACAACGT	ko	1	00	26
KO-WT-00-1	KO-WT	CCGCATACGTGTGTGTGTCAGTGTGTGTGAGACAGAGAGAGAGTGAACGT	ko	1	00	16
KO-WT-00-1	KO-WT	CCGCCACGTCACTCAGTGAGTCAGTGTGTGACACAGTGTGAGAGAACGTA	ko	1	00	3
KO-WT-00-1	KO-WT	CCGCCCACGTCTGACTCTGTCAGTCTCTCTGACAGAGAGAGTGTGAACGT	ko	1	00	70
KO-WT-00-1	KO-WT	CCGCCCACGTGTCTGACAGTGTGTGTGTCAGTGTGTGAGACTGTCAACGT	ko	1	00	29
KO-WT-00-1	KO-WT	CCGCCGACGTCTGTCTCTCACTGTCTGTGTGTGTGTGTCAGAGAACGTAT	ko	1	00	21
KO-WT-00-1	KO-WT	CCGCCGACGTCTGTCTCTCACTGTCTGTGTGTGTGTGTGTCAGAGAACGT	ko	1	00	11
KO-WT-00-1	KO-WT	CCGCCGACGTGAGTGTGAGTGACAGTGTCAGTGTGACTGTGAGTGAACGT	ko	1	00	4
KO-WT-00-1	KO-WT	CCGCCGACGTGTGTGTCTGAGAGAGTGTCAGTGACTCTCTCACTCAACGT	ko	1	00	8
KO-WT-00-1	KO-WT	CCGCCTACGTGAGAGTGTCTCAGTGACAGACAGTGACACAGAGAGTACGT	ko	1	00	5
KO-WT-00-1	KO-WT	CCGCGAACGTCAGACTGTGTGTCAGAGACAGACAGAGAGTGTGTGTACGT	ko	1	00	4
KO-WT-00-1	KO-WT	CCGCGAACGTCTCAGTGAGTCTCAGTCTCAGAGTCAGTGTGAGTCAACAT	ko	1	00	30
KO-WT-00-1	KO-WT	CCGCGCACGTCAGTCAGAGACACACAGACTCTCACACACTGACAGTACGT	ko	1	00	6
KO-WT-00-1	KO-WT	CCGCGGACGTGTCTGTCTGTGTGAGAGTGTCTGTAGTGTGTGTTAACGTA	ko	1	00	8
KO-WT-00-1	KO-WT	CCGCGGACGTGTGACAGACAGAGTGACTTTGAGTCACTGTCAGTGAACGT	ko	1	00	28
KO-WT-00-1	KO-WT	CCGCGTACGTGTCAGTGACAGACTCACAGTGTCACTGTGTGTGTCTACGT	ko	1	00	8
KO-WT-00-1	KO-WT	CCGCTAACGTGACTGTGTGCAGTGTCTGTCAGACTCAGAGAGAGTACGTA	ko	1	00	15
KO-WT-00-1	KO-WT	CCGCTAAGTGAGACAGTCTGTGTGACTGACTGTGACTCTCACTGAACGTA	ko	1	00	21
KO-WT-00-1	KO-WT	CCGCTCACGTCTGTGACACTGTGTCTGAGTGTCTCTGTGAGAGTGTACGT	ko	1	00	7
KO-WT-00-1	KO-WT	CCGCTCACGTCTGTGACAGAGTCTCTGTCTGTCTCAGTGACTCAGTACGT	ko	1	00	19
KO-WT-00-1	KO-WT	CCGCTCACGTGTCACTCAGTGAGTGAGTGTCAGAGTGTGTGTGACTACGT	ko	1	00	16
KO-WT-00-1	KO-WT	CCGCTGACGTCTGAGTGAGTGACTGTCAGAGTCTGACTGACAGAGAACGT	ko	1	00	4
KO-WT-00-1	KO-WT	CCGCTGACGTGACAGTGTCTGTGTGACTGACTGTGTGTCACAGTCTACGT	ko	1	00	13
KO-WT-00-1	KO-WT	CCGCTTACGTCAGAGTGTCTCACAGTGACTCACTGTGAGACTCACAACGT	ko	1	00	6
KO-WT-00-1	KO-WT	CCGGACACGTCACTGAGTGTCTCACACTGAGTGACTCACACTCACTACGT	ko	1	00	20
KO-WT-00-1	KO-WT	CCGGAGACGTGACAGTGAGTGTCTGTGTGAGAGTGAGTCTCAGTCTACGT	ko	1	00	4
KO-WT-00-1	KO-WT	CCGGATACGTCTCTCAGAGAGTGTGACTGTCACACTGTCACAGTGAACGT	ko	1	00	52
KO-WT-00-1	KO-WT	CCGGATACGTGACTGTCAGTGAGAGTGAGACAGAGTGACTGACTCAACGT	ko	1	00	18
KO-WT-00-1	KO-WT	CCGGATACGTGAGTGTGAGTCAGACTCTGACAGTCAGAGTGTCTGAACGT	ko	1	00	14
KO-WT-00-1	KO-WT	CCGGCAACGTCTCTGTGACAGTGTGACACTGTCAGAGTGTCAGTCAACGT	ko	1	00	128
KO-WT-00-1	KO-WT	CCGGCCACGTCACAGACTGTCTGAGAGTGTCACTCTGTCAGAGTGTACGT	ko	1	00	14
KO-WT-00-1	KO-WT	CCGGCGACGTGTGAGTCAGTGTCTCTGAGACAGTGTGTGTCACTACGTAT	ko	1	00	4
KO-WT-00-1	KO-WT	CCGGCGACGTGTGAGTCAGTGTCTCTGAGACAGTGTGTGTGTCACTACGT	ko	1	00	68
KO-WT-00-1	KO-WT	CCGGCGACGTGTGTCTCTCTCTGTGTGTCAGTGAGTGAGAGTCTGAACGT	ko	1	00	5
KO-WT-00-1	KO-WT	CCGGCTACGTCTCAGTGTGACTCACACAGTCTCTCTCAGTGCTGTCAACG	ko	1	00	3
KO-WT-00-1	KO-WT	CCGGCTACGTGAGTCTGTGAGACTGAGAGTGTGTGTGTGTCAGTGTACGT	ko	1	00	13
KO-WT-00-1	KO-WT	CCGGGAACGTGTCAGAGAGAGAGTCACACAGTGAGTGTCACAGTGTACGT	ko	1	00	40
KO-WT-00-1	KO-WT	CCGGGAACGTGTCAGTGTCTCAGTCTGTCTCTCACTGTGACTGTGTACGT	ko	1	00	24
KO-WT-00-1	KO-WT	CCATATACGTGTGAGACACTCTGTCTGTGACACTGAGAGACACACTACGT	ko	1	00	20
KO-WT-00-1	KO-WT	CCATCCACGTCAGTGTCACACTGTGTGAGTCAGAGTGACTGTGAGAACGT	ko	1	00	32
KO-WT-00-1	KO-WT	CCATCGACGTGACACAGTCACTGTGTCTCAGTGTGTCTCAGTGTGTACGT	ko	1	00	5
KO-WT-00-1	KO-WT	CCATCGACGTGAGTGACTCTGTCTCAGACTCACAGAGTCTGACACAACGT	ko	1	00	12
KO-WT-00-1	KO-WT	CCATCTACGTCTCACTGTCAGACTGTCAGTGTGAGTGTCTGTCTGACGTA	ko	1	00	3
KO-WT-00-1	KO-WT	CCATCTACGTGTGTGACATCTCTGTCTCTCAGTCTGTGAGTCTGTACGTA	ko	1	00	10
KO-WT-00-1	KO-WT	CCATGCACGTCTCTGACTCACACTCAGTCTGTGACAGTCTCAGTCAACGT	ko	1	00	24
KO-WT-00-1	KO-WT	CCATGCACGTGTGTGAGAGTGTGACTCACAGACAGTCTCTGTCACTACGT	ko	1	00	62
KO-WT-00-1	KO-WT	CCATGGACGTCTCACACAGTGTGACAGTGTGTCACTGTCTGAGAGTACGT	ko	1	00	9
KO-WT-00-1	KO-WT	CCATGGCGTCTCTCACTCTGTGTGACTCTGTGTCTGAAGAGTCTACGTAT	ko	1	00	18
KO-WT-00-1	KO-WT	CCATGTACGTGACAGTCAGTCAGTGAGAGAGACTGAGTGTGTCAGTACGT	ko	1	00	16
KO-WT-00-1	KO-WT	CCATTCACGTCAGTGTCTGTCTGAGTGAGAGTGAGTGTGACTGTGTACGT	ko	1	00	15
KO-WT-00-1	KO-WT	CCATTGACGTCTGACTGAGTGTGTGTCTCTGAATGTGTGAGTCAGAACGT	ko	1	00	5
KO-WT-00-1	KO-WT	CCATTGACGTGTGAGTGACTGTCTCTCAGTGAGAGTGTGTGTGTGAACGT	ko	1	00	27
KO-WT-00-1	KO-WT	CCATTTACGTGAGTGTGTCTCAGTGACAGTGTGTCTCTCTGTGTCTACGT	ko	1	00	10
KO-WT-00-1	KO-WT	CCCAACACGTCACAGTGAGAGTCTGTGACACACTCAGACTGACAGTACGT	ko	1	00	5
KO-WT-00-1	KO-WT	CCCAAGACGTCACAGAGAGTGAGTGTCTGTTCTGTCTCTGACTGTACGTA	ko	1	00	54
KO-WT-00-1	KO-WT	CCCAAGACGTGAGAGACAGTCACACAGAGAGACTGTGTAAGACTGTACGT	ko	1	00	12
KO-WT-00-1	KO-WT	CCCAAGACGTGTCTGAGTGTCAGAGTGAGTGTGTCAGAGTCTGTGAACGT	ko	1	00	18
KO-WT-00-1	KO-WT	CCCAATACGTCTCACTGTCTGTCTCTGTGTCAGAGTCACTGAGTGTACGT	ko	1	00	5
KO-WT-00-1	KO-WT	CCCAATACGTGAGAGTCAGTGGTGTGTCTGAGAGTCTCTCTCTCTACGTA	ko	1	00	17
KO-WT-00-1	KO-WT	CCCAATACGTGAGAGTGACTGAGTGAGTGACTGTCACTCACACACTACGT	ko	1	00	5
KO-WT-00-1	KO-WT	CCCACAACGTGACAGTGTCACTCTGTGTCAGAGTCACAGTGAGACAACGT	ko	1	00	5
KO-WT-00-1	KO-WT	CCCAGCACGTGTGTCACTGTGACACTGTGTCTCACAGTCACACTGTACGT	ko	1	00	65
KO-WT-00-1	KO-WT	CCCAGGACGTGACAGAGAGTGAGTGTGTGAGACTGACTCTGAGTGAACGT	ko	1	00	6
KO-WT-00-1	KO-WT	CCCAGTACGTGTGTGAGTCACACTCTGAGTGTGTCTGAGTCACTCAACGT	ko	1	00	31
KO-WT-00-1	KO-WT	CCCATCACGTCACTGAGAGTCACAGAGTGAGTGTCTGTGTGACACTACGT	ko	1	00	5
KO-WT-00-1	KO-WT	CCCATCACGTCACTGTGTGTCACTGACTGAGTCAGTCACAGTCTGTACGT	ko	1	00	25
KO-WT-00-1	KO-WT	CCCATGACGTCTCACAGAGAGTGTGTTTGACAGTCTCAGTGTGTGTACGT	ko	1	00	22
KO-WT-00-1	KO-WT	CCCATTACGTGTCTGTCACTCTGAGACACAGACACAGTGTGAGTGTACGT	ko	1	00	60
KO-WT-00-1	KO-WT	CCCCAAACGTCTCAGTGAGAGTGTCTCAGTGTGTGTGAGTCAGTCTACGT	ko	1	00	38
KO-WT-00-1	KO-WT	CCCCACACGTGTCAGTGAGTCTGACAGTCTCAGTGTCACTGTCTCAACGT	ko	1	00	47
KO-WT-00-1	KO-WT	CCCCACACGTGTCTCTGTGACATCAGAGAGTCAGACACTCTGTCAACGTA	ko	1	00	32
KO-WT-00-1	KO-WT	CCCCAGACGTGAGAGAGTCTCTCAGAGACACTGTCTCTCAGAGTGAACGT	ko	1	00	20
KO-WT-00-1	KO-WT	CCCCCAACGTGTCTGACACACTGTCACAGTGTCACTCAGAGTGTATACGT	ko	1	00	3
KO-WT-00-1	KO-WT	CCCCCACGTCTGATCTGTGTCAGTCTCTGACTCAGACTCTGACTACGTAT	ko	1	00	34
KO-WT-00-1	KO-WT	CCCCCCACGTGACAGTCTCTCTCTGTCTCACACTGTGTGTCTCTCTACGT	ko	1	00	41
KO-WT-00-1	KO-WT	CCCCCTACGTGACTCTCAGTCAGTGAGACAGACACTGAGACAGTCTACGT	ko	1	00	10
KO-WT-00-1	KO-WT	CCCCCTACGTGTGTGGAGACACACTCAGTGTCACAGTCTGTGTGTACGTA	ko	1	00	39
KO-WT-00-1	KO-WT	CCCCCTACGTGTGTGTGTCTGTGATAGAGTGTCTGTCAGTCTGACACGTA	ko	1	00	52
KO-WT-00-1	KO-WT	CCCCGAACGTGTGTCTGTGACAGTGACACTGTCAGAGACTCTGTGTACGT	ko	1	00	10
KO-WT-00-1	KO-WT	CCCCGGACGTCAGGAGAGTGAGACTGTGAGAGACACTGTCAGTGTACGTA	ko	1	00	56
KO-WT-00-1	KO-WT	CCCCGGACGTCTGAGTCAGTACTGAGAGTGTGAGAGAGAGTCAGTACGTA	ko	1	00	10
KO-WT-00-1	KO-WT	CCCCGTACGTGTGTCAGACAGAGTGTCTGTGACTGTCAGTGTCTCTACGT	ko	1	00	8
KO-WT-00-1	KO-WT	CCCCTAACGTGAGAGAGACTGAGACTGTCTGTCTGAGTCAGAGTGTACGT	ko	1	00	22
KO-WT-00-1	KO-WT	CCCCTGACGTCAGTGAGACTCTCAGCACTGTCTGTGACACAGTGAACGTA	ko	1	00	13
KO-WT-00-1	KO-WT	CCCCTGACGTCTTCTCTGTGTCTCTCACTCTGTCAGTGACTCTCAACGTA	ko	1	00	36
KO-WT-00-1	KO-WT	CCCCTTACGTCAGTCAGTCTCTGTGTGTCTGTGTGTCACTCTGAGTACGT	ko	1	00	27
KO-WT-00-1	KO-WT	CCTAATACGTGAGTCTGTGTGTGTGTCTCAGTGAGTGAGTGAGAGTACGT	ko	1	00	25
KO-WT-00-1	KO-WT	CCTACAACGTCAGAGTGTCTGTGTGACTGTGAGACAGTCACAGAGAACGT	ko	1	00	10
KO-WT-00-1	KO-WT	CCTACCACGTCTGTGTCAGTCAGTCTGAGTGTGTGTCTGAGTGAGAACGT	ko	1	00	10
KO-WT-00-1	KO-WT	CCTACGACGTGTGAGTGAGAGAGAGAGTCTCTGTGAGAGAGTCACTACGT	ko	1	00	4
KO-WT-00-1	KO-WT	CCTACGACGTGTGTGTGACAGACTGTGACTGAGTGACTGACAGTCTACGT	ko	1	00	30
KO-WT-00-1	KO-WT	CCTACTACGTCTCAGTCACTCTCACACACTGACTGTGTCTCAGTCAACGT	ko	1	00	5
KO-WT-00-1	KO-WT	CCTACTACGTGAGAGTGTGTGTCAGACACTCAGTCAGAGTGACTGTACGT	ko	1	00	13
KO-WT-00-1	KO-WT	CCTACTACGTGTCTGTCACTCAGTCTGACACAGAGAGAGACACTCAACGT	ko	1	00	20
KO-WT-00-1	KO-WT	CCTACTACGTGTCTGTGTCACTGTGACACTGTGAGTGAGAGTGAGAACGT	ko	1	00	5
KO-WT-00-1	KO-WT	CCTAGCACGTGAGTGACAGAGTGAGTCAGTGTGTGACAGACACTCAACGT	ko	1	00	29
KO-WT-00-1	KO-WT	CCTAGGACGTGACAGACACTGAAAGTGTGAGACTCAGTGTGGTGAACGTA	ko	1	00	6
KO-WT-00-1	KO-WT	CCTAGGACGTGAGACTCAGTCAGTGAGTGACTGTGACTCTGAGTGTACGT	ko	1	00	6
KO-WT-00-1	KO-WT	CCTAGGACGTGTGAGTGCAGTGAGTCACTCACACAGACAGTGTGAACGTA	ko	1	00	65
KO-WT-00-1	KO-WT	CCTAGGCGTGACAGTCTCACTCACTCTGTCTCACACTGACTCAGAACGTA	ko	1	00	26
KO-WT-00-1	KO-WT	CCTAGTACGTCAGTGTGTGAGTGTGTCAGTCTGACACTGTGAGTGTACGT	ko	1	00	5
KO-WT-00-1	KO-WT	CCTAGTACGTCTGTCAGTGTGTCAGTGACACTCTGTGTGACAGTCTACGT	ko	1	00	26
KO-WT-00-1	KO-WT	CCTATAACGTGAGTGTGTGACACTCTCTGTGAGACTCTGTCTGAGAACGT	ko	1	00	5
KO-WT-00-1	KO-WT	CCTATCACGTGTGTCACAGACAGACACTGAGACTGAGAGTGTGACAACGT	ko	1	00	8
KO-WT-00-1	KO-WT	CCTATGACGTGAGTGTCACAGTGTGAGTCACTGTGAGTCTCACACTACGT	ko	1	00	8
KO-WT-00-1	KO-WT	CCTCAAACGTCTGTGAGTCAGAGTGTGAGACTGAGAGAGTGTCACTACGT	ko	1	00	5
KO-WT-00-1	KO-WT	CCTCAAACGTGTGACTGTGTGAGTGTGTGACACTGAGAGTGTGTGTACGT	ko	1	00	21
KO-WT-00-1	KO-WT	CCTCAAACGTGTGTGTCTCTGAGTGACACACTGTCTGTCAGAGTCTACGT	ko	1	00	10
KO-WT-00-1	KO-WT	CCTCAGACGTCACAGTCACACTGTGAGAGTGAGTGTGTCTCAGTCTACGT	ko	1	00	5
KO-WT-00-1	KO-WT	CCTCAGACGTCACTGTCTGTCTGTGAGTCTCAGTGTGTGTCAGTGTACGT	ko	1	00	32
KO-WT-00-1	KO-WT	CCTCATACGTCAGTCTCACTGAGACAGTGAGTGTCAGTCACTGTCACGTA	ko	1	00	27
KO-WT-00-1	KO-WT	CCTCATACGTGACTGTGAGTCAGTCTCACTGAGTGTGAGAGTGTGTACGT	ko	1	00	4
KO-WT-00-1	KO-WT	CCTCATACGTGTGTGTGACACAGTGTGTGACTGTGTGTCTCTGTCTACGT	ko	1	00	4
KO-WT-00-1	KO-WT	CCTCCAACGTCTCACACTCTGAGACACTGTGACTCTGACTCTGACAACGT	ko	1	00	4
KO-WT-00-1	KO-WT	CCTCCAACGTGACAGACTCTCACTCTGAGTCACTCAGTCAGTGTGTACGT	ko	1	00	14
KO-WT-00-1	KO-WT	CCTCCCACGTGTCACTCTCTCTCAGTCTCTGTGTGTCTCAGAGTGAACGT	ko	1	00	6
KO-WT-00-1	KO-WT	CCTCCGACGTCAGTCTCTCAGTCTGAGACACTCTGTGTCACACAGTACGT	ko	1	00	11
KO-WT-00-1	KO-WT	CCTCCGACGTCTCTGTCTGTGACTGTCTGTCTGAGTGTGTCTGAGTACGT	ko	1	00	29
KO-WT-00-1	KO-WT	CCTCCGACGTGTCTCTGAGACTGTGAGTGAGTCTCAGTCTGTGAGAACGT	ko	1	00	6
KO-WT-00-1	KO-WT	CCTCCGACGTGTGTGTGTGTGACACACAGAGTCTGAGACTGAGTCAACGT	ko	1	00	11
KO-WT-00-1	KO-WT	CCTCCTACGTGTCTCTGAGACAGTCACAGTGTCTCTCTCAGTGTCAACGT	ko	1	00	98
KO-WT-00-1	KO-WT	CCTCGAACGTGTGTGACACTCTGTCAGACTCTCTGAGAGTGAGTCTACGT	ko	1	00	4
KO-WT-00-1	KO-WT	CCTCGAACGTGTGTGACACTGACTGACTGTCTGAGACTGTGACTGTACGT	ko	1	00	7
KO-WT-00-1	KO-WT	CCTCGAACGTGTGTGTCTCACAGTGTGTGTGTCAGTGTGTGTCTGTACGT	ko	1	00	33
KO-WT-00-1	KO-WT	CCTCGCACGTCAGAGTGTCTCTCACTCAGAGTCTGAGAGTCACTCTACGT	ko	1	00	13
KO-WT-00-1	KO-WT	CCTCGCACGTGACTGTCTCTCTGTGAGAGTCTCAGAGAGTCAGACTACGT	ko	1	00	16
KO-WT-00-1	KO-WT	CCTCGTACGTGAGTGTGAGAGTGTCAGTCAGTCAGTCTGTCAGAGTACGT	ko	1	00	3
KO-WT-00-1	KO-WT	CCTCGTACGTGTGTCTCACTGACTGTCACAGAGTCAGTGAGTCTGAACGT	ko	1	00	12
KO-WT-00-1	KO-WT	CCTCGTACGTGTGTGTCTCAGTGTCAGTGTGTGAGTCACAGACTGTACGT	ko	1	00	8
KO-WT-00-1	KO-WT	CCTCTAACGTGTGTCTCAGTGTCAGACTGTCTGTGACAGTGTCACAACGT	ko	1	00	71
KO-WT-00-1	KO-WT	CCTCTCACGTGAGTGTCTGTGTCAGTCTGTCTGTCACACACTGAGAACGT	ko	1	00	60
KO-WT-00-1	KO-WT	CCTCTGACGTGTGAGTCTGTGAGAGTCTGAGTGTGAGAGAGTGAGAACGT	ko	1	00	11
KO-WT-00-1	KO-WT	CCTCTGACGTGTGTCTGAGAGTATGTGACAGACTGTCAGTGTGTCTACGT	ko	1	00	3
KO-WT-00-1	KO-WT	CCTCTGACGTGTGTGTGTGTCTCAGTGAGTGTCTGTCTGACTCAGAACGT	ko	1	00	25
KO-WT-00-1	KO-WT	CCTCTGCGTCAGTGACTGTCTGAGAGTGACAGTGAGAGTGTGTGTACGTA	ko	1	00	82
KO-WT-00-1	KO-WT	CCTCTGCGTGTCACAGACTCTCACTGTGAGTCAGTCAGAGTCTCTACGTA	ko	1	00	60
KO-WT-00-1	KO-WT	CCTCTTACGTGAGAGTGTGACACTCAGAGACTGTCAGTGACAGTGAACGT	ko	1	00	38
KO-WT-00-1	KO-WT	CCTCTTACGTGTCACAGTGAGTGACTGAGTGTGTGTCTCTCAGAGTACGT	ko	1	00	18
KO-WT-00-1	KO-WT	CCTGACACGTCTCTCTCAGTCTGAGTCTGTGTGTCAGTCACTCAGTACGT	ko	1	00	14
KO-WT-00-1	KO-WT	CCTGAGACGTCAGAGAGACTGAGTGTCTGAGTCAGAGTGTGTCTGTACGT	ko	1	00	18
KO-WT-00-1	KO-WT	CCTGAGACGTGACTCTGTCAGACTGTGTCTGACTCTCTGTCTCTGAACGT	ko	1	00	4
KO-WT-00-1	KO-WT	CCTGAGACGTGAGACTGTGTCTCAGACTGAGTCTGAGTCTCAGAGTACGT	ko	1	00	8
KO-WT-00-1	KO-WT	CCTGATACGTGTGTGACTGAGAGTGAGAGAGAGTGTCTGTGACTCAACGT	ko	1	00	28
KO-WT-00-1	KO-WT	CCTGCAACGTCAGTGTGTGTGTGTGACTCTCTCAGTCAGTGTGTCAACGT	ko	1	00	8
KO-WT-00-1	KO-WT	CCTGCAACGTGTGACAGACTCACTCTCACACACACTCTGACTCTGTACGT	ko	1	00	13
KO-WT-00-1	KO-WT	CCTGCAACGTGTGTCTGAGAGTGAGAGAGTCAGTCTCTCAGAGTGTACGT	ko	1	00	12
KO-WT-00-1	KO-WT	CCTGCCACGTGACTGTCTCTGTGACTGTGTCTGTCTCACTCAGAGTACGT	ko	1	00	14
KO-WT-00-1	KO-WT	CCTGCGACGTCAGTGACAGTCAGAGAGTCTCTGTCTCTGTGTGAGTACGT	ko	1	00	3
KO-WT-00-1	KO-WT	CCTGCTACGTGAGTCTGTGAGAGTGAGACACTGAGAGACTGTCACAACGT	ko	1	00	16
KO-WT-00-1	KO-WT	CCTGCTACGTGAGTGTGTGACATGTCTGTCAGAGACTCAGTCTCTACGTA	ko	1	00	7
KO-WT-00-1	KO-WT	CCTGGAACGTGACAGTGTGTCAGTGTCTCTCTCACACACTGTCTGTACGT	ko	1	00	21
KO-WT-00-1	KO-WT	CCTGGCACGTCAGTCAGAGACTGAGACTCACAGTCAGTGAGAGTAAACGT	ko	1	00	7
KO-WT-00-1	KO-WT	CCTGGCACGTGTCAGTCTGAGTGAGTCTCAGTCTCTGAGTCAGTGTACGT	ko	1	00	39
KO-WT-00-1	KO-WT	CCTGGCACGTGTCTCTCTGATACTGTGTCACAGTGTCTGTGAGTCTACGT	ko	1	00	36
KO-WT-00-1	KO-WT	CCTGGGACGTCTCTGACTCAGACAGAGTGTGACAGTGACACTCTGTACGT	ko	1	00	4
KO-WT-00-1	KO-WT	CCTGGGACGTGTCTGTCTGAGACAGAGTGTGTCAGAGTCACTCTCAACGT	ko	1	00	36
KO-WT-00-1	KO-WT	CCTGGGACGTGTGTGAGACAGTGTGTGTCTGTGTGTCTGTGAGTCAACGT	ko	1	00	20
KO-WT-00-1	KO-WT	CCGGGGACGTCACTGAGTCAGTCTCTCTCTGTCACTGTGTGAGAGTACGT	ko	1	00	68
KO-WT-00-1	KO-WT	CCGGGGACGTCAGTCTCTGTGAGAGTCAGTCAGAGTGTCTCTGTGTACGT	ko	1	00	44
KO-WT-00-1	KO-WT	CCGGGGACGTCTCTGTCTCACACAGTGACTGTCTGAGTGAGTGAGAACGT	ko	1	00	54
KO-WT-00-1	KO-WT	CCGGGGACGTGACTGAGTGACAGTCAGAGAGTGACACAGTCTGACTACGT	ko	1	00	30
KO-WT-00-1	KO-WT	CCGGGGACGTGACTGTGACTCTGACTGTGTCTCTGTCAGAGTCTGTACGT	ko	1	00	5
KO-WT-00-1	KO-WT	CCGGGGACGTGAGACAGACAGTGACAGTGAGAGACTGTGTCAGTCAACGT	ko	1	00	20
KO-WT-00-1	KO-WT	CCGGGTACGTGACAGTGTGATTTAGAGTGTGTGAGAGTCACATCTACGTA	ko	1	00	3
KO-WT-00-1	KO-WT	CCGGGTACGTGACTGAGTGAGAGTGTCTCAGACTGAGTCAGACACTACGT	ko	1	00	96
KO-WT-00-1	KO-WT	CCGGGTACGTGAGAGACTGTGTCACTGTGAGTGACAGAGTCTGTCTACGT	ko	1	00	28
KO-WT-00-1	KO-WT	CCGGGTACGTGTCTCTGAGAGAGTCTCACTGAGTGTGTGTGTGAGTACGT	ko	1	00	3
KO-WT-00-1	KO-WT	CCGGGTACGTGTGTCAGAGTGTGTGTCTCTTTCTGAGAGAGTGTGAACGT	ko	1	00	13
KO-WT-00-1	KO-WT	CCGGTAACGTCTGAGAGTCTGTCTGAGAGTGACTCTCAGAGTCTGTACGT	ko	1	00	33
KO-WT-00-1	KO-WT	CCGGTCACGTCTCAGTCTGTCACAGTCTGACTCTGTCTGTCACTGTACGT	ko	1	00	39
KO-WT-00-1	KO-WT	CCGGTCACGTCTGTGACTCAGTGTGTCTCTCTCAGTGACAGTGTCAACGT	ko	1	00	25
KO-WT-00-1	KO-WT	CCGGTCACGTGTCAGAGTCTCACTGTGTCACACAGTGTGTCTCAGTACGT	ko	1	00	42
KO-WT-00-1	KO-WT	CCGGTGACGTCACAGTGAGTGTCAGACTGTGACTGAGAGACTCTGAACGT	ko	1	00	5
KO-WT-00-1	KO-WT	CCGGTGACGTCAGAGACAGTCTGTGTGTGTCAGTGTCAGAGTGACAACGT	ko	1	00	11
KO-WT-00-1	KO-WT	CCGGTGACGTCTCAGTCTGTGAGAAAGAGAGTGTGAGTCTGTGTGTACGT	ko	1	00	8
KO-WT-00-1	KO-WT	CCGGTGACGTCTGTCAGAGTCTGAGTCAGTGTCAGTGAGTGTCTCAACGT	ko	1	00	34
KO-WT-00-1	KO-WT	CCGGTGACGTGAGTCTGTGACACAGTGTCTCAGTCTCAGTGTCACTACGT	ko	1	00	110
KO-WT-00-1	KO-WT	CCGGTGACGTGTCTGTGAGTGAGACTCTGTCTCAGTGAGTCAGTGAACGT	ko	1	00	14
KO-WT-00-1	KO-WT	CCGGTGACGTGTGTGTCTCACAGTCTCTCTCAGTCAGTCACTGAGTACGT	ko	1	00	37
KO-WT-00-1	KO-WT	CCGGTTACGTCACACACTCTGAGAGTCAGTGTCAGAGTCTGAGTGAACGT	ko	1	00	21
KO-WT-00-1	KO-WT	CCGGTTACGTCTGACTCTGAGACAGTCAGGACTCTCAGAGTGTGTACGTA	ko	1	00	9
KO-WT-00-1	KO-WT	CCGGTTACGTGTGTCTGTCTGTGTGTGAGTCTCAGTCTGTCAGTGTACGT	ko	1	00	100
KO-WT-00-1	KO-WT	CCGTAGACGTCAGTGAGTCTGTGTCACTCTCTCTGTCTGACTCTGAACGT	ko	1	00	4
KO-WT-00-1	KO-WT	CCGTAGACGTCTGTCACAGTGTGTGTGAGTCTGACTCACTGTGAACGTAT	ko	1	00	4
KO-WT-00-1	KO-WT	CCGTAGACGTGTCACTGTGTGTGAGAGTGAGAGAGACAGTCTGACTACGT	ko	1	00	65
KO-WT-00-1	KO-WT	CCGTAGACGTGTGAGTCAGTCAGAGTGTCTGTCAGACTCTGTGTGTACGT	ko	1	00	15
KO-WT-00-1	KO-WT	CCGTATACGTGTCACTCAGTGACTCACAGTGAGTGTCTGTGAGTGAACGT	ko	1	00	6
KO-WT-00-1	KO-WT	CCGTATACGTGTCTGTGAGTCTCACTCAGTCAGAGTCTGACTCAGAACGT	ko	1	00	22
KO-WT-00-1	KO-WT	CCGTATACGTGTGAGACAGTGTCTGTCACTCTCTGAGAGACTCACTACGT	ko	1	00	5
KO-WT-00-1	KO-WT	CCGTATACGTGTGTGACTCTGTCACTCTCTGTGTGTCACTGAGTGTACGT	ko	1	00	8
KO-WT-00-1	KO-WT	CCGTCAACGTGCCTCTGTCTGTGACTGTGTGTGTCTCACTGAGTGTACGT	ko	1	00	3
KO-WT-00-1	KO-WT	CCGTCAACGTGTGTGTCTCTGACTCTCTGAGTGTCAGAGTGAGTCTACGT	ko	1	00	22
KO-WT-00-1	KO-WT	CCGTCACGTGTGACAGAGTGTCAGTGAGACTGTGAGTCTGTGAGAACGTA	ko	1	00	7
KO-WT-00-1	KO-WT	CCGTCCACGTCAGTGTCTCTCTCTGTGTGTGAGAGTCAGTGTCTCTACGT	ko	1	00	10
KO-WT-00-1	KO-WT	CCGTCCACGTGTGTCTGAGTGAGTGTCTGACTGTGAGTGTCAGTGTACGT	ko	1	00	5
KO-WT-00-1	KO-WT	CCGTCGACGTCTGAGAGTCACAGTCAGTGACAGTGAGTGTGACTGAACGT	ko	1	00	31
KO-WT-00-1	KO-WT	CCGTCTACGTCTGAGTCTCTCTCTGACTGTGTCTGTGACTGAGTGTACGT	ko	1	00	47
KO-WT-00-1	KO-WT	CCGTGAACGTCTCTGTCTGTCACAGAGACTCTCTGACTCGACTCTACGTA	ko	1	00	26
KO-WT-00-1	KO-WT	CCGTGAACGTGTGAGTGTCAGTGTCACTCAGAGTCAGTGTGTGAGAACGT	ko	1	00	4
KO-WT-00-1	KO-WT	CCGTGCATGTGAGAGTGTCTCTGAGTCTCTCAGTCACAGTGAGTGAACGT	ko	1	00	9
KO-WT-00-1	KO-WT	CCGTGGACGTCAGACTCTGTGAGACACAGAGTGTCTGTCAAAGTACGTAT	ko	1	00	15
KO-WT-00-1	KO-WT	CCGTGGACGTGTCACTGTCAGTCAGTCTGTGTCTGTGTCTGACTCAACGT	ko	1	00	17
KO-WT-00-1	KO-WT	CCGTGTACGTCTCTGTGTGTGTCACACTGTGTGAGTGTCACAGTGAACGT	ko	1	00	11
KO-WT-00-1	KO-WT	CCGTGTACGTCTGTCTCACACTGTGTCTGTGTCACTCACTCAGACAACGT	ko	1	00	8
KO-WT-00-1	KO-WT	CCGTGTACGTGAGTGTGACAGTGAGTCACTGAGTCACACAGTCTGAACGT	ko	1	00	19
KO-WT-00-1	KO-WT	CCGTGTACGTGTGAGTCTCAGTCTGTGAGAGTCTGTCTGTGAGACAACGT	ko	1	00	38
KO-WT-00-1	KO-WT	CCGTGTACGTGTGTGTGTCTCTGTCTCTGACTGACTGACACTGACAACGT	ko	1	00	30
KO-WT-00-1	KO-WT	CCGTTAACGTCAGTGTCTGAGAGAGTCACACTGACTCTCACTCACAACGT	ko	1	00	16
KO-WT-00-1	KO-WT	CCGTTAACGTGTCACTCTGAGAGAGACTGAGAGTGTGTCTGTCTCAACGT	ko	1	00	13
KO-WT-00-1	KO-WT	CCGTTAACGTGTGTGTCAGTCAGTCTGAGTGTGTCTGTGTCAGTGTACGT	ko	1	00	13
KO-WT-00-1	KO-WT	CCGTTCACGTCACTCACTCTGTCAGACTCACTGACTCTGACACACAACGT	ko	1	00	12
KO-WT-00-1	KO-WT	CCGTTCACGTGTGTGTGACAGTGTCAGTGTCTGACTGACTGAGAGAACGT	ko	1	00	22
KO-WT-00-1	KO-WT	CCGTTGACGTCTGTGTCACTCTGTGTGTCAGTCAGACAGTGAGAGTACGT	ko	1	00	5
KO-WT-00-1	KO-WT	CCGTTTACGTCAGTGACTCAGAGACTGTGACTCAGTGTCTGTCAGTACGT	ko	1	00	11
KO-WT-00-1	KO-WT	CCGTTTACGTCTGACACTCACACACTCTCAGTCTGTCACTGAGTCTACGT	ko	1	00	3
KO-WT-00-1	KO-WT	CCGTTTACGTCTGTGTCTCTGTCTCAGTGTGTCTCTGACTAGAGACGTAT	ko	1	00	48
KO-WT-00-1	KO-WT	CCGTTTACGTGAGTGACAGTGTCAGTGTCTCTCAGTCACACTCTCAACGT	ko	1	00	11
KO-WT-00-1	KO-WT	CCGTTTACGTGTCTGTGTCTGACTGTGAGAGTCAGTGTCTCTGTCAACGT	ko	1	00	14
KO-WT-00-1	KO-WT	CCTAAAACGTGACACTCAGTCTCACAGTCTGACAGAGAGTCTGACAACGT	ko	1	00	5
KO-WT-00-1	KO-WT	CCTAAAACGTGTGTGAGTCTGACTGTCACTCTGTCTGAGACAGAACGTAT	ko	1	00	46
KO-WT-00-1	KO-WT	CCTAACACGTCTCACACTCACACAGTGTCACTGTGTCTGTCACTCAACGT	ko	1	00	3
KO-WT-00-1	KO-WT	CCTAACACGTGAGAGAACTGAGTGAGTCTCTGTCACTCTGTGTGTACGTA	ko	1	00	32
KO-WT-00-1	KO-WT	CGGGTAACGTGACACAGTCTGTGTCTGAGTCTCTGTCACTCTGTCAACGT	ko	1	00	8
KO-WT-00-1	KO-WT	CGGGTAACGTGTCTGTCACTCAGTCTGTGTGAGTCAGTGACTCTCTACGT	ko	1	00	12
KO-WT-00-1	KO-WT	CGGGTAACGTGTGAGACAGTGACTCTCTGTGTCAGAGAGTGTCTCTACGT	ko	1	00	23
KO-WT-00-1	KO-WT	CGGGTAACGTGTGAGAGACTCTGAGTGTCTCAGTGTCTGTCTGTCAACGT	ko	1	00	3
KO-WT-00-1	KO-WT	CGGGTACGTGAGTGAGACACACTGACAGAGTGTCTGACACAGAGTACGTA	ko	1	00	13
KO-WT-00-1	KO-WT	CGGGTCACGTGACAGTGTCACACTCTCTCAGACACTCTCACTCAGAACGT	ko	1	00	29
KO-WT-00-1	KO-WT	CGGGTGACGTCTGACAGTGAGTCTCAGACTGCTGTGACACTGTCTACGTA	ko	1	00	42
KO-WT-00-1	KO-WT	CGGGTGACGTCTGAGTGTGTCTCTGTCAGTGTCAGAGAGAGTGAGAACGT	ko	1	00	10
KO-WT-00-1	KO-WT	CGGGTGACGTCTGTGTGTGAGAGAGTCAGACTGACTCTCTGTTCTACGTA	ko	1	00	38
KO-WT-00-1	KO-WT	CGGGTTACGTCAGTGTGACAGTGTCACAGTGTGTCTGAGACTCTGAACGT	ko	1	00	9
KO-WT-00-1	KO-WT	CGGGTTACGTGAGACTGTGTGAGAGAGTCTCAGAGAGAGTGTCTGTACGT	ko	1	00	10
KO-WT-00-1	KO-WT	CGGGTTACGTGTCAGTGTGAGACAGAGAGTGAGACAGTGTGTGTCAACGT	ko	1	00	76
KO-WT-00-1	KO-WT	CGGGTTACGTGTCTGACTCAGTGTCAGAGAGAGTCAGTGAGACAGTACGT	ko	1	00	13
KO-WT-00-1	KO-WT	CGGGTTACGTGTGAGTGTGTCTGACTGAGTGAGAGTCAGTGAGAGTACGT	ko	1	00	3
KO-WT-00-1	KO-WT	CGGTAAACGTGAGAGTGTGTCTCAGTCAGTCAGAGTGTGTCAGTGTACGT	ko	1	00	110
KO-WT-00-1	KO-WT	CGGTACACGTGAGAGAGTGTGTCAGACTGACTGACTGAGAGTCACAACGT	ko	1	00	58
KO-WT-00-1	KO-WT	CGGTACACGTGTCACTGAGTCACAATCTCTGTGTCTGTCTCTCACTACGT	ko	1	00	43
KO-WT-00-1	KO-WT	CGGTACACGTGTGAGTCTCACTGTGTGTGTGTCAGTCTCTGTGTGTACGT	ko	1	00	11
KO-WT-00-1	KO-WT	CGGTACACGTGTGTCTCACAGTCACTCAGTCTCAGTGACTGTGTGAACGT	ko	1	00	23
KO-WT-00-1	KO-WT	CGGTAGACGTCTGTCTCAGTGAGTCTCTGTCTGTGAGACAGACTGTACGT	ko	1	00	18
KO-WT-00-1	KO-WT	CGGTAGACGTGACTCTCTACACACAGACACAGACAGTCTGTGTGTACGTA	ko	1	00	22
KO-WT-00-1	KO-WT	CGGTATACGTCTCAGTGTCTCTCTCTGTGACACTCTGTCAGACTCAACGT	ko	1	00	13
KO-WT-00-1	KO-WT	CGGTATACGTCTCTGACTCAGACAGTGTGTCAGTGTGTCACAGTGTACGT	ko	1	00	15
KO-WT-00-1	KO-WT	CGGTATACGTGTCAGAGTCAGTGAGTGTGAGTCACTGACAGTCTGAACGT	ko	1	00	8
KO-WT-00-1	KO-WT	CGGTCAACGTCTGTCTGACACTGAGACTGTGTGAGTCAGTGTGTGTACGT	ko	1	00	20
KO-WT-00-1	KO-WT	CGGTCAACGTGACTGTGTGTGAGTCTGAGTCTGAGTCACTGTCAGTACGT	ko	1	00	6
KO-WT-00-1	KO-WT	CGGTCGACGTCTCTCAGAGTCTCTGTGACAGTGAGAGACAGTCTGTACGT	ko	1	00	18
KO-WT-00-1	KO-WT	CGGTCGACGTGAGTGAGAGTCTGAGTTAGAGTGTGTCTGAGAGTGTACGT	ko	1	00	41
KO-WT-00-1	KO-WT	CGGTCTACGTGAGACTCTGTCTGTGTGTGTGAGTGTGTGTCTGTCAACGT	ko	1	00	14
KO-WT-00-1	KO-WT	CGGTGCACGTCTCTGTGACTTGTCTGAGTCAGTCTGTGTCACAGAACGTA	ko	1	00	9
KO-WT-00-1	KO-WT	CGGTGCACGTGTGAGACTGTGTCTGTGAGTGAGACACTGAGACTGAACGT	ko	1	00	46
KO-WT-00-1	KO-WT	CGGTGCACGTGTGTCAGTCAGACAGACACTGAGAGTGAGAGTCTCTACGT	ko	1	00	9
KO-WT-00-1	KO-WT	CGGTGGACGTCTCACACAGTGTCTGACTCAGACAGTGTGTGAGTGAACGT	ko	1	00	12
KO-WT-00-1	KO-WT	CGGTGGACGTGTCAGTCTGTGTCTGAGAGACACTCACTCAGTCACAACGT	ko	1	00	5
KO-WT-00-1	KO-WT	CGGTGTACGTGAGTGTTAGTGTCAGACTGTGTGTCTGTCTGTCACAACGT	ko	1	00	5
KO-WT-00-1	KO-WT	CGGTGTACGTGTCTGACAGAGTGTGTGTCAGTCTGTCACAGTCTCAACGT	ko	1	00	6
KO-WT-00-1	KO-WT	CGGTGTACGTGTGAGACTGTCTGAGTGTGACTGTGTCAGACAGAGAACGT	ko	1	00	9
KO-WT-00-1	KO-WT	CGGTGTACGTGTGTCACTGAGTCTGTGAGAGACTGACTGAGACTGTACGT	ko	1	00	26
KO-WT-00-1	KO-WT	CGGTGTACGTGTGTGAGAGACTCAGTGAGTGTGTGTGTCAGTGTCTACGT	ko	1	00	7
KO-WT-00-1	KO-WT	CGGTTACGTGTGTCTGTGAGTGACAGTGAGACAGTGTGTGTGTCAACGTA	ko	1	00	9
KO-WT-00-1	KO-WT	CGCTTCACGTCTGAGACAGTCTGACTGACTGAGTGTGTCTGTCAGTACGT	ko	1	00	4
KO-WT-00-1	KO-WT	CGCTTCACGTCTGTCTGTGTGTGTCTGTCTGAGTCTCTGACTGACAACGT	ko	1	00	23
KO-WT-00-1	KO-WT	CGCTTCACGTCTGTGAGTGTGTCACTGAGTGAGAGACTGAGTGAGTACGT	ko	1	00	37
KO-WT-00-1	KO-WT	CGCTTGACGTGAGACTCACACACAGACTGTGAGTGTCTGTGTCAGAACGT	ko	1	00	13
KO-WT-00-1	KO-WT	CGCTTTACGTGAGTCAGTCAGTCACTGTGAGTCTCTGTGACACAGAACGT	ko	1	00	13
KO-WT-00-1	KO-WT	CGCTTTACGTGAGTCTGTTTGACTGTCTGTGAGTGTGACTCACAGTACGT	ko	1	00	6
KO-WT-00-1	KO-WT	CGCTTTACGTGTCTCTCAGTGTGTCACTCAGTGTCTGACTGTGTGTACGT	ko	1	00	4
KO-WT-00-1	KO-WT	CGCTTTACGTGTGTCACAGACAGAGTCTGACAGTGACTCTCTCTCTACGT	ko	1	00	30
KO-WT-00-1	KO-WT	CGGAAAACGTGACAGTGTCTCACAAGTCAGTGAGTCAGTCACTCAACGTA	ko	1	00	57
KO-WT-00-1	KO-WT	CGGAAGACGTGTGACTGTGTGTCAGACTGTCAGAGACAGTGAGTGTACGT	ko	1	00	10
KO-WT-00-1	KO-WT	CGGAATACGTCTCTCTGTGTGAGTCACAGTGACTGACTCTGAGAGAACGT	ko	1	00	22
KO-WT-00-1	KO-WT	CGGACAACGTCACACTGTGTGTCTGTGTGAGAGAGTCAGAGAGTGTACGT	ko	1	00	21
KO-WT-00-1	KO-WT	CGGACTACGTGTGTCTCTGAGAGACACTGTCAGTCTCTGAGACTCAACGT	ko	1	00	5
KO-WT-00-1	KO-WT	CGGAGCACGTCACAGTCTGTCTGACTCTCTGTGACTGAGACTGAGTACGT	ko	1	00	82
KO-WT-00-1	KO-WT	CGGAGCACGTGTGTGTGTGAGACACAGTGTGTCAGTGTCAGTCTGTACGT	ko	1	00	8
KO-WT-00-1	KO-WT	CGGAGGACGTCTCAGTCTGTGTCTCACTGTGTCTCTGACTCTCTGTACGT	ko	1	00	15
KO-WT-00-1	KO-WT	CGGAGGACGTCTCTCACTCACAGTGAGTGTGTCTCACAGTGTCTGTACGT	ko	1	00	12
KO-WT-00-1	KO-WT	CGGAGGACGTCTCTGTCTGTGTCACTCTCTGTCTCTCTGACAGTGAACGT	ko	1	00	18
KO-WT-00-1	KO-WT	CGGAGTACGTCAGTGACTGTGTCTGTGTGTGACTGAGAGTGTCTGTACGT	ko	1	00	4
KO-WT-00-1	KO-WT	CGGAGTACGTGACACTCTCTGAGTCAGTGTGTCACTGTCACTCACTACGT	ko	1	00	34
KO-WT-00-1	KO-WT	CGGATAACGTGTGTGACACTCTGAGTGTGTGAGTGAGACACAGACAACGT	ko	1	00	30
KO-WT-00-1	KO-WT	CGGATGACGTCAGACACTCAGACTGTGTCTCTCTGTGTGTGTGTGTACGT	ko	1	00	9
KO-WT-00-1	KO-WT	CGGATGACGTGTCAGTGAGAGTGTCTCAGAGACTGAGTGTGACACTACGT	ko	1	00	10
KO-WT-00-1	KO-WT	CGGATTACGTCAGTGTCAGTCAGAGACAGTGAGACTCTCTGAGAGTACGT	ko	1	00	10
KO-WT-00-1	KO-WT	CGGATTACGTGAGACTGACACTCTCTCTGACTCTGTGTGAGTGTGAACGT	ko	1	00	20
KO-WT-00-1	KO-WT	CGGCACACGTCAGTCACAGTCTCAGTGTGTCAGAGTCAGTCAGTCTACGT	ko	1	00	18
KO-WT-00-1	KO-WT	CGGCAGACGTCACACAGTCAGACTCAGTCTCTCTCTGTGACTGAGAACGT	ko	1	00	21
KO-WT-00-1	KO-WT	CGGCAGACGTCTCACTCTGAGAGTGTGTGTGACTGACTGTCAGTCAACGT	ko	1	00	3
KO-WT-00-1	KO-WT	CGGCAGACGTCTGAGAGTGAGTCTCAGTGAGAGTGTCAGTCTGTGAACGT	ko	1	00	19
KO-WT-00-1	KO-WT	CGGCATACGTCACTCAGTGTCTGTCTCACACAGTGTGACACTGTGAACGT	ko	1	00	28
KO-WT-00-1	KO-WT	CGGCATACGTCAGAGTCAGTTTGTCAGTCTGTGTCTCACTGACTGTACGT	ko	1	00	63
KO-WT-00-1	KO-WT	CGGCATACGTCTCACAGTCAGTGTGTCTGTGTGAGTCAGAGACACTACGT	ko	1	00	31
KO-WT-00-1	KO-WT	CGGCATACGTCTCTCTCAGTCACTCAGAGTCTCTGTGAGAGTCTGTACGT	ko	1	00	34
KO-WT-00-1	KO-WT	CGGCATACGTCTCTCTCAGTGAGTCACACAGTGTCACAGACACAGTACGT	ko	1	00	12
KO-WT-00-1	KO-WT	CGGCATACGTCTGTGACACTCTGTGAGTCAGAGTCAGTGTGTCTCTACGT	ko	1	00	10
KO-WT-00-1	KO-WT	CGGCATACGTGTGAGTGTGTGAGTGAGAGTGTCAGTGACTGTCTGAACGT	ko	1	00	27
KO-WT-00-1	KO-WT	CGGCCAACGTCTGAGTGTCTCTGAGTGTCTGTGTGAGTGAGTGAGAACGT	ko	1	00	5
KO-WT-00-1	KO-WT	CGGCCAATGTCACTCACTCTGAGTGAGTGTCTGAGAGTGTCTCTGAACGT	ko	1	00	7
KO-WT-00-1	KO-WT	CGGCCCACGTCTCAGACAGACTGAGAGTGTGTGTGACACTGTGTCTACGT	ko	1	00	6
KO-WT-00-1	KO-WT	CGGCCCACGTGACTCAGTGAGTCTCTCTCTGTCACTCTGACTGAGTACGT	ko	1	00	5
KO-WT-00-1	KO-WT	CGGCCTACGTCAGAGTGTCTCACTCACTGTGTGTCACTGAGTGACAACGT	ko	1	00	38
KO-WT-00-1	KO-WT	CGGCCTACGTCAGTGTCTGACACAGTCTGTCTCTGTGTCACTGACTACGT	ko	1	00	32
KO-WT-00-1	KO-WT	CGGCCTACGTCTGTGAGACTGTCTCAGTCAGAGTCTGTCTCTGACTACGT	ko	1	00	5
KO-WT-00-1	KO-WT	CGGCCTACGTGTCAACACAGTGTGAGTGACTGTGTCAGGTGTCAACGTAT	ko	1	00	68
KO-WT-00-1	KO-WT	CGGCGACGTGTGAGTCAGTGTCAGTCTGACACTCAGAGAGACTCAACGTA	ko	1	00	21
KO-WT-00-1	KO-WT	CGGCGCACGTGTCTGTCACTCTGAGTGACACTGTCAGTGTGTCTCTACGT	ko	1	00	7
KO-WT-00-1	KO-WT	CGGCGGACGTGAGTCAGTCTCACAGTGAGTGAGAGAGCACTGTGTACGTA	ko	1	00	68
KO-WT-00-1	KO-WT	CGGCGGACGTGAGTGTCACTCTGTGTCTCACTGAGTGACTGTCACAACGT	ko	1	00	42
KO-WT-00-1	KO-WT	CGGCGGACGTGTCAGAGAGTCAGACTGTGTGACAGAGAGTGTGTGTACGT	ko	1	00	5
KO-WT-00-1	KO-WT	CGCACTACGTGTAGTCAGTGTGAGAGTCACTCAGAGTGAGTGTGTACGTA	ko	1	00	22
KO-WT-00-1	KO-WT	CGCACTACGTGTGTGAGTGTGTCAGTCTGTCAGTCTGTCAGTCACTACGT	ko	1	00	50
KO-WT-00-1	KO-WT	CGCAGAACGTGTCAGAGAGTCTGACAGAGACTCTGTCAGTGTCAGAACGT	ko	1	00	41
KO-WT-00-1	KO-WT	CGCAGCACGTCAGAGTCTGACAGAGAGTCTGAGAGTCAGTCTCACAACGT	ko	1	00	22
KO-WT-00-1	KO-WT	CGCAGGACGTGTGACTGTGACTGACTCTCTGAGAGTGTCACTGTCTACGT	ko	1	00	32
KO-WT-00-1	KO-WT	CGCAGTACGTGACTCTGAGTCTGTCAGACTGTGTGACTGACTGAGAACGT	ko	1	00	8
KO-WT-00-1	KO-WT	CGCAGTACGTGAGAGTGAGACAGAGTCACAGAGTGAGACTGTGTGAACGT	ko	1	00	12
KO-WT-00-1	KO-WT	CGCATAACGTGACTCTCTGAGAGTCTGTGAGAGAGACTCTGTGTGTACGT	ko	1	00	17
KO-WT-00-1	KO-WT	CGCATCACGTGACACAGTCTCACTGTCAGACTGTCTCACACTGTCAACGT	ko	1	00	14
KO-WT-00-1	KO-WT	CGCATCACGTGACAGTGTCTGACTCTGTCTGAGTGACAGAGTCTGTACGT	ko	1	00	8
KO-WT-00-1	KO-WT	CGCATCACGTGAGTGACAGTGTGTCTGTGACTGTGTCTGACTGTCAACGT	ko	1	00	16
KO-WT-00-1	KO-WT	CGCATCACGTGTGTGTGACAGTGTCTGTGAGTGAGTGTCAGACAGTACGT	ko	1	00	3
KO-WT-00-1	KO-WT	CGCATTACGTCACTCACAGTCAGTGTGTGTCAGTGACTGACTCTCAACGT	ko	1	00	8
KO-WT-00-1	KO-WT	CGCATTACGTGTGACAGTGTCTGTGTGTCACACTGAGAGTCACTCAACGT	ko	1	00	3
KO-WT-00-1	KO-WT	CGCCAGACGTGACTGTCAGAGTCTGTGTCAGAGTGTGAGTGTGTGTACGT	ko	1	00	8
KO-WT-00-1	KO-WT	CGCCAGACGTGTCAGTGTCTCACAGTGTGTCAGTCTGTGACAGTCTACGT	ko	1	00	34
KO-WT-00-1	KO-WT	CGCCATACGTCTCTCACTGACTGAGTGAGTCTGTGACTGTCTGTCTACGT	ko	1	00	9
KO-WT-00-1	KO-WT	CGCCATACGTGAGAGTGAGTGTGTGTGAGAGTGTGTCAGAGTGTGAACGT	ko	1	00	21
KO-WT-00-1	KO-WT	CGCCATACGTGTTCTCTCTGACTGAGTCTCACTCTCTCTGTGTCAACGTA	ko	1	00	64
KO-WT-00-1	KO-WT	CGCCCGACGTCTTCTCTCAGTGTGTGTAGTCTGTGACTGTGTCTACGTAT	ko	1	00	29
KO-WT-00-1	KO-WT	CGCCCGACGTGTGTGTGAGAGACAGTCAGACAGACAGACTCTGAGTACGT	ko	1	00	33
KO-WT-00-1	KO-WT	CGCCCTACGTCTGACACTCTGTCTGAGTGAGTGTCAGAGTGACTGAACGT	ko	1	00	116
KO-WT-00-1	KO-WT	CGCCCTACGTGAGTCTGACACTCACTGAGAGTGAGACTCTCTGAGTACGT	ko	1	00	67
KO-WT-00-1	KO-WT	CGCCGAACGTGAGTCTCTCAGAGAGACTCAGAGTGTGTGTGTGACTACGT	ko	1	00	7
KO-WT-00-1	KO-WT	CGCCGAACGTGTGACACACTGACTCACACTCACAGAGTGACAGAGAACGT	ko	1	00	46
KO-WT-00-1	KO-WT	CGCCGAACGTGTGACAGTGTCTGTCTGACTCAGTGACTGAGTGACAACGT	ko	1	00	8
KO-WT-00-1	KO-WT	CGCCGCACGTCACTCTGAGTGAGACTCTGAGTGAGTGTGACTGTGAACGT	ko	1	00	5
KO-WT-00-1	KO-WT	CGCCGCACGTCACTGAGTGTGAGACTGACAGAGTGTCACTGAGTCAACGT	ko	1	00	47
KO-WT-00-1	KO-WT	CGCCGCACGTCTCTGTCAGTCTGAGTCTGTGTCACAGAGTCTCTCTACGT	ko	1	00	5
KO-WT-00-1	KO-WT	CGCCGCACGTCTGTCACTGAGAGTGACAGAGTGTGAGACACTCAGAACGT	ko	1	00	18
KO-WT-00-1	KO-WT	CGCCGCACGTGTCTGACACTGACTGTCAGTGTCTGAGTGACTGTGAACGT	ko	1	00	7
KO-WT-00-1	KO-WT	CGCCGGACGTCTGTCTCTCTGTGTGTGTCAGTCTCTGTCTCTGTGTACGT	ko	1	00	16
KO-WT-00-1	KO-WT	CGCCGGACGTGACAGTGTCTCACTGAGTGACTGTCACAGAGTGTGAACGT	ko	1	00	35
KO-WT-00-1	KO-WT	CGCCGTACGTCTGTGTGTGAGTCTCTGTCTGACTGTCTCTGTGAGACGTA	ko	1	00	48
KO-WT-00-1	KO-WT	CGCCGTACGTGAGTCTCACTGTGTGTCTGTCTGACTCTGTCACACAACGT	ko	1	00	20
KO-WT-00-1	KO-WT	CGCCGTACGTGTGTCAGAGTCAGACTCACAGACACTGTGAGTGTCAACGT	ko	1	00	29
KO-WT-00-1	KO-WT	CGCCTCACGTCTCTGTGTGTCACAGTGAGACTCTGTGTGTGTCTCTACGT	ko	1	00	8
KO-WT-00-1	KO-WT	CGCCTCACGTCTGTCTCACACAGTCTGTGAGTGTCAGACTGTCTGTACGT	ko	1	00	43
KO-WT-00-1	KO-WT	CGCCTGACGTCAGACTCAGTGTCTGACTGAGTCAGTGTCTGAGTCAACGT	ko	1	00	5
KO-WT-00-1	KO-WT	CGCCTGACGTCAGAGAGAGTCTCAGTGTCAGTGACTGTGTCTGTCTACGT	ko	1	00	10
KO-WT-00-1	KO-WT	CGCCTGACGTCTGACTCTGTCTGTCTCAGAGACACAGTGAGACAGTACGT	ko	1	00	4
KO-WT-00-1	KO-WT	CGCCTGACGTGTCTCTGTCTCAGTGTCTGACTCACTCAGTCACTCAACGT	ko	1	00	33
KO-WT-00-1	KO-WT	CGCCTGACGTGTGAGTCAGTGACACAGTGACAGGTGACAGTGAGTACGTA	ko	1	00	24
KO-WT-00-1	KO-WT	CGCCTTACGTCAGTCAGTCACTCTGTGTGAGTGAGTGTCAGTCTGTACGT	ko	1	00	65
KO-WT-00-1	KO-WT	CGCGAAACGTCAGAGTGACACACAGAGTGAGAGTCTGAGTGACTCTACGT	ko	1	00	8
KO-WT-00-1	KO-WT	CGCGAAACGTCTGTCAGAGTGTGAGAGTCTGACTCAGAGTGTCTCAACGT	ko	1	00	16
KO-WT-00-1	KO-WT	CGCGAGACGTCAGTGTCTCTCTGTCTGTGAGAGACTCTGTCAGTGAACGT	ko	1	00	14
KO-WT-00-1	KO-WT	CGCGAGACGTGACTGAGACTCTCACTGAGAGACAGTGAGTCTGTCAACGT	ko	1	00	23
KO-WT-00-1	KO-WT	CGCGCAACGTCAGAGAGTCAGAGAGTCAGTCACTGACAGTCACTCAACGT	ko	1	00	3
KO-WT-00-1	KO-WT	CGCGCAACGTCTCTCAGTGTCTGTGAGAGAGTGTGAGACTCTCTCTACGT	ko	1	00	9
KO-WT-00-1	KO-WT	CGCGCAACGTGTGTGACTCTCTGAGTCTGTGACACTGTCACTGTGTACGT	ko	1	00	34
KO-WT-00-1	KO-WT	CGGTTCACGTCAGTGTCAGTCAGTGAGTGTCTGTGTCTAGAGTCAACGTA	ko	1	00	33
KO-WT-00-1	KO-WT	CGGTTCACGTGTCTCACTGTGTCAGTCTCTGTGTGAGTGACTGAGTACGT	ko	1	00	8
KO-WT-00-1	KO-WT	CGGTTCACGTGTCTCTCTCACAGTCTGTGAGACAGTGTCAGTCAGTACGT	ko	1	00	10
KO-WT-00-1	KO-WT	CGGTTCACGTGTGTCTGTGACTCAGTGTCAGACACACAGTGTGTCAACGT	ko	1	00	43
KO-WT-00-1	KO-WT	CGGTTGACGTCACTGACTCAGTGACTCTGTCAGTGTCAGAGTGTCAACGT	ko	1	00	51
KO-WT-00-1	KO-WT	CGGTTTACGTCTCTGACAGTGTCAGTCAGTCAGTGACTGTGTGAGTACGT	ko	1	00	8
KO-WT-00-1	KO-WT	CGGTTTACGTGAGAGTCTCTGAGACACTCACTGTGTGACAGAGTGTACGT	ko	1	00	14
KO-WT-00-1	KO-WT	CGGTTTACGTGAGTGTGAGTGAGACTGAGAGAGTCACTCAGTGTCAACGT	ko	1	00	32
KO-WT-00-1	KO-WT	CGGTTTACGTGTGAGAGTCACAGTGACACTGTCACTGTGAGTGAGTACGT	ko	1	00	12
KO-WT-00-1	KO-WT	CGTAACACGTGAGAGTGTCTGTGTCAGACTGAGACACTGTGAGTGAACGT	ko	1	00	3
KO-WT-00-1	KO-WT	CGTAAGACGTCAGTGACACTCTGAGACTCAGACTGTCTCTCTGTCTACGT	ko	1	00	30
KO-WT-00-1	KO-WT	CGTAAGACGTGTCTGTGTCTCAGTGTGTGTGTGAGAGACACAGAGAACGT	ko	1	00	10
KO-WT-00-1	KO-WT	CGTACAACGTCAGTCTGTCAGTGTGTGTGTGAGTGACCAGTCTACGTATG	ko	1	00	3
KO-WT-00-1	KO-WT	CGTACAACGTCAGTCTGTCAGTGTGTGTGTGTGAGTGACCAGTCTACGTA	ko	1	00	23
KO-WT-00-1	KO-WT	CGTACAACGTGTCAGAGTGAGTGTGTCTGAGACAGAGAGACACAGAACGT	ko	1	00	39
KO-WT-00-1	KO-WT	CGTACAACGTGTGTGACTGTGTCTGACTGAGAGTCACTCTGTCTCTACGT	ko	1	00	35
KO-WT-00-1	KO-WT	CGTACACGTGAGACTGAGTGTCTCAGTGTCTGTCTGTGTGTCTCTACGTA	ko	1	00	6
KO-WT-00-1	KO-WT	CGTACGACGTGAGTGAGAGTGTGTGAGACACTGTCTGTCTGTGAGAACGT	ko	1	00	13
KO-WT-00-1	KO-WT	CGTACGACGTGTCAGTGAGTGTGAGTCACTCACTCAGTTCTGTCAACGTA	ko	1	00	5
KO-WT-00-1	KO-WT	CGTACTACGTCACTGTCACAGTGTGGACTGAGTGAGACAGAGACAACGTA	ko	1	00	6
KO-WT-00-1	KO-WT	CGTACTACGTCAGTGAGAGAGTGTCAGAGTCTCTGAGTCTGACTCTACGT	ko	1	00	7
KO-WT-00-1	KO-WT	CGTACTACGTGTGACTGACAGACACAGAGACAGTGTCTGTGAGTGTACGT	ko	1	00	4
KO-WT-00-1	KO-WT	CGTAGCACGTCAGACTCTCAGAGAGAGACAGTATGTCTCAGTGACTACGT	ko	1	00	15
KO-WT-00-1	KO-WT	CGTAGGACGTGTCTGAGTGAGAGTGAGTGTCAGAGACAGTCTCACTACGT	ko	1	00	73
KO-WT-00-1	KO-WT	CGTAGGACGTGTGACTGTCAGTCAGAGTCTCTCAGAGACAGACAGTACGT	ko	1	00	7
KO-WT-00-1	KO-WT	CGTAGTACGTCTGTCTGTGTGAGTCTGTGTCACAGTGTCTGTCAGAACGT	ko	1	00	13
KO-WT-00-1	KO-WT	CGTAGTACGTCTGTCTTGACTGTCTCTCTGTGTGTGACACTCAGTACGTA	ko	1	00	33
KO-WT-00-1	KO-WT	CGTAGTACGTCTGTGTGTGAGTGTCAGTGAGTCTCTTCACAGTCAACGTA	ko	1	00	24
KO-WT-00-1	KO-WT	CGTAGTACGTGTGTCTGTCACAGACACTCTCAGTGTTGACAGACAACGTA	ko	1	00	5
KO-WT-00-1	KO-WT	CGTAGTACGTGTGTGAGTCAGAGTGAGTGTGAGAGAGTGTCACTCAACGT	ko	1	00	12
KO-WT-00-1	KO-WT	CGTATAACGTCTCTGTCTCAGAGAGAGTCTGTGAGTCAGTCAGTGTACGT	ko	1	00	15
KO-WT-00-1	KO-WT	CGTATAACGTCTGAGTGTCTCTCTCTGAGTGTCACAGAGAGTGAGAACGT	ko	1	00	12
[truncated: 415,453+ more rows]

## Sheet: Ext.Data.Fig.9-f
Whole tissue lineage tracing - 3D cerebral organoids - WT(50%):KO-TP53(50%)
Sample	Category	LID	Library	Replicate	Day	Nreads
KO-TP53-00-1	KO-TP53	AAAAAGACGTCAGTCTCACACTCACTCTCTGTGTCACAGTGACTGTACGT	ko	1	00	27
KO-TP53-00-1	KO-TP53	AAAAATACGTCTCTGACAGTGTGACACAGTGAGAGTGTGTGACAGTACGT	ko	1	00	6
KO-TP53-00-1	KO-TP53	AAAACCACGTGACTGACAGACTCTGTCTCTGAGTGTGTGAGTGACTACGT	ko	1	00	7
KO-TP53-00-1	KO-TP53	AAAACGACGTGTGTGTGTCACTGAGTCTGTCAGTCACTGTGTGTGTACGT	ko	1	00	12
KO-TP53-00-1	KO-TP53	AAAAGGACGTCACTGTCACACTGTGAGTGACAGACACTCTGTGTGTACGT	ko	1	00	39
KO-TP53-00-1	KO-TP53	AAAAGGACGTCAGTGTGTCTGTGTGTGTGTCTGAGTGTGTGAGAACGTAT	ko	1	00	3
KO-TP53-00-1	KO-TP53	AAAAGGACGTCAGTGTGTCTGTGTGTGTGTGTCTGAGTGTGTGAGAACGT	ko	1	00	16
KO-TP53-00-1	KO-TP53	AAAATGACGTCTGTGAGTCTGTGTCTGTCTCACAGTCTCACAGTGTACGT	ko	1	00	23
KO-TP53-00-1	KO-TP53	AAAATTACGTCTCAGAGACTCTCAGTGAGACTGTCTCACACTGTATACGT	ko	1	00	7
KO-TP53-00-1	KO-TP53	AAAATTACGTGTCTCTGTGTGTCTCTGTGTCAGTCTGTGACTGAGTACGT	ko	1	00	14
KO-TP53-00-1	KO-TP53	AAACATACGTGTGTCACTGAGTCTGTGAGTCAGTGAGTCTCTGTGTACGT	ko	1	00	35
KO-TP53-00-1	KO-TP53	AAACCAACGTCACACTGTGACAGAGTCACTGTCTGTCTGTCTCTCAACGT	ko	1	00	21
KO-TP53-00-1	KO-TP53	AAACCCACGTCGTGACTCAGAGTGTCAGTGTCAGTGTGTCAGTCTACGTA	ko	1	00	12
KO-TP53-00-1	KO-TP53	AAACCGACGTCAGAGACTGTCTGACTCACTCACAGAGTGTACTGTACGTA	ko	1	00	17
KO-TP53-00-1	KO-TP53	AAACCGACGTCAGAGTCACACTCAGTGTGTGTCAGTCTGTCTGTACGTAT	ko	1	00	4
KO-TP53-00-1	KO-TP53	AAACCGACGTCTCTCAGTGAGTGTGACTGTCAGTGACTCTGTGACAACGT	ko	1	00	57
KO-TP53-00-1	KO-TP53	AAACCTACGTCACAGAGTCTCTCTCACTGACTGTGAGTGTGTCACAACGT	ko	1	00	29
KO-TP53-00-1	KO-TP53	AAACCTACGTCTCAGTCTGTCTCTGAGACTGTCACAGTGTGAGTGTACGT	ko	1	00	30
KO-TP53-00-1	KO-TP53	AAACCTACGTGACACAGAGAGAGAGTGTGTGACACTCAGACTGTGTACGT	ko	1	00	8
KO-TP53-00-1	KO-TP53	AAACCTACGTGTGTGTGTCTGTCAGTGTCTCTGTGAGTCAGTGTGAACGT	ko	1	00	18
KO-TP53-00-1	KO-TP53	AAACGACGTCTGTCAGAGTGACTCACACTCAGAGAGACTGAGTGTACGTA	ko	1	00	40
KO-TP53-00-1	KO-TP53	AAACGGACGTGTCTCTGTGTGTGTCAGAGTGACAGAGTCAGTCTGAACGT	ko	1	00	22
KO-TP53-00-1	KO-TP53	AAACGTACGTGACTGACTCAGTGTCTCTGTGAGTCTGTGAGAGTCTACGT	ko	1	00	29
KO-TP53-00-1	KO-TP53	AAACGTACGTGTGTCTGAGTGTCAGTGAGTCTCTGTGTCTGTGACTACGT	ko	1	00	18
KO-TP53-00-1	KO-TP53	AAACTACGTGTGTGACAGTGTGACAGAGAGAGTGAGTGAGTCAGTACGTA	ko	1	00	11
KO-TP53-00-1	KO-TP53	AAACTCACGTCTCTCACAGACACTCTGTGTGTAAGTCAGACTCTGTACGT	ko	1	00	4
KO-TP53-00-1	KO-TP53	AAACTCACGTCTCTGTGTGACACTGTCACTCAGAGTGTCTCTGTCTACGT	ko	1	00	18
KO-TP53-00-1	KO-TP53	AAACTTACATCTGACTGTCTGTGACTGTGTGTGAGTCTCAGAGTGTACGT	ko	1	00	16
KO-TP53-00-1	KO-TP53	AAAGACACGTGAGACTGTGTCACTGTGTGAGTCTGTCAGTGTCTCAACGT	ko	1	00	31
KO-TP53-00-1	KO-TP53	AAAGATACGTCTCTCAGACACAGTGTGACACAGACTGTCTGTCAGAACGT	ko	1	00	8
KO-TP53-00-1	KO-TP53	AAAGCTACGTGACTGTCTGTGTGTGTCACTCTGACACAGTCTCACAACGT	ko	1	00	6
KO-TP53-00-1	KO-TP53	AAAGCTACGTGAGACTCTGACTGTGTCTGTGACTGTCAGAGTCACTACGT	ko	1	00	17
KO-TP53-00-1	KO-TP53	AAAGCTACGTGAGTCAGTCAGTCAGTCAGAGTGAGAGTCAGACAGTACGT	ko	1	00	8
KO-TP53-00-1	KO-TP53	AAAGCTACGTGTCTCTGTGTGACTGTCTCTCAGTGTCTGTGTCACTACGT	ko	1	00	42
KO-TP53-00-1	KO-TP53	AAAGGAACGTCAGACTGACAGTCTGTGACTGTCAGTCAGAGTGAGAACGT	ko	1	00	15
KO-TP53-00-1	KO-TP53	AAAGGAACGTCAGTCTCTGTCACTGTGTCAGTGTGACAGTGTGTGTACGT	ko	1	00	23
KO-TP53-00-1	KO-TP53	AAAGGACGTCAGAGTCACACTCTGTGAGTGTGACACTGAGAGACTACGTA	ko	1	00	12
KO-TP53-00-1	KO-TP53	AAAGGCACGTGTCAGTGTGAGTGTCTCAGTGTGACTCTCTCTCTCTACGT	ko	1	00	9
KO-TP53-00-1	KO-TP53	AAAGGTACGTGTCTCTGTGAGTGACTGAGTGACTGAGACAGTGTGAACGT	ko	1	00	22
KO-TP53-00-1	KO-TP53	AAAGTAACGTGACTGTCAGAGTCTGTCTCACACTCACTGTGTGAGTACGT	ko	1	00	19
KO-TP53-00-1	KO-TP53	AAAGTAACGTGTCTCTCACTCAGTGTGTGACTGAGTGTCAGTCTCTACGT	ko	1	00	20
KO-TP53-00-1	KO-TP53	AAAGTACGTGTGTCTGTGAGTCTGTCACTGTCAGAGACTGAGTGTACGTA	ko	1	00	15
KO-TP53-00-1	KO-TP53	AAAGTCACGTCTCAGTCAGTGAGTGAGAGTCTGTGTCTCTGACAGTACGT	ko	1	00	25
KO-TP53-00-1	KO-TP53	AAAGTCACGTCTGACAGAGTGAGTGTGTGTGACAGTCTCTGACTGTACGT	ko	1	00	18
KO-TP53-00-1	KO-TP53	AAAGTCACGTGAGACTCTCAGTGTGTCACTGTCAGAGTCACTGTCTACGT	ko	1	00	8
KO-TP53-00-1	KO-TP53	AAAGTCACGTGTCTGTCAGTGAGTCACTGTGACTGTGAGAGTCAGAACGT	ko	1	00	45
KO-TP53-00-1	KO-TP53	AAATAGACGTCAGACTGACTGAGTCTGAGAGTGTCAGTCTGTCACAACGT	ko	1	00	12
KO-TP53-00-1	KO-TP53	AAATAGACGTGACACTGTGTGTCACTCACAGTCAGTGTGGACAGTACGTA	ko	1	00	9
KO-TP53-00-1	KO-TP53	AAATAGACGTGAGTGAGAGTCACTGTCACTGTCTCTGAGTCAGAGTACGT	ko	1	00	6
KO-TP53-00-1	KO-TP53	AAATAGACGTGTCTCACAGTGTCAGAGTGTCTGTGAGTCAGAGTCAACGT	ko	1	00	30
KO-TP53-00-1	KO-TP53	AAATCAACGTGTCTGTGAGTGTCTGTCAGTGTCACTGTGTGACACAACGT	ko	1	00	6
KO-TP53-00-1	KO-TP53	AAATCATGTGTGAGTCTGAGAGAGTGTCTCTGTGTCTGTCAGTGAACGTA	ko	1	00	43
KO-TP53-00-1	KO-TP53	AAATCGACGTCAGACTGTGAGAGTCTGTCAGTGTCTCAGTGTGACTACGT	ko	1	00	13
KO-TP53-00-1	KO-TP53	AAATGAACGTCAGTGTGTCACTGAGTCTCAGTGTCAGTGAGTCTGTACGT	ko	1	00	6
KO-TP53-00-1	KO-TP53	AAATGCACGTGTGTCTCTGACTCTGACTCACAGGAGTGTGTGTGAACGTA	ko	1	00	26
KO-TP53-00-1	KO-TP53	AAATGGACGTCTAAGAGTGAGTGACTGTGTGTGACACTGAGTGTGAACGT	ko	1	00	8
KO-TP53-00-1	KO-TP53	AAATGGACGTGTGAGTGTGTCACAGTGACACTGAGTCACTCTGTCTACGT	ko	1	00	11
KO-TP53-00-1	KO-TP53	AAATGGACGTGTGTGTCTGTGAGACAGAGAGACTGTCAGTGAGACTACGT	ko	1	00	38
KO-TP53-00-1	KO-TP53	AAATGTACGTCACAGTGTGTCTGAGTCACTGTGACAGACTGTGTGTACGT	ko	1	00	19
KO-TP53-00-1	KO-TP53	AAATGTACGTGAGTGTGTGACAGAGTGTGTGAGTGTGCTGACTGTACGTA	ko	1	00	6
KO-TP53-00-1	KO-TP53	AAATGTACGTGTCAGTCTCTGAGACAGTCTGACAGTGAGTCAGTTAACGT	ko	1	00	14
KO-TP53-00-1	KO-TP53	AAATTAACGTGTCAGTGAGAGTCAGTGTGTGTCAGTGAGAGACTCTACGT	ko	1	00	13
KO-TP53-00-1	KO-TP53	AAATTTACGTGAGACTCTGTGTCTGTCAGTCACTGACTCAGAGTGTACGT	ko	1	00	3
KO-TP53-00-1	KO-TP53	AACAAGACGTGAGTCAGTGTGCGACACTGTCTGTCAGTCTCTCTGAACGT	ko	1	00	3
KO-TP53-00-1	KO-TP53	AACAATACGTCTCACTGACTCTGACTCTCTGTCTCTCAGTGTGTGAACGT	ko	1	00	7
KO-TP53-00-1	KO-TP53	AACAATACGTCTCTCTCAGTGACTGACAGTCTCACTGAGTCAGTGTACGT	ko	1	00	11
KO-TP53-00-1	KO-TP53	AACACAACGTCTGTGTCACAGTCTGTGACACACTCTGTGTGTCACTACGT	ko	1	00	17
KO-TP53-00-1	KO-TP53	AACACCACGTGTGTGTGTCTGTGTGAGACAGTCTCTGTGTGTGTGAACGT	ko	1	00	10
KO-TP53-00-1	KO-TP53	AACACGACGTCAGTGTCTCACTGAGTGAGTGTCTCTGTCAGTGACTACGT	ko	1	00	9
KO-TP53-00-1	KO-TP53	AACACGACGTGTGAGTCACAGTGAGAGTGTCACACACACAGAGAGAACGT	ko	1	00	11
KO-TP53-00-1	KO-TP53	AACACTACGTCAGAGACTCAGAGTGTCTCACAGTCAGAGACTCTCTACGT	ko	1	00	10
KO-TP53-00-1	KO-TP53	AACACTACGTGTCACAGTGTCAGTGTGTCAGACTCACAGAGTGTGAACGT	ko	1	00	3
KO-TP53-00-1	KO-TP53	AACAGAACGTGAGAGTGAGAGAGTGTCTGTCAGAGAGTGTGTGAGAACGT	ko	1	00	40
KO-TP53-00-1	KO-TP53	AACAGACGTGTGTCTGTGTGTGTCTGACACTGACTGACAGTCTGTACGTA	ko	1	00	20
KO-TP53-00-1	KO-TP53	AACAGCACGTGTCACTCAGAGAGTCAGACACACAGTGTCTCTGTGAACGT	ko	1	00	26
KO-TP53-00-1	KO-TP53	AACAGCACGTGTCTGTCAGTGTCAGTCACAGTGTGTGTGTCTCTCTACGT	ko	1	00	21
KO-TP53-00-1	KO-TP53	AACAGGACGTGTGAGTGTGTGAGTGTGAGAGTGTGTGTCTGACACAACGT	ko	1	00	6
KO-TP53-00-1	KO-TP53	AACAGGACGTGTGTGTGTGTCAGTGACTCTCTCTCTCAGTGTCTCTACGT	ko	1	00	9
KO-TP53-00-1	KO-TP53	AACAGTACGTGTGTCTGACTCACAGAGTGTGTGTGAGAGTGTCAGTACGT	ko	1	00	4
KO-TP53-00-1	KO-TP53	AACATAACGTGTCAGTCTGTGTCACTGTCACAGTCTCACTGTGTGTACGT	ko	1	00	5
KO-TP53-00-1	KO-TP53	AACATGACGTCTCTCACAGTGTCTGAGTGAGACTCAGAGTGTGTGTACGT	ko	1	00	32
KO-TP53-00-1	KO-TP53	AACATTACGTCTCAGTCTGTGAGAGTCTCTGTGTGTGTCTGAGTGAACGT	ko	1	00	16
KO-TP53-00-1	KO-TP53	AACCAAACGTGTCTCAGAGTCTGTGTCTGTGTCAGTCTCAGTGTGAACGT	ko	1	00	16
KO-TP53-00-1	KO-TP53	AACCACACGTCTCACTGTCAGTCTGTGTCTGTGTGTGTCTCAGTGTACGT	ko	1	00	3
KO-TP53-00-1	KO-TP53	AACCACACGTGACTGTGACTCGACTGTGAGTGTGTGACACTCTGTACGTA	ko	1	00	70
KO-TP53-00-1	KO-TP53	AACCACACGTGTGTGACACACACACTGACTGAGAGTGTGACAGTGAACGT	ko	1	00	25
KO-TP53-00-1	KO-TP53	AACCAGACGTGACAGAGTCACAGTGTCTGTCTCAGTGTCTGACTGTACGT	ko	1	00	4
KO-TP53-00-1	KO-TP53	AACCAGACGTGTCTCACACACTGCTCTGTGTGTCTCAGAGTCTCAACGTA	ko	1	00	29
KO-TP53-00-1	KO-TP53	AACCATACGTCTCTGACACAGTCTGTGTGTGTGTCTCTCTGTGTGTACGT	ko	1	00	15
KO-TP53-00-1	KO-TP53	AACCATACGTCTGACACACACTGTGAGAGAGTCACAGTCACTGAGTACGT	ko	1	00	32
KO-TP53-00-1	KO-TP53	AACCATACGTCTGAGAGTGTGTGTGAGTCTGTCTGACAGTCAGACTACGT	ko	1	00	21
KO-TP53-00-1	KO-TP53	AACCATACGTGACTCACACTCTGTCAGACACTCAGAGTGAGACACTACGT	ko	1	00	41
KO-TP53-00-1	KO-TP53	AACCATACGTGTGACTGTCACTGTCTCACTGTCTGTCAGACTGAGAACGT	ko	1	00	6
KO-TP53-00-1	KO-TP53	AACCCAACGTCACCAGTGTCTGACTGTGACTGACTGACTCTGTGAACGTA	ko	1	00	7
KO-TP53-00-1	KO-TP53	AACCCAACGTCAGACTCAGAGAGAGTGTCTGTCTCTGTCTCACAGAACGT	ko	1	00	22
KO-TP53-00-1	KO-TP53	AACCCCACGTCAGTGTGAGAGTGTGTCACAGTCAGTGAGAGTCAGAACGT	ko	1	00	11
KO-TP53-00-1	KO-TP53	AACCCGACGTGACTTGTGTGACTGTGAGTGTCTGAGTGTCTCTCAACGTA	ko	1	00	6
KO-TP53-00-1	KO-TP53	AACCCTACGTCAGTGAGTCACTCAGTGTCACTCTCAGTGTGTCTGTACGT	ko	1	00	14
KO-TP53-00-1	KO-TP53	AACCGAACGTCAGTGTGTGAGAGTGTGTCTGTGTGAGACTCTCTCTACGT	ko	1	00	28
KO-TP53-00-1	KO-TP53	AACCGGACGTCAGAGACAGACAGTCAGTGTCAACACACAGATGTACGTAT	ko	1	00	10
KO-TP53-00-1	KO-TP53	AACCGGACGTCTCTCAGTGACTCAGAGTGTGAGTGAGAGAGACTGTACGT	ko	1	00	8
KO-TP53-00-1	KO-TP53	AACCGGACGTGAGTGAGTCTGTCTGTCTGTGTGTCAGAGTCAGTCTACGT	ko	1	00	23
KO-TP53-00-1	KO-TP53	AACCGGACGTGTGTGAGTCTGAGTCTGTGTGTCACACTGTCTGAGAACGT	ko	1	00	13
KO-TP53-00-1	KO-TP53	AACCGTACGTCACAGACACTCACAGACACACTGTCACTGTGAGTCTACGT	ko	1	00	14
KO-TP53-00-1	KO-TP53	AACCGTACGTGAGAGTGAGAGACAGTGTGAGAGAGTGAGTCACTCTACGT	ko	1	00	9
KO-TP53-00-1	KO-TP53	AACCGTACGTGTGTGACTGTCTCTTGAGTGTCTCACTGTGAGAGAACGTA	ko	1	00	56
KO-TP53-00-1	KO-TP53	AACCTAACGTGTGAGTGTGACAGTGTGACTGAGTGACTCAGTGAGTACGT	ko	1	00	32
KO-TP53-00-1	KO-TP53	AATCTGACGTGTGACAGTGTGTGTGTGAGTGTCTCAGTCTGTGTGTACGT	ko	1	00	17
KO-TP53-00-1	KO-TP53	AATCTGACGTGTGAGACTGAGTGTCTGAATCTCTGAGAGTGACTCAACGT	ko	1	00	48
KO-TP53-00-1	KO-TP53	AATCTTACGTGTGTGTGAGTGTCTGTGTGTGAGTGTGTGTCAGTCTACGT	ko	1	00	10
KO-TP53-00-1	KO-TP53	AATGAAACGTCAGAGTCTGAGAGATGTCTGTCTGTGTGTCAGAGTACGTA	ko	1	00	28
KO-TP53-00-1	KO-TP53	AATGAAACGTCTCTGTGTCAGTGTCTGAGACTCTCACACAGTGAGAACGT	ko	1	00	16
KO-TP53-00-1	KO-TP53	AATGAAACGTGTGTGTGTCAGTGTGAGTCTGTCTCAGTGTCTCACAACGT	ko	1	00	13
KO-TP53-00-1	KO-TP53	AATGAGACGTCAGTCTGTCTGTGTGTGAGACTGTCAGAGAGTGACAACGT	ko	1	00	15
KO-TP53-00-1	KO-TP53	AATGAGACGTCTGTGTCAGAGACTCAGTCAGAGAGTCTCAGTGACTACGT	ko	1	00	22
KO-TP53-00-1	KO-TP53	AATGATACGTGTGACTGAGTGTGACTGTGTCAGTCTCTCACACTCAACGT	ko	1	00	7
KO-TP53-00-1	KO-TP53	AATGATGCGTGGAAAGGACGAAACACCGTTTCAACCAAAATACACCCGGA	ko	1	00	11
KO-TP53-00-1	KO-TP53	AATGCAACGTGTCTGACAGTGACTGTGACAGACTCAGTCTGTCACTACGT	ko	1	00	4
KO-TP53-00-1	KO-TP53	AATGCCACGTCAGTGAGTCAGAGAGTATCTCTCAGTGTGTGTGAGTACGT	ko	1	00	4
KO-TP53-00-1	KO-TP53	AATGCGACGTCTGTGAGCAGTGTGACAGTGTCTGTCTCAGTGTGTACGTA	ko	1	00	25
KO-TP53-00-1	KO-TP53	AATGCGACGTGAGTGAGTCAGTGTGACAGTCACACTCTTGTCTCTACGTA	ko	1	00	44
KO-TP53-00-1	KO-TP53	AATGCTACGTCAGTCACACAGAGACACTGACAGTCAGTCAGTGAGTACGT	ko	1	00	20
KO-TP53-00-1	KO-TP53	AATGCTACGTGACTGACTGAGTGTCTGAGTGTCTCAGTCAGTGTGAACGT	ko	1	00	8
KO-TP53-00-1	KO-TP53	AATGGAACGTGTGTGACAGTGACTGTCTGAGACTCTGACACAGTGTACGT	ko	1	00	8
KO-TP53-00-1	KO-TP53	AATGGCACGTGAGTGTCTCTGAGAGAGTGTGTGAGTGTCACACAGTACGT	ko	1	00	6
KO-TP53-00-1	KO-TP53	AATGGGACGTCTCTCAGAGAGTCACAGTGAGTGTGTGAGTCACAGTACGT	ko	1	00	14
KO-TP53-00-1	KO-TP53	AATGGGACGTGAGAGTCTCAGAGTCAGACACTGACAGTGTCTCAGAACGT	ko	1	00	6
KO-TP53-00-1	KO-TP53	AATGGGACGTGTGTGTGAGTCTGAGTCTGAGACTCAGTCAGTGAGTACGT	ko	1	00	4
KO-TP53-00-1	KO-TP53	AATGGTACGTCAGTGACTGAGACTGACTGTCTCACAGTCTGTGTCTACGT	ko	1	00	15
KO-TP53-00-1	KO-TP53	AATGGTACGTCTGTGAGTGAGTCTGACTGTGAGAGTGTGAGACTCAACGT	ko	1	00	12
KO-TP53-00-1	KO-TP53	AATGGTACGTGTCTCTCAGAGAGTCACTGTGAGTGTGTCAGTGTGTACGT	ko	1	00	20
KO-TP53-00-1	KO-TP53	AATGGTACGTGTCTGTCTGTCAGAGTCAGAGACTCTCACTGAGTCAACGT	ko	1	00	17
KO-TP53-00-1	KO-TP53	AATGGTACGTGTGTCAGTCACTCACACACTCAGTCACACAGTCACAACGT	ko	1	00	27
KO-TP53-00-1	KO-TP53	AATGTCACGTGACAGTGACTCTGTCTGAGTGTGTGACTGTGAGACAACGT	ko	1	00	25
KO-TP53-00-1	KO-TP53	AATGTCACGTGTCAGTGTCTCTGTCAGTGTCACTGTGTCTCAGTCTACGT	ko	1	00	5
KO-TP53-00-1	KO-TP53	AATGTCACGTGTGTGACTGTGACAGAGAGTCACACTCTGTGTCTCAACGT	ko	1	00	29
KO-TP53-00-1	KO-TP53	AATGTGACGTCTCAGTGTGAGACTCAGAGTGTGACTGTGTCTCAGAACGT	ko	1	00	17
KO-TP53-00-1	KO-TP53	AATGTGACGTGTGTGTCTGTCTCCTGACTCTCAGTGTGTGTGACAACGTA	ko	1	00	34
KO-TP53-00-1	KO-TP53	AATGTTACGTCTGTCTCTCTCACAGTGAGTGAGAGTCACTCAGTGAACGT	ko	1	00	6
KO-TP53-00-1	KO-TP53	AATTAAACGTGAGTCTCACTCAGTCTGTGTCTGTCTGAGTGTCTGTACGT	ko	1	00	8
KO-TP53-00-1	KO-TP53	AATTACACGTCTCAGAGTCAGTGTGTCTGTGTCACACTGAGACTTACGTA	ko	1	00	33
KO-TP53-00-1	KO-TP53	AATTACACGTGAGACTGTGTGTGACTGTGTGTGACACTGTGTGTGAACGT	ko	1	00	4
KO-TP53-00-1	KO-TP53	AATTAGACGTGTGACTGACTCACACAGTCTCACACAGTGTCAGTGAACGT	ko	1	00	8
KO-TP53-00-1	KO-TP53	AATTATACGTCAGTGAGAGAGTGAGTGTGAGTGTCTCTGTGTCTGTACGT	ko	1	00	8
KO-TP53-00-1	KO-TP53	AATTCAACGTGACAGTCTGAGTGTGTGAGTCACAGAGAGACACAGTACGT	ko	1	00	10
KO-TP53-00-1	KO-TP53	AATTCAACGTGACTCTGAGAGACAGAGTCTGTCTGACTGACAGTCTACGT	ko	1	00	26
KO-TP53-00-1	KO-TP53	AATTCCACGTGACTGACAGAGTGAGTCTGTGTGACTGTCACACTCAACGT	ko	1	00	15
KO-TP53-00-1	KO-TP53	AATTCGACGTGACAGAGTTCAGTGAGACACTCTGAGAGTGAGAGTACGTA	ko	1	00	4
KO-TP53-00-1	KO-TP53	AATTCGACGTGTGTCTCTGACAGTGTCAGACTCTCTCAGTGAGTGAACGT	ko	1	00	28
KO-TP53-00-1	KO-TP53	AATTCTACGTGACTCTGTGTGAGAGAGTCACAGTGTCTGAGAGTGTACGT	ko	1	00	19
KO-TP53-00-1	KO-TP53	AATTGACGTGTCAGTCTCAGACTGTGTGTCACAGTGTCAGACACAACGTA	ko	1	00	12
KO-TP53-00-1	KO-TP53	AATTGCACGTAAGACAGAGTCAGAGTGACAGTGTGTCTCAGACACAACGT	ko	1	00	14
KO-TP53-00-1	KO-TP53	AATTGCACGTGTGTCTCTGACTCTGAGTCAGAGTGTCTCAGTGACAACGT	ko	1	00	3
KO-TP53-00-1	KO-TP53	AATTGCCGTCAGACACAGACTGACTCAGTCAGTCTGTCAGAGAGTACGTA	ko	1	00	23
KO-TP53-00-1	KO-TP53	AATTGTACGTCAGTGACTCACAGTCACTCATCCACACACTCTCTACGTAT	ko	1	00	18
KO-TP53-00-1	KO-TP53	AATTGTACGTGAGTGACACTGAGACTCTGAGTCTCTGTGACTGTGAACGT	ko	1	00	18
KO-TP53-00-1	KO-TP53	AATTGTACGTGTCTCACACAGTCTGAGTCAGAGTCACAGTGTCTCTACGT	ko	1	00	21
KO-TP53-00-1	KO-TP53	AATTTGACGTCTCAGTGAGAGTGTCTCAGAGACAGAGTGTCAGTGTACGT	ko	1	00	9
KO-TP53-00-1	KO-TP53	AATTTGACGTGAGTGACTGTGAGAGACAGTGTCTGAGTGACACACAACGT	ko	1	00	33
KO-TP53-00-1	KO-TP53	AATTTTACGTCTCTGTGTCACACTCACTGTCTGAGTCTCTGTGAGAACGT	ko	1	00	8
KO-TP53-00-1	KO-TP53	AATTTTACGTGTCTCTCACACTCAGTGAGTGTGACACACACTCTGTACGT	ko	1	00	16
KO-TP53-00-1	KO-TP53	ACAAAAACGTGACTGTGAGTCACTCTCTGACAGTGTCTGAGTGAGAACGT	ko	1	00	8
KO-TP53-00-1	KO-TP53	ACAAAAACGTGTCTCTGTGTCTGTGACTGTCACTGTGTCAGTGAGAACGT	ko	1	00	15
KO-TP53-00-1	KO-TP53	ACAAAAACGTGTGTCACAGACTCTGAGAGTCAGAGTGTGTCACTGTACGT	ko	1	00	18
KO-TP53-00-1	KO-TP53	ACAAACACGTCTCACTCTGTCTCTGTCACAGAGTGTCTCACACTGAACGT	ko	1	00	7
KO-TP53-00-1	KO-TP53	ACAAACACGTGTGTCACAGTGAGACTCTGAGAGTCACACAGAGTCTACGT	ko	1	00	30
KO-TP53-00-1	KO-TP53	ACAAACACGTGTGTGACAGTGTGTCAGAGTGTGAGAGAGTGACTGAACGT	ko	1	00	20
KO-TP53-00-1	KO-TP53	ACAAATACGTGAGTCTCTGACACTGTCTGTGTCACTCAGTGTGTCTACGT	ko	1	00	15
KO-TP53-00-1	KO-TP53	ACAAATACGTGAGTCTGAGACTGTGTCTGTCAGTGTGTGAGAGTGTACGT	ko	1	00	4
KO-TP53-00-1	KO-TP53	ACAACCACGTCTGAGTGAGTCAGAGTGACTGAGACTCAGAGTGAGAACGT	ko	1	00	29
KO-TP53-00-1	KO-TP53	ACAACGACGTGACTGTCAGTGTGACTGACTCTGTGTCAGTCAGACTACGT	ko	1	00	9
KO-TP53-00-1	KO-TP53	ACAACGACGTGAGACACAGACACACTCTGTCTCTGTGTGTCTCAGAACGT	ko	1	00	38
KO-TP53-00-1	KO-TP53	ACAACTACGTGTGTCACACTCACTGAGTCTGTGTGTCAGTGTCTGTACGT	ko	1	00	4
KO-TP53-00-1	KO-TP53	ACAAGTACGTGTGAGTGACTGTGTCAGTGTGTGTGACAGTCTGTGTACGT	ko	1	00	8
KO-TP53-00-1	KO-TP53	ACAAGTACGTGTGTGTGTCTGACTGAGTCTGAGTCTGACACTCAACGTAT	ko	1	00	5
KO-TP53-00-1	KO-TP53	ACAAGTACGTGTGTGTGTGTCTGACTGAGTCTGAGTCTGACACTCAACGT	ko	1	00	18
KO-TP53-00-1	KO-TP53	ACAATAACGTCTGACAGAGTCAGTGAGAGAGTCTGTCTGAGTCACAACGT	ko	1	00	6
KO-TP53-00-1	KO-TP53	ACAATCACGTGTCTGAGTCAGAGTCTGTCACTCAGATCTCTCACAACGTA	ko	1	00	19
KO-TP53-00-1	KO-TP53	ACAATGACGTGTCAGTCAGAGTGAGACAGAGTCTCAGAGTGTCACAACGT	ko	1	00	12
KO-TP53-00-1	KO-TP53	ACAATTACGTGAGAGTGACTGATAGACAGTGAGTCACTGTGACTGTACGT	ko	1	00	3
KO-TP53-00-1	KO-TP53	ACAATTACGTGTGTCTCACTGAGTGTGTGACTCAGAGTCACAGAGAACGT	ko	1	00	4
KO-TP53-00-1	KO-TP53	ACACAAACGTGTGTGTGTGACTGTGTGTCAGTGTCTGAGACTCAGACGTA	ko	1	00	22
KO-TP53-00-1	KO-TP53	ACACAGACGTCTGTGTGAGAGAGACACTGAGTGACTGTGTCTGAGTACGT	ko	1	00	10
KO-TP53-00-1	KO-TP53	ACACATACGTGTGACACACTCTGAGTCTGTGACTCTGACAGTGACTACGT	ko	1	00	31
KO-TP53-00-1	KO-TP53	ACACCAACGTGTCTGACTGTCAGTCTGTCTCTCAGACAGAGTCTCAACGT	ko	1	00	14
KO-TP53-00-1	KO-TP53	ACACCCACGTCAGTGTCTCTGAGACTGTCAGAGTCACTGTGAGTGAACGT	ko	1	00	19
KO-TP53-00-1	KO-TP53	ACACCGACGTCACAGAGTCAGAGTCTGTCAGTGTGTGAGAGTGTGAACGT	ko	1	00	18
KO-TP53-00-1	KO-TP53	ACACCGACGTGAGACTGACAGTCAGTCACAGTCTGTGTGTGACTGTACGT	ko	1	00	18
KO-TP53-00-1	KO-TP53	ACACCGACGTGTCAGTCACTCAGAGTGTCTGTCAGTGTGACAGTGAACGT	ko	1	00	9
KO-TP53-00-1	KO-TP53	ACACCTACGTCAGTCACTCTCTGACAGACTGAGTGTGAGTCAGTCAACGT	ko	1	00	3
KO-TP53-00-1	KO-TP53	ACACCTACGTGTCTGTGTGAGTGTGTCTCTGTCTCACTCTGTGAGTACGT	ko	1	00	20
KO-TP53-00-1	KO-TP53	ACACCTACGTGTGTGTCTGTCTCTGTCTGTCTGAGTGTCTGACAGAACGT	ko	1	00	12
KO-TP53-00-1	KO-TP53	ACACGAATGTGAGTCTGTGAGTCAGAGTGTGACAGAGTGAGAGACAACGT	ko	1	00	14
KO-TP53-00-1	KO-TP53	ACACGCACGTCTCTCTCTGAGTGTCTCACTGTGAGTGTCAGTGTGTACGT	ko	1	00	19
KO-TP53-00-1	KO-TP53	ACACGCACGTGTCTGACAGAGACTCAGAGACTCAGAGTGTCACTGTACGT	ko	1	00	16
KO-TP53-00-1	KO-TP53	ACACGCACGTGTGTGTGAGTCACAGTCTGTGACTCTCTCACTGTGTACGT	ko	1	00	14
KO-TP53-00-1	KO-TP53	ACACGGACGTCTCACTTAGAGACTCTCACTGAGTGTGTGTGAGACTACGT	ko	1	00	36
KO-TP53-00-1	KO-TP53	ACACGGACGTGAGTGTGTCACAGAGACTGTGACTGTGACTGAGTGAACGT	ko	1	00	39
KO-TP53-00-1	KO-TP53	ACACGTACGTGTCAGTCTGTGTCTCTGTCACTACAGTGTGTGAGTACGTA	ko	1	00	38
KO-TP53-00-1	KO-TP53	ACACTCACGTCACAGAGAGAGTGTCAGACAGACACTCTGTGTCTGTACGT	ko	1	00	28
KO-TP53-00-1	KO-TP53	ACACTCACGTCACAGTGAGAGTGTCTCACACAGACTGTCTCTGTCAACGT	ko	1	00	50
KO-TP53-00-1	KO-TP53	ACACTCACGTCTCTGACTGACAGTGTGTCTCTCAGACAGACACAGAACGT	ko	1	00	15
KO-TP53-00-1	KO-TP53	ACACTCACGTCTGACACTGACACAGTCTGTCTGTGACACACTGTGTACGT	ko	1	00	11
KO-TP53-00-1	KO-TP53	ACACTGACGTCAGTGTGTCTGTCAGAGTGTGAGAGTGACACAGTGAACGT	ko	1	00	20
KO-TP53-00-1	KO-TP53	ACACTTACGTCAGTCTGAGTCTCAGAGACTCTGTGACAGACTCAGTACGT	ko	1	00	12
KO-TP53-00-1	KO-TP53	ACACTTACGTCTGTGAGTGTCTCTCTGTCTCACACTGTCTGTGTCTACGT	ko	1	00	14
KO-TP53-00-1	KO-TP53	ACACTTACGTGTGTCTGTGTGAGAGACTCAGTGTCTCAGAGTGTCTACGT	ko	1	00	36
KO-TP53-00-1	KO-TP53	ACGCAAACGTGAGTGTGTGTGAGTCTCTGTGAGTGTCTGAGTCTGTACGT	ko	1	00	29
KO-TP53-00-1	KO-TP53	ACGCACACGTGTGTGTCTGAGTCAGTGTGTGTGTCTGAGACTCTCAACGT	ko	1	00	24
KO-TP53-00-1	KO-TP53	ACGCAGACGTGAGACAGTGACTCTGACAGTCACAGAGTCAGACTGTACGT	ko	1	00	19
KO-TP53-00-1	KO-TP53	ACGCAGACGTGTCTCAGAGACAGTGAGTCACTGACTCTGTGAGAGTACGT	ko	1	00	34
KO-TP53-00-1	KO-TP53	ACGCAGACGTGTCTGAGAGTGTGTGTCAGTGAGAGTCTGTGTGTGTACGT	ko	1	00	13
KO-TP53-00-1	KO-TP53	ACGCAGACGTGTGTGACTGAGACTCAGACACAGTGTCTCTGACAGAACGT	ko	1	00	20
KO-TP53-00-1	KO-TP53	ACGCATACGTCTCTCAGTGAGTGTGTCTGTCAGACAGTGAGACACAACGT	ko	1	00	15
KO-TP53-00-1	KO-TP53	ACGCATACGTGTGTGTGACACAGAGTGAGAGTGTCAGACTCTGTCAACGT	ko	1	00	16
KO-TP53-00-1	KO-TP53	ACGCCAACGTCTCTGAGTGATTGTGAGAGTGTCACTCTGTCTCTGTACGT	ko	1	00	10
KO-TP53-00-1	KO-TP53	ACGCCAACGTGTGTGGTGACACAGAGTGTGTGAGTGAGTCAGAGTACGTA	ko	1	00	22
KO-TP53-00-1	KO-TP53	ACGCCCACGTGAGTCACTCACTGTGTGTCCACAGACTCAGTGTGTACGTA	ko	1	00	17
KO-TP53-00-1	KO-TP53	ACGCCGACGTCTCACTGTCTCACACAGTGAGTGACACTCACACAGAACGT	ko	1	00	33
KO-TP53-00-1	KO-TP53	ACGCCGACGTCTGTCAGTGTGACACAGAGACTGACAGTGTGACTGTACGT	ko	1	00	66
KO-TP53-00-1	KO-TP53	ACGCCTACGTCTGAGAGAGTCTCACACTGTGTGAGTCTCACTCACAACGT	ko	1	00	8
KO-TP53-00-1	KO-TP53	ACGCCTACGTGAGTCAGTGAGTCACTCAGTCTGTGTCACTGAGTGAACGT	ko	1	00	50
KO-TP53-00-1	KO-TP53	ACGCCTACGTGTCAGAGTGTGAGTGTCTGAGACTCACACAGTGTGTACGT	ko	1	00	19
KO-TP53-00-1	KO-TP53	ACGCCTACGTGTCTCTGTCTCACTGTGTCTGTCTCTCTGAGACACTACGT	ko	1	00	31
KO-TP53-00-1	KO-TP53	ACGCGAACGTCTCTCTCTCACACACACTGACTGTCTGTGACACAGAACGT	ko	1	00	4
KO-TP53-00-1	KO-TP53	ACGCGAACGTGTCTGACAGAGTGAGTGTGACTGTGTGTCAGAGACTACGT	ko	1	00	5
KO-TP53-00-1	KO-TP53	ACGCGCACGTCACAGTGTCACAGTGAGAGTCTGAGAGACACACTGTACGT	ko	1	00	3
KO-TP53-00-1	KO-TP53	ACGCGCACGTCACTCTGTCTCTGAGTGTCAGTGTGACAGAGTCTCAACGT	ko	1	00	7
KO-TP53-00-1	KO-TP53	ACGCGCACGTCTGTCAGTCAGTGACTGACACACTCTCAGTGAGAGAACGT	ko	1	00	3
KO-TP53-00-1	KO-TP53	ACGCGGACGTGACTCACAGTGACTCACTCAGAGACAGTGACTCTCTACGT	ko	1	00	25
KO-TP53-00-1	KO-TP53	ACGCGGACGTGAGTGTGAGACAGTGTGTCTGACAGAGTGAGTGAGTACGT	ko	1	00	10
KO-TP53-00-1	KO-TP53	ACGCGGACGTGTGTGTCTGTCTGTGAGTCTGTCTGTGAGTCAGACTACGT	ko	1	00	16
KO-TP53-00-1	KO-TP53	ACGCGTACGTCTGAGTCTCTGTCTCTGTCTGAGTGAGTCAGACTGAACGT	ko	1	00	9
KO-TP53-00-1	KO-TP53	ACGCGTACGTCTGAGTGACTGAGTGTGTCTCTGACTGTCTGTCTCAACGT	ko	1	00	14
KO-TP53-00-1	KO-TP53	ACGCGTACGTCTGTGTGTGTGTCTCACACTGTCAGTGTGAGTCTGTACGT	ko	1	00	11
KO-TP53-00-1	KO-TP53	ACGCGTACGTGAGAGTGAGACTCTGTCTGAGTGAGTGTGTCTCTGTACGT	ko	1	00	32
KO-TP53-00-1	KO-TP53	ACGCGTACGTGAGTGTCTGAGTCTCAGTCACTGTCAGAGTCAGACTACGT	ko	1	00	12
KO-TP53-00-1	KO-TP53	ACGCGTACGTGTGTGAGACTGTGACAGAGAGTCTGAGACTCTCTGAACGT	ko	1	00	3
KO-TP53-00-1	KO-TP53	ACGCTAACGTGTCAGAGTGAGAGACAGACTGACTCACAGAGTGACAACGT	ko	1	00	4
KO-TP53-00-1	KO-TP53	ACGCTAACGTGTCTCACTTCTGAGAGACAGAGTCTGACAGAGAGTACGTA	ko	1	00	8
KO-TP53-00-1	KO-TP53	ACGCTCACGTGACTCAGAGTGTGAGTCTGAGTGTCAGTGACAGTCAACGT	ko	1	00	17
KO-TP53-00-1	KO-TP53	ACGCTGACGTCACAGTGAGAGAGACTGAGTGTGTGTCTCACTGACTACGT	ko	1	00	23
KO-TP53-00-1	KO-TP53	ACGCTGACGTCACTGTGTGACTGAGACTCACTGAGACAGTGTCACAACGT	ko	1	00	31
KO-TP53-00-1	KO-TP53	ACGCTGACGTCTGTCAGTGAGACAGAGTCAGTCACTGACTGTGAGAACGT	ko	1	00	7
KO-TP53-00-1	KO-TP53	ACGCTGACGTGACTCTCAGAGTCTCTGTGTGTCTGTGTGTGTGTCTACGT	ko	1	00	13
KO-TP53-00-1	KO-TP53	ACGCTGACGTGTCAGTGTCTGAGAGAGACAGAGAGTCACTGAGTCTACGT	ko	1	00	55
KO-TP53-00-1	KO-TP53	ACGCTGACGTGTCTGACTCACAGTCTGTGTCTGTGTGAGTCACTGAACGT	ko	1	00	27
KO-TP53-00-1	KO-TP53	ACGCTTACGTCACACAGTCACTGCGAGACAGAGTGAGTGAGTCTGTACGT	ko	1	00	10
KO-TP53-00-1	KO-TP53	ACGCTTACGTCTGAGTGTGAGTGAGTCTCTCAGAGTCTGTGTCTGTACGT	ko	1	00	5
KO-TP53-00-1	KO-TP53	ACGCTTACGTGTCTGTCACTGTGTCTGTCACTCTCTGTCACTCAGTACGT	ko	1	00	5
KO-TP53-00-1	KO-TP53	ACGCTTACGTGTGAGTGTCTCAGAGAGTGACTGTGTGTCTGAGAGAACGT	ko	1	00	15
KO-TP53-00-1	KO-TP53	ACGGAAACGTGTGTGTCTGAGTGTCTGTCTGTGTCTGACAGAGTGAACGT	ko	1	00	11
KO-TP53-00-1	KO-TP53	ACGGAACGTGAGTCTCAGTGACTCAGAGTGAGTCAGAGTCTGACTACGTA	ko	1	00	22
KO-TP53-00-1	KO-TP53	ACGGACACGTCACTGTGAGAGTCTGAGTGACTGAGAGTCTGAGACAACGT	ko	1	00	25
KO-TP53-00-1	KO-TP53	ACGGACACGTGAGAGACTGTCTGACTGACTGAGTGTCAGAGTCTCAACGT	ko	1	00	8
KO-TP53-00-1	KO-TP53	ACGGACACGTGAGTCTGTGAGACAGTGAGAGTGTCTCAGTGTCTGTACGT	ko	1	00	23
KO-TP53-00-1	KO-TP53	ACGGACACGTGTGTCAGTGTGTGAGTCTGTGAGTCTGTCAGTCTGTACGT	ko	1	00	58
KO-TP53-00-1	KO-TP53	ACGGAGACGTCTCTGAGTGTGTAACAGACACACTCAGACTCACTGAACGT	ko	1	00	5
KO-TP53-00-1	KO-TP53	ACGGATACGTCACTCTGAGTGACACTCAGTGTGTGTCAGTGACAGTACGT	ko	1	00	14
KO-TP53-00-1	KO-TP53	ACGGATACGTCTGTCAGACACTTAGTGAGTCTCCAGTCTCACACTACGTA	ko	1	00	21
KO-TP53-00-1	KO-TP53	ACGGATACGTGAGAGTGTCACACACTCAGACACAGTCACTGACTCAACGT	ko	1	00	10
KO-TP53-00-1	KO-TP53	ACGGATACGTGTCACTGTGTCTGTCTGTCAGAGAGAGTGTGAGACTACGT	ko	1	00	26
KO-TP53-00-1	KO-TP53	ACGGATACGTGTGTGTCTGTGTCAGACTGAGACACTGAGACACTGTACGT	ko	1	00	10
KO-TP53-00-1	KO-TP53	ACGGATACGTTCTGTGAGTGTGTCTGTGTGTGAGAGTGAGACTGTACGTA	ko	1	00	13
KO-TP53-00-1	KO-TP53	ACGGCAACGTCACTGAGACTCTGTGACAGTCTGTCTGTCTGTGAGAACGT	ko	1	00	14
KO-TP53-00-1	KO-TP53	ACGGCAACGTCAGCGTCTGTGACAGTGTGTGTGTGTCACTCTCTACGTAT	ko	1	00	7
KO-TP53-00-1	KO-TP53	ACGGCAACGTCAGCGTCTGTGACAGTGTGTGTGTGTGTCACTCTCTACGT	ko	1	00	19
KO-TP53-00-1	KO-TP53	ACGGCAACGTCTCAGAGAGAGTCAGTCAGAGAGTCTGTCACAGACTACGT	ko	1	00	4
KO-TP53-00-1	KO-TP53	ACGGCAACGTGAGAGACTCACTGAGTGTGAGTCAGTCTCAGTCAGTACGT	ko	1	00	51
KO-TP53-00-1	KO-TP53	ACGGCAACGTGAGAGTGTCAGACTGTCTGTGTGTCTCACTGTGTGAACGT	ko	1	00	44
KO-TP53-00-1	KO-TP53	ACGGCAACGTGTCTGTGTGTCTCTGACAGAGTCAGAGAGTGTGTCAACGT	ko	1	00	25
KO-TP53-00-1	KO-TP53	ACGGCCACGTCACTGTGACAGTCTCACTGTGAGTCTGAGTAAGTGTACGT	ko	1	00	15
KO-TP53-00-1	KO-TP53	ACGGCCACGTCAGTCTCTCTCAGTCTCTGACTCTGTGTCTCTACTACGTA	ko	1	00	10
KO-TP53-00-1	KO-TP53	ACGGCCACGTCAGTGTGAGAGTCAGTGTGTCACTCAGTCTCTCTGAACGT	ko	1	00	24
KO-TP53-00-1	KO-TP53	ACGGCCACGTCTCTCTGAGACTCAGTGTGTGTGTGTCTCAGACAGTACGT	ko	1	00	27
KO-TP53-00-1	KO-TP53	ACGGCCACGTCTCTGTGTGAGACTGACTCACAGTCACTGTGAGAGAACGT	ko	1	00	9
KO-TP53-00-1	KO-TP53	ACGGCCACGTCTGCCACTCACTCTGTGAGTGTCTCTCACAGACACAACGT	ko	1	00	10
KO-TP53-00-1	KO-TP53	ACGGCCACGTCTGTCATCTCTGTCACTCTCAGTGTGACTGTGTCTACGTA	ko	1	00	33
KO-TP53-00-1	KO-TP53	ACGGCCACGTGTGTGAGACAGACTGTCTGAGAGTGACTGTCAGAGAACGT	ko	1	00	7
KO-TP53-00-1	KO-TP53	ACGGCTACGTGACTCAGTCTCTGTCAGTCAGTGTGTGAGTGTGAGTACGT	ko	1	00	24
KO-TP53-00-1	KO-TP53	ACGGGCACGTCACTGAGACTGAGAGAGTGTCTCAGTGTCTGTGAGAACGT	ko	1	00	42
KO-TP53-00-1	KO-TP53	ACGGGCACGTCAGTCTGAGTGTCGTGACTCTGTCTCAGACTGAGAACGTA	ko	1	00	21
KO-TP53-00-1	KO-TP53	ACGGGCACGTCAGTGTCACTCTGAGTGTCTGAGTGACTGTCTCTGTACGT	ko	1	00	42
KO-TP53-00-1	KO-TP53	ACGGGCACGTGACTGACTGTGTCTCAGTGAGTCAGACTGACAGTGAACGT	ko	1	00	5
KO-TP53-00-1	KO-TP53	ACGGGCACGTGTCTGTGTGAGACACAGACTCAGTCTCTGAGACTGTACGT	ko	1	00	10
KO-TP53-00-1	KO-TP53	ACGGGCACGTGTGACTGTCACAGAGTCAGTCTGTCACTCAGTCACAACGT	ko	1	00	34
KO-TP53-00-1	KO-TP53	ACGGGCACGTGTGTCAGAGAGACAGACACTGTGTCACAGTCAGTGTACGT	ko	1	00	16
KO-TP53-00-1	KO-TP53	ACGGGGACGTCTCACTCTCAGAGAGAGAGTGTGACACAGAGAGACTACGT	ko	1	00	4
KO-TP53-00-1	KO-TP53	ACGGGGACGTGAGTCACAGAGAGACTGTCAGTGTGAGACTGTGAGAACGT	ko	1	00	7
KO-TP53-00-1	KO-TP53	ACGGGGACGTGAGTGTGTCTCACACTCACTGTCTCACACTGTGAGAACGT	ko	1	00	3
KO-TP53-00-1	KO-TP53	ACGGGGACGTGTCTGTGTGAGACTGACTGAGAGTGAGTGTGTGTGTACGT	ko	1	00	20
KO-TP53-00-1	KO-TP53	ACGGGGACGTGTGTGACAGAGTGTGTGTGTGACTGACTCTGTGTCAACGT	ko	1	00	7
KO-TP53-00-1	KO-TP53	ACGGGTACGTCAGTGAGTGAGAGAGTGACTGTGTGAGACAGTGTCAACGT	ko	1	00	35
KO-TP53-00-1	KO-TP53	ACGGGTACGTCTCAGTGTCTGAGAGTGTCAGTCTGTGTGTGACTGTACGT	ko	1	00	15
KO-TP53-00-1	KO-TP53	ACGGGTACGTGACTCAGTGTGTGTCAGTGAGAGTGACTGTGACTCTACGT	ko	1	00	19
KO-TP53-00-1	KO-TP53	ACGGGTACGTGACTCTGAGAGTGTCTCAGTGACTGACAGACAGTCAACGT	ko	1	00	3
KO-TP53-00-1	KO-TP53	ACGGGTACGTGTCTGTCTGTCAGTCTGTCACTGAGTCAGTGTCAGAACGT	ko	1	00	7
KO-TP53-00-1	KO-TP53	ACGGGTACGTGTGTCTCTGTGAGTGAGTCTGTCTGAGACTCAGTCTACGT	ko	1	00	31
KO-TP53-00-1	KO-TP53	ACGGTAACGTCAGAGTGTCTCTCTGTGTGTGTGTGTGACTGACTGTACGT	ko	1	00	12
KO-TP53-00-1	KO-TP53	ACGGTAACGTCTGTCACTGTCACAGTCAGTCTGAGACTGTGTGACTACGT	ko	1	00	9
KO-TP53-00-1	KO-TP53	ACGGTAACGTGAGTCAGAGTGTGAGACTGTGAGAGTCTGTCAGTGAACGT	ko	1	00	6
KO-TP53-00-1	KO-TP53	ACGGTAACGTGTGACTGACTGTGTGACACCTGAGTGTGTGTGTGTACGTA	ko	1	00	10
KO-TP53-00-1	KO-TP53	ACGGTACGTCTCAGTCACAGAGTGACTCTGACTGTCTGTGACTGTACGTA	ko	1	00	70
KO-TP53-00-1	KO-TP53	ACGGTCACGTCACAGAGTCAGTGTGTCTCTGAGTGTCACTCTGTGAACGT	ko	1	00	7
KO-TP53-00-1	KO-TP53	ACGGTCACGTCTGACACTCAGTCAGTGTGAGTGTCTGTGTCTGACAACGT	ko	1	00	4
KO-TP53-00-1	KO-TP53	ACGGTCACGTCTGTCAGTCTCTGTGTTTGTCAGTCTCAGTGACAGAACGT	ko	1	00	7
KO-TP53-00-1	KO-TP53	ACGGTCACGTCTGTCTGTCTGTGTGTCTCTGTGACAGTGAGTGAGTACGT	ko	1	00	20
KO-TP53-00-1	KO-TP53	ACGGTCACGTGACTCAGAGACAGAGTGACAGTGACTCACAGAGTGAACGT	ko	1	00	14
KO-TP53-00-1	KO-TP53	ACGGTCACGTGTCTCTGACTCTGAGACACACAGTGTCAGTCTCTCAACGT	ko	1	00	3
KO-TP53-00-1	KO-TP53	ACGGTCACGTGTCTGTCAGAGTCTGAGAGTCAGTGAGTGTCTGTCAACGT	ko	1	00	23
KO-TP53-00-1	KO-TP53	ACGGTCACGTGTGTCTCTGTCTCAGTCAGTGTCTCAGACTCTCTGTACGT	ko	1	00	5
KO-TP53-00-1	KO-TP53	ACGGTGACGTCTCTCTCAGTGAGAGTGAGTGTGACTGTCTGACACTACGT	ko	1	00	26
KO-TP53-00-1	KO-TP53	ACGGTGACGTGAGTCTCTCAGTGTCTGAGTCACTCAGAGTGAGTGAACGT	ko	1	00	8
KO-TP53-00-1	KO-TP53	ACGGTGACGTGTGTCAGTGAGACTGACACAGACTGAGTGTGACTCTACGT	ko	1	00	8
KO-TP53-00-1	KO-TP53	ACGGTGACGTGTGTGACTGTGAGTCTCACTCTGAGACAGTGTCTCAACGT	ko	1	00	25
KO-TP53-00-1	KO-TP53	ACGGTGACGTGTGTGTGTCTGTGAGTGTCAGAGTGAGTGTGAGTCTACGT	ko	1	00	20
KO-TP53-00-1	KO-TP53	ACGGTTACGTGTCAGTGTCAGTCACTGTGTGACTGTGTCACACAGTACGT	ko	1	00	6
KO-TP53-00-1	KO-TP53	ACGTAAACGTCACAGACTCTCTGACTGTGACACTGAGTGAGTGAGTACGT	ko	1	00	16
KO-TP53-00-1	KO-TP53	ACGTACACGTGTGAGTCAGAGTGTGTCAGAGTGTGTGTGGTCTCTACGTA	ko	1	00	6
KO-TP53-00-1	KO-TP53	ACGTAGACGTCTGAGTGTGTGAGTCACAGAGTGTGTGACTCTGAGTACGT	ko	1	00	59
KO-TP53-00-1	KO-TP53	ACGTATACGTGTGTCACTGTGTCTCTCAGTCTCAGTGTGTGTCTGTACGT	ko	1	00	30
KO-TP53-00-1	KO-TP53	ACGTATACGTGTGTCAGAGAGTCACTCTCTCACAGTCACAGTGAGTACGT	ko	1	00	19
KO-TP53-00-1	KO-TP53	ACGTATACGTGTGTGTGACTCAGAGACTGTCAGTGTCACACTGTGACGTA	ko	1	00	5
KO-TP53-00-1	KO-TP53	ACGTCAACGTCTCAGTCACTCAGTGTGACAGTCAGACACTCAGACTACGT	ko	1	00	4
KO-TP53-00-1	KO-TP53	ACGTCAACGTGACTGCACTGAGAGTGTCCTGTGTCACTCAGTCAACGTAT	ko	1	00	8
KO-TP53-00-1	KO-TP53	ACAGAAACGTCTGAGTAAGTGACACTCTCTAAAAAAAACAGTAAGTACGT	ko	1	00	7
KO-TP53-00-1	KO-TP53	ACAGAAACGTCTGTGTGAGTGAGTGACACTCTCAGAGTGTCTCAGAACGT	ko	1	00	10
KO-TP53-00-1	KO-TP53	ACAGACACGTCAGTGAGAGAGTGTGAGAGTCACAGTGAGACTGTGTACGT	ko	1	00	34
KO-TP53-00-1	KO-TP53	ACAGACACGTGTCTCTCTCAGTCTGAGTGTGTGAGAGTGACACTCTACGT	ko	1	00	42
KO-TP53-00-1	KO-TP53	ACAGAGACGTGTGTGAGTTGAGTCTCTCTGTCACTCTGTCACAGTACGTA	ko	1	00	21
KO-TP53-00-1	KO-TP53	ACAGATACGTCACTGTCAGTCAGTCTCTGTCTCAGTCTGTCTGTCAACGT	ko	1	00	28
KO-TP53-00-1	KO-TP53	ACAGCAACGTCAGAGAGTGTCTCTGACTCTGTCTCAGAGTGTGTCAACGT	ko	1	00	25
KO-TP53-00-1	KO-TP53	ACAGCAACGTCTGTCAATGTGTGACTGTCAGAGTGTCAGTGACTCTACGT	ko	1	00	26
KO-TP53-00-1	KO-TP53	ACAGCAACGTGTGTGAGTGTCAGACTCAGTCTCTCTCTGTGAGTCAACGT	ko	1	00	16
KO-TP53-00-1	KO-TP53	ACAGCGACGTCACACTCACACAGAGAGTCACAGTCTGTGTCTCAGTACGT	ko	1	00	19
KO-TP53-00-1	KO-TP53	ACAGCGACGTGACAGTCTCTGTGACTGTCTCTCTGAGACTGTGTGAACGT	ko	1	00	19
KO-TP53-00-1	KO-TP53	ACAGCGACGTGAGAGTCAGTGTGTCTCACTCTGAGTCTCTGTGTGTACGT	ko	1	00	11
KO-TP53-00-1	KO-TP53	ACAGCGACGTGTCACTCAGTCTGTGAGTCTGTCAGTCAGTGTCTGAACGT	ko	1	00	36
KO-TP53-00-1	KO-TP53	ACAGCGACGTGTCTCTCACAGACTGTCTCAGTGTCAGTCTGAGAGTACGT	ko	1	00	40
KO-TP53-00-1	KO-TP53	ACAGCTACGTCAGAGACACTGTCTGTGACTCTGTGTCTCTCAGTCTACGT	ko	1	00	15
KO-TP53-00-1	KO-TP53	ACAGCTACGTGACTCTGACTGACTGTCAGTCTGTGTGTCTCACACAACGT	ko	1	00	11
KO-TP53-00-1	KO-TP53	ACAGCTACGTGTCAGTGAGTGTCTCTCTGTCTCTGTCAGAGAGTCTACGT	ko	1	00	3
KO-TP53-00-1	KO-TP53	ACAGCTACGTGTGTGTCTCTGTGAGACTGACACAGTGTGAGTGTGTACGT	ko	1	00	16
KO-TP53-00-1	KO-TP53	ACAGCTACGTGTGTGTGACAGACAGTGAGACAGAGTCTGTCTGAGGAACG	ko	1	00	18
KO-TP53-00-1	KO-TP53	ACAGGAACGTGAGTGACTGTCACACTGACAGAGTGTGACTGAGTGTACGT	ko	1	00	10
KO-TP53-00-1	KO-TP53	ACAGGCACGTCAGTCAGTCTGTGAGTCTCACTGTGTGTGTCAGTCAACGT	ko	1	00	17
KO-TP53-00-1	KO-TP53	ACAGGCACGTGACAGTTGAGTCTGTCAGAGAGAGTGTCTGACTGAACGTA	ko	1	00	15
KO-TP53-00-1	KO-TP53	ACAGGGACGTCACTGTGAGTCTCACTGTGAGAGTCTGAGTCAGTCAACGT	ko	1	00	18
KO-TP53-00-1	KO-TP53	ACAGGGACGTCTGTCTCAGTCTCTCTCTCAGACTCTGTGTGTCTGTACGT	ko	1	00	21
KO-TP53-00-1	KO-TP53	ACAGGGACGTGACAGTCACTGTGTCAGTCTGACAGTCAGTGAGAGTACGT	ko	1	00	7
KO-TP53-00-1	KO-TP53	ACAGGGACGTGAGACTCACAGACACTCACTCAGACAGTGTCACAGTACGT	ko	1	00	17
KO-TP53-00-1	KO-TP53	ACAGGGACGTGTCTCACTCTGTCACTCTGAGAGTGTCACTGTCTCTACGT	ko	1	00	7
KO-TP53-00-1	KO-TP53	ACAGGTACGTCTCTGACTCTGTCTGTGACACACAGTGTCACAGTGTACGT	ko	1	00	6
KO-TP53-00-1	KO-TP53	ACAGGTACGTCTGACAGACTCTGTGTGACTGACTGTGTGTGTCTGTACGT	ko	1	00	13
KO-TP53-00-1	KO-TP53	ACAGGTACGTGACTGACTCACTGTCAGTGAGAGAGAGAGAGTGTGTACGT	ko	1	00	6
KO-TP53-00-1	KO-TP53	ACAGGTACGTGTGTCTAGTGAGAGTGTCTGAGACACGTGTGAGAACGTAT	ko	1	00	5
KO-TP53-00-1	KO-TP53	ACAGGTCGTGTGAGTGTGAGTCTCTGAGTCAGTCACAGTCTGTGAACGTA	ko	1	00	19
KO-TP53-00-1	KO-TP53	ACAGTAACGTCTGACTGTCTGTGAGAGACTGTCAGTCTCAGACTCTACGT	ko	1	00	6
KO-TP53-00-1	KO-TP53	ACAGTAACGTGTCTGACTCTCAGAGTGACTCAGTCTCTCAGTGTCAACGT	ko	1	00	30
KO-TP53-00-1	KO-TP53	ACAGTAACGTGTGTGTCAGAGTGACACTCTCTCTGTGAGTGTGACAACGT	ko	1	00	7
KO-TP53-00-1	KO-TP53	ACAGTGACGTCTGTCACTCTGTCTGTCTGTCTCTGAGAGACTCACTACGT	ko	1	00	18
KO-TP53-00-1	KO-TP53	ACAGTGACGTGAGTGTGTCAGTGTCTCTCTCTGAGAGTCTCTGTGAACGT	ko	1	00	8
KO-TP53-00-1	KO-TP53	ACAGTTACGTCACTGTCTCCAGTGACTCAGTGTGACAGTCAGTGTACGTA	ko	1	00	9
KO-TP53-00-1	KO-TP53	ACAGTTACGTCTCTCACACACCTGTCACTGTGTGACTTGACACAACGTAT	ko	1	00	39
KO-TP53-00-1	KO-TP53	ACATAAACGTCTCTGTGTGAGTGTGTGTCAGTGAGAGAGAGAGTGAACGT	ko	1	00	35
KO-TP53-00-1	KO-TP53	ACATAAACGTGTGACTGAGTGAGTGACTGTGACTGACAGTCACTCTACGT	ko	1	00	19
KO-TP53-00-1	KO-TP53	ACATAGACGTCTGAGTGAGTGTCAGTGAGTGTGACAGTGAGTCTGAACGT	ko	1	00	5
KO-TP53-00-1	KO-TP53	ACATAGACGTCTGTGACTGACACTCTCAGACTGAGCAGTGTGTCTACGTA	ko	1	00	11
KO-TP53-00-1	KO-TP53	ACATATACGTCACCTCTCAGAGTGTCACAGTCTGTGTCACTGACTACGTA	ko	1	00	31
KO-TP53-00-1	KO-TP53	ACATATACGTCAGTCTGAGAGAGTGTGTCAGTGAGTGTGTCTGTCAACGT	ko	1	00	48
KO-TP53-00-1	KO-TP53	ACATATACGTCTGTGACTGTCAGTGTGTGACTCAGTGTGACTCTCAACGT	ko	1	00	17
KO-TP53-00-1	KO-TP53	ACATCCACGTGAGAGTCTGAGACAGTCTCAGACAGAGAGTGTCACAACGT	ko	1	00	20
KO-TP53-00-1	KO-TP53	ACATCGACGTCTGACTGACTCTCAGAGAGTGTCTCTGTGACAGTGTACGT	ko	1	00	18
KO-TP53-00-1	KO-TP53	ACATCGACGTCTGAGACAGTCACAGTGACTGTGTGACACTGTGTGTACGT	ko	1	00	8
KO-TP53-00-1	KO-TP53	ACATCGACGTGTGACTGTCAGTGAGTGACACTGTCTCAGAGACTGTACGT	ko	1	00	14
KO-TP53-00-1	KO-TP53	ACATCGACGTGTGAGAGATACTGACTCTGAGTCTGACTCACTCAGTACGT	ko	1	00	6
KO-TP53-00-1	KO-TP53	ACATCTACGTCTGTCTGTGTGTGTGTCTGTGTCTCAGTCAGAGACAACGT	ko	1	00	7
KO-TP53-00-1	KO-TP53	ACATCTACGTCTGTGTGAGTGTGACTGTGAGTGTGACTGTGACAGTACGT	ko	1	00	9
KO-TP53-00-1	KO-TP53	ACATCTACGTGACTGTCAGACAGACTGTGTGAGAGAGACACTGTGAACGT	ko	1	00	12
KO-TP53-00-1	KO-TP53	ACATGAACGTCACTCAGAGACTGAGAGACTGTGAGTGTGTCTGAGTACGT	ko	1	00	18
KO-TP53-00-1	KO-TP53	ACATGACGTGTCTGTGTCTCTCACAGTCAGTGTCAGACTCTCAGTACGTA	ko	1	00	36
KO-TP53-00-1	KO-TP53	ACATGCACGTGACTGTCAGTGACTGAGTCTGAGACACTGAGTCTCAACGT	ko	1	00	4
KO-TP53-00-1	KO-TP53	ACATGCACGTGACTGTCAGTGACTGAGTTTGAGACACTGAGTCTTAACGT	ko	1	00	6
KO-TP53-00-1	KO-TP53	ACATGCACGTGAGAGACTGTGTCTGTGTGTGTCAGTGTGTGTCTCTACGT	ko	1	00	39
KO-TP53-00-1	KO-TP53	ACATGCACGTGTCAGTCTGAGAGTTCTGAGAGTGTGAGTGTCACAACGTA	ko	1	00	3
KO-TP53-00-1	KO-TP53	ACATGGACGTCTGACAGTCTCTCAGTCACAGACTCTCACTGTGTGAACGT	ko	1	00	13
KO-TP53-00-1	KO-TP53	ACATGTACGTGACAGTCACTCAGTGTGACAGACAGTGAGACTCTGAACGT	ko	1	00	9
KO-TP53-00-1	KO-TP53	ACATGTACGTGAGACAGTCTCTCAGTGTGTGTGTGAGTGACTCAGAACGT	ko	1	00	4
KO-TP53-00-1	KO-TP53	ACATGTACGTGAGAGTGTGTCTCAGAGTGTGTCTGTGTCACTCTCTACGT	ko	1	00	6
KO-TP53-00-1	KO-TP53	ACATGTACGTGTGAGTGAGTCAGTGAGTCTCACACTGTGAGTAACGTATG	ko	1	00	18
KO-TP53-00-1	KO-TP53	ACATTAACGTCTCAGTCAGAGTGTGTGAGACAGTGTCAGTCTGACTACGT	ko	1	00	21
KO-TP53-00-1	KO-TP53	ACATTAACGTGAGTGACAGTCTGTGACATCTCAGAGTGTCTCTTACGTAT	ko	1	00	12
KO-TP53-00-1	KO-TP53	ACATTAACGTGTGTGACTGAGTGACTCTCTCAGTGTCTCAGTGAGTACGT	ko	1	00	30
KO-TP53-00-1	KO-TP53	ACATTACGTGTCACAGTGTGAGACTCTCTGAGTCAGTCTGACACAACGTA	ko	1	00	29
KO-TP53-00-1	KO-TP53	ACATTCACGTCAGTGACTCAGTCAGTCAGACAGAGTCAGTCTGAGTACGT	ko	1	00	7
KO-TP53-00-1	KO-TP53	ACATTCACGTCTCTCAGTCTGAGAGAGAGTCTCAGTGAGAGTGAGTACGT	ko	1	00	29
KO-TP53-00-1	KO-TP53	ACATTGACGTCACAGTCTCAGACAGAGTGAGAGTGAGAGTCTCAGAACGT	ko	1	00	15
KO-TP53-00-1	KO-TP53	ACATTGACGTGTCACTGAGTGACAGTCTGTCTCAGTCTCAGACACTACGT	ko	1	00	8
KO-TP53-00-1	KO-TP53	ACATTGACGTGTGTGAGACTGTGTGAGTCATGTCTGTCTGACACACGTAT	ko	1	00	20
KO-TP53-00-1	KO-TP53	ACATTTACGTCAGAGTGTCTCACACTCTCAGACAGAGTGTCTGTCAACGT	ko	1	00	6
KO-TP53-00-1	KO-TP53	ACATTTACGTCAGTCAGAGAGTGAGTGTCTGTCACTGTCTGACACAACGT	ko	1	00	21
KO-TP53-00-1	KO-TP53	ACATTTACGTCTGAGTCACAGTCAGAGTGACTGACAGTCAGACTGAACGT	ko	1	00	32
KO-TP53-00-1	KO-TP53	ACATTTACGTGACAGTCTCTGAGTGTCAGACTCTCACACAGTGAGTACGT	ko	1	00	6
KO-TP53-00-1	KO-TP53	ACATTTACGTGAGACAGAGTGTGAGAGTGACACTCTGTCAGAGACTACGT	ko	1	00	5
KO-TP53-00-1	KO-TP53	ACCAAAACGTGAGTCAGTCAGACTCTCTCACAGAGACTGAGTGTGTACGT	ko	1	00	29
KO-TP53-00-1	KO-TP53	ACCAAGACGTGAGAGTGTCTCTGTGTGACAGTCAGTGTGAGTCTCAACGT	ko	1	00	19
KO-TP53-00-1	KO-TP53	ACCACAACGTCTCAGTGTCACTCTGTGACTGTCACAGAGTGTGAGAACGT	ko	1	00	43
KO-TP53-00-1	KO-TP53	ACCACAACGTCTGTAAGAGAGTGTGTGTGTCTGTCTGAGTCAGAGAACGT	ko	1	00	38
KO-TP53-00-1	KO-TP53	ACCACAACGTGAGTGACTCTGTCACACAGTGAGTCTCACTGAGAGTACGT	ko	1	00	17
KO-TP53-00-1	KO-TP53	ACCACCACGTCACTGACTGACTCTCTGTGTGAGTGTGAGTGTGTCTACGT	ko	1	00	8
KO-TP53-00-1	KO-TP53	ACCACCACGTCAGTGTGTCTGACTCTCAGTCACTCTCTGACTCTCTACGT	ko	1	00	30
KO-TP53-00-1	KO-TP53	ACCACTACGTCTGTCACACACAGACAGTCAGACAGTGTCTCTCTCAACGT	ko	1	00	49
KO-TP53-00-1	KO-TP53	ACCACTACGTGTCTCTGACTGTGTCTCAGTGAGTCAGTGAGTGTCAACGT	ko	1	00	31
KO-TP53-00-1	KO-TP53	ACCACTACGTGTGTGAGTCAGTGTGTGTGTCACACTGAGCACAGAACGTA	ko	1	00	11
KO-TP53-00-1	KO-TP53	ACCAGAACGTGACTGAGACACACAGACAGAGTGACTCAGTGACAGTACGT	ko	1	00	33
KO-TP53-00-1	KO-TP53	ACCAGAACGTGTGAGTGTCTGTGTGAGACTCAGAGTGTGACAGACTACGT	ko	1	00	10
KO-TP53-00-1	KO-TP53	ACCAGCACGTCACAGTCTGTCTCAGTGTGTGACTCAGTGTGTCAGTACGT	ko	1	00	17
KO-TP53-00-1	KO-TP53	ACCAGGACGTCACTCTCTGTCTGTGAGAGACTCTCCTGTGAGTGTACGTA	ko	1	00	27
KO-TP53-00-1	KO-TP53	ACCAGGACGTCAGAGAGTGTGAGTCACTGTGTCACAGTCACTGTGTACGT	ko	1	00	7
KO-TP53-00-1	KO-TP53	ACCAGGACGTCAGTGTCAGAGTGTCAGACAGTGTCACAGTGTCTGAACGT	ko	1	00	18
KO-TP53-00-1	KO-TP53	ACCAGGACGTGACACTGACTGAGTGTGACTGAGAGACTGACTCTGAACGT	ko	1	00	26
KO-TP53-00-1	KO-TP53	ACCAGGACGTGACTGAGACAGTCACACAGAGACACTGTCTCTGACTACGT	ko	1	00	3
KO-TP53-00-1	KO-TP53	ACCAGGATGTCAGACAGTGTCACTGAGTGTGTGAGACTCAGTCAGAACGT	ko	1	00	12
KO-TP53-00-1	KO-TP53	ACCAGTACGTGTCAGAGTGTGTCACTCTCTGAGTGTCTGTGTGACAACGT	ko	1	00	5
KO-TP53-00-1	KO-TP53	ACCATAACGTCAGACAGTCTGTCACAGAGTCAGTGTGTGTGTCTGTACGT	ko	1	00	35
KO-TP53-00-1	KO-TP53	ACCATAACGTCAGTCAGTCACTCACACTGTGTATCAGTGTGTGTGAACGT	ko	1	00	3
KO-TP53-00-1	KO-TP53	ACCATCACGTCACTCTCTGTGACTGTGTGTGTCACTGTGACTCTGTACGT	ko	1	00	25
KO-TP53-00-1	KO-TP53	ACCATCACGTCTGTGTGTCACTGACTGAGTCAGAGTCAGTGACACTACGT	ko	1	00	31
KO-TP53-00-1	KO-TP53	ACCATCACGTGAGAGTCTCTGTGTGAGACACAGTCAGAGACACAGTACGT	ko	1	00	7
KO-TP53-00-1	KO-TP53	ACCATCACGTGAGTGACTGTGTCTGTGTGTGAGTGTCTCTCAGTCTACGT	ko	1	00	8
KO-TP53-00-1	KO-TP53	ACCATCACGTGTGAGTCTGTCAGACTCTGTCTGTCAGTCACAGAGTACGT	ko	1	00	4
KO-TP53-00-1	KO-TP53	ACCATGACGTCACAGAGAGTGTGAGTGTGTCTGTGAGTGTGAGTGTACGT	ko	1	00	29
KO-TP53-00-1	KO-TP53	ACCATGACGTCACAGTGTCAGTGAGTCAGTGAGACTGAGACTCTGTACGT	ko	1	00	14
KO-TP53-00-1	KO-TP53	ACCATGACGTCAGTCTGTGTGAGACAGAGTGTGTGACTGTGTCAGTACGT	ko	1	00	17
KO-TP53-00-1	KO-TP53	ACCATGACGTCTGTGAGAGAGAGTCAGTCAGTCTGTCACTGACAGAACGT	ko	1	00	18
KO-TP53-00-1	KO-TP53	ACCATGACGTGAGAGTCTGTGAGTGTCTGTGTGTCTGAGTCTGTGTACGT	ko	1	00	38
KO-TP53-00-1	KO-TP53	ACCATGACGTGTGACACTCACACTGAGTGTCAGTGTGACACTCAGAACGT	ko	1	00	9
KO-TP53-00-1	KO-TP53	ACCATTACGTCACACTGTGTGAGTCAGTCACAGTGTCAGAGAGAGTACGT	ko	1	00	9
KO-TP53-00-1	KO-TP53	ACCATTACGTGTGAGTCTCTCACAGACAGTGTCAGAGTGAGTGTGTACGT	ko	1	00	32
KO-TP53-00-1	KO-TP53	ACCCAAACGTGAGACTGTGAGACTGTCTGTGACTGTGTCTCAGAGTACGT	ko	1	00	6
KO-TP53-00-1	KO-TP53	ACCCACACGTCTCTCTGTGTGTGTGTGACACTCTCTGACTGTGAGAACGT	ko	1	00	20
KO-TP53-00-1	KO-TP53	ACCCACACGTGAGTGTGTGAGAGTGTGTGTGTGTCTGACTCTGACTACGT	ko	1	00	18
KO-TP53-00-1	KO-TP53	ACCCCAACGTGTGTCTCAGTCTGTCTCACTCTGTGACACAGACTCAACGT	ko	1	00	48
KO-TP53-00-1	KO-TP53	ACCCCCACGTCACAGAGTCTCACAGTGACACTGTGTGTCTGAGTGAACGT	ko	1	00	17
KO-TP53-00-1	KO-TP53	ACCCCCACGTGTGAGTGTCTCACACACTCTGACTGTGTCACACTGTACGT	ko	1	00	26
KO-TP53-00-1	KO-TP53	ACCCCCACGTGTGTGTGTGTCAGTGAGAGTCTCAGTGAGAGTGTACGTAT	ko	1	00	6
KO-TP53-00-1	KO-TP53	ACCCCCACGTGTGTGTGTGTGTCAGTGAGAGTCTCAGTGAGAGTGTACGT	ko	1	00	33
KO-TP53-00-1	KO-TP53	ACCCCCACGTGTGTGTGTGTGTGTCAGTGAGAGTCTCAGTGAGAGTGTAC	ko	1	00	3
KO-TP53-00-1	KO-TP53	ACCCCGACGTGACAGTCTGTCAGTCTGTCTCTGTGTGTCAGTGTGTACGT	ko	1	00	55
KO-TP53-00-1	KO-TP53	ACCCCTACGTCTGTCAGTCTGTGTCACTGAGAGTGTGTCAGTCTGAACGT	ko	1	00	45
KO-TP53-00-1	KO-TP53	ACCCCTACGTGTGAGTCTGACACACAGAGAGTCTCTGACACTCTCTACGT	ko	1	00	16
KO-TP53-00-1	KO-TP53	ACCCGAACGTCTCTGAGACACTCTGACTGTGTCAGTTTGTCAGAGTACGT	ko	1	00	27
KO-TP53-00-1	KO-TP53	ACCCGACGTTAGAGTCTCTGTGAGTCACACAGTGTGAGAGTCAGTACGTA	ko	1	00	5
KO-TP53-00-1	KO-TP53	ACCCGGACGTGACACTCTGTGACTCTGACAGTCTCAGACAGTCAGAACGT	ko	1	00	12
KO-TP53-00-1	KO-TP53	ACGTCAACGTGTCAGTGAGTCAGTGAGAGAGTGAGTCTCACTGTGTACGT	ko	1	00	14
KO-TP53-00-1	KO-TP53	ACGTCCACGTGTCTCACTGACAGTGTCTGAGTGTGTCTGACTGAGAACGT	ko	1	00	26
KO-TP53-00-1	KO-TP53	ACGTCCACGTGTGAGACTCACAGTGTGAGAGTGACTGAGAGACACAACGT	ko	1	00	11
KO-TP53-00-1	KO-TP53	ACGTCGACATCTCTGTGTCTGTGTCAGTCTGAGTGTGTGTGTGTCAACGT	ko	1	00	22
KO-TP53-00-1	KO-TP53	ACGTCGACGTCACAGAGTCAGTCTGACTCTGACACTCTGAGCTGTACGTA	ko	1	00	6
KO-TP53-00-1	KO-TP53	ACGTCGACGTGAGTCTGAGTGAGTCTCTGACTCTGACACTGTGTCTACGT	ko	1	00	15
KO-TP53-00-1	KO-TP53	ACGTCGACGTGAGTGAGAGTGTGATTGAGTCAGAGTGAGTGAGTCAACGT	ko	1	00	11
KO-TP53-00-1	KO-TP53	ACGTCTACGTCAGTGTGACTGTGTGTGAGTGTCACACTGTCAGTTTACGT	ko	1	00	36
KO-TP53-00-1	KO-TP53	ACGTCTACGTGTCTGAGACACAGTCTGTGTGACACTGTGTGTCACAACGT	ko	1	00	7
KO-TP53-00-1	KO-TP53	ACGTGAACGTCAGAGACACTGAGAGAGTCAGTCTGAGTCTGTGTGTACGT	ko	1	00	14
KO-TP53-00-1	KO-TP53	ACGTGAACGTCTCTCTCAGTGAGTGAGAGTGAGTGTCAGACTCTGAACGT	ko	1	00	15
KO-TP53-00-1	KO-TP53	ACGTGCACGTCTCAGTCAGAGTGTCACTGTCAGTCTCACTCTCAGTACGT	ko	1	00	14
KO-TP53-00-1	KO-TP53	ACGTGCACGTCTGTGACTGTCTCAGTCACTGACACTCTGAGTCTGTACGT	ko	1	00	9
KO-TP53-00-1	KO-TP53	ACGTGCACGTGAGTGAGAGTCTCAGTGTGAGAGAGTCTCAGTCTGAACGT	ko	1	00	13
KO-TP53-00-1	KO-TP53	ACGTGGACGTCTCTCAGACTGTCTGTCAGACACTCAGTCTCAGTGAACGT	ko	1	00	5
KO-TP53-00-1	KO-TP53	ACGTGGACGTCTCTGTCTGACACTCTGTGACTGTCTGAGACACAGTACGT	ko	1	00	12
KO-TP53-00-1	KO-TP53	ACGTGGACGTGACTGTCACTCTGTGAGTCTGTCAGAGTGTCTCTGTACGT	ko	1	00	15
KO-TP53-00-1	KO-TP53	ACGTGGACGTGTGACAGAGTCTCAGACTGAGTGTGACAGTGTGAGTACGT	ko	1	00	4
KO-TP53-00-1	KO-TP53	ACGTGGACGTGTGTGAGAGTGTGTGTGTGTGACAGTGTCAGACTGTACGT	ko	1	00	4
KO-TP53-00-1	KO-TP53	ACGTGTACGTCACAGAGTGTGTGACTGTGTGTCACTGTCAGAGTGTACGT	ko	1	00	3
KO-TP53-00-1	KO-TP53	ACGTGTACGTCAGACACACACTGTGACAGACAGTGTCAGTCTGACTACGT	ko	1	00	59
KO-TP53-00-1	KO-TP53	ACGTGTACGTCTGAGTGACAGACACAGACTCTAAGACACTGAGAGAACGT	ko	1	00	10
KO-TP53-00-1	KO-TP53	ACGTGTACGTGACACTCTCAGAGTCAGTCTCTCACACAGAGTGTCAACGT	ko	1	00	44
KO-TP53-00-1	KO-TP53	ACGTGTACGTGACAGACTCAGACACAGAGTGAGTGAGTGTGTGTCAACGT	ko	1	00	25
KO-TP53-00-1	KO-TP53	ACGTGTACGTGACTCACAGACAGACACACTCTGAGTCAGACACAGAACGT	ko	1	00	10
KO-TP53-00-1	KO-TP53	ACGTGTACGTGAGTGTGAGACTGAGTGACAGAGTCTGACAGTGTGAACGT	ko	1	00	9
KO-TP53-00-1	KO-TP53	ACGTGTACGTGTCACTCACTCAGACTGTGTCACTGTCACTCTGTGTACGT	ko	1	00	13
KO-TP53-00-1	KO-TP53	ACGTTAACGTGTCAGTGAGTGAGTGAGAGTCTGAGTGAGTGTCAGAACGT	ko	1	00	54
KO-TP53-00-1	KO-TP53	ACGTTCACGTCACTCACTGTCAGTCTGTGTGTCAGTGTCACACTGTACGT	ko	1	00	25
KO-TP53-00-1	KO-TP53	ACGTTCACGTCACTCACTGTGAGTCAGTGAGAGACTCTGAGAGTGTACGT	ko	1	00	8
KO-TP53-00-1	KO-TP53	ACGTTCACGTCACTGTGTCTGAGTGTGAGTGTGTCTGAGACTGTCTACGT	ko	1	00	14
KO-TP53-00-1	KO-TP53	ACGTTCACGTCTGTCAGAGACTCTCACAGTGTGAGAGACTGTGTCAACGT	ko	1	00	15
KO-TP53-00-1	KO-TP53	ACGTTCACGTGTCTGTCTCTGTCTGACTCAGTGACACAGTGTCACAACGT	ko	1	00	10
KO-TP53-00-1	KO-TP53	ACGTTGACGTGTGAGTGAGTGACTGAGTCTCTGTGTCAGTCTGTCAACGT	ko	1	00	16
KO-TP53-00-1	KO-TP53	ACGTTGACGTGTGTGTGTCTCACTCTCTGTCTGACTGACTGTCTGAACGT	ko	1	00	35
KO-TP53-00-1	KO-TP53	ACGTTTACGTGACTCTCACACTCTCTCTCACACAGACTCTGACTCTACGT	ko	1	00	4
KO-TP53-00-1	KO-TP53	ACGTTTACGTGACTGACTGTGACTCACAGACTGTGTGTGTGTGTGTACGT	ko	1	00	25
KO-TP53-00-1	KO-TP53	ACGTTTACGTGAGTGTCTGACTCAGTCTCAGTGTGAGAGAGAGTCTACGT	ko	1	00	6
KO-TP53-00-1	KO-TP53	ACGTTTACGTGTGTGAGTGTCAGTGAGAGTCTCTCAGACTCTCTGTACGT	ko	1	00	6
KO-TP53-00-1	KO-TP53	ACTAAAACGTGACAGTGAGTCTGAGTCAGAGACTGTCTCAGTCAGTACGT	ko	1	00	4
KO-TP53-00-1	KO-TP53	ACTAACACGTCTGAGAGACAGAGAGAGACTGTCACTCAGTGACAGTACGT	ko	1	00	24
KO-TP53-00-1	KO-TP53	ACTAAGACGTCAGTGAGAGAGTCAGACACAGTGTCTGAGTGTCTGTACGT	ko	1	00	35
KO-TP53-00-1	KO-TP53	ACTAAGACGTCAGTGTCAGTGTGTGAGTGACTGTGTCACTGTGTCTACGT	ko	1	00	6
KO-TP53-00-1	KO-TP53	ACTAAGACGTGTCTGTCTGTCTCTGTCAGTCTGTCTGTGAGAGTCAACGT	ko	1	00	8
KO-TP53-00-1	KO-TP53	ACTAATACGTCACAGAGACTGTGTGTCTCAGTCAGAGAGAGTCAGTACGT	ko	1	00	18
KO-TP53-00-1	KO-TP53	ACTACAACGTCTAACTGTGTCTGAGAGACTGTCACTGAGAGTGACAACGT	ko	1	00	8
KO-TP53-00-1	KO-TP53	ACTACAACGTGTGTGAGTGTGTCTCTGACACTGAGTGACTGTGAGAACGT	ko	1	00	8
KO-TP53-00-1	KO-TP53	ACTACCACGTCTCTGAGTCTCTCTCAGTGACAGTGTCAGAGTGAGTACGT	ko	1	00	38
KO-TP53-00-1	KO-TP53	ACTACCACGTCTGAGACTGTCACTGTGACTGACTCAGTCAGACTGTACGT	ko	1	00	27
KO-TP53-00-1	KO-TP53	ACTACCACGTCTGTCTGTGTGAGTCTGTGAGAGTGACTGAGTGACAACGT	ko	1	00	11
KO-TP53-00-1	KO-TP53	ACTACCACGTGAGTCTGTCTGTCTGAGTGACACAGAGACACAGTCAACGT	ko	1	00	4
KO-TP53-00-1	KO-TP53	ACTACGACGTCACAGTCAGAGAGTGTGTCTCTGACAGAGTGTGAGTACGT	ko	1	00	12
KO-TP53-00-1	KO-TP53	ACTACTACGTGACACAGAGTGAGAGTTCAGTCAGACTCAGTGTCTACGTA	ko	1	00	11
KO-TP53-00-1	KO-TP53	ACTACTACGTGACTGTGAGTGACTCAGACACTGTGAGTCTGTGTGTACGT	ko	1	00	20
KO-TP53-00-1	KO-TP53	ACTACTACGTGAGTGTCAGTCTCTCTGTGAGTCAGTGTCTCACTGTACGT	ko	1	00	29
KO-TP53-00-1	KO-TP53	ACTAGACGTGAGTGTGTGTCTGTCAGAGTGAGTCACAGAGAGACTACGTA	ko	1	00	7
KO-TP53-00-1	KO-TP53	ACTAGCACGTCTCAGTGTGAGTGAGAGTGTGTGAGTCTGTGTCTCACGTA	ko	1	00	16
KO-TP53-00-1	KO-TP53	ACTAGCACGTGAGACTGTCAGACAGAGTGAGACTGTGTCACTGTCAACGT	ko	1	00	8
KO-TP53-00-1	KO-TP53	ACTAGGACGTCAGACTGTGTGTGAGAGTCAGTCAGTCTGAGTCTCAACGT	ko	1	00	30
KO-TP53-00-1	KO-TP53	ACTAGGACGTCTGAGTCTGTCTGACACTCTCTCTGTCTCAGTCTGTACGT	ko	1	00	20
KO-TP53-00-1	KO-TP53	ACTAGGACGTCTGTCTGTGACAGACTGTCTGTCAGTCACACTGTGTACGT	ko	1	00	17
KO-TP53-00-1	KO-TP53	ACTAGGACGTGACTCTGTGTGAGAGTGAGTCACACAGTGTCAGACTACGT	ko	1	00	42
KO-TP53-00-1	KO-TP53	ACTAGGACGTGTGTGAGTCTCAGAGAGTCAGAGTCAGACAGTGTCTACGT	ko	1	00	28
KO-TP53-00-1	KO-TP53	ACTAGGACGTGTGTGTGTGTGTCTCAGAGACTGAGTCGTCTACGTATGGA	ko	1	00	7
KO-TP53-00-1	KO-TP53	ACTAGTACGTGACTGTCTGATGTCACACAGAGAGTCTCTCAGACAACGTA	ko	1	00	38
KO-TP53-00-1	KO-TP53	ACTAGTACGTGAGTGAGTCTCAGTGTGACTGAGTGTCAGAGTGTCTACGT	ko	1	00	6
KO-TP53-00-1	KO-TP53	ACTAGTACGTGTCTGACTCTGTGAGTGTGTGAGAATGTGTGTGACAACGT	ko	1	00	10
KO-TP53-00-1	KO-TP53	ACTATAACGTGTCACTCACACTCTGACAGTGACTCAGAGTGAGGAACGTA	ko	1	00	5
KO-TP53-00-1	KO-TP53	ACTATCACGTCTGACAGTGTGTGACACTGAGAGTGAGTGAGTCACTACGT	ko	1	00	13
KO-TP53-00-1	KO-TP53	ACTATCACGTCTGTGACACTGAGAGTGAGTCTGAGAGAGAGTGAGAACGT	ko	1	00	7
KO-TP53-00-1	KO-TP53	ACTATCACGTGTGTGAGAGTCTCAGTGTGTGTGTGTCACTGTCAGAACGT	ko	1	00	17
KO-TP53-00-1	KO-TP53	ACTATTACGTGAGACAGTGAGTGTGTGTCAGAGAGTCAGTGTGTGTACGT	ko	1	00	21
KO-TP53-00-1	KO-TP53	ACTATTACGTGTGTCTGACAGTGTCACTCAGACTGTGTGTGTGAGTACGT	ko	1	00	7
KO-TP53-00-1	KO-TP53	ACTCAAACGTCACAGTCACAGCGTCTGTGAGACTCAGACACAGAGAACGT	ko	1	00	7
KO-TP53-00-1	KO-TP53	ACTCAAACGTGTCAGTGTGTGACTGACTGTCTGTGACTCTGTGTGTACGT	ko	1	00	7
KO-TP53-00-1	KO-TP53	ACTCAACGTCTCTGTGTGTCTGTCTCTGTGTGTCACTGTCTGTGTACGTA	ko	1	00	41
KO-TP53-00-1	KO-TP53	AACACAAGGTCACAAAACTCCAACCGCTCCCCCGAGATCATAGGCGGGCC	ko	1	00	5
KO-TP53-00-1	KO-TP53	ACACACACGTACATGGACAGTAGTTGTCAACTGGGAATTCTATGCTGATC	ko	1	00	4
KO-TP53-00-1	KO-TP53	ACACTGAGGTACATGGACAGTAGTAGTGAACTGGTAATTCTATGCTGATC	ko	1	00	3
KO-TP53-00-1	KO-TP53	ACTCACACGTCTCAGAGTCTGTGTGTCTCAGACTCTCTCTGTGTGTACGT	ko	1	00	5
KO-TP53-00-1	KO-TP53	ACTCACACGTCTGTCTCTGTGAGTGAGAGTCTCTGTGTGTCAGAGTACGT	ko	1	00	37
KO-TP53-00-1	KO-TP53	ACTCACACGTGAGTCTGAGTCACTGTCTGACACTGTCAGTCTCAGAACGT	ko	1	00	17
KO-TP53-00-1	KO-TP53	ACTCACACGTGTGTCTCTCAGTGACTCAGTGTGTCTCAGACTGAGAACGT	ko	1	00	13
KO-TP53-00-1	KO-TP53	ACTCAGACGTCAGTGACTCTGTGTGACTGACTGTGACAGAGTCAGAACGT	ko	1	00	11
KO-TP53-00-1	KO-TP53	ACTCAGACGTGACAGTCTGTGAGAGTCTGAGACAGTCTGTCTGAGTACGT	ko	1	00	34
KO-TP53-00-1	KO-TP53	ACTCATACGTCTCTGTGAGACTGAGTGTCTCACAGTCACAGTGTCAACGT	ko	1	00	36
KO-TP53-00-1	KO-TP53	ACTCATACGTGTGTGTGTCTGTCTCTCTCAGAGTGTGACTCTGTGTACGT	ko	1	00	8
KO-TP53-00-1	KO-TP53	ACTCCAACGTGACACTCAGTGACTGAGTGACAGTCTCTGTGACACAACGT	ko	1	00	29
KO-TP53-00-1	KO-TP53	ACTCCCACGTGTGTGTCTGAGAGTCAGACTCAGAGTCACTCTGTGTACGT	ko	1	00	23
KO-TP53-00-1	KO-TP53	ACTCCGACGTCAGAGTGTGACTCTCACACAGAGTGAGTGTGTGAGAACGT	ko	1	00	28
KO-TP53-00-1	KO-TP53	ACTCCGACGTGTCTGAGTGTGTGTGTGTCTGTGAGTCTGTCTCTGAACGT	ko	1	00	14
KO-TP53-00-1	KO-TP53	ACTCCGACGTGTGTGAGAGACCTCAGACACTGTCAGTCACACTCTACGTA	ko	1	00	25
KO-TP53-00-1	KO-TP53	ACTCCTACGTGTGACTCTGAGTGTGAGAGAGTGTCTGTGAGTCAGTACGT	ko	1	00	5
KO-TP53-00-1	KO-TP53	ACTCGAACGTGAGAGTCACTGAGTGAGTCTGTGTCTCTGACTCACTACGT	ko	1	00	13
KO-TP53-00-1	KO-TP53	ACTCGAACGTGTCTGTCTGTCTGAGTGACAGTGTCACTGTGTCTGTACGT	ko	1	00	14
KO-TP53-00-1	KO-TP53	ACTCGACGTGTCTCTGTGTGTCACTGAGTGCTGTGAGTGTGTCTACGTAT	ko	1	00	21
KO-TP53-00-1	KO-TP53	ACTCGCACGTGACTCACTGAGTGTGTGTCTCTCACAGTGTCTGACTACGT	ko	1	00	8
KO-TP53-00-1	KO-TP53	ACTCGGACGTCAGACAGTGACTCAGTCTGTGTCTGACAGTGTCTCAACGT	ko	1	00	12
KO-TP53-00-1	KO-TP53	ACTCGGACGTCAGTCAGACAGTGAGAGACTCACTGACTGAGTGAGAACGT	ko	1	00	31
KO-TP53-00-1	KO-TP53	ACTCGGACGTGAGTGACTCACTGTGTGAGTGAGTGTGACTGTGTGTACGT	ko	1	00	4
KO-TP53-00-1	KO-TP53	ACTCGGACGTGTCACTCTGTGTGTCACACTGACTGTGACTCAGTGAACGT	ko	1	00	13
KO-TP53-00-1	KO-TP53	ACTCGGACGTGTCTGTGAGAGAGTGTGTCTGTGACTGTGTGAGTCTACGT	ko	1	00	11
KO-TP53-00-1	KO-TP53	ACTCGTACGTCCGACTGAGTCACTGAGAGTGAGAGTCAGTCTGTACGTAT	ko	1	00	8
KO-TP53-00-1	KO-TP53	ACTCGTACGTCTCTGTCACACAGTGAGTGTCAGTGAGTGTGTCAGTACGT	ko	1	00	26
KO-TP53-00-1	KO-TP53	ACTCGTACGTCTGTCAGAGACAGACACAGACTGTCTCAGAGTGTGTACGT	ko	1	00	47
KO-TP53-00-1	KO-TP53	ACTCGTACGTGTGTCAGAGTGTGTCTGACTGACTCACAGACTGAGAACGT	ko	1	00	57
KO-TP53-00-1	KO-TP53	ACTCTAACGTCTCTGACAGAGACTGTGACAGACACTCTGAGACTCTACGT	ko	1	00	6
KO-TP53-00-1	KO-TP53	ACTCTAACGTGACACTGTCTGTGTCAGTCATCTCTGACAGTCTGAACGTA	ko	1	00	4
KO-TP53-00-1	KO-TP53	ACTCTAACGTGAGTAAGTGTCTCTGTGTGTCTGTCTAAGACTAACTACGT	ko	1	00	19
KO-TP53-00-1	KO-TP53	ACTCTCACGTGTGACACTCACTCTCTCTCAGAGTCACTCAGAGTGAACGT	ko	1	00	25
KO-TP53-00-1	KO-TP53	ACTCTGACGTGTGTGTGTGTCAGTCTGTGTCACACTGTCACTCTGTACGT	ko	1	00	27
KO-TP53-00-1	KO-TP53	ACTCTTACGTCTCTGAGAGACAGTGAGTGTGTGTCAGTCTGAGACTACGT	ko	1	00	12
KO-TP53-00-1	KO-TP53	ACTCTTACGTCTGTCTGTGTGTGAGTGAGTGTCTCTCTGTCTGACAACGT	ko	1	00	32
KO-TP53-00-1	KO-TP53	ACTCTTACGTGTCTCAGAGTGTGTCAGTGTCTGTGAGAGACTCACTACGT	ko	1	00	39
KO-TP53-00-1	KO-TP53	ACTCTTACGTGTCTGAGTCAGTCTCTCTGTCTGTCTGTGAGTGTGTACGT	ko	1	00	6
KO-TP53-00-1	KO-TP53	ACTGACACGTCTGAGTCAGACAGAGACTCTGTGTGTGTGTGTCACTACGT	ko	1	00	31
KO-TP53-00-1	KO-TP53	ACTGACACGTCTGAGTGTCTGTCTCAGTGTGTCTCTCTGAGTGTGTACGT	ko	1	00	38
KO-TP53-00-1	KO-TP53	ACTGACACGTGTGAGTGAGTGAGTGTGACACTGTCAGTGTGTGTGTACGT	ko	1	00	13
KO-TP53-00-1	KO-TP53	ACTGACACGTGTGTCTGTGTGTGAGTGTCAGTCAGACACTACTGTACGTA	ko	1	00	8
KO-TP53-00-1	KO-TP53	ACTGAGACGTCTCTCACTGTGTCTCAGTGTCAGTCTCTGTCACAGTACGT	ko	1	00	16
KO-TP53-00-1	KO-TP53	ACTGATACGTCACACAGTGAGAGTGTGTCTGTGTCAGTCAGACAGAACGT	ko	1	00	18
KO-TP53-00-1	KO-TP53	ACTGATACGTGAGTGTGAGAGTGTCAGTCTGACAGTGAGTGTGTGAACGT	ko	1	00	12
KO-TP53-00-1	KO-TP53	ACTGCCACGTCACAGTCTGTGTGTGTCTCACAGTCTGAGAGTCACAACGT	ko	1	00	10
KO-TP53-00-1	KO-TP53	ACTGCCACGTCTCAGACAGAGTGTCACAGAGTAAGTGTGTGAGTCAACGT	ko	1	00	21
KO-TP53-00-1	KO-TP53	ACTGCCACGTCTGTGAGTGAAGTGTGAGTGTGTCAGTGTCTGAGAACGTA	ko	1	00	18
KO-TP53-00-1	KO-TP53	ACTGCCACGTGAGAGTGTGTGTGTCAGAGAGTGTGTGTCTCTGAGAACGT	ko	1	00	34
KO-TP53-00-1	KO-TP53	ACTGCCACGTGAGTCAGTGAGAGAGTGAGTCACTGTGTGTGTTTGAACGT	ko	1	00	6
KO-TP53-00-1	KO-TP53	ACTGCCACGTGTCACAGAGTGTGTGACTGTCAGTCAGAGTGTGTGAACGT	ko	1	00	41
KO-TP53-00-1	KO-TP53	ACTGCCACGTGTCTGTGAGAGTCACACTGTGAGTCAGTGTGTGACAACGT	ko	1	00	20
KO-TP53-00-1	KO-TP53	ACTGCGACGTGACACACACTGACACAGTGTGTGTGACTCACTGACTACGT	ko	1	00	15
KO-TP53-00-1	KO-TP53	ACTGCGACGTGACACAGTGTGTGTCTGTGAGAGAGAGACACACTGAACGT	ko	1	00	10
KO-TP53-00-1	KO-TP53	ACCCGTACGTGTGTCTGAGTGTCACTGTGACTCAGAGTGAGTGTCAACGT	ko	1	00	14
KO-TP53-00-1	KO-TP53	ACCCTCACGTGAGTGACAGTGAGTCTGAGAGTCACAGTGTCTGACTACGT	ko	1	00	3
KO-TP53-00-1	KO-TP53	ACCCTGACGTCTCTCACAGTGTGTGAGACTGAGTGACACAGTGTGTACGT	ko	1	00	25
KO-TP53-00-1	KO-TP53	ACCCTGACGTCTGTGTCAGTGTGTGTCTCTCTCTGTGTGTGACCGAACGT	ko	1	00	14
KO-TP53-00-1	KO-TP53	ACCCTTACGTGAGACTCAGAGAGTGTCTCTCTCAGTCAGAGACAGTACGT	ko	1	00	14
KO-TP53-00-1	KO-TP53	ACCCTTACGTGAGAGACTCTGTGTGAGTGTGACTGTGTCTGACTGAACGT	ko	1	00	4
KO-TP53-00-1	KO-TP53	ACCCTTACGTGTCTGTGACTCAGTGAGTCTGAGTGTCACTCAGTGAACGT	ko	1	00	10
KO-TP53-00-1	KO-TP53	ACCGAAACGTGAGTCTCTGTGTGTGACTCAGACAGAGCGAGTCTCTACGT	ko	1	00	15
KO-TP53-00-1	KO-TP53	ACCGACACGTGTCAGTGTGTGTTCTCACACAGTGTGAGTCAGAGTACGTA	ko	1	00	5
KO-TP53-00-1	KO-TP53	ACCGAGACGTCACAGTCACACTGTGTCTGAGTGAGTCTCTCAGTCTACGT	ko	1	00	8
KO-TP53-00-1	KO-TP53	ACCGAGACGTGTGTGTGAGTGTCAGAGAGTGAGAGAGACACACAGAACGT	ko	1	00	3
KO-TP53-00-1	KO-TP53	ACCGATACGTCTCAGAGTGTGACACACACAGTGACACTGTCTCTGAACGT	ko	1	00	21
KO-TP53-00-1	KO-TP53	ACCGCCACGTGACTCACAGTCACACACTCTCAGTCTGACTGAGTGTACGT	ko	1	00	18
KO-TP53-00-1	KO-TP53	ACCGCCACGTGTCTCACTCACTCACTGACACACTCTGTACTGAGAACGTA	ko	1	00	15
KO-TP53-00-1	KO-TP53	ACCGCCACGTGTGTGAGTGAGTGACAGTGAGAGAGTCACTCTCACAACGT	ko	1	00	30
KO-TP53-00-1	KO-TP53	ACCGCGACGTCTGAGTGTGTCTGAGTGACTCACACAGAGTGTCTCAACGT	ko	1	00	17
KO-TP53-00-1	KO-TP53	ACCGCTACGTCACAGTCAGTGTGTCTGTCTCACTGTGTCTGAGTGTACGT	ko	1	00	7
KO-TP53-00-1	KO-TP53	ACCGCTACGTGACTGTCTGAGTGTGACTCTGTCTCTGTAACACACTACGT	ko	1	00	21
KO-TP53-00-1	KO-TP53	ACCGCTACGTGTGTGACTGACAGAGTCAGACACTCAGAGTGAGTCTACGT	ko	1	00	3
KO-TP53-00-1	KO-TP53	ACCGGAACGTCTCTCTCTCTGTGTCTGTGAGTCACAGTCAGTGTCTACGT	ko	1	00	20
KO-TP53-00-1	KO-TP53	ACCGGAACGTGTGACTGACTCTCAGTGAGTGAGAGAGTCAGACTGTACGT	ko	1	00	20
KO-TP53-00-1	KO-TP53	ACCGGCACGTCTCTGTGTGTGTGAGACACAGACTGTGACTGTGAGAACGT	ko	1	00	43
KO-TP53-00-1	KO-TP53	ACCGGCACGTCTGAGAGTGACAGTGAGAGTGTGTGAGAGTGAGAGAACGT	ko	1	00	38
KO-TP53-00-1	KO-TP53	ACCGGGACGTCAGACAGAGTCACTCACACACTGTGAGAGAGACAGTACGT	ko	1	00	44
KO-TP53-00-1	KO-TP53	ACCGGGACGTGTCACACTGTGTGTGTCTGAGAGACACAGAGACAGTACGT	ko	1	00	10
KO-TP53-00-1	KO-TP53	ACCGGTACGTCACTCAGTGACTGTGTGTGAGTGTCTCTCTCTCAGTACGT	ko	1	00	15
KO-TP53-00-1	KO-TP53	ACCGGTACGTGACAGTCTCTCAGTGTCACTCAGTGAGTGACAGACAACGT	ko	1	00	10
KO-TP53-00-1	KO-TP53	ACCGGTACGTGTGTCACTGAGTGTCTCAGACTGTCTCTCTGTGTGAACGT	ko	1	00	6
KO-TP53-00-1	KO-TP53	ACCGTAACGTCACTCTCTCAGTGTGTGTGAGTGAGTGTGAGTCTGAACGT	ko	1	00	3
KO-TP53-00-1	KO-TP53	ACCGTAACGTCTGTGTCTGTCAGAGTGTGAGACACTGTCACTGTGTACGT	ko	1	00	12
KO-TP53-00-1	KO-TP53	ACCGTACGTGAGTGACTCTGTGTCTCTGAGTGAGTGACAGACTCTACGTA	ko	1	00	18
KO-TP53-00-1	KO-TP53	ACCGTACGTGTCTCTGACTCAGAGAGAGTGACAGTGACTCACTCTACGTA	ko	1	00	38
KO-TP53-00-1	KO-TP53	ACCGTACGTGTGTCTGTGAGAGAGACTCTCTCTCTGTCTGTGAGTACGTA	ko	1	00	11
KO-TP53-00-1	KO-TP53	ACCGTCACGTGTGACTCTGTCTCTCAGTCAGTGTGTCTCACAGTCAACGT	ko	1	00	13
KO-TP53-00-1	KO-TP53	ACCGTGACGTCACTCTCACTGAGTCTGTGTGTCAGAGAGAGTGTCTACGT	ko	1	00	30
KO-TP53-00-1	KO-TP53	ACCGTGACGTCTGACTGTGTCTGTGTCACACTGTCACTCTGTGTGTACGT	ko	1	00	19
KO-TP53-00-1	KO-TP53	ACCGTGACGTCTGTGAGAGACTCTGTCTCAACACAGTGTGAGACTACGTA	ko	1	00	19
KO-TP53-00-1	KO-TP53	ACCGTGACGTGACACAGACTGAGACTGTGTGTCAGTCTGTCTGTGTACGT	ko	1	00	23
KO-TP53-00-1	KO-TP53	ACCGTGACGTGACAGAGTCAGAGACAGTGTCAGTCTGTCAGAGTCTACGT	ko	1	00	14
KO-TP53-00-1	KO-TP53	ACCGTGACGTGTGTCTGAGTCAGTGACACTGAGTCTGTCACTCAGTACGT	ko	1	00	35
KO-TP53-00-1	KO-TP53	ACCGTTACGTCACTGTGTGACAGAGTGAGTGACAGACTCTGTGTCTACGT	ko	1	00	20
KO-TP53-00-1	KO-TP53	ACCGTTACGTCTCACTGTCTCAGACTGTGTGTCTGTGTGACACTGAACGT	ko	1	00	26
KO-TP53-00-1	KO-TP53	ACCGTTACGTGTGAGGTCACACAGAGTCACTCACAGTCTCACTCAACGTA	ko	1	00	13
KO-TP53-00-1	KO-TP53	ACCTAAACGTCACAGTGTCTCAGTGTGAGAGAGTGTGTGAGAGTGAACGT	ko	1	00	24
KO-TP53-00-1	KO-TP53	ACCTAAACGTCTCACAGTCACTCACTCTCTGTGTGTCTTGTGTCTACGTA	ko	1	00	15
KO-TP53-00-1	KO-TP53	ACCTAAACGTCTCTGTCACTGAGTCTCTCACACACTCAGTGTGTCAACGT	ko	1	00	19
KO-TP53-00-1	KO-TP53	ACCTAAACGTGTCACTCTGAGAGTGAGTCTGTCAGTCAGTGTGTGTACGT	ko	1	00	7
KO-TP53-00-1	KO-TP53	ACCTAAACGTGTCTGACTCAGTCTGACAGAGACAGTGACAGAGAGTACGT	ko	1	00	23
KO-TP53-00-1	KO-TP53	ACCTAAACGTGTCTGAGTGTCTGTCACTGTGTGACTCTCTGAGTCTACGT	ko	1	00	19
KO-TP53-00-1	KO-TP53	ACCTAAACGTGTGACTGAGAGTGACTCTCACTCACAGAGTGACAGTACGT	ko	1	00	4
KO-TP53-00-1	KO-TP53	ACCTACACGTCAGTGACACAGTGTGTGAGAGAGTGTCTGTGTGAGTACGT	ko	1	00	28
KO-TP53-00-1	KO-TP53	ACCTACACGTCTGTCACTGAGACTGTCAGTGTCAGACTGTGTGTGTACGT	ko	1	00	18
KO-TP53-00-1	KO-TP53	ACCTAGACGTCAGAGACTCTCACAGTCTCTGTCAGTGTGACACTGAACGT	ko	1	00	9
KO-TP53-00-1	KO-TP53	ACCTAGACGTGAGTCTCTCTGTGACTCACTGAGAGTGAGAGTCTGTACGT	ko	1	00	7
KO-TP53-00-1	KO-TP53	ACCTATACGTCTGAGTCTGACTCTGTGTCTGTGACAGTGTTACACTACGT	ko	1	00	24
KO-TP53-00-1	KO-TP53	ACCTATACGTGAGTCACTGTCAGAGTGAGTCACTCACAGACTGAGAACGT	ko	1	00	9
KO-TP53-00-1	KO-TP53	ACCTCCACGTCAGTGTCAGTCTCTGACACTCTGAGACAGAGTGTCTACGT	ko	1	00	10
KO-TP53-00-1	KO-TP53	ACCTCCACGTGTCACTGTCTCAGTGAGTCAGTGAGTGACAGTGTCAACGT	ko	1	00	9
KO-TP53-00-1	KO-TP53	ACCTCCACGTGTGAGAGTCACTCTGTGTCTGTCAGAGAGTCACTCTACGT	ko	1	00	7
KO-TP53-00-1	KO-TP53	ACCTCGACGTCAGAGTCACTCACAGTGTGACTGTGTGTCTCTCACAACGT	ko	1	00	14
KO-TP53-00-1	KO-TP53	ACCTCGACGTGAGACTCTCAGTCAGTGAGACAGTGACTCTGTGTGTACGT	ko	1	00	11
KO-TP53-00-1	KO-TP53	ACCTCGACGTGTCACAGTGTGAGTCTCAGAGTGTGTGTCACAGTGTACGT	ko	1	00	11
KO-TP53-00-1	KO-TP53	ACCTCTACGTCTGTGAGTCAGTGACTGAGTCACTCTGAGAGTCTGAACGT	ko	1	00	8
KO-TP53-00-1	KO-TP53	ACCTCTACGTGTGACACAGACTCTCTGTCACAGTGTGAGTCTCTCAACGT	ko	1	00	6
KO-TP53-00-1	KO-TP53	ACCTGAACGTCAGTGTGTGACTGTGTGTGTGAGTGAGACACTCAGTACGT	ko	1	00	21
KO-TP53-00-1	KO-TP53	ACCTGAACGTCTGTGAGTGAGTGAGTGTCTGACACAGAGTCTGTCAACGT	ko	1	00	25
KO-TP53-00-1	KO-TP53	ACCTGAACGTGACACTGAGTGACTGTGAGTGTCTGAGTGTCTGAGAACGT	ko	1	00	21
KO-TP53-00-1	KO-TP53	ACCTGAACGTGTGTGTGAGACTGACTGACTCTGTGACAGTGAGTGTACGT	ko	1	00	30
KO-TP53-00-1	KO-TP53	ACCTGCACGTCAGTCTGAGAGACAGACTGTCAGTGTGTCACAGAGTACGT	ko	1	00	19
KO-TP53-00-1	KO-TP53	ACCTGCACGTCAGTCTGAGTGTGTGACCGACTGAGACTCACTCAGAACGT	ko	1	00	28
KO-TP53-00-1	KO-TP53	ACCTGCACGTCTGAGTCTGTGTGTGTGTGTCTGTGTGACTGAGTCTACGT	ko	1	00	13
KO-TP53-00-1	KO-TP53	ACCTGCACGTGTCAGACAGAGACTGAGAGAGACAGTCTGAGACACAACGT	ko	1	00	31
KO-TP53-00-1	KO-TP53	ACCTGCACGTGTCAGTCAGAGTCTGTGAGTCAGTGTCAGTGTGTCTACGT	ko	1	00	4
KO-TP53-00-1	KO-TP53	ACCTGGACGTCACTCTGTGTGAGTGACACTGTCAGAGAGTGAGAGTACGT	ko	1	00	24
KO-TP53-00-1	KO-TP53	ACCTGGACGTGACTGACAGTCTCTCTGTGTCAGTGTGTCACAGTTACGTA	ko	1	00	16
KO-TP53-00-1	KO-TP53	ACCTGGACGTGACTGTCTCAGAGAGTGAGTGAGTGTGAGACACAGTACGT	ko	1	00	4
KO-TP53-00-1	KO-TP53	ACCTGGACGTGAGACTGAGTGACTGTCAGTCTGTGAGTCAGTCTGTACGT	ko	1	00	4
KO-TP53-00-1	KO-TP53	ACCTGGACGTGTCTGACAGAGTCTGACTGTGTCAGTGTCACTCACTACGT	ko	1	00	20
KO-TP53-00-1	KO-TP53	ACCTGGACGTGTCTGTCAGAGTGAGTCTCTCTCAGTCTGTGAGTGTACGT	ko	1	00	19
KO-TP53-00-1	KO-TP53	ACCTGTACGTCACAGTCACTGTGTCAGTGTGTCAGAGAGTCTGAGAACGT	ko	1	00	36
KO-TP53-00-1	KO-TP53	ACCTGTACGTCACTGTGAGAGTCAGAGTCAGACTGTCTGAGTGTCTACGT	ko	1	00	20
KO-TP53-00-1	KO-TP53	ACCTGTACGTCAGTCAGACAGTCTCTCTGACTGTGAGTGTGTCAGAACGT	ko	1	00	8
KO-TP53-00-1	KO-TP53	ACCTGTACGTCAGTGTGACAGTCTGTGAGAGACACAGTGTGTGAGTACGT	ko	1	00	11
KO-TP53-00-1	KO-TP53	ACCTGTACGTGACAGTGTGTGAGTGTGTGTGAGTGTGTGTGAAAGAACGT	ko	1	00	15
KO-TP53-00-1	KO-TP53	ACCTGTACGTGAGTCTCTCTGTGACACTGTGAGTGAGAGTGAGAGTACGT	ko	1	00	24
KO-TP53-00-1	KO-TP53	ACCTGTACGTGAGTCTGTGACAGTCACTGTGTCAGAGTGTGTGTCTACGT	ko	1	00	20
KO-TP53-00-1	KO-TP53	ACCTGTACGTGTCTGTCACTCACTGTCTGTGTCACTGTCTGTGAGTACGT	ko	1	00	17
KO-TP53-00-1	KO-TP53	ACCTTACGTGTCTGTGAGAGTGTGTGTCTGTCAGTCAGTCTCTCTACGTA	ko	1	00	26
KO-TP53-00-1	KO-TP53	ACCTTGACGTGAGTCACTGTCTCTGTCTGTGTGAGTCAGAGTGAGAACGT	ko	1	00	10
KO-TP53-00-1	KO-TP53	ACCTTTACGTCAGTGAGACAGTCACTCTGTGTGAGTCACTCAGTGTACGT	ko	1	00	29
KO-TP53-00-1	KO-TP53	ACCTTTACGTCTCACACAGTGTGAGTGTGAGTGTCAGACGAGAGTACGTA	ko	1	00	15
KO-TP53-00-1	KO-TP53	ACCTTTACGTCTGTGTGTGAGACAGTGACTGTGAGACAGTGAGTCAACGT	ko	1	00	33
KO-TP53-00-1	KO-TP53	ACGAAAACGTCTGTCAGTCACTGTGTCAGACACAGTGTCAGTCAGTACGT	ko	1	00	22
KO-TP53-00-1	KO-TP53	ACGAACACGTCAGACTGAGTGAGTGTGTGAGTGAGAGTGTGTGTGTACGT	ko	1	00	9
KO-TP53-00-1	KO-TP53	ACGAACACGTGTGTGTGAGACTCAGTGTCACTCTGTGAGACTGTGTACGT	ko	1	00	21
KO-TP53-00-1	KO-TP53	ACGAACACGTGTGTGTGAGAGACAGACTCACTGTGTGAGAGTGTGTACGT	ko	1	00	12
KO-TP53-00-1	KO-TP53	ACGAAGACGTCTCTGTGACTGAGTCACTCACTCACACAGAGTGTGAACGT	ko	1	00	17
KO-TP53-00-1	KO-TP53	ACGAAGACGTCTGAGTCAGAGTCTGTGTCTGTGTGTGACAGTGTGAACGT	ko	1	00	21
KO-TP53-00-1	KO-TP53	ACGAATACGTCAGTGTGTGTGACACTCTCACTCTGAGTCAGAGAGTACGT	ko	1	00	3
KO-TP53-00-1	KO-TP53	ACGAATACGTGACTGTGAGAGTCAGTGAGTCAGTCAGAGTCAGTGAACGT	ko	1	00	6
KO-TP53-00-1	KO-TP53	ACGACAACGTGAGTCTGTCTGTCAGTGTCAGACATGTGACAGAGTACGTA	ko	1	00	11
KO-TP53-00-1	KO-TP53	ACGACAACGTGTCTCTGTGTGAGAGAGTCTGTGTCTCTGAGTGAGTACGT	ko	1	00	32
KO-TP53-00-1	KO-TP53	ACGACAACGTGTGTGAGTGAGACAGACTCTGACTGTGTGTCTGAGAACGT	ko	1	00	4
KO-TP53-00-1	KO-TP53	ACGACACGTGAGAGACTGTCTGTGAGTGACAGAGTGTGTCTGTGTACGTA	ko	1	00	12
KO-TP53-00-1	KO-TP53	ACGACCACGTCTGTGAGACAGAGTCAGTCTGTCAGTGTGTCTCAGAACGT	ko	1	00	6
KO-TP53-00-1	KO-TP53	ACGACGACGTCACACAGTGTCTCAGTCTGTGAGAGTCTCAGACACTACGT	ko	1	00	5
KO-TP53-00-1	KO-TP53	ACGACTACGTGAGTGACTCACTCTCTCTGACAGTGTGTCCTGTCTACGTA	ko	1	00	9
KO-TP53-00-1	KO-TP53	ACGACTACGTGTGTCACTCACACTGTCAGTCTCAGACTATCTGTGAACGT	ko	1	00	10
KO-TP53-00-1	KO-TP53	ACGAGAACGTCACTCTCACTGAGACACTGTGACAGTGAGTGACAGAACGT	ko	1	00	23
KO-TP53-00-1	KO-TP53	ACGAGCACGTGTCTCAGTGTGTGTCAGTCACTCAGTGAGAGTGTGAACGT	ko	1	00	17
KO-TP53-00-1	KO-TP53	ACGAGGACGTCTGAGAGAGACTCAGTGACAGTGTGACAGTGTGTGTACGT	ko	1	00	27
KO-TP53-00-1	KO-TP53	ACGAGGACGTGTCAGACAGAGTGTGTGTGACTGTGTGAGACTGTCAACGT	ko	1	00	30
KO-TP53-00-1	KO-TP53	ACGAGGACGTGTCTCTCAGTGTGTCTGAGTGACTCTGTCAGACATACGTA	ko	1	00	13
KO-TP53-00-1	KO-TP53	ACGAGGACGTGTCTGAGTCTGAGTGAGTCTCTGTGTCACACAGAGTACGT	ko	1	00	6
KO-TP53-00-1	KO-TP53	ACGAGTACGTGTCAGAGTGTCTCTCACTGTCTGTGTCAGAGAGTGTACGT	ko	1	00	11
KO-TP53-00-1	KO-TP53	ACGATAACGTCTGTGTGAGTGAGAGTCACAGTCTCTGTCTGACACAACGT	ko	1	00	13
KO-TP53-00-1	KO-TP53	ACGATCACGTGAGTGTCAGTGTGTCACTCTCAGTCTGAGTGTGACAACGT	ko	1	00	6
KO-TP53-00-1	KO-TP53	ACGATGACGTCTCAGACTCTCAGTGTCTGTGTCACTCAGACACACAACGT	ko	1	00	37
KO-TP53-00-1	KO-TP53	ACGATTACGTGTGACAGTGTGACAGTGTGTGAGTGTCTGAGTGTGAACGT	ko	1	00	7
KO-TP53-00-1	KO-TP53	AACCTCACGTGAGAGTGTGAGAGTCTGACACTGTGAGACTGTGAGAACGT	ko	1	00	28
KO-TP53-00-1	KO-TP53	AACCTCACGTGTCTCAGTCTCACACAGTCAGTCACAGTGTGTGAACAGGG	ko	1	00	13
KO-TP53-00-1	KO-TP53	AACCTCACGTGTGAGACACACAGTCTCAGTGTCAGAGAGTGTCTCTACGT	ko	1	00	35
KO-TP53-00-1	KO-TP53	AACCTCACGTGTGTCAGACTGTCTGAGAGTGTCACAGACTGACAGTACGT	ko	1	00	8
KO-TP53-00-1	KO-TP53	AACCTGACGTCTGAGAGAGTCACAGAGTGTGTCTCACTGTGTGTCTACGT	ko	1	00	30
KO-TP53-00-1	KO-TP53	AACGAAACGTGAGACACTCTGTGTGTGTCTCTCTCAGAGTGACACTACGT	ko	1	00	13
KO-TP53-00-1	KO-TP53	AACGAAACGTGTGAGAGAGACTCTGTCTGTGTGTATGAGTGAGTCTACGT	ko	1	00	28
KO-TP53-00-1	KO-TP53	AACGACACGTGTCTCTGACTCACACTGTCTGTCTGAGACACTGAGTACGT	ko	1	00	9
KO-TP53-00-1	KO-TP53	AACGAGACGTCAGTGTGAGAGTGTGACAGTGTGTCTCTGTCAGTGTACGT	ko	1	00	30
KO-TP53-00-1	KO-TP53	AACGATACGTGTGTGAGAGTGTCTCAGTCTCAGAGACTGAGTGAGTACGT	ko	1	00	27
KO-TP53-00-1	KO-TP53	AACGCAACGTCACAGAGAGTCACTGACTGAGACAGTCTCTGTCTGTACGT	ko	1	00	16
KO-TP53-00-1	KO-TP53	AACGCAACGTGAGTCTGTCAGTGTGTCTCACTAATGTGACACAGAACGTA	ko	1	00	56
KO-TP53-00-1	KO-TP53	AACGCAACGTGTGTCTGTCAGTCTGTCACTGACACAGTCTGACACTACGT	ko	1	00	7
KO-TP53-00-1	KO-TP53	AACGCCACGTCACTCACACAGCCAGTCTGTGTCAGTGACTGAGAGAACGT	ko	1	00	36
KO-TP53-00-1	KO-TP53	AACGCGACGTGAGTGTCTGTCTGAGTCTGTCTCACTGTCAGAGTGTACGT	ko	1	00	22
KO-TP53-00-1	KO-TP53	AACGCGACGTGTGAGTGAGTCTCTCAGTGACTCTGTCTGTCAGTGAACGT	ko	1	00	24
KO-TP53-00-1	KO-TP53	AACGCTACGTCTCTGAGACTCAGTGACAGTCTGTCACTCACTGTCAACGT	ko	1	00	48
KO-TP53-00-1	KO-TP53	AACGCTACGTGAGAGTGTGTCAGAGACTGTCTCAGTCAGTGTCACTACGT	ko	1	00	19
KO-TP53-00-1	KO-TP53	AACGCTACGTGTGAGTGAGTGAGAGACTCAGAGAGAGACTCTGTCAACGT	ko	1	00	12
KO-TP53-00-1	KO-TP53	AACGGAACGTCTCACTCTGAGAGAGAGTCTGACAGTCTGTGTGACAACGT	ko	1	00	21
KO-TP53-00-1	KO-TP53	AACGGAACGTGACTCACTCAGTCTCAGAGTGTGAGTGTGTCGGTCTACGT	ko	1	00	3
KO-TP53-00-1	KO-TP53	AACGGAACGTGTGACACTGTGAGACTCTGACTGTGTCTGAGACACTACGT	ko	1	00	22
KO-TP53-00-1	KO-TP53	AACGGCACGTGAGAGACAGTGACTCAGTCTCTCACACTCAGTCTGTACGT	ko	1	00	10
KO-TP53-00-1	KO-TP53	AACGGGACGTCTGAGACTCAGAGTCAGTGACACTGTGTCTCACTCTACGT	ko	1	00	11
KO-TP53-00-1	KO-TP53	AACGGGACGTGTGTGTGAGTGTCTCTGTGTGACAGTGTGAGAGTGAACGT	ko	1	00	14
KO-TP53-00-1	KO-TP53	AACGGTACGTCAGTCTGTGTGAGAGAGTCAGACTGTGAGTGAGTGAACGT	ko	1	00	22
KO-TP53-00-1	KO-TP53	AACGGTACGTCTCTGAGACACAGTGAGACTGTGTCTGTGAGTGTCAACGT	ko	1	00	8
KO-TP53-00-1	KO-TP53	AACGGTACGTGACAGTGACACAGACTCAGTGTGTGACACTCTCAGAACGT	ko	1	00	18
KO-TP53-00-1	KO-TP53	AACGGTACGTGACTGAGAGTCTGTGTGTGTGTGACAGAGTCACTACGTAT	ko	1	00	3
KO-TP53-00-1	KO-TP53	AACGGTACGTGACTGAGAGTCTGTGTGTGTGTGTGACAGAGTCACTACGT	ko	1	00	9
KO-TP53-00-1	KO-TP53	AACGGTACGTGAGTGAGAGAGTGAGTGAGAGAGTGAGTGTCTGTCTACGT	ko	1	00	12
KO-TP53-00-1	KO-TP53	AACGGTACGTGAGTGTCAGTGTCAGTCTGTCAGTGTCTCACAGAGTACGT	ko	1	00	3
KO-TP53-00-1	KO-TP53	AACGTAACGTGAGAGACTGTCAGAGAGTCTCGTGAGACTCACTCAACGTA	ko	1	00	11
KO-TP53-00-1	KO-TP53	AACGTCACGTGAGTGTGAGTGTGTGTGACAGACAGTCTCTGTGCGTACGT	ko	1	00	12
KO-TP53-00-1	KO-TP53	AACGTCACGTGGGTCACAGTGTGTGTGTGTCTGTGTCAGTGTGTACGTAT	ko	1	00	3
KO-TP53-00-1	KO-TP53	AACGTCACGTGGGTCACAGTGTGTGTGTGTGTCTGTGTCAGTGTGTACGT	ko	1	00	19
KO-TP53-00-1	KO-TP53	AACGTGACGTCTGAATGTGTCACACAGTGTGTCACACTGAGACAGAACGT	ko	1	00	11
KO-TP53-00-1	KO-TP53	AACGTGACGTGTCTGTCAGTGTCTCTGTCTGTGGTGTCTGAGAGTACGTA	ko	1	00	18
KO-TP53-00-1	KO-TP53	AACGTTACGTGACTCTCAGTCTCTGACTGTGTCTCTGAGTGTCAGAACGT	ko	1	00	20
KO-TP53-00-1	KO-TP53	AACGTTACGTGTCTGCTCACTGTGAGACACTCTGACAGTGTGACTACGTA	ko	1	00	36
KO-TP53-00-1	KO-TP53	AACGTTACGTGTCTGTGACTGACAGTGAGAGTGAGTGTGAGTGACAACGT	ko	1	00	6
KO-TP53-00-1	KO-TP53	AACGTTACGTGTGACTGTTGTGTCAGACTCTGACTGTCTGTCTCAACGTA	ko	1	00	4
KO-TP53-00-1	KO-TP53	AACGTTACGTGTGTCTGTGTCAGACAGTCTCTGTCTCTGTGACAGAACGT	ko	1	00	6
KO-TP53-00-1	KO-TP53	AACGTTACGTGTGTGTGAGTGTCTGTCTGTGAGACTGAGACACAGTACGT	ko	1	00	28
KO-TP53-00-1	KO-TP53	AACTAAACGTCTGAGACAGAGTCTGTCTCTGAGTGTGTGTGTCAGAACGT	ko	1	00	6
KO-TP53-00-1	KO-TP53	AACTAAACGTGAGAGACTGACTGTGTGAGTCAGTGAGACTCAGACAACGT	ko	1	00	24
KO-TP53-00-1	KO-TP53	AACTAAACGTGAGTGAGTGAGAGACACTGACACTGAGTGTGTGTGAACGT	ko	1	00	22
KO-TP53-00-1	KO-TP53	AACTACACGTCACAGTCAGTGTCACAGTGTGTCTGACTCACACACAACGT	ko	1	00	9
KO-TP53-00-1	KO-TP53	AACTACACGTCAGACTCACACACTGACTGTGTGTCTCTTGAGTGTACGTA	ko	1	00	15
KO-TP53-00-1	KO-TP53	AACTACACGTCAGTGACAGTGAGTGTAGAGTCAGTGTCAGTGTCTACGTA	ko	1	00	7
KO-TP53-00-1	KO-TP53	AACTACACGTCTCAGTGACTCTCAGTCACTCTCTGTGTCTCTCAGAACGT	ko	1	00	31
KO-TP53-00-1	KO-TP53	AACTAGACGTCTGTCAGTGTCTGTCACAGTCTCTGACAGTCTCAGTACGT	ko	1	00	17
KO-TP53-00-1	KO-TP53	AACTAGACGTGTCACTGTCTCAGTGTGTGTGTCTGAGAGTCTGTGAACGT	ko	1	00	20
KO-TP53-00-1	KO-TP53	AACTCACGTCTCAGTCAGACTGTCTCACACTGTGTCACTCAGAGAACGTA	ko	1	00	8
KO-TP53-00-1	KO-TP53	AACTCCACGTCACAGTGTCACTGTGTCAGACACACTGACAGTGTCAACGT	ko	1	00	35
KO-TP53-00-1	KO-TP53	AACTCGACGTCTGACACAGTGAGTCTCTCAGTCACAGTGTGACAGAACGT	ko	1	00	22
KO-TP53-00-1	KO-TP53	AACTCGACGTCTGAGTGAGTGTCTGTGAGACCGAGAGAGAGTCTGTACGT	ko	1	00	19
KO-TP53-00-1	KO-TP53	AACTCGACGTGAGTCTGTGTCTGTGTGTCTCACTCTGTCACTGTCAACGT	ko	1	00	23
KO-TP53-00-1	KO-TP53	AACTCGACGTGTGTGTCTGAGACACTCACTCAGACTGTCTCTGAGAACGT	ko	1	00	8
KO-TP53-00-1	KO-TP53	AACTCTACGTCAGTCTCAGTGTGTCAGACACAGAGAGTCAGAGAGTACGT	ko	1	00	16
KO-TP53-00-1	KO-TP53	AACTCTACGTCTGTCAGTCTGAGAGACTCTGAGACTGTGTGTGTCAACGT	ko	1	00	14
KO-TP53-00-1	KO-TP53	AACTCTACGTCTGTGACTGTCTCACTCTCACAGTCAGTCAGAGAGAACGT	ko	1	00	7
KO-TP53-00-1	KO-TP53	AACTCTACGTGAGAGAGTCTGTCTCTGTCAGTGTGTGTGTGTCTCTACGT	ko	1	00	18
KO-TP53-00-1	KO-TP53	AACTCTACGTGAGTGTCAGAGTGTCTGAGACAGACTGACAGAGTCTACGT	ko	1	00	41
KO-TP53-00-1	KO-TP53	AACTCTACGTGTCACTCTCACAGTCAGAGAGTGACTGAGAGAGTCAACGT	ko	1	00	5
KO-TP53-00-1	KO-TP53	AACTGAACGTGTCTGTGTGTGTGACAGAGTGTGAGAGAGTGTCTGTACGT	ko	1	00	9
KO-TP53-00-1	KO-TP53	AACTGAAGTGTGTCACAGTGTGTGTGTCTCAGTCACTCTGAGACAACGTA	ko	1	00	32
KO-TP53-00-1	KO-TP53	AACTGACGTGAGTCTGTGTGTGTGAGACTGACAGTGTGTCTGTGTACGTA	ko	1	00	13
KO-TP53-00-1	KO-TP53	AACTGCACGTGACACAGAGTGAGAGTGTGACACAGTGACAGACTGTACGT	ko	1	00	10
KO-TP53-00-1	KO-TP53	AACTGCACGTGAGACAGTGAGAGACTCACACTGAGTCTGACTGTGAACGT	ko	1	00	40
KO-TP53-00-1	KO-TP53	AACTGCACGTGTGTGAGTCTGAGAGAGAGAGTCACTGTGTGTGTCTACGT	ko	1	00	25
KO-TP53-00-1	KO-TP53	AACTGGACGTGACTCTGTGACTGACACAGACAGTTCTGTGTGTGTACGTA	ko	1	00	43
KO-TP53-00-1	KO-TP53	AACTGGACGTGACTGTGTGAGTCACTCACTCTGTCAGAGACTGTGTACGT	ko	1	00	51
KO-TP53-00-1	KO-TP53	AACTGGACGTGTGTGTCACAGAGTCAGAGTGAGTCAGTGAGACTGTACGT	ko	1	00	42
KO-TP53-00-1	KO-TP53	AACTGTACGTCTCAGAGAGTCTGACACTCTGTCAGTCACAGTGTCAACGT	ko	1	00	26
KO-TP53-00-1	KO-TP53	AACTGTACGTCTCTGTCTGTTAGAGTCTCACAGAGAGTGAGACACAACGT	ko	1	00	3
KO-TP53-00-1	KO-TP53	AACTGTACGTCTGTGAGTGTGTGACTCTCACACTGTCTCTCTCAGAACGT	ko	1	00	36
KO-TP53-00-1	KO-TP53	AACTGTACGTGTGACTGTGAGTGAGTGTCTCTCAGAGTCTCTGTGTACGT	ko	1	00	10
KO-TP53-00-1	KO-TP53	AACTTAACGTGTCAGTCAGTGACACTACTGACAGACACACACTGAACGTA	ko	1	00	27
KO-TP53-00-1	KO-TP53	AACTTCACGTGTGTCTCACTCTCTCTGACTGAGATCAGACAGTGTACGTA	ko	1	00	22
KO-TP53-00-1	KO-TP53	AACTTGACGTCAGTGTGAGTGTGTGTGTTGAGTCAGAGTGTGTCTACGTA	ko	1	00	20
KO-TP53-00-1	KO-TP53	AACTTTACGTGTGTGTGTGTCTCTGACTGTCTGTGAGACACTCTACGTAT	ko	1	00	3
KO-TP53-00-1	KO-TP53	AAGAAAACGTCTCACACTCAGTCAGAGACTGTGACAGTGTCTGAGAACGT	ko	1	00	5
KO-TP53-00-1	KO-TP53	AAGAAGACGTCACTGTGTGTCACAGAGAGTGACAATGTCTGTGTGTACGT	ko	1	00	28
KO-TP53-00-1	KO-TP53	AAGAAGACGTCTGACTGACACTGCTCTCAGTGTCAGAGAGTCAGTACGTA	ko	1	00	3
KO-TP53-00-1	KO-TP53	AAGAATACGTGAGACTCTCAGTGAGTCTGTGAGTCTCTCTCAGTGTACGT	ko	1	00	12
KO-TP53-00-1	KO-TP53	AAGACAACGTCTCAGGTCAGACACTGTCAGTCTCTGTGTGAGTCTACGTA	ko	1	00	10
KO-TP53-00-1	KO-TP53	AAGACGACGTGTGTGTGAGTGTCTGTGTGTGTGACTGTGAGTGACAACGT	ko	1	00	7
KO-TP53-00-1	KO-TP53	AAGACTACGTCACACTCTGTCTGAGTCTCTCACTGTCTGTGTCACTACGT	ko	1	00	15
KO-TP53-00-1	KO-TP53	AAGAGAACGTCAGACTGACAGTGTCTGTGAGTGACTCTGACACTCAACGT	ko	1	00	20
KO-TP53-00-1	KO-TP53	AAGAGCACGTCTCTCTCAGAGAGAGTCTCTCTGTCTGTCTGTGTCAACGT	ko	1	00	9
KO-TP53-00-1	KO-TP53	AAGAGGACGTCAGACAGAGTCACTGTCAGAGTCACTCTGACAGACTACGT	ko	1	00	7
KO-TP53-00-1	KO-TP53	AAGAGGACGTCTGAGAGTCACTCAGTCTGACTCAGACACAGTGTGTACGT	ko	1	00	28
KO-TP53-00-1	KO-TP53	AAGAGTACGTGAGTGTCACAGAGTGTCACAGTCACTCAGTCTGAGAACGT	ko	1	00	18
KO-TP53-00-1	KO-TP53	AAGATAACGTGAGTGTGAGACTGTGTCACAGTGAGTCTGTGTCTGTACGT	ko	1	00	36
KO-TP53-00-1	KO-TP53	AAGATTACGTGACTGTCTGACACAAACTCTCTCAGTCTGTCTGAACGTAT	ko	1	00	7
KO-TP53-00-1	KO-TP53	AAGCAAACGTGTCACACTGTCAGTGAGTGTCTGACAGAGTCAGTGTACGT	ko	1	00	8
KO-TP53-00-1	KO-TP53	AAGCACACGTGAGAGTGACTGTCACTCAGTGACACACTGTGTCTGTACGT	ko	1	00	5
KO-TP53-00-1	KO-TP53	AAGCACACGTGTGAGAGAGAGTGAGAGTGTGTGTGTCTGTGTGTGTACGT	ko	1	00	18
KO-TP53-00-1	KO-TP53	AAGCAGACGTGAGAGTCTGTCTCAGTGTGACAGTCTGTGAGTGTGTACGT	ko	1	00	14
KO-TP53-00-1	KO-TP53	AAGCAGACGTGAGTGTGAGTCTCTGACACAGACTGTGTCTGAGTCTACGT	ko	1	00	13
KO-TP53-00-1	KO-TP53	AAGCCAACGTCTGTCTGTGAGTCTGAGAGTCTGTGTGTGAGTGAGTACGT	ko	1	00	12
KO-TP53-00-1	KO-TP53	AAGCCCACGTGTCAGACAGTGTGTGTCTGTCACTGTGTGTCTCAGAACGT	ko	1	00	13
KO-TP53-00-1	KO-TP53	AAGCCGACGTGAGTCAGTGTCACTGTGTCTGAGTCAGACACTGTGTACGT	ko	1	00	11
KO-TP53-00-1	KO-TP53	AAGCCTACGTCTGTCTCAGACTGTGTCTGTCAGTGTCACTGACAGAACGT	ko	1	00	5
KO-TP53-00-1	KO-TP53	AAGCCTACGTGACAGTGAGTGTGTCAGTGTCACAGTGTGTGTGAACGTAT	ko	1	00	3
KO-TP53-00-1	KO-TP53	AAGCCTACGTGACAGTGAGTGTGTCAGTGTCACAGTGTGTGTGTGAACGT	ko	1	00	27
KO-TP53-00-1	KO-TP53	AAGCGAACGTCAGTGTCTGACTCTCTCACTCACTCTGTGTGTCACTACGT	ko	1	00	38
KO-TP53-00-1	KO-TP53	AAGCGAACGTGACTGAGAGTCTCTGACTGACTCTGTGTGAGTCAGAACGT	ko	1	00	24
KO-TP53-00-1	KO-TP53	AAGCGACGTGTCTCTGTGAGTGACTGACTCTGTCTCAGACACACTACGTA	ko	1	00	15
KO-TP53-00-1	KO-TP53	AAGCGCACGTGTCAGTGTGACTCACTGTCTCTGTGTGACTCTGTGAACGT	ko	1	00	42
KO-TP53-00-1	KO-TP53	AAGCGCACGTGTGACTCAGTCTGTCACAGAGTGTCTCTGTGTGTGAACGT	ko	1	00	7
KO-TP53-00-1	KO-TP53	AAGCGCACGTGTGACTGACTCACACTCTCTGACTCAGTGTCACACTACGT	ko	1	00	31
KO-TP53-00-1	KO-TP53	AAGCGTACGTCACAGTCTCAGTCACTGTGACACAGTCTGTGTGTGTACGT	ko	1	00	12
KO-TP53-00-1	KO-TP53	AAGCGTACGTCTCTGTGAGTGTGTCTGTGTGTCAGTGAGTGACAGTACGT	ko	1	00	35
KO-TP53-00-1	KO-TP53	AAGCGTACGTCTGTCTCAGTCTCTGTGAGTCTGAGTGCTCACTGTACGTA	ko	1	00	24
KO-TP53-00-1	KO-TP53	AAGCTAACGTCTGTCTGAGAGTCAGTGTGTCACTCAGTGAGTGTGAACGT	ko	1	00	24
KO-TP53-00-1	KO-TP53	AAGCTACGTTGACACTGACCAGTGTGAGTGTGACTCTGAGAGAGTACGTA	ko	1	00	36
KO-TP53-00-1	KO-TP53	AAGCTCACGTCTGAGTGACTCAGTGTGTGTGTCTGTGTCTCACACAACGT	ko	1	00	8
KO-TP53-00-1	KO-TP53	AAGCTGACGTGAGACACACTGTCAGTCAGTGAGTCTGACTGTGAGTACGT	ko	1	00	42
KO-TP53-00-1	KO-TP53	AAGCTGACGTGAGACGCACTGTCAGTCAGTGAGTCTGAATGTGAGTACGT	ko	1	00	3
KO-TP53-00-1	KO-TP53	AAGCTTACGTGACACTCAGTGTGTGTGAGTGTCTCCGTGAGTCTGAACGT	ko	1	00	3
KO-TP53-00-1	KO-TP53	AAGCTTACGTGTGTGTGACACACTCACTGTGAGAGTCTCTGAGACAACGT	ko	1	00	17
KO-TP53-00-1	KO-TP53	AAGGACACGTCAGACTGACACTCAGTCTCACTCACAGTCTGACAGAACGT	ko	1	00	11
KO-TP53-00-1	KO-TP53	AAGGACACGTCAGTCAGACTCTGAGTCTGTGACTGTCACTGTGACAACGT	ko	1	00	11
KO-TP53-00-1	KO-TP53	AAGGACACGTGAGAGTGAGTGTGTCTTCTCAGTGACAGTCACACTACGTA	ko	1	00	11
KO-TP53-00-1	KO-TP53	AAGGAGACGTCTCAGTGTCACACTCACTCTGAGAGTCTGTCTCACAACGT	ko	1	00	6
KO-TP53-00-1	KO-TP53	AAGGAGACGTGACTCAGTCTGTGTGTGTGTCAGTGAGAGAGAGTGAACGT	ko	1	00	6
KO-TP53-00-1	KO-TP53	AAGGAGACGTGTGGACACTGTGTGTGTCTCTGTGTGAGTGTGTACGTATG	ko	1	00	4
KO-TP53-00-1	KO-TP53	AAGGAGACGTGTGGACACTGTGTGTGTGTCTCTGTGTGAGTGTGTACGTA	ko	1	00	19
KO-TP53-00-1	KO-TP53	AAGGAGACGTGTGTGTCAGACAGTGAGAGAGTGAGAGTCAGAGTGTACGT	ko	1	00	3
KO-TP53-00-1	KO-TP53	AAGGATACGTCAGTCTGTGTGAGAGAGTGTCAGACTCTGTCAGTGTACGT	ko	1	00	23
KO-TP53-00-1	KO-TP53	AAGGATACGTCAGTGTGTGAGAGAGACAGACACACTGAGTGAGTCAACGT	ko	1	00	9
KO-TP53-00-1	KO-TP53	AAGGATACGTGACTCTGAGAGTCAGTGTGACTGTCTGTGTCTGACAACGT	ko	1	00	8
KO-TP53-00-1	KO-TP53	AAGGATACGTGTCTGACTCTGTGTGTCAGTCTCACTGAGAGAGTGTACGT	ko	1	00	6
KO-TP53-00-1	KO-TP53	AAGGATACGTGTGAGTCTGTGTGAGTGTGTGTGAGTCAGTGAGAGAACGT	ko	1	00	15
KO-TP53-00-1	KO-TP53	AAGGCAACGTCTGTACTCACTGTCTGTCTCTGTGAGTGTGTGTGTACGTA	ko	1	00	35
KO-TP53-00-1	KO-TP53	AAGGCAACGTGAGTGAGACACTCTGAGTGTCTGTGAGTCTGTGTGTACGT	ko	1	00	4
KO-TP53-00-1	KO-TP53	AAGGCAACGTGTGACAGAGTCTCTGTGTCAGACAGTGAGTGTGTGAACGT	ko	1	00	40
KO-TP53-00-1	KO-TP53	AAGGCAACGTGTGAGTGACTGTCACTAGAGTGTGTCACACTGTCAACGTA	ko	1	00	14
KO-TP53-00-1	KO-TP53	AAGGCCACGTCAGTCTCAGAGTGTGTGTGTGAGAGTCAGTCTCTGTACGT	ko	1	00	42
KO-TP53-00-1	KO-TP53	AAGGCCACGTGTCTCAGTGACAGTGTGAGTGTGACTCTGTGTGTGTACGT	ko	1	00	42
KO-TP53-00-1	KO-TP53	AAGGCGACGTGTGTGAGTGTGTGACAGTGAGTGTCTGACTGTCAGTACGT	ko	1	00	12
KO-TP53-00-1	KO-TP53	AAGGCTACGTCAGTCAGTCACTCTCACAGAGTCTCTGAGACACTGTACGT	ko	1	00	16
KO-TP53-00-1	KO-TP53	AAGGCTACGTCTGAGTGTCTCTCAGTGAGAGTGTGAGTGAGTGTCTACGT	ko	1	00	32
KO-TP53-00-1	KO-TP53	AAGGCTACGTGACTCTGACAGACAGTGTGAGTGTCTCACACTGTGTACGT	ko	1	00	28
KO-TP53-00-1	KO-TP53	AAGGCTACGTGAGACTCAGTCACTCTGTCAGTCACTGAGTGAGTGTACGT	ko	1	00	29
KO-TP53-00-1	KO-TP53	AAGGCTACGTGTGTGACTGACTGTGTGTGTGTCTCTGTGTCTCAGAACGT	ko	1	00	9
KO-TP53-00-1	KO-TP53	AAGGGAACGTGAGAGTCACACTGTCAGTGTGACACTGAGACACTCAACGT	ko	1	00	8
KO-TP53-00-1	KO-TP53	AAGGGCACGTGAGTGTCACACTGAGAGAGAGACTCTGTCAGACACAACGT	ko	1	00	20
KO-TP53-00-1	KO-TP53	AAGGGGACGTCAGTGTGTGAGAGAGTCTCACAGAGTGTGAGAGAGTACGT	ko	1	00	10
KO-TP53-00-1	KO-TP53	AAGGGGACGTCTCTGAGAGTCTGTCTCAGTCTGTGTCAGTGAGTGTACAT	ko	1	00	26
KO-TP53-00-1	KO-TP53	AAGGGGACGTCTCTGTGTCACACAGAGTCTCAGACTGTCTGTGACTACGT	ko	1	00	7
KO-TP53-00-1	KO-TP53	AAGGGGACGTGTCACTGTCTCAGTGAGAGTGACAGACTGTCTCTGTACGT	ko	1	00	16
KO-TP53-00-1	KO-TP53	AAGGGTACGTCTCACTGTGTCAGTGAGTGTGTGTCAGAGTCACACTACGT	ko	1	00	20
KO-TP53-00-1	KO-TP53	AAGGGTACGTCTGTGAGTCTGAGTGACTCTGAGACTGTGTGTGTCTACGT	ko	1	00	6
KO-TP53-00-1	KO-TP53	AAGGGTACGTGTCAGTCAGAGTGACAGTGAGACAGTGTCTGAGTGAACGT	ko	1	00	15
KO-TP53-00-1	KO-TP53	AAGGGTACGTGTGAGTGAGTCTGTGAGACTGACACTGTCACTGTGTACGT	ko	1	00	15
KO-TP53-00-1	KO-TP53	AAGGTAACGTCACACAGACTCTGTCTGTGAGTCTGTCAGTGAGTCAACGT	ko	1	00	5
KO-TP53-00-1	KO-TP53	AAGGTCACGTGTGTGTTCTCTGACACACTCACAGACAGTGAGAGTACGTA	ko	1	00	18
KO-TP53-00-1	KO-TP53	AAGGTGACGTCAGTCTCTCTCTGAGTGAGTGAGAGAGAGTCTCACAACGT	ko	1	00	8
KO-TP53-00-1	KO-TP53	AAGGTGACGTCTCTCTGTGACTGTGACAGACTCAGACACAGACTGTACGT	ko	1	00	19
KO-TP53-00-1	KO-TP53	AAGGTTACGTCACTGTCACAGTGTCTGACTCACTGTCTGTCTGTGTACGT	ko	1	00	4
KO-TP53-00-1	KO-TP53	AAGGTTACGTGTGACACAGAGTGTCAGTGTCTCTGTCAGTCTGTGTACGT	ko	1	00	19
KO-TP53-00-1	KO-TP53	AAGGTTACGTGTGTGACTCTCTGTGTGTCTCTGTGTCTCAGTGACAACGT	ko	1	00	5
KO-TP53-00-1	KO-TP53	AAGTAAACGTCTGAGAGACAGACTCAGTGTCAGTCTCAGTGAGTGTACGT	ko	1	00	11
KO-TP53-00-1	KO-TP53	AAGTAGACGTCTGACTGTCACACTCAGTGACTGTGTCTCAGTGTGAACGT	ko	1	00	4
KO-TP53-00-1	KO-TP53	AAGTAGACGTGTGAGACTGTGACAGTCTCAGACAGTCAGTGTGTGTACGT	ko	1	00	18
KO-TP53-00-1	KO-TP53	AAGTATACGTCTGACTCTCTCACTGTGTGAGTGTCTCACTGTTGTACGTA	ko	1	00	21
KO-TP53-00-1	KO-TP53	AAGTATACGTGAGAGACACTGTCAGTGAGTGAGACTGAGTCAGAGTACGT	ko	1	00	9
KO-TP53-00-1	KO-TP53	AAGTCAACGTCAGTGTGTGTCTCAGACAGACTGTGTGTGTGAGTCTACGT	ko	1	00	24
KO-TP53-00-1	KO-TP53	AAGTCCACGTCAGTCTCTCTGTCAGAGAGACAGTCTGAGTCTCTCAACGT	ko	1	00	16
KO-TP53-00-1	KO-TP53	AAGTCCACGTCTCTCTGACTGAGTCTGTGTCTCTGAGTGAGACTCAACGT	ko	1	00	20
KO-TP53-00-1	KO-TP53	AAGTCCACGTGAGTGAGTGAGTGACACAGACTCAGTGAGTGAGTGTACGT	ko	1	00	29
KO-TP53-00-1	KO-TP53	AAGTCCACGTGTCAGTCTGAGTGAGACTCAGTGTGAGTGTGTCTGAACGT	ko	1	00	46
KO-TP53-00-1	KO-TP53	AAGTCGACGTCAGACTCTCAGAGACTGTGACAGTGAGTCACACTCTACGT	ko	1	00	9
KO-TP53-00-1	KO-TP53	AAGTCGACGTGTGAGTCTATCAGTCTGTCAGAGAGAGAGTCAGAGAACGT	ko	1	00	35
KO-TP53-00-1	KO-TP53	AAGTCGACGTGTGTGTCAGTGTCACAGTAAGAGTGAGAGTCTGACTACGT	ko	1	00	20
KO-TP53-00-1	KO-TP53	AAGTGAACGTCACACACTGTGACTGTGTCACTGAGTGTGACTGTGAACGT	ko	1	00	22
KO-TP53-00-1	KO-TP53	AAGTGAACGTCTGTGAGAGAGTGTGAGTCAGAGTCTCACACAGTCTACGT	ko	1	00	19
KO-TP53-00-1	KO-TP53	AAGTGCACGTCAGTCAGTCTGACACTGATGTGTCTCAGACTGTGTACGTA	ko	1	00	16
KO-TP53-00-1	KO-TP53	AAGTGCACGTCTCACACTGTCTCAGTGTCAGTGAGAGAGTCACAACGTAT	ko	1	00	26
KO-TP53-00-1	KO-TP53	AAGTGCACGTCTGAGTGTGTCACAGACTGTGTGAGTGTGTGAGACTACGT	ko	1	00	10
KO-TP53-00-1	KO-TP53	AAGTGGACGTCACACTGAGCTCTGTGTCACACACTGTCTGACAGAACGTA	ko	1	00	11
KO-TP53-00-1	KO-TP53	AAGTGGACGTCACTCAGTGACACAGACAGTGAGAGACACTGTCAGTACGT	ko	1	00	9
KO-TP53-00-1	KO-TP53	AAGTGGACGTGACAGTGTCTGTGTCACTGAGTCAGTCACTCACAGAACGT	ko	1	00	3
KO-TP53-00-1	KO-TP53	AAGTGGACGTGAGACGTCTCTGTGTCACTGTGAGTGACAGTCTGAACGTA	ko	1	00	14
KO-TP53-00-1	KO-TP53	AAGTGGACGTGAGAGTGACAGAGAGTGTCAGTCTGTGTGTGTTCTACGTA	ko	1	00	8
KO-TP53-00-1	KO-TP53	AAGTGGACGTGTCAGTGTGTGTCAGTCTGTGTGACAGATACTCACTACGT	ko	1	00	7
KO-TP53-00-1	KO-TP53	AAGTGGACGTGTGTCAGTGTGTGTGTCAGTGTGTCTGTGAGAGTGTACGT	ko	1	00	18
KO-TP53-00-1	KO-TP53	AAGTGGACGTGTGTGTCTGTGTGTGTCTCACTGAGTCACAGAGTGAACGT	ko	1	00	4
KO-TP53-00-1	KO-TP53	AAGTGTACGTCTGACACTGTCAGTCAGAGAGTCTCTCTGTGTCTGAACGT	ko	1	00	19
KO-TP53-00-1	KO-TP53	AAGTGTACGTGTCAGAGAGTCTCAGTCTCACTCAGAGAGAGTGTCTACGT	ko	1	00	13
KO-TP53-00-1	KO-TP53	AAGTGTACGTGTGTCTGTCAGTGTGACACTGACTCACTGTGTGTCTACGT	ko	1	00	5
KO-TP53-00-1	KO-TP53	AAGTTAACGTGAGACAGTGACTCAGACTGTGAGTCTCTCTCACAGAACGT	ko	1	00	7
KO-TP53-00-1	KO-TP53	AAGTTAACGTGAGTGAGCTCTCTCTGTGTCTGACAGTCTGTCTGAACGTA	ko	1	00	50
KO-TP53-00-1	KO-TP53	AAGTTAACGTGTCTGTCTCACTCTGTCAGTGAGTGTCTCTGTGTGTACGT	ko	1	00	15
KO-TP53-00-1	KO-TP53	AAGTTAACGTGTGTCAGTTTGAGAGACTCTGTCTCTGTCTGTGACAACGT	ko	1	00	37
KO-TP53-00-1	KO-TP53	AAGTTACGTGTGAGTCTCTGTGTGTGTGTCTGTGTGTGTCACACTACGTA	ko	1	00	5
KO-TP53-00-1	KO-TP53	AAGTTCACGTCACTGTGTGTGACACTCAGAGTCTGAGTGTGAGTGAACGT	ko	1	00	16
KO-TP53-00-1	KO-TP53	AAGTTCACGTGTGACTGTCTGTGTGTGTCACTCTGAGTCTCACTCTACGT	ko	1	00	7
KO-TP53-00-1	KO-TP53	AAGTTCACGTGTGTCACACACAGTGTGTGAGTCAGTCAGTCTGTCTACGT	ko	1	00	7
KO-TP53-00-1	KO-TP53	AAGTTCACGTGTGTGTGAGACTGTCACTCTCTGTGTGTCTCAGTACGTAT	ko	1	00	6
KO-TP53-00-1	KO-TP53	AAGTTCACGTGTGTGTGTGAGACTGTCACTCTCTGTGTGTCTCAGTACGT	ko	1	00	61
KO-TP53-00-1	KO-TP53	AAGTTTACGTCAGACAGTGTGTCTGAGTGACTGTCAGTCTCGTCAACGTA	ko	1	00	49
KO-TP53-00-1	KO-TP53	AAGTTTACGTCAGAGTGACTGAGTCACTGTGTGAGACTGTGTGAGAACGT	ko	1	00	51
KO-TP53-00-1	KO-TP53	AAGTTTACGTGTCTCACTGTGTGTGTCAGAGTCACTGAGACACACAACGT	ko	1	00	9
KO-TP53-00-1	KO-TP53	AAGTTTACGTGTGACACACTGTCTGTGACTCTGACTCAGTGACTCTACGT	ko	1	00	17
KO-TP53-00-1	KO-TP53	AATAAAACGTCTCTCTCTCTCAGACAGTCTGTCAGTGTGACTGAGTACGT	ko	1	00	22
KO-TP53-00-1	KO-TP53	AATAAAACGTGAGTGTCACTGAGACTGTGTCTGTGTCAGAGTGTGTACGT	ko	1	00	4
KO-TP53-00-1	KO-TP53	AATAACACGTCAGTGTCTGACACAGACAGAGTCAGTGACACAGAGTACGT	ko	1	00	29
KO-TP53-00-1	KO-TP53	AATAATACGTCACTGTGAGTGAGAGACTGTCTGTGACTCAGTCACTACGT	ko	1	00	32
KO-TP53-00-1	KO-TP53	AATAATACGTCAGTGTCTGAGACTCACTGTCTGAGTCTGTCACTGTACGT	ko	1	00	36
KO-TP53-00-1	KO-TP53	AATACCACGTCAGACTGTCAGTGTCAGAGTCACTCACTGTGTGACTACGT	ko	1	00	6
KO-TP53-00-1	KO-TP53	AATACCACGTCAGTCAGTGTGACTGTGTCTCTGTCAGAGAGTGTCTACGT	ko	1	00	24
KO-TP53-00-1	KO-TP53	AATACCACGTGTGAGTCTGTGTCTCTCTCTGACTGTCAGAGTGTCTACGT	ko	1	00	22
KO-TP53-00-1	KO-TP53	AATACGACGTCTCTCTGTCACAGTCAGTGTCATAGAGAGTGACAGTACGT	ko	1	00	8
KO-TP53-00-1	KO-TP53	AATACGACGTCTGTCACAGACTGTGTCTCTGACACTGACTCTGTCTACGT	ko	1	00	13
KO-TP53-00-1	KO-TP53	AATACTACGTCAGACTGTCTCACAGAGAGAGAGTGAGTCACAGACTACGT	ko	1	00	32
KO-TP53-00-1	KO-TP53	AATACTACGTCTCACAGTGTGACAGTCTGTCACAGACAGTGTGTCAACGT	ko	1	00	27
KO-TP53-00-1	KO-TP53	AATAGAACGTCTCTCTCTGTGTGAGAGTCACTGTCAGTCTGTGTCAACGT	ko	1	00	9
KO-TP53-00-1	KO-TP53	AATAGACGTCTGACTCACTCTCTGTGAGACACAGTCTGACAGTGTACGTA	ko	1	00	20
KO-TP53-00-1	KO-TP53	AATAGCACGTGTCTGAGTGAGTGTCTGTCAGAGTCAGTGTCACAGTACGT	ko	1	00	19
KO-TP53-00-1	KO-TP53	AATAGTACGTCAGACACACTCTGTCAGTGTCTCTGACAGTCTCAGTACGT	ko	1	00	13
KO-TP53-00-1	KO-TP53	AATAGTACGTCTCTGTCAGACTCTGTCACTCAGTGAGTGTGTGTGTACGT	ko	1	00	4
KO-TP53-00-1	KO-TP53	AATATAACGTGTGGTGAGAGTGTCTCTGTCAGTGACTGTGACTGAACGTA	ko	1	00	19
KO-TP53-00-1	KO-TP53	AATATAATGTGAGTCTGTAAGAGTCACTGACTGACACTGTGTGTGTACGT	ko	1	00	15
KO-TP53-00-1	KO-TP53	AATATCACGTCAGTCACACTGTGAGTGTGTGACAGTCAGTGTGAGAACGT	ko	1	00	4
KO-TP53-00-1	KO-TP53	AATATGACGTCTGTGAGAGTGTGTGTCTGTCAGACACTCTGTGAGTACGT	ko	1	00	21
KO-TP53-00-1	KO-TP53	AATATGATGTGTGAGTGTGTCACAGTCACTGAGAGTCTCAGAGAGTACGT	ko	1	00	7
KO-TP53-00-1	KO-TP53	AATATTACGTCAGAGTGTCTGTGTCTCACTCACTCAGTGTCTCACTACGT	ko	1	00	22
KO-TP53-00-1	KO-TP53	AATCACACGTCTGTCAGTCTGAGTGAGTGTCTGTGTCAGTGAGAGAACGT	ko	1	00	16
KO-TP53-00-1	KO-TP53	AATCACACGTGTGTGTGAGACAGTGTGTGAGACTGTGAGAGAGTCTACGT	ko	1	00	5
KO-TP53-00-1	KO-TP53	AATCAGACGTGAGTCTCTCAGTGAGTGACAGTCAGAGTGTGACACTACGT	ko	1	00	10
KO-TP53-00-1	KO-TP53	AATCAGACGTGTGAGTGAGTGTGACACTGTCTGAGTCAGTCAGACAACGT	ko	1	00	17
KO-TP53-00-1	KO-TP53	AATCCAACGTCAGTGAGTGTGAGTGAGAGTCAGACACTCTCAGAACGTAT	ko	1	00	25
KO-TP53-00-1	KO-TP53	AATCCCACGGTCTCAGTCTGAGTAAGTGTCTGTCACAGTGACTGTACGTA	ko	1	00	18
KO-TP53-00-1	KO-TP53	AATCCTACGTCACTGAGAGTGACTGAGTGACTCTGTGTGTGTCACAACGT	ko	1	00	35
KO-TP53-00-1	KO-TP53	AATCCTACGTGTCTCTCTCTCACAGTCTCAGTCAGTAAGACAGAGTACGT	ko	1	00	7
KO-TP53-00-1	KO-TP53	AATCCTACGTGTCTGTGTCAGTCTGAGTGAGAGTCTCTGTGTCACAACGT	ko	1	00	36
KO-TP53-00-1	KO-TP53	AATCGAACGTCACTGTCTGTGAGTCAGTCTGTGTCTGTCTGTGTGTACGT	ko	1	00	27
KO-TP53-00-1	KO-TP53	AATCGAACGTGTCACTGACTGTCTGACACACTGAGTCAGTGTGTGTACGT	ko	1	00	22
KO-TP53-00-1	KO-TP53	AATCGCACGTCTCACAGACTCTCAGAGTGACTCAGTAGAGACAGAACGTA	ko	1	00	11
KO-TP53-00-1	KO-TP53	AATCGCACGTCTGTGTCAGACACTCTCTGTCTGTGTGTCTGTGAGTACGT	ko	1	00	6
KO-TP53-00-1	KO-TP53	AATCGGACGTCAGAGTCACTGTGAGTGTGAGACTCTGACAGAGACTACGT	ko	1	00	44
KO-TP53-00-1	KO-TP53	AATCGGACGTCTCAGTGTGAGAGTGTCTCAGTGACTGTCAGAGACAACGT	ko	1	00	32
KO-TP53-00-1	KO-TP53	AATCGTACGTCAGTCTCACTCTCACTGAGAGAGTGAGTGAGAGAGTACGT	ko	1	00	3
KO-TP53-00-1	KO-TP53	AATCGTACGTCTCTCTGTGTGTCAGTGACAGAGTGTCAGACAGTCTACGT	ko	1	00	93
KO-TP53-00-1	KO-TP53	AATCGTACGTGTGAGAGAGTGAGTGAGTCTGTGTGTCACTGTGAGACGTA	ko	1	00	27
KO-TP53-00-1	KO-TP53	AATCTAACGTCAGTGAGTCTGTGACAGTCTGTGTGTGTGACAGAGAACGT	ko	1	00	3
KO-TP53-00-1	KO-TP53	AATCTAACGTCTCTCAGTCACAGTCACTGTGACTCTCACTGTCTCAACGT	ko	1	00	5
KO-TP53-00-1	KO-TP53	AATCTAACGTGTCTCAGCAGTGGTGTCAGTGTCTGTCTGAGTCAACGTAT	ko	1	00	30
KO-TP53-00-1	KO-TP53	AATCTAACGTGTGTGAGACAGTGAGACACTGAGAGTCAGTCAGTCAACGT	ko	1	00	17
KO-TP53-00-1	KO-TP53	AATCTAACGTGTGTTAGACAGTGAGACACTGAGAGTCAGTCAGCCAACGT	ko	1	00	3
KO-TP53-00-1	KO-TP53	AATCTCACGTGTCTGTGACTCAGTGTGACTGAGTGAGAGTGACAGTACGT	ko	1	00	15
KO-TP53-00-1	KO-TP53	ACTGCTACGTCACAGAGTCTGAGTCAGAGAGACAGATCAGTCTGTACGTA	ko	1	00	17
KO-TP53-00-1	KO-TP53	ACTGCTACGTCTCAGTGTCTGTCTGTCTCAGACTGAGAGAGAGTGTACGT	ko	1	00	32
KO-TP53-00-1	KO-TP53	ACTGCTACGTGACTCACAGTCAGACTGTGTGAGACTCTGACTCTCAACGT	ko	1	00	19
KO-TP53-00-1	KO-TP53	ACTGCTACGTGAGTGTGTGTCTGAGACTCAGAGTGTCAGTGAGTCTACGT	ko	1	00	31
KO-TP53-00-1	KO-TP53	ACTGCTACGTGTCTCTGTCTGTGTGTGACACTCAGTGAGTGTCTTTATGT	ko	1	00	3
KO-TP53-00-1	KO-TP53	ACTGCTACGTGTGAGTCAGTCTCTGAGTCTCTCACTGTCTCAGTCAACGT	ko	1	00	8
KO-TP53-00-1	KO-TP53	ACTGGAACGTCTGAGAGAGTCAGTCAGTGTGAGTGAGTCTCTCTGTACGT	ko	1	00	22
KO-TP53-00-1	KO-TP53	ACTGGAACGTGAGTCTCAGTGTGAGAGTCTGTGTGTCTGACTGAGTACGT	ko	1	00	30
KO-TP53-00-1	KO-TP53	ACTGGAACGTGTCACACTCAGACACAGTGACTCTGTGACTGAGTCAACGT	ko	1	00	23
KO-TP53-00-1	KO-TP53	ACTGGGACGTGACTCACTGACTGTGTGTGTGTCTGTGTCAGAGTGTACGT	ko	1	00	6
KO-TP53-00-1	KO-TP53	ACTGGTACGTCACTCTCTGAGTGAGTGTCTCTCTCTGTGTGTCACTACGT	ko	1	00	13
KO-TP53-00-1	KO-TP53	ACTGGTACGTCTGAGAGTCTCTGTCAGTGTCTCTGTCTCTCAGTCTACGT	ko	1	00	22
KO-TP53-00-1	KO-TP53	ACTGTAACGTGACTGTGTGTGAGTGTGTCAGTCTCAGTGAGTCAGTACGT	ko	1	00	29
KO-TP53-00-1	KO-TP53	ACTGTAACGTGAGACAGTCACAGTCAGACTGTGTCTGAGTCTGTCAACGT	ko	1	00	43
KO-TP53-00-1	KO-TP53	ACTGTAACGTGTCACTGTCTGTCTCACACTCTGAGACTGTCTGTGTACGT	ko	1	00	5
KO-TP53-00-1	KO-TP53	ACTGTAACGTGTCTCTTGTCAGTGTGTCTGTCTGTCAGAGACAGAACGTA	ko	1	00	28
KO-TP53-00-1	KO-TP53	ACTGTGACGTCACTGACTCTGACTGTGTCAATCAGCCTGTGTGTCAACGT	ko	1	00	28
KO-TP53-00-1	KO-TP53	ACTGTGACGTCTCAGTGTCACTCAGAGTGACTGAGTCTGTCTGTGTACGT	ko	1	00	14
KO-TP53-00-1	KO-TP53	ACTGTGACGTCTCTGTTACACAGTCTGTCTCAGTGACACTGAGAGTACGT	ko	1	00	28
KO-TP53-00-1	KO-TP53	ACTGTGACGTCTGTGTGAGTGACTCTCTGAGACACAGACACACACTACGT	ko	1	00	33
KO-TP53-00-1	KO-TP53	ACTGTGACGTGACACTCAGAGTGTGTGTGTGAGTGACTGTGTGAGAACGT	ko	1	00	28
KO-TP53-00-1	KO-TP53	ACTGTGACGTGTCTGAGTGAGTGAGTCAGTGACTGTCTCTGTCACTACGT	ko	1	00	52
KO-TP53-00-1	KO-TP53	ACTGTTACGTCTCAGTGTCTGACTGTCACTGTGTGTGTGACTCAGTACGT	ko	1	00	23
KO-TP53-00-1	KO-TP53	ACTTAAACGTCTGAGTCAGAGACAGTGTGAGAGTGTCAGACTCTCAACGT	ko	1	00	31
KO-TP53-00-1	KO-TP53	ACTTAAACGTGACTCACAGACTCTGTCACACTCTGTCTCAGTGACAACGT	ko	1	00	17
KO-TP53-00-1	KO-TP53	ACTTAGACGTCTGTGTGTCACTCTCACAGAGTCTGTGAGTGTCTCTACGT	ko	1	00	5
KO-TP53-00-1	KO-TP53	ACTTAGACGTGTGTCTCAGTGTGTCTGTGAGTCTGAGTCACTGTCAACGT	ko	1	00	13
KO-TP53-00-1	KO-TP53	ACTTATACGTCTGTGTGTCTGTGTGAGAGAGTCAGTGACACACTGAACGT	ko	1	00	30
KO-TP53-00-1	KO-TP53	ACTTATACGTGAGAGAGTCAGACTGTCAGAGAGTGTAACAGTGTCTACGT	ko	1	00	13
KO-TP53-00-1	KO-TP53	ACTTCAACGTGAGTGTCTCAGACTGTGTGTGTGTCTGTGAGAGAACGTAT	ko	1	00	3
KO-TP53-00-1	KO-TP53	ACTTCAACGTGAGTGTCTCAGACTGTGTGTGTGTGTCTGTGAGAGAACGT	ko	1	00	11
KO-TP53-00-1	KO-TP53	ACTTCAACGTGTGACAGTCAGTCTCTCACAGACTGAGTGACAGAGTACGT	ko	1	00	37
KO-TP53-00-1	KO-TP53	ACTTCCACGTCTCAGTGTGAGAGAGTCTGTCTGTCAGTGTCTCTCAACGT	ko	1	00	9
KO-TP53-00-1	KO-TP53	ACTTCCACGTCTGAGTGTCACAGACTGTGAACTCTCTGAGACTCAACGTA	ko	1	00	19
KO-TP53-00-1	KO-TP53	ACTTCCACGTCTGTGTCTGTCTCTGTGAGTCACAGTCTCAGCCTCTACGT	ko	1	00	22
KO-TP53-00-1	KO-TP53	ACTTCCACGTGTCTCACTCACTGTCAGTGACTGTCACACAGACACAACGT	ko	1	00	18
KO-TP53-00-1	KO-TP53	ACTTCGACGTCTCACTGAGAGACTGTCTGACTCACTGTGTCTCTGTACGT	ko	1	00	6
KO-TP53-00-1	KO-TP53	ACTTGAACGTGTGACAGAGAGAGACTCTGAGTCACAGACACTCAGAACGT	ko	1	00	19
KO-TP53-00-1	KO-TP53	ACTTGCACGTGAGTGACTGTGAGACTGTGTCTCTCTCTGTGTGTCAACGT	ko	1	00	3
KO-TP53-00-1	KO-TP53	ACTTGGACGTGAGTGTCACACTCTCTCTCTGACAGTGTGAGTCAACGTAT	ko	1	00	3
KO-TP53-00-1	KO-TP53	ACTTGGACGTGTCTGTGTCTCAGTGACTGTCAGACTCACTCACAGTACGT	ko	1	00	12
KO-TP53-00-1	KO-TP53	ACTTGGACGTGTGAGTCACTCTGAGTGTCAGTGAGAGTGACAGTCTACGT	ko	1	00	3
KO-TP53-00-1	KO-TP53	ACTTGTACGTCTCACTGAGAGACTGTGACACAGAGTGTGAACAGTCTACG	ko	1	00	47
KO-TP53-00-1	KO-TP53	ACTTGTACGTCTGTGACTGTGACTCACTGAGACTGAGACAGTGAGTACGT	ko	1	00	12
KO-TP53-00-1	KO-TP53	ACTTGTACGTGTCTCAGAGTGTCACTGACTGTTAGAGACAGTCACAACGT	ko	1	00	32
KO-TP53-00-1	KO-TP53	ACTTGTACGTGTCTGTCTCTCTGACAGAGTGTGTCTCTCACTACGTATGG	ko	1	00	17
KO-TP53-00-1	KO-TP53	ACTTGTACGTGTGTCACAGAGTCACTCTGACTCTCTGTCTCAGAGTACGT	ko	1	00	13
KO-TP53-00-1	KO-TP53	ACTTGTACGTGTGTCACAGTGTGAGTGTGAGACACTCTCTGTCTCTACGT	ko	1	00	8
KO-TP53-00-1	KO-TP53	ACTTTCACGTGTGACAGTGACAGTGAGAGACAGACTGTCTGTGTGTACGT	ko	1	00	6
KO-TP53-00-1	KO-TP53	ACTTTCACGTGTGTCAGTCTGTGTGTGAGTGTCACACTGTGCGAGTACGT	ko	1	00	4
KO-TP53-00-1	KO-TP53	ACTTTCACGTGTGTGTGAGAGACACAGTGAGTGTCAGTCACAGTGAACGT	ko	1	00	22
KO-TP53-00-1	KO-TP53	ACTTTGACGTCTGAGTGTCACACTGACTCTCTGTCAGTGAGTGTGTACGT	ko	1	00	3
KO-TP53-00-1	KO-TP53	ACTTTGACGTGACTCAGAGTGTGACTGTGAGTGAGTGACACAGTGAACGT	ko	1	00	29
KO-TP53-00-1	KO-TP53	ACTTTGACGTGTGTCAGTCACAGAGACTGTGAGTGTGTGTGTGAGTACGT	ko	1	00	38
KO-TP53-00-1	KO-TP53	ACTTTTACGTCTCAGAGTCAGAGAGAGAGTCTGTGACTGTGTCTGTACGT	ko	1	00	49
KO-TP53-00-1	KO-TP53	ACTTTTACGTGATCTGACTGACTCTCAGTGTGTCAGTCTCACTGACGTAT	ko	1	00	3
KO-TP53-00-1	KO-TP53	ACTTTTACGTGTGTCTGACTGTCACAGAGTGTGACTCAGAGAGTCAACGT	ko	1	00	20
KO-TP53-00-1	KO-TP53	AGAAAGACGTCTGACTCTGTGTCTGTGACTGTGTGAGTCTGACAGTACGT	ko	1	00	9
KO-TP53-00-1	KO-TP53	AGAACAACGTGTCTCGAGTGACTGTCAGTCAGTGAGTGTGAGTGAACGTA	ko	1	00	21
KO-TP53-00-1	KO-TP53	AGAACCACGTCAGAGAGACAGTCTGACTCTGTCTGTGACTCTGTGTACGT	ko	1	00	24
KO-TP53-00-1	KO-TP53	AGAACCACGTCTGTGTGTGTCAGTGTGAGACTCTGTCAGTCTGTCTACGT	ko	1	00	30
KO-TP53-00-1	KO-TP53	AGAACCACGTGTCAGTCAGTGAGTCTGTCAGTCAGTGTCCAGTGTACGTA	ko	1	00	7
KO-TP53-00-1	KO-TP53	AGAACCACGTGTGACTCAGTGACTGAGTGTGTCACACTGGCTGTGAACGT	ko	1	00	29
KO-TP53-00-1	KO-TP53	AGAACGACGTCTCTGTCTGTGACTGTGTGTCAGTGTGTGTCTGTGTACGT	ko	1	00	32
KO-TP53-00-1	KO-TP53	AGAAGAACGTCTGACAGAGTGAGTGACAGTGTCTGACACACTGACTACGT	ko	1	00	8
KO-TP53-00-1	KO-TP53	AGAAGAACGTCTGTGAGTGTGTGAGTGTCAGACACAGAGTCACTGTACGT	ko	1	00	32
KO-TP53-00-1	KO-TP53	AGAAGCACGTCTGTGTGACTCAGTCTGTGTGTGAGTGAGTCAGTGAACGT	ko	1	00	13
KO-TP53-00-1	KO-TP53	AGAAGCACGTGAGTGTGTCTCAGTCACAGTCTGTCACAGTCTCACAACGT	ko	1	00	7
KO-TP53-00-1	KO-TP53	AGAAGGACGTCTGACTGAGTGTGTGTGTCACTGTGTCAGTGTCTGAATGT	ko	1	00	29
KO-TP53-00-1	KO-TP53	AGAAGTACGTCACAGTCTGAGACACCTCTGTGAGTCACACTGAGTACGTA	ko	1	00	11
KO-TP53-00-1	KO-TP53	AGAAGTACGTGTCAGTGAGACTGTCTGAGTGTCACTCTCAGTGTGTACGT	ko	1	00	30
KO-TP53-00-1	KO-TP53	AGAAGTACGTGTGACTGACAGTGTGAGACTGTCAGTGAGAGTCACTACGT	ko	1	00	19
KO-TP53-00-1	KO-TP53	AGAATAACGTCAGAGTGTGTGTCTGTGAGACTGACAGACTGTGTGTACGT	ko	1	00	21
KO-TP53-00-1	KO-TP53	AGAATAACGTCAGTGTGTGACAGTCACTGACACTCAGAGTGAGTGAACGT	ko	1	00	19
KO-TP53-00-1	KO-TP53	AGAATAACGTGTCTGTCTGACTGTGTGAGTGTGACTGTGTGTCAGTACGT	ko	1	00	14
KO-TP53-00-1	KO-TP53	AGAATACGTCACTGTCTGTCACTGTGTGTTCTGTGTCTCACTGTACGTAT	ko	1	00	26
KO-TP53-00-1	KO-TP53	AGAATCACGTCTCAGACTGTCTGACAGAGTCACTGTGTCACTGAGTACGT	ko	1	00	23
KO-TP53-00-1	KO-TP53	AGAATGACGTCTGAGTCTCACAGTCTGTCAGACACACAGTCTGTCTACGT	ko	1	00	18
KO-TP53-00-1	KO-TP53	AGAATGACGTGTGTGACACTGACACTGTCTCTCAGTGTGACTCTGTACGT	ko	1	00	13
KO-TP53-00-1	KO-TP53	AGAATGACGTGTGTGTGTCAGACTGTGACTGTCAGAGACAGTGACTACGT	ko	1	00	28
KO-TP53-00-1	KO-TP53	AGAATTACGTGTGAGACTGTGTGTGAGAGACACAGAGTCTCTCAGTACGT	ko	1	00	5
KO-TP53-00-1	KO-TP53	AGACAAACGTGTCACAGTCTGTGTGAGTCAGAGAGTCTGACAGTGTACGT	ko	1	00	20
KO-TP53-00-1	KO-TP53	AGACAGACGTCAGTGTCAGTGTGTGTCAGACACTCAGTGAGAGTCAACGT	ko	1	00	27
KO-TP53-00-1	KO-TP53	AGACATACGTCTCTCTGTGTCGCACTGTGTGACTCAGTGTCTGTCTACGT	ko	1	00	3
KO-TP53-00-1	KO-TP53	AGACATACGTCTGTGACAGACTGTGACTGTCTGTGTGAGTCTCTGAACGT	ko	1	00	53
KO-TP53-00-1	KO-TP53	AGACATACGTGTGTGAGTCTGTCTGACTGAGAGTCTGACTGTGACAACGT	ko	1	00	26
KO-TP53-00-1	KO-TP53	AGACCAACGTGTGTCAGTCTGAGTGAGTGAGAGACAGTGAGTGAGAACGT	ko	1	00	22
KO-TP53-00-1	KO-TP53	AGACCGACGTGTCTGTGTGTCTGTCTCTCTGAGACTGTGTCTGTCAACGT	ko	1	00	11
KO-TP53-00-1	KO-TP53	AGACCTACGTGTGACACTGAGACAGAGTGTGTCTGTGTGTGAGTCAACGT	ko	1	00	10
KO-TP53-00-1	KO-TP53	AGACGAACGTGAGAGTCAGACTGAGTGTGTGTCTCTGTGTCAGAGTACGT	ko	1	00	14
KO-TP53-00-1	KO-TP53	AGACGCACGTGACAGTGTGAGTGTGAGACACTCTCACTGTCTGAGTACGT	ko	1	00	7
KO-TP53-00-1	KO-TP53	AGACGTACGTCACACTCTGTCGTGTCTGTCTGTGTCTGTCACAGTACGTA	ko	1	00	13
KO-TP53-00-1	KO-TP53	AGACGTACGTGTCACTGTGACAACTGTGAGTCTCTGTGAGTGACACGTAT	ko	1	00	28
KO-TP53-00-1	KO-TP53	AGACTAACGTCTGTCTCACTGTGTCTCAGTGTCTGTGTGTGTCTCTACGT	ko	1	00	51
KO-TP53-00-1	KO-TP53	AGACTAACGTGTGTGTGTCAGAGTCAGTGTCTGTCTCTGTGTGTGAACGT	ko	1	00	7
KO-TP53-00-1	KO-TP53	AGACTCACGTGTCTCTCAGTCTCAGACTCTGTCAGAGACTGTCTGTACGT	ko	1	00	16
KO-TP53-00-1	KO-TP53	AGACTCACGTGTGTCTGAGTCTGTCACAGACAGTCTGTGTGTGACTACGT	ko	1	00	32
KO-TP53-00-1	KO-TP53	AGACTGACGTCACAGACTGTGTCTCTGTGAGACAGAGTGAGACACTACGT	ko	1	00	12
KO-TP53-00-1	KO-TP53	AGACTGACGTGACAGTGTGTGTCTCTGTCTCTGTGTGTCTGAGTCAACGT	ko	1	00	7
KO-TP53-00-1	KO-TP53	AGACTTACGTCTGTCAGACTCTCACTGTGACTGTGAGTGTGTCTCAACGT	ko	1	00	22
KO-TP53-00-1	KO-TP53	AGACTTACGTGACACACAGTGTCAGTGACTCTGAGAGTGTCAGTGTACGT	ko	1	00	11
KO-TP53-00-1	KO-TP53	AGACTTACGTGTGTGTGACAGTGACAGTCTCAGTCAGTCAGAGAGAACGT	ko	1	00	6
KO-TP53-00-1	KO-TP53	AGAGAGACGTCAGTGAGAGACTGTCTGTGACAGTCTCAGTGTCTCTACGT	ko	1	00	14
KO-TP53-00-1	KO-TP53	AGAGAGACGTGAGTCTGTGTGACACAGTCTCACTCTCTGAGTCTGAACGT	ko	1	00	4
KO-TP53-00-1	KO-TP53	AGAGAGACGTGAGTGTCTGAGTGAGTGTGTGAGTCACTGTGAGTCTACGT	ko	1	00	22
KO-TP53-00-1	KO-TP53	AGAGCAACGTCACAGACTCAGTCAGTGTGAGTGTGTCACACTGAGTACGT	ko	1	00	42
KO-TP53-00-1	KO-TP53	AGAGCAACGTGAGTGACTCAGAGTCTGTGTGAGTCACTGTGTGACTACGT	ko	1	00	27
KO-TP53-00-1	KO-TP53	AGAGCAACGTGTGTGTGTGTGACAGACACAGTGTCACAGTGAGAGTACGT	ko	1	00	19
KO-TP53-00-1	KO-TP53	AGAGCGACGTGAGAGTGTCAGTGTCTCTGTGACTCTGTCTCTGACTACGT	ko	1	00	9
KO-TP53-00-1	KO-TP53	AGAGCGACGTGTCTGTGTGAGAGTCTGTCAGTGTCTGAGTCTCACAACGT	ko	1	00	18
KO-TP53-00-1	KO-TP53	AGAGCTACGTCAGAGTGTGTGAGACACTGAGAGACACAGAGACAGAACGT	ko	1	00	12
KO-TP53-00-1	KO-TP53	AGAGCTACGTCTCTGTCACTGTGACTGACTGACTCTCGGTGTCAGTACGT	ko	1	00	19
KO-TP53-00-1	KO-TP53	AGAGCTACGTCTGAGTCAGTGTGTCAGTGTCACACTCTCTCACAGAACGT	ko	1	00	27
KO-TP53-00-1	KO-TP53	AGAGCTACGTGTGTGAGACAGTGAGTCTGTGTTACTCTGAGTGTGAACGT	ko	1	00	24
KO-TP53-00-1	KO-TP53	AGAGGAACGTGTCTGTGTGTGTGTGTCACTCTCACAGTGTCACAGTACGT	ko	1	00	25
KO-TP53-00-1	KO-TP53	AGAGGCACGTGAGAGACAGTGTCAGTCTGTCACTGTGTGAGTGTGTACGT	ko	1	00	23
KO-TP53-00-1	KO-TP53	AGAGGGACGTCACTCAGTCAGAGTGTGTGACTGTGTGAGAGGACTACGTA	ko	1	00	8
KO-TP53-00-1	KO-TP53	AGAGGGACGTCAGTCTGTCACACTCTGTGTGTCACTGTGTGACAGAACGT	ko	1	00	11
KO-TP53-00-1	KO-TP53	AGAGGGACGTGAGACTGTCTGTGTGTCTGTGAGTGAGACTCTGTCAACGT	ko	1	00	5
KO-TP53-00-1	KO-TP53	AGAGGTACGTGTGTGACACACTCTCTGTGAGACAGAGAGTGACTCAACGT	ko	1	00	28
KO-TP53-00-1	KO-TP53	AGAGTACGTCTCTCTCTGAGAGACACACACAGTGTGTGTGAGTCTACGTA	ko	1	00	11
KO-TP53-00-1	KO-TP53	AGAGTACGTGTCTGTGACTGTCCTGACAGTGACTGTGTCAGAGAACGTAT	ko	1	00	22
KO-TP53-00-1	KO-TP53	AGAGTCACGTGTCAGTGACAGACACAGAGTCTCAGAGTGTGTCAGAACGT	ko	1	00	3
KO-TP53-00-1	KO-TP53	AGAGTGACGTCAGACTGTCAGACACAGAGTGACAGAGAGTCTCAGTACGT	ko	1	00	14
KO-TP53-00-1	KO-TP53	AGAGTGACGTGTCAGAGTGTCACAGTGTGAGTGTCTGAGTGTGTGTACGT	ko	1	00	35
KO-TP53-00-1	KO-TP53	AGAGTGACGTGTCTCTGACACAGAGAGTGACTGAGTGTGACTGTCAACGT	ko	1	00	6
KO-TP53-00-1	KO-TP53	AGAGTGACGTGTGACAGTCAGAGTGTGAGTGAGTGTCAGACTCTGTACGT	ko	1	00	25
KO-TP53-00-1	KO-TP53	AGAGTGACGTGTGTCTGTCTCTCAGACACACTGACTCTCAGAGTCAACGT	ko	1	00	6
KO-TP53-00-1	KO-TP53	ACTGACAGGTACATGGACAGTAGTTGTGAACTGGGAATGCTATGCTGATC	ko	1	00	3
KO-TP53-00-1	KO-TP53	ACTGTCAGGTACATGGACTGTGGTAGTGAACTGGAAATTCTATGCTGATC	ko	1	00	6
KO-TP53-00-1	KO-TP53	AGACACAGGTACATGGACAGTAGTTCAAAACTGGGAATTCTATGCTGATC	ko	1	00	3
KO-TP53-00-1	KO-TP53	AGACAGAGGTACATGGACTGTAGTAGACAACTGGAAATTCTATGCTGATC	ko	1	00	3
KO-TP53-00-1	KO-TP53	AGACTCTCGTACATGGACTGTAGTTCTCAACTGGAAATTCTATGCTGATC	ko	1	00	3
KO-TP53-00-1	KO-TP53	AGACTGACATGCTCACTGTGAGTGACTGTCTGAGTGTCACACACTACGTA	ko	1	00	12
KO-TP53-00-1	KO-TP53	AGAGTTACGTCAGAGTGAGTGTGACACTGTGTGTGACTGTCTGAGTACGT	ko	1	00	5
KO-TP53-00-1	KO-TP53	AGAGTTACGTCTGTCAGTGACTGTCTGTGAGTGTGTCAGTGAGTGTACGT	ko	1	00	7
KO-TP53-00-1	KO-TP53	AGAGTTACGTGTCAGTCAGTGTCAGAGTGAGTGTGAGACACACAGTACGT	ko	1	00	9
KO-TP53-00-1	KO-TP53	AGATAAACGTGACTGTCAGAGTGTCACTCACAGTGTGACTGTGAGTACGT	ko	1	00	28
KO-TP53-00-1	KO-TP53	AGATAAACGTGTCTCTCTGTGTGAGTGTGTCACACTCACTCAGACAACGT	ko	1	00	15
KO-TP53-00-1	KO-TP53	AGATACACGTCTCTGTCTCAGAGTGAGAGACACTGTGTGTCACTGAACGT	ko	1	00	36
KO-TP53-00-1	KO-TP53	AGATACACGTGACTCTGAGAGAGTCTGAGCTGTGTGACTGTGAGTACGTA	ko	1	00	19
KO-TP53-00-1	KO-TP53	AGATAGACGTGTCACAGTGTCAGTCAGTCAGTCTGTGTGAGAGTGTACGT	ko	1	00	9
KO-TP53-00-1	KO-TP53	AGATCAACGTGTCAGTCTGAGAATCAGACTCTCACTCTGTGTCTCAACGT	ko	1	00	5
KO-TP53-00-1	KO-TP53	AGATCCACGTCTGTGACTCAGTCAGTCACAGTCAGTGACTGTCTGAACGT	ko	1	00	18
KO-TP53-00-1	KO-TP53	AGATCGACATGAGTGTGAGTGACTGAGACAGTCTGTCTCACTGAGACGTA	ko	1	00	12
KO-TP53-00-1	KO-TP53	AGATGAACGTCTGTCTCTGAGAGTGTGTCTCTGTCTCTCTGACAGTACGT	ko	1	00	30
KO-TP53-00-1	KO-TP53	AGATGAACGTGAGTGTTCAGTGTGAGTGAGTGACAGTCTCACACAACGTA	ko	1	00	35
KO-TP53-00-1	KO-TP53	AGATGAACGTGTGAGACTGACTCTCACACACTCTCAGTCTGTCACAACGT	ko	1	00	3
KO-TP53-00-1	KO-TP53	AGATGACGTGTGTCTGTGTGACTGTCTGTCACTGTCAGTGTGAGTACGTA	ko	1	00	28
KO-TP53-00-1	KO-TP53	AGATGGACGTGAGAGTGACTGTCTCACTGGAGAGTCTCACAGTGAACGTA	ko	1	00	5
KO-TP53-00-1	KO-TP53	AGATGGACGTGAGTGACACTGTCACTCACTGACTGTGAGTGTGTGAACGT	ko	1	00	7
KO-TP53-00-1	KO-TP53	AGATGGACGTGTGACTCTGTCAGTCTGTGTGAGAGTCTGTGTGTCAACGT	ko	1	00	10
KO-TP53-00-1	KO-TP53	AGATGTACGTCAGTGAGTGACACTGTCTGAGTCAGTGAGTCACTCAACGT	ko	1	00	3
KO-TP53-00-1	KO-TP53	AGATGTACGTGACACTGTGAGTCTGACTCTGACACACAGTGTGACTACGT	ko	1	00	14
KO-TP53-00-1	KO-TP53	AGATGTACGTGACTGTCACAGTCTGACAGAGTGTCTGTGTGTGTGTACGT	ko	1	00	11
KO-TP53-00-1	KO-TP53	AGATGTACGTGACTGTGAGTGAGTCTCTGAGTGAGACTCAGAGTGTACGT	ko	1	00	24
KO-TP53-00-1	KO-TP53	AGATTAACGTCTCTCACAGTGACTGACAGTGTGAGTGAGTCAGTCAACGT	ko	1	00	21
KO-TP53-00-1	KO-TP53	AGATTAACGTGTGACAGACTCTGTGAGAGTGACAGTGTGTCTGACAACGT	ko	1	00	32
KO-TP53-00-1	KO-TP53	AGATTCACGTCAGTGTGACACTCACACAGTCAGTGTGTCTCATGTACGTA	ko	1	00	8
KO-TP53-00-1	KO-TP53	AGATTCACGTCTCTGTGAGTCAGAGTCAGTGTGTCAGACACTGTGTAACG	ko	1	00	31
KO-TP53-00-1	KO-TP53	AGATTCACGTGAGTGTCTGTCTCTGACAGACAGAGTGAGAGACAGTACGT	ko	1	00	14
KO-TP53-00-1	KO-TP53	AGATTCACGTGTCACAGTGTGTCTGAGACAGTGTGTGAGTCAGTGTACGT	ko	1	00	43
KO-TP53-00-1	KO-TP53	AGATTGACGTCACACAGAGTCTGTGAGTGTGTGTCAGTGTGTGTGTACGT	ko	1	00	13
KO-TP53-00-1	KO-TP53	AGATTTACGGACACAGTCAGTCAGTCAGTGTCTGTGAGACTGTGTACGTA	ko	1	00	23
KO-TP53-00-1	KO-TP53	AGATTTACGTCACAGTCAGTGTCTGTGTCTCTGAGTGTCTGTGAGTACGT	ko	1	00	28
KO-TP53-00-1	KO-TP53	AGATTTACGTGACTGTGTCTCTGTGTCACTGAGAGTCTCTGTCTGTACGT	ko	1	00	18
KO-TP53-00-1	KO-TP53	AGATTTACGTGAGAGTGAGTGTGTGACAGTGAGTGTCACACAGTGAACGT	ko	1	00	21
KO-TP53-00-1	KO-TP53	AGCAAAACGTCTCTCACTCAGTTGAGACACTGTGAGAGACACTGAACGTA	ko	1	00	29
KO-TP53-00-1	KO-TP53	AGCAAAACGTGAGAGTGTCTGTCAGTCACTGACAGACTCTGTGTGTACGT	ko	1	00	16
KO-TP53-00-1	KO-TP53	AGCAACACGTCAGTCAGACAGTGTGTCTGAGAGTGTGTGAGTCTGTACGT	ko	1	00	40
KO-TP53-00-1	KO-TP53	AGCAACACGTGACTGTCAGTAGTGTGTGTGTCTGTGTCTGTGTGAACGTA	ko	1	00	13
KO-TP53-00-1	KO-TP53	AGCAAGACGTGTGTAGTCTGTCAGTGTCAGTGTCTCACTGTGTCTACGTA	ko	1	00	31
KO-TP53-00-1	KO-TP53	AGCAATACGTCCGTCAGACTGTGTGTGTCAGAGTGAGTGTCACTGAACGT	ko	1	00	16
KO-TP53-00-1	KO-TP53	AGCAATACGTGAGACACAGAGTGAGAGACTGTCTGACAGTGACAGAACGT	ko	1	00	14
KO-TP53-00-1	KO-TP53	AGCACAACGTCTGTGTGTCTCAGTCTGAGAGAGAGTCACTGAGTGTACGT	ko	1	00	8
KO-TP53-00-1	KO-TP53	AGCACAACGTGTGACTGTCTCTGTGTCTCAGACACTGTGTCTCAGTACGT	ko	1	00	13
KO-TP53-00-1	KO-TP53	AGCACACGTGAGTCAGTGACTCTGTCAGTCTCACTCTCAGTGTGTACGTA	ko	1	00	41
KO-TP53-00-1	KO-TP53	AGCACCACGTCACTGAGTGTGTCTCTGTGAGAGTGTCTCTCTCAGAACGT	ko	1	00	9
KO-TP53-00-1	KO-TP53	AGCACCACGTGTGAGAGACTGTCTGTGACAGTGACAGAGTGTGTGAACGT	ko	1	00	12
KO-TP53-00-1	KO-TP53	AGCACGACGTGACAGAGTCTGAGTGTCTCTCAGTCTGAGTGTCTCAACGT	ko	1	00	13
KO-TP53-00-1	KO-TP53	AGCACGACGTGACAGTGAGTCTGTCTCAGAGACAGAGTGAGTGTGTACGT	ko	1	00	16
KO-TP53-00-1	KO-TP53	AGCACGACGTGTGAATGTGTGTGTCTGTGAGTCACTCTGTGAGAGTACGT	ko	1	00	33
KO-TP53-00-1	KO-TP53	AGCACGACGTGTGACAGTGAGTGTCTGAGACTCATGTGTGACAGTACGTA	ko	1	00	23
KO-TP53-00-1	KO-TP53	AGCACTACGTCTGAGTGACTGTGTGAGTGAGTCAGAGTCTCACTGTACGT	ko	1	00	27
KO-TP53-00-1	KO-TP53	AGCACTACGTCTGTCACAGAGTGAGACAGTCACACTGAGTGTCAGTACGT	ko	1	00	31
KO-TP53-00-1	KO-TP53	AGCACTACGTGACTGTGTGTGACTGTGTGTCACTCTCACTGTCTGTACGT	ko	1	00	27
KO-TP53-00-1	KO-TP53	AGCACTACGTGTGACTCAGTCTGAGTCAGTCAGTGTCTCAGTGAGAACGT	ko	1	00	63
KO-TP53-00-1	KO-TP53	AGCACTACGTGTGTCAGAGAGACTGACAGAGACACTGAGTCTCACAACGT	ko	1	00	24
KO-TP53-00-1	KO-TP53	AGCAGAACGTCAGTGTCTGTCACAGTGTCTGACTGTGAGTGACTCAACGT	ko	1	00	40
KO-TP53-00-1	KO-TP53	AGCAGCACGTGACACTGAGTCACTCTGAGTGTCTGTGTGTCAGTCAACGT	ko	1	00	11
KO-TP53-00-1	KO-TP53	AGCAGGACGTCAGTGTGTGTCACTGTCACTGTGACAGAGAGTCTGAACGT	ko	1	00	10
KO-TP53-00-1	KO-TP53	AGCAGGACGTGAGTCTCTGTGAGAGTCTGACTCACTCTCGTCTCTACGTA	ko	1	00	39
KO-TP53-00-1	KO-TP53	AGCAGGACGTGAGTGTGTGAGTGAGAGAGTCTGTGTGACACTGTCTACGT	ko	1	00	19
KO-TP53-00-1	KO-TP53	AGCAGGACGTGTGTGAGTGTGTGACTGAGACACTCTCAGTCAGAGACGTA	ko	1	00	11
KO-TP53-00-1	KO-TP53	AGCAGTACGTAAGTGACAGAGACTCTGTGTGAGTGACTGTGTCTGAACGT	ko	1	00	4
KO-TP53-00-1	KO-TP53	AGCAGTACGTGTGAGTCTGTGTCTGAGTCTCACTCTCAGAGTCACTACGT	ko	1	00	5
KO-TP53-00-1	KO-TP53	AGCAGTACGTGTGTCTGAGTGTCTGACACAGTGACTGAGTCTCACTACGT	ko	1	00	10
KO-TP53-00-1	KO-TP53	AGCATAACGGTCTGTGTCTCTGTGTCACACAGAGTGAGTCTCAGAACGTA	ko	1	00	9
KO-TP53-00-1	KO-TP53	AGCATAACGTCACTCAGAGAGTCTCTGAGTGAGTGTGACTCAGAGTACGT	ko	1	00	7
KO-TP53-00-1	KO-TP53	AGCATAACGTCTGAGACAGTGTCAGAGAGAGTCTCAGAGTCTGGTACGTA	ko	1	00	17
KO-TP53-00-1	KO-TP53	AGCATCACGTGAGTCTGACTCTGAGAGTGTGAGACAGTGTCTGTCAACGT	ko	1	00	36
KO-TP53-00-1	KO-TP53	AGCATGACGTCATTGTCTCTGTCTCTGAGAGTGTGTGTGAGTGTCAACGT	ko	1	00	11
KO-TP53-00-1	KO-TP53	AGCATGACGTGACTGTGAGTCTCAGTCTCAGTGTCTGTGTGACACTACGT	ko	1	00	8
KO-TP53-00-1	KO-TP53	AGCATGACGTGTCAGTGAGACACAGTGAGTGAGTCTCTCAGAGTGTACGT	ko	1	00	16
KO-TP53-00-1	KO-TP53	AGCATTACGTGACTCTGACTGAGTCTCTGACAGACTGACTCTCAGTACGT	ko	1	00	10
KO-TP53-00-1	KO-TP53	AGCATTACGTGTCAGTGAGTCATTGTGTGTCAGTCAGTCAGTGTGTACGT	ko	1	00	63
KO-TP53-00-1	KO-TP53	AGCCAAACGTGTGTGTGAGTCAGTCTGTGTGACTGTCTGAGTCAGTACGT	ko	1	00	7
KO-TP53-00-1	KO-TP53	AGCCAACGTCTCAGAGTCTGTCACTCTGAGTGTGTCTGTGAGTGTACGTA	ko	1	00	42
KO-TP53-00-1	KO-TP53	AGCCACACGTCACTGTGTGACTGTGTCTCTCTGTCTGACTGAGACAACGT	ko	1	00	14
KO-TP53-00-1	KO-TP53	AGCCACACGTGAGTGAGTGTCTGAGACTGTGTGTGACAGTCAGACTACGT	ko	1	00	9
KO-TP53-00-1	KO-TP53	AGCCACACGTGTCAGTCAGTGTGAGACAGTCTGACTGTGAGTGTCAACGT	ko	1	00	18
KO-TP53-00-1	KO-TP53	AGCCACACGTGTGTGAGAGTTTGTGACTGAAAGACTGGACAGAGTACGTA	ko	1	00	32
KO-TP53-00-1	KO-TP53	AGCCAGACGTGTGTGTGTGTGTGTGACTGACTCACAGTGTGTGTACGTAT	ko	1	00	4
KO-TP53-00-1	KO-TP53	AGCCAGACGTGTGTGTGTGTGTGTGTGACTGACTCACAGTGTGTGTACGT	ko	1	00	11
KO-TP53-00-1	KO-TP53	AGCCATACGTCAGTGTGTCTCTCTCACTGTCTGAGTCTCTGAGTGAACGT	ko	1	00	16
KO-TP53-00-1	KO-TP53	AGCCATACGTCTGTCAGTCTGTGTGTGAGTGTGTGTCTGTCACTACGTAT	ko	1	00	3
KO-TP53-00-1	KO-TP53	AGCCATACGTGTCTCTCTCAGTGTCAGAGAGTCACAAGTCTGTCAACGTA	ko	1	00	13
KO-TP53-00-1	KO-TP53	AGCCCAACGTCAGTCTCTCAGTGTCAGAGTGAGTCTCTGTGAGTGTACGT	ko	1	00	22
KO-TP53-00-1	KO-TP53	AGCCCAACGTCTCAGAGAGTGACTCTGACTGACAGTGACAGTGAGTACGT	ko	1	00	4
KO-TP53-00-1	KO-TP53	AGCCCAACGTGACAGTGTGTCTCTGAGACAGTTCTCAGAGTGTCTACGTA	ko	1	00	9
KO-TP53-00-1	KO-TP53	AGCCCCACGTGACAGTCTGTCTGTGTGTCAGTGTCTGAGTCCGAGTACGT	ko	1	00	47
KO-TP53-00-1	KO-TP53	AGCCCCACGTGAGTCACAGTGTCAGAGACACAGAGTGAGAGTCAGTACGT	ko	1	00	20
KO-TP53-00-1	KO-TP53	AGCCCCACGTGTCAGTGACTCTGAGTGAGAGTCTGTGAGAGACAGTACGT	ko	1	00	15
KO-TP53-00-1	KO-TP53	AGCCCCACGTGTGTCTGTGAGTGACAGAGAGTGTCTCAGTCTCAGTACGT	ko	1	00	47
KO-TP53-00-1	KO-TP53	AGCCCGACGTCTCTGTGAGTCTGTCTGTCAGTGTGACTGACACTCAACGT	ko	1	00	10
KO-TP53-00-1	KO-TP53	AGCCCGACGTCTGTCACTGCACACACTGTGAGTGTCACTCAGAGTACGTA	ko	1	00	14
KO-TP53-00-1	KO-TP53	AGCCCGACGTGACTGACACAGAGACAGAGTCTGAGTGTCAGTGTCTACGT	ko	1	00	39
KO-TP53-00-1	KO-TP53	AGGTGCACGTGTGTGTCAGAGTGTCCTCTGTCTGTGTGACAGTGACGTAT	ko	1	00	22
KO-TP53-00-1	KO-TP53	AGGTGGACGTCCTGAGAGTGAGTGAGTCAGTGTGTGAGTCAGTCAACGTA	ko	1	00	26
KO-TP53-00-1	KO-TP53	AGGTGGACGTGTCTCAGTGACAGAGTGAGTCTGTCAGTGTCTGTGAACGT	ko	1	00	3
KO-TP53-00-1	KO-TP53	AGGTGTACGTGAGTCACTGAGAGTCTGTCAGTGTCTGACACACTGTACGT	ko	1	00	14
KO-TP53-00-1	KO-TP53	AGGTGTACGTGTCACTCAGTGTCACTCACTCACTCAGTGTCTGTGTACGT	ko	1	00	6
KO-TP53-00-1	KO-TP53	AGGTGTACGTGTCTCTGTGAGAGTCAGTCACAGTGACAGAGTGTGTACGT	ko	1	00	14
KO-TP53-00-1	KO-TP53	AGGTGTACGTGTGTGTCTCAGAGTCTGTGAGAGAGTGTGAGAGTCACGTA	ko	1	00	15
KO-TP53-00-1	KO-TP53	AGGTTAACGTCTGTGACAGAGTCTGACTCTCACACTCTGACACAGAACGT	ko	1	00	11
KO-TP53-00-1	KO-TP53	AGGTTAACGTGAGACAGTCTGAGTGTGTGTCAGAGTGACTGTGTGTACGT	ko	1	00	11
KO-TP53-00-1	KO-TP53	AGGTTAACGTGAGAGTCTCTCTGTGACAGTCAGACACTGACAGTCAACGT	ko	1	00	36
KO-TP53-00-1	KO-TP53	AGGTTAACGTGAGTGAGTCACTGTCTCTCTCCAGTCTGTCACACTACGTA	ko	1	00	10
KO-TP53-00-1	KO-TP53	AGGTTAACGTGTCTCAGTGAGAGTGTCTGACAGAGTCAGACAGTGTACGT	ko	1	00	4
KO-TP53-00-1	KO-TP53	AGGTTACGTCAGTCTGACAGAGTGAGTCTCTCAGTCAGAGTCTCAACGTA	ko	1	00	23
KO-TP53-00-1	KO-TP53	AGGTTCACGTGAGTCACACTCTCTGACTCAGTCTGTCACAGTCTCTACGT	ko	1	00	12
KO-TP53-00-1	KO-TP53	AGGTTCACGTGTCACAGACAGACAGTGTCTGACTCAGAGACTCTCAACGT	ko	1	00	22
KO-TP53-00-1	KO-TP53	AGGTTCACGTGTGTGTCACAGAGTGAGTCAGACTCAGTCTGACAGAACGT	ko	1	00	14
KO-TP53-00-1	KO-TP53	AGGTTGACGTGTCAGAGTCTCTCACACAGTGAGTGTGAGTGCGTGAACGT	ko	1	00	7
KO-TP53-00-1	KO-TP53	AGGTTTACGTCACAGACAGTGTCTGTCAGACTGTGTGAGTGTGTCTACGT	ko	1	00	9
KO-TP53-00-1	KO-TP53	AGGTTTACGTCACAGTCAGAGAGTGACAGTCTCAGACTCAGTGTGTACGT	ko	1	00	44
KO-TP53-00-1	KO-TP53	AGGTTTACGTCAGTGACAGAGTCAGTGAGTGAGTCTGAGTGTGTCTACGT	ko	1	00	11
KO-TP53-00-1	KO-TP53	AGGTTTACGTCTCTGACTCTGACACAGTCTCACAGAGAGTCAGTGTACGT	ko	1	00	4
KO-TP53-00-1	KO-TP53	AGGTTTACGTGACACTCTCTGAGTCTGTCTGAGACAGACTCTCAGTACGT	ko	1	00	18
KO-TP53-00-1	KO-TP53	AGGTTTACGTGACACTGTCTCAGTGAGTGACACTGTGTGTGACACTACGT	ko	1	00	17
KO-TP53-00-1	KO-TP53	AGGTTTACGTGAGACAGTGTGTGTGTGTCTGTGAGTCACTCACACAACGT	ko	1	00	12
KO-TP53-00-1	KO-TP53	AGGTTTACGTGAGTGACTCAGACAGACTCAGACACTGTGTCAGACTACGT	ko	1	00	22
KO-TP53-00-1	KO-TP53	AGTAACACGTGAGTCAGAGTGTGAGTGTCTCACAGAGTCACACTGAACGT	ko	1	00	17
KO-TP53-00-1	KO-TP53	AGTAACACGTGTGTCTGTCAGTGACAGTGAGACACACTCAGTCACAACGT	ko	1	00	11
KO-TP53-00-1	KO-TP53	AGTAACACGTGTGTGAGTGTGACAGACTGTCAGTGACAGAGTCTCAACGT	ko	1	00	31
KO-TP53-00-1	KO-TP53	AGTAAGACGTTACAGTCAGAGTGTGTCTCTCAGACTGTGTGAGAGTACGT	ko	1	00	29
KO-TP53-00-1	KO-TP53	AGTAATACGTCACAGACTGTCTGTGTCTGTCTCAGTCTCAGTGTGAACGT	ko	1	00	5
KO-TP53-00-1	KO-TP53	AGTACAACGTGTCTCACACAGTGTCTGTGACAGAGTGTGAGTCTGTATGT	ko	1	00	33
KO-TP53-00-1	KO-TP53	AGTACAACGTGTGACTCAGTCACAGACAGTCTGAGTGTCTGAGTCTACGT	ko	1	00	8
KO-TP53-00-1	KO-TP53	AGTACGACGTCTGAGTGTGTGACTCACAGACTGTGTGTGACAGAGAACGT	ko	1	00	18
KO-TP53-00-1	KO-TP53	AGTACTACGTGAGAGACACTGTCAGTGTCTGAGAGTGACTGACTGTACGT	ko	1	00	69
KO-TP53-00-1	KO-TP53	AGTACTACGTGTCTGTCTGTCTGAGACAGACTCTGACTGTGTCTCAACGT	ko	1	00	6
KO-TP53-00-1	KO-TP53	AGTACTACGTGTGAGTGTGTGACACAGTCTCTGACAGTCTCACTCAACGT	ko	1	00	8
KO-TP53-00-1	KO-TP53	AGTACTACGTGTGTGTCTCTGAGTGTCTGTCTGTCAGTGACTCAGAACGT	ko	1	00	18
KO-TP53-00-1	KO-TP53	AGTACTATGTCTCAGACACTCACTGTGTGTGTGAGTCAGTGTCTGAACGT	ko	1	00	26
KO-TP53-00-1	KO-TP53	AGTAGAACGTCACACTCTGTCAGACACAGTGAGTGTCAGTGAGTCTACGT	ko	1	00	28
KO-TP53-00-1	KO-TP53	AGTAGAACGTGAGAGAGTCACAGAGTGACTCTGTCAGTCACACTCAACGT	ko	1	00	19
KO-TP53-00-1	KO-TP53	AGTAGAACGTGAGTGTCAGAGAGAGTGTCTGTGTCAGTGTGACTCAACGT	ko	1	00	11
KO-TP53-00-1	KO-TP53	AGTAGAACGTGTGTCTGAGTCACTGTGTCACTCAGTGACTGTGTGTACGT	ko	1	00	21
KO-TP53-00-1	KO-TP53	AGTAGCACGTCACAGTCACACTCACAGAGAGTGTGTCTCTCTCAGTACGT	ko	1	00	6
KO-TP53-00-1	KO-TP53	AGTAGCACGTCAGTCTCAGAGACAGTGACTCTCAGTGAGTGACACTACGT	ko	1	00	15
KO-TP53-00-1	KO-TP53	AGTAGCACGTGTGAGTGACTGTGTGAGTGTGTGAGTGTCTCTGTGTACGT	ko	1	00	5
KO-TP53-00-1	KO-TP53	AGTAGGACGTCACTGTGAGTGTGTCTGTGACAGTCAGTGTGTGAGAACGT	ko	1	00	14
KO-TP53-00-1	KO-TP53	AGTAGGACGTGACAGAGTGAGTGTCAGACAGTCAGAGACTCTGTGAACGT	ko	1	00	27
KO-TP53-00-1	KO-TP53	AGTAGGACGTGTGACACTGTCTCTCTCTCTGACACAGAGACTGTGTACGT	ko	1	00	6
KO-TP53-00-1	KO-TP53	AGTAGTACGTCAGTCTCTGACACTGTGTGTGTGTGACTGAGTGAGAACGT	ko	1	00	18
KO-TP53-00-1	KO-TP53	AGTAGTACGTGAGTGAGTCTGTCAGTCAGAGACAGAGTGTGTGTCTACGT	ko	1	00	20
KO-TP53-00-1	KO-TP53	AGTAGTACGTGTCAGAGTCACACAGTGTGACTGTGTCAGACACTCAACGT	ko	1	00	55
KO-TP53-00-1	KO-TP53	AGTAGTACGTGTGAGTGTCGAGTGTGTGTCAGAGAGTGTCACAACGTATG	ko	1	00	41
KO-TP53-00-1	KO-TP53	AGTAGTACGTGTGTCTGAGAGTCTCACTCACTGTGTGAGACACAGAACGT	ko	1	00	6
KO-TP53-00-1	KO-TP53	AGTAGTACGTGTGTGTCACTGTGTGAGTGACAGTCAGTCACTGTGTACGT	ko	1	00	30
KO-TP53-00-1	KO-TP53	AGTATAACGTCTGAGTGTGTGTCTGAGTGTGTGTGAGTCACAGAGAACGT	ko	1	00	17
KO-TP53-00-1	KO-TP53	AGTATCACGTGACACAGTGTCACTGAGTCTCTGACACACTGAGCAACGTA	ko	1	00	26
KO-TP53-00-1	KO-TP53	AGTATCACGTGAGTGTGAGTGACAGTCACTCTCAGACTGTGTGACTACGT	ko	1	00	26
KO-TP53-00-1	KO-TP53	AGTATGACGTCTCAGACTGTCAGTGTCACTCAGTCTGACTCTCAGAACGT	ko	1	00	7
KO-TP53-00-1	KO-TP53	AGTATGACGTGAGTGAGTGAGTGTCTGTCAGTCAGTGTGACTCTCAACGT	ko	1	00	35
KO-TP53-00-1	KO-TP53	AGTATTACGTCAGTGTGTCAGTCTCAGTGACTGAGACAGTGTGTCTACGT	ko	1	00	12
KO-TP53-00-1	KO-TP53	AGTATTACGTGACAGTGTGTGTGTCTGTCTGTGTCAGTGTGTCTGTACGT	ko	1	00	23
KO-TP53-00-1	KO-TP53	AGTCAAACGTCAGTGACTCAGCACAGTGTGACTCAGTCTGAGTCAACGTA	ko	1	00	41
KO-TP53-00-1	KO-TP53	AGTCAAACGTCTGTGACTGTGTGAGTCTCAGTGTGAGTGAGTCTCTACGT	ko	1	00	21
KO-TP53-00-1	KO-TP53	AGTCACACGTCACTCTGAGACTGAGTGAGTCTGTGTGTGAGTGTCTACGT	ko	1	00	39
KO-TP53-00-1	KO-TP53	AGTCACACGTGACAGAGTGTGTCTGTGAGACACTGTGTGTCTGACTACGT	ko	1	00	22
KO-TP53-00-1	KO-TP53	AGTCACACGTGTCTCTCTGTCAGTGTGTCTCAGACTCACACTGAGTCAAC	ko	1	00	23
KO-TP53-00-1	KO-TP53	AGTCAGACGTGACTGTCTGTGTCAGTCTGTGTGAGTGTCAGTCACAACGT	ko	1	00	19
KO-TP53-00-1	KO-TP53	AGTCAGACGTGTCTCAGTGTGACTGAGTCACAGTCTCTGTCTGTGTACGT	ko	1	00	7
KO-TP53-00-1	KO-TP53	AGTCATACGTGTCTGTCACAGTCTGTGTGAGTGTCTGTCTGACTGTACGT	ko	1	00	14
KO-TP53-00-1	KO-TP53	AGTCATACGTGTCTTTCAGTGTGTGAGACTGTCAGTGTCTCTGTCTACGT	ko	1	00	26
KO-TP53-00-1	KO-TP53	AGTCCAACGTCACAGTCACTGTGACACAGACACTGTGAGTGTGTCAACGT	ko	1	00	7
KO-TP53-00-1	KO-TP53	AGTCCAACGTCTGAGTCACACTCACACTCACTCTGTGAGTGAGTCTACGT	ko	1	00	18
KO-TP53-00-1	KO-TP53	AGTCCAACGTGAGTGAGAGTCTCTCAGTGAGTGACTCACTCACTGAACGT	ko	1	00	3
KO-TP53-00-1	KO-TP53	AGTCCAACGTGTGAGTGTCTGAGAGTGACAGTGTGAGTGTGTCTGTACGT	ko	1	00	5
KO-TP53-00-1	KO-TP53	AGTCCCACGTGAGACAGTGTGTGTGTGAGTGAGAGTGACAGAGTCTACGT	ko	1	00	30
KO-TP53-00-1	KO-TP53	AGTCCCACGTGTGTGTGAGTCTCAGACACTCTCTGTGTGTGTCTCTACGT	ko	1	00	16
KO-TP53-00-1	KO-TP53	AGTCCGACGTGTCTGTCAGTGTGAGACTGTGTGACTGACAGTGTGAACGT	ko	1	00	13
KO-TP53-00-1	KO-TP53	AGTCCGACGTGTGAGTGTCTCTGAGTGACTGTCAGACAGTCAGTCAACGT	ko	1	00	28
KO-TP53-00-1	KO-TP53	AGTCCTACGTCTGTCACAGTGTGAGACTCTGTGACACAGTCTCTGTACGT	ko	1	00	8
KO-TP53-00-1	KO-TP53	AGTCCTACGTGACACTGTGTGACTGTGTCTCTCAGTCTCTGTCAGTACGT	ko	1	00	4
KO-TP53-00-1	KO-TP53	AGTCGCACGTGTGTCACTCTCTCTGTGTGTGTCTGTGTGACTCAGTACGT	ko	1	00	29
KO-TP53-00-1	KO-TP53	AGTCGGACGTCTCAGTGTCACTGACTGAGTCAGTCACAGAGACTCAACGT	ko	1	00	13
KO-TP53-00-1	KO-TP53	AGTCGGACGTGAGTGTGAGTGTGAGTGACTGACACTGTCAGTGACTACGT	ko	1	00	7
KO-TP53-00-1	KO-TP53	AGTCGGACGTGTCTCACTGTGAGAGAGAGTGACTGAGACTCAGAGTACGT	ko	1	00	19
KO-TP53-00-1	KO-TP53	AGTCGGACGTGTGACTGACTCAGTGACTGAGAGAGTGTCAGACAGAACGT	ko	1	00	16
KO-TP53-00-1	KO-TP53	AGTCGGACGTGTGAGTGACAGAGTCTCAGTCTCAGTCTCTGTGTCAACGT	ko	1	00	30
KO-TP53-00-1	KO-TP53	AGTCGGACGTGTGTCAGAGAGTGACTCAGAGTGAGAGTGAGTCTCAACGT	ko	1	00	6
KO-TP53-00-1	KO-TP53	AGTCGTACGTCTGTCACTCAGACTCAGTGTGACTGTGAGTGTCTGTACGT	ko	1	00	50
KO-TP53-00-1	KO-TP53	AGTCGTACGTGAGAGTCTGAGTGTGTCACACACTCAGACAGTGTGAACGT	ko	1	00	23
KO-TP53-00-1	KO-TP53	AGTCGTACGTGTCAGTGAGTGTCTCAGAGTCACACTCACTGTGAGAACGT	ko	1	00	7
KO-TP53-00-1	KO-TP53	AGTCTAACGTCTCTCTCACTCACAGAGAATGAGACTGTGTGAGACAACGT	ko	1	00	14
KO-TP53-00-1	KO-TP53	AGTCTAACGTGAGTGAGAGACTGTCTGTGTCAGACTCTGAGTGTGTACGT	ko	1	00	3
KO-TP53-00-1	KO-TP53	AGTCTACGTGTCACTGAGTCACAGTCTCAGTCAGTCTGTCTCAGTACGTA	ko	1	00	23
KO-TP53-00-1	KO-TP53	AGTCTCACGTCACACACTCTGAGTGACTCAGTGAGAGTCACTGTCAACGT	ko	1	00	19
KO-TP53-00-1	KO-TP53	AGTCTCACGTCACTGTGAGTGTGTCTCACTGTGTGAGTCTGTCTGTACGT	ko	1	00	15
KO-TP53-00-1	KO-TP53	AGTCTCACGTGTCTCTGTCAGTGACTGTGAGTGACTCACACAGTGTACGT	ko	1	00	22
KO-TP53-00-1	KO-TP53	AGTCTGACGTCTGTGTCAGACTGTGTGTCAGTGTCTGACTGAGTGAACGT	ko	1	00	5
KO-TP53-00-1	KO-TP53	AGTCTGACGTGAGACAGAGTGACAGAGACTGTCTGTCTGTCTGTGAACGT	ko	1	00	19
KO-TP53-00-1	KO-TP53	AGTCTGACGTGTCAGTGTCTGTGTGTGTGAGACAGTCTGTGTCACAACGT	ko	1	00	11
KO-TP53-00-1	KO-TP53	AGTCTGACGTGTGTGTCAGAGTCAGAGTGAGAGTGTCTCAGACAGTACGT	ko	1	00	6
KO-TP53-00-1	KO-TP53	AGTCTTACGTCAGTCAGTGTCACTGTCACTGAGTGTGTCAGTGTGTACGT	ko	1	00	10
KO-TP53-00-1	KO-TP53	AGTCTTACGTCTCTGACTCAATGTGTCACAGTCTCTCAGAGTGTGAACGT	ko	1	00	19
KO-TP53-00-1	KO-TP53	AGTCTTACGTGAAAGTGTGTCAGAGATCTGTGACAGTCTGTCTGTACGTA	ko	1	00	9
KO-TP53-00-1	KO-TP53	AGTCTTACGTTCTGTGTGTGACTCTGTCTCTGACTGTCTGTGTCTACGTA	ko	1	00	13
KO-TP53-00-1	KO-TP53	AGTTTTACGTCACTGTGTGTGAGTCTGTCACACTGAGTGTCAGTCTACGT	ko	1	00	7
KO-TP53-00-1	KO-TP53	AGTTTTACGTCTGTCTCAGTGTGTGTCAGAGACAGTGACTCACTCAACGT	ko	1	00	25
KO-TP53-00-1	KO-TP53	AGTTTTACGTCTGTCTGTCTGACAGTCAGTCACTGTCAGAGAGTGTACGT	ko	1	00	8
KO-TP53-00-1	KO-TP53	AGTTTTACGTGAGTGTCTGTCTGAGACTCTCTGAGTCTGACACTGTACGT	ko	1	00	60
KO-TP53-00-1	KO-TP53	AGTTTTACGTGTGTGACAGTCAGTCAGACTGACAGTCAGAGTCTCAACGT	ko	1	00	16
KO-TP53-00-1	KO-TP53	ATAAAAACGTGTGTCTCTCTGTCAGATGACTCACACTGTCACTGTACGTA	ko	1	00	8
KO-TP53-00-1	KO-TP53	ATAAATACGTCAGACTGAGTGTCACTCACAGTGAGTCTCACACTCTACGT	ko	1	00	9
KO-TP53-00-1	KO-TP53	ATAACAACGTGAGTGTCACTGAGTCAGAGAGTCTGTGAGTGTCTCTACGT	ko	1	00	54
KO-TP53-00-1	KO-TP53	ATAACCACGTCTGTGTCTCAGACTGTGTGTCTGTGTCTGTCAGTACGTAT	ko	1	00	9
KO-TP53-00-1	KO-TP53	ATAACCACGTGAGTCTGAGAGTGAGACAGACTGTGTCAGTCACTGTACGT	ko	1	00	4
KO-TP53-00-1	KO-TP53	ATAACCACGTGAGTGTCTCTCTGTGTCTCTGTCTAAGACTCTCAGTACGT	ko	1	00	31
KO-TP53-00-1	KO-TP53	ATAACGACGTCTGTGTGACAGTGTGAGAGTGAGAGTCAGTGTGTGTACGT	ko	1	00	36
KO-TP53-00-1	KO-TP53	ATAACGACGTCTGTGTGTGTCACTGTGACACAGTGAGTGACTCTCTACGT	ko	1	00	15
KO-TP53-00-1	KO-TP53	ATAACGACGTGAGAGTGTGACACTCAGTCACACACTGTGTGTGTCAACGT	ko	1	00	9
KO-TP53-00-1	KO-TP53	ATAACGACGTGTGAGAGTCTGTCTGAGAGTGTGTGAGTCAGTGTGTACGT	ko	1	00	20
KO-TP53-00-1	KO-TP53	ATAACTACGTCTGACACACACAGTGTGAGACAGTCTCAGAGACTGTACGT	ko	1	00	15
KO-TP53-00-1	KO-TP53	ATAACTACGTGACAGTGTGTACTGTCAGTGTCAGAGTGTCTGTCTACGTA	ko	1	00	22
KO-TP53-00-1	KO-TP53	ATAACTACGTGAGTCTGAGACTCAGTCAGAGAGTGAGTGTCTCTCAACGT	ko	1	00	4
KO-TP53-00-1	KO-TP53	ATAACTACGTGTGAGTGACTCAGTCACACAGTCTCTCAGTCAGAGTACGT	ko	1	00	38
KO-TP53-00-1	KO-TP53	ATAAGGACGTCAGAGAGAGTGTCTGAGTGTGACAAGAGTGTGTTACGTAT	ko	1	00	5
KO-TP53-00-1	KO-TP53	ATAAGGACGTCTGTGTGTGACTCTGTCTGTCTGTCTGAGAGTCACTACGT	ko	1	00	20
KO-TP53-00-1	KO-TP53	ATAAGGACGTGTGACACAGTCACAGAGTGAGTGTGTGAGTCTCACTACGT	ko	1	00	11
KO-TP53-00-1	KO-TP53	ATAAGTACGTCTGAGTGAGAGAGTGAGTGTCACAGTGTGTCAGAGAACGT	ko	1	00	20
KO-TP53-00-1	KO-TP53	ATAATAACGTCTGAGTGAGTGACAGTGTCAGTCTGTCACTGTGTCTACGT	ko	1	00	9
KO-TP53-00-1	KO-TP53	ATAATAACGTGACTCACAGTGTCTCTGTGTCTGAGTGAGTCTGTGTACGT	ko	1	00	32
KO-TP53-00-1	KO-TP53	ATAATCACGTCACTGTGTGACTGTGAGAGTCTGACACAGTGTCTCTACGT	ko	1	00	31
KO-TP53-00-1	KO-TP53	ATAATGACGTCTCTCAGTGTGTGTGAGACTCTCACTGACACAGTCAACGT	ko	1	00	4
KO-TP53-00-1	KO-TP53	ATAATTACGTCTCTGTGACACAGACTCTGTGTGTCAGAGTGACTGTACGT	ko	1	00	3
KO-TP53-00-1	KO-TP53	ATAATTACGTCTGACTGTCACAGTCTGACACACTGACAGAGCTGAACGTA	ko	1	00	11
KO-TP53-00-1	KO-TP53	ATACACACGTGAGTGAGAGAGTCTCAGTGTCTGACAGTGACAGTACGTAT	ko	1	00	11
KO-TP53-00-1	KO-TP53	ATACACACGTGAGTGTCAGACTGAGAGTGTGTGTGTGTCAGAGAGTACGT	ko	1	00	14
KO-TP53-00-1	KO-TP53	ATACAGACGTGACAGACACACTCTCTGAGTGAGTGACTGAGTCTCAACGT	ko	1	00	41
KO-TP53-00-1	KO-TP53	ATACAGACGTGACAGTGAGACAGTCAGTGAGAGTGTGAGTCACTCAACGT	ko	1	00	14
KO-TP53-00-1	KO-TP53	ATACATACGTCTCAGAGACAGTCTGAGTCTCAGTCAGACAGAGTGTACGT	ko	1	00	22
KO-TP53-00-1	KO-TP53	ATACATACGTGACTGTCACTCTGTGAGACAGAGTGAGACTGTGACAACGT	ko	1	00	12
KO-TP53-00-1	KO-TP53	ATACATACGTGAGAGAGTGTCACAGTCAGAGTGTCTGACTGTGTGTACGT	ko	1	00	41
KO-TP53-00-1	KO-TP53	ATACATACGTGTCACTGAGTGAGACTCAGTCTGAGAGAGACAGTGTACGT	ko	1	00	5
KO-TP53-00-1	KO-TP53	ATACCAACGTCACTGAGAGAGTGTCTCAGTCTGTGTGTGTCTGTGAACGT	ko	1	00	9
KO-TP53-00-1	KO-TP53	ATACCAACGTCAGTCACACTGTGTGAGTGTGTGTCTGTGTCACAGTACGT	ko	1	00	20
KO-TP53-00-1	KO-TP53	ATACCCACGTCACACACTCTGTGACTGAGTCTGACTGTGTGAGAGTACGT	ko	1	00	9
KO-TP53-00-1	KO-TP53	ATACCCACGTGTCTCTCAGTGGTCTGAGAGAGAGTGAGTCTCAGTACGTA	ko	1	00	39
KO-TP53-00-1	KO-TP53	ATACCGACGTCTCTCTGTGTCTCACACACACTCACTCACTCTCAGTACGT	ko	1	00	15
KO-TP53-00-1	KO-TP53	ATACCTACGTCAGTGAGTGTGTCAGAGACACACTGAGAGACTCTCTACGT	ko	1	00	37
KO-TP53-00-1	KO-TP53	ATACCTACGTTACACTGAGTCTCTGAGTCTGTCTGTGTCTCTCAGTACGT	ko	1	00	53
KO-TP53-00-1	KO-TP53	ATACGAACGTCTCTCACTCTCACTGAGTGTGTCTGTGTCTGTGAGAACGT	ko	1	00	13
KO-TP53-00-1	KO-TP53	ATACGAACGTGTGAGTGACTGTGTGACAGAGTGAGTGAGTCACTCTACGT	ko	1	00	9
KO-TP53-00-1	KO-TP53	ATACGCACGTCAGTGTGTGACAGTGTGACAGTGAGAGTAAGAGTCAACGT	ko	1	00	35
KO-TP53-00-1	KO-TP53	ATACGCACGTGTCAGTGTCTGACAGACACTCTCTCAGTGTGTCTGAACGT	ko	1	00	5
KO-TP53-00-1	KO-TP53	ATACGGACGTCTGTCTGTCTGAGAGAGAGTGAGAGTCACACAGAGTACGT	ko	1	00	48
KO-TP53-00-1	KO-TP53	ATACGGACGTGACTGTCAGTGTGAGTCTCACTGTGAGACTGTGAGTACGT	ko	1	00	29
KO-TP53-00-1	KO-TP53	ATACGGACGTGAGTGAGACAGAGACTCAGAGAGAGACACTGAGTGAACGT	ko	1	00	10
KO-TP53-00-1	KO-TP53	ATACGGACGTGTGTGTCAGAGACTGTGTCAGAGTCAGTCTGTGACTACGT	ko	1	00	7
KO-TP53-00-1	KO-TP53	ATACGTACGTCACTCACAGACAGAGTCTCACTGTGTGTGAGACTGTACGT	ko	1	00	25
KO-TP53-00-1	KO-TP53	ATACGTACGTCAGTGTCTCTGTGTGTGTGAGAGTGAGTCTGTGTACGTAT	ko	1	00	4
KO-TP53-00-1	KO-TP53	ATACGTACGTCAGTGTCTCTGTGTGTGTGTGAGAGTGAGTCTGTGTACGT	ko	1	00	11
KO-TP53-00-1	KO-TP53	ATACGTACGTGTCAGACTCTCACAGTGTGTGACTGTGACTCTGACAACGT	ko	1	00	7
KO-TP53-00-1	KO-TP53	ATACGTACGTGTGTGAGTGTCACTGAGTCTCTGTGTGTCAGAGTCTACGT	ko	1	00	11
KO-TP53-00-1	KO-TP53	ATACTCACGTCAGTCTGACTCTGAGAGACAGTGAGTGTCTCAGTCAACGT	ko	1	00	16
KO-TP53-00-1	KO-TP53	ATACTCACGTGTCTCTCTGTGTCACAGACTGTCAGAGACTGTCTCAACGT	ko	1	00	34
KO-TP53-00-1	KO-TP53	ATACTGACGTGTCTGAGTGAGACAGTCAGACTGACTGTGAGACTCAACGT	ko	1	00	10
KO-TP53-00-1	KO-TP53	ATACTGACGTGTGAGACACTCAGAGTGAGTGTCTGTGTCTGAGTGTACGT	ko	1	00	54
KO-TP53-00-1	KO-TP53	ATACTGACGTGTGAGTCTCAGTCAGAGTGTCTGTCACACTGACAGAACGT	ko	1	00	10
KO-TP53-00-1	KO-TP53	ATACTTACGTCAGTCTCTGTCACTGTGTGAGAGTGAGTCACACTGAACGT	ko	1	00	18
KO-TP53-00-1	KO-TP53	ATACTTACGTGTGTCTCACTGTGTGTGACAGTCTCAGTGAGTCAGAACGT	ko	1	00	21
KO-TP53-00-1	KO-TP53	ATAGAAACGTCACTGTGAGAGTGTCTCAGTGTGAGTGACAGTCTGTACGT	ko	1	00	7
KO-TP53-00-1	KO-TP53	ATAGACACGCGACTCACTCTGTCAGACTGTGTCACTGTGTGTGAGTACGT	ko	1	00	5
KO-TP53-00-1	KO-TP53	ATAGACACGTCAGACACTCTCACTGTGTGAGACTGTGTGACTGTGTACGT	ko	1	00	3
KO-TP53-00-1	KO-TP53	ATAGATACGTCACTGTCTCAGTGTCACTCTGTGTGACTGTGAGTCTACGT	ko	1	00	15
KO-TP53-00-1	KO-TP53	ATAGATACGTCTCAGAGAGTGTGTGAGAGAGTGAGTGTGTGTCTCAACGT	ko	1	00	41
KO-TP53-00-1	KO-TP53	ATAGATACGTCTCTGAGACTGTGAGTCTGAGAGTGTGTCACAGTGTACGT	ko	1	00	32
KO-TP53-00-1	KO-TP53	ATAGATACGTGTGAGTCAGTGTCTGTCAGTGTGTCAGACTGTGTCAACGT	ko	1	00	21
KO-TP53-00-1	KO-TP53	ATAGCCACGTCTGTCTGTCTGAGAGAGTCTGAGTGTGTGTCTGTACGTAT	ko	1	00	22
KO-TP53-00-1	KO-TP53	ATAGCCACGTGACACACTGTCACTGACAGTCTGAGTGTCACTCACAACGT	ko	1	00	10
KO-TP53-00-1	KO-TP53	ATAGCGACGTGTGAGACTCACAGAGACTCTGAGACACTGAGACACAACGT	ko	1	00	18
KO-TP53-00-1	KO-TP53	ATAGCTCGTGAGACACACTCTGTGACTCAGTGTGAGTCTGTCTGTACGTA	ko	1	00	18
KO-TP53-00-1	KO-TP53	ATAGGAACGTCTGAGAGAGTGTCAGAGTGACTGTGTCAGAGTGACTACGT	ko	1	00	41
KO-TP53-00-1	KO-TP53	ATAGGAACGTGTCTGTGTGAGTGTCTGTGTGAGTGAGTCAGTACTACGTA	ko	1	00	11
KO-TP53-00-1	KO-TP53	ATAGGAACGTGTGAGTCTCTGTCAGACACAGTCACAGTCACTGACTACGT	ko	1	00	12
KO-TP53-00-1	KO-TP53	ATAGGCACGTCAGTCTCTGAGTCTCTGTCTCTGTGAGTGTCAGTCAACGT	ko	1	00	20
KO-TP53-00-1	KO-TP53	ATAGGGACGTCAGACAGAGTCTGAGAGTCTGACAGTCAGACTGTGTACGT	ko	1	00	14
KO-TP53-00-1	KO-TP53	ATAGGGACGTGTGACTGTGTGTGTGTGTCAGAGAGACTGTCACAACGTAT	ko	1	00	9
KO-TP53-00-1	KO-TP53	ATAGGGACGTGTGACTGTGTGTGTGTGTGTCAGAGAGACTGTCACAACGT	ko	1	00	52
KO-TP53-00-1	KO-TP53	ATAGGGACGTGTGTGTGTGGAGTGACAGACAGACTGTCTGAGTGTACGTA	ko	1	00	14
KO-TP53-00-1	KO-TP53	ATAGGTACGTGAGTCAGAGAGTCTGACAGTCTGTGACACACTCAGTACGT	ko	1	00	15
KO-TP53-00-1	KO-TP53	ATAGGTACGTGAGTGACTCTCACTCTCTCTGACTGTGTGAGACTGAACGT	ko	1	00	20
KO-TP53-00-1	KO-TP53	ATAGGTACGTGAGTGTGTCAGAGTCTGACTGACTCACTCTCAGTGTACGT	ko	1	00	21
KO-TP53-00-1	KO-TP53	ATAGGTACGTGTGAGAGTGTCACTGACTCAGAGAGTCTGTGTGAGAACGT	ko	1	00	25
KO-TP53-00-1	KO-TP53	ATAGGTACGTGTGTGAGAGAGTGTCTTCAGAGTGAGAGTAGACTACGTAT	ko	1	00	48
KO-TP53-00-1	KO-TP53	ATAGGTACGTGTGTGTCTGTGTGAGACTGTGTGACACTCTCTCTCAACGT	ko	1	00	22
KO-TP53-00-1	KO-TP53	ATAGTAACGTCACTGTCTCACACTGTGAGTCTGTCACAGACTCTCTACGT	ko	1	00	7
KO-TP53-00-1	KO-TP53	ATAGTAACGTGGACTCTGAGTGACAGTGACTGACAGTGAGTGACTACGTA	ko	1	00	28
KO-TP53-00-1	KO-TP53	ATAGTAACGTGTGAGAGACAGACTGTGTGTGTCTGTCACTGAGTCTACGT	ko	1	00	17
KO-TP53-00-1	KO-TP53	ATAGTAACGTGTGTGTCAGTGTGTGTGTGTGTGTCACTCAGTGTACGTAT	ko	1	00	10
KO-TP53-00-1	KO-TP53	ATAGTCACGTGAAAGTGTGTGACTCACTGAGTGTCTGATAGTCTGAACGT	ko	1	00	13
KO-TP53-00-1	KO-TP53	ATAGTGACGTGTGTGAGTGTCAGTGTCTCTGTGTCACTGTCAGTGTACGT	ko	1	00	5
KO-TP53-00-1	KO-TP53	ATAGTTACGTGTGAGAGTGTCACTGTGTGAGAGAGACACACTGTCTACGT	ko	1	00	12
KO-TP53-00-1	KO-TP53	ATATAAACGTCTGTCTCTCTCTGAGAGACTGTGACTGAGAGACTGTACGT	ko	1	00	13
KO-TP53-00-1	KO-TP53	ATATAACGTGAGTCAGAGAGTGTGTCTGTGACACACACTGTCAGTACGTA	ko	1	00	4
KO-TP53-00-1	KO-TP53	ATATAGACGTCAGAGTCAGAGTCAGACAGTGTGTCTCAGTGTGTCAACGT	ko	1	00	36
KO-TP53-00-1	KO-TP53	ATATAGACGTGTGAGAGTGTGTGTCTGTCAGTGACTCTCTCTGAGTACGT	ko	1	00	7
KO-TP53-00-1	KO-TP53	ATATATACGTGAGACAGAGTCAGTGAGTCTCAGTGTGTGACACAGTACGT	ko	1	00	7
KO-TP53-00-1	KO-TP53	ATATATACGTGAGTGACAGTCTGTCACACTGTCAGACACTGTGTCAACGT	ko	1	00	3
KO-TP53-00-1	KO-TP53	ATATCAACGTGACACTCACTCTGTCACTGACTCACTGTGTGTCTGAACGT	ko	1	00	5
KO-TP53-00-1	KO-TP53	ATATCCACGTCACACTGTCACTCAGTGTGAGTCTGTCTGAGACACTACGT	ko	1	00	10
KO-TP53-00-1	KO-TP53	ATATCCACGTGACACAGTGAGTCAGACAGTGTCTGTGAGAGTCAGTACGT	ko	1	00	13
KO-TP53-00-1	KO-TP53	ATATCGACGTCTGAGTGTGAGTACAGAGTGTCTGTGTCACACAGTACGTA	ko	1	00	15
KO-TP53-00-1	KO-TP53	ATATCGACGTGTGTCTCTCTGTGACAGTCTGACTGACAGTCTGTGTACGT	ko	1	00	13
KO-TP53-00-1	KO-TP53	ATATCGCGTCAGTGTCTGAGTCTCAGTGTGAGAGTGTCTGACACTACGTA	ko	1	00	25
KO-TP53-00-1	KO-TP53	ATATCTACGTGTGTAAGAGTGAGACAGTGACTGTGACAGAGTGACAACGT	ko	1	00	21
KO-TP53-00-1	KO-TP53	ATATCTACGTGTGTGACTGTCTGTGAGTGTCTGTGTCTGTGAGTAACGTA	ko	1	00	13
KO-TP53-00-1	KO-TP53	ATATGAACGTCTCAGACACTGACTGACAGTCTCACTGAGTGTGTCAACAT	ko	1	00	31
KO-TP53-00-1	KO-TP53	ATATGCACGTCTGAGTCACTCAGTGTGTGTCTCTGTGTGACTGTGAACGT	ko	1	00	18
KO-TP53-00-1	KO-TP53	ATATGCACGTGTCAGAGAGTGTCTGTGACAGTCTGTGTCAGTGTCTACGT	ko	1	00	8
KO-TP53-00-1	KO-TP53	ATATGCACGTGTGTCACAGAGACAGAGACAGACAAAGACTGTGACTACGT	ko	1	00	18
KO-TP53-00-1	KO-TP53	ATATGGACGTCACACTCAGTCTGTGACACAGTCTCTGAGACAGAGTACGT	ko	1	00	16
KO-TP53-00-1	KO-TP53	ATATGGACGTCAGAGTGTCTGAGTCAGAGTGTGTGACAGAGTCTGTACGT	ko	1	00	7
KO-TP53-00-1	KO-TP53	ATATGGACGTGAGTGACTGTGTCACAGAGTGTCTGTCTCTGTCAGTACGT	ko	1	00	25
KO-TP53-00-1	KO-TP53	ATATGGACGTGTCTCAGTGACTCTGAGTGAGTCTGAGAGACAGAGTACGT	ko	1	00	18
KO-TP53-00-1	KO-TP53	ATATGTACGTCAGACACACTGACAGTGTCAGTGTCACACTGTGTGACGTA	ko	1	00	5
KO-TP53-00-1	KO-TP53	ATATGTACGTCAGAGAGACACAGTGTCTGTCTCACAGTGAGACTCAACGT	ko	1	00	18
KO-TP53-00-1	KO-TP53	ATATGTACGTCAGTCTGTCTGTGAGTGTGTGTGAGTGAGACTCACTACGT	ko	1	00	16
KO-TP53-00-1	KO-TP53	ATATGTACGTCTCAGACAGAGTCTGACACTGTGAGTCTGTCTGACTACGT	ko	1	00	6
KO-TP53-00-1	KO-TP53	ATATGTACGTCTCTGTCTCTGTGACGAGTGTGTCACTGAGTCTCTACGTA	ko	1	00	20
KO-TP53-00-1	KO-TP53	ATATGTACGTGTGACTGAGTGTGTGTGTCTGTCTCAGTCTCTGTGAACGT	ko	1	00	7
KO-TP53-00-1	KO-TP53	ATATTAACGTGAGAGTGAGACTGTGAGTCTCTGTGTGACTCACAGAACGT	ko	1	00	11
KO-TP53-00-1	KO-TP53	ATATTAACGTGTCTGTCTGTGTGACTGTCTGAGTGAGTCTCAGTGTACGT	ko	1	00	20
KO-TP53-00-1	KO-TP53	ATATTACGTGTCTCTCACTGAGAGAGACTCAGACACTCTGTCACTACGTA	ko	1	00	20
KO-TP53-00-1	KO-TP53	ATATTCACGTGAGAGACAGTGACTCTGAGACACTGTCTCAGACTCAACGT	ko	1	00	8
KO-TP53-00-1	KO-TP53	ATATTCACGTGAGTCACAGACTCTCTGAGAGTCTGACACTGTGACAACGT	ko	1	00	22
KO-TP53-00-1	KO-TP53	ATATTCATGTCAGTGAGTGTCACTCACTCACAGAGTGACTGTGACAACGT	ko	1	00	20
KO-TP53-00-1	KO-TP53	ATATTGACGTCACAGTGACAGTGTCTCTGTCACTGACTGAGTGTCAACGT	ko	1	00	27
KO-TP53-00-1	KO-TP53	AGTGAAACGTCTGTGAAAGAGTGTGTCTCACTGAGAGTCACTGTGTACGT	ko	1	00	11
KO-TP53-00-1	KO-TP53	AGTGAGACGTCAGAGTGTGAGTGAGAGTCTGAGTCAGTCACAGTGAACGT	ko	1	00	34
KO-TP53-00-1	KO-TP53	AGTGAGACGTGAGACACACTGAGAGTCTGACAGCTGTGACTGTCTACGTA	ko	1	00	6
KO-TP53-00-1	KO-TP53	AGTGAGACGTGTCAGTCACTCTCACTCAGTCTGACTCAGTGTCTCAACGT	ko	1	00	54
KO-TP53-00-1	KO-TP53	AGTGAGACGTGTCAGTGTGAGTGAGTGTGTGTCTCAGTCAGTGTGTACGT	ko	1	00	10
KO-TP53-00-1	KO-TP53	AGTGATACGTCACTGTGAGTGTGTCACACTCTCACTGTCTGTCTGAACGT	ko	1	00	15
KO-TP53-00-1	KO-TP53	AGTGATACGTGTCTGTCTCACTGTGAGAGTGTGTGAGTGTCTGTGAACGT	ko	1	00	14
KO-TP53-00-1	KO-TP53	AGTGATACGTGTGTCAGAGTCACTGAGAGACACAGTCACTCTGTGTACGT	ko	1	00	24
KO-TP53-00-1	KO-TP53	AGTGCAACGTCTGTGTGTGAGTCTCTCTGTCTCAGAGACTGACTCTACGT	ko	1	00	12
KO-TP53-00-1	KO-TP53	AGTGCAACGTGTCTGTCAGAGTGACACACAGTGTCAGTGAGTCAGAACGT	ko	1	00	16
KO-TP53-00-1	KO-TP53	AGTGCAACGTGTGTCTGTGAGTGTGTGTGTTACAGTGTGTCACAGAACGT	ko	1	00	15
KO-TP53-00-1	KO-TP53	AGTGCCACGTGACTCAGAGACACAGTGTGTGAGTGAGTGTGTGTGTACGT	ko	1	00	14
KO-TP53-00-1	KO-TP53	AGTGCCACGTGAGTGAGACTGTCACTCTCAGTGTGTCACTGTGAGAACGT	ko	1	00	16
KO-TP53-00-1	KO-TP53	AGTGCGACGTGTCAGTGTCTGTGAGAGAGTGACACTGTGTGACTCAACGT	ko	1	00	22
KO-TP53-00-1	KO-TP53	AGTGCGACGTGTCTGTCTCAGAGTCTCTCTGTGACAGAGTGTGAGTACGT	ko	1	00	80
KO-TP53-00-1	KO-TP53	AGTGCTACGTGTGTGTGTGTGTCACACAGAGTGTCAGACTGTGAACGTAT	ko	1	00	3
KO-TP53-00-1	KO-TP53	AGTGCTACGTGTGTGTGTGTGTGTCACACAGAGTGTCAGACTGTGAACGT	ko	1	00	9
KO-TP53-00-1	KO-TP53	AGTGGAACGTCTGTGAGACAGTGTCACAGAGAGTGTCTGACACTGTACGT	ko	1	00	5
KO-TP53-00-1	KO-TP53	AGTGGAACGTGAGTCTCTGAGTGACAGAGTCTCTCAGTGTGTGACTACGT	ko	1	00	33
KO-TP53-00-1	KO-TP53	AGTGGAACGTGTCACAGTGTGTGAGACACTGTGTGTCACTGACACTACGT	ko	1	00	14
KO-TP53-00-1	KO-TP53	AGTGGAACGTGTCTGTCTGTGTGTGAGTGTGTGAGCAGTCACAGTACGTA	ko	1	00	21
KO-TP53-00-1	KO-TP53	AGTGGACGTCACTCACTGACAGTGTGTGTCAGAGTCACTCAGTGTACGTA	ko	1	00	6
KO-TP53-00-1	KO-TP53	AGTGGCACGTAAGTCAGTGTGTGTGTCTCAGACAGTGAGACTGACTACGT	ko	1	00	8
KO-TP53-00-1	KO-TP53	AGTGGCACGTCACAGTGTCTCTCTGTCTCAGTGTGTCTGTGTGTCTACGT	ko	1	00	37
KO-TP53-00-1	KO-TP53	AGTGGCACGTCTGTCTCTGTGTCTCTGTGACACTGTCTGTGTCAGTACGT	ko	1	00	7
KO-TP53-00-1	KO-TP53	AGTGGCACGTGACTCTGTGTCTCAGACTCTGTCTCAGTGACACTCAACGT	ko	1	00	32
KO-TP53-00-1	KO-TP53	AGTGGCACGTGAGTGACTGAGTCAGTGAGACTGTCTCTGACAGTGTACGT	ko	1	00	9
KO-TP53-00-1	KO-TP53	AGTGGGACATGAGTCTGTTTCTCTGTGACAGTGAGTGTGTGAGACTACGT	ko	1	00	7
KO-TP53-00-1	KO-TP53	AGTGGGACGTCACTCTCTCACAGAGTCTCAGTGTCAGAGTGAGTGTACGT	ko	1	00	19
KO-TP53-00-1	KO-TP53	AGTGGGACGTCTGTCAGTCAGTGTGTCAGACAGAGTCAGTCAGTGTACGT	ko	1	00	16
KO-TP53-00-1	KO-TP53	AGTGGGACGTCTGTCTCAGAGACAGTGTGAGTCTGTGTCACTGTGTACGT	ko	1	00	30
KO-TP53-00-1	KO-TP53	AGTGGGACGTCTGTGACACTGTGTCAGTGTCAGTGAGTGTGTGTGTACGT	ko	1	00	48
KO-TP53-00-1	KO-TP53	AGTGGGACGTCTGTGACTGAGAGAGACACACAGAGTCAGACTGTGTACGT	ko	1	00	6
KO-TP53-00-1	KO-TP53	AGTGGGACGTGAGTGTCTGTCTCTCACACTTGACTCTGAGTCAGTACGTA	ko	1	00	3
KO-TP53-00-1	KO-TP53	AGTGGGACGTGAGTGTGTGACTGACTCAGTCAGTCAGTCTCACAGTACGT	ko	1	00	23
KO-TP53-00-1	KO-TP53	AGTGGGACGTGTCTGTCAGAGTGTGTCTGTCTCTGACTGAGTCTGTACGT	ko	1	00	18
KO-TP53-00-1	KO-TP53	AGTGGGACGTGTGAGTGAGAGACACTGTGTGTCTGTGTGTCTCTCTACGT	ko	1	00	37
KO-TP53-00-1	KO-TP53	AGTGGGACGTGTGTGTCTCTCTGTCTCAGACACTGTGTGTGTCAGTACGT	ko	1	00	15
KO-TP53-00-1	KO-TP53	AGTGGTACGTGTCTGTCTCTGAGTCTGTGAGACAGACTGTGTGAGTACGT	ko	1	00	25
KO-TP53-00-1	KO-TP53	AGTGGTACGTGTCTGTGTCAGTCTGTGAGAGACTGTCTCTCTGTGAACGT	ko	1	00	9
KO-TP53-00-1	KO-TP53	AGTGTAACGTGACTCTCTGAGAGACTGAGTGTCTGAGTCACTCAGAACGT	ko	1	00	3
KO-TP53-00-1	KO-TP53	AGTGTCACGTCAGTCAGAGAGTCTCTGTCTGTCAGTGATTGTGTGTACGT	ko	1	00	7
KO-TP53-00-1	KO-TP53	AGGGAGACGTTGTCAAGCCTCCTTCCGGACCCGCGTTATCCGACTCGGCC	ko	1	00	4
KO-TP53-00-1	KO-TP53	AGGGAGACGTTGTCAAGCCTCCTTCCGGACCCGCGTTATCCGCGTCGGCC	ko	1	00	5
KO-TP53-00-1	KO-TP53	AGGGAGACGTTGTCAAGCCTCCTTCCGGTCCCGCGATTTCATCTCCGGGC	ko	1	00	3
KO-TP53-00-1	KO-TP53	AGGGAGACGTTGTCAAGCCTCCTTCCGGTCCCGCGTTATCCGCGGCGGGC	ko	1	00	4
KO-TP53-00-1	KO-TP53	AGGGAGACGTTGTCAAGCCTCCTTCCGGTCCCGCGTTTTCCTCTCCGGGC	ko	1	00	8
KO-TP53-00-1	KO-TP53	AGGGAGACGTTGTCAAGCCTCGTACCGCACCCGCGATATCGTCTGCGCGC	ko	1	00	4
KO-TP53-00-1	KO-TP53	AGGGAGACGTTGTCAAGCCTCGTACCGCACCCGCGTTATCGGCTGCGCTC	ko	1	00	3
KO-TP53-00-1	KO-TP53	AGGGAGACGTTGTCAATCCTCCTCCCGCACCCGCGATATCCTATGCGTTC	ko	1	00	3
KO-TP53-00-1	KO-TP53	AGTGACACGTGTGTGTGTGTCAGAGTCAGTGACAGAGTCACTGTCTACGT	ko	1	00	21
KO-TP53-00-1	KO-TP53	AGTGACACGTGTGTGTGTGTGTCAGAGTCAGTGACAGAGTCACTGTCTAC	ko	1	00	3
KO-TP53-00-1	KO-TP53	AGTGAGTCGTACATGGACAGTAGTTGTCAACAGGGAATTCTATGCTGATC	ko	1	00	4
KO-TP53-00-1	KO-TP53	AGTGAGTCGTACATGGCCAGTAGAGGAGAACAGGGAATTCTCTGCTCATC	ko	1	00	3
KO-TP53-00-1	KO-TP53	AGTGTGACGTCACTGTGTGACTCACAGACTGTCACTCTCACAGTCAACGT	ko	1	00	34
KO-TP53-00-1	KO-TP53	AGTGTGACGTCAGTGTGACTGTGAGAGTCACAGTCTGTGTGTGAGTACGT	ko	1	00	16
KO-TP53-00-1	KO-TP53	AGTGTGACGTCTCAGTGACTGAGTGTCACAGAGAGTGTGTCACAGTACGT	ko	1	00	10
KO-TP53-00-1	KO-TP53	AGTGTGACGTGAGTGTCTCAGTCTGTCAGAGTCTCAGAGAGACAGAACGT	ko	1	00	11
KO-TP53-00-1	KO-TP53	AGTGTGACGTGTGACAGTCAGTCTCAGAGAGTCAGTGTGTCTCTCAACGT	ko	1	00	11
KO-TP53-00-1	KO-TP53	AGTGTGACGTGTGTCAGTGACACTGTCAGAGTCAGTCACAGAGACTACGT	ko	1	00	14
KO-TP53-00-1	KO-TP53	AGTGTGACGTGTGTGACTGTGACAGACTGTCTGTGTCTCACTGAGAACGT	ko	1	00	18
KO-TP53-00-1	KO-TP53	AGTGTGACGTGTGTGAGAGACAGTGTGTCTGAGTGTCAGTGTGTGTACGT	ko	1	00	10
KO-TP53-00-1	KO-TP53	AGTGTTACGTCAGTCTGTGTGAGAGACTCTGAGTGTGAGTCTGTCTACGT	ko	1	00	16
KO-TP53-00-1	KO-TP53	AGTGTTACGTGTCAGACAGTCAGTCTGTGACAGTGTCTGACTCTCTACGT	ko	1	00	19
KO-TP53-00-1	KO-TP53	AGTGTTACGTGTCAGACAGTCTCTGTGTGTGAGACACTGTCACAATACGT	ko	1	00	4
KO-TP53-00-1	KO-TP53	AGTGTTACGTGTGTCACTGACTGAGTGTCTGAGTGACACAGTCAGTACGT	ko	1	00	38
KO-TP53-00-1	KO-TP53	AGTGTTACGTGTGTGAGTCACTGACACTGTGAGAGTAGAGTCTGTACGTA	ko	1	00	11
KO-TP53-00-1	KO-TP53	AGTTAAACGTCAGTGTCTCTCAGAGTGTGTCAGAGTCAGTGTGACTACGT	ko	1	00	10
KO-TP53-00-1	KO-TP53	AGTTAAACGTCTGAGTCTCTCTGTGTCTCTCACTGTCTCTCAGTGTACGT	ko	1	00	22
KO-TP53-00-1	KO-TP53	AGTTACACGTCACAGACTCAGTGTCTGTCACTGTGTGTGACACACTACGT	ko	1	00	55
KO-TP53-00-1	KO-TP53	AGTTACACGTCAGTGAGAGAGACTCTCTCACTGTGTGTCTGTCACTACGT	ko	1	00	34
KO-TP53-00-1	KO-TP53	AGTTACACGTGACTCAGTGTCTCAGTCTCAGACTGAGAGTCAGACTACGT	ko	1	00	28
KO-TP53-00-1	KO-TP53	AGTTACACGTGACTGTGACTGTCAGTGTCTCACTGACTCAGTCAGTACGT	ko	1	00	21
KO-TP53-00-1	KO-TP53	AGTTACACGTGTGTGTGACAGTGAGAGTGTCAGTGTCAGTCAGAGTACGT	ko	1	00	37
KO-TP53-00-1	KO-TP53	AGTTAGACGTGACTGACTGTCTGAGTGTCACTCACTCAGACTGAGTACGT	ko	1	00	12
KO-TP53-00-1	KO-TP53	AGTTATACGTGTCAGTCACTGACACTGAGACTGTGTCACAGTCAGAACGT	ko	1	00	49
KO-TP53-00-1	KO-TP53	AGTTCAACGTGACTGTGTGTGTGAGACAGTGACTCTGACTGAGAGTACGT	ko	1	00	12
KO-TP53-00-1	KO-TP53	AGTTCAACGTGAGAGAGAGTGAGTCACTCAGTCTGTCTCTCTCTCTACGT	ko	1	00	3
KO-TP53-00-1	KO-TP53	AGTTCAACGTGTCACTCAGAGTGAGTGACTGTCTGTGTGTCAGTGAACGT	ko	1	00	6
KO-TP53-00-1	KO-TP53	AGTTCAACGTGTCACTCTCTCAGTGTCACACACAGACTCTGTCACTACGT	ko	1	00	3
KO-TP53-00-1	KO-TP53	AGTTCAACGTGTCTCTCTGAGTGTCTCTGAGTGAGTGACTCTGACTACGT	ko	1	00	43
KO-TP53-00-1	KO-TP53	AGTTCAACGTGTGAGACACTGAGAGACTGACACTCAGACAGTGTCTACGT	ko	1	00	26
KO-TP53-00-1	KO-TP53	AGTTCAACGTGTGTCACTCTGAGTCTCTCACTGTGTCAGAGAGTCAACGT	ko	1	00	13
KO-TP53-00-1	KO-TP53	AGTTCAACGTGTTTGAGTCTCTGTGTGACAGTCTCTCTGAGAGAGTACGT	ko	1	00	10
KO-TP53-00-1	KO-TP53	AGTTCCACGTCACAGTGTGACTGAGAGACTGTCTGTCAGACAGTCAACGT	ko	1	00	55
KO-TP53-00-1	KO-TP53	AGTTCCACGTCAGTGTCTGACAGTCTGTCACTGACTCTGAGTGAGAACGT	ko	1	00	14
KO-TP53-00-1	KO-TP53	AGTTCGACGTCAGAGTCTGTCTCTCAGACTGTCTCAGTCTCTCTCAACGT	ko	1	00	10
KO-TP53-00-1	KO-TP53	AGTTCGACGTGTGTGTGTGAGTGACACTCTGTGAGTCACTCTCAGAACGT	ko	1	00	13
KO-TP53-00-1	KO-TP53	AGTTCTACGTGAGTGTCTGTGACTGAGTGTGTCAGTGTGAGTCTGTACGT	ko	1	00	15
KO-TP53-00-1	KO-TP53	AGTTCTACGTGTGTGTGACTCACTCAGTGTGAGAGTGAGACTCAGTACGT	ko	1	00	5
KO-TP53-00-1	KO-TP53	AGTTGAACGTCTCACTGAGAGACAGAGACACTGACTGGGTGACACAACGT	ko	1	00	22
KO-TP53-00-1	KO-TP53	AGTTGAACGTGTGAGTGAGTCTGTGTCTCTCTGAGTGTCTGAGTGTACGT	ko	1	00	36
KO-TP53-00-1	KO-TP53	AGTTGCACGTCTCTCTCTGACACTGTGACTCACAGTGTGTGAGTCTACGT	ko	1	00	34
KO-TP53-00-1	KO-TP53	AGTTGCACGTCTGTGTCAGTCTCAGTGTGTGTCTATCTGACTGTGAACGT	ko	1	00	17
KO-TP53-00-1	KO-TP53	AGTTGCACGTGAGTGTCAGTGTGTGAGAGTCAGACTGTGAGTGTCAACGT	ko	1	00	16
KO-TP53-00-1	KO-TP53	AGTTGCACGTGTCACTCTGTCAGTCAGTGACTGTCAGACTGTGTGTACGT	ko	1	00	4
KO-TP53-00-1	KO-TP53	AGTTGCACGTGTCACTGAGTGACTGAGACAGACTCTGTGAGTGACTACGT	ko	1	00	5
KO-TP53-00-1	KO-TP53	AGTTGCACGTGTGGAGAGTGTCTGTCACAGTCTGTCTGTGACACTACGTA	ko	1	00	7
KO-TP53-00-1	KO-TP53	AGTTGCACGTGTGTGACTCTCAGTCAGTGACAGTGAGTGTGAGTGTACGT	ko	1	00	14
KO-TP53-00-1	KO-TP53	AGTTGCATGTCTGTCACTCAGAGAGTCTGACAGACAGTGACAGAGTACGT	ko	1	00	9
KO-TP53-00-1	KO-TP53	AGTTGGACGTCACAGAGTGACAGAGTGAGACTCACAGTCAGTCACAACGT	ko	1	00	3
KO-TP53-00-1	KO-TP53	AGTTGGACGTCACAGTGAGAGTGTCTGAGTCAGTCAGTCTGACAGAACGT	ko	1	00	36
KO-TP53-00-1	KO-TP53	AGTTGGACGTCTGACAGTCACACAGTGACTGTCACTGTGTCACTGTACGT	ko	1	00	20
KO-TP53-00-1	KO-TP53	AGTTGGACGTGTCACTGTGTGTGACAGAGAGTGACACTCTCTGTGAACGT	ko	1	00	8
KO-TP53-00-1	KO-TP53	AGTTGGACGTGTGTGTGAGAGTGTCTCTGTCAGACTCACACACAGAACGT	ko	1	00	18
KO-TP53-00-1	KO-TP53	AGTTGTACGTCACTCTCTCAGTGTCACAGTGAGTCTGTGTGTCTGAACGT	ko	1	00	7
KO-TP53-00-1	KO-TP53	AGTTGTACGTGACTGAGAGTCACTGACAGTGTGACAGAGTCTCAGTACGT	ko	1	00	29
KO-TP53-00-1	KO-TP53	AGTTGTACGTGAGTGACTCAGTGACTGTCTGTCACAGTGAGAGTGAACGT	ko	1	00	44
KO-TP53-00-1	KO-TP53	AGTTGTACGTGTGAGAGAGAGAGTCTGAGTCTCTCTGTGTGTCAGTACGT	ko	1	00	18
KO-TP53-00-1	KO-TP53	AGTTGTACGTGTGTCACACTCTGAGAGAGTGAGACTGAGTTCTGAACGTA	ko	1	00	18
KO-TP53-00-1	KO-TP53	AGTTGTACGTGTGTGACAGAGACAGTCTCTCTCACAGTCTCTGTGAACGT	ko	1	00	31
KO-TP53-00-1	KO-TP53	AGTTTAACGTCTCTGAGTGAGACTGTGTGTCTCTGTCTGTGACAGTACGT	ko	1	00	18
KO-TP53-00-1	KO-TP53	AGTTTAACGTCTGTGACAGTGTCACTGAGTGTGTCAGAGTCTGAGAACGT	ko	1	00	27
KO-TP53-00-1	KO-TP53	AGTTTAACGTGAGACACACTCTGACTGACTCTGTGTGTGAGTCTGTACGT	ko	1	00	35
KO-TP53-00-1	KO-TP53	AGTTTCACGTGTCAGTCTCACTGTCAGTGTGTGAGATGAGTGAGTACGTA	ko	1	00	23
KO-TP53-00-1	KO-TP53	AGTTTCACGTGTGAGTCTGTGACACTCTCTGTCTCTCAGTCAGTGTACGT	ko	1	00	21
KO-TP53-00-1	KO-TP53	AGTTTGACGTCAGAGACACTCACAGTCTGTCAGACTGTGACAGTGTACGT	ko	1	00	36
KO-TP53-00-1	KO-TP53	AGTTTGACGTGACAGTGTGACTGACTGTCTCTCAGTCAGAGTCTGTACGT	ko	1	00	8
KO-TP53-00-1	KO-TP53	AGTTTGACGTGTGTCACACACAGTGTCAGTCTGAGTGAGAGTGTCTACGT	ko	1	00	19
KO-TP53-00-1	KO-TP53	AGTTTGACGTGTGTGTCAGTGTGTCAGTCTGTCAGTGACTGTGTGTACGT	ko	1	00	22
KO-TP53-00-1	KO-TP53	AGCTGTACGTGACTCTGAGTGTCTCAGACTCACTCTCTCAGACTCTACGT	ko	1	00	19
KO-TP53-00-1	KO-TP53	AGCTGTACGTGACTGTGAGAGTGTGAGTGTGACTGTCTCACTCTCTACGT	ko	1	00	30
KO-TP53-00-1	KO-TP53	AGCTGTACGTGAGTCTGTCAGTCACTGTGTGTCACTGTCTCAGAGTACGT	ko	1	00	13
KO-TP53-00-1	KO-TP53	AGCTGTACGTGTCACAGTCTGTGTGTGTCAGTGTGTGAGTGTGAGTACGT	ko	1	00	12
KO-TP53-00-1	KO-TP53	AGCTGTACGTGTGTGAGTCTCTGTGAGTGTCACAGTGACTCTGTGAACGT	ko	1	00	16
KO-TP53-00-1	KO-TP53	AGCTGTACGTGTGTGAGTCTCTGTGTCTCTCTCTGTCACTCTCTCTACGT	ko	1	00	4
KO-TP53-00-1	KO-TP53	AGCTGTATGTGAGAGTCTCTGTGACACTGTGTGAGTGTGTGTGTGAACGT	ko	1	00	5
KO-TP53-00-1	KO-TP53	AGCTTAACGTCTCTCTGTGTGAGAGTGAGAGTCTGAGTCTCACTCTACGT	ko	1	00	16
KO-TP53-00-1	KO-TP53	AGCTTCACGTGAGAGTCAGTGAGTGAGTGTCACACAGTGTGTGTGTACGT	ko	1	00	13
KO-TP53-00-1	KO-TP53	AGCTTCACGTGAGTGACACTGAGAGTCAGACTCTCTCACTGAGAGAACGT	ko	1	00	29
KO-TP53-00-1	KO-TP53	AGCTTCACGTGTCTGTCACAGAGAGAGTCTGTGTCTCAGTGAGTCTACGT	ko	1	00	8
KO-TP53-00-1	KO-TP53	AGCTTGACGTCTGTGAGACTCTGTCTCTGTCAGTGTGACTGTCTGTACGT	ko	1	00	44
KO-TP53-00-1	KO-TP53	AGCTTGACGTCTGTGTGACTGAGAGTCTGTGACTCACAGTCAGTGAACGT	ko	1	00	11
KO-TP53-00-1	KO-TP53	AGCTTGACGTGTCAGACTGTCAGTGTGTCAGAGACAGAGAGTGAGTACGT	ko	1	00	16
KO-TP53-00-1	KO-TP53	AGCTTTACGTCTCAGTGTCTGTCAGACTCACTCTCACTCAGTGTGTACGT	ko	1	00	7
KO-TP53-00-1	KO-TP53	AGCTTTACGTCTGACTGTCTCTGTGAGTCTGACTGTGACAGTCTGTACGT	ko	1	00	6
KO-TP53-00-1	KO-TP53	AGCTTTACGTGACTGTGTCTCACAGTGTGAGTGTCTCAGTGTCACTACGT	ko	1	00	33
KO-TP53-00-1	KO-TP53	AGCTTTACGTGAGTGTGTGAGAGAGTCTGACACTCAGTGTGACTGTACGT	ko	1	00	9
KO-TP53-00-1	KO-TP53	AGGAAAAGTGTCTGTGACAGAGTGTGTCTGTGAGAGAGACTGTCTACGTA	ko	1	00	13
KO-TP53-00-1	KO-TP53	AGGAACACGTCTGTCTCAGTGAGTCTGTCACTGAGTGACTGTGTGAACGT	ko	1	00	3
KO-TP53-00-1	KO-TP53	AGGAACACGTCTGTGAGAGTGACTGTCTGTCTGTGTGTGTCTCTCAACGT	ko	1	00	32
KO-TP53-00-1	KO-TP53	AGGAACACGTGAGACTCTCTGACAGAGTCTGTCTGTCTCTCTGAGTACGT	ko	1	00	33
KO-TP53-00-1	KO-TP53	AGGAACACGTGTCTGAGACTCTGTGAGTGAGACAGTGAGTGACACTACGT	ko	1	00	25
KO-TP53-00-1	KO-TP53	AGGAATACGTCTGAGAGAGTCAGTGAGTCTCTGTGAGACTGTCTCAACGT	ko	1	00	20
KO-TP53-00-1	KO-TP53	AGGAATACGTCTGTCAGTGTGTGAGAGTGTGTCTGTCTGTGTGACAACGT	ko	1	00	29
KO-TP53-00-1	KO-TP53	AGGAATACGTGTGAGAGTCTGACAGTGTCTCACACAGTCTGAGAGTACGT	ko	1	00	8
KO-TP53-00-1	KO-TP53	AGGACAACGTGTCACTCTCTGTCTGACAGAGTGTGTCAGAGAGTCAACGT	ko	1	00	13
KO-TP53-00-1	KO-TP53	AGGACCACGTGTGTCACTCAGACTGTGAGAGTCTCTCTGAGACTCAACGT	ko	1	00	10
KO-TP53-00-1	KO-TP53	AGGACGACGTCAGAGTCACAGTGTCACTCTGACAGAGAGAGTGACTACGT	ko	1	00	35
KO-TP53-00-1	KO-TP53	AGGACGACGTCTGTCAGTCAGTCAGTGACACAGACACTCAGTCTCAACGT	ko	1	00	16
KO-TP53-00-1	KO-TP53	AGGAGAACGTGTCAGTACTGTCAGTGTGACAGTGTGAGTGAGTGTACGTA	ko	1	00	7
KO-TP53-00-1	KO-TP53	AGGAGCACGTCAGTCTGACACTCACAGACAGTGTCAGTCACTGACTACGT	ko	1	00	10
KO-TP53-00-1	KO-TP53	AGGAGCACGTCAGTGACACACTCTGTGTGTCTGACAGAGTGTCTGAACGT	ko	1	00	5
KO-TP53-00-1	KO-TP53	AGGAGCACGTGTGTGTGTCACACTCTCTGACTGTCAGAGAGACACAACGT	ko	1	00	42
KO-TP53-00-1	KO-TP53	AGGAGGACGCTCTGAGTGTGAGTGTGAGACACACACTCACTGTGTACGTA	ko	1	00	6
KO-TP53-00-1	KO-TP53	AGGAGGACGTCTGTCATAGAGTGTGAGTGTCTCTGAGAGAGTGAGAACGT	ko	1	00	16
KO-TP53-00-1	KO-TP53	AGGAGGACGTGTCAGAGTCAGTGTGTCAGAGAGTGAGTGACTCCGTACGT	ko	1	00	26
KO-TP53-00-1	KO-TP53	AGGAGGACGTGTGACTGTCAGTGACTGAGTGTCACAGTGTCTGTGTACGT	ko	1	00	6
KO-TP53-00-1	KO-TP53	AGGAGTACGTGTCAGACTGTGAGAGTCTCTGTCTGTGTGTCTGTGAACGT	ko	1	00	13
KO-TP53-00-1	KO-TP53	AGGATAACGTCAGACTCTGAGTGTGAGTCTCAGTGTGTGAGACAGTACGT	ko	1	00	21
KO-TP53-00-1	KO-TP53	AGGATCACGTCAGTCACAGTGTGTCAGTCTCAGAGTGACTGACAGTACGT	ko	1	00	8
KO-TP53-00-1	KO-TP53	AGGATCACGTCAGTCTGTCTGAGTCAGAGTCTCTCACTGTGTGTCTACGT	ko	1	00	5
KO-TP53-00-1	KO-TP53	AGGATGACGTCACTGTGAGAGTGTGAGTCTGTGTGTCAGAGTGACAACGT	ko	1	00	5
KO-TP53-00-1	KO-TP53	AGGATGACGTGAGTGTCTCACTCTGAGAGTGAGAGTCACACAGAGTACGT	ko	1	00	14
KO-TP53-00-1	KO-TP53	AGGATGACGTGTGAGAGAGTCTCAGTCAGACACAGTGTCTCACTGTACGT	ko	1	00	41
KO-TP53-00-1	KO-TP53	AGGATTACGTGAGTGAGAGACAGTGTGAGACTCAGTCTCACAGTGAACGT	ko	1	00	11
KO-TP53-00-1	KO-TP53	AGGATTACGTGTCTCTCTGACTGTGTGTGTGTGTGACTCTGTCAACGTAT	ko	1	00	14
KO-TP53-00-1	KO-TP53	AGGATTACGTGTGAGAGTGTCACAGTCTGTCACTGTGAGAGAGAGAACGT	ko	1	00	6
KO-TP53-00-1	KO-TP53	AGGCAAACGTCTGAGTCTGACTCAGTGTGTCTGAGAGTGTCACTGTACGT	ko	1	00	15
KO-TP53-00-1	KO-TP53	AGGCAACGTCTCAGTCAGAGTCTGTGTCAGTGAGTGACAGACTCTACGTA	ko	1	00	21
KO-TP53-00-1	KO-TP53	AGGCACACGTCACAGTGTCTGAGAGAGACACTCAGACAGTGTGTCAACGT	ko	1	00	37
KO-TP53-00-1	KO-TP53	AGGCACACGTCTCTGAGTCAGACACTCTGTCTGTGTGTGAGAGTGAACGT	ko	1	00	15
KO-TP53-00-1	KO-TP53	AGGCACACGTGTCTGACTGTCTCTGTCTCACTCTGTGAGAGACACTACGT	ko	1	00	31
KO-TP53-00-1	KO-TP53	AGGCAGACGTGAGTCTCAGTGAGTCAGTCAGTCTCAGTGTGTGAGTACGT	ko	1	00	4
KO-TP53-00-1	KO-TP53	AGGCATACGTCTGACTGTCTCAGTCAGTGTGAGTGTGTGTGTCTCTACGT	ko	1	00	32
KO-TP53-00-1	KO-TP53	AGGCCAACGTCACTGTGTGTCTCACAGTCACTGACAGACTGAGACAACGT	ko	1	00	25
KO-TP53-00-1	KO-TP53	AGGCCAACGTGAGTGACACTGAGACTGTGAGACTGTGAGTGAGTCTACGT	ko	1	00	7
KO-TP53-00-1	KO-TP53	AGGCCAACGTGAGTGTGTCTCTGTCTCTGTGAGTCAGTGAGTGTGAACGT	ko	1	00	8
KO-TP53-00-1	KO-TP53	AGGCCACGTGTGTGTGTGAGACTGAGTCTGAGTCAGACTCTCACTACGTA	ko	1	00	23
KO-TP53-00-1	KO-TP53	AGGCCCACGTCTCTCACACACAGTGAGTGTCTCAGACTGTGTGTGAACGT	ko	1	00	15
KO-TP53-00-1	KO-TP53	AGGCCCACGTCTGTGAGTGAGAGTGTCAGTCAGAGTCAGACACTCAACGT	ko	1	00	6
KO-TP53-00-1	KO-TP53	AGGCCCACGTGTGTCTCTGAGTGAGAGTGAGTGTGAGTGAGTGAGTACGT	ko	1	00	3
KO-TP53-00-1	KO-TP53	AGGCCCACGTGTGTGAGTGTCACTCTGAGTGACTCAGTCACTGTCAACGT	ko	1	00	23
KO-TP53-00-1	KO-TP53	AGGCCGACGTGTCTCTCTCACTCTGAGAGACAGTGTGTCTCTGAGTACGT	ko	1	00	19
KO-TP53-00-1	KO-TP53	AGGCCGACGTGTGTCTGAGTCAGTCACTCACTTCTCTGTGAGTGTACGTA	ko	1	00	13
KO-TP53-00-1	KO-TP53	AGGCCTACGTCACTGTGTGACAGTCTCAGTGAGAGTGTGTGTGAGAACGT	ko	1	00	7
KO-TP53-00-1	KO-TP53	AGGCCTACGTCTCAGAGTAACTGTCTCAGTGACTGTGTGTCAGAGAACGT	ko	1	00	9
KO-TP53-00-1	KO-TP53	AGGCCTACGTCTGACACTCTCAGTATGAGAGACTGACTGTGAGTGTACGT	ko	1	00	37
KO-TP53-00-1	KO-TP53	AGGCCTACGTGAGTCTCAGTGTGAGAGTGTCAGACTCTGACTCACAACGT	ko	1	00	7
KO-TP53-00-1	KO-TP53	AGGCCTACGTGAGTGTCACACTCAGAGTGACACTCTGAGTGTCACAACGT	ko	1	00	5
KO-TP53-00-1	KO-TP53	AGGCCTACGTGTGTGTGTGACACTGACTCAGAGTGTCAGTGACTGTACGT	ko	1	00	32
KO-TP53-00-1	KO-TP53	AGGCGAACGTCTCACTGTCAGTCTCTGTGAGTGACTCTGACACACTACGT	ko	1	00	16
KO-TP53-00-1	KO-TP53	AGGCGCACGTGACAGAGTGAGTGTGACTCTCTGTGAGAGACTGTCAACGT	ko	1	00	47
KO-TP53-00-1	KO-TP53	AGGCGCACGTGTGACTGTGTCTGACTGTGTCAGTGACACTGTGTCTACGT	ko	1	00	12
KO-TP53-00-1	KO-TP53	AGGCGGACGTCAGAGACTGTCTGTCAGAGAGTCTGTCTGAGTGTCTACGT	ko	1	00	27
KO-TP53-00-1	KO-TP53	AGGCGGACGTCTCTCTGAGACTGTGTGACTGTCACACTCTGTGTGTACGT	ko	1	00	21
KO-TP53-00-1	KO-TP53	AGGCGGACGTCTGAGAGTCAGACAGAGACAGTCTGACTGTCTGAGTACGT	ko	1	00	55
KO-TP53-00-1	KO-TP53	AGGCGGACGTCTGAGAGTCTTAGTGTGAGTGTGTCAGTGTGTGTGTACGT	ko	1	00	22
KO-TP53-00-1	KO-TP53	AGGCGGACGTCTGTCTGTGTCAGTCAGAGAGTGACTCTCACTGTGTACGT	ko	1	00	12
KO-TP53-00-1	KO-TP53	AGGCGGACGTCTGTGACAGTCTCAGAGTGAGTGACTGTGTCTGAGTACGT	ko	1	00	6
KO-TP53-00-1	KO-TP53	AGGCGGACGTGTGTCTGTCAGTGTGAGTCACAGTCTCTGAGTGTCTACGT	ko	1	00	17
KO-TP53-00-1	KO-TP53	AGGCGTACGTCTGACACAGTCACTGACAGAGTGACTCTGAGTGTCTACGT	ko	1	00	13
KO-TP53-00-1	KO-TP53	AGGCGTACGTGACAGACACACTCAGACTGTGAGTGAGTCTGAGTGTACGT	ko	1	00	13
KO-TP53-00-1	KO-TP53	AGGCGTACGTGAGTCAGTGTGTCTCAGAGAGTCTGACTGTCAGTGTACGT	ko	1	00	7
KO-TP53-00-1	KO-TP53	AGGCGTACGTGTCTGTCTGTGAGAGTCAGTGTGTGTCACAGTCTGACGTA	ko	1	00	12
KO-TP53-00-1	KO-TP53	AGGCGTACGTGTGTCACAGTCTGTGTGTGAGTGAGTGACACACAGTACGT	ko	1	00	33
KO-TP53-00-1	KO-TP53	AGGCGTACGTGTGTGAGTGTCAGTGTGTGACACACTGTGTCAGTCAACGT	ko	1	00	40
KO-TP53-00-1	KO-TP53	AGGCTAACGTGAGTCTCTCAGTCACAGTCAGTGTCACTGAGACTCAACGT	ko	1	00	13
KO-TP53-00-1	KO-TP53	AGGCTACGTCAGTGTCTCAGTCACAGACAGTGTGTCTGTGTGTGTACGTA	ko	1	00	12
KO-TP53-00-1	KO-TP53	AGGCTCACGTCAGACTGTCTCAGTGAGTCACACTCAGTGAGTCTCAACGT	ko	1	00	23
KO-TP53-00-1	KO-TP53	AGGCTCACGTCAGTCACTCACTGTGTCAGACACTGTGAGACTCTTACGTA	ko	1	00	16
KO-TP53-00-1	KO-TP53	AGGCTCACGTCTGTGTCAGTCACTCACAGTCAGTGTGACTGTGAGTACGT	ko	1	00	6
KO-TP53-00-1	KO-TP53	AGGCTCACGTGACTCTGTCTGTGAGTGAGACTCTCACTGTCAGTCTACGT	ko	1	00	26
KO-TP53-00-1	KO-TP53	AGGCTGACGTCTGAGTGTCAGTCTCACTCTGTGTGAGTCTGTCTGAACGT	ko	1	00	28
KO-TP53-00-1	KO-TP53	AGGCTGACGTGTGACACAGTGTCTCAGTGTGAGAGACTCTCTGTCTACGT	ko	1	00	8
KO-TP53-00-1	KO-TP53	AGGCTTACGTGACACTCAGTGTGTGTGAGTGTCTCTGTGAGTCTGAACGT	ko	1	00	27
KO-TP53-00-1	KO-TP53	AGGCTTACGTGACTGTCAGTCACACAGTCAGAGTGTCTGTGTCTGTACGT	ko	1	00	3
KO-TP53-00-1	KO-TP53	AGGCTTACGTGAGACTGTGACAGACTGTCACTGTGTCTGAGACTGTACGT	ko	1	00	18
KO-TP53-00-1	KO-TP53	AGGCTTACGTGTGTGTCAGTCTCTCTGACAGAGTGTCAGTGTGTCTACGT	ko	1	00	26
KO-TP53-00-1	KO-TP53	AGGGAAACGTGACTGTCACTGTGTGTCAGAGTCAGAGAGTCTCTGTACGT	ko	1	00	14
KO-TP53-00-1	KO-TP53	AGGGAAACGTGAGAGTCTGACTGTCACTGTGTCTGTCTGTCTGTGAACGT	ko	1	00	10
KO-TP53-00-1	KO-TP53	AGGGAACGCACTCACTCAGTCTCAGTGAGTCTGTCTGTGTCACTACGTAT	ko	1	00	13
KO-TP53-00-1	KO-TP53	AGGGAACGTGAGAGTCTGTGACTGTGAGTGACTCACTCTCACAGAACGTA	ko	1	00	14
KO-TP53-00-1	KO-TP53	AGGGACACGTCTCTCTCTGAGAGACTGTGTGTGTGTCACACTCACAACGT	ko	1	00	32
KO-TP53-00-1	KO-TP53	AGGGACACGTGACTCTGACAGTGTCTGAGAGTCACTCTGTCTCAGTACGT	ko	1	00	3
KO-TP53-00-1	KO-TP53	AGGGACACGTGAGTGTGTGTGTCTCTGTCTGTCAGAGTGTCTGACTACGT	ko	1	00	14
KO-TP53-00-1	KO-TP53	AGGGACACGTGTGAGTGTCAGTCAGTCAGAGTGACAGTGTCAGTGAACGT	ko	1	00	16
KO-TP53-00-1	KO-TP53	AGGGAGACGTGACTCAGAGTGTCACAGACTCTGTGAGTGAGAGTGTACGT	ko	1	00	8
KO-TP53-00-1	KO-TP53	AGGGAGACGTGAGACAGTGACTGACAGTGTGACTGTGTGTGACAGTACGT	ko	1	00	26
KO-TP53-00-1	KO-TP53	AGGGAGACGTGTGTCTGAGTGTGTGAGTGTCTGTCAGTGAGTGAGTACGT	ko	1	00	14
KO-TP53-00-1	KO-TP53	AGGGAGACGTTGTCAAGCATCCTACCGCACCCGCGAAATCCAATGCGTGC	ko	1	00	3
KO-TP53-00-1	KO-TP53	AGGGAGACGTTGTCAAGCCACCTACCGCACCCGCGAGATCGTCTGCTCTC	ko	1	00	5
KO-TP53-00-1	KO-TP53	AGGGAGACGTTGTCAAGCCACCTACCGCACCCGCGATATCGTCTGCGCGC	ko	1	00	3
KO-TP53-00-1	KO-TP53	AGGGAGACGTTGTCAAGCCACCTACCGCACCCGCGTTATCCGCTGCGGGC	ko	1	00	9
KO-TP53-00-1	KO-TP53	AGGGAGACGTTGTCAAGCCACCTACCGCACCCGCGTTATCCTATGCGCGC	ko	1	00	5
KO-TP53-00-1	KO-TP53	AGGGAGACGTTGTCAAGCCACCTACCGGACCCGCGATAACCGAATCGGCC	ko	1	00	3
KO-TP53-00-1	KO-TP53	AGGGAGACGTTGTCAAGCCACCTACCGGACCCGCGTTAACCGCGTCGGCC	ko	1	00	3
KO-TP53-00-1	KO-TP53	AGGGAGACGTTGTCAAGCCACCTACCGGACCCGCGTTATCCGCATCGGCA	ko	1	00	3
KO-TP53-00-1	KO-TP53	AGGGAGACGTTGTCAAGCCACCTACCGGACCCGCGTTATCCTATGCGGGC	ko	1	00	10
KO-TP53-00-1	KO-TP53	AGGGAGACGTTGTCAAGCCACCTACCGGCCCCGCGTTATCGTCTGCGGGC	ko	1	00	4
KO-TP53-00-1	KO-TP53	AGGGAGACGTTGTCAAGCCACCTACCGGTCCCGCGATATCCTAGTCGGCA	ko	1	00	4
KO-TP53-00-1	KO-TP53	AGGGAGACGTTGTCAAGCCACCTACCGGTCCCGCGTTATCCGCCTCGGCC	ko	1	00	8
KO-TP53-00-1	KO-TP53	AGGGAGACGTTGTCAAGCCACCTAGCGGACCCGCGTTATCCTATGCGCTC	ko	1	00	3
KO-TP53-00-1	KO-TP53	AGGGAGACGTTGTCAAGCCACCTTCCGGACCCGCGATATCCGATGCGGCC	ko	1	00	3
KO-TP53-00-1	KO-TP53	AGGGAGACGTTGTCAAGCCACCTTCCGGACCCGCGATATCCTAATCGGCC	ko	1	00	4
KO-TP53-00-1	KO-TP53	AGGGAGACGTTGTCAAGCCACCTTCCGGTCCCGCGTTATCCTCGTCGGCA	ko	1	00	3
KO-TP53-00-1	KO-TP53	AGGGAGACGTTGTCAAGCCACGTACCGCACCCGCGTTATCCTCTGCGCTC	ko	1	00	3
KO-TP53-00-1	KO-TP53	AGGGAGACGTTGTCAAGCCGCATTGCGGTCCCGCGGTTTACTGGGCGGGC	ko	1	00	3
KO-TP53-00-1	KO-TP53	AGGGAGACGTTGTCAAGCCGCCTACAGGTCCCGCGCTATCCTCGCCGGGC	ko	1	00	3
KO-TP53-00-1	KO-TP53	AGGGAGACGTTGTCAAGCCGCCTACCGGTCCCGCGATATCCTCTCCTGGC	ko	1	00	4
KO-TP53-00-1	KO-TP53	AGGGAGACGTTGTCAAGCCGCCTACCGGTCCCGCGCTATCATCGCCGGTC	ko	1	00	3
KO-TP53-00-1	KO-TP53	AGGGAGACGTTGTCAAGCCGCCTTCCGGTCCCGCGGTTTCCTGGGCGGGC	ko	1	00	3
KO-TP53-00-1	KO-TP53	AGGGAGACGTTGTCAAGCCTCATACCGGTCCCGCGATTTCATCTCCGGGC	ko	1	00	3
KO-TP53-00-1	KO-TP53	AGGGAGACGTTGTCAAGCCTCCAACCGCTCCCCCGAGATCATAGGCTGGC	ko	1	00	147
KO-TP53-00-1	KO-TP53	AGGGAGACGTTGTCAAGCCTCCAACCGCTCCCCCGATATCATATGCTGGC	ko	1	00	12
KO-TP53-00-1	KO-TP53	AGGGAGACGTTGTCAAGCCTCCAACCGCTCCCGCGAGATCATATGCTCGC	ko	1	00	4
KO-TP53-00-1	KO-TP53	AGGGAGACGTTGTCAAGCCTCCAACCGGTCCCCCGAGATCCTATGCTGGC	ko	1	00	3
KO-TP53-00-1	KO-TP53	AGGGAGACGTTGTCAAGCCTCCAACCGGTCCCCCGAGTTCATAGGCGGGC	ko	1	00	7
KO-TP53-00-1	KO-TP53	AGGGAGACGTTGTCAAGCCTCCTACAGCACCCGCGATATCCTATGCGTGC	ko	1	00	6
KO-TP53-00-1	KO-TP53	AGGGAGACGTTGTCAAGCCTCCTACCCCACCCGCGATATCCCATGCGGGC	ko	1	00	6
KO-TP53-00-1	KO-TP53	AGGGAGACGTTGTCAAGCCTCCTACCCCACCCGCGATATCCTATGCGTTC	ko	1	00	3
KO-TP53-00-1	KO-TP53	AGGGAGACGTTGTCAAGCCTCCTACCCGTCCCGCGATTTCCTCTGCGGGC	ko	1	00	3
KO-TP53-00-1	KO-TP53	AGGGAGACGTTGTCAAGCCTCCTACCGCACCCGCGATATCGTCTGCTCGC	ko	1	00	3
KO-TP53-00-1	KO-TP53	AGGGAGACGTTGTCAAGCCTCCTACCGCACCCGCGTTATCCTATGCGCTC	ko	1	00	8
KO-TP53-00-1	KO-TP53	AGGGAGACGTTGTCAAGCCTCCTACCGCACCCGCGTTATCCTCTGCGCGC	ko	1	00	4
KO-TP53-00-1	KO-TP53	AGGGAGACGTTGTCAAGCCTCCTACCGCACCCGCGTTATCGTCTGCGGGC	ko	1	00	7
KO-TP53-00-1	KO-TP53	AGGGAGACGTTGTCAAGCCTCCTACCGCTACCCCGAGATCATATGCGGGC	ko	1	00	4
KO-TP53-00-1	KO-TP53	AGGGAGACGTTGTCAAGCCTCCTACCGCTCCCGCGATATCCTCTGCGCGC	ko	1	00	3
KO-TP53-00-1	KO-TP53	AGGGAGACGTTGTCAAGCCTCCTACCGGACCCGCGAAATCCAATGCGTGC	ko	1	00	3
KO-TP53-00-1	KO-TP53	AGGGAGACGTTGTCAAGCCTCCTACCGGACCCGCGATATCCTATGCGCTC	ko	1	00	5
KO-TP53-00-1	KO-TP53	AGGGAGACGTTGTCAAGCCTCCTACCGGTCCCGCGATATCATATCCGGGC	ko	1	00	16
KO-TP53-00-1	KO-TP53	AGGGAGACGTTGTCAAGCCTCCTACCGGTCCCGCGATATCCTCTGCGGGC	ko	1	00	72
KO-TP53-00-1	KO-TP53	AGGGAGACGTTGTCAAGCCTCCTACCGGTCCCGCGCTTTCATAGCCGGGC	ko	1	00	3
KO-TP53-00-1	KO-TP53	AGGGAGACGTTGTCAAGCCTCCTACCGGTCCCGCGTTATCCGAGTCGGGC	ko	1	00	4
KO-TP53-00-1	KO-TP53	AGGGAGACGTTGTCAAGCCTCCTACCGGTCCCGCGTTATCCTAAGCGGCC	ko	1	00	3
KO-TP53-00-1	KO-TP53	AGGGAGACGTTGTCAAGCCTCCTACCGGTCCCGCGTTATCCTATTCGGCC	ko	1	00	5
KO-TP53-00-1	KO-TP53	AGGGAGACGTTGTCAAGCCTCCTAGGGCTCCCGCGAGTTCATAGGCTGGC	ko	1	00	7
KO-TP53-00-1	KO-TP53	AGGGAGACGTTGTCAAGCCTCCTCCCCCACCCGCGAAATCCCATGCCGGC	ko	1	00	4
KO-TP53-00-1	KO-TP53	AGGGAGACGTTGTCAAGCCTCCTCCCCCACCCGCGATAGCCCATGCGGGC	ko	1	00	3
KO-TP53-00-1	KO-TP53	AGGGAGACGTTGTCAAGCCTCCTCCCCCACCCGCGATATCCAATGCGTGC	ko	1	00	3
KO-TP53-00-1	KO-TP53	AGGGAGACGTTGTCAAGCCTCCTCCCGCACCCGCGAAATCCTATGCGTTC	ko	1	00	3
KO-TP53-00-1	KO-TP53	AGGGAGACGTTGTCAAGCCTCCTCCCGCACCCGCGATATCCCATGCGTGC	ko	1	00	5
KO-TP53-00-1	KO-TP53	AGGGAGACGTTGTCAAGCCTCCTGCCGCACCCGCGATATCCAATGCGGGC	ko	1	00	3
KO-TP53-00-1	KO-TP53	AGGGATACGTCTGTCACAGTCTGAGACAGTGTGAGTCAGTCTGAGAACGT	ko	1	00	6
KO-TP53-00-1	KO-TP53	AGGGCAACATCTCAGAGTCTGTGACTCAGTGAGAGAGTGTGTCACAACGT	ko	1	00	15
KO-TP53-00-1	KO-TP53	AGGGCAACGTGACAGTCTGTCTGAGTGTGAGACTCTGACAGTCAGTACGT	ko	1	00	45
KO-TP53-00-1	KO-TP53	AGGGCAACGTGAGTCAGAGACTCACTGTCAGACAGTCAGTGAGAATACGT	ko	1	00	14
KO-TP53-00-1	KO-TP53	AGGGCAACGTGAGTGACTGTCTGTCTGAGACTCTGTCTCACTGTCAACGT	ko	1	00	13
KO-TP53-00-1	KO-TP53	AGGGCAACGTGAGTGAGTCAGTCTGTGTGAGTGAGACAGTCACAGAACGT	ko	1	00	14
KO-TP53-00-1	KO-TP53	AGGGCACGTGAGTGTGAGTAAGAGTGAGTGTCTGACTGACTGAGAACGTA	ko	1	00	17
KO-TP53-00-1	KO-TP53	AGGGCCACGTGTCTGAGAGAGAGTGTGAGTCAGTGAGACAGTGTGAACGT	ko	1	00	10
KO-TP53-00-1	KO-TP53	AGGGCGACGTCACTGACTGACTGTGTGACAGTGAGTCCTCTCAGAACGTA	ko	1	00	28
KO-TP53-00-1	KO-TP53	AGGGCGACGTGTCACAGACTGTGTGTGAGAGACTGTCAGAGTGACTACGT	ko	1	00	33
KO-TP53-00-1	KO-TP53	AGGGCTACGTCAGACAGTGTGTGAGACTGACAGACTGTGACTCACTACGT	ko	1	00	6
KO-TP53-00-1	KO-TP53	AGGGCTACGTCTGTGTGTGACTCAGACTGAGTCTCTGAGTCTGAGTACGT	ko	1	00	10
KO-TP53-00-1	KO-TP53	AGGGCTACGTGAGTCTCTGTGACTCACAGACACAGTGTCTCTGTGAACGT	ko	1	00	34
KO-TP53-00-1	KO-TP53	AGGGCTACGTGTGTGTGAGTCAGAGAGAGTGTCTGTGAGTGTCACTACGT	ko	1	00	24
KO-TP53-00-1	KO-TP53	AGGGGAACGTCTGTCTGAGTGTGTGTCTGTGTGTGAGTCAGAGTCTACGT	ko	1	00	22
KO-TP53-00-1	KO-TP53	AGGGGCACGTCACTGAGAGACTGAGTCAGTCAGTGACACACTGACTACGT	ko	1	00	15
KO-TP53-00-1	KO-TP53	AGGGGCACGTCAGTGTGTCTCTGACAGAGAGTGAGTCAGTGTGTCAACGT	ko	1	00	4
KO-TP53-00-1	KO-TP53	AGGGGCACGTGACACTCAGACTGAGAGAGTGTCTGAGTGAGTGTGTACGT	ko	1	00	5
KO-TP53-00-1	KO-TP53	AGGGGCACGTGACTGAGTGTGACTCAGTGTCTCTGTCACTGTGTCAACGT	ko	1	00	34
KO-TP53-00-1	KO-TP53	AGGGGCACGTGTCTCTCTCACACTCTCACTCTCTGAGAGAGAGAGTACGT	ko	1	00	11
KO-TP53-00-1	KO-TP53	AGGGGGACGTCTCTCAGAGACTCTCAGTGTGACTCACTGTGAGTGTACGT	ko	1	00	13
KO-TP53-00-1	KO-TP53	AGGGGGACGTGACAGTGTGTGAGTGTGTCAGTCACAGTCTGTGTCTACGT	ko	1	00	11
KO-TP53-00-1	KO-TP53	AGGGGGACGTGTCTGTGAGTGTGAGAGACAGACTGTGTCTGACACTACGT	ko	1	00	12
KO-TP53-00-1	KO-TP53	AGGGGGACGTGTGAGACTGTGACTCTGAGTGACACTGTCAGAGAGAACGT	ko	1	00	12
KO-TP53-00-1	KO-TP53	AGGGGGACGTGTGTGTCACTGAGAGTCTGAGAGACACTCACACAGTACGT	ko	1	00	25
KO-TP53-00-1	KO-TP53	AGGGGGACGTGTGTGTCAGTGACACTCTCTCTGTGTGACTGTGTCAACGT	ko	1	00	3
KO-TP53-00-1	KO-TP53	AGGGGGCGTGTGTGTATCACTGTCTCAGTCAGTGTCAGAGTGTGTACGTA	ko	1	00	4
KO-TP53-00-1	KO-TP53	AGGGGTACGTCACAGACAGTGTGTCACAGTCTGTGAGACTCACTGAACGT	ko	1	00	71
KO-TP53-00-1	KO-TP53	AGGGGTACGTCAGACTGTGACTGTCACACAGTGTGAGAGAGTGAGAACGT	ko	1	00	35
KO-TP53-00-1	KO-TP53	AGGGGTACGTCAGAGTGAGTGTGTCAGACTGTGTGTGTGTCTCTGAACGT	ko	1	00	18
KO-TP53-00-1	KO-TP53	AGGGGTACGTCAGTCAGAGTCTGTCTCTCACTGAGAGAGTGAGACTACGT	ko	1	00	8
KO-TP53-00-1	KO-TP53	AGGGGTACGTGACTGTGAGTGTCACAGTGTCAGACAGAGTGTGTCAACGT	ko	1	00	15
KO-TP53-00-1	KO-TP53	AGGGGTACGTGAGAGAGTGAGTGTCTGACTCACAGTGTGAGAGTGAACGT	ko	1	00	16
KO-TP53-00-1	KO-TP53	AGGGGTACGTGAGTGCTGTGAGTGTGTCAGTGTGTGTCTCAGTGAACGTA	ko	1	00	18
KO-TP53-00-1	KO-TP53	AGGGGTACGTGTCTCTGAGTGACTCTGACTGTCACAGTCAGTGAGTACGT	ko	1	00	9
KO-TP53-00-1	KO-TP53	AGGGGTACGTGTGTGGTCTGACTGAGAGAGTCACACAGTCTGAGTACGTA	ko	1	00	3
KO-TP53-00-1	KO-TP53	AGGGTAACGTCTCAGTGTCTCTGTCTGTCTGACAGTCTGACACTCAACGT	ko	1	00	20
KO-TP53-00-1	KO-TP53	AGGGTAACGTGACTGTGAGTCTGTCTGTCACTGTGTGACTCTGTGTACGT	ko	1	00	6
KO-TP53-00-1	KO-TP53	AGGGTAACGTGTCAGTCTGAGAGAGTCTCAGTGTGTGACTCTCTCTACGT	ko	1	00	3
KO-TP53-00-1	KO-TP53	AGGGTAACGTGTGAGACTGAGTCACTGAGTGTCTGTGTCAGTGTGTACGT	ko	1	00	9
KO-TP53-00-1	KO-TP53	AGGGTAACGTTGTCTCTGTGACTCTGACAGAGAGACAGTGACTGTACGTA	ko	1	00	18
KO-TP53-00-1	KO-TP53	AGGGTACGTGTCACTCTGAGTCAGAGACTCAGACTGACAGAGTGTACGTA	ko	1	00	13
KO-TP53-00-1	KO-TP53	AGGGTCACGTCTGTCTGAGTGTCTCTCTGTCTCTCAGTGTCTGACAACGT	ko	1	00	8
KO-TP53-00-1	KO-TP53	AGGGTCACGTGAGTGTCAGAGAGTCTGTCAGTCTGTGAGTGTGTCTATGT	ko	1	00	14
KO-TP53-00-1	KO-TP53	AGGGTCACGTGTCAGTGTCTGTCTGACAGACTGAGTCACTGTGTCTACGT	ko	1	00	18
KO-TP53-00-1	KO-TP53	AGGGTCACGTGTGAGTCAGTGTCTGACTGTGTCTGACACTCTGTGTACGT	ko	1	00	9
KO-TP53-00-1	KO-TP53	AGGGTGACGTGAGTGACTCTCAGTGTGACTGTGAGTCAGTCTGTCAACGT	ko	1	00	9
KO-TP53-00-1	KO-TP53	AGGGTGACGTGTCTGTGTGACAGTGTGTCTCTGTGAGTGTGTCTGTACGT	ko	1	00	9
KO-TP53-00-1	KO-TP53	AGGGTGACGTGTCTGTGTGTGAGTCTCAGACTGACAGAGTCAGTGAACGT	ko	1	00	8
KO-TP53-00-1	KO-TP53	AGGGTGACGTGTGAGTGACAGAGACTGTGTCTCAGAGAGTGAGACTACGT	ko	1	00	18
KO-TP53-00-1	KO-TP53	AGGGTTACGTCAGTGACTGTGACTGAGACTCTGTCTCAGACACACTACGT	ko	1	00	6
KO-TP53-00-1	KO-TP53	AGGGTTACGTGACAGAGCTGACTGTCAGAGACACTCTGTGACACAACGTA	ko	1	00	7
KO-TP53-00-1	KO-TP53	AGGGTTACGTGTGTCAGACAGTCTGTGTCAGTGTGTCAGAGTCTCTACGT	ko	1	00	4
KO-TP53-00-1	KO-TP53	AGGTAAACGTCTGACACTCTGTCAGTGACAGTCTGTCTGAGACAGTACGT	ko	1	00	4
KO-TP53-00-1	KO-TP53	AGGTAAACGTCTGAGTCTCTCAGTCTCAGTCTCACTGTCTGTGTGAACGT	ko	1	00	26
KO-TP53-00-1	KO-TP53	AGGTAAACGTGACAGTGAGTGTCAGTGTGTGTCTGTGTGTCAGTGTACGT	ko	1	00	3
KO-TP53-00-1	KO-TP53	AGGTAAACGTGTGTGTGTGACTCAGTGTGACTGTGAGTGAGTGACAACGT	ko	1	00	4
KO-TP53-00-1	KO-TP53	AGGTACACGTCAGTGTCTCTCTGAGAGTGTAACAGTCTGTCAGAGTACGT	ko	1	00	3
KO-TP53-00-1	KO-TP53	AGGTACACGTCTCAGTCACAGAGAGAGACTCTGACAGTGAGAGACAACGT	ko	1	00	42
KO-TP53-00-1	KO-TP53	AGGTACACGTGAGTCACAGTGTGTCACTGAGTCTGAGAGTGTCTGTACGT	ko	1	00	9
KO-TP53-00-1	KO-TP53	AGGTACACGTGTGACACAGAGTCAGAGACAGACAGAGTGTGTCTCTACGT	ko	1	00	26
KO-TP53-00-1	KO-TP53	AGGTACACGTGTGTGTGAGAGAGTCAATCTCTGTGTGTGACTCACTACGT	ko	1	00	29
KO-TP53-00-1	KO-TP53	AGGTAGACGTCTGAGTCAGTGTCAGTGTCAGTCTGTCTCTCTCTGAACGT	ko	1	00	5
KO-TP53-00-1	KO-TP53	AGGTATACGTCACTCACTCACAGTGTCTCTGTGAGACTCACACTTAACGT	ko	1	00	12
KO-TP53-00-1	KO-TP53	AGGTATACGTCTCTGTCTGAGTCTCAGTGTCTCTGAGTGAGTGAACGTAT	ko	1	00	6
KO-TP53-00-1	KO-TP53	AGGTATACGTGAGTGTCTGTCTCTCTGTGAGTGTGACTCTGTGAGAACGT	ko	1	00	19
KO-TP53-00-1	KO-TP53	AGGTCAACGTCACTGTGACAGACTGTCAGTGACTGTCTGTGTGACTACGT	ko	1	00	48
KO-TP53-00-1	KO-TP53	AGGTCAACGTCAGTGTGTGTGAGAGACTCTCAGTCTCAGACTGTCAACGT	ko	1	00	24
KO-TP53-00-1	KO-TP53	AGGTCAACGTCTCACAGAGTCTGAGTGTGTGTCTGTCAGTGTGTCAACGT	ko	1	00	31
KO-TP53-00-1	KO-TP53	AGGTCAACGTCTGTGTGTGTCACAGTGTGAGTGTGAGTCTGTCTGAACGT	ko	1	00	53
KO-TP53-00-1	KO-TP53	AGGTCAACGTGAGAGTCACTCTGTCTGTCTCTGTCTGTGAGTGAGTACGT	ko	1	00	13
KO-TP53-00-1	KO-TP53	AGGTCAACGTGTAAGTCTGTGTAAGTCAGTCTGTCTGTCTCTAAAAACGT	ko	1	00	4
KO-TP53-00-1	KO-TP53	AGGTCAACGTGTGAGTCAGTGTGTGTGTCTCAGTCTGTCTGTCTGAACGT	ko	1	00	23
KO-TP53-00-1	KO-TP53	AGGTCAACGTGTGTCAGAGACAGTCTGTCTGACAGAGTGTCTCTCTACGT	ko	1	00	43
KO-TP53-00-1	KO-TP53	AGGTCCACGTCAGTGTGTGTCTGTCAGTCTGAGTGTGTCTCTCACTACGT	ko	1	00	26
KO-TP53-00-1	KO-TP53	AGGTCCACGTGAGTCTGTGTCACTCTGTGAGTCAGTCTCTGTCACTACGT	ko	1	00	14
KO-TP53-00-1	KO-TP53	AGGTCCACGTGTGTGTCTCAGTGTGTGAGTGTGTGTCTCTCACACAACGT	ko	1	00	27
KO-TP53-00-1	KO-TP53	AGGTCGACGTCTGTGACACAGACTGTGTGTCTGTGTCTGTCACACTACGT	ko	1	00	10
KO-TP53-00-1	KO-TP53	AGGTCGACGTGACTGTGTGAGAGAGTGTGACACACACAGTGTGTGAACGT	ko	1	00	26
KO-TP53-00-1	KO-TP53	AGGTCGGCGTCTGTGACACAGACTGTGTGTCTGTGTCTGCCACACTACGT	ko	1	00	4
KO-TP53-00-1	KO-TP53	AGGTCTACGTCACACTGTCTGTGTCTCTCAGTGACTGAGTCTCTGAACGT	ko	1	00	25
KO-TP53-00-1	KO-TP53	AGGTCTACGTCACAGAGTCAGTCTCTGTCAGTGACACTGAGTGAGAACGT	ko	1	00	29
KO-TP53-00-1	KO-TP53	AGGTCTACGTCACAGCTCTGAGTCAGAGTGTCACTGTGAGACTGTACGTA	ko	1	00	15
KO-TP53-00-1	KO-TP53	AGGTCTACGTCAGTGTGTGAGAGACAGTGAGTCTCAGTCTCTCACAACGT	ko	1	00	16
KO-TP53-00-1	KO-TP53	AGGTCTACGTCTCAGAGTGAGTGTGACTCTGACTGTCTGAGTCTGTACGT	ko	1	00	32
KO-TP53-00-1	KO-TP53	AGGTCTACGTCTGTCTGTCAGTGTGTGTGAGTGTCAGTGACTCTCTACGT	ko	1	00	7
KO-TP53-00-1	KO-TP53	AGGTCTACGTGTCAGTGTGTCTGTGTGTGAGTCAGACTGAGACTGTACGT	ko	1	00	11
KO-TP53-00-1	KO-TP53	AGGTCTACGTGTGACTCTGACTCTCAGAGTGTCTCTGACTGAGTCAACGT	ko	1	00	28
KO-TP53-00-1	KO-TP53	AGGTGAACGTGAGTGTCAGACAGTGTGTCTGTCTCTGTGTGTGTGAACGT	ko	1	00	18
KO-TP53-00-1	KO-TP53	AGGTGAACGTGTGAGACTGTCTGTGTCTCAGTGTCTGTGAGTCAGTACGT	ko	1	00	61
KO-TP53-00-1	KO-TP53	AGGTGCACGTGACAGTGTCAGTGTGAGTCTGACTCTGTCAGTCTGTACGT	ko	1	00	42
KO-TP53-00-1	KO-TP53	AGCCCTACGTCAGAGTGTCAGACTGTGAGAGTCAGAGTCTGAGAGTACGT	ko	1	00	21
KO-TP53-00-1	KO-TP53	AGCCCTACGTGAGACAGAGTCTGTGTCAGTCACAGTCAGTCTGTCAACGT	ko	1	00	5
KO-TP53-00-1	KO-TP53	AGCCGAACGTCTCACAGACTCTGTGTCAGTGAGACTGCCAGTGTCTACGT	ko	1	00	14
KO-TP53-00-1	KO-TP53	AGCCGAACGTGTCTCTGTGTCTCAGACTCTCTGTGAGTGTCTGTCTACGT	ko	1	00	3
KO-TP53-00-1	KO-TP53	AGCCGCACGTCTCACACTGTCTGACTCTCTGTCTCACTGTGTCAGAACGT	ko	1	00	6
KO-TP53-00-1	KO-TP53	AGCCGCACGTCTGTCAGTCAGAGACTGACAGTGTGTGTGTCTCTCTACGT	ko	1	00	19
KO-TP53-00-1	KO-TP53	AGCCGCACGTGTCAGACAGTCTCACACAGTGAGTGTGTCTGAGTCAACGT	ko	1	00	29
KO-TP53-00-1	KO-TP53	AGCCGCACGTGTGTCTGAGTCAGTGAGTGTCTGTGTCTCTCTGTGAACGT	ko	1	00	17
KO-TP53-00-1	KO-TP53	AGCCGGACGTCAGAGTGTGACAGTCTGTCTGAGAGACTGTCACACTACGT	ko	1	00	80
KO-TP53-00-1	KO-TP53	AGCCGGACGTCTCTGTCTCTGAGTGTGAGTCAGAGACTCTCAGAGTACGT	ko	1	00	13
KO-TP53-00-1	KO-TP53	AGCCGGACGTGAGTCTCACACTGAGTCTGTGACTCAGTGAGACTGTACGT	ko	1	00	36
KO-TP53-00-1	KO-TP53	AGCCGGACGTGTCTGGAGACTCAGTCAGTCTCAGAGAGTGAGACTACGTA	ko	1	00	14
KO-TP53-00-1	KO-TP53	AGCCGGACGTGTGAGAGTGTGACAGAGTGACTGAGAGTGTCAGTCAACGT	ko	1	00	23
KO-TP53-00-1	KO-TP53	AGCCGGCGTGTGTCTGTGTGAGAGTCTGTGAGTCAGTCTGTCTGTACGTA	ko	1	00	15
KO-TP53-00-1	KO-TP53	AGCCGTACGTCTGTGACTCTGTCTCAGTCTCAGTGTGTGTCTCAGAACGT	ko	1	00	18
KO-TP53-00-1	KO-TP53	AGCCGTACGTCTGTGTGAGTGAGTCACAGTGTGAGTGAGTGTCTGAACGT	ko	1	00	4
KO-TP53-00-1	KO-TP53	AGCCGTACGTGTGTCACAGTGTCTGTCTCTGTCTCTGAGAGTCACTACGT	ko	1	00	79
KO-TP53-00-1	KO-TP53	AGCCGTACGTGTGTGAGAGTGTGAGTGAGAGTGTCTGAGAGTGTGAACGT	ko	1	00	18
KO-TP53-00-1	KO-TP53	AGCCTAACGTCAGTCTCTCAGTCTCTGAGAGTCTGTGAGTCTGACTACGT	ko	1	00	12
KO-TP53-00-1	KO-TP53	AGCCTAACGTCTGTGACACTGTGACAGTCAGTCTGTGACAGAGTCTACGT	ko	1	00	22
KO-TP53-00-1	KO-TP53	AGCCTACGTGAGTCTGAGTGTCTCTCTGTGTGAGTGTGAGAGACTACGTA	ko	1	00	32
KO-TP53-00-1	KO-TP53	AGCCTCACGTCTGACTGTCTCTGACTGACACTCTGTGTCTGTCTGTACGT	ko	1	00	32
KO-TP53-00-1	KO-TP53	AGCCTGACGTGTGTGACAGTCACTGAGTCTGTCTGTGTGAGTCTCTACGT	ko	1	00	6
KO-TP53-00-1	KO-TP53	AGCCTTACGTCTGAGACTCAGACTCACTGTGTGTCAGTCAGTCTGTACGT	ko	1	00	35
KO-TP53-00-1	KO-TP53	AGCCTTACGTGACTGTCAGTCTCTCTCTCTGACTCTCAGAGTGTGAACGT	ko	1	00	6
KO-TP53-00-1	KO-TP53	AGCCTTACGTGAGTCAGTGTCACTGTGTGAGAGTGAGTGTGTCAGAACGT	ko	1	00	43
KO-TP53-00-1	KO-TP53	AGCCTTACGTGAGTGTCTGTGAGAGAGACTGTGTGTGACTGTCTCAACGT	ko	1	00	19
KO-TP53-00-1	KO-TP53	AGCCTTACGTGAGTGTGACTCTGTGTGAGAGAGAGACAGTGTGTCAACGT	ko	1	00	4
KO-TP53-00-1	KO-TP53	AGCCTTACGTGTCATGAGAGTCTGTCAGTGAGAGTCTGTCACACTACGTA	ko	1	00	18
KO-TP53-00-1	KO-TP53	AGCGAAACGTCTCTGATTGTGTCTCTCACTCAGTCTCAGAGACAGTACGT	ko	1	00	52
KO-TP53-00-1	KO-TP53	AGCGACACGTGTCACTCAGTGTCTCAGACACTGTGACAGTGTGTCTACGT	ko	1	00	22
KO-TP53-00-1	KO-TP53	AGCGAGACGTCAGACACTGAGTCTGACAGAGAGTGACTGTCAGACTACGT	ko	1	00	35
KO-TP53-00-1	KO-TP53	AGCGAGACGTGTCTGACTGACTGAGAGAGTCTCTGAGTGAGTCAGTACGT	ko	1	00	10
KO-TP53-00-1	KO-TP53	AGCGAGACGTGTGTGTCTGACAGTGACACTCAGTGAGACAGAGTGAACGT	ko	1	00	20
KO-TP53-00-1	KO-TP53	AGCGATACGTGACAGTCTGAGAGTCAGTCAGTCACTCTCAGTCTCAACGT	ko	1	00	13
KO-TP53-00-1	KO-TP53	AGCGCAACGTGTCTGACTCACTGTGAGTGTGACTCACACTCAGTCTACGT	ko	1	00	5
KO-TP53-00-1	KO-TP53	AGCGCAACGTGTGAGTGTGTCTGACTGAGTGTGTCTGAGACTCTGTACGT	ko	1	00	29
KO-TP53-00-1	KO-TP53	AGCGCCACGTCTGAGAGAGTCAGTGAGAGTGAGTCTGACTGAGTCTACGT	ko	1	00	20
KO-TP53-00-1	KO-TP53	AGCGCCACGTCTGTGTCACTCAGAGTCTGAGTCACTGTGAGTCTGAACGT	ko	1	00	48
KO-TP53-00-1	KO-TP53	AGCGCCACGTGACAGATTGAGTCACTGAGTGTGAGACTGTGAGTGAACGT	ko	1	00	10
KO-TP53-00-1	KO-TP53	AGCGCCACGTGACAGTGTGACTGTGAGTGAGACTCTGTGTGTGAGTACGT	ko	1	00	8
KO-TP53-00-1	KO-TP53	AGCGCGACGTCACAGTCTGACTGACTGTCAGTGTCAGACAGACTCAACGT	ko	1	00	16
KO-TP53-00-1	KO-TP53	AGCGCGACGTGAGTCTCTCACTCAGTGAGACTGTGTGTGAGAGAGAACGT	ko	1	00	13
KO-TP53-00-1	KO-TP53	AGCGCGACGTGAGTGTCAGTCTGAGACTGTGTGTCACTCAGAGTGTACGT	ko	1	00	3
KO-TP53-00-1	KO-TP53	AGCGCTACGTCACTGTCTCTCTGTCACAGAGTGTCAGTGAGTGACAACGT	ko	1	00	10
KO-TP53-00-1	KO-TP53	AGCGCTACGTCTCTCAGAGAGTGTGTCTGTGTGAGTCTGTCTGACAACGT	ko	1	00	13
KO-TP53-00-1	KO-TP53	AGCGGAACGTGAGTGTGTGAGACTGAGAGTGACAGTGTCTGACTGAACGT	ko	1	00	32
KO-TP53-00-1	KO-TP53	AGCGGAACGTGTCTGAGTGAGTGTGACTGAGTGTGACTCTGACTGAACGT	ko	1	00	14
KO-TP53-00-1	KO-TP53	AGCGGCACGTCTGAGTGAGTCTGTGTGTCTCTCACTGTCACAGTCAACGT	ko	1	00	17
KO-TP53-00-1	KO-TP53	AGCGGCACGTCTGTGTCTCTCTGAGTGAGAGTCTGTGAGAGTGTGTACGT	ko	1	00	19
KO-TP53-00-1	KO-TP53	AGCGGCACGTGTCACTGTGTCACAGTCACAGACTGTGTCAGACAGTACGT	ko	1	00	4
KO-TP53-00-1	KO-TP53	AGCGGCACGTGTGACTGACACTCTGAGTGTGTGAGTGTGTGACAGTACGT	ko	1	00	16
KO-TP53-00-1	KO-TP53	AGCGGCACGTGTGAGACAGAGAGTGTGTCTGTGTGTGTCTGTCTGAACGT	ko	1	00	28
KO-TP53-00-1	KO-TP53	AGCGGGACGTCTGTGACTCACAGTCTCTGTGTGTGACTCAGTGTGTACGT	ko	1	00	5
KO-TP53-00-1	KO-TP53	AGCGGGACGTGACAGTCGTCACAGTGACTCAGAGAGTGTGACAGTACGTA	ko	1	00	45
KO-TP53-00-1	KO-TP53	AGCGGGACGTGAGTGTGACTCAGAGTGAGAGTGTGTGTGTGTGTACGTAT	ko	1	00	3
KO-TP53-00-1	KO-TP53	AGCGGGACGTGAGTGTGACTCAGAGTGAGAGTGTGTGTGTGTGTGTACGT	ko	1	00	11
KO-TP53-00-1	KO-TP53	AGCGGGACGTGAGTGTGACTCAGAGTGAGAGTGTGTGTGTGTGTGTGTAC	ko	1	00	4
KO-TP53-00-1	KO-TP53	AGCGGGACGTGTCAGACTGTGACACTGACTCAGAGAGAGTCTGTCTACGT	ko	1	00	44
KO-TP53-00-1	KO-TP53	AGCGGTACGTCACTGTGTGTGAGAGTCACTCTGACACACACAGTCTACGT	ko	1	00	23
KO-TP53-00-1	KO-TP53	AGCGGTACGTCAGCCACTCAGTGTGTCTGACACTCAGAGAGAGTGTACGT	ko	1	00	9
KO-TP53-00-1	KO-TP53	AGCGGTACGTCTCAGTCTCAGTCTGACTGAGACTCTGAGTCAGAGTACGT	ko	1	00	18
KO-TP53-00-1	KO-TP53	AGCGGTACGTGAGTCTGAGTCTGTGTCTCAGTGTCTGTCAGTCTCAACGT	ko	1	00	31
KO-TP53-00-1	KO-TP53	AGCGGTACGTGAGTGTCTCAGACTAAGTGTGAGAGTCTCTGAGTCAACGT	ko	1	00	7
KO-TP53-00-1	KO-TP53	AGCGGTACGTGTCTGTGTCACTCTGTGACAGTGTGGTGAGTGTGTACGTA	ko	1	00	14
KO-TP53-00-1	KO-TP53	AGCGTAACGTCTGAGTCTCACACTCTCTGTGTCTGTGTGAGTGTCTACGT	ko	1	00	16
KO-TP53-00-1	KO-TP53	AGCGTAACGTCTGTAGTGTGAGTCTCTGACAGTGTGTGTGAGTGTACGTA	ko	1	00	40
KO-TP53-00-1	KO-TP53	AGCGTAACGTGACTGTGTCAGTGTCTCTCTCTGTCTGACAGTGTACGTAT	ko	1	00	3
KO-TP53-00-1	KO-TP53	AGCGTAACGTGAGAGACTGACTCTGACACTCTGTGTCAGTCTCTGAACGT	ko	1	00	10
KO-TP53-00-1	KO-TP53	AGCGTAACGTGTCTCACAGTGAGTGACAGTGCCTCTCTCTGAGTGAACGT	ko	1	00	47
KO-TP53-00-1	KO-TP53	AGCGTAACGTGTCTCTGACAGTGACTCAGACTCAGACTCACAGTGAACGT	ko	1	00	28
KO-TP53-00-1	KO-TP53	AGCGTACGTCTGTCTCAGAGTCTGTGTCTCTGTGTGTGAGACTGTACGTA	ko	1	00	38
KO-TP53-00-1	KO-TP53	AGCGTCACGTGAGACACTCAGTGAGTCTCTCACTGACTGTGACTCAACGT	ko	1	00	11
KO-TP53-00-1	KO-TP53	AGCGTCACGTGTGTCTCAGTCAGTCAGAGTGAGACACTGTCAGTCTACGT	ko	1	00	12
KO-TP53-00-1	KO-TP53	AGCGTGACGTGACTGACACACAGTGTGTGTGAGTCAGAGAGACAGAACGT	ko	1	00	18
KO-TP53-00-1	KO-TP53	AGCGTGACGTGTCAGTGTGACTCTGTCTCTCACTCACTCTGTGCCAACGT	ko	1	00	4
KO-TP53-00-1	KO-TP53	AGCGTGACGTGTGTCTCTGAGTGTGACTGAGTCACAAGAGTCTCTACGTA	ko	1	00	7
KO-TP53-00-1	KO-TP53	AGCGTTACGTCACTCTGTGAGTCAGTCACTCTCTCTGTGTGACAGAACGT	ko	1	00	6
KO-TP53-00-1	KO-TP53	AGCGTTACGTCTGACACTCTCTGTGTCTGACTGTGTCAGTGTCTCAACGT	ko	1	00	9
KO-TP53-00-1	KO-TP53	AGCGTTACGTGTCTGTGTGAGACTCACTCACACTGTGTGTGTCAGAACGT	ko	1	00	6
KO-TP53-00-1	KO-TP53	AGCGTTACGTGTGAGACAGACACTCACAGTCTCACTCTGTCTGTGACGTA	ko	1	00	11
KO-TP53-00-1	KO-TP53	AGCGTTACGTGTGTGTCTCTGTGTGTGTCTGTGGTGTGTGTCAGAACGTA	ko	1	00	26
KO-TP53-00-1	KO-TP53	AGCTAAACGTGACACTGTGTCTCTGTGAGTGAGTCTCTCTCTGTCAACGT	ko	1	00	4
KO-TP53-00-1	KO-TP53	AGCTACACGTGAGTCAGTGAGTGTGTGTCTGTCACACTGACTGTGTACGT	ko	1	00	27
KO-TP53-00-1	KO-TP53	AGCTAGACGTGTCTGACACACTGACACTCTGAGTCAGTGACTGACAACGT	ko	1	00	20
KO-TP53-00-1	KO-TP53	AGCTATACGTCACAGAGTCTGTGTGTCTCTCAGACTCAGTTAGTGAACGT	ko	1	00	15
KO-TP53-00-1	KO-TP53	AGCTATACGTCAGTGTCTCTGAGTGATTGAGTGTGTCACTGTGTGTACGT	ko	1	00	10
KO-TP53-00-1	KO-TP53	AGCTATACGTCTGTGTCAGTCAGAGTCAGTCTGTGTGACTGTCAGAACGT	ko	1	00	21
KO-TP53-00-1	KO-TP53	AGCTCAACGTGACACTGACTCTGTGTTTGAGACTCTGTGAGACAGAACGT	ko	1	00	26
KO-TP53-00-1	KO-TP53	AGCTCAACGTGTGACTCTGTCAGAGTGTCTCAGTCTGAGTCTGTCAACGT	ko	1	00	6
KO-TP53-00-1	KO-TP53	AGCTCAACGTGTGTGACTGTCAGACTCAGACAGTGAGTCTCTGACAACGT	ko	1	00	38
KO-TP53-00-1	KO-TP53	AGCTCCACGTCAGACAGAGTCTGTGAGTGTCTCACACAGTGACAGTACGT	ko	1	00	3
KO-TP53-00-1	KO-TP53	AGCTCCACGTCTCAGACTGTGTGTCTGAGTCTGTGACTCTGACTGTACGT	ko	1	00	21
KO-TP53-00-1	KO-TP53	AGCTCCACGTGTGTCAGTGAGAGACTCTGTGTCTCAGACTCAGTGTACGT	ko	1	00	6
KO-TP53-00-1	KO-TP53	AGCTCGACGTGAGTGACTCTGTCACTGTGTCTGAGTCTGTCTGACTACGT	ko	1	00	24
KO-TP53-00-1	KO-TP53	AGCTCTACGTGAGACAGTGTCAGTGACACTCACAGTGTGTGTCTCACAAC	ko	1	00	20
KO-TP53-00-1	KO-TP53	AGCTCTACGTGTCTCAGAGTGTCAGACAGAGTCTCTGAGAGAGAGTACGT	ko	1	00	14
KO-TP53-00-1	KO-TP53	AGCTCTACGTGTGTCTCACACTGAGACAGTCTGAGTGACAGAGAGTACGT	ko	1	00	21
KO-TP53-00-1	KO-TP53	AGCTGGACGTCTGTGTGTCTCACTCTGAGACAGACTCTCAGTGTGTACGT	ko	1	00	14
KO-TP53-00-1	KO-TP53	AGCTGGACGTCTGTGTGTCTGTCACTCAGTGTCAGTGTCTCACTCAACGT	ko	1	00	26
KO-TP53-00-1	KO-TP53	AGCTGGACGTGAGTCAGAGTGTGACTGAGTGTGTGAGTCAGAGTCAACGT	ko	1	00	22
KO-TP53-00-1	KO-TP53	AGCTGGACGTGTCTGAGTGAGTCACAGAGTCAGTCAGAGAGTGAGTACGT	ko	1	00	4
KO-TP53-00-1	KO-TP53	ATATTTACGTGACACTCAGTCTCAGTGACAGTCTGTCACACTGAGAACGT	ko	1	00	10
KO-TP53-00-1	KO-TP53	ATATTTACGTGACTGTGTCTCACTGACTGTCACTGACTCTGTCAGAACGT	ko	1	00	24
KO-TP53-00-1	KO-TP53	ATATTTACGTGAGTCAGTGAGTCAGAGAGAGACTGTGTGTGACTGAACGT	ko	1	00	11
KO-TP53-00-1	KO-TP53	ATATTTACGTGTCTCAGAGTCTCAGAGTGAGAGTGAGACTCACTGTACGT	ko	1	00	3
KO-TP53-00-1	KO-TP53	ATATTTACGTGTCTGTGTCACAGAGTGACAGTGTCTGACAGTGTCTACGT	ko	1	00	14
KO-TP53-00-1	KO-TP53	ATCAAAACGTGAGTGACTGAGACTGTGTGTCAGAGAGTGTCAGAGAACGT	ko	1	00	5
KO-TP53-00-1	KO-TP53	ATCAAAACGTGTGTCTCTCACAGTGTGTGTCAGTGACTGTGAGTCAACGT	ko	1	00	20
KO-TP53-00-1	KO-TP53	ATCAAGACGTGACTCAGTCAGACTGTGACTGAGTGATGTGTGTGTACGTA	ko	1	00	14
KO-TP53-00-1	KO-TP53	ATCAATACGTGTCTCTGTCAGTGTGTGACAGTCTCAGTCACAGTCTACGT	ko	1	00	25
KO-TP53-00-1	KO-TP53	ATCACAACGTGACACACAGTCAGTCTCTCAGTCTCTCTGACACTGTACGT	ko	1	00	31
KO-TP53-00-1	KO-TP53	ATCACAACGTGTCTGTCTCTCAGTCTCTCTGACAGTCTGTCACTCAACGT	ko	1	00	31
KO-TP53-00-1	KO-TP53	ATCACAACGTGTGTCAGACTGACTCAGAGTGACTCTCAGTCTGTGAACGT	ko	1	00	24
KO-TP53-00-1	KO-TP53	ATCACCACGTCTCTGACAGTCTCTCTGTGTGAGAGACAGTGAGTGTACGT	ko	1	00	23
KO-TP53-00-1	KO-TP53	ATCACCACGTGTGTCAGAGTGTGTGTGACTGTCTGTCTGTGTCAGTACGT	ko	1	00	4
KO-TP53-00-1	KO-TP53	ATCACCACGTGTGTGAGTGTGTGTCTAGAGACTCAGTGTGTGTCTACGTA	ko	1	00	19
KO-TP53-00-1	KO-TP53	ATCACGACGTCAGTGTGACTCTGACTCAGTGTGTCTCTGTGACTGAACGT	ko	1	00	49
KO-TP53-00-1	KO-TP53	ATCACGACGTCTGTGTCTCTGAGAGTGAGAGTCACTCTCAGAGAGTACGT	ko	1	00	10
KO-TP53-00-1	KO-TP53	ATCACGCGTCAGTCTCTCTGAGTCTGTCTCAGTGACAGTGTGTGAACGTA	ko	1	00	30
KO-TP53-00-1	KO-TP53	ATCACTACGTCTCTGAGACTCACTCACTGTGTGTGAGAGACACTGAACGT	ko	1	00	15
KO-TP53-00-1	KO-TP53	ATCACTACGTCTGAGAGTGTGTGAGTGTCTCTGTGTGTGAGTCTGTACGT	ko	1	00	6
KO-TP53-00-1	KO-TP53	ATCACTACGTCTGTGTCACTGTGTCTCTGACAGTGTCAGAGAGAGTACGT	ko	1	00	17
KO-TP53-00-1	KO-TP53	ATCACTACGTGTCTCTCAGAGAGTCAGACTGTGTCTCTCACTGTGTACGT	ko	1	00	15
KO-TP53-00-1	KO-TP53	ATCAGAACGTCAGAGTCAGTCTCAGTCTCTCTCTGTGAGTCAGAGTACGT	ko	1	00	9
KO-TP53-00-1	KO-TP53	ATCAGAACGTCTGTCACTGACTCTGTGTGTCTCTCACAGACTGACAACGT	ko	1	00	21
KO-TP53-00-1	KO-TP53	ATCAGAACGTGTGTGTGAGAGAGTCTGAGTGTGTGTCACACACAGTACGT	ko	1	00	18
KO-TP53-00-1	KO-TP53	ATCAGCACGTCAGTGTGTCTGTGTCACTGAGTGTGTCTGAGAGTGAACGT	ko	1	00	45
KO-TP53-00-1	KO-TP53	ATCAGGACGTGACAGTGAGACAGACTCTGTGTCACACACTCAGTGTACGT	ko	1	00	8
KO-TP53-00-1	KO-TP53	ATCAGGACGTGTGTGTCTGAGTGACTCTCTGAGTCTGTCAGTGTCTACGT	ko	1	00	45
KO-TP53-00-1	KO-TP53	ATCAGTACGTGTCTGTCTCAGTGTGTGACTGACACTGTGTCACTGAACGT	ko	1	00	21
KO-TP53-00-1	KO-TP53	ATCATAACGTCTGACACTGACTGTCTGTCAGACTCTGAGAGAGTCAACGT	ko	1	00	28
KO-TP53-00-1	KO-TP53	ATCATAACGTCTGTGTGTGACAGACTGAGTCTGAGTGTCAGTGTCAACGT	ko	1	00	30
KO-TP53-00-1	KO-TP53	ATCATAACGTGTGTGACACTGTGAGTCAGAGTGTCTCAGTGAGTCAACGT	ko	1	00	11
KO-TP53-00-1	KO-TP53	ATCATAAGTGACACTGAGTGTGTGTCTGTGACTGACTGAGTGAGTACGTA	ko	1	00	17
KO-TP53-00-1	KO-TP53	ATCATCACGTCTCAGAGTCTGTGAGTGTGACTGAGAGTGTCTCTGTACGT	ko	1	00	42
KO-TP53-00-1	KO-TP53	ATCATCACGTGAGTCAGTCTGACTGAGTCAGTCACAGTGTCTCAGTACGT	ko	1	00	40
KO-TP53-00-1	KO-TP53	ATCATGACGTGACTGTCTGTGTCTGACTCAGTGACACTCTCAGTGAACGT	ko	1	00	3
KO-TP53-00-1	KO-TP53	ATCATGACGTGTGTCTCTCAGAGAGAGAGTGTGTGTCTGTCACACTACGT	ko	1	00	22
KO-TP53-00-1	KO-TP53	ATCATGACGTGTGTGTGTCAGTGTGAGTGTGTCTCAGACTCAGTCAACGT	ko	1	00	57
KO-TP53-00-1	KO-TP53	ATCATTACGTCAGTGACACACTGAGAGTGTGAGTGTCAGACTCTCAACGT	ko	1	00	9
KO-TP53-00-1	KO-TP53	ATCATTACGTGTCAGTGTCTGACTCTCTGTGTCACTCACTGAGACTACGT	ko	1	00	23
KO-TP53-00-1	KO-TP53	ATCATTACGTGTGTGACAGTCACTGTCTCTCAGACTGTCAGTCTCTACGT	ko	1	00	29
KO-TP53-00-1	KO-TP53	ATCATTACGTGTGTGTCACTCAGAGTGACACAGACAGTGTGAGAGTACGT	ko	1	00	3
KO-TP53-00-1	KO-TP53	ATCCAAACGTGTGTCAGTCACTGACTGAGTGTGAGTCAGAGTGTGAACGT	ko	1	00	11
KO-TP53-00-1	KO-TP53	ATCCAGACGTCAGTCTCACACCAGAGACAGTGAGACTGTCAGTCTACGTA	ko	1	00	23
KO-TP53-00-1	KO-TP53	ATCCAGACGTGTCAGTGAGTGTCAGTCTGTCTGTGTCAGTGAGACTACGT	ko	1	00	8
KO-TP53-00-1	KO-TP53	ATCCCAACGTGTCTGTCTCAGTGACACAGAGACACAGTGTGACTGTACGT	ko	1	00	13
KO-TP53-00-1	KO-TP53	ATCCCGACGTCTCTCAGTGTGAGAGTCTGTGTCACTGAGAGAGAGAACGT	ko	1	00	12
KO-TP53-00-1	KO-TP53	ATCCCGACGTGACTGTGACACACAAAGTGAGTGTCAGAGTGAGAGAACGT	ko	1	00	17
KO-TP53-00-1	KO-TP53	ATCCCTACGTGAGTGTGTCAGAGACTGAGTCTGTGTCAGTGAGTGAACGT	ko	1	00	3
KO-TP53-00-1	KO-TP53	ATCCCTACGTGTCAGTCTGACTGGTCTCTGTGTCTGTGTGTGTCTACGTA	ko	1	00	24
KO-TP53-00-1	KO-TP53	ATCCGACGTCAGTCTGACAGAGAGAGTCTCACTGTCACTGTGTGTACGTA	ko	1	00	3
KO-TP53-00-1	KO-TP53	ATCCGCACGTCACTGTGACACAGAGAGTGTCTCTCTCAGTCTGTCAACGT	ko	1	00	27
KO-TP53-00-1	KO-TP53	ATCCGCACGTCTCTGTGTGAGTGAGACTGTGTGTCTCACAGTCAGAACGT	ko	1	00	12
KO-TP53-00-1	KO-TP53	ATCCGCACGTGAGTCTGGAGTGAGTGTCAGTGTCACAGAGTGACTACGTA	ko	1	00	18
KO-TP53-00-1	KO-TP53	ATCCGCACGTGTGTGACAGAGAGTGTCAGTCTGTGTGTCACACTGTACGT	ko	1	00	19
KO-TP53-00-1	KO-TP53	ATCCGGACGTCAGAGACACTCTCAGTCTCAGTGTCACTGTGTGTGTACGT	ko	1	00	17
KO-TP53-00-1	KO-TP53	ATCCGGACGTGAGTGAGAGAGCAGAGAGTGAGTCAGAGAGTCTCTACGTA	ko	1	00	25
KO-TP53-00-1	KO-TP53	ATCCGGACGTGTCACAGAGACTCACAGAGTCACTGTGAGTGAGTCTACGT	ko	1	00	6
KO-TP53-00-1	KO-TP53	ATCCGGACGTGTCACTCAGAGACACTGAGTGACTCAGAGACAGTGTACGT	ko	1	00	18
KO-TP53-00-1	KO-TP53	ATCCGGACGTGTGAGACTCTGTGTCTCTGTGTCAGAGTCACTGTCTACGT	ko	1	00	24
KO-TP53-00-1	KO-TP53	ATCCGTACGTCAGACTGAGTCAGAGACTGAGTGTGTCTGTGAGTCTACGT	ko	1	00	33
KO-TP53-00-1	KO-TP53	ATCCGTACGTCAGTGTGACTCAGAGTCTCTGTGTGAGTGTGTCAGAACGT	ko	1	00	10
KO-TP53-00-1	KO-TP53	ATCCGTACGTCTCTCTGAGAGTGTGTCTGAGTGTGTCTGTCTCACAACGT	ko	1	00	34
KO-TP53-00-1	KO-TP53	ATCCGTACGTGTCTGACACAGTGTGTCTCCCTGTCTCAGTCAGACTACGT	ko	1	00	3
KO-TP53-00-1	KO-TP53	ATCCTAACGTGTGAGTCAGACTCTGTGACTGTCAGTGTGTCAGAGTACGT	ko	1	00	38
KO-TP53-00-1	KO-TP53	ATCCTCACGCTCTGTCTCTCTCTGTGTGTCACACTGACTGTGTGTACGTA	ko	1	00	3
KO-TP53-00-1	KO-TP53	ATCCTCACGTGTCTCACACTCTGAGTGTGTCACTGAGTGACACTGTACGT	ko	1	00	36
KO-TP53-00-1	KO-TP53	ATCCTCACGTGTGAGTGTGTGACTGAGTCACTGAGTCTGTGTCTCAACGT	ko	1	00	47
KO-TP53-00-1	KO-TP53	ATCCTGACGTCTGTCAGAGTGTCAGACAGAGTCACTGACTGTGTCTACGT	ko	1	00	53
KO-TP53-00-1	KO-TP53	ATCCTGACGTGACACACAGTCAGTGAGAGTCTGTCTGAGTGAGACTACGT	ko	1	00	13
KO-TP53-00-1	KO-TP53	ATCCTGACGTGACTGTCACACTCAGACTGACTCACTGTCTCTGTGTACGT	ko	1	00	36
KO-TP53-00-1	KO-TP53	ATCCTGACGTGAGTCTCTCTGACTGACTGAGAAAGAGTCAGAGACGTATG	ko	1	00	14
KO-TP53-00-1	KO-TP53	ATCCTGACGTGTCTGTGAGTGAGAGAGACTGTCAGAGTGAGTGACTACGT	ko	1	00	7
KO-TP53-00-1	KO-TP53	ATCCTTACGTCTCTGACACTGTCTGAGTGACTGACAGTCACAGAGTACGT	ko	1	00	44
KO-TP53-00-1	KO-TP53	ATCCTTACGTCTCTGAGTGTCTGTGTGTGGTGTGTCACAGTGTACGTATG	ko	1	00	3
KO-TP53-00-1	KO-TP53	ATCCTTACGTGTGACTGTCTGTCTCACTGACACTCAGAGAGTGTGTACGT	ko	1	00	4
KO-TP53-00-1	KO-TP53	ATCGACACGTCTCTGTGAGACTGACTCAGTCTGTGAGTCTGAGTGAACGT	ko	1	00	23
KO-TP53-00-1	KO-TP53	ATCGACACGTCTGAGAGACAGACTGTCTCAGACTGAGAGACACACAACGT	ko	1	00	23
KO-TP53-00-1	KO-TP53	ATCGACACGTGACTGTGAGAGTCTCTCAGTGAGTGTGAGAGTGTCAACGT	ko	1	00	7
KO-TP53-00-1	KO-TP53	ATCGACACGTGTGAGTCTGTCTCTGTGTGTGTGTGTGTCAGACAGAACGT	ko	1	00	15
KO-TP53-00-1	KO-TP53	ATCGATACGTCTCTGTGTCAGTGAGACTCACACACACAGTCTCTCTACGT	ko	1	00	9
KO-TP53-00-1	KO-TP53	ATCGATACGTGAGAGACAGTCAGAGTGTCTGTCTGACAGTCTCACAACGT	ko	1	00	23
KO-TP53-00-1	KO-TP53	ATCGATACGTGAGAGTGTGTGTCACAGACAGAGTCTCAGTGAGTCTACGT	ko	1	00	10
KO-TP53-00-1	KO-TP53	ATCGCAACGTGTGTCAGTGTCTGTCACACTCTCTTTGAGTGAGTGTACGT	ko	1	00	11
KO-TP53-00-1	KO-TP53	ATCGCCACGTGTCTCTCTGTCACTGTGTCAGTGTGACAGAGTGTCTACGT	ko	1	00	40
KO-TP53-00-1	KO-TP53	ATCGCTACGTCTGTCAGTGACTGTCAGAGTGACAGTCTCTCACTGTACGT	ko	1	00	16
KO-TP53-00-1	KO-TP53	ATCGCTACGTCTGTCTGACAGTGAGACTCTGAGACAGAGACTCTCAACGT	ko	1	00	12
KO-TP53-00-1	KO-TP53	ATCGCTACGTGTGAGACTGAGTGTGACTCTCTCTGTGTGTCACTGTACGT	ko	1	00	7
KO-TP53-00-1	KO-TP53	ATCGCTACGTGTGTGTCTGAGTGAGTGACAGTCAGTGTCTGACTGAACGT	ko	1	00	20
KO-TP53-00-1	KO-TP53	ATCGGCACGTCAGTGAGTCTCTGTGTGAGAGTCTCACTGTGACAGAACGT	ko	1	00	16
KO-TP53-00-1	KO-TP53	ATCGGCACGTCTGAGTGTGTGTGTCAGAGTGTGAGTGTCAGACTGTACGT	ko	1	00	17
KO-TP53-00-1	KO-TP53	ATCGGGACGTCAGAGACACTCTCTGTCTGTGTCACTCAGTGTGTGAACGT	ko	1	00	54
KO-TP53-00-1	KO-TP53	ATCGGGACGTCTGAGTGACACACTGAGTCTGAGACTCTGTCACTCTACGT	ko	1	00	15
KO-TP53-00-1	KO-TP53	ATCGGGACGTGAGTGTCTGACTCTCACTGTGTCAGAGTCACACACAACGT	ko	1	00	15
KO-TP53-00-1	KO-TP53	ATCGGTACGTCACAGACACTGTCAGTCTCAGTGTCTCTCTCACACTACGT	ko	1	00	6
KO-TP53-00-1	KO-TP53	ATCGGTACGTGTGAGTGTGACTGTCTCTGTCAGACTGTCTCACTGAACGT	ko	1	00	15
KO-TP53-00-1	KO-TP53	ATCGTAACGTCACAGTGTGTGTGTGTGAGTCACTGTGTGAGTGAACGTAT	ko	1	00	8
KO-TP53-00-1	KO-TP53	ATCGTAACGTCACAGTGTGTGTGTGTGTGAGTCACTGTGTGAGTGAACGT	ko	1	00	13
KO-TP53-00-1	KO-TP53	ATCGTAACGTGAGAGTCTGTCTGTCACTGAGAGTGTGTGAGTGTGTACGT	ko	1	00	52
KO-TP53-00-1	KO-TP53	ATCGTAACGTGTGTGTGAGTGTGTCTCTCTGTGTGTGTCAGTCTGTACGT	ko	1	00	52
KO-TP53-00-1	KO-TP53	ATCGTCACGTCAGTGTCAGTCAGTCAGTGTGTCACACAGAGTGTGTACGT	ko	1	00	4
[truncated: 474,924+ more rows]

## Sheet: Ext.Data.Fig.9-g
Whole tissue lineage tracing - 3D cerebral organoids - WT(50%):KO-ASPM(50%)
Sample	Category	LID	Library	Replicate	Day	Nreads
KO-ASPM-00-1	KO-ASPM	AAAAACACGTGACAGTGACTCAGACAGAGTCACAGTCTGTGACAGTACGT	ko	1	00	17
KO-ASPM-00-1	KO-ASPM	AAAAATACGTGTCAGTCTGTCTGTCTCTGTGTCTCAGTCTCTGAGTACGT	ko	1	00	12
KO-ASPM-00-1	KO-ASPM	AAAACAACGTCTCTGTCTGTCTCAGACTCACTCTGTGTCAGTGTGTACGT	ko	1	00	40
KO-ASPM-00-1	KO-ASPM	AAAACCACGTGACACAGAGTCTGAGTCTGTGTGTGAGAGTGTGACAACGT	ko	1	00	38
KO-ASPM-00-1	KO-ASPM	AAAACTACGTGACTGAGAGTGGTCAGTGAGACACTGAGACTCAGTACGTA	ko	1	00	12
KO-ASPM-00-1	KO-ASPM	AAAAGCACGTCACTGTCAGTCTCTGTGAGTGACTCTGACACTGTCAACGT	ko	1	00	16
KO-ASPM-00-1	KO-ASPM	AAAAGTACGTGAGTCTGACGTCAGTGAGTGACAGACAGACAGTCTACGTA	ko	1	00	9
KO-ASPM-00-1	KO-ASPM	AAAATAACGTCACAGTGAGACTGTGTCTGAGAGTGTGTCACACACAACGT	ko	1	00	22
KO-ASPM-00-1	KO-ASPM	AAAATAACGTGTCTGTGAGTCTGTCTCTCTCTGACAGTCTGTCTCAACGT	ko	1	00	4
KO-ASPM-00-1	KO-ASPM	AAAATCACGTCTGTGACACACTGTGTGTCAGTGTCACTGTGTCTCTACGT	ko	1	00	19
KO-ASPM-00-1	KO-ASPM	AAAATGACGTCAGAGTCACACTGACTCACTGTCTGAGACACTCAGTACGT	ko	1	00	3
KO-ASPM-00-1	KO-ASPM	AAAATTCGTCTGACAGTGTGTCTCAGTCTGTGTGTGTGTCTCTGTACGTA	ko	1	00	23
KO-ASPM-00-1	KO-ASPM	AAACATACGTCTCACACTGAGTCACTGAGTCTCTGTGACAGTGACAACGT	ko	1	00	4
KO-ASPM-00-1	KO-ASPM	AAACATACGTGACTGTCTGTGAGTGTGAGTGTGAGACAGAGTCTGAACGT	ko	1	00	9
KO-ASPM-00-1	KO-ASPM	AAACGAACGTGTGTGAGAGTCTGACTGTCAGTGACACAGTCAGAGTACGT	ko	1	00	32
KO-ASPM-00-1	KO-ASPM	AAACGCACGTCTGTCTGTCACTGTCAGTCTCAGTGACTGAGTGTGTACGT	ko	1	00	13
KO-ASPM-00-1	KO-ASPM	AAACGGACGTCAGACAGAGTGTCTGAGTGTCAGTGTGAGTGACTCAACGT	ko	1	00	10
KO-ASPM-00-1	KO-ASPM	AAACGGACGTGTCAGTCACAGTCTCTGTCTGACTCACAGTCTGAGTACGT	ko	1	00	20
KO-ASPM-00-1	KO-ASPM	AAACGGACGTGTGTGTGACAGTGAGTCTGTGTGTGTGTGTGACTACGTAT	ko	1	00	5
KO-ASPM-00-1	KO-ASPM	AAACGGACGTGTGTGTGACAGTGAGTCTGTGTGTGTGTGTGTGACTACGT	ko	1	00	5
KO-ASPM-00-1	KO-ASPM	AAACTCACGTGAGTGAGACTGAGAGTCACAGTGTCTCTCAGAGTCAACGT	ko	1	00	26
KO-ASPM-00-1	KO-ASPM	AAACTTACGTGAGTGAGTGAGTCTGTCTCACAGAGAGTGTCTCTGAACGT	ko	1	00	34
KO-ASPM-00-1	KO-ASPM	AAACTTACGTGTCTGAGTCTGACACTGTCTCTCACACTCTGACTCTACGT	ko	1	00	7
KO-ASPM-00-1	KO-ASPM	AAACTTACGTGTGAGTGAGTGTGTGTGACTCTGTGTGTGTCTCTCAACGT	ko	1	00	5
KO-ASPM-00-1	KO-ASPM	AAACTTACGTGTGTGTGACTCACACAGTCAGTCTGTGAGAGTGTCTACGT	ko	1	00	10
KO-ASPM-00-1	KO-ASPM	AAAGAAACGTCACAGTGACTCTCTCCTGTGACACTCAGAGTCAGTACGTA	ko	1	00	11
KO-ASPM-00-1	KO-ASPM	AAAGAAACGTGTGTGTCTGTCTGTGAGTCAGTGTCTCTCAGTCTGTACGT	ko	1	00	3
KO-ASPM-00-1	KO-ASPM	AAAGATACGTCTGTGTGTCAGTGTGTCAGAGTCACTGTGTGAGAGAACGT	ko	1	00	5
KO-ASPM-00-1	KO-ASPM	AAAGGAACGTGAGACAGTCTCAGAGACTCTGTCTCTGTGACTCAGTACGT	ko	1	00	12
KO-ASPM-00-1	KO-ASPM	AAAGGAACGTGTGAGTGTCAGTCTGTGTCTCAGAGTGACTCAGTCAACGT	ko	1	00	14
KO-ASPM-00-1	KO-ASPM	AAAGGCACGTCTGACTGTGTGTCAGTGAGACTCTCACTGTGTCAGTACGT	ko	1	00	31
KO-ASPM-00-1	KO-ASPM	AAAGGCACGTGTCTGTGTGTCTCTCTCTCTGACAGAGTGTGTCTGTACGT	ko	1	00	7
KO-ASPM-00-1	KO-ASPM	AAAGGGACGTGAGTGTCAGACAGTGTCACACTGTGTGTCAGTCTGTACGT	ko	1	00	14
KO-ASPM-00-1	KO-ASPM	AAAGGTACGTGTGTCTGTGAGACAGAGTGACAGTGACAGTGACTCAACGT	ko	1	00	30
KO-ASPM-00-1	KO-ASPM	AAAGTAACGGTCTGTGTGACTCTCTGTGTCTCAGACTGTCTGACTACGTA	ko	1	00	56
KO-ASPM-00-1	KO-ASPM	AAAGTAACGTCGTCTCACTGAGTGTGTGAGTCAGTGTCAGTCTCTACGTA	ko	1	00	7
KO-ASPM-00-1	KO-ASPM	AAAGTCACGTGAGTGACTCTGTGAGTGTGTGAGAGAGAGAGTGTCTACGT	ko	1	00	12
KO-ASPM-00-1	KO-ASPM	AAAGTCACGTGTGAGTCTCAGACTGACTGTGACACTGTGTCTGTCAACGT	ko	1	00	4
KO-ASPM-00-1	KO-ASPM	AAAGTGACGTCACTCTCAGACACTGTGTCTGAGAGTCTTGGTACGTATGG	ko	1	00	15
KO-ASPM-00-1	KO-ASPM	AAAGTGACGTCAGAGTCTGTGTCAGAGACTCAGAGACTCTGAGTGAACGT	ko	1	00	22
KO-ASPM-00-1	KO-ASPM	AAAGTGACGTCTGACTCTTTCAGTGACTGACTGAGAGTCAGTCTCTACGT	ko	1	00	11
KO-ASPM-00-1	KO-ASPM	AAAGTTACGTCAGTCTGTGTGTGTCTGTGTGTCAGAGAGTCAGACAACGT	ko	1	00	23
KO-ASPM-00-1	KO-ASPM	AAAGTTACGTCTCTCAGTCTGAGAGACTGTGAGTGTGACTGAGTCTACGT	ko	1	00	19
KO-ASPM-00-1	KO-ASPM	AAAGTTACGTGAGAGTGTCAGACTCAGACAGTCAGTGTGTGTCTGAACGT	ko	1	00	11
KO-ASPM-00-1	KO-ASPM	AAATACACGTGTGTGTCAGACTCAGTGAGTCTCTGACAGAGACTGTACGT	ko	1	00	24
KO-ASPM-00-1	KO-ASPM	AAATAGACGTCAGTCTCTCTGTGTCTCAGACAGTCTGAGTGTGACTACGT	ko	1	00	12
KO-ASPM-00-1	KO-ASPM	AAATAGACGTCTGTGTGAGAGTCTGACTGTCTCTCTCTGTGTCACTACGT	ko	1	00	14
KO-ASPM-00-1	KO-ASPM	AAATATACGTCTCACTCACTGAGAGACTGAGTGTCAGAGAGACACAACGT	ko	1	00	19
KO-ASPM-00-1	KO-ASPM	AAATCAACGTCACTGTCTGTCTGACAGAGAGTCAGTCAGTCACTGTACGT	ko	1	00	6
KO-ASPM-00-1	KO-ASPM	AAATCAACGTCAGTGTCTGTGTCTGTGAGAGAGTCACACACAGTCTACGT	ko	1	00	6
KO-ASPM-00-1	KO-ASPM	AAATCCACGTGAGAGTGTGAGTGTGTCACTCTCAGACACTGTGTTACGTA	ko	1	00	12
KO-ASPM-00-1	KO-ASPM	AAATCGACGTCTCTGTGTGTGTGTCACAGAGTGTCAGTCTCTGTGAACGT	ko	1	00	5
KO-ASPM-00-1	KO-ASPM	AAATCTACGGTGTCTCTGTCTCACTCAGACAGTGTGTCAGTGTGTACGTA	ko	1	00	6
KO-ASPM-00-1	KO-ASPM	AAATCTACGTCAGTGACTCTCAGTGTGTCTCTGTCTCAGTGAGACTACGT	ko	1	00	7
KO-ASPM-00-1	KO-ASPM	AAATCTACGTGAGTCTGTGTCTCTCTGTCAGTGTGAGAGTCACAGTACGT	ko	1	00	37
KO-ASPM-00-1	KO-ASPM	AAATCTACGTGTCAGTGTCTCTGTCAGAGTCTGAGTGAGACTCAGTACGT	ko	1	00	12
KO-ASPM-00-1	KO-ASPM	AAATGCACGTGAGAGTGAGTGTGTGTGAGTGAGAGAGTCTCTCAGAACGT	ko	1	00	5
KO-ASPM-00-1	KO-ASPM	AAATGCACGTGTCTGTGACTGTCACTCACAGTGAGTGTGACACAGTACGT	ko	1	00	9
KO-ASPM-00-1	KO-ASPM	AAATTCACGTGAGTGTCTCTCAGTGTCTCAGTCTGAGTCTGACTGTACGT	ko	1	00	11
KO-ASPM-00-1	KO-ASPM	AAATTGACGTGAGTCAGTGAGAGTCTCACTGAGTCTCTCTGTCAGAACGT	ko	1	00	4
KO-ASPM-00-1	KO-ASPM	AAATTGATGTGTGAGTGTCAGAGTGTCTCACTGTCACACACTGTGAACGT	ko	1	00	4
KO-ASPM-00-1	KO-ASPM	AAATTTACGTCACTGTGAGTGAGAGACTCACTGTGAGAGTCTCTCAACGT	ko	1	00	11
KO-ASPM-00-1	KO-ASPM	AAATTTACGTGTCTGAGAGTCTGTGACTGAGAGTCTGTGTCTCAGTACGT	ko	1	00	9
KO-ASPM-00-1	KO-ASPM	AACAAAACGTGTGTGTCTCACTGACTGTCTGAGAGTGTCAGAGTGAACGT	ko	1	00	11
KO-ASPM-00-1	KO-ASPM	AACAACACGTGAGACACTGTGTGTGAGACTGACTCTCTGTGTGTGAACGT	ko	1	00	58
KO-ASPM-00-1	KO-ASPM	AACAATACGTGAGTCAGTGAGTCTGTGTGAGAGTGTGTGTCTGTGTACGT	ko	1	00	26
KO-ASPM-00-1	KO-ASPM	AACACAACGTGAGTGTCTCACTCTCAGACTGTGTGTCTGAGTCTGTACGT	ko	1	00	28
KO-ASPM-00-1	KO-ASPM	AACACCACGTCAGTGTCTGAGTGACTCAGTGTCTGTGACTGAGTGAACGT	ko	1	00	7
KO-ASPM-00-1	KO-ASPM	AACACCACGTGACTGTCTGTGTCACTGACACTGTGTGTGTCTGTCTACGT	ko	1	00	6
KO-ASPM-00-1	KO-ASPM	AACACCACGTGAGACTCAGTCAGTGTGACTGTCACACAGTGTGTGTACGT	ko	1	00	24
KO-ASPM-00-1	KO-ASPM	AACACCACGTGTGTGAGTGTGTGAGTGTCAGTCACTGTGACTGTCAACGT	ko	1	00	43
KO-ASPM-00-1	KO-ASPM	AACACGACGTGTGTGTGACTGTGACACTGAGTCAGAGTCAGTGTGAACGT	ko	1	00	10
KO-ASPM-00-1	KO-ASPM	AACAGCACGTCTGACACTCTGTGACAGTCTCTCTGTCACAGTCTCAACGT	ko	1	00	7
KO-ASPM-00-1	KO-ASPM	AACAGGACGTGACAGTGTCAGTGTCTCAGTCAGAGTGAGAGACTGAACGT	ko	1	00	15
KO-ASPM-00-1	KO-ASPM	AACAGGACGTGACTCTGAGTCTCTGACTGTGTCAGTGTCTCAGTGAACGT	ko	1	00	13
KO-ASPM-00-1	KO-ASPM	AACAGGACGTGTGTGAGTGTGTCTGAGTGAGAGACTCACACTGTGAACGT	ko	1	00	18
KO-ASPM-00-1	KO-ASPM	AACAGTACGTCAGTGTGAGTGACAGAGTCAGAGAGTGTGTGAGTCTACGT	ko	1	00	4
KO-ASPM-00-1	KO-ASPM	AACAGTACGTGTGTGTGACTCTCAGTGTGACTCAGTGACTCTGTCTACGT	ko	1	00	3
KO-ASPM-00-1	KO-ASPM	AACATCACGTGAGACTGTCACTGAGAGAGTCTCTCTGTCTCTGTGAACGT	ko	1	00	14
KO-ASPM-00-1	KO-ASPM	AACATCACGTGTGTCTCATACTGAGTCTCTCTCAGTCAGTCTGTCTACGT	ko	1	00	5
KO-ASPM-00-1	KO-ASPM	AACATGACGTCACTCAGTCTGAGTCAGTCAGTCTGTGTGAGTGTCTACGT	ko	1	00	3
KO-ASPM-00-1	KO-ASPM	AACATGACGTGAGTCTCACAGAGTGTCTCTCAGAGTCTCTGACAAACGTA	ko	1	00	3
KO-ASPM-00-1	KO-ASPM	AACATGACGTGAGTGTGAAGACACTGTGTGACTCAGTGTCAGAGTACGTA	ko	1	00	31
KO-ASPM-00-1	KO-ASPM	AACATGACGTGTGTGAGTGAGTCAGTCAGAGTCTGAGTCACAGTGAACGT	ko	1	00	14
KO-ASPM-00-1	KO-ASPM	AACCACACGTGAGTCTCACTCTGTGTGTGACTGTGAGTCTCAGAGTACGT	ko	1	00	20
KO-ASPM-00-1	KO-ASPM	AACCCAACGTGAGAGACTGACAGTCTCAGTGACTCTGAGTGAGTGAACGT	ko	1	00	26
KO-ASPM-00-1	KO-ASPM	AACCCAACGTGTCAGTCACAGACTCTGAGTGACTGTGAGACAGAGAACGT	ko	1	00	14
KO-ASPM-00-1	KO-ASPM	AACCCCACGTCTGTCTGTCAGTGACTGAGTGTCAGAGTGAGTCTGTACGT	ko	1	00	36
KO-ASPM-00-1	KO-ASPM	AACCGAACGTGTCTGTGTCACAGAGTCTGTGAGAGAGTCTGTGAGTACGT	ko	1	00	5
KO-ASPM-00-1	KO-ASPM	AACCGGACGTGAGTGTGTCTGACTCTCTCACTCTGAGTGTCTGTGTACGT	ko	1	00	16
KO-ASPM-00-1	KO-ASPM	AACCGTACGTCTCTGTGAGTGTGTGTGAGTCTCTCAGTGTGTGTGTACGT	ko	1	00	14
KO-ASPM-00-1	KO-ASPM	AACCGTACGTGTCACTCTGTCAGAGTCAGTCTGTCACAGTCACACAACGT	ko	1	00	6
KO-ASPM-00-1	KO-ASPM	AACCTAACGTGAGTGTCTCTGTGTGTCTGTGTGTGTGAGTGTGTGTACGT	ko	1	00	9
KO-ASPM-00-1	KO-ASPM	AACCTAACGTGAGTGTGTGAGACAGAGTGTGTCACACTCAGTGACAACGT	ko	1	00	13
KO-ASPM-00-1	KO-ASPM	AATCTGACGTGACACAGTCTGTGTGTGAGTGACAGTCAGTCAGTGAACGT	ko	1	00	31
KO-ASPM-00-1	KO-ASPM	AATCTTACGTGTCACTCTGAGAGTCAGTGTGTGACAGTCAAACTCAACGT	ko	1	00	26
KO-ASPM-00-1	KO-ASPM	AATGACACGTGTGTCTCTGTCGTGTGTCAGACACTGACTGTCAGAACGTA	ko	1	00	17
KO-ASPM-00-1	KO-ASPM	AATGAGACGTCTCAGACAGAGTGTGTGTCTGTGTGTCAGTGACAGAACGT	ko	1	00	16
KO-ASPM-00-1	KO-ASPM	AATGAGACGTGAGAGTCTGACTGTCTCACTCAGTGTCAGTGACTCTACGT	ko	1	00	52
KO-ASPM-00-1	KO-ASPM	AATGCCACGTCTGTGTGTGTCAGTCTGAGTGTGTGACTCAAGTGTACGTA	ko	1	00	5
KO-ASPM-00-1	KO-ASPM	AATGCGACGTCAGACTGTGAGTGTCAGTGTGACTGTGTGTCACTCTACGT	ko	1	00	26
KO-ASPM-00-1	KO-ASPM	AATGCTACGTCACTCTCACTCAGAGACACAGAGTCTGAGACACTGTACGT	ko	1	00	18
KO-ASPM-00-1	KO-ASPM	AATGCTACGTCTCAGAGTCTGTGTCTGTCTGTCTCAGAGACTGTGAACGT	ko	1	00	39
KO-ASPM-00-1	KO-ASPM	AATGCTACGTCTCTGTGAGAGTGACACAGAGTCTCTCAGTCACTCAACGT	ko	1	00	36
KO-ASPM-00-1	KO-ASPM	AATGCTACGTGAGTGTCAGTCTCAGAGTGAGTCAGAGTGAGTGTGAACGT	ko	1	00	3
KO-ASPM-00-1	KO-ASPM	AATGCTACGTGTCTCTGTGAGTGTCACATCAGTGAGTCTCTCGAACGTAT	ko	1	00	17
KO-ASPM-00-1	KO-ASPM	AATGGCACGTGAGTGTCACTCTGTCAGTCTGTCTGTGTCTGTGTGTACGT	ko	1	00	11
KO-ASPM-00-1	KO-ASPM	AATGGCACGTGAGTGTCTCTGAGAGAGTGTGTGAGTGTCACACAGTACGT	ko	1	00	5
KO-ASPM-00-1	KO-ASPM	AATGGCACGTGTCTCAGAGAGAGAGTCTCACAGTCAGACTCTCACAACGT	ko	1	00	6
KO-ASPM-00-1	KO-ASPM	AATGGGACGTCTGTCACAGAGTGTGAGTGAGTGTGTCTCAGTGACTACGT	ko	1	00	4
KO-ASPM-00-1	KO-ASPM	AATGGGACGTGTGAGTCACTCACTGAGAGAGTGAGTCAGTGACTCTACGT	ko	1	00	17
KO-ASPM-00-1	KO-ASPM	AATGGTACGTCACACTACAGTGTCACTGTCAGTGTGTGAGTGTGTACGTA	ko	1	00	8
KO-ASPM-00-1	KO-ASPM	AATGGTACGTCTCGACTGTGAGTGTGACTGGTCTCTCACTGAGTACGTAT	ko	1	00	7
KO-ASPM-00-1	KO-ASPM	AATGGTACGTCTGTGAGAGAGTGAGAGTGTCAGAGACAGTGTCTGAACGT	ko	1	00	17
KO-ASPM-00-1	KO-ASPM	AATGGTACGTGTCACTGTGTGTCAGAGTGACTGACTGAGTCTGTGTACGT	ko	1	00	55
KO-ASPM-00-1	KO-ASPM	AATGGTACGTGTCAGTCTGAGACTGTCTGAGTGAGTCAGAGAGTCTACGT	ko	1	00	13
KO-ASPM-00-1	KO-ASPM	AATGGTACGTGTGACTGAGAGACAGACAGACTCAGTGTGTCAGTGAACGT	ko	1	00	27
KO-ASPM-00-1	KO-ASPM	AATGTAACGTCAGTCAGTCACTCTCAGTCTCAGTCACTGTCACAGAACGT	ko	1	00	22
KO-ASPM-00-1	KO-ASPM	AATGTAACGTGACTCTCTCTGACACTCTCTGTCTCTGAGAGAGTGAACGT	ko	1	00	5
KO-ASPM-00-1	KO-ASPM	AATGTCACGTCACAGTCTGAGACTGAGAGAGTGTGACACACAGTGAACGT	ko	1	00	20
KO-ASPM-00-1	KO-ASPM	AATGTCACGTCACTGTCAGTGACTGAGTCACAGACAGACTGAGTGTACGT	ko	1	00	7
KO-ASPM-00-1	KO-ASPM	AATGTCACGTCTGACAGACAGTGACTGTCTGAGTCACAGTCAGAGTACGT	ko	1	00	12
KO-ASPM-00-1	KO-ASPM	AATGTCACGTGTGAGTCTCAGACTCACTCTGAGACTGTCAGTGACTACGT	ko	1	00	8
KO-ASPM-00-1	KO-ASPM	AATGTCACGTGTGTGAGAGTCTGTGACACTCTCACAGAGTGAGTCTACGT	ko	1	00	34
KO-ASPM-00-1	KO-ASPM	AATGTGACGTGAGTGTGACTCAGTGAGACACACTCAGAGACTCACAACGT	ko	1	00	56
KO-ASPM-00-1	KO-ASPM	AATGTGACGTGTGTCTGACACTGACTCAGAGTGAGAGACACTGAGTACGT	ko	1	00	32
KO-ASPM-00-1	KO-ASPM	AATGTGACGTGTGTGACTCTGTCTGTGAGAGAGTGTGACAGTCAGTACGT	ko	1	00	14
KO-ASPM-00-1	KO-ASPM	AATGTGACGTGTGTGAGTCTGAGAGTGTGACTGTCTGTGTGTCTGAACGT	ko	1	00	14
KO-ASPM-00-1	KO-ASPM	AATGTTACGTCTCTGAGTGTGTGTCAGACTGTCTCTGTGAGTGTCAACGT	ko	1	00	7
KO-ASPM-00-1	KO-ASPM	AATGTTACGTGACAGTCTCTGACTGTGAGTCTCAGAGGATCTCAACGTAT	ko	1	00	15
KO-ASPM-00-1	KO-ASPM	AATGTTACGTGAGACACAGTCTGTGTCAGTGTGTGTGTCAGTCTGAACGT	ko	1	00	15
KO-ASPM-00-1	KO-ASPM	AATTAAACGTGACAGTGACTCAGTCAGAGTGTCAGACTGTGTCAGTACGT	ko	1	00	20
KO-ASPM-00-1	KO-ASPM	AATTAAACGTGTGAGTGTCTGAGTGACAGTCAGACACAGTGTCAAACGTA	ko	1	00	19
KO-ASPM-00-1	KO-ASPM	AATTACACGTGTGTCTGAGAGACTCTCACACTGACAGTGTGTGTGAACGT	ko	1	00	14
KO-ASPM-00-1	KO-ASPM	AATTAGACGTGACAGTCACTGTGAGTGTGAGTGAGTGAGTGACTGAACGT	ko	1	00	15
KO-ASPM-00-1	KO-ASPM	AATTATACGTGAGAGTCTGTCTGTCAGAGAGTCAGACTCTGAGAGAACGT	ko	1	00	15
KO-ASPM-00-1	KO-ASPM	AATTATACGTGTCAGAGAGTGACTGTGACTGACACTCTGTGTCTGTACGT	ko	1	00	19
KO-ASPM-00-1	KO-ASPM	AATTCCACGTGAGTGTCAGAGTCACAGTGACTGTGACACTGACACAACGT	ko	1	00	9
KO-ASPM-00-1	KO-ASPM	AATTCGACGTGTCTGTCTCTCAGTGACTGTCTGACAGTCAGAGTGTACGT	ko	1	00	9
KO-ASPM-00-1	KO-ASPM	AATTCTACGTCTCAGCTGTCAGTCTGTGAGTGTGAGAGGCTGTGTACGTA	ko	1	00	12
KO-ASPM-00-1	KO-ASPM	AATTCTACGTGTGTGTCTGACAGACAGAGTGTGTCTCTGTCACTCTACGT	ko	1	00	16
KO-ASPM-00-1	KO-ASPM	AATTGCACGTGAGTGAGTGTGAGTGACTCTCTGTGACACAGTGTACGTAT	ko	1	00	35
KO-ASPM-00-1	KO-ASPM	AATTGGACGTGTGTGAGAGAGTGAGAGACAGTCTCTCAGAGTCTGAACGT	ko	1	00	41
KO-ASPM-00-1	KO-ASPM	AATTTAACGTCAGTCAGTCACTCTGTCAGTCACTGACAGTCTCTCAACGT	ko	1	00	8
KO-ASPM-00-1	KO-ASPM	AATTTAACGTGTGAGTGTCTCTCAGAGAGTGACTGTGTCAGAGTGTACGT	ko	1	00	10
KO-ASPM-00-1	KO-ASPM	AATTTCACGTCTGTGTGTGTGTGACTGTCTGTGTCTGAGTGTCAGTACGT	ko	1	00	3
KO-ASPM-00-1	KO-ASPM	AATTTCACGTGTGTCTCTGACTCAGTCTCAGTGAGTCTGTGATGTACGTA	ko	1	00	14
KO-ASPM-00-1	KO-ASPM	AATTTGACGTCAGTCAGACAGTCTCTCACACTGTCACTGAGACTGTACGT	ko	1	00	15
KO-ASPM-00-1	KO-ASPM	AATTTGACGTGTCTCAGTGTGACAGTCTGTCTGTGTCTGACTGAGTACGT	ko	1	00	3
KO-ASPM-00-1	KO-ASPM	AATTTTACGTGACACAGTGAGTGTGTCTGTGTGTGTCTCTCTCTGAACGT	ko	1	00	10
KO-ASPM-00-1	KO-ASPM	ACAAACACGTGTGACAGTCTGAGTGTGTCACTCTGAGTCACACAGAACGT	ko	1	00	56
KO-ASPM-00-1	KO-ASPM	ACAAACACGTGTGTGTGTGAGTGACTCGTCAGACACAGTCTCTACGTATG	ko	1	00	5
KO-ASPM-00-1	KO-ASPM	ACAAACACGTGTGTGTGTGTGAGTGACTCGTCAGACACAGTCTCTACGTA	ko	1	00	42
KO-ASPM-00-1	KO-ASPM	ACAAAGACGTGAGAGACAGAGTGTGACTGTGAGAGTCTCTGTGACAACGT	ko	1	00	11
KO-ASPM-00-1	KO-ASPM	ACAACAACGTCAGTCAGTCTGTCTGTGTCACACTGTCAGTCAGAGTACGT	ko	1	00	16
KO-ASPM-00-1	KO-ASPM	ACAACAACGTGAGTGTGTGTGTGTCAGACAGAGTGAGAGAGTGTGAACGT	ko	1	00	11
KO-ASPM-00-1	KO-ASPM	ACAACACGTCAGTGTGTGTGACTCTGAGAGAGTGTCACACTCTGTACGTA	ko	1	00	7
KO-ASPM-00-1	KO-ASPM	ACAACCACGTGTGTGACTCAGTCACAGAGAGAGAGTGAGTGTCAGTACGT	ko	1	00	15
KO-ASPM-00-1	KO-ASPM	ACAACCACGTGTGTGAGTCAGAGACACACACATGAGTGTGAGTGAACGTA	ko	1	00	8
KO-ASPM-00-1	KO-ASPM	ACAACTACGTGACTGTGTGTGACTCTCTCAGAGTGGTGTCGACAACGTAT	ko	1	00	7
KO-ASPM-00-1	KO-ASPM	ACAAGAACGTGTCACTCACACTGTGACACAGAGTGTCTCTGAGTCTACGT	ko	1	00	7
KO-ASPM-00-1	KO-ASPM	ACAAGACGTGAGTGTCTGTGTGTCTCTCTGAGTCTGAGTGTCTCAACGTA	ko	1	00	24
KO-ASPM-00-1	KO-ASPM	ACAAGGACGTCTGTGAGAGACTGAGTGAGTGAGTCAGAGACAGAGTACGT	ko	1	00	22
KO-ASPM-00-1	KO-ASPM	ACAAGGACGTGTGTGAGTGTGTGAGAGTCTGAGTGTCTCTGTCACAACGT	ko	1	00	6
KO-ASPM-00-1	KO-ASPM	ACAAGTACGTCTGTCAGTGTGACTGACAGAGACACAGTGAGTCTCAACGT	ko	1	00	10
KO-ASPM-00-1	KO-ASPM	ACAATCACGTCAGTGAGACACTCTGTGTCAGTCTGACACTGTGTGAACGT	ko	1	00	17
KO-ASPM-00-1	KO-ASPM	ACAATGACGTGAGACTGTCAGAGAGAGTGTGAGAGTGTGACTCTCTACGT	ko	1	00	19
KO-ASPM-00-1	KO-ASPM	ACAATGACGTGTGTCTGACACTGTCTCAGTGTCAGACTGAGACTCAACGT	ko	1	00	13
KO-ASPM-00-1	KO-ASPM	ACAATTACGTCACTCTCACAGTCACTGAGTGTGTGACAGTCAGTGAACGT	ko	1	00	15
KO-ASPM-00-1	KO-ASPM	ACAATTACGTGACACTGTGTCTGAGAGTGGTGTGTCTGACACAGTACGTA	ko	1	00	11
KO-ASPM-00-1	KO-ASPM	ACACAAACGTGACTCAGAGTCAGTGTCTGAGTCTCTCTGTGTGAGAACGT	ko	1	00	16
KO-ASPM-00-1	KO-ASPM	ACACAAACGTGTGAGTGTGTCTGTGTGAGTCTGACTGAGAGTTTCTACGT	ko	1	00	11
KO-ASPM-00-1	KO-ASPM	ACACAACGTGTCAGTCAGTGTGTGTGTGAGAGTGTCTGACACAGTACGTA	ko	1	00	25
KO-ASPM-00-1	KO-ASPM	ACACACACGTGTGTGTCAGAGAGTCAGTCTCAGTCACTCTGTCACAACGT	ko	1	00	19
KO-ASPM-00-1	KO-ASPM	ACACAGACGTGTCTGACACAGTGTGTGTCTGTGTGACTCACTGACTACGT	ko	1	00	14
KO-ASPM-00-1	KO-ASPM	ACACATACGTCAGAGAGTGTCACTCAGAGACTCTCTCACAGTCTGAACGT	ko	1	00	43
KO-ASPM-00-1	KO-ASPM	ACACATACGTCTCTGTGAGTCTCTGAGACAGTGTCAGACTGAGAGAACGT	ko	1	00	23
KO-ASPM-00-1	KO-ASPM	ACACCAACGTGAGTGTGTCAGTGACAGTCACTGTCTCAGTCTGTCAACGT	ko	1	00	15
KO-ASPM-00-1	KO-ASPM	ACACCCACGTCTCTCTCACTGACACAGAGACTCAGTCACAGAGAGTACGT	ko	1	00	12
KO-ASPM-00-1	KO-ASPM	ACACCCACGTGTGTCAGTGAGAGAGACACTGTGTCAGAGTGTGTGTACGT	ko	1	00	27
KO-ASPM-00-1	KO-ASPM	ACACCTACGTCACAGAGTCAGAGTGTGTGAGACTCTCACTGTGTGAACGT	ko	1	00	11
KO-ASPM-00-1	KO-ASPM	ACACCTACGTCTCAGAGTGAGTGACTCTGTGTCTGAGAGTCTCTGTACGT	ko	1	00	7
KO-ASPM-00-1	KO-ASPM	ACACGCACGTCAGTCTCAGACACTGTCACAGTCAGTCTGTCTGTGTACGT	ko	1	00	13
KO-ASPM-00-1	KO-ASPM	ACACGCACGTCTGTGTCTGTGACACTGACACTGTGCAGTGTGAGTACGTA	ko	1	00	22
KO-ASPM-00-1	KO-ASPM	ACACGCACGTGTGTGTGACTGAGAGTCTCAGTGACTGTCTCTCTCTACGT	ko	1	00	10
KO-ASPM-00-1	KO-ASPM	ACACGGACGTGTGAGACTGACTCACTGACTGTCTGTGTGTGTCTGTGTAC	ko	1	00	15
KO-ASPM-00-1	KO-ASPM	ACACGGACGTGTGTGTGTCAGTGTCAGAGTGAGTCTGAGTCAGAGTACGT	ko	1	00	15
KO-ASPM-00-1	KO-ASPM	ACACGTACGTCAGACTGTGTCTGAGAGAGACACTGTGTCAGTGAGAACGT	ko	1	00	21
KO-ASPM-00-1	KO-ASPM	ACACGTACGTCTCAGACTGTGAGAGTCTGTCACTCACTGTGAGTCTACGT	ko	1	00	9
KO-ASPM-00-1	KO-ASPM	ACACGTACGTGTCTCTGACACTCAGACACTCTGTCAGAGTGTGTCTACGT	ko	1	00	15
KO-ASPM-00-1	KO-ASPM	ACACGTACGTGTCTGTGTCTCACACTGTGTCAGACAGAGAGTGTCTACGT	ko	1	00	13
KO-ASPM-00-1	KO-ASPM	ACACGTACGTGTGAGTCAGTGAGAGAGTCTCACAGAGTGAGTGACTACGT	ko	1	00	14
KO-ASPM-00-1	KO-ASPM	ACACTAACGTCACACAGTGTGTGTGTCAGTGTCTGTCTGTGTCAGTACGT	ko	1	00	22
KO-ASPM-00-1	KO-ASPM	ACACTCACGTGTCTCTCTGACACTCTCACAGTGAGTCTCACTGTGAACGT	ko	1	00	20
KO-ASPM-00-1	KO-ASPM	ACACTGACGTGTCTGTGTGACTGTGTCACTCTGTCTGTCAGTGAGTACGT	ko	1	00	17
KO-ASPM-00-1	KO-ASPM	ACACTTACGTCTGACAGTGTGAGTCTCTGAGAGAGTCTGAGAGTGTACGT	ko	1	00	3
KO-ASPM-00-1	KO-ASPM	ACACTTACGTGACTCTCAGTGTGTGTGTGACAGTGTCACTGAGTGAACGT	ko	1	00	24
KO-ASPM-00-1	KO-ASPM	ACACTTACGTGTGAGTGACTCACTCTCAGTGAGTGAGACTCAGTCTACGT	ko	1	00	19
KO-ASPM-00-1	KO-ASPM	ACGCAAACGTCTCTGTCTCTCTGTCAGTGAGTCAGAGTGTCTCAGTACGT	ko	1	00	17
KO-ASPM-00-1	KO-ASPM	ACGCAAACGTGTGTGTGTGTCACAGTCTGTGTGTCACAGTCACAGAACGT	ko	1	00	12
KO-ASPM-00-1	KO-ASPM	ACGCAAACGTGTGTGTGTGTGACTCTCTCACACACACTGAGGTCTACGTA	ko	1	00	26
KO-ASPM-00-1	KO-ASPM	ACGCACACGTCACACTCTGTGACTGAGTCACTGTGTCACTGACTGTACGT	ko	1	00	10
KO-ASPM-00-1	KO-ASPM	ACGCACACGTCACTCTGAGTGAGTGACTGTGAGTGAGTCTGAGACAACGT	ko	1	00	24
KO-ASPM-00-1	KO-ASPM	ACGCACACGTGTGTGAGTGAGAGTGTCTCAGTGAGTGTGTCTGAGTACGT	ko	1	00	19
KO-ASPM-00-1	KO-ASPM	ACGCAGACGGAGAGAGTCTCAGACTGTCTGTCAGAGACTCTCAGAACGTA	ko	1	00	23
KO-ASPM-00-1	KO-ASPM	ACGCAGACGTGTGTCTCTGTCAGACAGTCACACAGACTGAGTGTGAACGT	ko	1	00	26
KO-ASPM-00-1	KO-ASPM	ACGCCCACGTCTCTGTCTGACAGTCAGTGTCAGTGTGAGAGAGTCAACGT	ko	1	00	38
KO-ASPM-00-1	KO-ASPM	ACGCCCACGTGTCACTGTGTGACACTCTGTCAGACTCAGTGTCTGTACGT	ko	1	00	23
KO-ASPM-00-1	KO-ASPM	ACGCCTACGTGACACTGTCTCTGTCAGTCACAGAGTCTCTGACACTACGT	ko	1	00	24
KO-ASPM-00-1	KO-ASPM	ACGCCTACGTGAGAGAGAGTCTGTCAGTGCACTGTGTGTCAGTGTACGTA	ko	1	00	7
KO-ASPM-00-1	KO-ASPM	ACGCCTACGTGGAGAGACAGTCTCTGAGAGTCTGTCTCACTGAGAACGTA	ko	1	00	10
KO-ASPM-00-1	KO-ASPM	ACGCCTACGTGTCAGTAAGTGTCAGTGTCAGTGTGTGTCTGTGTCAACGT	ko	1	00	4
KO-ASPM-00-1	KO-ASPM	ACGCCTACGTGTGTGAGTAAGTCAGACAGTCAGTGTCACAGACAGTACGT	ko	1	00	26
KO-ASPM-00-1	KO-ASPM	ACGCGAACGTGACAGTCAGTGTCAGTGAGACAGTGTGAGTCTGTGTACGT	ko	1	00	7
KO-ASPM-00-1	KO-ASPM	ACGCGAACGTGTGACACACACTGTGAGTCTCACTGTCTGTGACTCAACGT	ko	1	00	13
KO-ASPM-00-1	KO-ASPM	ACGCGAACGTGTGTGTCACTGTCTGTGAGAGTCAGTGACTGTCAGTACGT	ko	1	00	24
KO-ASPM-00-1	KO-ASPM	ACGCGCACGTCAGAGTGTCTCTCTCTCAGAGTCAGTCAGACTGAGAACGT	ko	1	00	6
KO-ASPM-00-1	KO-ASPM	ACGCGCACGTGAGAGACTGTGTCAGTCAGAGAGACAGTGTCAGTGTACGT	ko	1	00	20
KO-ASPM-00-1	KO-ASPM	ACGCGCACGTGTCAGTGTCAGTCTGACTGACTCACACTGTGTGAGTACGT	ko	1	00	3
KO-ASPM-00-1	KO-ASPM	ACGCGCACGTGTGAGTGTCTCAGACAGAGTGAGAGAGTCTGTGTGTACGT	ko	1	00	23
KO-ASPM-00-1	KO-ASPM	ACGCGGACGTCACAGTGAGACTCAGAGTGAGACTGAGACAGAGTGTACGT	ko	1	00	21
KO-ASPM-00-1	KO-ASPM	ACGCGGACGTCTGTCTGTCAGTCTGTCTGTCTCACAGTGTGTGAGTACGT	ko	1	00	19
KO-ASPM-00-1	KO-ASPM	ACGCGGACGTGTCAGACTCACTGAGTGAGAGTCTGAGTGTGTGTGAACGT	ko	1	00	8
KO-ASPM-00-1	KO-ASPM	ACGCGGACGTGTGAGTCAGTCAGAGACAGTGTGTCTGTGTGTGTCAACGT	ko	1	00	3
KO-ASPM-00-1	KO-ASPM	ACGCGGACGTGTGTCTGTCAGTGAGAGTGAGAGAGTGTCACTCAGAACGT	ko	1	00	29
KO-ASPM-00-1	KO-ASPM	ACGCGGCGTCTCACACTGTCAGTGTGTGACAGAGAGTCAGAGTCAACGTA	ko	1	00	29
KO-ASPM-00-1	KO-ASPM	ACGCGTACGTCAGTGACAGTCTCTGAGTCACAGAGAGAGAGTGACTACGT	ko	1	00	29
KO-ASPM-00-1	KO-ASPM	ACGCGTACGTCTGTGTGTGTGAGAGTGTCTGTGTGTCTGTCTCAGAACGT	ko	1	00	12
KO-ASPM-00-1	KO-ASPM	ACGCGTACGTGTCTCAGACTCAGTGTGTGACTGTATGTCTCAGTGAACGT	ko	1	00	19
KO-ASPM-00-1	KO-ASPM	ACGCGTACGTGTCTGACTGAGAGTGTCAGTCACAGAGAGACTTCAACGTA	ko	1	00	30
KO-ASPM-00-1	KO-ASPM	ACGCTAACGTGAGACAGTCACAGTCAGACACTGAGTGTCTGTGAGTACGT	ko	1	00	11
KO-ASPM-00-1	KO-ASPM	ACGCTAACGTGAGTGACTGTCTGTGTGACAGACTCTGAGTGACTCAACGT	ko	1	00	3
KO-ASPM-00-1	KO-ASPM	ACGCTAACGTGTGAGTCACTCTGTCTGTGTCAGACTGTGACAGTGAACGT	ko	1	00	16
KO-ASPM-00-1	KO-ASPM	ACGCTCACGTGTCTCACTCTGAGTGTGTGAGTGTGTGTGTCTCTCTACGT	ko	1	00	13
KO-ASPM-00-1	KO-ASPM	ACGCTCACGTGTCTCTGAGTCTGACACAGTGAGTGTGTGAGAGTCAACGT	ko	1	00	16
KO-ASPM-00-1	KO-ASPM	ACGCTCACGTGTGACAGAGGACTGAGTGTGTGACTGTCAGTGAGAACGTA	ko	1	00	12
KO-ASPM-00-1	KO-ASPM	ACGCTCACGTGTGTCAGTGTGTGTGACACTCTGAGAGTCTGTCTGAACGT	ko	1	00	5
KO-ASPM-00-1	KO-ASPM	ACGCTGACGTCAGAGTGAGACTGAGACTCAGAGAGTCTGAGTCTGTACGT	ko	1	00	42
KO-ASPM-00-1	KO-ASPM	ACGCTGACGTCAGTGACAGTCACTGTGTGTCAGTGAGAGTGTGACTACGT	ko	1	00	28
KO-ASPM-00-1	KO-ASPM	ACGCTGACGTCTTCACACTGACAGTGTGACTCTGTGACTCAGTGAACGTA	ko	1	00	9
KO-ASPM-00-1	KO-ASPM	ACGCTGACGTGACTGACTGTGTCTCTGTGTGTCTCTCTCTGTGTGAACGT	ko	1	00	11
KO-ASPM-00-1	KO-ASPM	ACGCTGACGTGTCAGTCAGTGACTGTCTCACACTCAGAGTCTGAGTACGT	ko	1	00	8
KO-ASPM-00-1	KO-ASPM	ACGCTTACGTCTGTGAGTCTGAGACTGTGTGTGTCTCTGACTGTGAACGT	ko	1	00	26
KO-ASPM-00-1	KO-ASPM	ACGCTTACGTGACTGTGACACACTGTGAGAGTCTCTGAGTCTGAGAACGT	ko	1	00	15
KO-ASPM-00-1	KO-ASPM	ACGGAAACGTCACTGAGTGACAGACTGACAGTGACTCTCTGTGACAACGT	ko	1	00	32
KO-ASPM-00-1	KO-ASPM	ACGGAAACGTGAGACTGACACAGTCTGAGTGACTCTGTCAGTGAGTACGT	ko	1	00	33
KO-ASPM-00-1	KO-ASPM	ACGGAAACGTGTGACACAGTGTGTGTGTGTCTGTGTGTGAGACTGAACGT	ko	1	00	19
KO-ASPM-00-1	KO-ASPM	ACGGAGACGTCACTGACAGTGTCCTGTGTGAGAGTGAGTGACTGTACGTA	ko	1	00	21
KO-ASPM-00-1	KO-ASPM	ACGGAGACGTCTGTCTGTGTGAGAGAGTGTGAGAGACACTCTGAGAACGT	ko	1	00	12
KO-ASPM-00-1	KO-ASPM	ACGGAGACGTGAGAGTCAGTGACAGAGACTCTCTCAGTCACTGTGTACGT	ko	1	00	11
KO-ASPM-00-1	KO-ASPM	ACGGAGACGTGTGTGAGTGTGTGACTCTCTGTACGTATGGACAGTAGTTG	ko	1	00	11
KO-ASPM-00-1	KO-ASPM	ACGGATACGTTCTGTGAGTGTGTCTGTGTGTGAGAGTGAGACTGTACGTA	ko	1	00	18
KO-ASPM-00-1	KO-ASPM	ACGGCAACGTCACAGTCTCAGTCTGAGAGTCACTATCAGAGTCTGAACGT	ko	1	00	21
KO-ASPM-00-1	KO-ASPM	ACGGCAACGTGAGTGTGAGTGTGTCACACAGTCTGAGTCTGTGACTACGT	ko	1	00	47
KO-ASPM-00-1	KO-ASPM	ACGGCAACGTGTGTGTCTCACTCTCACTCTGTCAGTGTGTCTGTGAACGT	ko	1	00	24
KO-ASPM-00-1	KO-ASPM	ACGGCCACGTGAGTCAGACTCTGAGTCAGAGAGAGAGAGTCAGTGAACGT	ko	1	00	33
KO-ASPM-00-1	KO-ASPM	ACGGCCACGTGAGTGTGACAGAGTGCACTGTGTGTGTGACACAGTACGTA	ko	1	00	14
KO-ASPM-00-1	KO-ASPM	ACGGCGACGTCAGAGAGTCAGAGTGTGTGTCACAGTGAGTCTGTGTACGT	ko	1	00	4
KO-ASPM-00-1	KO-ASPM	ACGGCGACGTCTCTGTGTCACTGTGAGAGTCTGAGTGCGTGTGTGAACGT	ko	1	00	26
KO-ASPM-00-1	KO-ASPM	ACGGCGACGTGTGTCACAGACAGTGAGAATCACAGAGTCTGTCTCTACGT	ko	1	00	51
KO-ASPM-00-1	KO-ASPM	ACGGCTACGTCTGACTCAGTCTCTGTCTCTGACAGTCAGACAGAGAACGT	ko	1	00	11
KO-ASPM-00-1	KO-ASPM	ACGGCTACGTGTCTCAGTCACACTGTGTCTGACAGAGTGTGTGTCTACGT	ko	1	00	8
KO-ASPM-00-1	KO-ASPM	ACGGCTACGTGTGTCTCACTGACACTGTCTGTCTGACTCAGAGTGAACGT	ko	1	00	9
KO-ASPM-00-1	KO-ASPM	ACGGGAACGTCTGTGTCTCTGTGTCTCAGTGTGTCAGTGACTGTGTACGT	ko	1	00	3
KO-ASPM-00-1	KO-ASPM	ACGGGAACGTGACAGTGTCTCTGAGTGTCAGAGAGTCTGTGTCTCTACGT	ko	1	00	5
KO-ASPM-00-1	KO-ASPM	ACGGGAACGTGAGAGACAGAGTGTGTGACTGAGTGTGTGACTCACAACGT	ko	1	00	3
KO-ASPM-00-1	KO-ASPM	ACGGGACGTCAGAGAGTGTGTCAGAGTGTGTGTGTGTGAGTGTACGTATG	ko	1	00	9
KO-ASPM-00-1	KO-ASPM	ACGGGCACGTCACTCTCTCTGTCACTGTGTCTGTGTCTGTCACAGAACGT	ko	1	00	28
KO-ASPM-00-1	KO-ASPM	ACGGGCACGTGTCAGTGACACTGTGTGACAGTGAGTGAGAGTGTGAACGT	ko	1	00	33
KO-ASPM-00-1	KO-ASPM	ACGGGCACGTGTGAGACTGTGACACACTCTCTGTCAGTGTGAGAGTACGT	ko	1	00	8
KO-ASPM-00-1	KO-ASPM	ACGGGCACGTGTGTCTGAGTGTGACTGTGACAGAGTGTGTCTGTGTACGT	ko	1	00	13
KO-ASPM-00-1	KO-ASPM	ACGGGGACGTCAGAGAGTGAGAGAGTCAGGAGAGTCAGTGTCTGAACGTA	ko	1	00	18
KO-ASPM-00-1	KO-ASPM	ACGGGGACGTCAGTGTGACTCAGAGAGAGTGAGAGAGTGTCTGAGTACGT	ko	1	00	23
KO-ASPM-00-1	KO-ASPM	ACGGGGACGTCTGTGAGTCTCTCTCGAGACACAGACTGTCTGTGAACGTA	ko	1	00	13
KO-ASPM-00-1	KO-ASPM	ACGGGGACGTGAGTGTGACTGTGAGAGTGTAGTGTGTCTCTCTCTACGTA	ko	1	00	5
KO-ASPM-00-1	KO-ASPM	ACGGGTACGTCAGAGTGAGACTGACTCTGAGACACTTCAGAGACAACGTA	ko	1	00	37
KO-ASPM-00-1	KO-ASPM	ACGGGTACGTCAGTGTCTCAGACAGTCTCTCTGTGTCTCAGTCTGTACGT	ko	1	00	25
KO-ASPM-00-1	KO-ASPM	ACGGGTACGTCTCTCTGACACTGTGACAGAGTGAGTGTCAGACTGTACGT	ko	1	00	10
KO-ASPM-00-1	KO-ASPM	ACGGGTACGTCTGTGTGACAGAGAGAGTCTCTCAGTGTGAGTCTGTACGT	ko	1	00	38
KO-ASPM-00-1	KO-ASPM	ACGGGTACGTGACAGACAGTCAGACAGTGTCAGTCACTGACTGACTACGT	ko	1	00	4
KO-ASPM-00-1	KO-ASPM	ACGGGTACGTGAGTGAGTGTGTGTCTCACAGTGAGTGTGTGTGTCTACGT	ko	1	00	28
KO-ASPM-00-1	KO-ASPM	ACGGGTACGTGAGTGAGTGTGTGTCTTACAGTGAGTGTGTGTCTACGTAT	ko	1	00	3
KO-ASPM-00-1	KO-ASPM	ACGGGTACGTGGGTCAGTCACACAGAGAGTGAGTGAGAGTCTCACTACGT	ko	1	00	8
KO-ASPM-00-1	KO-ASPM	ACGGTAACGTGAGACAGTGTCTGTCTCACAGAGTCAGTCTGTCTGAACGT	ko	1	00	13
KO-ASPM-00-1	KO-ASPM	ACGGTAACGTGTGAGACTCACTGTCTCACTGACTGTCACTGTCTGTACGT	ko	1	00	13
KO-ASPM-00-1	KO-ASPM	ACGGTAACGTGTGTCACAGTGTGTGACTGAGTCACTCTGTGTGTGAACGT	ko	1	00	27
KO-ASPM-00-1	KO-ASPM	ACGGTACGTCTGTCACAGTCAGAGTCACTCTGAGTCTGTGAGTGTACGTA	ko	1	00	16
KO-ASPM-00-1	KO-ASPM	ACGGTCACGTCTGTGAGACAGAGTCTCTCTGAGTGTCACACACTCAACGT	ko	1	00	4
KO-ASPM-00-1	KO-ASPM	ACGGTCACGTGACTGAGTGTCAGTCTGAGACAGAGAGTGAGAGTGTACGT	ko	1	00	4
KO-ASPM-00-1	KO-ASPM	ACGGTCACGTGTCTCACAGAGTCACAGTGTCTCTGTGTGTCTGAGTACGT	ko	1	00	11
KO-ASPM-00-1	KO-ASPM	ACGGTCACGTGTCTTTCTGACAGTGTGAGAGACTGTGTGTCACTGAACGT	ko	1	00	13
KO-ASPM-00-1	KO-ASPM	ACGGTCACGTGTGAGAGTGTGTGTGACTCTGAGTGTCTGAGAGTGAACGT	ko	1	00	21
KO-ASPM-00-1	KO-ASPM	ACGGTCACGTGTGTGACACAGTGACACTCACTGTGATACAGACTCTACGT	ko	1	00	11
KO-ASPM-00-1	KO-ASPM	ACGGTGACGTCTCACTCACAGTGAGAGTCTCAGACTGTGTCTGAGAACGT	ko	1	00	11
KO-ASPM-00-1	KO-ASPM	ACGGTGACGTCTGTGAGTCTCTACTGACAGTGTGTCTGAGTGAGTACGTA	ko	1	00	26
KO-ASPM-00-1	KO-ASPM	ACGGTGACGTGTCACTCAGTGTCTGACAGACTGACACTGACACTCAACGT	ko	1	00	8
KO-ASPM-00-1	KO-ASPM	ACGGTGACGTGTGAGTCACTCTCTCTGTCACAGTGACACAGACAGTACGT	ko	1	00	12
KO-ASPM-00-1	KO-ASPM	ACGGTGACGTGTGTCTCAGTGAGTGTGAGACACAGTGTGTCACAGTACGT	ko	1	00	17
KO-ASPM-00-1	KO-ASPM	ACGGTTACGTCAGTCTGGTGTCAGAGAGTCAGAGTCTGAGACTCAACGTA	ko	1	00	11
KO-ASPM-00-1	KO-ASPM	ACGGTTACGTGACTGAGAGACACTGTCTCAGAGACAGTGTGTCTGAACGT	ko	1	00	17
KO-ASPM-00-1	KO-ASPM	ACGGTTACGTGAGAGTCAGTGTCACTCACACTGTGTGAGAGAGTCTACGT	ko	1	00	7
KO-ASPM-00-1	KO-ASPM	ACGGTTACGTGAGAGTCTCAGACTCTGTGTGAGTGTCACAGTCTCTACGT	ko	1	00	6
KO-ASPM-00-1	KO-ASPM	ACGGTTACGTGTCAGTCAGAGACAGTGTGTGTGTGTCTTTTCTACGTATG	ko	1	00	6
KO-ASPM-00-1	KO-ASPM	ACGTACACGTGTCAGACACACTCTGTCTGAGTGTGACACTGACTCTACGT	ko	1	00	14
KO-ASPM-00-1	KO-ASPM	ACGTAGACGTGTCTGTCACACTCAGTGTGTCACTCTGACACTGACTACGT	ko	1	00	16
KO-ASPM-00-1	KO-ASPM	ACGTAGACGTGTCTGTCAGTGAGAGAGACTCTCAGACTCACAGTAACGTA	ko	1	00	4
KO-ASPM-00-1	KO-ASPM	ACGTATACGTGACAGTGTGTCTGTGTCTCTCAGACTGTGACACTAACGTA	ko	1	00	23
KO-ASPM-00-1	KO-ASPM	ACGTATACGTGTCAGAGACTGAGTGTGTGTCTGTGTCTCAGAGTGAACGT	ko	1	00	3
KO-ASPM-00-1	KO-ASPM	ACGTCAACGTCTCTGTCACTGTCAGTGTGTCACTGTCTGTCTGAGAACGT	ko	1	00	16
KO-ASPM-00-1	KO-ASPM	ACGTCAACGTGACTGAGACACAGACACAGTCTCTGTCAGACAGTGAACGT	ko	1	00	16
KO-ASPM-00-1	KO-ASPM	ACAGAGACGTCACAGTCTGACACTCACTGTCTGAGACTCTGAGAGAACGT	ko	1	00	23
KO-ASPM-00-1	KO-ASPM	ACAGAGACGTCAGTGAGTCTGTCAGTCTGTGTCTCTCAGTCAGAGAACGT	ko	1	00	39
KO-ASPM-00-1	KO-ASPM	ACAGAGACGTGTCAGTGTCTGTGTGACTGACAGAGAGTGTGAGTGTACGT	ko	1	00	88
KO-ASPM-00-1	KO-ASPM	ACAGATACGTGTCTCAGTCTGTGAGACAGTGTCTCAGTGTGTGACACGTA	ko	1	00	9
KO-ASPM-00-1	KO-ASPM	ACAGCAACGTGAGTGTGAAGTCTGACTGCAGTCAGTCTGACTGTACGTAT	ko	1	00	8
KO-ASPM-00-1	KO-ASPM	ACAGCCACGTCTGTCTGTGTGTGTCACTCTGTGACACTCTCACACTACGT	ko	1	00	10
KO-ASPM-00-1	KO-ASPM	ACAGCGACGTGTGTGTCTCTGTCTCTGTGAGTCTGTCAGAGTCTGAACGT	ko	1	00	66
KO-ASPM-00-1	KO-ASPM	ACAGCTACGTCAGACACAGAGTGTCACTCTCTGTCTCTCAGTGTGTACGT	ko	1	00	5
KO-ASPM-00-1	KO-ASPM	ACAGCTACGTCTGTGTCTGTCAGTCTCACTCAGTCACAGATAGTGTACGT	ko	1	00	8
KO-ASPM-00-1	KO-ASPM	ACAGCTACGTGTGACACTCTGTGTCTGTCTGTCAGAGACTCACACAACGT	ko	1	00	31
KO-ASPM-00-1	KO-ASPM	ACAGGAACGTGTGTCAGTGACACTGTGTCACACTCACTGTGTCTGACGTA	ko	1	00	9
KO-ASPM-00-1	KO-ASPM	ACAGGACGTGTGACAGAGTGACACTCACTCTCAGACTCACTCTGTACGTA	ko	1	00	22
KO-ASPM-00-1	KO-ASPM	ACAGGCACGTCTCTGTCAGTGACAGTGTCTGTGTCAGACTGAGTGTACGT	ko	1	00	29
KO-ASPM-00-1	KO-ASPM	ACAGGCACGTGAGTCTCAGACAGTCTGTGTGAGTGAGTGTCTGTGTACGT	ko	1	00	7
KO-ASPM-00-1	KO-ASPM	ACAGGGACGTCTGACTGTGAGAGTGTGTGAGACACTGAGAGTGTGAACGT	ko	1	00	9
KO-ASPM-00-1	KO-ASPM	ACAGGGACGTGACTGTGTGACTCTGTGTGTCTCTGAGTCACACACTACGT	ko	1	00	43
KO-ASPM-00-1	KO-ASPM	ACAGGGACGTGAGACAGTGTGAGAGTCAGTGACTCTCAGACTCTGAACGT	ko	1	00	9
KO-ASPM-00-1	KO-ASPM	ACAGGGACGTGTCAGTGTCTGTGTCAGTGACTCACACTGAGTGACAACGT	ko	1	00	23
KO-ASPM-00-1	KO-ASPM	ACAGGTACGTGAGACACTCTCAGTGACAGTGACAGTGTGTGTGAGTACGT	ko	1	00	10
KO-ASPM-00-1	KO-ASPM	ACAGGTACGTGTGACTCAGACAGAGTGTCTGAGAGTGTCACAGAGTACGT	ko	1	00	25
KO-ASPM-00-1	KO-ASPM	ACAGGTACGTGTTTCTGTGTGTGTGTGACAGACTGTGTCACTGTGTACGT	ko	1	00	46
KO-ASPM-00-1	KO-ASPM	ACAGTAACGTCTGTCAGTGTCAGAGTGTCACTGTCTGTGAGTCAGAACGT	ko	1	00	10
KO-ASPM-00-1	KO-ASPM	ACAGTAACGTGACTGTCAGTGAGAGAGTGTGAGAGTGTGTGTGTGTACGT	ko	1	00	17
KO-ASPM-00-1	KO-ASPM	ACAGTAACGTGTCAGACACACTGACTGTGACTGAGAGTGAGACTCTACGT	ko	1	00	11
KO-ASPM-00-1	KO-ASPM	ACAGTCACGTCAGTGACACTCTGTGACTGTCTGTCAGACAGTGAGAACGT	ko	1	00	9
KO-ASPM-00-1	KO-ASPM	ACAGTCACGTGAGTGAGTGTCACAGTGTGTGTGTGTCACTGTCTCAACGT	ko	1	00	17
KO-ASPM-00-1	KO-ASPM	ACAGTGACGTGAGTGTGTCAGTGTCTCTCTCTGAGAGTCTCTGTGAACGT	ko	1	00	34
KO-ASPM-00-1	KO-ASPM	ACAGTGACGTGTCAGTGAGACTGTCTGACTGTGTGAGTCACTGTGAACGT	ko	1	00	21
KO-ASPM-00-1	KO-ASPM	ACAGTTACGTCTGTGAGTCTGAGAGACAGACTCTGTGAGTGTCTGTACGT	ko	1	00	22
KO-ASPM-00-1	KO-ASPM	ACAGTTACGTGAGTCACTGACAGAGTGACACTGTGTGTGAGTGTGTACGT	ko	1	00	14
KO-ASPM-00-1	KO-ASPM	ACAGTTACGTGAGTGTCTGACACACTCAGAGTGACAGTCTCACTGTACGT	ko	1	00	22
KO-ASPM-00-1	KO-ASPM	ACAGTTACGTGTGTCTCAGACAGTGTGTGTGAGTCTGTGTGTCTGTACGT	ko	1	00	13
KO-ASPM-00-1	KO-ASPM	ACATACACGTGAGTCAGACTCTGTCAGTCTGACAGACTCTGTGTCTACGT	ko	1	00	27
KO-ASPM-00-1	KO-ASPM	ACATACACGTGTCAGTCTGTGTGTCACACTGACTGTGTGTGTGTGTACGT	ko	1	00	7
KO-ASPM-00-1	KO-ASPM	ACATAGACGTGACTGACAGAGAGAGATAGTGTGAGTGTCTGTGTGTACGT	ko	1	00	13
KO-ASPM-00-1	KO-ASPM	ACATATACGTCACAGAGTCAGTCTCTGAGTCTGAGAGTCACTGTGTACGT	ko	1	00	18
KO-ASPM-00-1	KO-ASPM	ACATCAACGTCACAGAGTCAGTGTCAGTGTGAGAGTCTCACACTCAACGT	ko	1	00	3
KO-ASPM-00-1	KO-ASPM	ACATCGACGTGTGTCTCAGTCTGAGTCAGAGTCTGTCACTCTCTGTACGT	ko	1	00	15
KO-ASPM-00-1	KO-ASPM	ACATCTACGTCTGTGTGACTGTGACAGTGAGACAGACTGAGTGAGAACGT	ko	1	00	23
KO-ASPM-00-1	KO-ASPM	ACATCTACGTGAGTGTCACACTGAGTGTGACAGTCTCTGTGAGTGTACGT	ko	1	00	16
KO-ASPM-00-1	KO-ASPM	ACATCTACGTGTGTGTGTCTCACTCTCTGTGAGTGAGTCTGAGTCAACGT	ko	1	00	9
KO-ASPM-00-1	KO-ASPM	ACATGAACGTCTGTGTGTCTGTGTGTCTGACTGACACAGTGTCAGTACGT	ko	1	00	19
KO-ASPM-00-1	KO-ASPM	ACATGAACGTGAGACTGAGAGTCTGTGAGACAGACAGAGTGAGTACGTAT	ko	1	00	19
KO-ASPM-00-1	KO-ASPM	ACATGAACGTGTCAGTCAGTGTCTGTCTGTCAGTGACACAGTGTCTACGT	ko	1	00	17
KO-ASPM-00-1	KO-ASPM	ACATGACGTCTGTGTCAGTGAGACTGTCAGTCTGACTGTGTGAGTACGTA	ko	1	00	14
KO-ASPM-00-1	KO-ASPM	ACATGCACGTGTGAGTGTCAGTCAGTGTCTGTGTGTTCAGTGACTACGTA	ko	1	00	23
KO-ASPM-00-1	KO-ASPM	ACATGCACGTGTGTGAGAGACTGACTGTCTCTGAGAGTGACTCAGTACGT	ko	1	00	12
KO-ASPM-00-1	KO-ASPM	ACATGCACGTGTGTGTGTGTGTGACTCAGAGTCAGTGTCTCTGAGTACGT	ko	1	00	12
KO-ASPM-00-1	KO-ASPM	ACATGGACGTCTCTCACTCTGTGAGTGACAGTGTCACTGAGTCTGTACGT	ko	1	00	36
KO-ASPM-00-1	KO-ASPM	ACATGTACGTGAGAGAGACTCTGAGTGACAGAGTGAGAGTCTCAGTACGT	ko	1	00	14
KO-ASPM-00-1	KO-ASPM	ACATTAACGTGAGTGAGAGAGACAGTGAGAGTGTGAGTGACAGTCTACGT	ko	1	00	18
KO-ASPM-00-1	KO-ASPM	ACATTCACGTCTCTGTCTCTGTCACTGACAGTCAGAGTGTGACACTACGT	ko	1	00	12
KO-ASPM-00-1	KO-ASPM	ACATTCACGTCTCTGTGTCTGAGTGTGACTCACACTCTCTCTCACAACGT	ko	1	00	9
KO-ASPM-00-1	KO-ASPM	ACATTCACGTCTGTGTGTCTCACTCTCACTCAGTGTCACAGAGTGAACGT	ko	1	00	12
KO-ASPM-00-1	KO-ASPM	ACATTCACGTGTGTGACTGTGTCTCTCTGTCTGAGTGACAGAGTGTACGT	ko	1	00	23
KO-ASPM-00-1	KO-ASPM	ACATTGACGTGTCTGTGTGTCTTGTGTGACTGAGTGAGTCTGTGTACGTA	ko	1	00	6
KO-ASPM-00-1	KO-ASPM	ACATTTACGTCTCAGAGACTCACAGAGTGTGACTGTCAATCTGTGAACGT	ko	1	00	7
KO-ASPM-00-1	KO-ASPM	ACATTTACGTCTGTCAGTCTCACAGTGTGACTGAGTGACAGAGTGAACGT	ko	1	00	5
KO-ASPM-00-1	KO-ASPM	ACCAAAACGTGAGTGTCTGTGTCACAGAGAGTGAGTGTCTCAGTCTACGT	ko	1	00	53
KO-ASPM-00-1	KO-ASPM	ACCAAAACGTGTGAGTCTGAGAGTGTGAGAGAGTGACAGACAGAGTACGT	ko	1	00	13
KO-ASPM-00-1	KO-ASPM	ACCAACACGTGAGAGTGTGTGTCACTCAGTCAGTGTGTCAGTCACTACGT	ko	1	00	16
KO-ASPM-00-1	KO-ASPM	ACCAACACGTGTCTCTCTGTGTGTCTCACTGTCTCACTCACAGTCAACGT	ko	1	00	33
KO-ASPM-00-1	KO-ASPM	ACCAACACGTGTCTGTGTCTGAGTGTGAGTGAGTCACTGTCTGTCTACGT	ko	1	00	9
KO-ASPM-00-1	KO-ASPM	ACCACCACGTGAGACTGACTGTCTCACTCTGTGAGTCTGTGTGTCAACGT	ko	1	00	6
KO-ASPM-00-1	KO-ASPM	ACCACCACGTGTCAGAGACTGTGTCTCTCAGTGACTGTGTCACTCTACGT	ko	1	00	27
KO-ASPM-00-1	KO-ASPM	ACCACGACGTGTGAACAGACTGTCAGTCTCAGAGTGTGAGACTGAACGTA	ko	1	00	21
KO-ASPM-00-1	KO-ASPM	ACCACTACGTGACAGAGAGAGAGTGAGTCTGTGTCTCAGACACAGTACGT	ko	1	00	8
KO-ASPM-00-1	KO-ASPM	ACCACTACGTGAGAGTCTGTGTGAGTGACTGTCACTGACTCTGTGAACGT	ko	1	00	4
KO-ASPM-00-1	KO-ASPM	ACCACTACGTGTCACTCAGTGTCAGTCTGTCACTGAGTGACAGAGTACGT	ko	1	00	27
KO-ASPM-00-1	KO-ASPM	ACCACTACGTGTGTGTGTCTGTCTGAGTGTGTCAGTCAGTCAGTGAACGT	ko	1	00	9
KO-ASPM-00-1	KO-ASPM	ACCAGAACGTGTGAGAGAGTGTGACACACACTGAGAGTCAGGTCAACGTA	ko	1	00	11
KO-ASPM-00-1	KO-ASPM	ACCAGGACGTCAGTCTCTGTGTGTGACACAGTCACTGTCAGAGACAACGT	ko	1	00	9
KO-ASPM-00-1	KO-ASPM	ACCAGGACGTGTGTCTCTGACACTGTGAGAGAGACTGTGACACTCAACGT	ko	1	00	19
KO-ASPM-00-1	KO-ASPM	ACCAGTACGTGACAGTCTGTGACACAGTCTCAGTGACAGTCAGAGTACGT	ko	1	00	6
KO-ASPM-00-1	KO-ASPM	ACCAGTACGTGTGAGACTGTCTGTCAGACTGTCTCTCTCTGACACTACGT	ko	1	00	19
KO-ASPM-00-1	KO-ASPM	ACCATAACGTGACTCACAGTGTCTGTGAGTGACTCTCAGACTCTGTACGT	ko	1	00	40
KO-ASPM-00-1	KO-ASPM	ACCATGACGTCTCTCTCTCAGAGTGTGTGTCTCAGACAGACTGACTACGT	ko	1	00	22
KO-ASPM-00-1	KO-ASPM	ACCATTACGTCACTCACTCACTGTCTGACTCAGTCTGTGTCACACTACGT	ko	1	00	33
KO-ASPM-00-1	KO-ASPM	ACCATTACGTCTGAGACTGTGTGTGAGAGTCTCTCAGAGTGTGACAACGT	ko	1	00	9
KO-ASPM-00-1	KO-ASPM	ACCATTACGTGACTGTCTGACACAGACAGTGAGTCTCACTGTGTGAACGT	ko	1	00	14
KO-ASPM-00-1	KO-ASPM	ACCCAAACGTGAGCGTCTCAGACAGTCTGTGTCACAGAGTGAGTGTACGT	ko	1	00	7
KO-ASPM-00-1	KO-ASPM	ACCCACACGTCTGTCACTGACAGAGTCACTGAGTGTGTGTGTCTCTACGT	ko	1	00	17
KO-ASPM-00-1	KO-ASPM	ACCCATACGTGTCTGACTGTCAGAGTCTCTCTGACAGTGTGAGTGTACGT	ko	1	00	44
KO-ASPM-00-1	KO-ASPM	ACCCCTACGTGTCTGTGAGACACTGAGTCAGAGTGTCTCACTGAGAACGT	ko	1	00	45
KO-ASPM-00-1	KO-ASPM	ACCCCTACGTGTGTCTGAGAGTGTGTGAGAGACTGTCAGTGAGAGTACGT	ko	1	00	31
KO-ASPM-00-1	KO-ASPM	ACCCGAACGTCTGAGTGTGTCTGTGTGAGAGTGAGTGACACTGTGAACGT	ko	1	00	7
KO-ASPM-00-1	KO-ASPM	ACCCGCACGTCTCACTCTGTCTGTCTGAGTCAGTCTGTCTGAGTCTACGT	ko	1	00	24
KO-ASPM-00-1	KO-ASPM	ACCCGGACGTCAGAGTGTCTCAGAGTCTCTCTGAGTCTGTGTGTCTACGT	ko	1	00	11
KO-ASPM-00-1	KO-ASPM	ACCCGGACGTGTGACAGAGAGACTGTGTCAGAGAGTCACTGTGTCAACGT	ko	1	00	19
KO-ASPM-00-1	KO-ASPM	ACCCGTACGTCAGTCACTCTCTGTCAGTCACTCTCACTGTGTGTCAACGT	ko	1	00	38
KO-ASPM-00-1	KO-ASPM	ACCCGTACGTCAGTGTGAGTCAGTCAGTGTGTGTCTGAGTCAGACTACGT	ko	1	00	5
KO-ASPM-00-1	KO-ASPM	ACCCGTACGTCAGTGTGTCTCTGAGAGTCTCAGACAGACTCACAGTACGT	ko	1	00	3
KO-ASPM-00-1	KO-ASPM	ACGTCAACGTGTCAGTCTCAGTCACTCACTGTGTGACAGTGTGTCTACGT	ko	1	00	18
KO-ASPM-00-1	KO-ASPM	ACGTCAACGTGTGTATCAGAGACAGTGTGACTGTCTGTCTGACTGTACGT	ko	1	00	34
KO-ASPM-00-1	KO-ASPM	ACGTCAACGTTCTCACACTGTCACAGTCAGTGTCTGAGAGTCTGTACGTA	ko	1	00	18
KO-ASPM-00-1	KO-ASPM	ACGTCCACGTCAGAGAGTGTGAGTGAGTGTCAGTCACTGACTCAGTACGT	ko	1	00	35
KO-ASPM-00-1	KO-ASPM	ACGTCCACGTCTCAGTGTGTGTGTGTCTCTGACTCTCTGTCAGAGAACGT	ko	1	00	18
KO-ASPM-00-1	KO-ASPM	ACGTCCACGTGTGAGTCAGTGTCTCTCTGTGTCTGTCTGAGTCACTACGT	ko	1	00	18
KO-ASPM-00-1	KO-ASPM	ACGTCGACGTCACACTGAGTCAGTGTCTCACTCTCACAGAGTCACAACGT	ko	1	00	23
KO-ASPM-00-1	KO-ASPM	ACGTCGACGTCACAGTGTGTGTGAGTGAGTCAGAGAGAGTGAGTGAACGT	ko	1	00	33
KO-ASPM-00-1	KO-ASPM	ACGTCGACGTCTGAGAGAGACTGTGACAGAGTCAGAGTGTGTCAGTACGT	ko	1	00	14
KO-ASPM-00-1	KO-ASPM	ACGTCTACGTGAGACTCAGTCACAGTGTGACTGACAGACTGTGTGTACGT	ko	1	00	34
KO-ASPM-00-1	KO-ASPM	ACGTCTACGTGTGTCAGAGAGTGTGTGACACAGTCAGTGTGTCACTACGT	ko	1	00	5
KO-ASPM-00-1	KO-ASPM	ACGTGAACGTCACTGTCAGTGTCTCTGTCTCAGTCTGTCAGTGTGTACGT	ko	1	00	44
KO-ASPM-00-1	KO-ASPM	ACGTGAGCGTGTGAGTCTCTGACTCAGTCAGTGTGTCTCTGAGAGAACGT	ko	1	00	19
KO-ASPM-00-1	KO-ASPM	ACGTGCACGTCACACAGTCAGACTCACAGTGTGACTGAGACTCTGAACGT	ko	1	00	13
KO-ASPM-00-1	KO-ASPM	ACGTGCACGTCAGTGTCAGAGTGTCTGTGTCACTGTGTCACTCTCAACGT	ko	1	00	6
KO-ASPM-00-1	KO-ASPM	ACGTGCACGTCTGAGAGTGTCTCTCACTCAGACAGAGTCTGTGACTACGT	ko	1	00	4
KO-ASPM-00-1	KO-ASPM	ACGTGCACGTGAGTGTGTCTGAGTGTGTGTCACAGAGTGTCACACAACGT	ko	1	00	14
KO-ASPM-00-1	KO-ASPM	ACGTGGACGTCTCAGAGTGTGAGTCTGTCAGTCTCTGTGAGAGAGAACGT	ko	1	00	16
KO-ASPM-00-1	KO-ASPM	ACGTGGACGTGTCACTGTGTGTGAGACAGAGTCTCTCACTCTGAGAACGT	ko	1	00	4
KO-ASPM-00-1	KO-ASPM	ACGTGGACGTGTCTGTCTGTGACAGAGTGTGTCTGTGTGTGAGAGTGTAC	ko	1	00	20
KO-ASPM-00-1	KO-ASPM	ACGTGGACGTGTGAGACACACTGTCTGTCTCTGTGTGTCAGTCACTACGT	ko	1	00	30
KO-ASPM-00-1	KO-ASPM	ACGTGGACGTGTGAGTCTGTCAGAGACTGTCTGACACTGTCTGAGTACGT	ko	1	00	15
KO-ASPM-00-1	KO-ASPM	ACGTGGACGTGTGTCACTCTGACTGTCTGAGAGAGACAGAGAGAGTACGT	ko	1	00	28
KO-ASPM-00-1	KO-ASPM	ACGTGTACGGAGACAGTGAGAGTCAGTCACTGTGTGTGACACTCTACGTA	ko	1	00	3
KO-ASPM-00-1	KO-ASPM	ACGTGTACGTCAGACACTGTCTGTGTGACAGAGTGAGAGACAGTGAACGT	ko	1	00	6
KO-ASPM-00-1	KO-ASPM	ACGTGTACGTCTCACTCTGAGTGTCACTGTGTCTGTCTGTGTGTCTACGT	ko	1	00	4
KO-ASPM-00-1	KO-ASPM	ACGTGTACGTCTGACAGAGAGTCTGTCACTGTGTGACTCAGTGTCAACGT	ko	1	00	7
KO-ASPM-00-1	KO-ASPM	ACGTGTACGTGACTGACAGTCAGAGTGAGTCTGACACAGTGACTCAACGT	ko	1	00	11
KO-ASPM-00-1	KO-ASPM	ACGTGTACGTGTGTGACAGTCTGTCACACAGAGTCTGTGAGACAGTACGT	ko	1	00	9
KO-ASPM-00-1	KO-ASPM	ACGTTAACGTGTGAGTGTGTCAGAGACTAACTGTGACAGTGAGTCAACGT	ko	1	00	10
KO-ASPM-00-1	KO-ASPM	ACGTTCACGTCAGTGTGTGAGTCTTGTGTGTGAGTCAGACACAGTACGTA	ko	1	00	8
KO-ASPM-00-1	KO-ASPM	ACGTTCACGTCTCTGTGTCAGAGTCACACTGAGACAGTGAGTCTGTACGT	ko	1	00	5
KO-ASPM-00-1	KO-ASPM	ACGTTCACGTGTGAGAGTCAGAGACTGACTCAGTGTGTGTGTCAGTACGT	ko	1	00	7
KO-ASPM-00-1	KO-ASPM	ACGTTCACGTGTGTGACACACTCACTGAGTGAGAGACTCACAGTGTACGT	ko	1	00	17
KO-ASPM-00-1	KO-ASPM	ACGTTTACGTGAGTCTCTGAGACACTGACTGACTCTCTGTCACTGAACGT	ko	1	00	28
KO-ASPM-00-1	KO-ASPM	ACGTTTACGTGAGTCTGTGTCACTGTGACTGTGTGTGTGACAGTGTACGT	ko	1	00	4
KO-ASPM-00-1	KO-ASPM	ACGTTTACGTGTCTGTGTCAGAGAGTCACGTCTGTCTGTGTGAGTACGTA	ko	1	00	19
KO-ASPM-00-1	KO-ASPM	ACGTTTACGTGTGAGTCTGTGTGACTGACAGTGTCTGTGTCACTCTACGT	ko	1	00	5
KO-ASPM-00-1	KO-ASPM	ACTAAAACGTGTCAGTGTCACAGTCAGAGTGTGTGAGAGACTGAGTACGT	ko	1	00	8
KO-ASPM-00-1	KO-ASPM	ACTAAACGTGACACAGACTCTGAGTGTGTCAGAGAGTCTCACTCTACGTA	ko	1	00	7
KO-ASPM-00-1	KO-ASPM	ACTAACACGTCAGTCAGTGTCTGTGACACACAGTCTGTGAGAGTCAACGT	ko	1	00	22
KO-ASPM-00-1	KO-ASPM	ACTAAGACGTCTCTGTGTGAGAGAGTGTGTGAGACAGTCAGACTCAACGT	ko	1	00	22
KO-ASPM-00-1	KO-ASPM	ACTAATACGTCAGTCAGTCTCTCTGACTGTCAGTGACAGTGTGACTACGT	ko	1	00	9
KO-ASPM-00-1	KO-ASPM	ACTAATACGTGTCACTCTGTCTGACTGTGTGTGTGAGAGTCTGACTACGT	ko	1	00	25
KO-ASPM-00-1	KO-ASPM	ACTAATACGTGTCTGAGTCACACAGAGAGTCAGTGACTCTGTGTCTACGT	ko	1	00	44
KO-ASPM-00-1	KO-ASPM	ACTAATACGTGTGTGAGTCTCACTCTGTCTCTGTCTGACACCGAGTACGT	ko	1	00	4
KO-ASPM-00-1	KO-ASPM	ACTACAACGTGTCTGTGTCTGTGTGTGAGTGACTCTGTGTGTGTCTACGT	ko	1	00	9
KO-ASPM-00-1	KO-ASPM	ACTACCACGTGTGAGTGTGTCTGTGACAGTCAGAGTGTCTCTGACTACGT	ko	1	00	3
KO-ASPM-00-1	KO-ASPM	ACTACTACGTCTGAGTGTGTGAGTGTCTGTGAGAGAGTCTCACTGTACGT	ko	1	00	6
KO-ASPM-00-1	KO-ASPM	ACTACTACGTGTCAGAGTGTCTGTGTGACAGAGTCACTGAGTCAGTACGT	ko	1	00	21
KO-ASPM-00-1	KO-ASPM	ACTAGCACGTGACTGTGTGTCAGAGAGTGTGTCAGAGTCAGACTGTACGT	ko	1	00	10
KO-ASPM-00-1	KO-ASPM	ACTAGGACGTCTCTCTCAGAGTCTCTCAGTCACAGTCTGTGAGTGTACGT	ko	1	00	7
KO-ASPM-00-1	KO-ASPM	ACTAGGACGTGAGTCTGTGAGTGTGACAGTCAGAGTGTCTCACTGTACGT	ko	1	00	30
KO-ASPM-00-1	KO-ASPM	ACTAGGACGTGAGTGTGTCTGAGTGTGTCACAGTCTGTGTCTCTGAACGT	ko	1	00	21
KO-ASPM-00-1	KO-ASPM	ACTAGTACGTCACACAGTGAGTCAGAGAGTGAGAGACTGTGTGAGAACGT	ko	1	00	20
KO-ASPM-00-1	KO-ASPM	ACTAGTACGTCTCTGACTCTCTGAGACTCTGTGTCTGTGTCTGTGTACGT	ko	1	00	32
KO-ASPM-00-1	KO-ASPM	ACTAGTACGTGAGAGACACACTGTCTGTGTGTGAGAGTCTGTCTCAACGT	ko	1	00	13
KO-ASPM-00-1	KO-ASPM	ACTAGTACGTGAGTCAGAGTGAGTGACTGACTGTCTCTGTGTGTCAACGT	ko	1	00	21
KO-ASPM-00-1	KO-ASPM	ACTATCACGTCAGTGACACACTGTCTGAGTCAGTGACTGTGAGTGTACGT	ko	1	00	6
KO-ASPM-00-1	KO-ASPM	ACTATCACGTCTGACAGAGTCAGTGTCACACTGACAGACTGAGTCAACGT	ko	1	00	21
KO-ASPM-00-1	KO-ASPM	ACTATCACGTGAGTGAGTGAGACACTCTGACTCAGTCTCTGTGACTACGT	ko	1	00	13
KO-ASPM-00-1	KO-ASPM	ACTATGACGTGAGTGTCAGTCTCAGTGAGTCTCACACAGTCTCAGAACGT	ko	1	00	15
KO-ASPM-00-1	KO-ASPM	ACTATGACGTGTGTCTCTCAGACTGTCTCACAGAGAGTGTCAGTGTACGT	ko	1	00	8
KO-ASPM-00-1	KO-ASPM	ACTATTACGTGACTGTCAGTCTCTCTGACAGTGTGTGTGTGTCTACGTAT	ko	1	00	8
KO-ASPM-00-1	KO-ASPM	ACTATTACGTGACTGTCAGTCTCTCTGACAGTGTGTGTGTGTGTCTACGT	ko	1	00	15
KO-ASPM-00-1	KO-ASPM	ACTCAAACGTCACTGAGTCTCTCAGACTCTCAGTCACAGTCTGTGAACGT	ko	1	00	15
KO-ASPM-00-1	KO-ASPM	ACTCACACGTGAGAGACAGTCTGTGAGACTGTCAGTGTCTGACAGAACGT	ko	1	00	14
KO-ASPM-00-1	KO-ASPM	ACTCACACGTGTGTCTCTCAGTGACTCAGTGTGTCTCAGACTGAGAACGT	ko	1	00	12
KO-ASPM-00-1	KO-ASPM	ACTCAGACGTGTGAGTGTGTGTGTCTGTCTCACTCAGAGTCAGAGAACGT	ko	1	00	7
KO-ASPM-00-1	KO-ASPM	ACTCATACGTGTCACACAGTCACAGACACTGAGTCAGACAGTCACAACGT	ko	1	00	7
KO-ASPM-00-1	KO-ASPM	ACTCATACGTGTCAGTGTGTGAGACTCTGACTGTGAGTGAGTCACAACGT	ko	1	00	13
KO-ASPM-00-1	KO-ASPM	ACTCCAACGTCAGAGACAGACTCTCTGTCTGTGAGTGAGTCTCAGTACGT	ko	1	00	17
KO-ASPM-00-1	KO-ASPM	ACTCCAACGTGTGAGTGAGTCTGTGACACAGTGTGTGTCAGACTCTACGT	ko	1	00	12
KO-ASPM-00-1	KO-ASPM	ACTCCCACGTGTCAGAGTCTGACTGTGTCTGTCTCTCTCTGAGTCAACGT	ko	1	00	11
KO-ASPM-00-1	KO-ASPM	ACTCCGACGTCAGTCTCAGAGAGACAGTCTCACACACAGTGACTGAACGT	ko	1	00	3
KO-ASPM-00-1	KO-ASPM	ACTCCTACGTCTGAGTGTGAGAGTCAGTCACTGTGTCTCAGAGTGAACGT	ko	1	00	29
KO-ASPM-00-1	KO-ASPM	ACTCGAACGTGACAGAGACTCAGTGTGAGTGTCAGACTCAGAGTCAACGT	ko	1	00	18
KO-ASPM-00-1	KO-ASPM	ACTCGAACGTGAGTCACACAGTCAGAGTCAGTGAGAGAGACTGTCTACGT	ko	1	00	38
KO-ASPM-00-1	KO-ASPM	ACTCGAACGTGTGTGAGCTGACAGAGTGTGTCAGTCTCTCTGTGAACGTA	ko	1	00	5
KO-ASPM-00-1	KO-ASPM	ACTCGCACGTGTCAGACTGTGTCTGAGTCTCTGTGTGTGAGTGTGAACGT	ko	1	00	8
KO-ASPM-00-1	KO-ASPM	ACTCGGACGTCAGTGACACTGTGACAGTCTGAGACAGTCAGTGTGTACGT	ko	1	00	31
KO-ASPM-00-1	KO-ASPM	ACTCGGACGTCTCTGTCACTGTGAGTCTGACTGTCACTCTGAGACAACGT	ko	1	00	11
KO-ASPM-00-1	KO-ASPM	ACTCGGACGTGTGAGTGAGTCAGTCAGACTTGTGAGTCTCTGTGTACGTA	ko	1	00	25
KO-ASPM-00-1	KO-ASPM	ACTCGTACGTCTCAGACTCTGAGTGACTCTGTGTCAGTGAGTCACAACGT	ko	1	00	36
KO-ASPM-00-1	KO-ASPM	ACTCGTACGTGTCACAGACTGACAGTGAGTGAGTCAGACTGAGTCTACGT	ko	1	00	5
KO-ASPM-00-1	KO-ASPM	ACTCGTACGTGTCAGTGAGACAGAGACTCTGTCAGACTCTCAGAGAACGT	ko	1	00	19
KO-ASPM-00-1	KO-ASPM	ACTCGTACGTGTCTCTGTCTCTCTGTGTGTCTGTGTGACTCTCAGTACGT	ko	1	00	15
KO-ASPM-00-1	KO-ASPM	ACTCGTACGTGTGTGAGTGTGAGAGACTCAGTGTCTGTCTCACACTACGT	ko	1	00	15
KO-ASPM-00-1	KO-ASPM	ACTCTAACGTGTGTGTCTGTGAGTGTGACTGTCAGTCTGTCAGTGTACGT	ko	1	00	7
KO-ASPM-00-1	KO-ASPM	ACTCTGACGTCTGTGTCTGTCTGTGAGTGTGTCTCACAGTGTGTGAACGT	ko	1	00	11
KO-ASPM-00-1	KO-ASPM	ACTCTGACGTCTGTGTGTGAGTCACAGTCTGTCTGTGTGAGTGACTACGT	ko	1	00	17
KO-ASPM-00-1	KO-ASPM	ACTCTGACGTGACTGTCAGTGTGTCAGAGTCAGTGTCTGAGTCTCTACGT	ko	1	00	46
KO-ASPM-00-1	KO-ASPM	ACTCTGACGTGAGTGAGAGTGAGAGTCAGTGTGTGACTGTGTGAGTACGT	ko	1	00	70
KO-ASPM-00-1	KO-ASPM	ACTCTGACGTGTCTGTCTGAGAGTGTCTGAGAGTGTGTGACAGACTACGT	ko	1	00	15
KO-ASPM-00-1	KO-ASPM	ACTCTGACGTGTGTCACTGTGTCTGTGTGACAGTGAGTGTGTGTCTACGT	ko	1	00	29
KO-ASPM-00-1	KO-ASPM	ACTCTGACGTGTGTCTGTGAGAGTCTGTGTGTCTGACTCAGTGTCTACGT	ko	1	00	4
KO-ASPM-00-1	KO-ASPM	ACTCTGACGTGTGTGAGTCAGAGTCTCTGACACTGTGAGAGACTCAACGT	ko	1	00	3
KO-ASPM-00-1	KO-ASPM	ACTCTGACGTTCTCTCACTGTGTCACTGTGTCTCACAGTCTCTCAACGTA	ko	1	00	11
KO-ASPM-00-1	KO-ASPM	ACTCTTACGTCACTCTCTCTGACTGTGCAGTCCTCAGTGAGTGAACGTAT	ko	1	00	9
KO-ASPM-00-1	KO-ASPM	ACTGAAACGTGACAGACTGAGTGTGTGTCTGAGACAGTGTGTGACTACGT	ko	1	00	8
KO-ASPM-00-1	KO-ASPM	ACTGATACGTCACAGTGTGTGTCTGACAGACTCTCTCTGTCTCTGTACGT	ko	1	00	9
KO-ASPM-00-1	KO-ASPM	ACTGATACGTGTGTCTCAGTCTGTCAGTGAGTCACTCTCTGTGTCAACGT	ko	1	00	19
KO-ASPM-00-1	KO-ASPM	ACTGCAACGTGTCAGTCTGTCAGACTCAGTCACTCTGTCAGTGTGTACGT	ko	1	00	9
KO-ASPM-00-1	KO-ASPM	ACTGCAACGTGTCTCACTGACTCAGTGACTCTGTCACAGTCTCACAACGT	ko	1	00	13
KO-ASPM-00-1	KO-ASPM	ACTGCACGTCAGTGTGTGAGAGACAGTGTCTCTGTGTGTCTGTGTACGTA	ko	1	00	6
KO-ASPM-00-1	KO-ASPM	ACTGCCACGTCAGAGAGTGACAGTCAGTCAGAGTCACTGTCCCTGTACGT	ko	1	00	34
KO-ASPM-00-1	KO-ASPM	ACTGCCACGTGAGTCTGTCTCACAGAGTGATGTCTCAGTGTCACAACGTA	ko	1	00	22
KO-ASPM-00-1	KO-ASPM	ACTGCCACGTGTGTGTGTCTCTGTGACAGTCTCTCACAGTGTCAGAACGT	ko	1	00	27
KO-ASPM-00-1	KO-ASPM	ACTGCGACGTGACTCACACAGAGTGTGACACTGACAGTCTCACTGTACGT	ko	1	00	21
KO-ASPM-00-1	KO-ASPM	AAGGAGACGTGTCTGAGTGAGTCTGTCACAGAGACTCTCTCAGACTACGT	ko	1	00	4
KO-ASPM-00-1	KO-ASPM	AAGGATACGTGACAGTGAGTGACAGTCTGAGTCTCTGTCAGACTGAACGT	ko	1	00	12
KO-ASPM-00-1	KO-ASPM	AAGGCAACGTCACTGTGTGTGAGACAGACTCAGACACTCAGACTCTACGT	ko	1	00	5
KO-ASPM-00-1	KO-ASPM	AAGGCCACGTCTCTGTGAGTGTCAGTGAGTGTGTGAGAGTGTGTGTACGT	ko	1	00	28
KO-ASPM-00-1	KO-ASPM	AAGGCGACGTCAGAGTCTGACACTGAGAGTGTGAGTGTGTGTCTGAACGT	ko	1	00	19
KO-ASPM-00-1	KO-ASPM	AAGGCGACGTGTGTGTGTCTGACTCTCAGAGTGACAGAGTGAGTGAACGT	ko	1	00	5
KO-ASPM-00-1	KO-ASPM	AAGGCTACGTCTCTGTGTCTGACAGAGTCAGACTGACTCTGTGACAACGT	ko	1	00	11
KO-ASPM-00-1	KO-ASPM	AAGGCTACGTGTGAGTGAGAGAGTCTGTCTCTGTGTGACTCTCTCTACGT	ko	1	00	17
KO-ASPM-00-1	KO-ASPM	AAGGCTACGTGTGTGTGTCTGTGTCTGTGAGTGAGAGACTCACTACGTAT	ko	1	00	3
KO-ASPM-00-1	KO-ASPM	AAGGCTACGTGTGTGTGTGTCTGTGTCTGTGAGTGAGAGACTCACTACGT	ko	1	00	24
KO-ASPM-00-1	KO-ASPM	AAGGGAACGTCAGTGACTCACTGTCAGAGACTGTCACTCAGTCTGAACGT	ko	1	00	11
KO-ASPM-00-1	KO-ASPM	AAGGGAACGTGTCTCTCACTCACTGTGTGACTGTGACTGTGAGTGTACGT	ko	1	00	4
KO-ASPM-00-1	KO-ASPM	AAGGGAACGTGTCTCTGTCTGTCTCTGTGAGTCACACTGTGTGTGAACGT	ko	1	00	7
KO-ASPM-00-1	KO-ASPM	AAGGGACGTCTCTGTCTCAGAGTCTGAGTGTGTGTCTGTGTGTGAACGTA	ko	1	00	9
KO-ASPM-00-1	KO-ASPM	AAGGGGACGTCTCTCTCTGACTGAGACTCTGTGAGTCACTGTGACAACGT	ko	1	00	12
KO-ASPM-00-1	KO-ASPM	AAGGGTACGTCTGAGTGACACTGTGACTGACTCTCTGAGACTCTCTACGT	ko	1	00	18
KO-ASPM-00-1	KO-ASPM	AAGGGTACGTGAGTCTGACTCTCTGACACAGTGTCTGTCACAGAGTACGT	ko	1	00	29
KO-ASPM-00-1	KO-ASPM	AAGGGTACGTGTCTGTCAGTGTGTGACTGACACAGTGATATGTGTACGTA	ko	1	00	9
KO-ASPM-00-1	KO-ASPM	AAGGTCACGTCTCTCTGTGTCACTCTCAGTCAGTGTCTGACTCAGTACGT	ko	1	00	35
KO-ASPM-00-1	KO-ASPM	AAGGTCACGTGTGTCACAGAGTCTCAGAGACTAACTCTGTCAGTGAACGT	ko	1	00	8
KO-ASPM-00-1	KO-ASPM	AAGGTTACGTCACACACTGTGTCTGACACTGTCAGTGAGACAGACAACGT	ko	1	00	22
KO-ASPM-00-1	KO-ASPM	AAGGTTACGTGAGAGAGTCTGAGAGACTGTGAGACTCTGTGACAGTACGT	ko	1	00	10
KO-ASPM-00-1	KO-ASPM	AAGTATACGTGTGTCTGTGACTGACACAGACTCTGTCTCAGACTCAACGT	ko	1	00	25
KO-ASPM-00-1	KO-ASPM	AAGTCAACGTGACACAGTCTGAGAGTGTGTGTCTCTCTGTGACTGTACGT	ko	1	00	5
KO-ASPM-00-1	KO-ASPM	AAGTCAACGTGTGACAGAGAGACTGAGACTCACTGTGTCTCTGTGTACGT	ko	1	00	5
KO-ASPM-00-1	KO-ASPM	AAGTCGACGTGACAGTCTCACACTGTCTCAGTGTCAGACTCTCAGTACGT	ko	1	00	34
KO-ASPM-00-1	KO-ASPM	AAGTCTACGTGAGTGTGACTGTGAGTGTCTCAGTAGACAGTGACTACGTA	ko	1	00	25
KO-ASPM-00-1	KO-ASPM	AAGTCTACGTGAGTGTGAGTGAGTCTCTGAGAGACTCTCTGTGACTACGT	ko	1	00	21
KO-ASPM-00-1	KO-ASPM	AAGTGAACGTCTGTCTGAGTGTCAGTGAGTCTCTGTGTGTGAGAGAACGT	ko	1	00	7
KO-ASPM-00-1	KO-ASPM	AAGTGCACGTCAGAGACTGTCTTGTAAGTCAGTGTGTGAGTCTGAACGTA	ko	1	00	9
KO-ASPM-00-1	KO-ASPM	AAGTGCACGTCAGTGAGTGTCAGACTCTGAGTGTGTGACAGTGTGTACGT	ko	1	00	12
KO-ASPM-00-1	KO-ASPM	AAGTGCACGTCTGTGAGACTGTCACTGTCAGACTCTCTCACACACAACGT	ko	1	00	5
KO-ASPM-00-1	KO-ASPM	AAGTGGACGTCTGACACACAGTGAGAGTGTGTGTGAGTGACTGAGTACGT	ko	1	00	17
KO-ASPM-00-1	KO-ASPM	AAGTGGACGTGACAGTGTCTCAGTGTGTCTCACTGACAGTCTGTCTACGT	ko	1	00	20
KO-ASPM-00-1	KO-ASPM	AAGTGGACGTGTGTCAGACTGTGAGTGACTGTGTCTGTCAGTCAGAACGT	ko	1	00	15
KO-ASPM-00-1	KO-ASPM	AAGTGTACGTCACTGACAGTCTGAGTGTGTGTGAGAGTGTGTCAGTACGT	ko	1	00	13
KO-ASPM-00-1	KO-ASPM	AAGTGTACGTCTGTCTGTCACTGTCACTGTGTGTGTGAGTCTGAGAACGT	ko	1	00	10
KO-ASPM-00-1	KO-ASPM	AAGTGTACGTGTGAGACTCAGAGTGTGTGTCACTGTCTCAGTGAGAACGT	ko	1	00	16
KO-ASPM-00-1	KO-ASPM	AAGTTCACGTCTGAGTGTGAGTGTCACAGACAGAGTGTGTGTCAGTACGT	ko	1	00	4
KO-ASPM-00-1	KO-ASPM	AAGTTGACGTCAGAGGTGAGACACTGTGACAGTCAGACAGTGTACGTATG	ko	1	00	6
KO-ASPM-00-1	KO-ASPM	AAGTTTACGTCACAGTGAGTGTGACAGAGACTGAGTGAGACTGTCTACGT	ko	1	00	3
KO-ASPM-00-1	KO-ASPM	AAGTTTACGTCTCTGAGACTGAGTCAGAGAGACTCACTCTGAGAGTACGT	ko	1	00	3
KO-ASPM-00-1	KO-ASPM	AAGTTTACGTGTCTGTGTGACAGTCTGACACACAGACTGTCACAGAACGT	ko	1	00	3
KO-ASPM-00-1	KO-ASPM	AAGTTTACGTGTGTGTGTCACACTCTGTCTGACTCTCTGAGACTGTACGT	ko	1	00	6
KO-ASPM-00-1	KO-ASPM	AATAACACGTCAGTGTCAGTGACAGTCTCTGTCAGACAGTGTCACAACGT	ko	1	00	17
KO-ASPM-00-1	KO-ASPM	AATACCACGTCTGAGAGTGACTCTCAGAGACTGACTGTGTCTGAGAACGT	ko	1	00	18
KO-ASPM-00-1	KO-ASPM	AATACCACGTCTGTCTGTGTGAGTCTCTGTGACTGTCAGTCACTCTACGT	ko	1	00	13
KO-ASPM-00-1	KO-ASPM	AATACTACGTCTCAGTGTGTGTCCTGAGTGAGACTGACTGTCAGAACGTA	ko	1	00	26
KO-ASPM-00-1	KO-ASPM	AATAGAACGTGACAGTGAGTGTCTCAGTCAGTGTGTCTGACACTCTACGT	ko	1	00	5
KO-ASPM-00-1	KO-ASPM	AATAGAACGTGAGTGTCAGACTGTGTCTCAGTCAGTCTGTGAGTGAACGT	ko	1	00	14
KO-ASPM-00-1	KO-ASPM	AATAGAACGTGAGTGTGTGTGACTCTCTCAGTCTCTGTCTGACTGTACGT	ko	1	00	5
KO-ASPM-00-1	KO-ASPM	AATATAACGTGACTGTGTGTGACTGTCAGTGTGAGAGAGTGTGTGTACGT	ko	1	00	4
KO-ASPM-00-1	KO-ASPM	AATATCACGTGTCACTGTCAGTCTGACTGAGTGAGTGAGTCTCTGTACGT	ko	1	00	7
KO-ASPM-00-1	KO-ASPM	AATATTACGTGACTGTCTCAGTCAGTCTGTGACAGACTGAGTCTCTACGT	ko	1	00	13
KO-ASPM-00-1	KO-ASPM	AATATTACGTGAGACAGTGTCAGAGTCTGAGTCTGAGTGTGTCACAACGT	ko	1	00	20
KO-ASPM-00-1	KO-ASPM	AATATTACGTGTGTCAGTGTCTGTGTCTGACTCTCTGTCTGACTCTACGT	ko	1	00	6
KO-ASPM-00-1	KO-ASPM	AATCAACGTGTCAGTGTCTCTGTGTGAGTCTCTGTCTGTCTGACAACGTA	ko	1	00	27
KO-ASPM-00-1	KO-ASPM	AATCACACGTCTGTCAGAGAGTGAGTGAGACTGTGTCTGTCTGTGAACGT	ko	1	00	19
KO-ASPM-00-1	KO-ASPM	AATCCCACGTCTGTGACTGAGTCACAGACAGACACAGTGACACTGTACGT	ko	1	00	7
KO-ASPM-00-1	KO-ASPM	AATCCCACGTGTGAGACTGTGTGTCACTCAGATAGAGAGTCTGTGTACGT	ko	1	00	5
KO-ASPM-00-1	KO-ASPM	AATCCCACGTGTGTGTGTCTGTCTCACTCAGTCTCAGACAGACAGTACGT	ko	1	00	9
KO-ASPM-00-1	KO-ASPM	AATCCGACGTGAGTGTGTGTGACTGTCTCTGAGAGTGTGTGTCAGTACGT	ko	1	00	27
KO-ASPM-00-1	KO-ASPM	AATCCGACGTGTCAGAGTGAGACTGTCAGTGTCTGAGACAGTCTGAACGT	ko	1	00	19
KO-ASPM-00-1	KO-ASPM	AATCCTACGTCAGAGTCTGACAGAGAGTGAGTGAGTGAGTCTGAGTACGT	ko	1	00	23
KO-ASPM-00-1	KO-ASPM	AATCCTACGTGACTGTGACAGAGAGACTGAGTCAGTGAGACAGTGAACGT	ko	1	00	10
KO-ASPM-00-1	KO-ASPM	AATCGCACGTGAGTCACTGAGTGTCACTGACTGAGTGACTCACTGAACGT	ko	1	00	5
KO-ASPM-00-1	KO-ASPM	AATCGGACGTCAGTGACTCACAGTGAGAGAGAGACTCACAGTGTGTACGT	ko	1	00	3
KO-ASPM-00-1	KO-ASPM	AATCGGACGTGAGACTCAGAGTGAGAGTCTCTCAGTGTCAGACAGTACGT	ko	1	00	11
KO-ASPM-00-1	KO-ASPM	AATCGGACGTGAGTCTGTCAGAGTGTCTGTCTGTGTGTCAGTGAGAACGT	ko	1	00	17
KO-ASPM-00-1	KO-ASPM	AATCGTACGTCACTCTCTGTCTGAGTGACAGTGTGTGTACGTATGGACAG	ko	1	00	44
KO-ASPM-00-1	KO-ASPM	AATCGTACGTCAGAGAGTGTCACTCTCAGAGTGACTGTGTCTGACTACGT	ko	1	00	6
KO-ASPM-00-1	KO-ASPM	AATCGTACGTCTGACTGTGAGACAGTGTCTGTGTGAGACACTCTGAACGT	ko	1	00	7
KO-ASPM-00-1	KO-ASPM	AATCGTACGTGTGTGTGAGAGTGACTGACACTCTCAGTGTCAGTGTACGT	ko	1	00	25
KO-ASPM-00-1	KO-ASPM	AATCTAACGTTGAGTCTGACACAGTGTGTCTGTGAGTGTGAGAGTACGTA	ko	1	00	4
KO-ASPM-00-1	KO-ASPM	AATCTACGTGTGACTGTGTCAGAGTGTGACACAGTGAGACTCTGTACGTA	ko	1	00	14
KO-ASPM-00-1	KO-ASPM	AATCTCACGTGTGACTCTGAGTGTGTGACTGTGAGTGACAGACACTACGT	ko	1	00	24
KO-ASPM-00-1	KO-ASPM	AATCTCACGTGTGAGTGTGAGTCTCAGTCAGACTGACTCTCTGTGTACGT	ko	1	00	24
KO-ASPM-00-1	KO-ASPM	ACCCTAACGTCTGTGAGAGTCTGTCTCTGTGTGAGACACTCAGAGTACGT	ko	1	00	9
KO-ASPM-00-1	KO-ASPM	ACCCTCACGTGAGTCTGAGTGAGTCAGTGTGTCAGAGACACACACAACGT	ko	1	00	6
KO-ASPM-00-1	KO-ASPM	ACCCTCACGTGTCTGAGTGTGAGTCACTGTGACACTGACTCTCAGAACGT	ko	1	00	7
KO-ASPM-00-1	KO-ASPM	ACCCTCACGTGTGTCTGTGTGTGACAGTCAGAGTCAGTCACAGAGTACGT	ko	1	00	7
KO-ASPM-00-1	KO-ASPM	ACCCTGACGTCAGTCTCACTGAGTCTCTGTCAGACTGTGACTGAGTACGT	ko	1	00	14
KO-ASPM-00-1	KO-ASPM	ACCCTGACGTGTGAGACACTCTCAGACAGTCTCTGTGTCTCTGTGAACGT	ko	1	00	16
KO-ASPM-00-1	KO-ASPM	ACCCTTACGTCACTCTCAGACTCAGACTGTGACAGTGAGTGTGTCAACGT	ko	1	00	3
KO-ASPM-00-1	KO-ASPM	ACCCTTACGTCAGAGTCTGAGTGTCTCTGTGACACACTGTCTCACAACGT	ko	1	00	75
KO-ASPM-00-1	KO-ASPM	ACCCTTACGTCTGAGTGTGTGTGACACAGACTCTCTCTCACAGTACGTAT	ko	1	00	3
KO-ASPM-00-1	KO-ASPM	ACCCTTACGTCTGAGTGTGTGTGACACAGACTCTCTCTCTCACAGTACGT	ko	1	00	12
KO-ASPM-00-1	KO-ASPM	ACCCTTACGTGAGAGAGTGTCTGTGTGTGTCACAGTGTGTGTGTGAACGT	ko	1	00	15
KO-ASPM-00-1	KO-ASPM	ACCCTTACGTGAGTGACTCTGTGTGACTCACTCTGAGTGAGTCTGTACGT	ko	1	00	24
KO-ASPM-00-1	KO-ASPM	ACCCTTACGTGTCACACTGAGTGTGTGTGTGAGACTCAGACTCAGTACGT	ko	1	00	26
KO-ASPM-00-1	KO-ASPM	ACCCTTACGTGTCACTGTCTGTGAGTCTGTCTCTGAGTCACAGTCAACGT	ko	1	00	29
KO-ASPM-00-1	KO-ASPM	ACCGACACGTCAGTCACTCTGTCTGAGTCAGTGTGACTCAGTCTGTACGT	ko	1	00	29
KO-ASPM-00-1	KO-ASPM	ACCGATACGTACTGTCTGTGACTGTGTGTGTGTGTGTCTGTGAGTACGTA	ko	1	00	14
KO-ASPM-00-1	KO-ASPM	ACCGATACGTGATGAGTCACTGTCACACACTGTGACTCTGTGTGTACGTA	ko	1	00	7
KO-ASPM-00-1	KO-ASPM	ACCGATACGTGTGACTGGTCTGAGTGTCTGTCTGTCAGTGTGTGAACGTA	ko	1	00	9
KO-ASPM-00-1	KO-ASPM	ACCGCAACGTCAGTGACTCTGACAGTCAGTGTGTCAGACTCTGTGTACGT	ko	1	00	35
KO-ASPM-00-1	KO-ASPM	ACCGCAACGTCAGTGTCAGAGTGTCTCTGAGACAGAGAGAGTCTCTACGT	ko	1	00	28
KO-ASPM-00-1	KO-ASPM	ACCGCCACGTGAGTCAGACTGAGTGCGTCACTCTGAGTGTCTCTGTACGT	ko	1	00	45
KO-ASPM-00-1	KO-ASPM	ACCGCGACGTCACTGAGTGACTGAGTGACTCTGTGTCTGTGAGAGTACGT	ko	1	00	32
KO-ASPM-00-1	KO-ASPM	ACCGCGACGTGTGACACTGACACACTCTGTCTCTGTGTGACAGTCTACGT	ko	1	00	8
KO-ASPM-00-1	KO-ASPM	ACCGCTACGTGTCTGTCAGAGACTGAGTCAGTCTGAGTCTGTGAGAACGT	ko	1	00	20
KO-ASPM-00-1	KO-ASPM	ACCGCTACGTGTGTGTCTGTGAGTCTCACACAGACTGTCTGAGTGTACGT	ko	1	00	47
KO-ASPM-00-1	KO-ASPM	ACCGGAACGTGAGTGTCTGTGAGTGTCTGACACTGAGAGTCACACTACGT	ko	1	00	9
KO-ASPM-00-1	KO-ASPM	ACCGGCACGTGTCTCTCTGTGTCACAGAGTCAGTGTGAGTCAGTGTACGT	ko	1	00	24
KO-ASPM-00-1	KO-ASPM	ACCGGGACGTCTCAGAGACAGAGACTCTCTGACTCACTGTGACACAACGT	ko	1	00	18
KO-ASPM-00-1	KO-ASPM	ACCGGGACGTGAGAGAGACAGACTCACTCAGACAGACTGTCTCTCAACGT	ko	1	00	12
KO-ASPM-00-1	KO-ASPM	ACCGGGACGTGTGTCTGTCAGAGACTCACACAGACTCAGACTGTCAACGT	ko	1	00	41
KO-ASPM-00-1	KO-ASPM	ACCGGTACGTGACAGTGACACTCTGTGAGTGAGTGAGACTGTGTCAACGT	ko	1	00	16
KO-ASPM-00-1	KO-ASPM	ACCGGTACGTGAGTGACAGAGAGTGAGTGTGAGTGTCTCAGAGAGAACGT	ko	1	00	16
KO-ASPM-00-1	KO-ASPM	ACCGGTACGTGTCTCTGTGACTGAGTCTGTGAGAGACTCAGACTGTACGT	ko	1	00	25
KO-ASPM-00-1	KO-ASPM	ACCGTAACGTGACAGTGTGTCTGAGTCAGTGTCTGTGTCAGTGAGAACGT	ko	1	00	19
KO-ASPM-00-1	KO-ASPM	ACCGTAACGTGTCACTGACTCAGAGTGACTGAGAGTCTGTGTGTGAACGT	ko	1	00	11
KO-ASPM-00-1	KO-ASPM	ACCGTAACGTGTGAGTCTCAGAGACAGTGTGACACTCACAGTGAGAACGT	ko	1	00	10
KO-ASPM-00-1	KO-ASPM	ACCGTCACGTGAGTGTGAGTGAGACAGAGAGTGACTCAGAGTGAGAACGT	ko	1	00	20
KO-ASPM-00-1	KO-ASPM	ACCGTGACGTCTGAGTGAGTCTGAGTGTGAGAGAGAGTCTCAGAGTACGT	ko	1	00	15
KO-ASPM-00-1	KO-ASPM	ACCGTGACGTGACTGACTGTCACTCTGTCTGACTGTGTCACACTGTACGT	ko	1	00	14
KO-ASPM-00-1	KO-ASPM	ACCGTGACGTGTGACTGTGTCTCAGTGAGTGACAGACTGTCTCTGAACGT	ko	1	00	9
KO-ASPM-00-1	KO-ASPM	ACCGTTACGTCACTCAGTGTCTGACAGACTGTCTCACTCTGACTCTACGT	ko	1	00	26
KO-ASPM-00-1	KO-ASPM	ACCGTTACGTCTCACAGACACAGTCTCAGTGTGAGAGACTCAGAGAACGT	ko	1	00	12
KO-ASPM-00-1	KO-ASPM	ACCGTTACGTCTGAGAGTCAGTGAGTCAGTCAGAGTGACTCTCTGAACGT	ko	1	00	11
KO-ASPM-00-1	KO-ASPM	ACCGTTACGTCTGTCTCAGTCTGAGACTGTGTCTCTGACTGTGAGAACGT	ko	1	00	40
KO-ASPM-00-1	KO-ASPM	ACCTAAACGTCTGTGTGTCACAGAGTCAGTCTCACACTGTCTGAGTACGT	ko	1	00	11
KO-ASPM-00-1	KO-ASPM	ACCTACACGTCTGAGTGTCAGAGTGTCTCTGTGTGTGTCTGTGTCAACGT	ko	1	00	20
KO-ASPM-00-1	KO-ASPM	ACCTCAACGTGTGAGACAGTCTCTCAGAGTGTGTGAGAGAGTCTCAACGT	ko	1	00	26
KO-ASPM-00-1	KO-ASPM	ACCTCCACGTCTGTCTGTCTGTCTGTGTGTGTGACTCTGTCTGTCTACGT	ko	1	00	11
KO-ASPM-00-1	KO-ASPM	ACCTCCACGTGAGTGTCTCTGAGTCTCTGAGTCTGTGTCTGTGTGTACGT	ko	1	00	5
KO-ASPM-00-1	KO-ASPM	ACCTCCACGTGTCTGACTCTGACTCTCTCTCACTGACAGACTGTGTACGT	ko	1	00	19
KO-ASPM-00-1	KO-ASPM	ACCTCGACGTGACAGTCTCAGTGTGAGAGACAGTGTCATGTGTGTACGTA	ko	1	00	20
KO-ASPM-00-1	KO-ASPM	ACCTCGACGTGTCACTGAGAGTGAGTGAGTGTCAGTCAGTGAGTGTACGT	ko	1	00	14
KO-ASPM-00-1	KO-ASPM	ACCTCTACGTGTGACTCTGTGAGTGTCTCACAGTGTGAGTCACTCAACGT	ko	1	00	15
KO-ASPM-00-1	KO-ASPM	ACCTCTACGTGTGTGTCAGAGTGAGAGAGAGAGAGTGAGTGACTGAACGT	ko	1	00	3
KO-ASPM-00-1	KO-ASPM	ACCTGAACGTGTCTGTGAGAGAGTGTGTGAGACTGTCTGTGTGAGTACGT	ko	1	00	7
KO-ASPM-00-1	KO-ASPM	ACCTGCACGTCAGTGTCTCACACAGTCTCTCTGTGTGAGTGACACAACGT	ko	1	00	5
KO-ASPM-00-1	KO-ASPM	ACCTGGACGTGACTGAGACTCACAGTGAGTGTGTCACAGTGTGTGTACGT	ko	1	00	23
KO-ASPM-00-1	KO-ASPM	ACCTGTACGTCACTGACTGTCAGTCAGAGCTGTCACTCTCAGACAACGTA	ko	1	00	5
KO-ASPM-00-1	KO-ASPM	ACCTTAACGTCAGAGTGTCTCAGTCTCTGTGTGACTCTGTGTGTGAACGT	ko	1	00	25
KO-ASPM-00-1	KO-ASPM	ACCTTAACGTCTGTCTGTCTGTCTGACTCTGTGTGTGTGTCACAGTACGT	ko	1	00	15
KO-ASPM-00-1	KO-ASPM	ACCTTAACGTCTGTGTCTCTGTCACACACAGTGTGACTGTGTGAGTACGT	ko	1	00	32
KO-ASPM-00-1	KO-ASPM	ACCTTAACGTGTGAGAGTCACTGAGTCTGTGAGAGTCTCTGACTGTACGT	ko	1	00	3
KO-ASPM-00-1	KO-ASPM	ACCTTCACGTGTCACTCACACACAGAGACTGAGTGACTCTCTCTGTACGT	ko	1	00	5
KO-ASPM-00-1	KO-ASPM	ACCTTCACGTGTCACTCTCAGAGTGTGTGAGTCACACTCTCTCTGAACGT	ko	1	00	5
KO-ASPM-00-1	KO-ASPM	ACCTTCACGTGTGTGACAGTCTCACAGTCTCTGAGTGTCAGTGAGTACGT	ko	1	00	12
KO-ASPM-00-1	KO-ASPM	ACCTTCACGTGTGTGTCTGAGTCAGTCAGTGTCACAGTGTGTCAACGTAT	ko	1	00	3
KO-ASPM-00-1	KO-ASPM	ACCTTCACGTGTGTGTGTCTGAGTCAGTCAGTGTCACAGTGTGTCAACGT	ko	1	00	9
KO-ASPM-00-1	KO-ASPM	ACCTTGACGTCTCAGTCTCTGAGTGTGTCTGTGACTCAGAGTCTCTACGT	ko	1	00	9
KO-ASPM-00-1	KO-ASPM	ACCTTTACGTCACTCTCAGACAGACAGACTGTGTGACACAGACTCAACGT	ko	1	00	8
KO-ASPM-00-1	KO-ASPM	ACCTTTACGTCTGTGAGTGTGTGTCTGTCACAGTGTGTGAGTGTGTACGT	ko	1	00	34
KO-ASPM-00-1	KO-ASPM	ACCTTTACGTGACTCAGACACTCTCTCTGTCTCTCTCTGAGTCTGTACGT	ko	1	00	35
KO-ASPM-00-1	KO-ASPM	ACCTTTACGTGACTTTCTGACTCTACTGTGTGAGTCTGTGAGTGTACGTA	ko	1	00	7
KO-ASPM-00-1	KO-ASPM	ACGAACACGTCAGTGAGAGACTGACAGTGTGACTGTGACAGAGTCAACGT	ko	1	00	6
KO-ASPM-00-1	KO-ASPM	ACGAACACGTGACACACTGTGAGACACTCTCTCAGTCTCACTGTGTACGT	ko	1	00	11
KO-ASPM-00-1	KO-ASPM	ACGAAGACGTCACTGTCAGTCAGTCTCAGTCTCTGACAGTGTGTCAACGT	ko	1	00	19
KO-ASPM-00-1	KO-ASPM	ACGAAGACGTCTGTGACTCTCAGAGTGAGTGTCTCAGAGAGACAGAACGT	ko	1	00	9
KO-ASPM-00-1	KO-ASPM	ACGAAGACGTGTCTGAGAGTGTCTGTGTGACAAGTGAGAGAGTCAACGTA	ko	1	00	12
KO-ASPM-00-1	KO-ASPM	ACGAAGACGTGTGTCTCAGTGAGTCTGAGACTGTGAGTGTGTGAGAACGT	ko	1	00	6
KO-ASPM-00-1	KO-ASPM	ACGAATACGTCAGTCTCAGTGACTGAGTGTGTCTGTGTGTGAGACAACGT	ko	1	00	23
KO-ASPM-00-1	KO-ASPM	ACGAATACGTGAGTGAGTGACTGACACACTCAGTGTCTGTGTGAGAACGT	ko	1	00	11
KO-ASPM-00-1	KO-ASPM	ACGAATACGTGTGAGTGTGTGACAGAGAGTGTCTCTCACTGAGACAACGT	ko	1	00	12
KO-ASPM-00-1	KO-ASPM	ACGACAACGTGACACTCAGTGACACTGAGTCTGAGTGTGACTGAGTACGT	ko	1	00	21
KO-ASPM-00-1	KO-ASPM	ACGACAACGTGTCAGAGTGTGACTCTCAGACTGACAGTGTGTCAGTACGT	ko	1	00	12
KO-ASPM-00-1	KO-ASPM	ACGACAACGTGTCTCACTGAGTCACAGTCTTTGTGACTCAGAGTGTACGT	ko	1	00	8
KO-ASPM-00-1	KO-ASPM	ACGACAACGTGTGTCAGTCTGAGTGTCTGACAGTCAGTCTCAGTGTACGT	ko	1	00	6
KO-ASPM-00-1	KO-ASPM	ACGACCACGTCACAGTCACTGAGTGTCACTCACACAGAGTGTCACAACGT	ko	1	00	29
KO-ASPM-00-1	KO-ASPM	ACGACCACGTCTGACTGAGACACACTCTGAGAGTGAGTCAGACTCAACGT	ko	1	00	28
KO-ASPM-00-1	KO-ASPM	ACGACCACGTGAGTGTGTCTGTGAGACAGTCTCTCTGTCAGTCACTACGT	ko	1	00	3
KO-ASPM-00-1	KO-ASPM	ACGACCACGTGTGTGTCACACACACTGACAGTGTCACACTGTCAGAACGT	ko	1	00	11
KO-ASPM-00-1	KO-ASPM	ACGACGACGTGACTCTCAGTTGTGACAGTCACTGTGTGAGTCTCAACGTA	ko	1	00	9
KO-ASPM-00-1	KO-ASPM	ACGACTACGTCTCTCACACTGTCAGTCTGACTGTCAGAGTCTGACTACGT	ko	1	00	12
KO-ASPM-00-1	KO-ASPM	ACGACTACGTGAGAAGAGTCTGTGACTCAGTCACACAGTGTCACAACGTA	ko	1	00	52
KO-ASPM-00-1	KO-ASPM	ACGACTACGTGTCTGTGACAGAGTCACAGTGTCACTGACTGTGACTACGT	ko	1	00	10
KO-ASPM-00-1	KO-ASPM	ACGAGGACGTGAGTGTGTCAGACACTCTCTCACAGTGTGTCTGAGTACGT	ko	1	00	6
KO-ASPM-00-1	KO-ASPM	ACGATAACGTGAGTCACAGTGACTGACTCAGAGTCTGACACACTGTACGT	ko	1	00	28
KO-ASPM-00-1	KO-ASPM	ACGATCACGTCTCTCTGTGACTGTCTGTCTCTGAGTGTGACTCACTACGT	ko	1	00	49
KO-ASPM-00-1	KO-ASPM	ACGATGACGTCTGTGACTGACTGTGAGTGTGAGTCACAGTGACAGTACGT	ko	1	00	5
KO-ASPM-00-1	KO-ASPM	ACGATTACGTCACTCTCACACAGACTCTCTCTGTGTGACTGTGTCTACGT	ko	1	00	33
KO-ASPM-00-1	KO-ASPM	ACGATTACGTGTCTGTGACTCTGTGAGACACTGAGAGAGTGAGTGAACGT	ko	1	00	11
KO-ASPM-00-1	KO-ASPM	AACCTTACGTCTGACACTGTGTCAGTCACTCTGAGTGTCAGTGTGAACGT	ko	1	00	6
KO-ASPM-00-1	KO-ASPM	AACGAAACGGTGTGTGTCTCACTCTGAGTCTGTGTCACAGTGTGTACGTA	ko	1	00	6
KO-ASPM-00-1	KO-ASPM	AACGAAACGTGTCACTCAGACTGAGACTGTCTCTCAGTGAGTGTCAACGT	ko	1	00	9
KO-ASPM-00-1	KO-ASPM	AACGACACGTGTGTGTCAGTGACTGACTCTCTGTCTGTCTGTGACAACGT	ko	1	00	6
KO-ASPM-00-1	KO-ASPM	AACGAGACGTGACTCTGTGTCTGTCTGTCTGTCTCACACACTGTGAACGT	ko	1	00	11
KO-ASPM-00-1	KO-ASPM	AACGATACGTCTGACTCTGAGAGTGTGAGACAGTGTGTGTGTGAGTACGT	ko	1	00	7
KO-ASPM-00-1	KO-ASPM	AACGATACGTGTCTCTCACTCAGTCACTCAGACTCAGTGTGTGTGTACGT	ko	1	00	21
KO-ASPM-00-1	KO-ASPM	AACGCAACGTGAGTGAGAGACAGTGTGTGAGAGACTCTGTGTCACTACGT	ko	1	00	24
KO-ASPM-00-1	KO-ASPM	AACGCAACGTGTGAGACTGTCTCTCTCTGTCTGTCTGTGAGTCAGTACGT	ko	1	00	13
KO-ASPM-00-1	KO-ASPM	AACGCCACGTGTCAGAGACTCAGTGTGACACTGTCAGTGACTCTCAACGT	ko	1	00	7
KO-ASPM-00-1	KO-ASPM	AACGCCACGTGTGAGTGACACTGTCTGACACTCTATGTGAGTCTGTACGT	ko	1	00	13
KO-ASPM-00-1	KO-ASPM	AACGCGACGTGTGACTGTGTGTCTCACTCTCAGTGTGTGTCTGTGTACGT	ko	1	00	18
KO-ASPM-00-1	KO-ASPM	AACGCTACGTGACTCTCTGTGAGACAGATACTGTCAGTGTCACACAACGT	ko	1	00	8
KO-ASPM-00-1	KO-ASPM	AACGGCACGTGTGTGAGAGTGTGAGTCTCTCTGTGTGACTCAGAGAACGT	ko	1	00	19
KO-ASPM-00-1	KO-ASPM	AACGGCATGTGTCTGTCTGTGAGTCTGTGAGTCAGTCTCACTGTCAACGT	ko	1	00	26
KO-ASPM-00-1	KO-ASPM	AACGGGACGTCACAGTGAGAGTGAGAGTGAGTGTGTCACTCTCTCAACGT	ko	1	00	6
KO-ASPM-00-1	KO-ASPM	AACGGGACGTCACTGTGTGAGTCTGTGTGAGTCTCAGTGAGTCTCAACGT	ko	1	00	32
KO-ASPM-00-1	KO-ASPM	AACGGTACGTATCAGTCACTGTGTGTCACTTTCAGACTCACTCTGTACGT	ko	1	00	8
KO-ASPM-00-1	KO-ASPM	AACGGTACGTCAGTGTGACAGTCCGTCAGAGAGTCAGTCAGTGTCAACGT	ko	1	00	28
KO-ASPM-00-1	KO-ASPM	AACGGTACGTGAGTGAGTGACACTGAGTGTGAGTCTCTGTCTCAGTACGT	ko	1	00	17
KO-ASPM-00-1	KO-ASPM	AACGGTACGTGTCTCTGTCTCTGGTGAGTCTGTCACACTGTCTGTACGTA	ko	1	00	5
KO-ASPM-00-1	KO-ASPM	AACGGTACGTGTGTCACACTGTGACACTCAGAGTCTGTGTGACTCTACGT	ko	1	00	15
KO-ASPM-00-1	KO-ASPM	AACGGTACGTGTGTGTGTCTGTGTCAGAGTGTGACTGTGTCAGTGAACGT	ko	1	00	41
KO-ASPM-00-1	KO-ASPM	AACGTAACGTCTGTCACTGAGTGTGTGACTGACCAGTGTCTGAGTACGTA	ko	1	00	9
KO-ASPM-00-1	KO-ASPM	AACGTAACGTGAGAGTGTGAGTGTGTGACTCAGTGAGTCTGAGTGAACGT	ko	1	00	19
KO-ASPM-00-1	KO-ASPM	AACGTCACGTGTCACTCTGAGTGAGTGTCTCTGTGTGTGTGTGACAACGT	ko	1	00	6
KO-ASPM-00-1	KO-ASPM	AACGTCACGTGTCAGTCAGTGACAGACACACTGTCAGTGACACAGAACGT	ko	1	00	25
KO-ASPM-00-1	KO-ASPM	AACGTTACGTGAAGACTCAGTGTGAGTGAGTCAGTGACAGAGTGTGAACG	ko	1	00	10
KO-ASPM-00-1	KO-ASPM	AACGTTACGTGACTCTGAGTCTGTCAGACACTGTCACAGACACACTACGT	ko	1	00	11
KO-ASPM-00-1	KO-ASPM	AACGTTACGTGTCAGTCTCACTGTCAGTGTCACACACTGTGACAGAACGT	ko	1	00	12
KO-ASPM-00-1	KO-ASPM	AACTACACGTCACAGACAGTGACAGTCTCACTCAGTGAGTGTGTCTACGT	ko	1	00	16
KO-ASPM-00-1	KO-ASPM	AACTAGACGTGTGAGACAGAGAGAGAGTCTGTGTGTGTCACTGAGTACGT	ko	1	00	8
KO-ASPM-00-1	KO-ASPM	AACTCAACGTGTGTCAGAGTGTCAGTCTGTGAGACTGAGTCTCTGAACGT	ko	1	00	4
KO-ASPM-00-1	KO-ASPM	AACTCCACGTGACAGACTGTGAGTGTCTCTCACTTAGAGAGTCAGTACGT	ko	1	00	15
KO-ASPM-00-1	KO-ASPM	AACTCCACGTGTGAGTCACAGTGTGTGTCACAGTGTCTCAGAGTGTACGT	ko	1	00	7
KO-ASPM-00-1	KO-ASPM	AACTCGACGTCAGTCAGTCAGTCAGAGAGACTGAGTGAGTCTGTGAACGT	ko	1	00	8
KO-ASPM-00-1	KO-ASPM	AACTCGACGTGACTGTGTGAGTCAGACACTGTGTCTGACTGTGACTACGT	ko	1	00	43
KO-ASPM-00-1	KO-ASPM	AACTCGACGTGTGACACAGTGTGACTCAGAGTGTGTCAGACTGTGTACGT	ko	1	00	22
KO-ASPM-00-1	KO-ASPM	AACTGAACGTCTCAGTCTCTGAGACTCACTGTGTGACAGTGTGTGTACGT	ko	1	00	3
KO-ASPM-00-1	KO-ASPM	AACTGAACGTGAGTCTCTGTGTGTGAGTCAGTCAGTCACAGAGAGAACGT	ko	1	00	22
KO-ASPM-00-1	KO-ASPM	AACTGGACGTCAGTCACAGAGAGAGTCAGTGTCAGTCTCTCACAGAACGT	ko	1	00	41
KO-ASPM-00-1	KO-ASPM	AACTGGACGTCTCAGTGTCACTCAGACTCTGAGTCACACACTGTCAACGT	ko	1	00	19
KO-ASPM-00-1	KO-ASPM	AACTGTACGTGACTCACTGTGACTCTCAGAGTACTCTGAGTCAGTACGTA	ko	1	00	26
KO-ASPM-00-1	KO-ASPM	AACTGTACGTGTGTGAGTCAGTCAGTGTCTGTGACACTCACAGTCTACGT	ko	1	00	37
KO-ASPM-00-1	KO-ASPM	AACTGTACGTGTGTGAGTGAGTGAGTGTGTGTCTGAGAGAGTGTGTACGT	ko	1	00	5
KO-ASPM-00-1	KO-ASPM	AACTTAACGTCAGACAGTGAGAGACAGTGACAGTGTCTCAGTGAGTACGT	ko	1	00	10
KO-ASPM-00-1	KO-ASPM	AACTTAACGTCTGAGTCTGTCACTCACTGAGACTCAGTCTGAGTCTACGT	ko	1	00	5
KO-ASPM-00-1	KO-ASPM	AACTTAACGTGAGTGAGTCAGAGTGAGTGTGTGACAGTCTGACTGAACGT	ko	1	00	10
KO-ASPM-00-1	KO-ASPM	AACTTAACGTGTCTGTGTGTGTCTCTGAGACAGTCAGTGTGACACTACGT	ko	1	00	21
KO-ASPM-00-1	KO-ASPM	AACTTCACGTGTGTCACACTCTGTGTCTGTGTGTGTCTCTGTCTGAACGT	ko	1	00	4
KO-ASPM-00-1	KO-ASPM	AACTTGACGTGTCTGTCACTGAGACTGTGAGAGTGTCAGAGTGTGTACGT	ko	1	00	9
KO-ASPM-00-1	KO-ASPM	AACTTGACGTGTGTCTCGTCACACACAGTGACAGTGAGTCTCAGTACGTA	ko	1	00	34
KO-ASPM-00-1	KO-ASPM	AACTTTACGTCTCAGAGTCAGAGACTGTGTCTGACAGAGACTGTGAACGT	ko	1	00	20
KO-ASPM-00-1	KO-ASPM	AACTTTACGTCTCTGTCTGTGTCTGACACTCTGTGTCAGAGAGTTTACGT	ko	1	00	3
KO-ASPM-00-1	KO-ASPM	AACTTTACGTGAGTGTGTGTGACTGTGTCTCACAGTGACAGAGAGTACGT	ko	1	00	11
KO-ASPM-00-1	KO-ASPM	AACTTTACGTGTGACAGAGTCACTCACAGTCTGAGTGAGTGTCTGTACGT	ko	1	00	18
KO-ASPM-00-1	KO-ASPM	AAGAACACGTCAGACTCTGAGACACTCTCTGTGTGAGTCTCTCTCTACGT	ko	1	00	17
KO-ASPM-00-1	KO-ASPM	AAGAAGACGTGACTGAGTCAGTGTGAGAGTCACTGAGAGACTCAGTACGT	ko	1	00	9
KO-ASPM-00-1	KO-ASPM	AAGAAGACGTGTCACTCTGAGAGTCTCAGAGACAGAGAGTCAGTCTACGT	ko	1	00	13
KO-ASPM-00-1	KO-ASPM	AAGAATACGTGACAGAGTCTCAGTGACTGTCTGTCTGTTAGAGAGTACGT	ko	1	00	3
KO-ASPM-00-1	KO-ASPM	AAGACAACGTGTCTCTGACAGAGTGTGTGTCTGTGACTCTCTGAGAACGT	ko	1	00	4
KO-ASPM-00-1	KO-ASPM	AAGACCACGTGTGTGAGAGAGAGTCTGTGTCACTCAGTGAGACAGAACGT	ko	1	00	20
KO-ASPM-00-1	KO-ASPM	AAGACTACGTCTCTGACTGTCAGTGTGAGTCACACAGTCAGTCACAACGT	ko	1	00	19
KO-ASPM-00-1	KO-ASPM	AAGAGCACGTGAGTCAGTGAGTCAGTCTGTCTCTCAGTCACACTCTACGT	ko	1	00	33
KO-ASPM-00-1	KO-ASPM	AAGAGGACGTGTCTGACACTGTCTCAGTCTCACTGAGTGTGTGACTACGT	ko	1	00	9
KO-ASPM-00-1	KO-ASPM	AAGAGGACGTGTGACACTCTCACAGTCACACACACTCTGTCTCACAACGT	ko	1	00	37
KO-ASPM-00-1	KO-ASPM	AAGAGGACGTGTGAGTCAGTCTGTGTGTGAGTCTCTCAGACTGTGAACGT	ko	1	00	4
KO-ASPM-00-1	KO-ASPM	AAGAGTACGTGTGTGTCTCACAGTCAGTGTCTGTGAGACTGAGTGTACGT	ko	1	00	5
KO-ASPM-00-1	KO-ASPM	AAGATCACGTCTGACACTGACACAGACTGAGTGAGACTCTCAGACAACGT	ko	1	00	4
KO-ASPM-00-1	KO-ASPM	AAGATCACGTGTGAGTGTGACACTGTGTCTGTGAGACACAGAGTGAACGT	ko	1	00	12
KO-ASPM-00-1	KO-ASPM	AAGATGACGTGACACTCAGACTGTGTCTCAGTGAGTGTCTGAGTGTACGT	ko	1	00	15
KO-ASPM-00-1	KO-ASPM	AAGATTACGTCACTGACAGTGTCAGTCAGACTGAGACTCTGTCAGAACGT	ko	1	00	12
KO-ASPM-00-1	KO-ASPM	AAGATTACGTGACTGAGAGTGTGTGAGACTGTGTCTCAGTGTCAGTACGT	ko	1	00	28
KO-ASPM-00-1	KO-ASPM	AAGCAAACGTGTCTGTGAGTGTGAGTCTCTGACGTGTGAGTGTGTACGTA	ko	1	00	7
KO-ASPM-00-1	KO-ASPM	AAGCAACGTCAGTGTGTGACTCAGTCTCTCTCTCTCTGTGACTGTACGTA	ko	1	00	17
KO-ASPM-00-1	KO-ASPM	AAGCAACGTCTGAGTGTGTCTCTCTGTCAGTCTCTGTCACTGAGTACGTA	ko	1	00	29
KO-ASPM-00-1	KO-ASPM	AAGCAGACGTCAGTCTGTGTGTGTGTGACAGAGTGAGACACTGACTACGT	ko	1	00	4
KO-ASPM-00-1	KO-ASPM	AAGCAGACGTGTGTGTCTGACTCACTCAGTCAGTCAGAGACTGAGTACGT	ko	1	00	21
KO-ASPM-00-1	KO-ASPM	AAGCATACGTGAGTGACTGAGACACAGAAGACTCAGTGTCTGACTACGTA	ko	1	00	9
KO-ASPM-00-1	KO-ASPM	AAGCCGACGTGTCAGACTGTGAGAGTGAGTGTGTCAGTGTGTGACTACGT	ko	1	00	34
KO-ASPM-00-1	KO-ASPM	AAGCCGGCGTGACTCAGAGTCACTCAGTCTGTCACAGTCTGACTGAACGT	ko	1	00	17
KO-ASPM-00-1	KO-ASPM	AAGCCTACGTGACTGACTCTCAGAGTCTGTGTGTGTGTGTGTCTGTACGT	ko	1	00	14
KO-ASPM-00-1	KO-ASPM	AAGCCTACGTGTGTGTGACTGTGTGACTTCTCTGACAGAGTGAGTACGTA	ko	1	00	14
KO-ASPM-00-1	KO-ASPM	AAGCGAACGTGTGAGTCTGAGTGTGTGTGACTGTGTGTGAGTCACAACGT	ko	1	00	11
KO-ASPM-00-1	KO-ASPM	AAGCGGACGTCTCTGACTCAGAGTGTCTGTGACAGTCAGTGTGTCTACGT	ko	1	00	10
KO-ASPM-00-1	KO-ASPM	AAGCGGACGTGTCAGAGTGTGTGTGACAGTCTGTGAGTCAGTCAGTACGT	ko	1	00	8
KO-ASPM-00-1	KO-ASPM	AAGCTACGTGTCTCTGACTCTGTCACACTCAGTGTGTGAGTGTCTACGTA	ko	1	00	3
KO-ASPM-00-1	KO-ASPM	AAGCTCACGTCTCTCTGTGTAAGTGAGTCACTGACTGTGTGAGTGTACGT	ko	1	00	9
KO-ASPM-00-1	KO-ASPM	AAGCTCACGTCTGTGACACTCTGAGTGACTGTGAGTCTGAGAGACTACGT	ko	1	00	14
KO-ASPM-00-1	KO-ASPM	AAGCTCACGTCTGTGTCAGTCTGTCAGTCTGAGAGACTCACTGTGTACGT	ko	1	00	6
KO-ASPM-00-1	KO-ASPM	AAGCTTACGTGAGTCTTGTCAGAGTCTCAGACTGTGAGAGTGAGTACGTA	ko	1	00	14
KO-ASPM-00-1	KO-ASPM	AAGCTTACGTGTCTGAGTGTGTCTGAGTCTGAGTCTGTCAGTGTCTACGT	ko	1	00	4
KO-ASPM-00-1	KO-ASPM	AAGGAAACGTGTGTCAGTCACTCTCAGTCTGTCACAGAGAGTGTGTACGT	ko	1	00	10
KO-ASPM-00-1	KO-ASPM	AAGGACACGTCTCACAGTGTCTGTGTCACACTGAGTCAGAGTGAGAACGT	ko	1	00	15
KO-ASPM-00-1	KO-ASPM	AAGGACACGTGAGAGTGTCTCTGAGAGTCTGTCTCTGACTGAGAGTACGT	ko	1	00	10
KO-ASPM-00-1	KO-ASPM	ACTGCTACGTCAGAGTGACAGTCAGTCTGTGTCTTTCACTCAGAACGTAT	ko	1	00	8
KO-ASPM-00-1	KO-ASPM	ACTGCTACGTCAGAGTGAGTGTGTCTGTGTCAGTCTGAGACTCTGAACGT	ko	1	00	19
KO-ASPM-00-1	KO-ASPM	ACTGCTACGTCTCAGTCAGTGAGAGTCTGTCAGAGAGAGACACAGTACGT	ko	1	00	5
KO-ASPM-00-1	KO-ASPM	ACTGCTACGTGACAGTGACACTGTGTGTGACTGTCACAGTGTGTGAACGT	ko	1	00	25
KO-ASPM-00-1	KO-ASPM	ACTGCTACGTGTCAGTGTCACAGTGAGACAGAGTGTCTGAGTCTGAACGT	ko	1	00	7
KO-ASPM-00-1	KO-ASPM	ACTGCTACGTGTGAGACACAGTCTGACTGAGTGAGAGTCTCTCTGTACGT	ko	1	00	4
KO-ASPM-00-1	KO-ASPM	ACTGGCACGTGAGACTCAGAGTGACTGAGTGACTCTCTCTCTGAGTACGT	ko	1	00	15
KO-ASPM-00-1	KO-ASPM	ACTGGCACGTGTGACTGTGTCACTGAGAGTCAGACAGTGTCAGTGTACGT	ko	1	00	22
KO-ASPM-00-1	KO-ASPM	ACTGGGACGTCAGTGTGAGAGTCACTCTCTCACTGTGACTCTCAGAACGT	ko	1	00	22
KO-ASPM-00-1	KO-ASPM	ACTGGGACGTCTGTCTCTGTGAGTGTGTGTGAGAGAGTGTGTCTCTACGT	ko	1	00	13
KO-ASPM-00-1	KO-ASPM	ACTGGGACGTCTGTGACTCTGACAGAGAGTCTCTCACACAGTGTGTACGT	ko	1	00	11
KO-ASPM-00-1	KO-ASPM	ACTGGGACGTGTCTGTGAGTCAGACTCTCTGTCTCAGTGTCTGTGAACGT	ko	1	00	11
KO-ASPM-00-1	KO-ASPM	ACTGGGACGTGTGTCTCAGAGTCTGTCAACAGAGTCTGAGAGTACGTATG	ko	1	00	19
KO-ASPM-00-1	KO-ASPM	ACTGGGACGTGTGTGTGTCTCAGAGTGTCAGTGTCACAGTGAGACTACGT	ko	1	00	28
KO-ASPM-00-1	KO-ASPM	ACTGGTACGTCACAGTCAGAGAGTCACTGTGTCACAGAGTGACACAACGT	ko	1	00	11
KO-ASPM-00-1	KO-ASPM	ACTGGTACGTCACTCACTCTGTGTCAGAGAGAGTGTCTCAGAGACTACGT	ko	1	00	18
KO-ASPM-00-1	KO-ASPM	ACTGGTACGTGTCTCTCAGAGTGTCAGTCACACTGTGAGTCACTGTACGT	ko	1	00	9
KO-ASPM-00-1	KO-ASPM	ACTGGTACGTGTCTCTGTGTGTGTCTCTCTGTGTCTGAGACTGTCTACGT	ko	1	00	11
KO-ASPM-00-1	KO-ASPM	ACTGGTACGTGTCTGACAGAGTGTGAGACAGACAGTGAGAGAGTGAACGT	ko	1	00	29
KO-ASPM-00-1	KO-ASPM	ACTGGTACGTGTGACTCTCACTGTCAGAAGAGTCTCTGACACTCAACGTA	ko	1	00	53
KO-ASPM-00-1	KO-ASPM	ACTGGTACGTGTGAGACAGAGAGACTCTGTGTGTGAGTCACTGTGTACGT	ko	1	00	28
KO-ASPM-00-1	KO-ASPM	ACTGGTACGTGTGTCTCACTCTGTGTCTCTCTGTCAGAGACTGAGAACGT	ko	1	00	33
KO-ASPM-00-1	KO-ASPM	ACTGGTACGTGTGTCTCAGTGACTCAGTGTGTGTGTGACACTGTGTACGT	ko	1	00	7
KO-ASPM-00-1	KO-ASPM	ACTGTAACGTCAGAGTGTCTGTGTCTGAGTCAGACAGTGTCACTGAACGT	ko	1	00	24
KO-ASPM-00-1	KO-ASPM	ACTGTAACGTGTGTGTGTGTCTCTGACAGTGAGTGTGTGTCTACGTATGG	ko	1	00	24
KO-ASPM-00-1	KO-ASPM	ACTGTCACGTGAGAGACAGTGTGTCAGTGAGAGTGTCTGTCTCAGAACGT	ko	1	00	11
KO-ASPM-00-1	KO-ASPM	ACTGTCACGTGTGTGAGAGAGTCTCACAGTGTCTGAGAGTCTGAGAACGT	ko	1	00	11
KO-ASPM-00-1	KO-ASPM	ACTGTGACGTCACTCAGAGTGTCTGACTGTGGAGTGTGTCTGTCAACGTA	ko	1	00	43
KO-ASPM-00-1	KO-ASPM	ACTGTGACGTCTGTCAGTGTCTCAGTCACTGACAGTGACAACTGAACGTA	ko	1	00	30
KO-ASPM-00-1	KO-ASPM	ACTGTGACGTCTGTGTCTCTGACAGTGAGTGTGTGAGTGTGACAGTACGT	ko	1	00	21
KO-ASPM-00-1	KO-ASPM	ACTGTGACGTCTGTGTCTGAGAGTCTGAGTGACTCACACTCTCTGAACGT	ko	1	00	30
KO-ASPM-00-1	KO-ASPM	ACTGTGACGTGACTGTGTCTCTCTCACAGTGTGTGTGTGAGTCTGAACGT	ko	1	00	24
KO-ASPM-00-1	KO-ASPM	ACTGTGACGTGAGAGACAGTCAGAGTGTGTCAGAGACTGTGTGAGAACGT	ko	1	00	17
KO-ASPM-00-1	KO-ASPM	ACTGTGACGTGTGAGTCACACTGACAGTGTGTCAGAGTGAGAGTGAACGT	ko	1	00	16
KO-ASPM-00-1	KO-ASPM	ACTGTGACGTGTGTCTCTGAGAGACTGTCTCAGAGTGAGTGACACAACGT	ko	1	00	26
KO-ASPM-00-1	KO-ASPM	ACTGTGACGTGTGTGTCTGAGTGAGAGTGAGTGACTGAGTCTGTGAACGT	ko	1	00	20
KO-ASPM-00-1	KO-ASPM	ACTGTTACGTCTGAGACACAGAGTCTCAGTGACTCAGTGTCAGACAACGT	ko	1	00	37
KO-ASPM-00-1	KO-ASPM	ACTGTTACGTGTGAGTGTCACACACTGACAGTGTGAGTGTCAGACAACGT	ko	1	00	8
KO-ASPM-00-1	KO-ASPM	ACTGTTACGTGTGTCACACACTGTGACTCTCTCTGTGACAGTCTCAACGT	ko	1	00	26
KO-ASPM-00-1	KO-ASPM	ACTGTTACGTGTGTCACTGACTCAGAGTCTCTGTGAGTGTCTCTCTACGT	ko	1	00	14
KO-ASPM-00-1	KO-ASPM	ACTTAAACGTCTCTGACACTGTGTCTCAGTCTGAGTGTGAGTCAGTACGT	ko	1	00	5
KO-ASPM-00-1	KO-ASPM	ACTTAAACGTCTCTGAGTGTCTGACAGTGTGAAACTCTGTCACAGAACGT	ko	1	00	9
KO-ASPM-00-1	KO-ASPM	ACTTACACGTCACAGACAGTGTGACAGTGAGACTCTCAGTGTCAGAACGT	ko	1	00	28
KO-ASPM-00-1	KO-ASPM	ACTTACACGTCAGTCAGAGTGTCTCTGACTGTCAGAGTGTCAGTCAACGT	ko	1	00	16
KO-ASPM-00-1	KO-ASPM	ACTTACACGTCAGTGTCTGAGTGACTGTCAGTCTCTGTCACTCTGTACGT	ko	1	00	24
KO-ASPM-00-1	KO-ASPM	ACTTACACGTCTGACAGTCACTGTCTCTGAGTGACACAGTGACTCAACGT	ko	1	00	32
KO-ASPM-00-1	KO-ASPM	ACTTACACGTGTGTGAGTCTGACACAGTGAGTCACTCACACTGTCTACGT	ko	1	00	11
KO-ASPM-00-1	KO-ASPM	ACTTAGACGTGAGAGTGAGACTCACTCACTGAGAGTGAGTGTGTGTACGT	ko	1	00	19
KO-ASPM-00-1	KO-ASPM	ACTTAGACGTGTGAGACTGTGAGACTCTGTCACTCAGTCTGTGTCTACGT	ko	1	00	17
KO-ASPM-00-1	KO-ASPM	ACTTATACGTGTCTCACTGTGTCTGAGAGTCTGTGTAAGTCTGTGAACGT	ko	1	00	6
KO-ASPM-00-1	KO-ASPM	ACTTCAACGTCAGTCACTCACTGTGAGACTCAGTGTGTCTGACTCAACGT	ko	1	00	5
KO-ASPM-00-1	KO-ASPM	ACTTCAACGTGTGACAGTCAGTCTCTCACAGACTGAGTGACAGAGTACGT	ko	1	00	21
KO-ASPM-00-1	KO-ASPM	ACTTCAACGTGTGTGTGTGAGACTGAGTGTGTCAGACTGTGTGCGTACGT	ko	1	00	12
KO-ASPM-00-1	KO-ASPM	ACTTCCACGTGACTGTGTCTGAGTGTGAGTGTCTGTGTCTGAGAGTACGT	ko	1	00	19
KO-ASPM-00-1	KO-ASPM	ACTTCGACGTCACACTGAGTGACTGACACAGAGTGAGAGAGTGTGAACGT	ko	1	00	13
KO-ASPM-00-1	KO-ASPM	ACTTCGACGTCTCACAGACTGTGAGACTGTCACACTGTCTGACACAACGT	ko	1	00	14
KO-ASPM-00-1	KO-ASPM	ACTTCGACGTCTGAGTCTGAGTGTGTCTCACTCAGTGAGAGAGTGTACGT	ko	1	00	9
KO-ASPM-00-1	KO-ASPM	ACTTCGACGTGAGACAGTCTGAGAGTCTGAGTCAGTGTGTGTGACAACGT	ko	1	00	63
KO-ASPM-00-1	KO-ASPM	ACTTCTACGTGTCTGATAGACTCAGTGTCAGTCAGTCAGTGTGTCAACGT	ko	1	00	15
KO-ASPM-00-1	KO-ASPM	ACTTGAACGTCTGTGAGTCTGACTGACACTCAGAGTCAGTGTCAGTACGT	ko	1	00	56
KO-ASPM-00-1	KO-ASPM	ACTTGAACGTGACAGAGTGTGAGTCTGTGTGTGTCTGACACTCAGAACGT	ko	1	00	17
KO-ASPM-00-1	KO-ASPM	ACTTGAACGTGAGAGAGACACACAGAGACACTCAGAGAGTCAGACAACGT	ko	1	00	9
KO-ASPM-00-1	KO-ASPM	ACTTGAACGTGTCTCTCTCTGTCTGAGTGACAGAGAGTGTGAGTCAACGT	ko	1	00	7
KO-ASPM-00-1	KO-ASPM	ACTTGCACGTCTCTGTGTCAGAGTCAGTGTGTGACTGTCTGTCAGTACGT	ko	1	00	4
KO-ASPM-00-1	KO-ASPM	ACTTGGACGTCAGACACACACTCAGAGTGAGTCTCAGTGACTGTGAACGT	ko	1	00	42
KO-ASPM-00-1	KO-ASPM	ACTTGGACGTGAGTCTCATGTGAGTCACTGTGTGCTGTCTCTCTACGTAT	ko	1	00	29
KO-ASPM-00-1	KO-ASPM	ACTTGGACGTGAGTCTCTCTCTCAGTCTCAGAGTGAGTCTGACAGAACGT	ko	1	00	9
KO-ASPM-00-1	KO-ASPM	ACTTGGACGTGTGTGAGACACAGTGTGACTGTGAGTGACTCTCAGTACGT	ko	1	00	9
KO-ASPM-00-1	KO-ASPM	ACTTTAACGTCTCTCTGAGAGTGAGTGAGACAGAGTCAGAGTGTCAACGT	ko	1	00	4
KO-ASPM-00-1	KO-ASPM	ACTTTAACGTGTCTGTCAGAGTGAGAGTGTGTCAGTGTGAGTCACTACGT	ko	1	00	13
KO-ASPM-00-1	KO-ASPM	ACTTTAACGTGTGAGAGTGTCTCACTGACTCTGTGTCTCAGTCTCTACGT	ko	1	00	9
KO-ASPM-00-1	KO-ASPM	ACTTTCACGTGTGTGTGTGAGTGAGTGTGTGACTGTGAGTCTGTCTACGT	ko	1	00	12
KO-ASPM-00-1	KO-ASPM	ACTTTGACGTCACTGTGTGACTGTCTGTCTGTCACTGTGTGAGACAACGT	ko	1	00	16
KO-ASPM-00-1	KO-ASPM	ACTTTGACGTCTGTGTGAGTGAGTGTCTCTGTGTCTCTGTGTGAGTACGT	ko	1	00	44
KO-ASPM-00-1	KO-ASPM	ACTTTGACGTGTCAGTGTCAGTGTCTCAGTGTCTGTGACTCTGTCAACGT	ko	1	00	38
KO-ASPM-00-1	KO-ASPM	ACTTTGCGTCACACTGACTGTCACTGACTGTCAGACTGAGAGTCAACGTA	ko	1	00	26
KO-ASPM-00-1	KO-ASPM	ACTTTTACGTCAGTCTGACACTGTGAGTGTCTCAGTCTGTGACTCAACGT	ko	1	00	19
KO-ASPM-00-1	KO-ASPM	ACTTTTACGTGAGTGTCTGAGAGTGTGTCTGTGACTGTGTCAGTGAACGT	ko	1	00	24
KO-ASPM-00-1	KO-ASPM	ACTTTTACGTGTCAGAGAGTGTGACTGAGAGTGTCAGTCTGACTCAACGT	ko	1	00	17
KO-ASPM-00-1	KO-ASPM	ACTTTTACGTGTGAGTCAGTCTGACAGAGAGACAGTGTCTCACTCAACGT	ko	1	00	3
KO-ASPM-00-1	KO-ASPM	AGAAAAACGTGTCTGTCTCTGTGTGTCTCACAGTGAGTCTCACTGAACGT	ko	1	00	7
KO-ASPM-00-1	KO-ASPM	AGAAAGACGTGTGTGAGAGACTCTCTCTGTGTGAGTGACTGTGACTACGT	ko	1	00	6
KO-ASPM-00-1	KO-ASPM	AGAAATACGTTGTCAGTGACTGTGAGTGAGTGAGTCAGAGTCAGTACGTA	ko	1	00	25
KO-ASPM-00-1	KO-ASPM	AGAACAACGTGAGTGTGACTGTGAGTGTCTCAGAGACAGAGTCTCAACGT	ko	1	00	16
KO-ASPM-00-1	KO-ASPM	AGAACGACGTCAGAGAGTCACTCTCAGTGAGACTGTCTCACTCTCTACGT	ko	1	00	5
KO-ASPM-00-1	KO-ASPM	AGAACGACGTGTCTGACAGTCAGTGAGTGAGACAGTCAGAGAGACAACGT	ko	1	00	13
KO-ASPM-00-1	KO-ASPM	AGAACGCGTGTCAGAGTGTGTGACTCTCTGTCACAGTGTGTCTACGTATG	ko	1	00	48
KO-ASPM-00-1	KO-ASPM	AGAACTACGTGTCTCTCAGTGTCTGTCAGTCTGTGACAGTCTCTGTACGT	ko	1	00	57
KO-ASPM-00-1	KO-ASPM	AGAAGAACGTGACTGAGTCAGTGAGTGTCAGACCCTCTGAGTCTGAACGT	ko	1	00	27
KO-ASPM-00-1	KO-ASPM	AGAAGGACGTCAGTCTGTCTCAGTGTGTGTGACACAGTCTGTCTCAACGT	ko	1	00	36
KO-ASPM-00-1	KO-ASPM	AGAAGTACGTGTGTCAGAGTGTCAGAGTGTCTGTGAGTGAGTCAGAACGT	ko	1	00	46
KO-ASPM-00-1	KO-ASPM	AGAATCACGTGAGTGACTGTGTGTGAGAGTGTCTCTGTCTGTCACAACGT	ko	1	00	5
KO-ASPM-00-1	KO-ASPM	AGAATTACGTCACAGTGAGTGACAGAGTCTGACACTGTGTGTGACTACGT	ko	1	00	37
KO-ASPM-00-1	KO-ASPM	AGACAGACGTGTGTCAGTCTGTCAGAGTGTCACAGACACAGAGTCTACGT	ko	1	00	18
KO-ASPM-00-1	KO-ASPM	AGACATACGTGTGTGTGAGTGAGTCACAGTCAGTGAGTCAGAGTCTACGT	ko	1	00	5
KO-ASPM-00-1	KO-ASPM	AGACCAACGTGAGTCTGTGAGAGTGTCACACAGTCTCAGAGTGACAACGT	ko	1	00	13
KO-ASPM-00-1	KO-ASPM	AGACCCACGTCTGTGACTGTCACTCACTCTGTGAGTGTGTGTGACTACGT	ko	1	00	32
KO-ASPM-00-1	KO-ASPM	AGACCGACGTCAGTGACAGTCACTCTCACACTCTCTCACTCTCAGTACGT	ko	1	00	15
KO-ASPM-00-1	KO-ASPM	AGACGAACGTGTCTCTCTGACTGACACCGAGTGTCTGTCTGAGAGAACGT	ko	1	00	10
KO-ASPM-00-1	KO-ASPM	AGACGCACGTGACAGAGAGACACAGTCTCTCACTGTGACAGAGTTACGTA	ko	1	00	10
KO-ASPM-00-1	KO-ASPM	AGACGGACGTCTGAGTGAGACTCTGTCTCACTGAGACTGTCTGAGTACGT	ko	1	00	29
KO-ASPM-00-1	KO-ASPM	AGACGGACGTGACTGTGTGTCTGACAGAGAGTGTGTGTGTCTGTGAACGT	ko	1	00	25
[truncated: 505,024+ more rows]

## Sheet: Ext.Data.Fig.9-h
Whole tissue lineage tracing - 3D cerebral organoids - WT(50%):KO-PAX6(50%)
[truncated: 447,608+ more rows]

[truncated: 4 more sheets: Ext.Data.Fig.9-i WT-WT, Ext.Data.Fig.9-i WT-TP53, Ext.Data.Fig.9-i WT-ASPM, Ext.Data.Fig.9-i WT-PAX6]
