# Supplementary material for: Cerebral organoids display dynamic clonal growth and tunable tissue replenishment
Source: Nat Cell Biol. 2024 May 7;26(5):710–8. doi: 10.1038/s41556-024-01412-z (PMC11098754; doi:10.1038/s41556-024-01412-z)
Supplement: Supplementary file 18 — Source data. [file 41556_2024_1412_MOESM18_ESM.zip]

Archive with 12 entries (10 files):
- Lindenhoferetal-Fig-ED10-sourcedata-NCB/
- __MACOSX/._Lindenhoferetal-Fig-ED10-sourcedata-NCB
- Lindenhoferetal-Fig-ED10-sourcedata-NCB/Lindenhoferetal-Fig-ED10-images-NCB/
- __MACOSX/Lindenhoferetal-Fig-ED10-sourcedata-NCB/._Lindenhoferetal-Fig-ED10-images-NCB
- Lindenhoferetal-Fig-ED10-sourcedata-NCB/Lindenhoferetal-Fig-ED10-images-NCB/Lindenhoferetal-Fig-ED10-a-1.tif
- __MACOSX/Lindenhoferetal-Fig-ED10-sourcedata-NCB/Lindenhoferetal-Fig-ED10-images-NCB/._Lindenhoferetal-Fig-ED10-a-1.tif
- Lindenhoferetal-Fig-ED10-sourcedata-NCB/Lindenhoferetal-Fig-ED10-images-NCB/Lindenhoferetal-Fig-ED10-a-2.tif
- __MACOSX/Lindenhoferetal-Fig-ED10-sourcedata-NCB/Lindenhoferetal-Fig-ED10-images-NCB/._Lindenhoferetal-Fig-ED10-a-2.tif
- Lindenhoferetal-Fig-ED10-sourcedata-NCB/Lindenhoferetal-Fig-ED10-images-NCB/Lindenhoferetal-Fig-ED10-b-1.tif
- __MACOSX/Lindenhoferetal-Fig-ED10-sourcedata-NCB/Lindenhoferetal-Fig-ED10-images-NCB/._Lindenhoferetal-Fig-ED10-b-1.tif
- Lindenhoferetal-Fig-ED10-sourcedata-NCB/Lindenhoferetal-Fig-ED10-images-NCB/Lindenhoferetal-Fig-ED10-b-2.tif
- __MACOSX/Lindenhoferetal-Fig-ED10-sourcedata-NCB/Lindenhoferetal-Fig-ED10-images-NCB/._Lindenhoferetal-Fig-ED10-b-2.tif
